# Supplementary material for: Coupled transcriptome and proteome analysis of human lymphotropic tumor viruses: insights on the detection and discovery of viral genes
Source: BMC Genomics. 2011 Dec 20;12:625. doi: 10.1186/1471-2164-12-625 (PMC3282826; doi:10.1186/1471-2164-12-625)
Supplement: Additional file 1 — Table S1, Normalized Levels of KSHV's Transcripts; Table S2, Normalized Levels of EBV's Transcripts; Table S3, Raw Fluorescent Levels of Cellular and Reporter Transcripts; Table S4, Pearson's Correlation Coefficients of Viral Transcriptomes; Table S5, KSHV Peptide Sequences from LC-MS/MS; Table S6, EBV Peptide Sequences from LC-MS/MS; Table S7, Unadjusted Viral Proteome Summary; Table S8, Proteome and Transcriptome Alignments with Multiple Cutoffs; and Table S9, Overview of Tiling Array Sequences. [file 1471-2164-12-625-S1.XLSX]

## Sheet: Table S1
Table S1: Normalized Levels of KSHV’s Transcripts
			BJAB			MutuIII			BCBL-1			JSC-1			BC-1 Latent			BC-1 Lytic			Proteins (Spectra)
Gene	Direct.	3'-End	Ave	±	StDev	Ave	±	StDev	Ave	±	StDev	Ave	±	StDev	Ave	±	StDev	Ave	±	StDev	BC-1 Latent	BC-1 Lytic	BCBL-1 Latent	BCBL-1 Lytic
K1	FW	1083	-1.42603	±	1.03342	-1.53557	±	1.0812	4.92874	±	1.25696	4.40009	±	1.75418	3.35574	±	1.29083	7.44461	±	1.36946		1
ORF4 *Adj.	FW	2961	-1.30612	±	1.31224	-1.26768	±	1.26959	6.99186	±	1.17322	10.7657	±	1.1817	6.95912	±	1.11398	3.26126	±	1.10739		2	1	3
ORF6 *Adj.	FW	7008	-1.19727	±	1.0915	-1.09182	±	1.38333	11.723	±	1.12436	12.8607	±	1.24517	1.93238	±	1.14635	>50	*	Sat.	1	38	30	61
ORF7	FW	8681	-1.295	±	1.3275	-1.20649	±	1.34762	-1.23808	±	1.36353	-1.10893	±	1.36818	-1.10052	±	1.12282	1.28244	±	1.4106
ORF8	FW	11202	-1.29266	±	1.20535	-1.18043	±	1.52213	1.94081	±	1.32637	1.54749	±	1.54084	-1.126	±	1.14714	4.16436	±	1.27635		15	4	18
ORF9	FW	14367	-1.06953	±	1.39975	1.01286	±	1.63512	4.3166	±	1.44727	3.07068	±	1.92172	-1.10629	±	1.11263	3.62607	±	1.20733	1	6	4	9
ORF10	FW	15741	-1.1464	±	1.43164	-1.07824	±	1.34362	6.30579	±	1.41804	6.30249	±	1.30791	-1.06898	±	1.10964	2.80519	±	1.1333		1	5	4
ORF11	FW	17026	-1.18063	±	1.39877	-1.12929	±	1.31278	17.8961	±	1.10762	20.0062	±	1.17501	2.94915	±	1.15246	>50	*	Sat.	1	8	7	15
K1.5 (α¢-vIL6/ORF2)	FW	18200	-1.1235	±	1.28626	-1.26401	±	1.37111	5.27895	±	1.21923	12.3368	±	1.3147	2.3797	±	1.18856	6.92946	±	1.16382	3	5	2	4
K3.5 (α¢-K4s)	FW	22964	-1.27874	±	1.14189	-1.13381	±	1.18808	2.49831	±	1.2355	1.81463	±	1.32262	1.11912	±	1.13035	2.41799	±	1.07793
K4.7 (T1.5)	FW	25585	-1.21626	±	1.11418	-1.41772	±	1.26114	29.8833	±	1.06871	16.6924	±	1.12414	7.18774	±	1.15016	>50	*	Sat.
K7	FW	29154	-1.07553	±	1.3401	-1.16141	±	1.45702	>50	*	Sat.	48.6368	±	1.06056	25.771	±	1.14358	>50	*	Sat.
K4.5 (T6.1)	FW	29741	-1.01369	±	1.1804	-1.10901	±	1.15849	36.9165	±	1.2388	7.61919	±	1.39872	2.39903	±	1.18585	>50	*	Sat.
PAN	FW	29895	-1.03784	±	1.35612	-1.12484	±	1.22648	>50	*	Sat.	>50	*	Sat.	>50	*	Sat.	>50	*	Sat.
ORF16	FW	30834	-1.47754	±	1.15655	-1.47811	±	1.33719	11.9543	±	1.41478	4.27932	±	1.70756	1.11023	±	1.13022	>50	*	Sat.				1
ORF18	FW	33535	-1.21063	±	1.13355	-1.19932	±	1.31242	6.91002	±	1.34426	3.37373	±	1.41551	-1.09716	±	1.20121	2.81984	±	1.08009
ORF21	FW	37224	-1.62174	±	1.37215	-1.17918	±	1.29585	1.85538	±	1.2991	1.62831	±	1.32177	-1.05501	±	1.19881	3.83221	±	1.42343	1	4	9	9
ORF22	FW	39416	-1.32742	±	1.23808	-1.52847	±	1.55183	18.9575	±	1.31014	13.8982	±	1.52142	1.25476	±	1.16872	11.9772	±	1.15235		1	1	7
ORF25	FW	47006	1.02169	±	1.26484	-1.05049	±	1.25896	1.69482	±	1.1906	-1.04276	±	1.40672	-1.24692	±	1.10437	-1.33877	±	1.32302	1	12	35	70
ORF26	FW	47949	-1.0149	±	1.27775	-1.0729	±	1.15677	1.63127	±	1.25689	1.05308	±	1.23867	-1.15279	±	1.11377	1.9163	±	1.18899		5	4	14
ORF27	FW	48846	-1.28773	±	1.13101	-1.215	±	1.13991	6.8543	±	1.13524	8.29507	±	1.24054	-1.01262	±	1.16826	1.92822	±	1.04505		1
ORF28	FW	49399	1.0457	±	1.22344	1.01864	±	1.46083	-1.2562	±	1.84505	-1.16595	±	1.70952	-1.15182	±	1.14054	-1.16281	±	1.1941
ORF30	FW	50956	-1.00302	±	1.23205	-1.13704	±	1.26237	1.27057	±	1.47541	-1.25274	±	1.34556	-1.08623	±	1.09163	1.37447	±	1.19889
ORF31	FW	51537	-1.24258	±	1.10277	-1.07171	±	1.34561	3.67383	±	1.59251	2.0924	±	1.45242	-1.03021	±	1.14859	3.18189	±	1.34585
ORF32	FW	52868	-1.35938	±	1.16258	-1.09275	±	1.34644	8.14227	±	1.30341	3.45677	±	1.62229	-1.14296	±	1.09525	3.99312	±	1.29858			1
ORF33	FW	54176	-1.30669	±	1.18331	-1.41039	±	1.25614	30.5392	±	1.309	31.8397	±	1.38865	2.06694	±	1.22814	13.3943	±	1.07689		2	4	6
ORF34	FW	55757	-1.23619	±	1.15288	-1.29842	±	1.43611	1.70614	±	1.24782	1.31798	±	1.48366	-1.02718	±	1.14175	2.23878	±	1.32719
ORF35	FW	56190	-1.176	±	1.29661	-1.23866	±	1.29757	2.19595	±	1.30807	1.64817	±	1.38696	-1.1772	±	1.08127	-1.24433	±	1.1642
ORF36	FW	57409	-1.20088	±	1.20778	-1.0974	±	1.29552	8.31238	±	1.28484	7.81035	±	1.44236	-1.10291	±	1.08292	3.28022	±	1.20303		2	4	2
ORF37	FW	58832	-1.2941	±	1.69858	-1.30855	±	1.45705	17.0213	±	1.09791	20.8498	±	1.1275	1.37071	±	1.18096	4.16841	±	1.05643		3	4	1
ORF38	FW	58974	-1.1575	±	1.61776	-1.40405	±	1.39086	22.7954	±	1.16233	27.6731	±	1.06952	2.41294	±	1.33994	>50	*	Sat.
ORF40	FW	62644	-1.24825	±	1.20358	-1.52709	±	1.26072	12.4589	±	1.24427	9.23342	±	1.48619	3.23848	±	1.14756	8.7464	±	1.25295				1
ORF44	FW	67399	-1.18134	±	1.32337	-1.15925	±	1.50824	7.56789	±	1.2791	2.71044	±	2.10383	-1.06296	±	1.11873	4.39569	±	1.20024	1		1
ORF50 (RTA)	FW	74728	-1.2355	±	1.13028	1.05786	±	1.28229	2.89441	±	1.35079	2.78262	±	1.46238	-1.11242	±	1.10171	1.14287	±	1.20509		6	9	9
K8 (k-bZIP)	FW	75890	-1.30711	±	1.14614	1.02169	±	1.30697	9.53809	±	1.12954	10.2028	±	1.61315	1.23525	±	1.09966	2.91236	±	1.19591	1	7	7	21
K8.1	FW	76818	-1.22069	±	1.37065	-1.23965	±	1.39388	37.9083	±	1.04662	39.617	±	1.0445	6.43161	±	1.26787	>50	*	Sat.			7	9
ORF54	FW	78792	-1.26469	±	1.50537	-1.09462	±	1.47174	8.89199	±	1.05804	3.43519	±	1.43861	-1.1526	±	1.11509	2.90365	±	1.12893	1		10	2
ORF56	FW	82066	-1.321	±	1.17592	-1.35485	±	1.25083	1.97684	±	1.65987	-1.04925	±	1.24115	-1.00634	±	1.18736	1.88054	±	1.33001			4	2
ORF57	FW	83713	-1.30843	±	1.23975	-1.13294	±	1.31183	19.4309	±	1.11171	23.8177	±	1.48825	1.65712	±	1.16512	>50	*	Sat.		11	13	26
K11.5 (α¢-ORF58/59)	FW	96779	-1.03591	±	1.22657	-1.11177	±	1.26802	4.0447	±	1.26504	1.20312	±	1.1887	-1.04109	±	1.19622	2.2423	±	1.1828
ORF63	FW	104100	-1.05433	±	1.43604	-1.00058	±	1.27935	1.3339	±	1.32344	-1.16962	±	1.37238	-1.07847	±	1.11963	1.38418	±	1.27123	1		1	4
ORF64	FW	112013	-1.04061	±	1.39974	1.06143	±	1.47889	7.08113	±	1.19398	2.48151	±	1.6747	1.21306	±	1.14611	6.28539	±	1.14122			10	11
ORF68	FW	116511	-1.08663	±	1.37682	1.0303	±	1.41011	4.42354	±	1.26428	1.23984	±	1.55307	-1.08739	±	1.09949	1.92054	±	1.14399				2
ORF69 *Adj.	FW	117783	-1.18051	±	1.15873	-1.22694	±	1.28805	12.9586	±	1.18563	3.09098	±	1.31761	2.51579	±	1.13511	18.814	±	1.38379			8	10
K14	FW	129079	-1.06014	±	1.25177	1.07797	±	1.45649	2.68908	±	1.28945	1.57799	±	1.27087	-1.08917	±	1.07092	1.07808	±	1.22891
K12.5 (ALT)	FW	130546	-1.37954	±	1.37211	-1.39058	±	1.41327	1.22485	±	1.19021	1.04093	±	1.39502	1.54165	±	1.11763	-1.50439	±	1.34098
ORF74	FW	130671	-1.07647	±	1.39001	-1.13208	±	1.2533	8.54722	±	1.16355	8.94145	±	1.28134	1.30672	±	1.09661	2.86459	±	1.12217			1
K1.3 (ALE)	RC	21	-1.48319	±	1.20196	-1.19754	±	1.371	2.79939	±	1.29397	1.67468	±	1.91005	1.04297	±	1.1463	4.37384	±	1.38172
K2 (vIL6)	RC	17166	-1.64534	±	1.36556	-1.22944	±	1.42789	63.5368	±	1.12005	>50	*	Sat.	54.0421	±	1.09908	>50	*	Sat.	27	106	36	171
ORF2	RC	17887	-1.11529	±	1.19072	-1.03866	±	1.33492	10.1464	±	1.21684	16.4065	±	1.2303	2.84794	±	1.10641	>50	*	Sat.		2	3	4
K3	RC	18573	-1.20368	±	1.21477	-1.03905	±	1.44219	22.0379	±	1.05955	11.0123	±	1.38274	3.06404	±	1.13308	>50	*	Sat.		2	6	5
ORF70	RC	20023	-1.13281	±	1.23301	-1.03964	±	1.48256	8.94129	±	1.28838	3.08063	±	1.60999	1.00978	±	1.19908	8.93904	±	1.07175		6	5	14
K4	RC	21275	-1.22852	±	1.23404	-1.15904	±	1.24836	33.8524	±	1.05397	22.7828	±	1.28677	7.61191	±	1.24367	>50	*	Sat.		4	1	5
K4.1	RC	21907	-1.23352	±	1.32219	1.11536	±	1.33521	17.697	±	1.43387	16.8387	±	1.45291	3.16057	±	1.16246	>50	*	Sat.		1
K4.2	RC	22530	1.10453	±	1.18544	-1.17219	±	1.2145	5.45201	±	1.216	6.62871	±	1.19489	3.39118	±	1.17072	>50	*	Sat.
K5 *Adj.	RC	25637	-1.24546	±	1.16155	-1.13212	±	1.66047	7.37852	±	1.11969	9.9538	±	1.2772	1.27588	±	1.09599	>50	*	Sat.	2	7	7	15
K6	RC	27067	-1.0924	±	1.14544	-1.22413	±	1.13785	8.5623	±	1.13108	12.6722	±	1.14208	1.27567	±	1.11939	>50	*	Sat.				1
K7.3 (α¢-PAN/K7)	RC	28615	-1.30224	±	1.14491	-1.33636	±	1.30621	4.56772	±	1.24523	2.12747	±	1.37819	1.28846	±	1.14639	10.0227	±	1.30444
ORF17/17.5	RC	30857	-1.26678	±	1.41322	-1.19107	±	1.30243	10.1857	±	1.12228	11.9858	±	1.47052	1.15665	±	1.0946	>50	*	Sat.		5	9	30
ORF19	RC	32967	-1.12495	±	1.206	-1.28419	±	1.37782	-1.0419	±	1.22182	-1.29797	±	1.79251	-1.3643	±	1.12718	1.15289	±	1.26245		1	1	5
ORF20	RC	34710	-1.15795	±	1.26327	-1.28568	±	1.40463	-1.27518	±	1.21851	-1.18651	±	1.22377	-1.08459	±	1.12259	-1.01859	±	1.22306
ORF23	RC	39397	-1.27235	±	1.2208	-1.27296	±	1.428	14.927	±	1.42482	3.99897	±	1.50993	1.35534	±	1.08748	7.11068	±	1.16651				1
ORF24	RC	40619	-1.20148	±	1.16997	1.1656	±	1.2916	2.64985	±	1.34553	1.079	±	1.76287	-1.20876	±	1.11911	1.28725	±	1.22209		1	1
ORF29	RC	49461	-1.30237	±	1.21312	-1.22736	±	1.4882	8.64084	±	1.36577	3.41548	±	1.43488	1.30823	±	1.13672	7.62427	±	1.18239				1
ORF39	RC	59000	-1.29592	±	1.04922	-1.30097	±	1.32044	3.07647	±	1.26315	2.48488	±	1.1735	1.02428	±	1.10925	1.02029	±	1.10865			5	2
ORF42	RC	62535	-1.22004	±	1.27152	-1.19187	±	1.24641	11.6335	±	1.42297	5.00177	±	1.59392	1.07604	±	1.20344	9.30248	±	1.23747			2	4
ORF43	RC	63234	-1.0402	±	1.30717	-1.02915	±	1.44186	4.79875	±	1.42179	1.73847	±	1.41143	-1.0605	±	1.13277	1.97037	±	1.20628			1	2
ORF45	RC	67444	-1.22423	±	1.21393	-1.00048	±	1.35458	11.1358	±	1.11271	11.3529	±	1.16584	2.65737	±	1.10923	>50	*	Sat.		1	6	4
ORF46	RC	68736	-1.0211	±	1.32898	1.01201	±	1.3568	9.17625	±	1.30668	5.16446	±	1.28552	-1.05811	±	1.11848	4.01616	±	1.15119			1	1
ORF47	RC	69511	-1.24014	±	1.21127	-1.13975	±	1.43627	4.68125	±	1.2308	2.64031	±	1.85433	-1.09689	±	1.14218	4.53807	±	1.28467
ORF48	RC	70272	-1.11553	±	1.25437	-1.04287	±	1.26699	2.84145	±	1.28228	2.38799	±	1.45739	-1.10142	±	1.12822	1.54822	±	1.28212			2	1
K7.7 (α¢-ORF50)	RC	71616	-1.38806	±	1.45328	-1.12946	±	1.26458	3.77836	±	1.39126	1.81479	±	1.32911	-1.03763	±	1.17116	2.32179	±	1.25117
ORF49	RC	71728	-1.16425	±	1.295	-1.12753	±	1.46267	10.1879	±	1.25949	7.39631	±	1.62382	1.39689	±	1.11723	5.60411	±	1.19929			3	1
ORF52	RC	76823	-1.29096	±	1.08771	-1.36114	±	1.36819	8.56547	±	1.072	7.47422	±	1.29354	1.06916	±	1.12688	2.64818	±	1.07191		1	13	16
ORF53	RC	77377	-1.22229	±	1.21501	-1.02157	±	1.24547	5.7002	±	1.24918	1.21127	±	1.4957	1.02725	±	1.11803	2.27273	±	1.22721
ORF55	RC	78818	-1.05904	±	1.18049	-1.07193	±	1.41909	7.97847	±	1.20413	4.44472	±	1.36361	-1.10235	±	1.14655	3.91932	±	1.0844		1		1
K9 (vIRF1)	RC	83887	-1.17453	±	1.47314	1.13806	±	1.44131	14.162	±	1.09538	9.47637	±	1.12542	12.8141	±	1.14026	3.55571	±	1.14429	2	18	63	30
K10 (vIRF4)	RC	86106	-1.10652	±	1.28415	-1.16382	±	1.48249	15.015	±	1.1269	12.4134	±	1.20869	9.79321	±	1.21333	5.72936	±	1.13233			12	10
K10.5 (vIRF3)	RC	89473	-1.29723	±	1.16115	-1.72225	±	1.5135	14.2267	±	1.38657	22.4068	±	1.25143	26.5113	±	1.10847	7.96993	±	1.19983	4	7	8	7
K11 (vIRF2)	RC	91853	-1.18563	±	1.24151	-1.32547	±	1.20557	5.95902	±	1.31903	4.79956	±	1.73057	4.21788	±	1.18103	3.71506	±	1.18019				2
ORF58	RC	94577	-1.05766	±	1.1714	1.05237	±	1.20052	>50	*	Sat.	16.3881	±	1.24784	5.32228	±	1.17149	>50	*	Sat.
ORF59	RC	95655	-1.253	±	1.16819	-1.09949	±	1.35542	17.2248	±	1.07675	15.3722	±	1.21124	1.06177	±	1.11971	3.38921	±	1.04545	7	214	311	394
ORF60	RC	96976	1.01678	±	1.42843	1.08911	±	1.23764	3.00033	±	1.52014	1.13877	±	1.31003	-1.05272	±	1.17258	2.4647	±	1.16192	1	1		4
ORF61	RC	97922	-1.16092	±	1.38632	1.15017	±	1.46934	2.21018	±	1.19754	-1.08411	±	1.32567	-1.06698	±	1.13297	2.32026	±	1.24171		19	30	27
ORF62	RC	100305	-1.11033	±	1.32824	-1.31712	±	1.32828	1.21337	±	1.42413	-1.2604	±	1.37068	-1.04331	±	1.15729	1.64118	±	1.33507		1	1	7
ORF65	RC	111927	-1.26775	±	1.17624	-1.24494	±	1.28175	21.2303	±	1.17462	9.56477	±	1.26001	1.6857	±	1.12132	4.1156	±	1.06908		3	1	7
ORF66	RC	112576	1.12659	±	1.36314	1.03434	±	1.39423	9.40946	±	1.22124	2.70571	±	1.78966	-1.04806	±	1.10128	5.0667	±	1.09145			2
ORF67	RC	113799	-1.20541	±	1.26042	-1.14231	±	1.3525	5.37418	±	1.39841	1.04029	±	1.5524	-1.1678	±	1.10494	1.99934	±	1.37993			3	6
ORF67A	RC	114669	-1.13789	±	1.37521	-1.20539	±	1.38142	4.2968	±	1.22484	-1.03025	±	1.88735	1.08829	±	1.12916	1.59141	±	1.23998
T0.7	RC	117535	1.15202	±	1.66394	-1.10191	±	1.34232	36.8638	±	1.06992	26.0704	±	1.27353	4.64456	±	1.16257	>50	*	Sat.
K12	RC	118025	-1.0408	±	1.19092	-1.1329	±	1.19062	8.24435	±	1.07253	3.54792	±	1.20297	1.37782	±	1.06837	>50	*	Sat.	1	2	13	9
primary miRNAs	RC	118075	1.06595	±	1.446	-1.16707	±	1.51808	1.20117	±	1.43622	-1.10295	±	1.68884	2.23797	±	1.1588	3.21152	±	1.22553
K13 (vFLIP)	RC	122337	-1.18574	±	1.165	-1.17744	±	1.30962	24.2148	±	1.09026	39.068	±	1.11713	>50	*	Sat.	>50	*	Sat.	1	1
ORF72 (vCYC)	RC	123010	-1.08659	±	1.22151	-1.21967	±	1.27025	11.9684	±	1.17222	22.3476	±	1.24849	>50	*	Sat.	>50	*	Sat.			1
LANA1	RC	124057	1.01201	±	1.2628	1.00378	±	1.32209	2.88007	±	1.30412	4.04006	±	1.46032	1.51162	±	1.09122	-1.83701	±	1.16195	2	1	7	6
ORF75 (FGARAT)	RC	130655	-1.03353	±	1.29028	-1.28134	±	1.82552	7.89703	±	1.22441	11.2194	±	1.35445	14.9291	±	1.10399	2.88858	±	1.08781	1		13	21
K15	RC	134824	1.14163	±	1.44654	1.09385	±	1.47651	-1.13181	±	1.43109	-1.26649	±	1.54171	-1.03206	±	1.09596	-1.55215	±	1.21465
The normalized signals at the 3′-ends of transcripts were averaged up to 10 probes. Values are reported as fold-changes over the normalized Cy5 channel, BJAB; standard deviations are also reported based on these 10 probes (in triplicate). The values from technical replicates were combined together. Where individual probes were saturated, these values were adjusted either by omitting the single af…

## Sheet: Table S2
Table S2: Normalized Levels of EBV’s Transcripts
			BJAB			BCBL-1			MutuIII			JSC-1			BC-1 Latent			BC-1 Lytic			Proteins (Spectra)
Gene	Direct.	3'-End	Ave	±	StDev	Ave	±	StDev	Ave	±	StDev	Ave	±	StDev	Ave	±	StDev	Ave	±	StDev	BC-1 Latent	BC-1 Lytic
BNRF1	FW	5856	-1.10493	±	1.26318	-1.86419	±	1.24821	-1.03699	±	1.21597	-1.31983	±	1.20736	-1.17109	±	1.09745	-1.66985	±	1.19192	1	9
EBER1	FW	6795	1.11234	±	1.21027	1.08122	±	1.47649	4.10126	±	1.19479	2.44349	±	1.43224	2.80543	±	1.17794	2.20864	±	1.22559
EBER2	FW	7128	-1.38864	±	1.19356	-1.16605	±	1.24176	1.1019	±	1.97184	1.6663	±	2.21134	2.15239	±	1.05741	2.31873	±	1.21767
oriP FW	FW	9536	-1.21052	±	1.16313	-1.41744	±	1.31457	-1.26616	±	1.21407	-1.44296	±	1.35508	-1.11073	±	1.17212	-1.84328	±	1.33174
BCRF1	FW	10262	-1.22069	±	1.18209	1.03175	±	1.31044	-1.13933	±	1.34371	1.91331	±	1.52824	1.00565	±	1.12979	2.11756	±	1.3145
BWRF1	FW	35196	1.05123	±	1.03994	-2.80869	±	1.10392	1.16384	±	1.06126	-1.38129	±	1.04493	-1.07419	±	1.03525	-33.3459	±	1.12269
EBNALP	FW	37744	-1.18849	±	1.21069	-1.45761	±	1.25684	12.2529	±	1.168	-1.37328	±	1.20825	-1.02904	±	1.15212	-2.71076	±	1.233
EBNA2	FW	37744	1.11759	±	1.44471	-1.16201	±	1.37727	6.36264	±	1.07372	-1.18486	±	1.33731	-1.16054	±	1.07183	-1.57349	±	1.18725
BHRF1	FW	43251	-1.28088	±	1.24513	-1.33723	±	1.33605	49.3594	±	1.2178	5.83189	±	1.26805	1.27009	±	1.15541	6.98604	±	1.27266		3
BFRF1A	FW	46643	-1.23257	±	1.28455	-1.25534	±	1.19518	1.05578	±	1.35055	-1.31711	±	1.38762	-1.16614	±	1.12102	-1.56696	±	1.30605
BFRF1	FW	47613	-1.027	±	1.22656	-1.67479	±	1.35787	-1.02042	±	1.31801	-1.22291	±	1.52039	-1.0706	±	1.09417	-1.7144	±	1.28177		4
BFRF2	FW	49295	1.13504	±	1.22866	-1.4284	±	1.2157	1.00972	±	1.20966	1.56093	±	1.22224	1.0374	±	1.0744	-2.00263	±	1.15872
BFRF3	FW	49786	-1.17281	±	1.30101	-1.48397	±	1.2998	1.57753	±	1.3436	4.02991	±	1.69311	1.30289	±	1.15788	2.18208	±	1.23463		3
BURF1 (α¢-BPLF1)	FW	55160	1.00663	±	1.34987	-1.71505	±	1.24426	1.43808	±	1.30874	-1.39018	±	1.25187	-1.20158	±	1.07121	-6.40675	±	1.23115	1	9
BORF1	FW	64044	-1.1523	±	1.17231	-1.51799	±	1.40923	1.01118	±	1.4161	-1.16903	±	1.23772	-1.13195	±	1.12984	-2.86545	±	1.15125		3
BORF2	FW	66599	-1.02116	±	1.33232	-1.13712	±	1.37368	4.91484	±	1.18929	6.45043	±	1.38128	1.71	±	1.10774	4.30366	±	1.22679	1	5
BaRF1	FW	67520	-1.17329	±	1.33724	-1.71874	±	1.35307	-1.08809	±	1.25723	-1.52975	±	1.23475	-1.10343	±	1.11996	-1.99675	±	1.20775		1
BMRF1	FW	68825	1.01553	±	1.35383	-1.0769	±	1.52456	1.34347	±	1.37781	1.52806	±	1.30575	-1.07847	±	1.06894	-1.64129	±	1.23106	5	72
BMRF2	FW	69916	1.00258	±	1.29862	-1.80849	±	1.40566	5.32616	±	1.2586	6.53553	±	1.32816	4.24325	±	1.17025	2.6574	±	1.15016
BSRF1	FW	75316	1.25611	±	1.41029	-1.47908	±	1.54771	2.10349	±	1.39205	1.09891	±	1.56322	-1.14016	±	1.13104	-1.24985	±	1.32276
BLRF1	FW	76567	-1.14391	±	1.22618	-1.14206	±	1.21269	1.85095	±	1.36789	2.8594	±	1.51442	1.23628	±	1.12975	1.96656	±	1.15448
BLRF2	FW	77129	-1.05353	±	1.29466	-1.28017	±	1.42834	3.0386	±	1.27135	5.13869	±	1.44916	1.72465	±	1.13217	2.96099	±	1.23125		3
EBNA3A	FW	82962	-1.13136	±	1.18571	-1.1787	±	1.38099	9.84242	±	1.24315	1.08762	±	1.24348	1.04787	±	1.07544	1.26823	±	1.19194
EBNA3B	FW	85959	-1.09003	±	1.33746	-1.23078	±	1.25486	1.21131	±	1.41156	-1.52743	±	1.35026	-1.09845	±	1.09393	-1.66803	±	1.31274
EBNA3C	FW	89482	-1.26362	±	1.11225	-1.45996	±	1.29292	20.4218	±	1.13471	-1.19878	±	1.14104	-1.24807	±	1.29587	-1.5284	±	1.34762		3
BRRF1	FW	93827	-1.10534	±	1.54379	-1.3864	±	1.14463	1.94244	±	1.19761	1.34629	±	1.47891	1.19597	±	1.14546	-1.26099	±	1.26471		3
BRRF2	FW	95627	1.01075	±	1.20551	-1.44873	±	1.50929	5.82765	±	1.26159	2.10984	±	1.56429	1.19678	±	1.07224	1.60491	±	1.15663		1
EBNA1	FW	97654	1.03122	±	1.25721	-1.25014	±	1.23744	25.8582	±	1.28035	5.78012	±	1.60331	2.72383	±	1.15155	-1.44588	±	1.20006		3
BKRF2	FW	98083	1.14562	±	1.28125	-1.14309	±	1.23846	1.30576	±	1.56089	-1.13266	±	1.65672	-1.08215	±	1.15723	-2.63853	±	1.50571
BKRF3	FW	98832	1.04471	±	1.19888	-1.57346	±	1.4383	1.56972	±	1.41451	1.76338	±	1.29553	-1.07127	±	1.15906	-1.13688	±	1.2206		3
BKRF4	FW	99504	-1.06987	±	1.40921	-1.33906	±	1.48116	2.30485	±	1.36359	2.3406	±	1.50798	1.2272	±	1.14195	1.35578	±	1.17602		2
BBRF1	FW	103757	-1.06844	±	1.22401	-1.11135	±	1.16268	1.48534	±	1.28405	1.27124	±	1.58638	-1.13366	±	1.12344	-1.71979	±	1.22948	1	1
BBRF2	FW	104502	-1.06828	±	1.31307	-1.03848	±	1.2196	3.49025	±	1.3367	4.36408	±	1.8216	1.56576	±	1.15171	3.78509	±	1.27869
BBRF3	FW	108075	1.05811	±	1.25336	-1.10964	±	1.665	2.86581	±	1.39517	2.49094	±	1.78237	1.23235	±	1.08564	1.83729	±	1.2286
BGRF1/BDRF1	FW	118064	-1.20962	±	1.56842	-1.07366	±	1.19734	1.38551	±	1.20424	1.54436	±	1.36874	1.01757	±	1.10875	-1.07056	±	1.26336		1
BcRF1	FW	127429	-1.00024	±	1.21561	-1.5857	±	1.31483	1.18888	±	1.2859	-1.25005	±	1.41432	-1.06322	±	1.09379	-2.9985	±	1.22362
BTRF1	FW	128686	-1.21951	±	1.13571	-1.15285	±	1.44552	2.58289	±	1.19339	2.53494	±	1.21991	1.06705	±	1.09252	-1.12086	±	1.38504	1
BXRF1	FW	133317	-1.05914	±	1.30142	-1.08282	±	1.22566	1.0775	±	1.54445	-1.12004	±	1.55685	-1.12078	±	1.10976	-1.85274	±	1.3259
BVRF1	FW	134886	-1.12291	±	1.38144	-1.1862	±	1.25303	1.32152	±	1.24521	1.86701	±	1.3116	-1.01103	±	1.11048	-1.34738	±	1.28347
BVRF2/BdRF1	FW	137455	1.06544	±	1.40856	-1.44868	±	1.68709	1.57219	±	1.43441	2.17475	±	1.6274	1.65748	±	1.09003	1.0005	±	1.21923	1	12
A73	FW	158751	-1.24182	±	1.13113	1.00116	±	1.26271	3.49373	±	1.26593	4.48965	±	1.52798	1.66321	±	1.09487	-1.2057	±	1.24945
RPMS1	FW	160531	-1.04979	±	1.22706	-1.37651	±	1.25571	2.31063	±	1.28404	2.51367	±	1.18119	1.22586	±	1.12725	-5.12042	±	1.16215
BARF0	FW	160536	-1.04149	±	1.30527	-1.24174	±	1.31082	4.90777	±	1.26415	6.42464	±	1.35937	3.88307	±	1.10893	-1.08639	±	1.14852		1
BARF1	FW	165712	-1.08276	±	1.39849	-1.63548	±	1.17027	3.52124	±	1.21842	2.16986	±	1.23452	1.31671	±	1.1146	1.79295	±	1.19352
LMP2A	FW	166458	-1.10626	±	1.12337	-1.37593	±	1.24286	2.52263	±	1.19213	-1.44194	±	1.42788	-1.18617	±	1.06388	-3.988	±	1.18709
LMP2B	FW	169448	-1.09755	±	1.54065	-1.11794	±	1.41184	1.09048	±	1.25994	-1.29395	±	1.33537	-1.1867	±	1.13328	-1.11458	±	1.12731
oriP RC	RC	7452	-1.29412	±	1.26855	-1.13252	±	1.35905	-1.24433	±	1.27827	-1.1581	±	1.40814	1.00113	±	1.14443	-1.24581	±	1.23573
BHLF1	RC	38014	1.04354	±	1.27265	-1.51104	±	1.47036	1.64608	±	1.32653	7.68118	±	1.25684	5.37711	±	1.12208	>50	*	Sat.
BFLF2	RC	43691	-1.09158	±	1.15269	-1.39399	±	1.22373	-1.11324	±	1.46365	2.58481	±	1.29456	1.16697	±	1.13405	1.72009	±	1.31698	1	2
BFLF1	RC	44660	-1.15621	±	1.23637	-1.34665	±	1.72152	1.03587	±	1.41834	-1.08915	±	1.49843	-1.07522	±	1.12161	-1.5158	±	1.35395
BPLF1	RC	49775	-1.0041	±	1.4052	-1.36938	±	1.37728	-1.25504	±	1.41371	1.24338	±	1.45486	-1.11711	±	1.19344	-1.27777	±	1.27037	2	2
BOLF1	RC	59232	1.09275	±	1.28875	-1.48378	±	1.34656	1.15631	±	1.36924	-1.11485	±	1.34537	-1.10151	±	1.07874	-2.83809	±	1.26575		1
BSLF2/BMLF1	RC	70454	-1.12676	±	1.17828	-1.16444	±	1.31474	1.17969	±	1.33915	3.41581	±	1.47298	2.06333	±	1.19246	2.74248	±	1.28883		6
BSLF1	RC	71969	-1.10607	±	1.2887	1.01746	±	1.43716	1.07376	±	1.49591	-1.30319	±	1.68436	-1.08295	±	1.08822	-1.41934	±	1.23747
BLLF3	RC	75320	-1.03333	±	1.14719	-1.26739	±	1.23186	1.07694	±	1.32068	1.23214	±	1.26967	1.2362	±	1.12739	-1.76042	±	1.31721		2
BLLF1	RC	77132	-1.27638	±	1.16119	1.00143	±	1.11438	1.03932	±	1.24332	3.35517	±	1.3646	2.57179	±	1.22651	1.45731	±	1.12775
BLLF2	RC	77279	-1.08537	±	1.22452	-1.5064	±	1.16469	-1.18598	±	1.23452	1.54657	±	1.28688	-1.02984	±	1.05749	-1.25034	±	1.19191
BELF3B (α¢-EBNA3B)	RC	82960	-1.11343	±	1.29719	-1.21221	±	1.36926	1.0597	±	1.54482	4.87317	±	1.35522	1.88597	±	1.14592	4.72236	±	1.19891
BELF3C (α¢-EBNA3C)	RC	87130	-1.17034	±	1.29991	-1.08803	±	1.43792	1.62937	±	1.24341	2.05556	±	1.35782	1.06631	±	1.16986	-1.77483	±	1.40976
BZLF2	RC	89157	-1.25396	±	1.23526	-1.20353	±	1.31563	1.89721	±	1.27086	-1.19791	±	1.70915	-1.00637	±	1.17397	-1.04445	±	1.36977		1
BZLF1	RC	90367	-1.06853	±	1.45872	-1.29378	±	1.46804	1.04836	±	1.54284	2.80405	±	1.68438	1.72051	±	1.20874	1.73196	±	1.30108
BRLF1	RC	90367	-1.13342	±	1.14668	-1.30016	±	1.15451	-1.09537	±	1.19989	-1.28262	±	1.49003	-1.18723	±	1.13237	-3.65331	±	1.21173		2
RAZ	RC	92638	-1.29503	±	1.13443	-1.27019	±	1.16297	-1.042	±	1.35536	-1.35595	±	1.35519	-1.07651	±	1.08817	-1.24746	±	1.31932
BBLF4	RC	99537	-1.09934	±	1.3651	-1.19239	±	1.3308	-1.04872	±	1.54606	1.13586	±	1.49249	-1.07859	±	1.10198	1.28429	±	1.31175		1
BBLF2/3	RC	104403	-1.12437	±	1.15971	-1.29174	±	1.44993	-1.05503	±	1.31951	2.58904	±	1.40409	1.21142	±	1.13699	1.74789	±	1.23477		1
BBLF1	RC	108459	-1.54611	±	1.81267	-1.42414	±	1.51776	-1.17889	±	1.31194	6.43342	±	1.23383	2.32869	±	1.12905	4.57743	±	1.16224
BGLF5	RC	108641	-1.02317	±	1.27776	-1.17792	±	1.4145	1.25557	±	1.4653	2.06305	±	1.61885	1.22242	±	1.09735	2.07212	±	1.22519		1
BGLF4	RC	110037	1.13339	±	1.33646	-1.21449	±	1.38593	1.36245	±	1.40238	1.34614	±	1.48177	-1.12129	±	1.09495	-1.39873	±	1.29237		1
BGLF3.5	RC	111205	-1.41081	±	1.18449	-1.12158	±	1.39351	-1.02893	±	1.3842	-1.05198	±	1.39563	-1.06545	±	1.20451	-1.0802	±	1.31437
BGLF3	RC	111653	-1.16729	±	1.24243	-1.22298	±	1.30673	1.12925	±	1.52765	-1.62857	±	1.55458	-1.20033	±	1.0968	-2.33696	±	1.33089
BGLF2	RC	113191	-1.19247	±	1.34795	-1.10842	±	1.35889	-1.20103	±	1.45391	9.55605	±	1.46022	3.30547	±	1.25011	8.5299	±	1.2614		2
BGLF1	RC	114563	-1.05243	±	1.25414	-1.35063	±	1.23755	-1.03642	±	1.36002	1.13467	±	1.29853	-1.15007	±	1.07615	-1.28405	±	1.18414		2
BDLF4	RC	116056	-1.17354	±	1.12641	-2.1888	±	1.91929	-1.13026	±	1.24427	-1.39704	±	1.20065	-1.29413	±	1.14236	-4.15761	±	1.3716
BDLF3.5	RC	116712	1.14415	±	1.17452	-1.57529	±	1.34674	-1.11164	±	1.204	-1.47497	±	1.1764	-1.13827	±	1.06385	-3.07069	±	1.14466
BDLF3	RC	118066	-1.06813	±	1.34675	-1.68928	±	1.33762	-1.05026	±	1.30762	3.7066	±	1.27746	1.74654	±	1.10426	1.56171	±	1.0791
BDLF2	RC	118839	1.01268	±	1.43456	-1.05428	±	1.42538	1.02129	±	1.25661	2.07226	±	1.51286	-1.05184	±	1.08767	1.32257	±	1.27999
BDLF1	RC	120112	-1.13884	±	1.27544	-1.26531	±	1.202	-1.06129	±	1.27566	-1.06961	±	1.4635	-1.13698	±	1.09835	-2.19713	±	1.28817		1
BcLF1	RC	121033	-1.21381	±	1.10313	-1.61889	±	1.22728	-1.13182	±	1.28019	3.38209	±	1.31616	1.15166	±	1.11529	1.71758	±	1.21188	4	35
BXLF2	RC	128608	-1.47664	±	1.60153	-1.64059	±	1.17976	-1.23909	±	1.3741	3.53464	±	1.65382	1.76949	±	1.26057	3.87603	±	1.42089		1
BXLF1	RC	130749	-1.15802	±	1.34351	-1.12239	±	1.23775	1.0921	±	1.26159	-1.10293	±	1.48403	-1.07678	±	1.14282	-1.20346	±	1.2922		3
BVLF1	RC	134632	-1.06466	±	1.20339	-1.32483	±	1.23174	-1.02006	±	1.29628	1.0217	±	1.16434	-1.13674	±	1.08878	-2.00191	±	1.232
BILF2	RC	137464	-1.11887	±	1.196	-1.63722	±	1.18342	-1.14321	±	1.19051	1.28555	±	1.15272	1.10378	±	1.08635	-1.43055	±	1.12477
LF3	RC	140570	-1.20753	±	1.33592	-1.32339	±	1.42399	1.41887	±	1.41033	4.30688	±	1.4116	2.27327	±	1.121	>50	*	Sat.
LF2	RC	149025	-1.08337	±	1.20492	-1.11277	±	1.33919	1.39316	±	1.31821	2.49267	±	1.36247	1.11992	±	1.07041	1.55541	±	1.18996
LF1	RC	150285	1.06854	±	1.19009	-1.65437	±	1.33107	1.19731	±	1.24421	-1.07721	±	1.13913	-1.13161	±	1.08189	-3.02839	±	1.20643	1
BILF1	RC	151703	-1.14417	±	1.17405	-1.33097	±	1.25833	-1.08267	±	1.35521	1.29204	±	1.27547	-1.02562	±	1.16355	-5.20025	±	1.2343
BALF5	RC	153241	1.0393	±	1.28905	-1.68518	±	1.41857	1.20077	±	1.27578	-1.06781	±	1.28237	-1.10119	±	1.08656	-3.25593	±	1.22025	2	2
BALF4	RC	156244	-1.07665	±	1.25092	-1.30689	±	1.26108	1.36141	±	1.45822	3.96846	±	1.30619	1.46586	±	1.11371	1.59198	±	1.11805		5
BALF3	RC	158851	1.12327	±	1.26836	-1.61845	±	1.15751	1.19918	±	1.22319	1.26883	±	1.29274	-1.00468	±	1.116	-3.64019	±	1.21304	1
BALF2	RC	160550	1.02293	±	1.25617	-1.18962	±	1.36874	1.01083	±	1.27529	1.84178	±	1.35652	1.16773	±	1.12368	1.0581	±	1.2127		13
BALF1	RC	164388	-1.3428	±	1.10605	-1.27547	±	1.09846	1.11805	±	1.25283	1.52786	±	1.63202	1.09966	±	1.12165	3.43832	±	1.25648
BALF0	RC	164978	-1.05654	±	1.18754	-1.29826	±	1.19865	1.25527	±	1.26949	-1.231	±	1.1798	-1.08666	±	1.07941	-1.17623	±	1.12255	4	1
LMP1	RC	166483	-1.04731	±	1.1486	-1.46517	±	1.30157	3.32514	±	1.36408	-1.3926	±	1.30631	-1.0848	±	1.17504	-3.28467	±	1.28782
BNLF2b	RC	166483	-1.13184	±	1.29037	-1.15253	±	1.46975	21.1006	±	1.17774	7.15024	±	1.367	3.37938	±	1.16142	4.98752	±	1.29606
BNLF2a	RC	166846	-1.04297	±	1.16247	-1.24842	±	1.51131	6.33603	±	1.18168	1.53224	±	1.35626	1.52425	±	1.09044	-1.02073	±	1.18387
The normalized signals at the 3′-ends of transcripts were averaged up to 10 probes. Values are reported as fold-changes over the normalized Cy5 channel, BJAB; standard deviations are also reported based on these 10 probes (in triplicate). The values from technical replicates were combined together. Where individual probes were saturated, these values were adjusted either by omitting the single af…

## Sheet: Table S3
Table S3: Raw Fluorescent Levels of Cellular and Reporter Transcripts
			BJAB			MutuIII			BCBL-1			JSC-1			BC-1 Latent			BC-1 Lytic
Type	Gene	Direct.	Ave	±	StDev	Ave	±	StDev	Ave	±	StDev	Ave	±	StDev	Ave	±	StDev	Ave	±	StDev
Background Fluorescence (example)	oriP (EBV)	FW	458.629	±	1541.02	503.281	±	1826.59	374.315	±	1632.81	876.559	±	3751.31	541.762	±	487.547	230.102	±	179.453
		RC	148.815	±	808.416	71.5669	±	75.0145	78.087	±	91.795	155.99	±	256.498	603.09	±	572.721	435.853	±	870.62
Housekeeping Gene	ACTA1	FW	598.157	±	160.655	228.803	±	110.485	509.932	±	145.236	168.378	±	86.3394	411.15	±	361.278	202.495	±	174.982
		RC	743.57	±	1114.6	997.656	±	1557.97	704.547	±	1089.58	1344.67	±	2223.31	1401.85	±	1739.62	432.37	±	492.544
	GAPDH	FW	168689	±	26724.6	313484	±	64334.5	499997	±	95483.9	173387	±	34444.1	135997	±	31837.3	7237.25	±	1384.45
		RC	8632.8	±	11961.8	11837.5	±	17585.3	10688.7	±	17988	12269.8	±	22121.5	32427.3	±	19164.1	2972.45	±	1833.65
	TUBA1B	FW	126464	±	35721.1	161834	±	43614.1	497221	±	144027	416634	±	116635	225654	±	47113.1	4673.49	±	6299.06
		RC	2149.99	±	2616.59	2029.96	±	2377.78	2006.63	±	2473.41	2794.33	±	3570	16139.4	±	22117.2	420.163	±	247.686
Cellular Marker	MYC	FW	135645	±	86202.5	86129.6	±	57327.9	74762.5	±	53504.7	131587	±	82353	39055.4	±	23753.3	579.527	±	466.033
		RC	116.639	±	101.466	90.4815	±	80.1218	62.5468	±	27.7727	1165.83	±	3322.08	470.356	±	454.212	94.5246	±	46.8256
	FCGR1A	FW	298.866	±	833.539	384.071	±	1047.98	445.898	±	1035.26	575.271	±	1568.79	725.359	±	1077.56	207.196	±	174.978
		RC	80.4407	±	109.987	105.933	±	137.978	113.495	±	136.18	138.794	±	151.227	656.122	±	299.136	311.609	±	141.665
	FCAMR Variant 1	FW	135.883	±	203.61	151.466	±	173.921	130.327	±	123.488	153.226	±	152.708	684.858	±	315.709	352.673	±	199.453
		RC	80.2448	±	130.114	117.609	±	184.25	87.0864	±	102.674	139.263	±	146.671	700.045	±	708.698	379.725	±	361.345
	FCAMR Variant 2	FW	73.61	±	52.4441	135.615	±	103.394	108.314	±	76.5772	125.15	±	88.782	641.214	±	316.811	344.102	±	241.039
		RC	120.877	±	179.097	159.321	±	232.731	122.17	±	140.375	158.878	±	206.302	711.41	±	938.885	293.506	±	371.356
	FCAMR Variant 3	FW	146.981	±	320.058	256.684	±	548.453	237.379	±	549.358	266.005	±	478.952	1279.86	±	1037.66	508.381	±	328.439
		RC	1664.87	±	4610.18	2160.37	±	5739.31	1590.49	±	4365.53	1567.24	±	4083.62	2411.78	±	4764.18	380.486	±	313.918
Artificial Reporter	CFP	FW	47.7925	±	31.19	114.181	±	45.1978	51.5241	±	11.8498	216.809	±	155.993	1190.49	±	137.579	716.429	±	87.5644
		RC	237.462	±	318.247	298.737	±	306.25	210.335	±	244.586	258.626	±	254.468	598.866	±	374.011	202.84	±	136.025
	GFP	FW	52.2967	±	21.1225	95.8569	±	52.3968	84.6403	±	65.4106	153.355	±	82.9048	1405.75	±	600.622	791.584	±	332.639
		RC	255.207	±	231.5	287.375	±	243.894	230.696	±	207.288	284.799	±	202.213	574.865	±	409.788	167.997	±	122.775
	mRFP	FW	52.6576	±	18.434	80.7412	±	50.065	83.4733	±	27.4624	125.828	±	84.598	832.97	±	462.35	424.475	±	308.602
		RC	29.2076	±	6.80871	55.1645	±	36.6108	44.3574	±	3.55885	85.7262	±	53.0384	573.675	±	220.746	209.028	±	73.5492
	Luciferase	FW	51984	±	164122	57588.2	±	181780	78042.7	±	246427	111215	±	300355	9117.07	±	25675.9	3328.02	±	8987.6
		RC	58.259	±	67.2087	62.9635	±	61.3096	60.043	±	29.1036	81.9089	±	74.4047	272.023	±	270.164	154.373	±	147.292
	CAT	FW	127.033	±	286.758	199.892	±	491.349	147.837	±	242.321	177.226	±	363.728	399.23	±	223.727	199.602	±	106.495
		RC	29.5045	±	10.3547	41.8909	±	28.715	42.895	±	1.05891	86.5848	±	73.9421	359.385	±	253.281	199.701	±	165.133
	TetKRAB	FW	1182.47	±	459.912	441.381	±	520.383	915.783	±	500.187	584.015	±	705.081	1401.37	±	557.927	537.433	±	212.075
		RC	335.609	±	494.219	362.929	±	566.481	453.692	±	820.099	634.181	±	871.641	771.719	±	618.42	1222.13	±	2678.12
	G418 Resistance	FW	93.3293	±	91.7089	159.008	±	152.963	122.171	±	140.302	170.937	±	152.692	706.851	±	340.182	631.941	±	830.659
		RC	686.703	±	1357.29	884.049	±	1725.41	345.738	±	515.72	4056.8	±	6916.05	1143.61	±	824.269	781.549	±	582.417
	Hygromycin Resistance	FW	33.8861	±	18.8042	35.0965	±	17.8537	43.7986	±	5.57102	52.0436	±	21.7492	348.935	±	241.756	192.819	±	157.195
		RC	104.809	±	230.66	115.808	±	231.67	93.6384	±	127.329	227.766	±	423.208	529.391	±	501.154	255.882	±	187.15
	Puromycin Resistance	FW	411.764	±	670.854	530.861	±	853.272	329.006	±	496.401	601.857	±	941.76	662.077	±	183.468	368.81	±	88.388
		RC	73.2837	±	51.5206	116.905	±	71.8576	88.1185	±	76.006	139.672	±	130.055	570.412	±	358.163	251.743	±	167.399
The raw fluorescent signals at the 3′-ends of transcripts were averaged up to 10 probes; standard deviations are also reported based on these 10 probes (in triplicate). The values from technical replicates were combined together. Values are reported corresponding to the Cy3 channel only. Where individual probes were saturated, these values were adjusted either by omitting the single affected prob…

## Sheet: Table S4
Table S4: Pearson’s Correlation Coefficients of Viral Transcriptomes
	KSHV	MutuIII	BCBL-1	JSC-1	BC-1 Latent (Technical Replicates)		BC-1 Lytic (Technical Replicates)
EBV
MutuIII			0.0349	0.0207	-0.0509	-0.0047	-0.1519	-0.1501
BCBL-1		0.2384		0.8277	0.4887	0.4537	0.5907	0.5678	<0.2		No Correlation
JSC-1		0.3435	0.3706		0.6127	0.5894	0.4275	0.4056	<0.3		Weak
BC-1 Latent (Technical Replicates)		0.2135	0.1858	0.5269		0.9176	0.248	0.2344	<0.4		Moderate
		0.2363	0.1658	0.5305	0.7359		0.1746	0.1591	<0.7		Strong
BC-1 Lytic (Technical Replicates)		0.1757	0.4201	0.4021	0.3285	0.2886		0.9857	>0.7		Very Strong
		0.1767	0.4088	0.3998	0.3292	0.2906	0.9765
Pearson’s correlation coefficients were determined based on the normalized fluorescent intensities, per viral transcriptome.
Negative values represent indirect correlation; positive values represent direct correlation.
Very strong, direct correlations are indicated in bold.
Upper right triangle, KSHV: Technical replicates of latent and lytic BC-1 have very strong coefficient values (0.92 and 0.99, respectively). Lytic induction of BC-1 significantly changes the expression profile of viral transcripts, thus, latent and lytic BC-1 samples have relatively weak coefficient values (0.16 to 0.25). The cell lines JSC-1 and BCBL-1 have strong coefficient values when compare…
Lower left triangle, EBV: Technical replicates of latent and lytic BC-1 have very strong coefficient values (0.74 and 0.98, respectively). Lytic induction of BC-1 significantly changes the expression profile of viral transcripts, thus, latent and lytic BC-1 samples have relatively weak to moderate coefficient values (0.29). The PEL cell line JSC-1 has strong coefficient values when compared with …
Supplemental References:
Cannon JS, Ciufo D, Hawkins AL, Griffin CA, Borowitz MJ, Hayward GS, Ambinder RF: A new primary effusion lymphoma-derived cell line yields a highly infectious Kaposi’s sarcoma herpesvirus-containing supernatant. J Virol 2000, 74(21):10187-10193.
Dittmer D, Lagunoff M, Renne R, Staskus K, Haase A, Ganem D: A cluster of latently expressed genes in Kaposi’s sarcoma-associated herpesvirus. J Virol 1998, 72(10):8309-8315.
Gregory SM, Davis BK, West JA, Taxman DJ, Matsuzawa S, Reed JC, Ting JP, Damania B: Discovery of a viral NLR homolog that inhibits the inflammasome. Science 2011, 331(6015):330-334.
Horenstein MG, Nador RG, Chadburn A, Hyjek EM, Inghirami G, Knowles DM, Cesarman E: Epstein-Barr virus latent gene expression in primary effusion lymphomas containing Kaposi’s sarcoma-associated herpesvirus/human herpesvirus-8. Blood 1997, 90(3):1186-1191.

## Sheet: Table S5
Table S5: KSHV Peptide Sequences from LC-MS/MS
Total	BC-1	BC-1	BCBL-1	BCBL-1	BC-1	BC-1	BCBL-1	BCBL-1	Gene	BC-1			BCBL-1			Curated Genome			Peptide Sequence
Obs.	Latent	Lytic	Latent	Lytic	Latent	Lytic	Latent	Lytic		(U75698.1)			(HQ404500.1)			(NC_009333)
Spectra	Sum	Sum	Sum	Sum	Spectra	Spectra	Spectra	Spectra		Frame	Begin	End	Frame	Begin	End	Frame	Begin	End
1	0	1	0	0		1			K1 Up-stream	3	3	974				3	3	944	GGVLPGIVFFSGGPCVNLSFRPCWTSCTIKM
6	0	2	1	3		1			ORF4	2	1088	2794	2	1160	2866	2	1058	2764	SGYTTYAR
						1			ORF4	2	1088	2794	2	1160	2866	2	1058	2764	VIFHGGQDALK
							1	1	ORF4	2	1088	2794	2	1160	2866	2	1058	2764	DGDIAVGETVELR
								1	ORF4	2	1088	2794	2	1160	2866	2	1058	2764	FPSVTHGYPIQGFSLTYK
								1	ORF4	2	1088	2794	2	1160	2866	2	1058	2764	TTSNPAISLTDSADVPQRPR
1	0	0	0	1				1					3	1611	1772	3	1509	1667	WRGHLLLLFVKKK
1	1	0	0	0	1					3	2241	2294				3	2211	2264	RKVTLPTR
1	1	0	0	0	1					4	2768	2851				4	2738	2820	GQRGEAIIALSNTGASSRLTKEQIVK
130	1	38	30	61	1		1		ORF6	3	3156	6611	2	3227	6679	2	3125	6577	RIVGINSGEFEAEAVKR
						1	3	2	ORF6	3	3156	6611	2	3227	6679	2	3125	6577	EAIVFHNTHLFQPIFQGK
						1	1	1	ORF6	3	3156	6611	2	3227	6679	2	3125	6577	IPLYDEDLFGPSR
						2	2	4	ORF6	3	3156	6611	2	3227	6679	2	3125	6577	LRPIITVPLVVNK
						1	2	1	ORF6	3	3156	6611	2	3227	6679	2	3125	6577	SLPLLHGLTVESDFPLNVK
						2	1	2	ORF6	3	3156	6611	2	3227	6679	2	3125	6577	SVQNVLEDRDNPNLPK
						4	3	3	ORF6	3	3156	6611	2	3227	6679	2	3125	6577	VFSLPLLHGLTVESDFPLNVK
						3	1	3	ORF6	3	3156	6611	2	3227	6679	2	3125	6577	VKDVSTVIQASER
						3	3	2	ORF6	3	3156	6611	2	3227	6679	2	3125	6577	YLHDSIFTGIAQALR
						1	2		ORF6	3	3156	6611	2	3227	6679	2	3125	6577	HVIMTPLVDR
						1	1		ORF6	3	3156	6611	2	3227	6679	2	3125	6577	MHFQTMWTNFK
						2		3	ORF6	3	3156	6611	2	3227	6679	2	3125	6577	DPYVITGTAGTYNDLEILGNFATFR
						1		1	ORF6	3	3156	6611	2	3227	6679	2	3125	6577	DVSTVIQASER
						1		2	ORF6	3	3156	6611	2	3227	6679	2	3125	6577	EREEEGNPVEDAPK
						3		1	ORF6	3	3156	6611	2	3227	6679	2	3125	6577	GDANMYNSFYLQHGLGYLSEATVK
						1		1	ORF6	3	3156	6611	2	3227	6679	2	3125	6577	IIFSNSTGAESIQAGFMKPASQR
						1		1	ORF6	3	3156	6611	2	3227	6679	2	3125	6577	IVGINSGEFEAEAVKR
						1		1	ORF6	3	3156	6611	2	3227	6679	2	3125	6577	KIASLLSDLDL
						1		1	ORF6	3	3156	6611	2	3227	6679	2	3125	6577	NNVSSMLR
						2		8	ORF6	3	3156	6611	2	3227	6679	2	3125	6577	RDPYVITGTAGTYNDLEILGNFATFR
						1			ORF6	3	3156	6611	2	3227	6679	2	3125	6577	ASSFSPHLLAR
						1			ORF6	3	3156	6611	2	3227	6679	2	3125	6577	DNPNLPKTVVLELVKPP
						1			ORF6	3	3156	6611	2	3227	6679	2	3125	6577	LVPVPSQTTPVHIGEHQAFK
						1			ORF6	3	3156	6611	2	3227	6679	2	3125	6577	MKDRFPPVLSNVK
						1			ORF6	3	3156	6611	2	3227	6679	2	3125	6577	NLRPESVPFK
						1			ORF6	3	3156	6611	2	3227	6679	2	3125	6577	PAEEYPHVLGPVGLSSPDEYR
							1	2	ORF6	3	3156	6611	2	3227	6679	2	3125	6577	ASSQAFEEINVLDLVPDTLTSYAK
							2	2	ORF6	3	3156	6611	2	3227	6679	2	3125	6577	DSYIVGGPYMK
							1	1	ORF6	3	3156	6611	2	3227	6679	2	3125	6577	ELFGFSTFVEQQHK
							1	2	ORF6	3	3156	6611	2	3227	6679	2	3125	6577	FYNPDISR
							1	2	ORF6	3	3156	6611	2	3227	6679	2	3125	6577	GVPVSALDGSSYTLQHLAYASSFSPHLLAR
							2	1	ORF6	3	3156	6611	2	3227	6679	2	3125	6577	IDATTASVK
							1	3	ORF6	3	3156	6611	2	3227	6679	2	3125	6577	TLIVDIPSFVK
							1		ORF6	3	3156	6611	2	3227	6679	2	3125	6577	TSALYLWHK
								1	ORF6	3	3156	6611	2	3227	6679	2	3125	6577	ACGQTQFYATTLSCLSPVTQLVPAEEYPHVLGPVGLSSPDEY
								1	ORF6	3	3156	6611	2	3227	6679	2	3125	6577	ACGQTQFYATTLSCLSPVTQLVPAEEYPHVLGPVGLSSPDEYR
								1	ORF6	3	3156	6611	2	3227	6679	2	3125	6577	DRFPPVLSNVKR
								1	ORF6	3	3156	6611	2	3227	6679	2	3125	6577	FGFSTFVEQQHK
								1	ORF6	3	3156	6611	2	3227	6679	2	3125	6577	GIDSTVEAELLK
								1	ORF6	3	3156	6611	2	3227	6679	2	3125	6577	NNYNFRENIK
								1	ORF6	3	3156	6611	2	3227	6679	2	3125	6577	PIITVPLVVNKYTGSNGNTNVFHCANLGYFSGR
								1	ORF6	3	3156	6611	2	3227	6679	2	3125	6577	QFVHDQYKIPK
								2	ORF6	3	3156	6611	2	3227	6679	2	3125	6577	RSVQNVLEDRDNPNLPK
								1	ORF6	3	3156	6611	2	3227	6679	2	3125	6577	SVTIVQSTLK
1	1	0	0	0	1					6	5977	6066				6	5946	6035	RSIPGLHSER
1	0	1	0	0		1				2	6674	6826				1	6640	6792	PWTSVFLVTQTRQ
1	0	0	0	1				1					6	8658	8858	6	8559	8756	GVQVFKYPAIFFIH
37	0	15	4	18		1	1	1	ORF8	2	8690	11236	1	8758	11304	1	8656	11202	DGINQVLEELSR
						2	1	2	ORF8	2	8690	11236	1	8758	11304	1	8656	11202	YFSQPVIYAEPGWFPGIYR
						1		2	ORF8	2	8690	11236	1	8758	11304	1	8656	11202	DLSEIVADLGGIGK
						1		1	ORF8	2	8690	11236	1	8758	11304	1	8656	11202	EYNYYTHR
						1		1	ORF8	2	8690	11236	1	8758	11304	1	8656	11202	GDTFQTSSSPTPPGSSSK
						1		1	ORF8	2	8690	11236	1	8758	11304	1	8656	11202	GLTESAITNK
						1		1	ORF8	2	8690	11236	1	8758	11304	1	8656	11202	GYKPLTQSLDISPETGE
						1		1	ORF8	2	8690	11236	1	8758	11304	1	8656	11202	LASSVFDLETMFR
						1			ORF8	2	8690	11236	1	8758	11304	1	8656	11202	AIELYSSAEKR
						1			ORF8	2	8690	11236	1	8758	11304	1	8656	11202	APPSGGAPTREEIK
						1			ORF8	2	8690	11236	1	8758	11304	1	8656	11202	INPTSVMTAIYGRPVSAK
						1			ORF8	2	8690	11236	1	8758	11304	1	8656	11202	KIATSVTVYR
						1			ORF8	2	8690	11236	1	8758	11304	1	8656	11202	LLGMHQLQQEER
						1			ORF8	2	8690	11236	1	8758	11304	1	8656	11202	NILLGMHQLQQEER
							1		ORF8	2	8690	11236	1	8758	11304	1	8656	11202	LRGYKPLTQSLDISPETGE
							1		ORF8	2	8690	11236	1	8758	11304	1	8656	11202	RAPPSGGAPTREEIKNILLGMHQLQQEER
								1	ORF8	2	8690	11236	1	8758	11304	1	8656	11202	DKYHQEGILLVYK
								1	ORF8	2	8690	11236	1	8758	11304	1	8656	11202	DNLMWYELSK
								1	ORF8	2	8690	11236	1	8758	11304	1	8656	11202	IFVETGAYTLSWASESK
								1	ORF8	2	8690	11236	1	8758	11304	1	8656	11202	LAGLREDLDNTIDMNK
								1	ORF8	2	8690	11236	1	8758	11304	1	8656	11202	NIVPHIFK
								1	ORF8	2	8690	11236	1	8758	11304	1	8656	11202	RGDTFQTSSSPTPPGSSSK
								1	ORF8	2	8690	11236	1	8758	11304	1	8656	11202	SVDFYQFR
								1	ORF8	2	8690	11236	1	8758	11304	1	8656	11202	YHQEGILLVYKK
1	0	1	0	0		1				1	8905	9030				1	8871	8996	RNFTGVQ
1	0	0	0	1				1					6	9522	9908	6	9420	9806	QEYVSVK
20	1	6	4	9	1				ORF9	2	11273	14401	1	11341	14469	1	11239	14367	EISEIAKLAKIPTRR
						1	2	1	ORF9	2	11273	14401	1	11341	14469	1	11239	14367	LTTCGCEVFESNVDAIR
						1		1	ORF9	2	11273	14401	1	11341	14469	1	11239	14367	AYDTQQYAVQK
						1		2	ORF9	2	11273	14401	1	11341	14469	1	11239	14367	QPTPSQSPTVPSETR
						1		1	ORF9	2	11273	14401	1	11341	14469	1	11239	14367	TQNLPHLTVYQK
						1			ORF9	2	11273	14401	1	11341	14469	1	11239	14367	RGEVFAGETGSIWK
						1			ORF9	2	11273	14401	1	11341	14469	1	11239	14367	YVGVLSDDKVLMKGVDLIR
							1		ORF9	2	11273	14401	1	11341	14469	1	11239	14367	IKTGSVFEVHQPR
							1		ORF9	2	11273	14401	1	11341	14469	1	11239	14367	NTVRQPTPSQSPTVPSETR
								1	ORF9	2	11273	14401	1	11341	14469	1	11239	14367	IPYVFVDAPGSLR
								1	ORF9	2	11273	14401	1	11341	14469	1	11239	14367	LISGQATDWVYR
								1	ORF9	2	11273	14401	1	11341	14469	1	11239	14367	RPVDVSPDAR
								1	ORF9	2	11273	14401	1	11341	14469	1	11239	14367	SELAEHPEYVK
1	0	1	0	0		1				5	11382	11477				5	11348	11443	ACILLSPR
1	0	0	1	0			1						3	13164	13691	3	13062	13586	RLTRRPIQ
1	0	0	0	1				1					5	13499	13666	5	13400	13552	EISPASFALVVSRSPLCLGKAVCQRQRP
2	0	0	0	2				2					4	14137	14199	4	14038	14091	EVLRLVVRQR
1	0	0	0	1				1					5	14207	14308	5	14108	14197	RTRGALPARSAGYLGRRRT
1	0	0	0	1				1					6	14247	14465	6	14148	14363	GMSKKLYKIATVADVLFWK
10	0	1	5	4		1	1	1	ORF10	2	14462	15775	1	14530	15843	1	14428	15741	IVAPGVINNFSEPIGIWVR
							1		ORF10	2	14462	15775	1	14530	15843	1	14428	15741	HGPGGVCTPPCHVAIR
							1		ORF10	2	14462	15775	1	14530	15843	1	14428	15741	QLVMGQASPLITTPLGAR
							2		ORF10	2	14462	15775	1	14530	15843	1	14428	15741	RIVAPGVINNFSEPIGIWVR
								1	ORF10	2	14462	15775	1	14530	15843	1	14428	15741	ETLVTGQLR
								1	ORF10	2	14462	15775	1	14530	15843	1	14428	15741	FVYRPTPSAR
								1	ORF10	2	14462	15775	1	14530	15843	1	14428	15741	GGDLPPGAEEPETLHSAEAPLPSR
31	1	8	7	15	1	3		2	ORF11	1	15742	17013	3	15810	17081	3	15708	16979	HYIPVIYSGPK
						2		3	ORF11	1	15742	17013	3	15810	17081	3	15708	16979	GEPVWDSVIHPSHIVISNR
						1		1	ORF11	1	15742	17013	3	15810	17081	3	15708	16979	LSAETTEECR
						1		3	ORF11	1	15742	17013	3	15810	17081	3	15708	16979	LVNTSDHPVILEPDTHIGNALFIIAPK
						1			ORF11	1	15742	17013	3	15810	17081	3	15708	16979	PSVGQILHR
							2		ORF11	1	15742	17013	3	15810	17081	3	15708	16979	EVLSSGFEPQFTVTGIPVTSSNLNQCYFLVR
							1		ORF11	1	15742	17013	3	15810	17081	3	15708	16979	KQQTETYTAFYAFGDQNNKVR
							2		ORF11	1	15742	17013	3	15810	17081	3	15708	16979	NTSDHPVILEPDTHIGNALFIIAPK
							1		ORF11	1	15742	17013	3	15810	17081	3	15708	16979	PNFTFDNTHRK
							1		ORF11	1	15742	17013	3	15810	17081	3	15708	16979	QLGRGEPVWDSVIHPSHIVISNRVPLLLR
								1	ORF11	1	15742	17013	3	15810	17081	3	15708	16979	AYPNFTFDNTHR
								1	ORF11	1	15742	17013	3	15810	17081	3	15708	16979	AYPNFTFDNTHRK
								1	ORF11	1	15742	17013	3	15810	17081	3	15708	16979	KQQTETYTAFYAFGDQNNK
								2	ORF11	1	15742	17013	3	15810	17081	3	15708	16979	MYVATGR
								1	ORF11	1	15742	17013	3	15810	17081	3	15708	16979	QQTETYTAFYAFGDQNNK
1	0	0	0	1				1					5	16427	16651	5	16328	16549	RIDLTRHSSVVSADRRA
1	0	0	0	1				1					1	17266	17472	1	17164	17367	LFHCTQNIKR
340	27	106	36	171	1	6	3	6	vIL6	4	17261	17920	4	17329	17988	4	17227	17886	GILEPAAIFHLK
					4	7	1	9	vIL6	4	17261	17920	4	17329	17988	4	17227	17886	HFASFYVLSAMEK
					3	15	2	11	vIL6	4	17261	17920	4	17329	17988	4	17227	17886	KLPDAPEFEKDLLIQR
					1	2	1	4	vIL6	4	17261	17920	4	17329	17988	4	17227	17886	PDAPEFEKDLLIQR
					4	17	2	34	vIL6	4	17261	17920	4	17329	17988	4	17227	17886	SVINVDVMELLTK
					1	5	1	11	vIL6	4	17261	17920	4	17329	17988	4	17227	17886	TLGWDIQEELNK
					4	10	2	9	vIL6	4	17261	17920	4	17329	17988	4	17227	17886	TLGWDIQEELNKLTK
					1	1			vIL6	4	17261	17920	4	17329	17988	4	17227	17886	FEKDLLIQR
					4	3			vIL6	4	17261	17920	4	17329	17988	4	17227	17886	VLDSIPDVTPDVHD
					2	7			vIL6	4	17261	17920	4	17329	17988	4	17227	17886	VLDSIPDVTPDVHDK
					1			1	vIL6	4	17261	17920	4	17329	17988	4	17227	17886	KGILEPAAIFHLK
					1				vIL6	4	17261	17920	4	17329	17988	4	17227	17886	DAPEFEKDLLIQR
						1	2	1	vIL6	4	17261	17920	4	17329	17988	4	17227	17886	LEPAAIFHLK
						2	2	2	vIL6	4	17261	17920	4	17329	17988	4	17227	17886	PAAIFHLK
						4	10	6	vIL6	4	17261	17920	4	17329	17988	4	17227	17886	THYSPPKFDR
						1		3	vIL6	4	17261	17920	4	17329	17988	4	17227	17886	APEFEKDLLIQR
						4		6	vIL6	4	17261	17920	4	17329	17988	4	17227	17886	FLTTEFGK
						1		2	vIL6	4	17261	17920	4	17329	17988	4	17227	17886	KLPDAPEFEK
						10		37	vIL6	4	17261	17920	4	17329	17988	4	17227	17886	LADGFFEFEVLFK
						3		3	vIL6	4	17261	17920	4	17329	17988	4	17227	17886	LPDAPEFEKDLLIQR
						3		2	vIL6	4	17261	17920	4	17329	17988	4	17227	17886	PEFEKDLLIQR
						1		3	vIL6	4	17261	17920	4	17329	17988	4	17227	17886	THYSPPK
						1			vIL6	4	17261	17920	4	17329	17988	4	17227	17886	TLGWDIQEELNKLT
						1			vIL6	4	17261	17920	4	17329	17988	4	17227	17886	VLDSIPDVTPDVH
						1			vIL6	4	17261	17920	4	17329	17988	4	17227	17886	WDIQEELNKLTK
							1	1	vIL6	4	17261	17920	4	17329	17988	4	17227	17886	FAGQAVR
							1	1	vIL6	4	17261	17920	4	17329	17988	4	17227	17886	LGWDIQEELNKLTK
							1	3	vIL6	4	17261	17920	4	17329	17988	4	17227	17886	PDVTPDVHDK
							2	2	vIL6	4	17261	17920	4	17329	17988	4	17227	17886	VLNSIPDVTPDVHD
							3	9	vIL6	4	17261	17920	4	17329	17988	4	17227	17886	VLNSIPDVTPDVHDK
							1		vIL6	4	17261	17920	4	17329	17988	4	17227	17886	DVMELLTKTLGWDIQEELNKLTK
							1		vIL6	4	17261	17920	4	17329	17988	4	17227	17886	HFASFYVLSAMEKFAGQAVR
								5	vIL6	4	17261	17920	4	17329	17988	4	17227	17886	KLADGFFEFEVLFK
14	3	5	2	4	3	5	2	4	K1.5 (α¢-vIL6)	3	17436	17633	2	17504	17701	2	17402	17599	NLNNTSNSKKPSASFLR
9	0	2	3	4		1	2	2	ORF2	4	17921	18607	4	17989	18675	4	17887	18573	TLETPPPGAHFLASSLDAALGLAR
						1		1	ORF2	4	17921	18607	4	17989	18675	4	17887	18573	SPELAQQIDKVWVIGGG[D/N]LYR
							1		ORF2	4	17921	18607	4	17989	18675	4	17887	18573	FRQLTTDCAPGKQNMVVMGRRT
								1	ORF2	4	17921	18607	4	17989	18675	4	17887	18573	GIFYMFETYIK
13	0	2	6	5		1		1	K3	4	18608	19642	4	18676	19677	4	18574	19575	DSEESVDEAAGYK
						1			K3	4	18608	19642	4	18676	19677	4	18574	19575	GDNQDEEGPAGAAPGDQNGPAGAAPGDQDGPADGAPVHR
							2	1	K3	4	18608	19642	4	18676	19677	4	18574	19575	AGPSSLVDILPQGLPGGGYGSMGVIR
							2	2	K3	4	18608	19642	4	18676	19677	4	18574	19575	GDNQDEEGPAGAAPGDQDGPADGAPVHR
							1		K3	4	18608	19642	4	18676	19677	4	18574	19575	GDNQDEEGPAGAAPGDQDGPADGAPVHRD
							1		K3	4	18608	19642	4	18676	19677	4	18574	19575	GDNQDEEGPAGAAPGDQDGPADGAPVHRDSEESVD
								1	K3	4	18608	19642	4	18676	19677	4	18574	19575	NTACQICGVVYNTR
25	0	6	5	14		1		11	ORF70	5	20091	21173	4	20125	21207	4	20023	21105	HFGAAYVDADADYTGQGFDQLSYIVDLIK
						3		2	ORF70	5	20091	21173	4	20125	21207	4	20023	21105	TGIGTLSLFGMQAR
						1			ORF70	5	20091	21173	4	20125	21207	4	20023	21105	FCQKPGVLALAPEVDPCSIQHEVTGAETPHEELQYLR
						1			ORF70	5	20091	21173	4	20125	21207	4	20023	21105	MFPFVPLSLYVAK
							1	1	ORF70	5	20091	21173	4	20125	21207	4	20023	21105	SVSSMEEFTPDDFR
							1		ORF70	5	20091	21173	4	20125	21207	4	20023	21105	MLAHVTGLRPGEFIHTLGDAHIYK
							3		ORF70	5	20091	21173	4	20125	21207	4	20023	21105	YSLRDHFPLLTTKR
1	0	0	1	0			1						6	20280	20366	6	20181	20234	LICLLMLLVL
10	0	4	1	5		2	1		K4	4	21548	21874	6	21582	21908	6	21480	21806	LMQQLPVTAR
						1		1	K4	4	21548	21874	6	21582	21908	6	21480	21806	KLMQQLPVTAR
						1			K4	4	21548	21874	6	21582	21908	6	21480	21806	KLMQQLPVTA
								1	K4	4	21548	21874	6	21582	21908	6	21480	21806	PGVIFLTK
								2	K4	4	21548	21874	6	21582	21908	6	21480	21806	RPLPQVLLSSW
								1	K4	4	21548	21874	6	21582	21908	6	21480	21806	RPLPQVLLSSWYPTSQL
1	1	0	0	0	1					1	21925	22080				1	21857	22012	VTNDGYR
1	0	1	0	0		1			K4.1	5	22185	22574				5	22117	22506	HTEIPLAK
1	0	1	0	0		1				3	23181	23285				3	23112	23215	FRAPGCTGSPPGHAARWDR
1	1	0	0	0	1					6	23716	23820				6	23646	23750	YSQLRLPYLVMLPEIPPEDPVGFYLV
1	0	0	0	1				1					3	24003	24095	1	23869	23990	RAWNLASGWFR
1	0	0	1	0			1						2	24209	25207	2	24107	25105	QQPVAMYGDLYQSQAHNPC
3	0	0	0	3				3					1	24244	25350	1	24142	25248	SPGSTPGAPAAPQEPR
1	0	0	0	1				1					3	24321	25223	3	24219	25118	SPGSTPGAPAR
1	1	0	0	0	1					3	24057	24962				6	24417	25127	PGSPSGEGGAPGLLGCCRGSWGAAGAPGVLPGLLGCCR
1	1	0	0	0	1					6	24199	24984				3	24417	25105	RGIPARHPPR
31	2	7	7	15	2	7	1	1	K5	5	25713	26633	5	25967	26887	5	25865	26785	QTSTPAAEMASK
							3	7	K5	5	25713	26633	5	25967	26887	5	25865	26785	ALYAANNTR
							1	2	K5	5	25713	26633	5	25967	26887	5	25865	26785	RPTANEDNIELTVLVGPAGGTDEEPTDESSEGDVASGDKER
							1		K5	5	25713	26633	5	25967	26887	5	25865	26785	DGSSGDEPDGGPNDR
							1		K5	5	25713	26633	5	25967	26887	5	25865	26785	YAANNTR
								1	K5	5	25713	26633	5	25967	26887	5	25865	26785	DVEEGVEGPICWICR
								1	K5	5	25713	26633	5	25967	26887	5	25865	26785	LYAANNTR
								3	K5	5	25713	26633	5	25967	26887	5	25865	26785	VTVLPYR
2	0	0	2	0			1						4	26719	27030	4	26620	26928	NTGGERGGGR
							1						4	26719	27030	4	26620	26928	RSVDPVR
1	0	0	0	1				1	K6				4	27391	27918	4	27292	27816	AGSLVSYTPNSCCYGFQQHPPPVQILK
1	1	0	0	0	1					1	27232	27327				1	27384	27479	EFGRAVGAAGTR
1	1	0	0	0	1					4	28703	28828				4	28855	28980	RRNQPTIGGTNEN
1	0	0	0	1				1	ORF16				2	30335	30871	2	30233	30769	DKESLFEAMLANVR
1	1	0	0	0	1					2	30737	31198				2	30834	31297	KQGSRVGRVRLIR
44	0	5	9	30		1	1	1	ORF17/ 17.5	4	30821	32542	5	31022	32743	5	30920	32641	GAEDDEGHLFPGEEPAYHKDILSMSK
						1	2	1	ORF17/ 17.5	4	30821	32542	5	31022	32743	5	30920	32641	NIAEIQSELKEMK
						1	1	3	ORF17/ 17.5	4	30821	32542	5	31022	32743	5	30920	32641	NPYDPWYYSPQLPGYR
						1	3	5	ORF17/ 17.5	4	30821	32542	5	31022	32743	5	30920	32641	SAFLSMLQSSIDGMK
						1		2	ORF17/ 17.5	4	30821	32542	5	31022	32743	5	30920	32641	DAPTPNPTSNRVEA
							1	1	ORF17/ 17.5	4	30821	32542	5	31022	32743	5	30920	32641	LEDLSTPNFVSPLETLMAK
							1		ORF17/ 17.5	4	30821	32542	5	31022	32743	5	30920	32641	AEIQSELKEMK
								1	ORF17/ 17.5	4	30821	32542	5	31022	32743	5	30920	32641	AIDASFIR
								3	ORF17/ 17.5	4	30821	32542	5	31022	32743	5	30920	32641	DAPTPNPTSNR
								1	ORF17/ 17.5	4	30821	32542	5	31022	32743	5	30920	32641	DAPTPNPTSNRVEASS
								2	ORF17/ 17.5	4	30821	32542	5	31022	32743	5	30920	32641	DILSMSK
								1	ORF17/ 17.5	4	30821	32542	5	31022	32743	5	30920	32641	EHGGTYVHPPIYVQAPHGQFQQAAPILF
								1	ORF17/ 17.5	4	30821	32542	5	31022	32743	5	30920	32641	EMKLNGWHAGPPPSSSAAAAAVDP
								2	ORF17/ 17.5	4	30821	32542	5	31022	32743	5	30920	32641	GAEDDEGHLFPGEEPAYHK
								1	ORF17/ 17.5	4	30821	32542	5	31022	32743	5	30920	32641	LADTSHVAR
								4	ORF17/ 17.5	4	30821	32542	5	31022	32743	5	30920	32641	NIAEIQSELK
								1	ORF17/ 17.5	4	30821	32542	5	31022	32743	5	30920	32641	RGAEDDEGHLFPGEEPAYHK
1	0	0	1	0			1						6	31095	31214	6	30996	31112	GGERRSYAEPYIEPR
7	0	1	1	5		1		2	ORF19	4	33194	34933	5	33395	35134	5	33293	35032	LATEEGLDVLLSH[P/Q]SPPTLLQEIIK
							1	1	ORF19	4	33194	34933	5	33395	35134	5	33293	35032	SHEPPLVTSPPQASHR
								1	ORF19	4	33194	34933	5	33395	35134	5	33293	35032	FNEIFEILNQQLTFRDPLALLQAR
								1	ORF19	4	33194	34933	5	33395	35134	5	33293	35032	QLPATPDDLLADLPQKLDLLITQLK
1	0	0	0	1				1					1	33637	33732	1	33535	33627	YCLSDLQMVR
2	2	0	0	0	2					1	33592	33747				1	33691	33846	RLDPVGHR
23	1	4	9	9	1				ORF21	1	35293	37125	1	35494	37326	1	35392	37224	DGTVEQNYIR
						2	2	2	ORF21	1	35293	37125	1	35494	37326	1	35392	37224	LSATDDDSGDYAPMDR
						1			ORF21	1	35293	37125	1	35494	37326	1	35392	37224	LTLSSAESLR
						1			ORF21	1	35293	37125	1	35494	37326	1	35392	37224	MMQPWNVGGGSGR
							1	1	ORF21	1	35293	37125	1	35494	37326	1	35392	37224	SWLGIGESSATAVPVTTQLMVPVHLIR
							1		ORF21	1	35293	37125	1	35494	37326	1	35392	37224	AHKEETLK
							3		ORF21	1	35293	37125	1	35494	37326	1	35392	37224	HLLSPAVVFPLMHLK
							2		ORF21	1	35293	37125	1	35494	37326	1	35392	37224	PVTTQLMVPVHLIR
								2	ORF21	1	35293	37125	1	35494	37326	1	35392	37224	AINWPALESQSK
								1	ORF21	1	35293	37125	1	35494	37326	1	35392	37224	ASVGRTMAEGGFGADSVGRGGEK
								1	ORF21	1	35293	37125	1	35494	37326	1	35392	37224	FAFQSPR
								1	ORF21	1	35293	37125	1	35494	37326	1	35392	37224	KNDGTVEQNYIR
								1	ORF21	1	35293	37125	1	35494	37326	1	35392	37224	LAHKEETLK
1	0	0	1	0			1						4	35557	35685	4	35458	35583	FVVRAPQ
9	0	1	1	7		1		3	ORF22	3	37098	39305	3	37299	39506	3	37197	39404	LRAEAPQSSALTR
							1		ORF22	3	37098	39305	3	37299	39506	3	37197	39404	YDLHPAK
								1	ORF22	3	37098	39305	3	37299	39506	3	37197	39404	FSKPDSLNIYR
								2	ORF22	3	37098	39305	3	37299	39506	3	37197	39404	GHATYDELTFAR
								1	ORF22	3	37098	39305	3	37299	39506	3	37197	39404	TVVISGDGHR
1	0	0	0	1				1	ORF23				5	39503	40720	5	39401	40618	VFHVLTSPAVAAMVGVSNPEVPMPLLFEK
1	0	0	1	0			1						1	40315	40491	1	40213	40386	LRTSGFLTR
2	0	1	1	0		1			ORF24	4	40520	42880	5	40721	43081	5	40619	42979	LTNNFVIR
							1		ORF24	4	40520	42880	5	40721	43081	5	40619	42979	RLASVAR
1	0	0	0	1				1					2	41027	41128	2	40925	41023	HVKPEKRTAFHQTLQEPFV
1	0	0	0	1				1					6	42585	42665	6	42486	42563	RWWSVYARTDR
1	0	0	1	0			1						1	42736	43038	1	42634	42933	RSVAVVGGPR
1	0	1	0	0		1				5	42615	42833				5	42714	42932	LPDDESADHVLSSDLGITAGNILLSGHQLA
118	1	12	35	70	1				ORF25	3	42708	46907	3	42909	47108	3	42807	47006	LIALEQALLK
						2	2	2	ORF25	3	42708	46907	3	42909	47108	3	42807	47006	ALVTTEDLLHPTSHR
						1	2	2	ORF25	3	42708	46907	3	42909	47108	3	42807	47006	IGDQNYDNPQNR
						1	1	2	ORF25	3	42708	46907	3	42909	47108	3	42807	47006	ILGELIALEQALLK
						1	1	4	ORF25	3	42708	46907	3	42909	47108	3	42807	47006	LYADPLVAATLHPLLANYVTR
						1	2	1	ORF25	3	42708	46907	3	42909	47108	3	42807	47006	MHNPTQSAQALNQAFPDPDGGHGYGLR
						1	1	3	ORF25	3	42708	46907	3	42909	47108	3	42807	47006	STNNPWASQR
						1		2	ORF25	3	42708	46907	3	42909	47108	3	42807	47006	GLYTLVNEYSAR
						1		2	ORF25	3	42708	46907	3	42909	47108	3	42807	47006	TITSALQFGMDALER
						1		1	ORF25	3	42708	46907	3	42909	47108	3	42807	47006	YSTSVSVR
						1			ORF25	3	42708	46907	3	42909	47108	3	42807	47006	MEDLVNNLVNIYQTRVNED
						1			ORF25	3	42708	46907	3	42909	47108	3	42807	47006	TDEVLAEHILYCSR
							1	2	ORF25	3	42708	46907	3	42909	47108	3	42807	47006	DVAQTVLVNGFGAFAVADR
							1	4	ORF25	3	42708	46907	3	42909	47108	3	42807	47006	GSLGDVLYNITFR
							2	1	ORF25	3	42708	46907	3	42909	47108	3	42807	47006	GVESPAIQSTETWVVNK
							1	2	ORF25	3	42708	46907	3	42909	47108	3	42807	47006	GVSTYTTASGQQVAGVLETTDSVMR
							2	2	ORF25	3	42708	46907	3	42909	47108	3	42807	47006	HAPPVFILK
							1	1	ORF25	3	42708	46907	3	42909	47108	3	42807	47006	IGDKFVAIESLQR
							3	2	ORF25	3	42708	46907	3	42909	47108	3	42807	47006	IQYTYFFPVGLHLPVPR
							1		ORF25	3	42708	46907	3	42909	47108	3	42807	47006	APVHMGQYLIEEVAPMKR
							1		ORF25	3	42708	46907	3	42909	47108	3	42807	47006	FFHKEDIMR
							2		ORF25	3	42708	46907	3	42909	47108	3	42807	47006	GRMEDLVNNLVNIYQTR
							2		ORF25	3	42708	46907	3	42909	47108	3	42807	47006	IVDHPNALPSVEGDKAALADGHDEIQR
							1		ORF25	3	42708	46907	3	42909	47108	3	42807	47006	MDHVGYTAGVPR
							1		ORF25	3	42708	46907	3	42909	47108	3	42807	47006	MKAGVQTGSPGNR
							1		ORF25	3	42708	46907	3	42909	47108	3	42807	47006	QFFHKEDIMR
							2		ORF25	3	42708	46907	3	42909	47108	3	42807	47006	QTHAPVHMGQYLIEEVAPMKR
							3		ORF25	3	42708	46907	3	42909	47108	3	42807	47006	RIQYTYFFPVGLHLPVPR
							1		ORF25	3	42708	46907	3	42909	47108	3	42807	47006	YEQTPNMNLFR
								1	ORF25	3	42708	46907	3	42909	47108	3	42807	47006	AACVVSCDAYSNESAER
								3	ORF25	3	42708	46907	3	42909	47108	3	42807	47006	AALADGHDEIQR
								3	ORF25	3	42708	46907	3	42909	47108	3	42807	47006	AHLIEHSFFLDK
								1	ORF25	3	42708	46907	3	42909	47108	3	42807	47006	ASTSMFVGLPSVVR
								1	ORF25	3	42708	46907	3	42909	47108	3	42807	47006	ATFINLR
								1	ORF25	3	42708	46907	3	42909	47108	3	42807	47006	CENLPGLSHGQLATCEIIPTPVTSDVAYFQTPSNPR
								2	ORF25	3	42708	46907	3	42909	47108	3	42807	47006	DPAQSFATHEYGK
								1	ORF25	3	42708	46907	3	42909	47108	3	42807	47006	EAAETMFYPVPFNK
								2	ORF25	3	42708	46907	3	42909	47108	3	42807	47006	FEALLGVYTNVVEFVK
								1	ORF25	3	42708	46907	3	42909	47108	3	42807	47006	HVLDVAPLDENDYNPVLEK
								4	ORF25	3	42708	46907	3	42909	47108	3	42807	47006	KILGELIALEQALLK
								1	ORF25	3	42708	46907	3	42909	47108	3	42807	47006	LAFVNSYHMVR
								1	ORF25	3	42708	46907	3	42909	47108	3	42807	47006	LAGHETVGR
								3	ORF25	3	42708	46907	3	42909	47108	3	42807	47006	LMNLLGQVESAMSGPAAYASYVVR
								2	ORF25	3	42708	46907	3	42909	47108	3	42807	47006	MEDLVNNLVNIYQTR
								1	ORF25	3	42708	46907	3	42909	47108	3	42807	47006	NAVVFNVPSNLMAEYEEWHK
								1	ORF25	3	42708	46907	3	42909	47108	3	42807	47006	PSNLMAEYEEWHK
								3	ORF25	3	42708	46907	3	42909	47108	3	42807	47006	RDPAQSFATHEYGK
								1	ORF25	3	42708	46907	3	42909	47108	3	42807	47006	RLMNLLGQVESAMSGPAAYASYVVR
								1	ORF25	3	42708	46907	3	42909	47108	3	42807	47006	SFQLLLGK
								1	ORF25	3	42708	46907	3	42909	47108	3	42807	47006	TFHQYYMGK
								1	ORF25	3	42708	46907	3	42909	47108	3	42807	47006	TMVGNIPQPLAPR
								1	ORF25	3	42708	46907	3	42909	47108	3	42807	47006	VLCTSFLTCPFVTQAAR
1	0	0	0	1				1					2	43367	43522	2	43265	43417	RERDALGLHR
1	0	1	0	0		1				2	43553	43729				2	43652	43828	RGLRQLRCQGCQPRHR
1	0	0	1	0			1						5	44048	44134	5	43949	44032	KLSMATNLSPILTREAAMRVL
1	0	0	1	0			1						4	44773	44874	4	44674	44772	LHSRTGDTR
1	0	1	0	0		1				2	45536	45610				2	45635	45709	WLWCVRGGGPLSRGGGDYVLSGTL
1	0	0	1	0			1						6	46032	46115	6	45933	46013	DDCHGKTR
23	0	5	4	14		2	1	1	ORF26	1	46921	47850	1	47122	48051	1	47020	47949	LFADELAALQSK
						1	1	1	ORF26	1	46921	47850	1	47122	48051	1	47020	47949	MDPSDNLQIK
						1		2	ORF26	1	46921	47850	1	47122	48051	1	47020	47949	ETSPDYIQIMQYLSK
						1		1	ORF26	1	46921	47850	1	47122	48051	1	47020	47949	LDVDNTDPR
							1	3	ORF26	1	46921	47850	1	47122	48051	1	47020	47949	HDRHPLTEVFEGVVPDEVTR
							1	2	ORF26	1	46921	47850	1	47122	48051	1	47020	47949	ISAGAPDDVNMAELDLYTTNVSFMGR
								1	ORF26	1	46921	47850	1	47122	48051	1	47020	47949	NVYAPFFQWDSNTQLAVLPPFFSR
								1	ORF26	1	46921	47850	1	47122	48051	1	47020	47949	SIVVNFTSR
								1	ORF26	1	46921	47850	1	47122	48051	1	47020	47949	TALRVLDDLSMYLCILSALVPR
								1	ORF26	1	46921	47850	1	47122	48051	1	47020	47949	VMFSYLQSLSSIFNLGPR
1	0	0	1	0			1						6	47307	47411	6	47208	47309	RLSEGSIRVRR
1	0	1	0	0		1			ORF27	2	47705	48745				2	47804	48845	DYGLFISQPR
2	0	1	0	1		1		1		5	48555	48596	4	48757	48798	4	48655	48696	IIHSHARQRCR
1	0	0	0	1				1	ORF29				6	49566	50897	6	49462	50793	ISFDPVTYLVEQVR
2	0	1	1	0		1	1			3	49701	50123	3	49905	50327	3	49801	50223	QLFSKALLNLLGGGVYPTHVK
1	0	1	0	0		1				4	49853	50056				4	49953	50156	FRSALENSCLFTSTPRIRTTRRRPVLAWAP
1	1	0	0	0	1					3	50556	50630				3	50656	50730	QCVALVLGNKR
3	2	0	1	0	2		1		K7.5 (ARF-ORF30)	3	50706	50756	3	50910	50960	3	50806	50856	GASGRGGQGTRRPR
2	0	0	1	1			1	1					6	51306	51548	4	51205	51516	DGVGDAVPQ
1	0	1	0	0		1				6	51301	51348				6	51401	51448	YCCTPFLSNRWRR
1	0	0	1	0			1		ORF32				2	51572	52972	3	51468	52865	LEAWLVLPGGFAIK
1	1	0	0	0	1					1	51814	52128				1	51914	52228	PRHSPHGARGSGNRAWR
1	0	0	0	1				1					1	52654	52791	2	52550	52684	HVPAPWPPRLLDGRVR
12	0	2	4	6		2	1	3	ORF33	3	52656	53699	3	52860	53969	3	52756	53865	NFLGLLFDPIVQSR
							1	1	ORF33	3	52656	53699	3	52860	53969	3	52756	53865	ITSHPTPTHVENVLTGVLDDGTLVPSSK
							1		ORF33	3	52656	53699	3	52860	53969	3	52756	53865	EHVPDLTRQELVHTSQVVR
							1		ORF33	3	52656	53699	3	52860	53969	3	52756	53865	GHVNVFR
								1	ORF33	3	52656	53699	3	52860	53969	3	52756	53865	DGMALIYFGQFLEEASGLR
								1	ORF33	3	52656	53699	3	52860	53969	3	52756	53865	QELVHTSQVVR
1	1	0	0	0	1					5	53625	53699				5	53725	53798	KRTQGALDGRH
1	0	0	0	1				1					5	54437	55351	6	54336	55247	FYQLKLSRCVLAK
2	0	1	0	1		1				2	55289	55471				2	55388	55570	RFFRDMGGGLPPAIRYFS
								1					1	55492	55674	2	55388	55570	GGGLPPAIR
1	1	0	0	0	1					2	55805	55864				2	55904	55963	RRARGLRR
8	0	2	4	2		2	2		ORF36	2	55976	57310	1	56179	57513	1	56075	57409	EFFYEAIANDLMQATR
							1	1	ORF36	2	55976	57310	1	56179	57513	1	56075	57409	ISERPWASTWQLNQHIQVSK
							1		ORF36	2	55976	57310	1	56179	57513	1	56075	57409	ERYPMHSGGSR
								1	ORF36	2	55976	57310	1	56179	57513	1	56075	57409	WTNLVVTSNLGFK
8	0	3	4	1		1	1	1	ORF37	3	57255	58733	2	57458	58936	2	57354	58832	LLHQAANFWSR
						1			ORF37	3	57255	58733	2	57458	58936	2	57354	58832	ATSSQSLNPVWDALRDGIISSSK
						1			ORF37	3	57255	58733	2	57458	58936	2	57354	58832	DFFYSISKPAVEYVGLGK
							2		ORF37	3	57255	58733	2	57458	58936	2	57354	58832	GYQDPVNCTIGGDALDPHVEIPTLLIVTPVYFPR
							1		ORF37	3	57255	58733	2	57458	58936	2	57354	58832	LALKDFFYSISKPAVEYVGLGK
1	0	0	0	1				1					1	58549	58650	2	58445	58543	EFDRRGVHWPR
7	0	0	5	2			3	1	ORF39				4	59176	60444	4	59072	60340	TPTVHQKPPPLPAK
							1	1	ORF39				4	59176	60444	4	59072	60340	VKDISTPAPR
							1		ORF39				4	59176	60444	4	59072	60340	DISTPAPR
1	0	0	0	1				1					6	59187	59267	4	59086	59163	KVTVKSTKRK
1	0	0	1	0			1						5	59999	60460	6	59898	60356	RLAKVKKTEKHARFKERPFSHV
1	0	0	0	1				1	ORF40				2	61988	62647	3	61884	62540	HITGPDTEGNGEHR
1	0	0	0	1				1					3	62049	62267	1	61969	62160	HVTSPDQTLREMGNTETPPTSAALLPGCK
1	1	0	0	0	1					4	62279	62314				4	62378	62413	LTSTGSEKPAR
1	0	1	0	0		1				1	62344	62400				3	62443	62499	KLSGKLAHR
6	0	0	2	4			1	3	ORF42				5	62639	63493	5	62535	63389	HLENNEVLK
							1		ORF42				5	62639	63493	5	62535	63389	LVLEVHRK
								1	ORF42				5	62639	63493	5	62535	63389	KNNALVGSNTPK
3	0	0	1	2			1		ORF43				6	63339	65354	4	63277	65520	LQDPSLQLTSSHIPSGSAVLNSFFSSYIPPVR
								1	ORF43				6	63339	65354	4	63277	65250	GPGSVNLLTANTFQSLGR
								1	ORF43				6	63339	65354	4	63277	65250	MTLDHLLLNAINR
1	0	0	1	0			1						5	63782	63814	6	63681	63710	FSLLTYPQ
2	1	0	1	0	1		1		ORF44	2	64859	67258	1	65062	67461	1	64958	67357	FVVPKSKILDPLEYAGWTR
1	1	0	0	0	1					5	65766	65930				5	65865	66029	RVLSTLHTR
11	0	1	6	4		1	1	1	ORF45	5	67353	68597	5	67556	68800	5	67452	68696	QSTASSGSEDVVR
							3	2	ORF45	5	67353	68597	5	67556	68800	5	67452	68696	GHLPTQSPSTSAHSISSGSTTTAGSR
							1		ORF45	5	67353	68597	5	67556	68800	5	67452	68696	ARHFSHQPPSSEEDGEDQGEVLSQR
							1		ORF45	5	67353	68597	5	67556	68800	5	67452	68696	IGLMDVGQKR
								1	ORF45	5	67353	68597	5	67556	68800	5	67452	68696	IGLMDVGQK
1	0	0	1	0			1						4	67819	67923	5	67718	67819	AKGSLPPPLVAR
1	0	0	0	1				1					6	67857	68006	4	67756	67902	RGSIESENR
1	0	1	0	0		1				6	67843	67908				6	67942	68007	RALVAPPAR
2	0	0	1	1			1	1	ORF46				5	68840	69697	5	68736	69593	HLVLTAQHPSPLASLGGR
3	0	0	2	1			1		ORF48				5	70376	71590	5	70272	71486	HILSAGLINFAR
							1		ORF48				5	70376	71590	5	70272	71486	LLDTLVMQLEKPVPVEIIK
								1	ORF48				5	70376	71590	5	70272	71486	LNLLPVLQMLK
1	0	0	0	1				1					3	70830	70958	1	70726	70851	KVTASAHGRVGDSPPYSSRTLAMHNSNRLTSE
4	0	0	3	1			1		ORF49				4	71833	72900	4	71729	72796	ANLAYSLQQLYK
							1		ORF49				4	71833	72900	4	71729	72796	GVINGMLPLVDAGCIGFER
							1		ORF49				4	71833	72900	4	71729	72796	SFFAWYDLYRPNLGSAALVK
								1	ORF49				4	71833	72900	4	71729	72796	DHLFNHLFR
1	0	1	0	0		1				1	72313	72426				1	72412	72525	FVGAGPI
2	0	1	0	1		1		1		3	72363	72458	2	72566	72661	3	72462	72557	MVFARYR
24	0	6	9	9		1	1	1	ORF50 (RTA)	2	72572	74629	1	72775	74832	1	72671	74728	AVAQGAVITATTVPQAMPAR
						1	3	4	ORF50 (RTA)	2	72572	74629	1	72775	74832	1	72671	74728	DSTAAATAAEATTPK
						2			ORF50 (RTA)	2	72572	74629	1	72775	74832	1	72671	74728	GQLAPENFYSITGSAEK
						2			ORF50 (RTA)	2	72572	74629	1	72775	74832	1	72671	74728	GTGGELPVMSASTPAR
							2	2	ORF50 (RTA)	2	72572	74629	1	72775	74832	1	72671	74728	GTEGELPVMSASTPAR
							1		ORF50 (RTA)	2	72572	74629	1	72775	74832	1	72671	74728	GTEGELPVMSASTPARDQVAACFVAENTGDSPD
							1		ORF50 (RTA)	2	72572	74629	1	72775	74832	1	72671	74728	IMAPLEIMTK
							1		ORF50 (RTA)	2	72572	74629	1	72775	74832	1	72671	74728	SPSPASFGPESPADIPSPSGGEYTQLQPVR
								1	ORF50 (RTA)	2	72572	74629	1	72775	74832	1	72671	74728	LLHEIYTEMK
								1	ORF50 (RTA)	2	72572	74629	1	72775	74832	1	72671	74728	LYNTYDTAGLLSEQSR
2	1	0	0	1	1			1		1	72796	72978	3	72999	73181	3	72895	73077	RGRVQRAMRRGIPR
1	0	1	0	0		1				6	73165	73209				6	73264	73308	LVMISSGAIILGR
1	0	0	0	1				1					2	73535	73579	3	73431	73472	FCQSWSQ
1	0	0	0	1				1					6	74517	74816	4	74416	74712	PKEAGEGDRR
36	1	7	7	21	1	2	3	12	K8 (k-bZIP)	3	75645	75791	2	75848	75994	2	74940	75890	LEAHKEQIIFLR
						2	1	2	K8 (k-bZIP)	3	74841	75569	2	75044	75772	2	74940	75668	GPHISQQLPTR
						2	1	2	K8 (k-bZIP)	3	74841	75569	2	75044	75772	2	74940	75668	QGAGRPVPASVVK
							1		K8 (k-bZIP)	3	74841	75569	2	75044	75772	2	74940	75668	MKDIPTK
								4	K8 (k-bZIP)	3	74841	75569	2	75044	75772	2	74940	75668	FHIPDPSWTLSHTPPR
								1	K8 (k-bZIP)	3	74841	75569	2	75044	75772	2	74940	75668	HISQQLPTR
1	0	0	0	1				1					6	75591	75914	4	75490	75810	VPPISPLGNIVVHPFLLMPTK
2	1	0	0	1	1					2	75485	75703	1	75688	75906	1	75584	75799	WEQWRHLAVFVGIRR
								1		2	75485	75703	1	75688	75906	1	75584	75799	QIRPRVIESIHK
(above)						1	1		K8 (k-bZIP)	3	75645	75791	2	75848	75994	2	75744	75890	DAQLCFLAAR
16	0	0	7	9			5	2	K8.1				2	76091	76711	2	76014	76794	SHLGFWQEGWSGQVYQDWLGR
							1	1	K8.1				3	76605	76898	3	76501	76794	IRVSPVAENGR
							1	2	K8.1				3	76605	76898	3	76501	76794	NSGASNRVPFSATTTTTR
								1	K8.1				3	76605	76898	3	76501	76794	DAHYNAEIR
								1	K8.1				3	76605	76898	3	76501	76794	NSGASNRVPF
								2	K8.1				3	76605	76898	3	76501	76794	VPFSATTTTTR
30	0	1	13	16		1			ORF52	4	76802	77257	4	77005	77460	4	76901	77356	KDLTMEDLTAK
							3	1	ORF52	4	76802	77257	4	77005	77460	4	76901	77356	DLTMEDLTAK
							2	1	ORF52	4	76802	77257	4	77005	77460	4	76901	77356	DRPLTATEKEAQLTATVGALSAAAAK
							1	5	ORF52	4	76802	77257	4	77005	77460	4	76901	77356	EAQLTATVGALSAAAAK
							1	3	ORF52	4	76802	77257	4	77005	77460	4	76901	77356	ISQLTVENR
							2	3	ORF52	4	76802	77257	4	77005	77460	4	76901	77356	QVDDALKGLSLR
							4		ORF52	4	76802	77257	4	77005	77460	4	76901	77356	GRPKKDLTMEDLTAK
								3	ORF52	4	76802	77257	4	77005	77460	4	76901	77356	DRPLTATEK
13	1	0	10	2	1				ORF54	3	77616	78623	2	77819	78826	2	77715	78722	KLAPGVRFR
							2	1	ORF54	3	77616	78623	2	77819	78826	2	77715	78722	FYNYSGQPWLAQPGSR
							2		ORF54	3	77616	78623	2	77819	78826	2	77715	78722	HFREDTNSVR
							1		ORF54	3	77616	78623	2	77819	78826	2	77715	78722	HTHEDNPVHEPNVATASADIR
							1		ORF54	3	77616	78623	2	77819	78826	2	77715	78722	RHRKLAPGVRFR
							1		ORF54	3	77616	78623	2	77819	78826	2	77715	78722	VEYVFETSK
							1		ORF54	3	77616	78623	2	77819	78826	2	77715	78722	VEYVFETSKFR
							2		ORF54	3	77616	78623	2	77819	78826	2	77715	78722	VHFREDTNSVR
								1	ORF54	3	77616	78623	2	77819	78826	2	77715	78722	RGSNPSIQRSAFASYIHSA
1	1	0	0	0	1					2	77639	77797				2	77738	77896	AVRLCPSTQGGICVRNKQI
1	0	1	0	0		1				3	78693	78809				3	78792	78908	NECTQPMFLLLFDSLL
2	0	1	0	1		1		1	ORF55	5	78765	79475	5	78968	79678	5	78864	79574	ITDYLKR
6	0	0	4	2			1	1	ORF56				1	79423	82170	1	79319	82066	YMLLSDQTAGLFKPLLEIIGGAR
							1		ORF56				1	79423	82170	1	79319	82066	DSLETEAIDR
							2		ORF56				1	79423	82170	1	79319	82066	IIVPFPEGVCVVGSEPMVALTGILNR
								1	ORF56				1	79423	82170	1	79319	82066	QFFTMLQEDGLERYW
1	0	0	1	0			1						3	79587	79883	2	79483	79776	QGNPKIVPPR
1	0	0	0	1				1					4	79888	80109	5	79787	80005	FRSEPGHLALE
1	0	1	0	0		1				1	80389	80559				1	80488	80658	GWRITRRLFWRESCR
1	0	0	0	1				1					3	82326	82421	1	82222	82314	RTIPPPLIYR
50	0	11	13	26		2	1	4	ORF57	1	82156	83544	1	82360	83748	1	82256	83644	AGGKDDELINKK
						2	2	10	ORF57	1	82156	83544	1	82360	83748	1	82256	83644	ETAAAGGLQTLGAFVEEQMTWAQTVVR
						1	1	1	ORF57	1	82156	83544	1	82360	83748	1	82256	83644	FDDSIIPR
						1	1	2	ORF57	1	82156	83544	1	82360	83748	1	82256	83644	QMLSFVTSR
						2	2		ORF57	1	82156	83544	1	82360	83748	1	82256	83644	TLEDEQLSEPAEPPADER
						2		1	ORF57	1	82156	83544	1	82360	83748	1	82256	83644	FGTAGQNTRPPPEK
						1			ORF57	1	82156	83544	1	82360	83748	1	82256	83644	EYYRPGDVMGLLNVIVMEHHSLCR
							1		ORF57	1	82156	83544	1	82360	83748	1	82256	83644	AGGKDDELINK
							1		ORF57	1	82156	83544	1	82360	83748	1	82256	83644	APTLEDEQLSEPAEPPADER
							3		ORF57	1	82156	83544	1	82360	83748	1	82256	83644	KLRLPASMIIDGESPR
							1		ORF57	1	82156	83544	1	82360	83748	1	82256	83644	LRLPASMIIDGESPRFDDSIIPR
								3	ORF57	1	82156	83544	1	82360	83748	1	82256	83644	GTQSAQGIPPPLGR
								1	ORF57	1	82156	83544	1	82360	83748	1	82256	83644	LPASMIIDGESPR
								1	ORF57	1	82156	83544	1	82360	83748	1	82256	83644	PRRRPRDRLQYGRTTR
								1	ORF57	1	82156	83544	1	82360	83748	1	82256	83644	QSELALIK
								2	ORF57	1	82156	83544	1	82360	83748	1	82256	83644	RETAAAGGLQTLGAFVEEQMTWAQTVVR
1	0	0	0	1				1					2	83312	83404	3	83208	83297	FWTPQYLSAMRLLPDLDYFIFPAFLTSR
1	0	1	0	0		1				2	83648	83815				2	83748	83915	VRRGLFSTVNRTLNTTPDRHQVA
113	2	18	63	30	1	1	3	3	K9 (vIRF1)	6	83860	85224	4	84064	85428	4	83960	85324	GISQDGHHFLVFR
					1		10		K9 (vIRF1)	6	83860	85224	4	84064	85428	4	83960	85324	VRKPEEEQCVECGVVAGAVHDFNNMAR
						2	3	1	K9 (vIRF1)	6	83860	85224	4	84064	85428	4	83960	85324	GNMPVDASFK
						1	7	1	K9 (vIRF1)	6	83860	85224	4	84064	85428	4	83960	85324	KPEEEQCVECGVVAGAVHDFNNMAR
						3	1	2	K9 (vIRF1)	6	83860	85224	4	84064	85428	4	83960	85324	LWLGKPVAVGK
						2	1	3	K9 (vIRF1)	6	83860	85224	4	84064	85428	4	83960	85324	QAVVAAITEWSR
						3	1	1	K9 (vIRF1)	6	83860	85224	4	84064	85428	4	83960	85324	RDGELGVVYIR
						2	2	4	K9 (vIRF1)	6	83860	85224	4	84064	85428	4	83960	85324	SESPGEGPSGTGGSAAAGDITR
						1		1	K9 (vIRF1)	6	83860	85224	4	84064	85428	4	83960	85324	LEPHAPSPR
						1		4	K9 (vIRF1)	6	83860	85224	4	84064	85428	4	83960	85324	LLQEGFFSPGQCLPGEIVTPVPSCTTAEGQEAVIDWGR
						1			K9 (vIRF1)	6	83860	85224	4	84064	85428	4	83960	85324	GRRRMLAALR
						1			K9 (vIRF1)	6	83860	85224	4	84064	85428	4	83960	85324	MLAALRR
							1	1	K9 (vIRF1)	6	83860	85224	4	84064	85428	4	83960	85324	CSNFSDACVVLEIMPKPLWDAMQ
							1	1	K9 (vIRF1)	6	83860	85224	4	84064	85428	4	83960	85324	SQDGHHFLVFR
							2		K9 (vIRF1)	6	83860	85224	4	84064	85428	4	83960	85324	CVECGVVAGAVHDFNNMAR
							1		K9 (vIRF1)	6	83860	85224	4	84064	85428	4	83960	85324	DPGQRPNPFGAPGAIPK
							2		K9 (vIRF1)	6	83860	85224	4	84064	85428	4	83960	85324	ELCDTLDACAK
							1		K9 (vIRF1)	6	83860	85224	4	84064	85428	4	83960	85324	ERGNMPVDASFK
							1		K9 (vIRF1)	6	83860	85224	4	84064	85428	4	83960	85324	ERGNMPVDASFKGTR
							1		K9 (vIRF1)	6	83860	85224	4	84064	85428	4	83960	85324	GKLEPHAPSPR
							1		K9 (vIRF1)	6	83860	85224	4	84064	85428	4	83960	85324	GKPVAVGKLEPHAPSPR
							3		K9 (vIRF1)	6	83860	85224	4	84064	85428	4	83960	85324	GLQEIGKGISQDGHHFLVFR
							1		K9 (vIRF1)	6	83860	85224	4	84064	85428	4	83960	85324	GNMPVDASFKGTR
							1		K9 (vIRF1)	6	83860	85224	4	84064	85428	4	83960	85324	HNGPVHFIGNTVPPDSGPLLLPQGKPTR
							2		K9 (vIRF1)	6	83860	85224	4	84064	85428	4	83960	85324	LGKPVAVGKLEPHAPSPR
							1		K9 (vIRF1)	6	83860	85224	4	84064	85428	4	83960	85324	LWLGKPVAVGKL
							5		K9 (vIRF1)	6	83860	85224	4	84064	85428	4	83960	85324	LWLGKPVAVGKLEPHAPSPR
							2		K9 (vIRF1)	6	83860	85224	4	84064	85428	4	83960	85324	PVAVGKLEPHAPSPR
							3		K9 (vIRF1)	6	83860	85224	4	84064	85428	4	83960	85324	PVDASFKGTR
							1		K9 (vIRF1)	6	83860	85224	4	84064	85428	4	83960	85324	RMLAALR
							1		K9 (vIRF1)	6	83860	85224	4	84064	85428	4	83960	85324	VAGAVHDFNNMAR
							2		K9 (vIRF1)	6	83860	85224	4	84064	85428	4	83960	85324	VAVGKLEPHAPSPR
							1		K9 (vIRF1)	6	83860	85224	4	84064	85428	4	83960	85324	VGKLEPHAPSPR
							1		K9 (vIRF1)	6	83860	85224	4	84064	85428	4	83960	85324	WLGKPVAVGKLEPHAPSPR
								1	K9 (vIRF1)	6	83860	85224	4	84064	85428	4	83960	85324	AGAVHDFNNMAR
								1	K9 (vIRF1)	6	83860	85224	4	84064	85428	4	83960	85324	CSNFSDACVVLEIMPK
								2	K9 (vIRF1)	6	83860	85224	4	84064	85428	4	83960	85324	DGELGVVYIR
								1	K9 (vIRF1)	6	83860	85224	4	84064	85428	4	83960	85324	FPGVEWEDEER
								1	K9 (vIRF1)	6	83860	85224	4	84064	85428	4	83960	85324	FPGVEWEDEERTR
								1	K9 (vIRF1)	6	83860	85224	4	84064	85428	4	83960	85324	GAVHDFNNMAR
								1	K9 (vIRF1)	6	83860	85224	4	84064	85428	4	83960	85324	KPCLSQGSPGTSGSGAPCDEPSRSESPGEGPSGTGGSAAAGDITR
1	1	0	0	0	1					5	84498	84884				5	84598	84984	LCISAKGVTCPWTPR
1	0	0	1	0			1						1	85651	85887	2	85547	85780	NIIQNLYIIFNTLICAGFFT
1	0	0	0	1				1					4	85771	85854	5	85670	85750	ELAIGGTLQ
22	0	0	12	10			4	2	K10 (vIRF4)				4	86278	88566	4	86174	88462	EGDAGEAMLCSWPVGDTLGHLCQSFVPELLR
							1	1	K10 (vIRF4)				4	86278	88566	4	86174	88462	LTVPSPEQMEILNR
							1	1	K10 (vIRF4)				4	86278	88566	4	86174	88462	NATQVEGWWFGNPNSR
							2	1	K10 (vIRF4)				4	86278	88566	4	86174	88462	VPQQLFNTAR
							1		K10 (vIRF4)				4	86278	88566	4	86174	88462	APVWHPPVGHAVVPEVR
							2		K10 (vIRF4)				4	86278	88566	4	86174	88462	EQSYEEAGAAAPAPPKAPSGLR
							1		K10 (vIRF4)				4	86278	88566	4	86174	88462	LAGTVSGVSGVAQTPGDTGQLAPPMR
								1	K10 (vIRF4)				4	86278	88566	4	86174	88462	EQSYEEAGAAAPAPPK
								1	K10 (vIRF4)				4	86278	88566	4	86174	88462	IFIGSIWDSLH
								1	K10 (vIRF4)				4	86278	88566	4	86174	88462	VPGDPPAPSTLTGPSDPHSSGAGLPGTAPPKPQHETR
								1	K10 (vIRF4)				4	86278	88566	4	86174	88462	VTTSSGALEVEIIDLTGDSDTPSTTVASTPLPVSGPR
								1	K10 (vIRF4)				4	86278	88566	4	86174	88462	YYNVGDITTEQK
1	0	0	1	0			1						1	88189	88245	2	88085	88117	HSTGKPCFVLRLGRRR
1	0	1	0	0		1				3	88893	88946				3	88993	89046	QKPIGVRL
26	4	7	8	7	1	1	3		K10.5 (vIRF3)	4	89600	90868	5	89804	91141	5	89700	91037	TTVFIGGDPTSAEQFDMVPLVIK
						1		1	K10.5 (vIRF3)	4	89600	90868	5	89804	91141	5	89700	91505	AVLDVFNVAQYR
						2		2	K10.5 (vIRF3)	4	89600	90868	5	89804	91141	5	89700	91037	VLLPKPDDNNTGPGDVNLLAAVLR
						2			K10.5 (vIRF3)	4	89600	90868	5	89804	91141	5	89700	91037	VARPPVMITDR
							1	1	K10.5 (vIRF3)	4	89600	90868	5	89804	91141	5	89700	91037	RRPVVGEFLWDDGPR
							2		K10.5 (vIRF3)	4	89600	90868	5	89804	91141	5	89700	91037	STVLYHGNNPPKK
								1	K10.5 (vIRF3)	4	89600	90868	5	89804	91141	5	89700	91037	STVLYHGNNPPK
1	0	0	1	0			1						4	90178	90318	5	90077	90214	GLVWKCFILAALQCLWKWNERCLFYVPR
(above)					1	1	1		K10.5 (vIRF3)	5	90936	91403	5	91142	91609	5	91038	91505	STGTFLAPAAR
					1		1		K10.5 (vIRF3)	5	90936	91403	5	91142	91609	5	91038	91505	DLLGSPITAFGK
					1				K10.5 (vIRF3)	5	90936	91403	5	91142	91609	5	91038	91505	RLPGEEYEVVQGINCR
								1	K10.5 (vIRF3)	5	90936	91403	5	91142	91609	5	91038	91505	LTWISEFIVGALDSDKYPLVK
								1	K10.5 (vIRF3)	5	90936	91403	5	91142	91609	5	91038	91505	NDVIPLDSLQFFIDFK
1	0	0	1	0			1						3	91239	91655	1	91135	91539	KSMKNCRLSRGITSLR
2	0	0	0	2				1	K11 (vIRF2)				4	92170	93735	4	92066	93631	GLLEYPAYFVGNASR
								1	K11 (vIRF2)				4	92170	93735	4	92066	93631	VLTATQSVAAYLSK
1	0	1	0	0		1				1	93193	93522				1	93295	93624	QNPEPPPK
1	0	1	0	0		1				1	93967	94119				1	94069	94221	KSSKPSGILSRR
1	0	0	0	1				1					3	94911	95144	1	94807	95037	MTVTQHKIASYTYPGQSGPESA
1	0	1	0	0		1				1	94792	94872				1	94898	94978	HILIQANQDR
926	7	214	311	394	1	4	4	10	ORF59	4	95549	96766	5	95759	96976	5	95655	96872	IIDFKPETKPVSGWDGLK
					1	6	6	16	ORF59	4	95549	96766	5	95759	96976	5	95655	96872	NTSVGSGFTHTR
					1	6	2	6	ORF59	4	95549	96766	5	95759	96976	5	95655	96872	PVDFHYGVR
					1	4	8	12	ORF59	4	95549	96766	5	95759	96976	5	95655	96872	SVDVGVVHTDALSR
					1	3	4	2	ORF59	4	95549	96766	5	95759	96976	5	95655	96872	SVSAEGGESSQKVPDSIPD
					1	4	4	8	ORF59	4	95549	96766	5	95759	96976	5	95655	96872	TTISYGDNLTSTVHK
					1	11	5	27	ORF59	4	95549	96766	5	95759	96976	5	95655	96872	VSLESLIAALR
						1	3	1	ORF59	4	95549	96766	5	95759	96976	5	95655	96872	DVGVVHTDALSR
						90	99	124	ORF59	4	95549	96766	5	95759	96976	5	95655	96872	ELFGANVLDAGIAFYR
						1	1	3	ORF59	4	95549	96766	5	95759	96976	5	95655	96872	GILPFHDR
						61	85	19	ORF59	4	95549	96766	5	95759	96976	5	95655	96872	IKNALTPLVGHTEGSGDVSFSFR
						1	1	1	ORF59	4	95549	96766	5	95759	96976	5	95655	96872	KGEACDTGAQPQFVR
						4	4	5	ORF59	4	95549	96766	5	95759	96976	5	95655	96872	KSVDVGVVHTDALSR
						7	1	33	ORF59	4	95549	96766	5	95759	96976	5	95655	96872	LSVLLLEVNR
						4	4	88	ORF59	4	95549	96766	5	95759	96976	5	95655	96872	NALTPLVGHTEGSGDVSFSFR
						1	59	1	ORF59	4	95549	96766	5	95759	96976	5	95655	96872	PLVGHTEGSGDVSFSFR
						2	3	4	ORF59	4	95549	96766	5	95759	96976	5	95655	96872	SVSAEGGESSQKVPDSIPDSR
						2	1	4	ORF59	4	95549	96766	5	95759	96976	5	95655	96872	VDVTLLSK
						1		2	ORF59	4	95549	96766	5	95759	96976	5	95655	96872	SYGDNLTSTVHK
						1			ORF59	4	95549	96766	5	95759	96976	5	95655	96872	SVGSGFTHTR
							1	2	ORF59	4	95549	96766	5	95759	96976	5	95655	96872	GVVHTDALSR
							2	1	ORF59	4	95549	96766	5	95759	96976	5	95655	96872	IIDFKPETKPVSGWDGLKGK
							1	1	ORF59	4	95549	96766	5	95759	96976	5	95655	96872	ISYGDNLTSTVHK
							1	2	ORF59	4	95549	96766	5	95759	96976	5	95655	96872	TSVGSGFTHTR
							1	1	ORF59	4	95549	96766	5	95759	96976	5	95655	96872	VGVVHTDALSR
							1	3	ORF59	4	95549	96766	5	95759	96976	5	95655	96872	VPDSIPDSR
							1		ORF59	4	95549	96766	5	95759	96976	5	95655	96872	DFHYGVR
							1		ORF59	4	95549	96766	5	95759	96976	5	95655	96872	DFKPETKPVSGWDGLK
							1		ORF59	4	95549	96766	5	95759	96976	5	95655	96872	GEACDTGAQPQFVR
							1		ORF59	4	95549	96766	5	95759	96976	5	95655	96872	IDFKPETKPVSGWDGLK
							2		ORF59	4	95549	96766	5	95759	96976	5	95655	96872	LESLIAALR
							1		ORF59	4	95549	96766	5	95759	96976	5	95655	96872	PETKPVSGWDGLKGK
							1		ORF59	4	95549	96766	5	95759	96976	5	95655	96872	SVDVGVVHTDALSRVSLESLIAALR
							1		ORF59	4	95549	96766	5	95759	96976	5	95655	96872	TISYGDNLTSTVHK
							1		ORF59	4	95549	96766	5	95759	96976	5	95655	96872	TTISYGDNLTSTVHKSVVDQK
								1	ORF59	4	95549	96766	5	95759	96976	5	95655	96872	GDNLTSTVHK
								1	ORF59	4	95549	96766	5	95759	96976	5	95655	96872	IIDFKPETKPVSGWDGLKG
								1	ORF59	4	95549	96766	5	95759	96976	5	95655	96872	IKNALTPLVGHTEGSGDVSFSF
								1	ORF59	4	95549	96766	5	95759	96976	5	95655	96872	PETKPVSGWDGLK
								2	ORF59	4	95549	96766	5	95759	96976	5	95655	96872	SSVGTAGVLGLR
								2	ORF59	4	95549	96766	5	95759	96976	5	95655	96872	SVDVGVVHTD
								1	ORF59	4	95549	96766	5	95759	96976	5	95655	96872	SVSAEGGESSQKVPDSIPDS
								3	ORF59	4	95549	96766	5	95759	96976	5	95655	96872	TGAQPQFVR
								1	ORF59	4	95549	96766	5	95759	96976	5	95655	96872	TGVVQVHGSACTPTLSVLSSVGTAGVLGLR
								3	ORF59	4	95549	96766	5	95759	96976	5	95655	96872	TKEDQTVTVSVSETLSIVTFSLGGVSK
								1	ORF59	4	95549	96766	5	95759	96976	5	95655	96872	TTISYGDNLTSTVH
								1	ORF59	4	95549	96766	5	95759	96976	5	95655	96872	VPGWFTPGLIWHSNEILEVEGVPTGCQSGDVK
1	0	1	0	0		1				3	96411	96722				3	96517	96828	TCTTPVLVALLMCSLTLLILDRR
1	0	1	0	0		1				6	96817	96879				6	96923	96985	RFVKVNLSMSH
6	1	1	0	4	1				ORF60	5	96870	97811	6	97080	98021	6	96976	97917	ILMFLIVEGIYFISSFY
						1		2	ORF60	5	96870	97811	6	97080	98021	6	96976	97917	FLYTSDHDGFLALTR
								1	ORF60	5	96870	97811	6	97080	98021	6	96976	97917	AVNFFER
								1	ORF60	5	96870	97811	6	97080	98021	6	96976	97917	YTSDHDGFLALTR
76	0	19	30	27		1	1	2	ORF61	6	97816	100272	4	98026	100482	4	97922	100378	APFVDQSQSMSFFLK
						3	1	2	ORF61	6	97816	100272	4	98026	100482	4	97922	100378	FHWQTWEGEDASFVPR
						1	1	2	ORF61	6	97816	100272	4	98026	100482	4	97922	100378	LYDTYVLR
						1	1	1	ORF61	6	97816	100272	4	98026	100482	4	97922	100378	LYGAAFDNEYER
						1	2	2	ORF61	6	97816	100272	4	98026	100482	4	97922	100378	MYEKDPSKLWYLFDPATAPNLIK
						1	1	3	ORF61	6	97816	100272	4	98026	100482	4	97922	100378	VTNKEEVLRPNVTFFK
						1	1		ORF61	6	97816	100272	4	98026	100482	4	97922	100378	ARAPFVDQSQSMSFFLKEDR
						2	1		ORF61	6	97816	100272	4	98026	100482	4	97922	100378	SGVGLDVTSFSHQK
						3		1	ORF61	6	97816	100272	4	98026	100482	4	97922	100378	KVLPDDLR
						3		3	ORF61	6	97816	100272	4	98026	100482	4	97922	100378	LWHQIMEAR
						1			ORF61	6	97816	100272	4	98026	100482	4	97922	100378	DPSKLWYLFDPATAPNLIK
						1			ORF61	6	97816	100272	4	98026	100482	4	97922	100378	LPENPDR
							2	1	ORF61	6	97816	100272	4	98026	100482	4	97922	100378	APFVDQSQSMSFFLKEDR
							4	3	ORF61	6	97816	100272	4	98026	100482	4	97922	100378	GSQVSAGQLSDFDMCAQSLIDFLK
							1	1	ORF61	6	97816	100272	4	98026	100482	4	97922	100378	SIAEHGIFNSQFLAVMPTAGTSQVTGYAESVYPFFANISSK
							2	1	ORF61	6	97816	100272	4	98026	100482	4	97922	100378	TMGTEPVYESVAQMFMR
							3		ORF61	6	97816	100272	4	98026	100482	4	97922	100378	AYEDTLNCGYLSAVR
							1		ORF61	6	97816	100272	4	98026	100482	4	97922	100378	GLDVTSFSHQK
							3		ORF61	6	97816	100272	4	98026	100482	4	97922	100378	SAGVEGGQLASCFILQPSMMNESGTLDALYHDMSPLLASK
							1		ORF61	6	97816	100272	4	98026	100482	4	97922	100378	TNKEEVLRPNVTFFKK
							2		ORF61	6	97816	100272	4	98026	100482	4	97922	100378	VFLTAFDYCPFK
							2		ORF61	6	97816	100272	4	98026	100482	4	97922	100378	VTNKEEVLRPNVTFFKK
								1	ORF61	6	97816	100272	4	98026	100482	4	97922	100378	ARAPFVDQSQSMSFFLK
								1	ORF61	6	97816	100272	4	98026	100482	4	97922	100378	DLLLHGYR
								1	ORF61	6	97816	100272	4	98026	100482	4	97922	100378	HGWEVSNFAK
								1	ORF61	6	97816	100272	4	98026	100482	4	97922	100378	LWYLFDPATAPNLIK
								1	ORF61	6	97816	100272	4	98026	100482	4	97922	100378	VGTTDANRPFFCFEALGDAVR
1	0	0	0	1				1					1	98833	99165	2	98729	99058	QPLNTNPHRPL
1	0	0	0	1				1					3	100062	100136	1	99958	100029	RRTTYLPR
9	0	1	1	7		1		4	ORF62	4	100199	101269	5	100409	101479	5	100305	101375	YAASTRPTVGSLHEALR
							1		ORF62	4	100199	101269	5	100409	101479	5	100305	101375	MKVQAENAAR
								1	ORF62	4	100199	101269	5	100409	101479	5	100305	101375	AHVGLTLPCDMLVDLDESCPMVQR
								2	ORF62	4	100199	101269	5	100409	101479	5	100305	101375	HELYINR
6	1	0	1	4	1				ORF63	3	101127	103994	3	101337	104204	3	101233	104100	VISLANLGDK
							1		ORF63	3	101127	103994	3	101337	104204	3	101233	104100	GIDFMTDLGQYLDTATSGK
								1	ORF63	3	101127	103994	3	101337	104204	3	101233	104100	GLSGGGGSLHQTK
								1	ORF63	3	101127	103994	3	101337	104204	3	101233	104100	IPFPQDALSELQETYLAAFAR
								1	ORF63	3	101127	103994	3	101337	104204	3	101233	104100	KTIQTIEQATR
								1	ORF63	3	101127	103994	3	101337	104204	3	101233	104100	VGDTEYDEDIVR
1	1	0	0	0	1					6	101788	101922				6	101894	102028	SNSTAIRTTRGVLLLMFWLTPPP
1	0	1	0	0		1				4	101798	101959				4	101904	102065	SLDTGMVTAVSVEFDRDTNNS
1	0	1	0	0		1				1	101872	102078				1	101978	102184	PHSNPTICSSMILS
21	0	0	10	11			1	2	ORF64				2	104093	112117	2	103989	112013	HFATPEAR
							1	1	ORF64				2	104093	112117	2	103989	112013	IFQSPEFYGLIGQDAAIREPFIESLR
							1		ORF64				2	104093	112117	2	103989	112013	ATSIHGEQAWKK
							1		ORF64				2	104093	112117	2	103989	112013	HNAGVLLK
							1		ORF64				2	104093	112117	2	103989	112013	ILLPVPADAPVQASPTPMEYSASPLPDPK
							2		ORF64				2	104093	112117	2	103989	112013	KADPLRPFYVVPLKPQGR
							1		ORF64				2	104093	112117	2	103989	112013	QYAQLHHIPGFLR
							1		ORF64				2	104093	112117	2	103989	112013	TLIPHPDAIVADGLPAFLK
							1		ORF64				2	104093	112117	2	103989	112013	TTSTDADRYASASQESLGTLVSPYDFTNLDTLLAELGR
								1	ORF64				2	104093	112117	2	103989	112013	DPALLGEGTTLALETLLGYGSVQDYK
								1	ORF64				2	104093	112117	2	103989	112013	ISDFEGGFQILTPLLDCCPDREPFASLAAAPR
								1	ORF64				2	104093	112117	2	103989	112013	KQRANTETALELEAAATHGDDARL
								1	ORF64				2	104093	112117	2	103989	112013	LSEAFTGGPHLLTSPSVR
								1	ORF64				2	104093	112117	2	103989	112013	LSHALQSGDLQQATVGTPLELPATEYAR
								1	ORF64				2	104093	112117	2	103989	112013	MHVLLDEVKK
								1	ORF64				2	104093	112117	2	103989	112013	NAVDQILTDAEGLLK
								1	ORF64				2	104093	112117	2	103989	112013	SLIQAFNAEGIR
1	0	0	1	0			1						5	104411	104752	6	104310	104648	FVLDDDCSGFGLADNDQVLYR
1	1	0	0	0	1					5	104754	104825				5	104860	104931	EVCAGAFR
1	0	0	0	1				1					1	104968	105138	2	104867	105016	RAGSGTR
1	0	0	1	0			1						1	106879	107106	2	106775	106999	SKRRTLPRPGRINSSVRKLRTQRG
1	0	0	0	1				1					3	106941	107006	1	106837	106899	YTTRGSFSRAKRAR
1	0	0	1	0			1						6	107115	107342	4	107014	107238	SRTGLSGGAGPR
1	1	0	0	0	1					3	107511	107696				3	107617	107802	RYSRRSRISTSPSCGPLTGMPWQR
1	0	0	1	0			1						6	109185	109805	4	109084	109698	ATVPEPAASGRCVGIVRAAPSCRKVPRNAGLG
2	0	2	0	0		1				6	110005	110289				6	110111	110395	NSSAPKTISNPDTGILPAP
						1				6	110005	110289				6	110111	110395	SPSGTVLRGAAAREANGSRSGQQSRR
11	0	3	1	7		1		3	ORF65	6	111931	112536	4	112141	112746	4	112037	112642	DHLQTLR
						2		2	ORF65	6	111931	112536	4	112141	112746	4	112037	112642	VRDPVIQER
							1	2	ORF65	6	111931	112536	4	112141	112746	4	112037	112642	LDHDYAHHPLVAR
2	0	0	2	0			1		ORF66				6	112680	114035	4	112579	113931	GVAATGDGNGLGIGAADTGLREALER
							1		ORF66				6	112680	114035	4	112579	113931	HLLDRPSLAQAIAVLR
1	1	0	0	0	1					3	113529	113801				3	113635	113907	LGLIQTKPR
9	0	0	3	6			2	1	ORF67				5	113903	114772	5	113799	114668	VVSSYLGQSGQSLDLER
							1		ORF67				5	113903	114772	5	113799	114668	NTSVVLGQDDFTKFK
								1	ORF67				5	113903	114772	5	113799	114668	ASLVFSK
								1	ORF67				5	113903	114772	5	113799	114668	ILGAFQWSLGR
								1	ORF67				5	113903	114772	5	113799	114668	NTSVVLGQDDFTK
								2	ORF67				5	113903	114772	5	113799	114668	PSDAVSQFGHVLPVESDVYLAK
1	0	0	0	1				1					6	114327	114458	4	114226	114420	GVGRIPCQKYVCR
1	1	0	0	0	1					6	114229	114327				6	114335	114433	RCTTRSLPALLYR
2	0	0	0	2				1	ORF68				3	114957	116615	3	114853	116511	ELTAQLKR
								1	ORF68				3	114957	116615	3	114853	116511	ILGISNLQFLK
18	0	0	8	10			1	1	ORF69				2	116489	117556	2	116385	117452	ALHLGETALR
							2	1	ORF69				2	116489	117556	2	116385	117452	TVMLPLDLSTVAPGR
							1		ORF69				2	116489	117556	2	116385	117452	FFSILSHR
							4		ORF69				2	116489	117556	2	116385	117452	PKSVSSHISLATSTGR
								1	ORF69				2	116489	117556	2	116385	117452	HELGVDFLR
								4	ORF69				2	116489	117556	2	116385	117452	QSFLQPGLLYANLVLK
								2	ORF69				2	116489	117556	2	116385	117452	SVSSHISLATSTGR
								1	ORF69				2	116489	117556	2	116385	117452	VFFSILSHR
1	1	0	0	0	1					6	116323	116841				4	116429	116947	TSVTSVRGGPGLGGVFLVVR
25	1	2	13	9	1				K12	6	117919	118653	4	118129	119139	4	118025	119035	TLRTLQYPGAVPRTPHPRNPAR
						2	4	3	K12	4	118094	118843	4	118129	119139	4	118025	119035	GAPQEPGAAHPR
							3	1	K12	4	118094	118843	4	118129	119139	4	118025	119035	PQEPGAAHPR
							2	3	K12	4	118094	118843	4	118129	119139	4	118025	119035	RGAPQEPGAAHPR
							1		K12	4	118094	118843	4	118129	119139	4	118025	119035	EPGAAHPR
							1		K12	4	118094	118843	4	118129	119139	4	118025	119035	EPGALLPGNLVPSSPGTWCPPPR
							1		K12	4	118094	118843	4	118129	119139	4	118025	119035	GAPQEPGAAHPRNPAR
							1		K12	4	118094	118843	4	118129	119139	4	118025	119035	LGAIPPLVCLLAISVVPPSGQR
								2	K12	4	118094	118843	4	118129	119139	4	118025	119035	NQVVPPNPANPAVPR
1	0	0	1	0			1						3	119244	119372	1	119140	119265	RNHPEAR
1	1	0	0	0	1					2	121475	121630				2	121723	121878	LVILPGSTR
1	0	1	0	0		1				4	121880	122041				4	122128	122289	VRGCLRR
2	1	1	0	0	1	1			K13 (vFLIP)	5	122145	122762				5	122393	123010	LTFPLLAECLFR
1	0	0	0	1				1					3	122979	123131	1	122875	123024	TRLGGTIPL
1	0	0	1	0			1		ORF72 (vCYC)				5	123146	123976	6	123045	123872	FSVCQEYNLEPNVVALALNLLDR
1	0	0	1	0			1						6	124017	124160	4	123916	124056	RSALAFGAMGAGV
16	2	1	7	6	1		1	2	LANA1	4	123809	127354	6	124161	127637	4	124057	127503	KLSQAFQFGGVK
					1			1	LANA1	4	123809	127354	6	124161	127637	4	124057	127503	LSQAFQFGGVK
						1	2	1	LANA1	4	123809	127354	6	124161	127637	4	124057	127503	FKKPLPLTQPGENQGPGDSPQEMT
							1	1	LANA1	4	123809	127354	6	124161	127637	4	124057	127503	LAWEASHPLAGNLQSSIVK
							1		LANA1	4	123809	127354	6	124161	127637	4	124057	127503	AGPVSCLPH
							1		LANA1	4	123809	127354	6	124161	127637	4	124057	127503	EQELEEQEQELEEQ
							1		LANA1	4	123809	127354	6	124161	127637	4	124057	127503	HVADSVDGR
								1	LANA1	4	123809	127354	6	124161	127637	4	124057	127503	EPQQQEPQQREPQQQEPQQR
1	0	1	0	0		1				5	124431	125042				5	124679	125319	AGAGVRGAGAGVRGAGAGVRGAGGGRARAGGGR
1	0	0	0	1				1					5	124838	124906	6	124737	124775	SRSSRGWNSRSRR
1	1	0	0	0	1					6	126976	127242				6	127125	127391	KDVTLAMTYIYNREGSMSPTPSTAGNVDPTPCLYL
1	0	1	0	0		1				6	128893	129087				6	129042	129236	NQKGVGKHDGSRGVHLVTGWIGGPCHLK
1	0	0	1	0			1		ORF74				1	129652	130683	1	129517	130545	LVLSGDACRHR
1	0	1	0	0		1				6	129466	129546				6	129614	129694	VFQRSTCKAPR
35	1	0	13	21	1				ORF75	5	130551	134480	4	130834	134763	4	130699	134628	VPDTVEAITPSMANLLHKDFETWVK
							1	1	ORF75	5	130551	134480	4	130834	134763	4	130699	134628	ALPQELLPVPAWR
							1	3	ORF75	5	130551	134480	4	130834	134763	4	130699	134628	DVEIQTVLAVLSPLLGYPHVIR
							1	1	ORF75	5	130551	134480	4	130834	134763	4	130699	134628	FEPTDGPDTYPNLYR
							1	1	ORF75	5	130551	134480	4	130834	134763	4	130699	134628	GLGNLLFHSTLFPGGQTQGALTGLYATEPALGPR
							1	1	ORF75	5	130551	134480	4	130834	134763	4	130699	134628	LEHHLGSLR
							2	3	ORF75	5	130551	134480	4	130834	134763	4	130699	134628	MATNVSTGATYAITEALTNLMFSPVSK
							1	1	ORF75	5	130551	134480	4	130834	134763	4	130699	134628	NPTGNSTVAGLTSSDGR
							1	3	ORF75	5	130551	134480	4	130834	134763	4	130699	134628	VAALVLPGSSAPYALMAALQNTGFEVATVTVEELKR
							1		ORF75	5	130551	134480	4	130834	134763	4	130699	134628	DLGRLEHHLGSLR
							2		ORF75	5	130551	134480	4	130834	134763	4	130699	134628	HATVGSKEFFTR
							1		ORF75	5	130551	134480	4	130834	134763	4	130699	134628	HLQALAPR
								1	ORF75	5	130551	134480	4	130834	134763	4	130699	134628	GLQLSLPAHPNPLELMVSETPGALVEVPQVHLSEVLR
								1	ORF75	5	130551	134480	4	130834	134763	4	130699	134628	GVQQAEMLQGAGVPTLGGFLK
								1	ORF75	5	130551	134480	4	130834	134763	4	130699	134628	QRGEITLTYHGNAADETLPAR
								1	ORF75	5	130551	134480	4	130834	134763	4	130699	134628	SESSPYTYGPTPPQR
								1	ORF75	5	130551	134480	4	130834	134763	4	130699	134628	VPDTVEAITPSMANLLHK
								2	ORF75	5	130551	134480	4	130834	134763	4	130699	134628	VSGHPEDVDWGLFATGSTIHQLLR
1	0	0	1	0			1						5	133046	133489	4	130702	132975	GRVGRGAWGSGRDPVGGTAARCAPVR
1	1	0	0	0	1					4	131300	131446				4	131448	131594	AVWPRWCCLGAVPRTRSWPRCRTRALR
1	0	0	0	1				1					1	132073	132543	1	131938	132405	HEQAGDRGR
4	2	2	0	0	2	2			K14.5 (ARF-ORF75)	4	132047	132304				4	132195	132452	LAPWRGVQRTTKPASYRSASSPAR
4	0	0	4	0			4						3	134814	135221	3	134679	135083	SSWEIKPPHTGRLSVGWRLGRCLYGR
1	1	0	0	0	1					3	137061	137508				3	137522	137969	DGGKGGMGGKGGMGGKGGMGGKGGMGGKGGMGKGGGRGK
No Annotation, 1 Peptide Spectra per ORF
No Annotation, 2 or Peptide Sequences per ORF @ only 1 Spectra per Sample
Novel Protein
KSHV Class III (lytic-only)
KSHV Class I (constitutive) or KSHV Class II (latent and lytic)
Peptides were assigned to U75698.1 (Russo et al, 1996) for BC-1 and a pre-published draft of HQ404500.1 for BCBL-1 (Yakushko et al, 2011). Locations from KSHV type P are reported in tiling array alignments. Where peptide sequences mapped to an identical locus, and the sequence differed by one amino acid, total observed spectra were combined and the sequence was reported with brackets encompassing…
Supplemental References:
Russo JJ, Bohenzky RA, Chien MC, Chen J, Yan M, Maddalena D, Parry JP, Peruzzi D, Edelman IS, Chang Y, Moore PS: Nucleotide sequence of the Kaposi sarcoma-associated herpesvirus (HHV8). Proc Natl Acad Sci USA 1996, 93:14862-14867.
Yakushko Y, Hackmann C, Günther T, Rückert J, Henke M, Koste L, Alkharsah K, Bohne J, Grundhoff A, Schulz TF, Henke-Gendo C: Kaposi's sarcoma-associated herpesvirus bacterial artificial chromosome contains a duplication of a long unique region fragment within the terminal repeat region. J Virol 2011, 85(9):4612-4617.

## Sheet: Table S6
Table S6: EBV Peptide Sequences from LC-MS/MS
Total	BC-1	BC-1	BC-1	BC-1	Gene	Type 1			Type 2			Peptide Sequence
Obs.	Latent	Lytic	Latent	Lytic		(NC_007605)			(NC_009334)
Spectra	Sum	Sum	Spectra	Spectra		Frame	Begin	End	Frame	Begin	End
10	1	9	1		BNRF1	2	1736	5692	2	1727	5692	VEMGRQFGFEVHRSRPSFRQF
				2	BNRF1	2	1736	5692	2	1727	5692	DNTFLDKYVGLAIGGVHGAR
				1	BNRF1	2	1736	5692	2	1727	5692	GGLLLFLSHLPDDVKDGLGEMGPAR
				1	BNRF1	2	1736	5692	2	1727	5692	KLNEWVFGGR
				1	BNRF1	2	1736	5692	2	1727	5692	KYDSGQVAAGFQR
				1	BNRF1	2	1736	5692	2	1727	5692	LFGQDGEANIQEQR
				1	BNRF1	2	1736	5692	2	1727	5692	RATVALINR
				1	BNRF1	2	1736	5692	2	1727	5692	SALGLDPGPLIAENLLLVALR
				1	BNRF1	2	1736	5692	2	1727	5692	VGEQGPDQMFEVQHGPETVLR
1	0	1		1		3	4569	4796				ASSTSACDQIGLTGPCTCPTTAITK
1	1	0	1			4	9687	9782	4	9671	9766	RCQVKQHQALQSDH
1	1	0	1			4	32758	33062	4	17378	17683	AGPGTSLRSPLGLDGGVSDGDEGGPRRRARR
1	1	0	1			4	32868	32986	4	20558	20677	QDEGGKGK
1	0	1		1		1	33067	33297	1	20758	20988	FFLLSPTLHHTQ
1	1	0	1			6	36034	36174	6	36019	36159	ILVCATWQP
1	0	1		1		3	39954	43110	3	40071	40676	PRRLAGGPHGTGLGVQGAAAAQRAPFTGEDR
3	0	3		3	BHRF1	3	42088	42663	3	42198	42779	YHVLLEEIIER
1	1	0	1			3	43069	43110	3	43185	43226	VWEDGNTMCY
3	1	2	1		BFLF2	6	43691	44647	6	43807	44775	LIMHLLLQGTSLHIPETCLKLLCENI
				1	BFLF2	6	43691	44647	6	43807	44775	GISANFELGKDFLR
				1	BFLF2	6	43691	44647	6	43807	44775	SQVHVPQEFSSTQLSFFNNVHK
1	1	0	1			4	44862	45092	4	44978	45208	VPHQDPKHAAGCAMPQAKGLAADVHPARL
4	0	4		1	BFRF1	3	46603	47613	3	46716	47729	GGWDLDNFSEAE
				1	BFRF1	3	46603	47613	3	46716	47729	NSIIMLGQDDFIK
				1	BFRF1	3	46603	47613	3	46716	47729	SPLVFPAELDLLK
				1	BFRF1	3	46603	47613	3	46716	47729	VMDMISDMSQQLSR
1	1	0	1			5	48751	48978	5	48867	49094	FGAASPSGR
3	0	3		1	BFRF3	3	49219	49749	3	49284	49865	AATSGATAAASAAAAVDTGSGGGGQPQDTAPR
				2	BFRF3	3	49219	49749	3	49284	49865	FQELNQNNLPNDVFR
4	2	2	1		BPLF1	6	49790	59293				LTDLLSGGDQEGEEGGGEPEDHSI
			1		BPLF1	6	49790	59293	6	49906	59424	RGICEAVR
				1	BPLF1	6	49790	59293	6	49906	59424	PDVQFYFNAAGASR
				1	BPLF1	6	49790	59293	6	49906	59424	RLTDLLSGGDQEAGEGGGEPEDNSIYRGPH
1	0	1		1		5	50005	50874	5	50121	50990	RKHKGPKMQLPCPPPQLKRWVPGPCQRPR
1	1	0	1			2	51684	51845	2	51800	51961	MDISGSK
1	1	0	1			4	54297	54863	4	54413	54979	GVRAGAGRASGKKTISRGCPDGHRERVR
10	1	9	1	8	BURF1 (α¢-BPLF1)	3	54414	55160	2	54530	55276	MASAAVLARKRAPAASSAPRPPPPSLAVAAGVAGQASSLARGP
				1	BURF1 (α¢-BPLF1)	3	54414	55160	2	54530	55276	GPVSISVNQPGSAASILSAAPPSSTSRDR
1	0	1		1		3	57781	58095	3	57897	58211	RTEGGGGRR
1	0	1		1	BOLF1	5	59232	63356				TRALAAAYRR
1	1	0	1			1	59537	59854	1	59668	59985	MGRSPKR
1	1	0	1			6	60958	61305				KAVDGSGGGGPADRR
2	0	2		1		5	61411	62016	5	61542	62147	LGHRGLPGR
				1		5	61411	62016	5	61542	62147	RDGGRDGGPGR
1	1	0	1			1	61529	61777	1	61660	61908	RWAAVGKSAGQSPIDSLGGRRWPR
3	0	3		2	BORF1	3	62950	64044	3	62985	64178	ITTVVHGPVVSK
				1	BORF1	3	62950	64044	3	62985	64178	STYLNKITTVVHGPVVSKAIPRSTVKV
6	1	5	1		BORF2	2	64119	66599	2	64160	66733	AHFWRDLQGEAMNAANLCAEVLQPSR
				1	BORF2	2	64119	66599	2	64160	66733	ADTQGDELLLALPR
				1	BORF2	2	64119	66599	2	64160	66733	AGVGVGVTGAGQDGK
				1	BORF2	2	64119	66599	2	64160	66733	ASTLANLLVR
				1	BORF2	2	64119	66599	2	64160	66733	DRAPFVDQSQSHSLFLR
				1	BORF2	2	64119	66599	2	64160	66733	SPAEQMPPRPMEPAQVAGPVDIMSK
1	0	1		1	BaRF1	2	66612	67520	2	66734	67654	AMENVHGETYANILNMLFDGDR
77	5	72	2	1	BMRF1	2	67611	68825	2	67691	68959	HTVSPSPSPPPPPR
			3		BMRF1	2	67611	68825	2	67691	68959	AQDVGAVEAHVVCSVAADSLAAALSLCR
				1	BMRF1	2	67611	68825	2	67691	68959	EAFTGPVAK
				36	BMRF1	2	67611	68825	2	67691	68959	ELFGSAVEQASLQFYK
				2	BMRF1	2	67611	68825	2	67691	68959	GGVLQVNLLSVNYGGPR
				1	BMRF1	2	67611	68825	2	67691	68959	IPAVSVPILR
				18	BMRF1	2	67611	68825	2	67691	68959	LAAVANAGTAGLISFEVSPDAVAEWQNHQSPEEAPAAVSFR
				3	BMRF1	2	67611	68825	2	67691	68959	LRNEQMIGQVLLMPK
				1	BMRF1	2	67611	68825	2	67691	68959	LTMEYDDK
				4	BMRF1	2	67611	68825	2	67691	68959	LTMEYDDKVSK
				1	BMRF1	2	67611	68825	2	67691	68959	NEQMIGQVLLMPK
				1	BMRF1	2	67611	68825	2	67691	68959	PLGTGLQQRPR
				1	BMRF1	2	67611	68825	2	67691	68959	TPTWESPARPETPSPAIPSHSSNTALERPLAVQLA
				1	BMRF1	2	67611	68825	2	67691	68959	TPTWESPARPETPSPAIPSHSSNTALERPLAVQLAR
				1	BMRF1	2	67611	68825	2	67691	68959	VQPLGTGLQQRPR
6	0	6		2	BSLF2/BMLF1	4	70455	72000	4	70589	72145	NYNPGTLSSLLTEAVETHTR
				1	BSLF2/BMLF1	4	70455	72000	4	70589	72145	PGTLSSLLTEAVETHTR
				1	BSLF2/BMLF1	4	70455	72000	4	70589	72145	STNKDTWLDAR
				2	BSLF2/BMLF1	4	70455	72000	4	70589	72145	VVETLSSSYVK
1	1	0	1			5	72475	72774	5	72609	72908	ACITPGGASGCRIPTR
2	0	2		2	BLLF3	6	75350	76186	6	75484	76329	YNSTLRPSELK
3	0	3		1	BLRF2	1	76637	77125	1	76762	77259	AVDMSMEDMAAR
				2	BLRF2	1	76637	77125	1	76762	77259	QREVMITQATGR
1	1	0	1			3	77298	77408				GRWRDWHGGLGCGNRWARK
1	1	0	1			5	77899	78305	5	78033	78431	KCHHPHLGKNKSHLSSDYPNPKCHQPYR
1	1	0	1			3	79642	79761	3	79713	79832	FLPPTSKLIVALTSAVQTLHAG
1	1	0	1			1	80674	80847				FRAPWVTLYRAVIPATVFSLTIWL
1	1	0	1			3	80848	81150	3	80913	81215	TGKTCLELKENMAKVLPVKHGKKVRTQR
1	1	0	1			3	82321	83156	3	82332	83165	LPLGYLLMR
1	1	0	1			6	83185	83259	6	83194	83268	RIILTGRREFK
1	1	0	1			4	83348	83558	4	83357	83569	RCSGFAQGINCLETGGPIAETNDNK
3	0	3		1	EBNA3C	3	86517	89135	1	87088	89937	ALSNLILDSGLDTQH[I/L]LCFVMAARQRLQDIR
				1	EBNA3C	3	86517	89135	1	87088	89937	FMGVMSSCNNPAVNYWFH
				1	EBNA3C	3	86517	89135	1	87088	89937	RRRGACVVYDD
1	0	1		1		2	87445	87582	2	88016	88156	GRALPNNHQ
1	1	0	1			6	88180	88845				MIGARGPAAPGIPGMEPGGAAAPG
1	1	0	1			2	88990	89130	2	89792	89932	SRLTMMHPLK
1	0	1		1	BZLF2	6	89157	89921	6	89959	90723	TAEQEYGDKEIK
2	0	2		1	BRLF1	5	91078	92949	5	91908	93779	LLKHSRVR
				1	BRLF1	5	91078	92949	5	91908	93779	NRVMIPATIGTAMYK
1	0	1		1		2	91176	91319	2	92006	92149	WSVRPNGHEGAGGSGPSVHIWLLPPSGE
1	1	0	1			1	91391	91567	1	92221	92397	GSSGRGTGAGVRDPTGSWTGPVGVGAKEAGRGR
3	0	3		1	BRRF1	1	92894	93826	1	93643	94656	DIAEVLDHLK
				1	BRRF1	1	92894	93826	1	93643	94656	SFLHELYLK
				1	BRRF1	1	92894	93826	1	93643	94656	VLQAVQQHK
1	0	1		1	BRRF2	2	94014	95627	2	94817	96457	AIKPGLYEIPR
3	0	3		1	EBNA1	1	95659	97587				AGGAGAGGAGAGGGAGGAGGAGAGGAGA
				1	EBNA1	1	95659	97587				AGGAGAGGAGAGGGAGGAGGAGAGGAGAGGAGAGGAGAGGAGGAGAG
				1	EBNA1	1	95659	97587				GGWFGKHRGQGGSNPKFENIAEGLR
1	1	0	1		BKRF1.5 (ARF-EBNA1)	1	95708	96889	1	96535	97719	AAQDQGQDIEMVSGDPKNVQVALAAK
3	0	3		1	BKRF3	3	98065	98832	3	98817	99662	FLGNNHFVLANNFLR
				2	BKRF3	3	98065	98832	3	98817	99662	NIYAELHR
2	0	2		1	BKRF4	1	98846	99499	1	99649	100329	ASAPPRPPAPVQQSTK
				1	BKRF4	1	98846	99499	1	99649	100329	HMMETTPPIK
1	0	1		1	BBLF4	4	99542	101977				AYFRQCLDVAVRYGGREFR
1	1	0	1			1	100592	101338	1	101422	102168	GVEGGEEGLDLGVGEEEPGPAHVLRGVHYGR
1	1	0	1			4	101424	101621	4	102254	102451	QILAGTLRHCRR
1	1	0	1			4	101724	101810	4	102554	102640	SLCNYGNGGGWQEHQR
2	1	1	1		BBRF1	2	101772	103757	2	102602	104587	KKKVSNTVVK
				1	BBRF1	2	101772	103757	2	102602	104587	TISGVTDVVEEFITDASNNLVDR
1	0	1		1		5	103567	104319	5	104397	105149	PRPPGLMVLAGCHDLPRSRSRGSIFDRGPR
1	0	1		1	BBLF2/3	4	104493	106750	4	105323	105928	DVMGGEATVAR
1	1	0	1			1	104630	105235	1	105460	106065	RLRAKPKR
2	0	2		1		1	105389	105658	1	106219	106488	EVAAGQFVEPP
				1		1	105389	105658	1	106219	106488	RRSHGGAPGR
1	1	0	1			1	105755	105862	1	106585	106692	MDGQEGKAR
1	0	1		1		1	105863	106438	1	106693	107268	GRGVVGSLGGIGENIPTR
1	1	0	1			5	107445	107543				RFVTTGFR
1	1	0	1			2	108447	108572	2	109277	109402	IFRVLIIFEPLVGFPAGPPFFGR
1	1	0	1			2	108573	108953	2	109403	109783	MTESGRTTGVTSTATGISTEASR
1	0	1		1	BGLF5	6	108641	110086	6	109471	110916	LGPGHDLVADSLAANR
1	1	0	1			4	108750	109037	4	109580	109867	KTVASRPGDLHARLRPASGR
1	0	1		1		3	109794	109907				ENSCICLQR
1	0	1		1	BGLF4	4	110037	111326	4	110867	112234	GFQGLKDAVYFLNR
1	1	0	1			6	110087	110191	6	110917	111021	CSGAGALKR
1	0	1		1		1	110402	110563	1	111232	111393	YHRAASSRATADPGEGPSAPPRGHTPR
1	0	1		1	BGRF1/BDRF1	2	112431	113627	2	113261	114457	TSVSSAR
2	0	2		1	BGLF2	5	113575	114585	5	114405	115553	TVEELQDITPSEIIPLGR
				1	BGLF2	5	113575	114585	5	114405	115553	VLQGVLANGK
1	0	1		1		1	113837	113947	1	114667	114777	SRQGQVPDVPGLSSSVQPRR
2	0	2		1	BGLF1	6	114563	116113	6	115393	116940	ELSAQGRLHR
				1	BGLF1	6	114563	116113	6	115393	116940	KNSDLIREAFFTVQTRVSWESCWVKAISNAPK
2	2	0	2			3	114931	114975	3	115758	115802	SGLNFYR
1	0	1		1	BDLF1	5	120112	121017	5	120939	121856	LESNDVDIVFPMVLPTPIAEEVLQK
39	4	35	1	4	BcLF1	6	121033	125241	5	121860	126068	AVEAFNRPEQLFAEYR
			1	1	BcLF1	6	121033	125241	5	121860	126068	GGEPVGGVFIVTDNVLR
			1	1	BcLF1	6	121033	125241	5	121860	126068	NGTLLRDPR
			1	1	BcLF1	6	121033	125178	5	121860	126068	VSVDNDVTQQLAPNPADKR
				1	BcLF1	6	121033	125241	5	121860	126068	AFFNKEELLR
				1	BcLF1	6	121033	125241	5	121860	126068	ALIDEFMSVK
				1	BcLF1	6	121033	125241	5	121860	126068	APQIIIGNEVYADTLAAPQFIER
				2	BcLF1	6	121033	125241	5	121860	126068	DLLEISDLRPTVGMIR
				1	BcLF1	6	121033	125241	5	121860	126068	GLINTVLSVK
				1	BcLF1	6	121033	125241	5	121860	126068	HAPPMFILQTLADPTFTER
				1	BcLF1	6	121033	125241	5	121860	126068	HLLEHSFFLDR
				1	BcLF1	6	121033	125241	5	121860	126068	ISVPTIAHGDGR
				2	BcLF1	6	121033	125241	5	121860	126068	LAFVNSFSMIK
				2	BcLF1	6	121033	125241	5	121860	126068	LELHPLYDIYIGR
				1	BcLF1	6	121033	125241	5	121860	126068	LGNHAVAVESLQK
				1	BcLF1	6	121033	125241	5	121860	126068	LMVGNLPTPLAPAAFQEAR
				1	BcLF1	6	121033	125241	5	121860	126068	LSEMVAAVSGESVLK
				1	BcLF1	6	121033	125241	5	121860	126068	MLDNPTQQLPVEAWIVNK
				1	BcLF1	6	121033	125241	5	121860	126068	NNLLLAFNLQNALK
				3	BcLF1	6	121033	125241	5	121860	126068	QSAAEGLFHSFDLLVGK
				3	BcLF1	6	121033	125241	5	121860	126068	STVNPWASQLGSLGDIMYNSSYR
				1	BcLF1	6	121033	125241	5	121860	126068	TVASALQFGVDALER
				1	BcLF1	6	121033	125241	5	121860	126068	VAATMHQDVATFVMR
				1	BcLF1	6	121033	125241	5	121860	126068	VDAVTFEVHHEMASIDTGLSYSSTMTPAR
				1	BcLF1	6	121033	125241	5	121860	126068	VPISAAVIK
2	1	1	1	1		1	121109	121318	1	121936	122145	LQGCSRNTSVPAITTNCTSVLLVAG
1	0	1		1		1	123800	123964	1	124627	124791	SSILMAAEVVYLGLGINRPTGK
1	1	0	1			1	124457	124870	1	125284	125697	INMGGAWRSFTLRTVLMRPLSR
1	1	0	1			3	125191	125394	3	126018	126221	GLLFTAGSLLR
1	1	0	1			6	125242	125340				VASSGSVGGLRLQAR
1	1	0	1		BTRF1	2	127416	128630	2	128180	129457	VDEGANTRR
1	0	1		1	BXLF2	6	128627	130780	6	129454	131607	VPGLSPEALWR
1	1	0	1			4	129081	129293	4	129908	130120	QAAEHGPPGGNAGPG
3	0	3		3	BXLF1	4	130749	132572	4	131576	133450	YWTHVYENAIK
1	1	0	1			1	131180	131302	1	132007	132129	LASSGGACSPPR
1	0	1		1		5	131398	131469	5	132225	132296	EAELAGYR
1	0	1		1		2	133155	133400	2	133982	134227	SSWQSGRPKGPGRSGGTGVPR
1	1	0	1			6	133733	133789	6	134560	134616	VLGGALK
13	1	12	1		BVRF2/BdRF1	1	135575	137455	1	136402	138282	AGAAGNSGPR
				1	BVRF2/BdRF1	1	135575	137455	1	136402	138282	DIAGLSK
				1	BVRF2/BdRF1	1	135575	137455	1	136402	138282	HFSDLEPSIAAQIENDANAAKR
				1	BVRF2/BdRF1	1	135575	137455	1	136402	138282	KRDPEEDEEGGGLFPGEDATLYRK
				1	BVRF2/BdRF1	1	135575	137455	1	136402	138282	LLQTNLDNKPPR
				2	BVRF2/BdRF1	1	135575	137455	1	136402	138282	LVQASASGVAQSKEPTTPK
				3	BVRF2/BdRF1	1	135575	137455	1	136402	138282	NTFMTLLQTNLDNKPPR
				3	BVRF2/BdRF1	1	135575	137455	1	136402	138282	SVNELQHTLQALR
1	1	0	1			5	139176	139316	5	140007	140144	SHQMLQRP
1	0	1		1		2	139975	140086	2	140804	140914	SSDLVGTLRL
1	0	1		1		5	140765	143229	5	141396	144914	IKEGELAR
1	1	0	1			4	145877	146099	4	147362	147583	FRYKALTLYRK
1	1	0	1			4	147612	147851	4	149096	149335	GQRETQGWANSMARARMY
2	0	2		2		5	148333	148506	5	149817	149990	RYAGMKTCLLQ
1	1	0	1		LF1	4	150285	151715	4	151769	153199	EEIHVMAQGHLQGGTPSLWGFTFQEAACDQ
2	2	0	2			4	151893	152552	4	153377	154036	RQSQQRPQH
1	0	1		1		2	152379	152447	2	153863	153931	QSSSSMRRAISQTSIR
1	1	0	1			3	152416	152469	3	153900	153953	LSARHPFGEPIFLQR
1	0	1		1		6	152587	152649				CSPPWPPGPPWGPWWPT
4	2	2	1		BALF5	5	153241	156288	5	154725	157781	AFVEALSPANLQALAPSP
			1		BALF5	5	153241	156288	5	154725	157781	LLQGAANILQ
				1	BALF5	5	153241	156288	5	154725	157781	FAEALAAHTTR
				1	BALF5	5	153241	156288	5	154725	157781	HIYSINPASLGK
1	1	0	1			6	153302	153613	6	154786	155097	DPRPHPVR
1	1	0	1			6	155600	155941	6	157084	157425	WGQRVCER
1	1	0	1			1	155708	155821	1	157192	157305	RSKVLALRALR
5	0	5		1	BALF4	4	156291	158864	4	157775	160351	ASNVFDLEGIFR
				2	BALF4	4	156291	158864	4	157775	160351	DLDNAVSNGR
				2	BALF4	4	156291	158864	4	157775	160351	SNSPFDFFVTTTGQTVEMSPFYDGK
1	1	0	1			2	156987	157295	2	158471	158779	VDLVAGLEVVLAGRLAHLR
1	1	0	1		BALF3	5	158851	161220	5	160335	162704	LLENSREASAALLAPGRK
1	0	1		1	BARF0	3	159121	160536	3	160605	162020	QVVTGDVGP
5	2	3	2	2	BALF3.5 (ARF-BALF3)	6	159401	159909	6	160885	161394	RGLQLLGRR
				1	BALF3.5 (ARF-BALF3)	6	159401	159909	6	160885	161394	RGGGAEGGLR
1	1	0	1			2	160524	161168	2	162008	162652	TQQQPGRGLRR
13	0	13		1	BALF2	4	160926	164312	4	162410	165847	ARPVVTLPVTINKYTGVNGN
				1	BALF2	4	160926	164312	4	162410	165847	DDAEYLLGR
				1	BALF2	4	160926	164312	4	162410	165847	DYPHVLGTR
				1	BALF2	4	160926	164312	4	162410	165847	EVATLGTGYAGHR
				1	BALF2	4	160926	164312	4	162410	165847	NNITYKDLVK
				2	BALF2	4	160926	164312	4	162410	165847	NRVVFTGENAALQNSFIK
				2	BALF2	4	160926	164312	4	162410	165847	RENYIINGPYMK
				1	BALF2	4	160926	164312	4	162410	165847	SVPVPSGASAEEYSDLALFVDGGSR
				1	BALF2	4	160926	164312	4	162410	165847	VVFTGENAALQNSFIK
				1	BALF2	4	160926	164312	4	162410	165847	YTGVNGNNQIFQAGNLGYFMGR
				1	BALF2	4	160926	164312	4	162410	165847	YTYWQLNQNLLER
1	1	0	1			1	162905	163237	1	164389	164721	APGSESSSVPGKTAGSRHSGQEGWAR
1	1	0	1			4	162917	163009				GRPPVPCAR
1	0	1		1		5	163381	163758	5	164865	165242	QRGLRAGGELR
1	1	0	1			3	163935	164072				GAVGVVPK
1	0	1		1		2	164073	165125	2	165557	166609	VDVAARTRL
5	4	1	4	1	BALF0	6	164978	165055	6	166462	166539	LILFCHAH
1	1	0	1			4	166527	166565	4	168011	168049	VNWDGVDNISR
1	0	1		1		1	167943	168146	1	169399	169587	SCGPLSSVLSGSCGPLSGPPPGAPR
1	0	1		1		4	168321	168414	4	169760	169855	FGSSCFWR
1	0	1		1		4	169601	170785				VTHGPLGHAWLGHPGAPGHVCRGQPWGPSSR
1	0	1		1		1	170032	170655				GPRIPGKSGGGVAFPR
1	1	0	1			1	170133	170588	1	172132	172593	WMAAGVQGNGGVGGRSGR
No Annotation, 1 Peptide Spectra per ORF
No Annotation, 2 or Peptide Sequences per ORF @ only 1 Spectra per Sample
Novel Protein
EBV Lytic-Only
EBV-Latency Type III
EBV-Latency Type I
Peptides for EBV were assigned to either NC_007605 or NC_009334, as both EBV type 1 and type 2 strains have been identified to hybridize with isolated EBV DNA from BC-1 (Aguirre and Robertson, 1999). Locations from EBV type 1 are reported in tiling array alignments. Where peptide sequences mapped to an identical locus in separate viral strains, and the sequence differed by one amino acid, total o…
Supplemental Reference:
Aguirre AJ, Robertson ES: Characterization of intertypic recombinants of the Epstein-Barr virus from the body-cavity-based lymphomas cell lines BC-1 and BC-2. Virology 1999, 264:359-369.

## Sheet: Table S7
Table S7: Unadjusted Viral Proteome Summary
Peptide Spectra:		Total	Viral		Known	Putative	*Novel
BCBL-1	Latent	103147	KSHV	788	751	34	3
			= 0.764%		38	30	2
	Lytic	75483	KSHV	1183	1131	48	4
			= 1.567%		41	43	1
BC-1	Latent	83083	KSHV	96	57	32	7
			= 0.116%		19	31	3
			EBV	88	22	59	7
			= 0.106%		13	57	3
	Lytic	85475	KSHV	571	530	34	7
			= 0.668%		34	33	2
			EBV	262	217	32	13
			= 0.307%		32	29	3
Total spectra for all observed peptides are reported in bold.
The percentage of viral peptide spectra from the total number of observed spectra is indicated in italics per virus (where appropriate).
The total number of viral proteins detected is indicated in italics.
Total Possible KSHV Proteins = 85 known, 132 putative, 3 novel
Total Possible EBV Proteins = 84 known (and unannotated ARF-EBNA1), 85 putative, 3 novel

## Sheet: Table S8
Table S8: Proteome and Transcriptome Alignments with Multiple Cutoffs
			Detected Viral Genes (Tallies)				Totals		Aligned%
		Transcripts	+	+	─	─	ΣT(§)		T%§
		Proteins	─	+	+	─		ΣP		P%
KSHV		(Cutoffs)
BCBL-1	Latent	1	35	54	2	6	89 (79)	56	0.683544	0.964286
		1.25	34	53	3	7	87 (78)	56	0.679487	0.946429
		1.5	33	51	5	8	84 (75)	56	0.68	0.910714
		2	32	48	8	9	80 (71)	56	0.676056	0.857143
	*Lytic	1	32	57	2	6	*	59	*	0.966102
		1.25	31	56	3	7	*	59	*	0.949153
		1.5	30	54	5	8	*	59	*	0.915254
		2	29	51	8	9	*	59	*	0.864407
BC-1	Latent	1	36	12	8	41	48 (41)	20	0.292683	0.6
		1.25	28	10	10	49	38 (32)	20	0.3125	0.5
		1.5	24	8	12	53	32 (27)	20	0.296296	0.4
		2	22	7	13	55	29 (24)	20	0.291667	0.35
	Lytic	1	47	38	4	8	85 (75)	42	0.506667	0.904762
		1.25	45	37	5	10	82 (72)	42	0.513889	0.880952
		1.5	43	36	6	12	79 (69)	42	0.521739	0.857143
		2	38	34	8	17	72 (62)	42	0.548387	0.809524
EBV
BC-1	Latent	1	36	4	10	43	40 (35)	14	0.114286	0.285714
		1.25	21	2	12	58	23 (19)	14	0.105263	0.142857
		1.5	18	2	12	61	20 (16)	14	0.125	0.142857
		2	11	0	14	68	11 (9)	14	0	0
	Lytic	1	20	14	27	32	34 (31)	41	0.451613	0.341463
		1.25	18	13	28	34	31 (28)	41	0.464286	0.317073
		1.5	14	10	31	38	24 (21)	41	0.47619	0.243902
		2	9	6	35	43	15 (13)	41	0.461538	0.146341
Data in red indicate values reported in Table 3 of the text.
KSHV: total transcripts = 97; EBV: total transcripts = 93
KSHV: total proteins = 86; EBV: total proteins = 86
Matched detection of transcripts and proteins is indicated in bold.
Totals = Sum of detected transcripts (ΣT) or detected proteins (ΣP)
Aligned% = 100% × ++ column ÷ total detected transcripts (T%) or total detected proteins (P%)
§Transcript-to-protein alignments were adjusted to remove non-coding RNAs from the denominator.
*BCBL-1 latent transcripts were aligned to lytic proteins (no transcript analysis with lytic BCBL-1).

## Sheet: Table S9
Table S9: Overview of Tiling Array Sequences
Type	Gene / Virus	Accession#
Virus	KSHV	NC_009333
	EBV	NC_007605
Housekeeping Gene	Actin	NM_001100.3
	GAPDH	NM_002046.3
	Tubulin	NM_006082.2
Cellular Marker	Myc	NM_002467.3
	FCGR1A	NM_000566.3
	FCAMR Variant 1	NM_032029.3
	FCAMR Variant 2	NM_001122979.1
	FCAMR Variant 3	NM_001122980.1
Artificial Reporter	CFP	N/A
	GFP	N/A
	monomeric RFP	N/A
	Luciferase	N/A
	CAT	N/A
	Tet/KRAB	N/A
	G418 Resistance	N/A
	Hygromycin Resistance	N/A
	Puromycin Resistance	N/A
The sequences of all probes on the tiling array can be obtained from Agilent under array name “KSHV_and_EBV” and design number 027774.
