# Supplementary material for: Coupled transcriptome and proteome analysis of human lymphotropic tumor viruses: insights on the detection and discovery of viral genes
Source: BMC Genomics. 2011 Dec 20;12:625. doi: 10.1186/1471-2164-12-625 (PMC3282826; doi:10.1186/1471-2164-12-625)
Supplement: Additional file 5 — Control Probe Data from 8 Microarrays. This excel file contains microarray data from all 8 experiments corresponding to control probes. [file 1471-2164-12-625-S5.XLS]

## Sheet: DATA
Linear Order	Probe Name	Probe UID	Feature Num-1	Feature Num-2	Feature Num-3	Sequence Source	Accession	Direct	Begin	Sequence	End	BJAB Cy3-1	BJAB Cy3-2	BJAB Cy3-3	BJAB Cy3-1 Saturation	BJAB Cy3-2 Saturation	BJAB Cy3-3 Saturation	BJAB(1) Cy5-1	BJAB(1) Cy5-2	BJAB(1) Cy5-3	BJAB(1) Cy5-1 Saturation	BJAB(1) Cy5-2 Saturation	BJAB(1) Cy5-3 Saturation	BJAB Log Ratio-1	BJAB Log Ratio-2	BJAB Log Ratio-3	BJAB Log Ratio AVE	BJAB Log Ratio STDEV	MutuIII Cy3-1	MutuIII Cy3-2	MutuIII Cy3-3	MutuIII Cy3-1 Saturation	MutuIII Cy3-2 Saturation	MutuIII Cy3-3 Saturation	BJAB(2) Cy5-1	BJAB(2) Cy5-2	BJAB(2) Cy5-3	BJAB(2) Cy5-1 Saturation	BJAB(2) Cy5-2 Saturation	BJAB(2) Cy5-3 Saturation	MutuIII Log Ratio-1	MutuIII Log Ratio-2	MutuIII Log Ratio-3	MutuIII Log Ratio AVE	MutuIII Log Ratio STDEV	BCBL-1 Cy3-1	BCBL-1 Cy3-2	BCBL-1 Cy3-3	BCBL-1 Cy3-1 Saturation
1	CUST_1_PI424987113	8943	12154	29444	33801	ACTA1	NM_001100.3	FW	61	AGCCGAGAGTAGCAGTTGTAGCTACCCGCCCAGAAACTAGACACAATGTGCGACGAAGAC	N/A	24.7984	23.9302	88.3599				34.5014	33.2278	89.2294				-0.143413	-0.142556	-0.004253	-0.0967407	0.0800979	91.8351	67.7173	325.095				52.9153	43.7691	247.127				0.239428	0.189532	0.119091	0.182684	0.06046	46.7963	41.4102	273.262
2	CUST_2_PI424987113	12578	21469	32273	32868	ACTA1	NM_001100.3	FW	76	AGCAGTTGTAGCTACCCGCCCAGAAACTAGACACAATGTGCGACGAAGACGAGACCACCG	N/A	48.9808	52.5811	33.5905				44.9713	36.9054	35.3562				0.0370904	0.15374	-0.0222492	0.0561936	0.0895361	90.1983	80.9987	104.272				84.5059	66.5831	59.6045				0.0283114	0.0851145	0.242889	0.118772	0.111178	72.3641	39.3691	81.1845
3	CUST_3_PI424987113	1304	1648	6878	14718	ACTA1	NM_001100.3	FW	241	ATGGTCGGTATGGGTCAGAAAGATTCCTACGTGGGCGACGAGGCTCAGAGCAAGAGAGGT	N/A	15483	15540.4	18084.4				12926.2	13847.5	14919.1				0.0783828	0.0500905	0.083561	0.0706781	0.0180164	17739.8	16480.7	20093.3				16539.8	16082.2	18399.9				0.0304189	0.0106299	0.0382345	0.0264278	0.0142285	16797.7	16856.8	18968.7
4	CUST_4_PI424987113	6110	7618	15938	40780	ACTA1	NM_001100.3	FW	286	AGGCTCAGAGCAAGAGAGGTATCCTGACCCTGAAGTACCCTATCGAGCACGGCATCATCA	N/A	15698.2	17901.2	14518.8				15334.5	18233.8	14687				0.0101797	-0.00799409	-0.00500475	-0.000939723	0.00974498	21073.1	21695	18872				20755.3	19921.4	17708.2				0.00660003	0.0370409	0.0276445	0.0237618	0.0155874	21439.3	24984.1	20662.5
5	CUST_5_PI424987113	2883	3497	5885	27963	ACTA1	NM_001100.3	FW	301	ATCCTGACCCTGAAGTACCCTATCGAGCACGGCATCATCACCAACTGGGATGACATGGAG	N/A	40876.3	41584.7	45359.4				36591.2	38627.5	42392.6				0.0480952	0.0320366	0.0293774	0.0365031	0.0101267	51544	52754.6	54631.4				51332.8	53239	49632.3				0.001783	-0.00397005	0.0416778	0.0131636	0.024861	66100.3	69416.5	73864
6	CUST_6_PI424987113	9601	13502	16074	24245	ACTA1	NM_001100.3	FW	316	TGAAGTACCCTATCGAGCACGGCATCATCACCAACTGGGATGACATGGAGAAGATCTGGC	N/A	34698.2	35548.3	39107				31279.8	36144.1	37455.6				0.0450426	-0.00721881	0.018738	0.0188539	0.0261309	43006.9	45450.5	48974.8				36934.8	43834.5	43283.4				0.0661028	0.0157229	0.0536504	0.0451587	0.0262415	56499.2	57655.3	62623.2
7	CUST_7_PI424987113	2581	3069	37333	37625	ACTA1	NM_001100.3	FW	331	GGCATCATCACCAACTGGGATGACATGGAGAAGATCTGGCACCACACCTTCTACAACGAG	N/A	34520.7	33043.3	36103.2				31520.2	31318.8	33124				0.0394905	0.0232778	0.0374026	0.0333903	0.0088197	41481.8	41680.9	44499.4				40837.8	35411.5	37670.7				0.00679484	0.0707927	0.0723504	0.0499793	0.037407	53095.9	49232.9	56346
8	CUST_8_PI424987113	5287	6360	11893	41724	ACTA1	NM_001100.3	FW	346	CCAACTGGGATGACATGGAGAAGATCTGGCACCACACCTTCTACAACGAGCTTCGCGTGG	N/A	43561	48817.1	45810.6				40054.6	43437.7	41654				0.0364451	0.0507048	0.0413093	0.0428197	0.00724884	47537.5	52414.9	50355.6				50501.9	49363.1	47532.6				-0.0262714	0.0260527	0.0250563	0.0082792	0.0299258	64441.5	69723.9	65735.5
9	CUST_9_PI424987113	6697	8403	34797	40389	ACTA1	NM_001100.3	FW	451	GCCAACCGCGAGAAGATGACCCAGATCATGTTTGAGACCTTCAACGTGCCCGCCATGTAC	N/A	58561.6	66479.6	50894				55727.1	62937.6	49015.8				0.0215471	0.023778	0.0163301	0.0205517	0.00382237	72061.7	88805.7	64531.4				67972.6	77298.4	59903.4				0.0253707	0.0602701	0.0323196	0.0393201	0.0184729	111743	122760	94781.4
10	CUST_10_PI424987113	3719	4514	19267	25389	ACTA1	NM_001100.3	FW	466	AGAAGATGACCCAGATCATGTTTGAGACCTTCAACGTGCCCGCCATGTACGTGGCCATCC	N/A	57665.6	67815.7	68083.9				51293.9	65670.9	62312.6				0.0508508	0.0139571	0.0384682	0.0344254	0.0187762	69559.1	77615.7	77857.5				70602.7	71753.4	70994.9				-0.00646748	0.0341071	0.0400737	0.0225711	0.0253245	97553.5	110150	109524
11	CUST_11_PI424987113	10445	15373	17255	29627	ACTA1	NM_001100.3	FW	667	ACCGACTACCTGATGAAGATCCTCACTGAGCGTGGCTACTCCTTCGTGACCACAGCTGAG	N/A	108732	104583	115540				104031	106861	108995				0.0191941	-0.00935977	0.0253235	0.0117193	0.0185105	110042	103064	124866				105324	101076	123630				0.0190311	0.00845896	0.00431999	0.0106034	0.00758638	170663	165245	186165
12	CUST_12_PI424987113	3291	3823	31433	43877	ACTA1	NM_001100.3	FW	916	TCGGTATGGAGTCGGCGGGCATTCACGAGACCACCTACAACAGCATCATGAAGTGTGACA	N/A	50355.9	59364.9	48505.7				47048.3	54714.8	47867.7				0.0295068	0.035425	0.00575094	0.0235609	0.0157052	52491.5	65936.3	54620				54025.2	65669.8	57193.9				-0.0125073	0.00175848	-0.0199981	-0.010249	0.0110527	64580.5	74775.7	41339.2
13	CUST_13_PI424987113	7001	8886	27234	28242	ACTA1	NM_001100.3	FW	931	ATTCACGAGACCACCTACAACAGCATCATGAAGTGTGACATCGACATCAGGAAGGACCTG	N/A	25634.5	26519.3	25674.4				24125	25360.9	25168.5				0.0263577	0.019398	0.00864331	0.018133	0.00892469	28047.2	27725.6	28207.8				27600.3	28056.9	29495				0.00697556	-0.00515811	-0.0193781	-0.00585356	0.0131906	27674.7	25802.4	25833.4
14	CUST_14_PI424987113	1590	1900	7791	43078	ACTA1	NM_001100.3	FW	946	CCACCTACAACAGCATCATGAAGTGTGACATCGACATCAGGAAGGACCTGTATGCCAACA	N/A	2075.39	2387.08	2060.01				2228.08	2033.12	1954.32				-0.0308311	0.0697024	0.0228736	0.0205816	0.0503059	2166.28	2500.61	2175.53				2683.62	2940.65	2450.24				-0.0930066	-0.0703983	-0.0516448	-0.0716832	0.0207108	1856.42	1964.19	1894.87
15	CUST_15_PI424987113	671	843	12491	30983	ACTA1	NM_001100.3	FW	970	ATCGACATCAGGAAGGACCTGTATGCCAACAACGTCATGTCGGGGGGCACCACGATGTAC	N/A	5420.55	4993.98	5111.75				5286.81	5027.06	5320.7				0.0108498	-0.00286744	-0.0173991	-0.00313891	0.0141264	5339.84	4909.33	5477.06				5740.09	4843.74	5584.5				-0.0313905	0.0058414	-0.00843735	-0.0113288	0.0187836	4466.61	4522.95	4231
16	CUST_16_PI424987113	7191	9206	20951	31304	ACTA1	NM_001100.3	FW	1043	ACCGCATGCAGAAAGAGATCACCGCGCTGGCACCCAGCACCATGAAGATCAAGATCATCG	N/A	69845.1	73617.1	73271.3				55338.3	63254.1	60015.8				0.10111	0.0658898	0.0866684	0.0845561	0.0177049	81265.2	81853.4	87665.2				68033.1	63488.6	74423.1				0.0771843	0.110341	0.0711192	0.0862148	0.0211127	111971	112451	115116
17	CUST_17_PI424987113	1812	2193	13646	24990	ACTA1	NM_001100.3	FW	1235	TCTAGACACACTCCACCTCCAGCACGCGACTTCTCAGGACGACGAATCTTCTCAATGGGG	N/A	654.874	769.05	744.601				650.995	751.041	747.28				0.00257976	0.0102913	-0.00155969	0.00377045	0.00601453	430.553	533.867	552.956				923.147	989.345	1113.76				-0.331244	-0.267914	-0.304102	-0.301087	0.0317723	574.735	743.805	608.185
18	CUST_18_PI424987113	4888	5843	28621	40395	ACTA1	NM_001100.3	FW	1321	AGTCACTTTCTTTGTAACAACTTCCGTTGCTGCCATCGTAAACTGACACAGTGTTTATAA	N/A	812.137	1064.21	793.722				894.708	1222.57	973.14				-0.0420521	-0.0602473	-0.0885068	-0.0636021	0.0234084	236.986	333.656	284.668				1270.19	1340.02	1114.17				-0.729147	-0.60381	-0.592613	-0.641857	0.0758025	694.832	945.453	664.91
19	CUST_19_PI424987113	2391	2874	5331	10015	ACTA1	NM_001100.3	FW	1336	TTTGTAACAACTTCCGTTGCTGCCATCGTAAACTGACACAGTGTTTATAACGTGTACATA	N/A	762.388	750.354	869.522				952.077	803.753	1041.43				-0.0964962	-0.0298565	-0.0783508	-0.0682345	0.0344524	247.183	261.083	291.313				969.304	1217.31	955.523				-0.593441	-0.668621	-0.51588	-0.592647	0.0763731	611.199	696.223	750.149
20	CUST_20_PI424987113	426	533	19040	29214	ACTA1	NM_001100.3	FW	1351	TGCCATCGTAAACTGACACAGTGTTTATAACGTGTACATACATTAACTTATTACCTCATT	N/A	577.399	643.018	786.202				739.589	1035.92	912.093				-0.107514	-0.207103	-0.0645046	-0.126374	0.073146	183.015	223.964	231.379				1063.59	811.727	1061.82				-0.764286	-0.559231	-0.661725	-0.661747	0.102527	504.264	583.065	634.62
21	CUST_21_PI424987113	13701	26582	36389	40696	ACTA1	NM_001100.3	FW	1366	AACTGACACAGTGTTTATAACGTGTACATACATTAACTTATTACCTCATTTTGTTATTTT	N/A	541.145	374.822	397.314				678.055	450.02	456.706				-0.0979511	-0.0794068	-0.060503	-0.079287	0.0187244	108.081	103.416	117.731				701.111	669.248	605.586				-0.812038	-0.810999	-0.711287	-0.778108	0.0578711	434.74	342.769	356.472
22	CUST_22_PI424987113	12811	22404	22828	38165	ACTA1	NM_001100.3	FW	1381	CGTGTACATACATTAACTTATTACCTCATTTTGTTATTTTTCGAAACAAAGCCCTGTGGA	N/A	581.595	491.204	470.734				634.8	678.272	577.263				-0.0380164	-0.140142	-0.0885984	-0.088919	0.0510636	171.451	134.009	168.734				783.933	721.641	651.385				-0.660139	-0.731186	-0.586635	-0.65932	0.0722791	452.237	374.044	413.309
23	CUST_23_PI424987113	8979	12269	33017	36400	ACTA1	NM_001100.3	FW	1396	CATTAACTTATTACCTCATTTTGTTATTTTTCGAAACAAAGCCCTGTGGAAGAAAATGGA	N/A	494.815	515.983	371.707				484.345	506.211	392.993				0.00928813	0.00830416	-0.0241849	-0.00219753	0.019048	169.059	216.002	158.207				517.617	536.358	485.201				-0.485969	-0.394997	-0.486697	-0.455888	0.0527339	364.167	409.615	365.557
24	CUST_24_PI424987113	9350	12983	34175	38794	ACTA1	NM_001100.3	FW	1411	TTGTTATTTTTCGAAACAAAGCCCTGTGGAAGAAAATGGAAAACTTGAAGAAGCATTAAA	N/A	511.416	423.188	365.172				583.71	403.395	383.952				-0.057423	0.0208034	-0.021779	-0.0194662	0.0391644	178.028	148.964	133.563				720.922	637.854	603.237				-0.607399	-0.631639	-0.654802	-0.63128	0.0237034	412.059	374.729	364.382
25	CUST_25_PI424987113	11695	18597	24527	36538	ACTA1	NM_001100.3	FW	1426	TCGAAACAAAGCCCTGTGGAAGAAAATGGAAAACTTGAAGAAGCATTAAAGTCATTCTGT	N/A	541.799	554.972	482.622				594.52	565.115	533.422				-0.0403289	-0.00786553	-0.0434642	-0.0305529	0.0197102	215.815	200.497	171.56				681.986	625.658	796.431				-0.499695	-0.49423	-0.666732	-0.553552	0.0980544	402.786	446.313	430.142
26	CUST_26_PI424987113	14581	37354	38809	41567	ACTA1	NM_001100.3	FW	1441	GCCCTGTGGAAGAAAATGGAAAACTTGAAGAAGCATTAAAGTCATTCTGTTAAGCTGCGT	N/A	538.633	565.821	494.3				643.24	616.449	555.424				-0.0770803	-0.0372181	-0.0506342	-0.0549775	0.0202829	209.726	249.483	199.149				935.734	823.274	933.74				-0.649501	-0.518503	-0.671048	-0.613017	0.082558	485.831	468.73	388.622
27	CUST_45_PI424987113	3325	3928	14263	34583	CAT	N/A	FW	1	ATGACACAAACCCCGCCCAGCGTCTTGTCATTGGCGAATTCGAACACGCAGATGCAGTCG	N/A	776.132	917.81	816.13				772.949	862.045	850.551				0.00178441	0.0272227	-0.0179405	0.00368889	0.0226418	1402.6	1476.53	1368.5				1828.62	1486.78	1219.22				-0.115189	-0.00300531	0.050161	-0.0226779	0.0844124	641.284	523.214	1034.56
28	CUST_46_PI424987113	10516	15536	27703	44181	CAT	N/A	FW	151	GTCAACAGCGTGCCGCAAGATCTCTCGAGAGCTTGGCGAGATTTTCAGGAGCTAAGGAAG	N/A	23.8909	24.2567	26.0558				33.1893	32.5143	36.4138				-0.142766	-0.127242	-0.14536	-0.138456	0.00979791	23.4069	23.3824	24.6224				39.0906	38.8406	42.0226				-0.222729	-0.220398	-0.232153	-0.225093	0.00622385	41.901	42.6374	45.6773
29	CUST_47_PI424987113	8180	10868	21000	45120	CAT	N/A	FW	166	TGCCGCAAGATCTCTCGAGAGCTTGGCGAGATTTTCAGGAGCTAAGGAAGCTAAAATGGA	N/A	24.3172	24.5315	26.5612				35.4117	32.1154	36.0453				-0.163234	-0.116989	-0.1326	-0.137608	0.0235256	23.6175	24.0651	26.3949				40.677	35.4232	537.635				-0.236115	-0.1679	-1.30897	-0.570994	0.640014	43.0121	41.7373	46.181
30	CUST_48_PI424987113	12912	22785	27941	29665	CAT	N/A	FW	241	CCACCGTTGATATATCCCAATGGCATCGTAAAGAACATTTTGAGGCATTTCAGTCAGTTG	N/A	24.601	23.6804	24.6291				31.9862	32.3945	32.7715				-0.114011	-0.136083	-0.124048	-0.124714	0.0110511	23.1532	23.2424	34.6377				49.9944	37.3382	41.8153				-0.334311	-0.205873	-0.081786	-0.207323	0.126269	41.9253	41.7812	43.076
31	CUST_49_PI424987113	75	48	2446	44039	CAT	N/A	FW	256	TATATCCCAATGGCATCGTAAAGAACATTTTGAGGCATTTCAGTCAGTTGCTCAATGTAC	N/A	44.4015	25.4863	26.7561				41.141	39.2173	36.2715				0.033123	-0.187172	-0.132143	-0.0953971	0.114652	52.4381	24.512	29.9647				40.1256	38.1386	40.171				0.116226	-0.191985	-0.127303	-0.0676876	0.162524	45.1575	44.8597	492.269
32	CUST_50_PI424987113	7193	9207	39559	41459	CAT	N/A	FW	271	AAGAACATTTTGAGGCATTTCAGTCAGTTGCTCAATGTACCTATAACCAGACCGTTCAGC	N/A	23.695	24.9825	24.9878				35.6918	37.1469	36.5992				-0.177911	-0.172287	-0.165743	-0.17198	0.00608942	23.2893	23.8159	21.663				34.6688	38.7032	90.2348				-0.172782	-0.21088	-0.619656	-0.334439	0.247739	41.2836	43.4125	44.4944
33	CUST_51_PI424987113	5193	6297	12296	33163	CAT	N/A	FW	286	TGAGGCATTTCAGTCAGTTGCTCAATGTACCTATAACCAGACCGTTCAGCTGGATATTAC	N/A	26.3372	23.701	24.6221				37.3918	34.1967	34.7963				-0.152206	-0.159218	-0.150208	-0.153877	0.00473214	23.4056	23.2548	30.9818				32.8328	37.6227	49.3288				-0.146988	-0.208937	-0.201994	-0.185973	0.0339401	42.2627	41.58	42.5797
34	CUST_52_PI424987113	8797	11946	12846	21715	CAT	N/A	FW	301	TTCAGTCAGTTGCTCAATGTACCTATAACCAGACCGTTCAGCTGGATATTACGGCCTTTT	N/A	23.577	23.9898	23.6604				34.1645	34.4166	31.7477				-0.161086	-0.156742	-0.12769	-0.148506	0.0181572	23.1446	23.5491	23.2312				36.4221	34.1564	36.5393				-0.196915	-0.161497	-0.19669	-0.185034	0.0203842	41.1949	41.2013	40.8045
35	CUST_59_PI424987113	941	1091	13727	33734	CFP	N/A	FW	1	ACATCAGCCACAACGTCTATATCACCGCCGACAAGCAGAAGAACGGCATCAAGGCCAACT	N/A	25.7837	23.5379	24.5377				46.6927	33.4207	85.8653				-0.257904	-0.152247	-0.543984	-0.318045	0.202675	134.748	106.394	74.7193				199.074	117.444	158.225				-0.169491	-0.0429124	-0.325842	-0.179415	0.141725	45.9601	40.9257	59.2985
36	CUST_60_PI424987113	2713	3226	7960	13039	CFP	N/A	FW	406	ACGGCAACATCCTGGGGCACAAGCTGGAGTACAACTACATCAGCCACAACGTCTATATCA	N/A	73.6086	94.4488	81.7086				122.536	52.7647	66.3974				-0.221334	0.252853	0.0901167	0.0405454	0.240949	151.749	160.615	177.131				375.999	196.169	213.995				-0.39406	-0.0868436	-0.0821096	-0.187671	0.178754	72.6313	44.7216	76.2128
37	CUST_61_PI424987113	7716	10123	18600	32960	CFP	N/A	FW	436	ACAACTACATCAGCCACAACGTCTATATCACCGCCGACAAGCAGAAGAACGGCATCAAGG	N/A	32.9934	24.0063	49.5075				36.8094	32.421	46.7346				-0.0475313	-0.130501	0.0250321	-0.051	0.0778244	67.1683	61.1731	93.9339				126.556	73.7261	116.163				-0.275117	-0.0810608	-0.0922447	-0.149474	0.108954	41.5492	42.0372	40.3809
38	CUST_66_PI424987113	4236	5093	5274	14855	FCAMR VAR1	NM_032029.3	FW	11	CACCAGCTGCCAGCCAAATGGCAGGGGAATTCCTCTCCTGAATTTTGAATTTTCCCTGCC	N/A	152.611	126.245	136.424				209.615	55.7552	156.932				-0.137839	0.354929	-0.0608228	0.052089	0.265079	440.307	396.728	514.32				137.715	178.123	202.509				0.504774	0.347773	0.404789	0.419112	0.0794745	31.1646	29.9017	38.8496
39	CUST_67_PI424987113	14182	30468	38985	41043	FCAMR VAR1	NM_032029.3	FW	131	GGCACCCTAAATAGTCTGAGACCCCTGAAGGGGACACAAGAGGAGGAAGGATATGGATCA	N/A	23.8698	24.4114	24.9638				33.4304	36.2574	36.4154				-0.146293	-0.171804	-0.163974	-0.16069	0.0130686	59.8841	66.3876	100.423				71.0505	45.2598	49.8486				-0.0742561	0.166374	0.304179	0.132099	0.191532	41.5394	43.4948	44.4748
40	CUST_68_PI424987113	2690	3213	21832	31317	FCAMR VAR1	NM_032029.3	FW	161	GGGACACAAGAGGAGGAAGGATATGGATCAGTGTTTTCTTTTTTGAAGCTACTGTTACCA	N/A	42.928	40.2159	59.2026				41.4342	63.4036	84.4156				0.0153821	-0.197716	-0.154082	-0.112139	0.11257	93.8773	101.531	102.91				152.989	319.495	320.365				-0.2121	-0.497865	-0.493186	-0.40105	0.163652	526.09	50.6527	56.8079
41	CUST_69_PI424987113	7047	9009	17761	30271	FCAMR VAR1	NM_032029.3	FW	191	GTGTTTTCTTTTTTGAAGCTACTGTTACCACTCCTGGAAAAGTTCTTCAGGAATAAGTGA	N/A	27.2371	24.5579	24.5658				36.3396	32.6284	33.675				-0.125219	-0.123404	-0.136977	-0.128534	0.00736829	23.6585	23.5194	24.1994				43.1252	41.5208	37.3706				-0.260743	-0.246839	-0.188725	-0.232103	0.0382037	174.193	42.9826	42.2867
42	CUST_70_PI424987113	13222	24102	30318	44427	FCAMR VAR1	NM_032029.3	FW	231	AGTTCTTCAGGAATAAGTGACAGTAAGAATGACAAGGGATTAGGACTGGCTTCCTCTTAT	N/A	24.3631	23.6613	26.266				31.8291	33.0397	36.619				-0.116092	-0.144997	-0.144312	-0.135134	0.0164938	36.2588	32.1258	66.799				39.6782	75.0109	48.6715				-0.0391387	-0.36827	0.137495	-0.0899713	0.256686	41.0622	41.9041	45.6635
43	CUST_71_PI424987113	13866	27775	33560	43708	FCAMR VAR1	NM_032029.3	FW	251	CAGTAAGAATGACAAGGGATTAGGACTGGCTTCCTCTTATAAATAATAAAATCCAAAGAG	N/A	30.4485	55.2983	25.5014				33.3811	37.6546	62.1876				-0.0399355	0.166893	-0.38714	-0.0867273	0.279965	42.4386	73.0269	97.9583				41.506	45.1783	49.0178				0.00965016	0.208553	0.300687	0.172964	0.148747	59.8721	57.395	213.167
44	CUST_72_PI424987113	12453	20977	29652	43420	FCAMR VAR1	NM_032029.3	FW	291	AAATAATAAAATCCAAAGAGAAGTGACTTGAGGTGAGTGGCAGAGCTACGCCTTGCACCC	N/A	23.8819	23.9327	25.7283				31.9814	32.9896	36.4599				-0.126828	-0.139384	-0.151404	-0.139205	0.012289	31.9792	63.7229	48.5736				40.7269	44.5346	46.4028				-0.105014	0.155598	0.0198555	0.0234798	0.130344	41.8033	42.4006	45.3568
45	CUST_73_PI424987113	4988	6076	6551	11720	FCAMR VAR1	NM_032029.3	FW	371	CAGCTGCTTTCCAAAATACCACCTTGACTTCTCAGTCTCCAGGTTTAAAGGAGAGCAACT	N/A	24.0114	88.8352	24.3657				36.9182	42.4471	34.9984				-0.186823	0.320737	-0.15727	-0.00778518	0.284892	59.1073	88.5858	40.5844				41.1798	40.4757	44.888				0.156956	0.34017	-0.0437712	0.151119	0.192037	42.2165	42.223	43.0634
46	CUST_74_PI424987113	8102	10722	13261	29311	FCAMR VAR1	NM_032029.3	FW	401	CTCAGTCTCCAGGTTTAAAGGAGAGCAACTAGAAGTCGTCCAAACACCTGCATCTCATAA	N/A	23.9333	75.2309	23.9007				35.2972	38.9651	32.8864				-0.168738	0.28572	-0.138606	-0.00720776	0.25413	23.4634	47.8707	23.3368				33.8338	112.803	37.9236				-0.158959	-0.372252	-0.210868	-0.24736	0.11123	41.3437	114.79	42.3279
47	CUST_75_PI424987113	3164	3748	25239	30486	FCAMR VAR1	NM_032029.3	FW	431	AGAAGTCGTCCAAACACCTGCATCTCATAAGGAGAAGAAAAGTCCACCTGGATCTTGTTT	N/A	24.5135	23.1816	32.429				37.8955	53.8212	89.375				-0.189182	-0.36581	-0.440282	-0.331758	0.128967	69.7787	71.7687	85.7796				101.918	46.9626	52.2174				-0.164529	0.184183	0.215569	0.0784074	0.210974	42.9863	56.647	70.3858
48	CUST_76_PI424987113	3546	4152	34324	42226	FCAMR VAR1	NM_032029.3	FW	466	GGAGAAGAAAAGTCCACCTGGATCTTGTTTCTGGACTGAGATGGATGGAGAGGCCACAGT	N/A	25.1792	28.1204	25.2433				38.7636	35.2116	36.6142				-0.187383	-0.0976633	-0.161503	-0.14885	0.0461786	24.2551	81.5014	55.0784				39.5912	45.9325	46.0938				-0.212797	0.249045	0.0773383	0.0378622	0.233438	54.0039	42.8293	44.8107
49	CUST_77_PI424987113	4543	5532	10889	34688	FCAMR VAR1	NM_032029.3	FW	481	GATCTTGTTTCTGGACTGAGATGGATGGAGAGGCCACAGTGAAGCCTGGAGAACAAAAGG	N/A	28.9827	24.0155	24.7788				38.1113	35.1623	34.8482				-0.118914	-0.165585	-0.1481	-0.1442	0.0235787	64.2378	65.8649	32.1296				180.69	82.9864	81.0523				-0.449143	-0.100353	-0.40186	-0.317119	0.189207	42.4401	41.4497	43.1741
50	CUST_78_PI424987113	10544	15658	17430	30819	FCAMR VAR1	NM_032029.3	FW	541	AAGTGGTGAGGAGAGGAAGAGAAGTGGACTACTCCAGGCTCATTGCTGGCACTTTACCAC	N/A	23.9153	31.5374	65.7455				33.422	61.7463	37.2597				-0.145356	-0.291785	0.246627	-0.0635047	0.278382	116.829	87.3284	115.443				247.3	296.316	245.017				-0.325672	-0.5306	-0.326829	-0.394367	0.117983	40.8767	41.5276	341.271
51	CUST_79_PI424987113	14083	29485	32989	37191	FCAMR VAR1	NM_032029.3	FW	556	GAGAGGAAGAGAAGTGGACTACTCCAGGCTCATTGCTGGCACTTTACCACAATCTCACGT	N/A	62.571	58.3087	216.327				36.6779	41.0897	153.211				0.231968	0.152001	0.14982	0.177929	0.0468114	60.6017	82.2797	363.42				55.8273	71.3722	327.52				0.0356382	0.0617635	0.0451708	0.0475242	0.0132207	42.5352	42.8207	174.029
52	CUST_80_PI424987113	105	63	12325	43780	FCAMR VAR1	NM_032029.3	FW	586	CATTGCTGGCACTTTACCACAATCTCACGTCACCAGCAGGAGGGCGGGATGGAAAATGCC	N/A	101.519	45.1582	26.5327				45.5358	36.7629	35.5273				0.348195	0.0893265	-0.126781	0.10358	0.237809	244.253	178.42	126.566				229.848	215.632	95.9257				0.0263997	-0.0822707	0.120383	0.0215041	0.101416	73.6667	73.5172	122.479
53	CUST_81_PI424987113	10375	15212	24225	32530	FCAMR VAR1	NM_032029.3	FW	661	TGCTACAAGGTTCTTCTTTCGCCCTTCCACAAAAAAGACCCCATCCGAGATGGCTGTGGG	N/A	56.1467	99.8142	90.5757				36.606	68.2096	39.1348				0.185773	0.165347	0.364449	0.238523	0.109532	145.137	133.201	149.411				73.568	184.361	73.078				0.29509	-0.141163	0.310596	0.154841	0.256464	116.4	109.503	104.38
54	CUST_82_PI424987113	4316	5140	18000	37360	FCAMR VAR1	NM_032029.3	FW	676	TTCTTCTTTCGCCCTTCCACAAAAAAGACCCCATCCGAGATGGCTGTGGGAGGGCTCTCT	N/A	72.0584	66.1327	76.3332				94.7539	62.8343	40.7427				-0.118913	0.0222193	0.272663	0.0586566	0.198315	138.409	86.7938	142.476				89.2193	167.153	79.5984				0.190705	-0.284625	0.252837	0.0529723	0.294014	51.8181	135.142	85.1203
55	CUST_83_PI424987113	9686	13768	20770	20897	FCAMR VAR1	NM_032029.3	FW	946	CCCAAGATGGATCTGCCAGACCATTGTGTCCACCAACCAGTATACTCACCATCGCTATCG	N/A	24.738	23.8138	24.0878				33.8428	32.1196	32.1023				-0.136103	-0.129941	-0.124738	-0.130261	0.00568882	45.1135	25.3456	23.4778				47.4441	36.7037	39.4303				-0.0218757	-0.160807	-0.225174	-0.135952	0.103903	43.6062	40.7293	42.1658
56	CUST_84_PI424987113	9703	13786	16744	25117	FCAMR VAR1	NM_032029.3	FW	991	ATCGCTATCGTGACCGTGTGGCCCTCACAGACTTTCCACAGAGAGGCTTGTTTGTGGTGA	N/A	108.048	159.001	146.021				134.464	116.497	135.047				-0.0949904	0.135084	0.0339294	0.0246743	0.115316	197.738	229.92	211.864				219.852	245.891	234.395				-0.0460406	-0.0291664	-0.0438907	-0.0396993	0.0091848	218.536	247.684	199.592
57	CUST_85_PI424987113	14277	31542	35270	43586	FCAMR VAR1	NM_032029.3	FW	1021	ACTTTCCACAGAGAGGCTTGTTTGTGGTGAGGCTGTCCCAACTGTCCCCGGATGACATCG	N/A	224.452	301.447	222.842				291.88	422.899	317.663				-0.11408	-0.147025	-0.15397	-0.138358	0.0213101	338.062	490.215	516.451				379.652	538.317	588.196				-0.0503892	-0.0406518	-0.0564929	-0.049178	0.00798971	341.502	456.182	367.37
58	CUST_86_PI424987113	11239	17445	30179	40318	FCAMR VAR1	NM_032029.3	FW	1066	ACTGTCCCCGGATGACATCGGATGCTACCTCTGCGGCATTGGAAGTGAAAACAACATGCT	N/A	206.977	271.837	254.275				215.622	237.949	192.741				-0.0177714	0.0578237	0.12033	0.0534607	0.0691539	256.85	286.102	395.626				249.259	172.159	391.684				0.0130279	0.220591	0.00434855	0.0793225	0.122419	172.678	160.758	240.84
59	CUST_87_PI424987113	8976	12264	18185	34053	FCAMR VAR1	NM_032029.3	FW	1096	CTGCGGCATTGGAAGTGAAAACAACATGCTGTTCTTAAGCATGAATCTGACCATCTCTGC	N/A	23.69	24.5258	23.8062				34.4552	32.5417	34.4513				-0.162689	-0.122817	-0.160516	-0.148674	0.022419	23.3359	23.5207	23.1993				34.8693	41.333	37.2535				-0.174419	-0.244845	-0.205693	-0.208319	0.0352865	40.9112	42.909	42.3103
60	CUST_88_PI424987113	1009	1306	12773	14373	FCAMR VAR1	NM_032029.3	FW	1126	GTTCTTAAGCATGAATCTGACCATCTCTGCAGTACTTTTCCAGAAGATGAAAGCAGCTCT	N/A	25.118	23.7149	24.138				38.3557	34.2846	33.7734				-0.183844	-0.160077	-0.145874	-0.163265	0.019185	24.2259	23.3654	23.6498				34.4844	34.8846	34.2066				-0.153343	-0.174061	-0.160282	-0.162562	0.0105453	43.9702	40.8834	41.297
61	CUST_89_PI424987113	2833	3384	14744	42474	FCAMR VAR1	NM_032029.3	FW	1141	CCATCTCTGCAGTACTTTTCCAGAAGATGAAAGCAGCTCTCGGACCCTGGCTCCTGTCTC	N/A	806.443	840.146	771.641				647.159	625.983	684.533				0.0955625	0.127792	0.0520209	0.0917918	0.038026	1260.01	1452.52	1240.02				751.769	803.304	898.128				0.224289	0.257242	0.14009	0.207207	0.0604152	1466.68	1481.99	1434.68
62	CUST_90_PI424987113	10841	16448	27160	35550	FCAMR VAR1	NM_032029.3	FW	1156	AGTACTTTTCCAGAAGATGAAAGCAGCTCTCGGACCCTGGCTCCTGTCTCTACCATGCTG	N/A	2061.9	1986.21	1625.42				1954.66	1751.06	1681.76				0.0231961	0.0547242	-0.0147971	0.0210411	0.0348107	3123.26	2961.34	2907.41				2281.46	2154.92	1894.73				0.136396	0.138058	0.18596	0.153471	0.0281483	2957.18	2811.94	2678.97
63	CUST_91_PI424987113	13349	24628	27880	38574	FCAMR VAR1	NM_032029.3	FW	1201	TACCATGCTGGCCCTGTTTATGCTTATGGCTCTGGTTCTATTGCAAAGGAAGCTCTGGAG	N/A	195.369	179.237	160.649				163.067	203.346	163.361				0.0784893	-0.054808	-0.00726929	0.00547065	0.0675557	245.297	304.536	317.957				201.412	227.867	142.006				0.0856058	0.125958	0.350063	0.187209	0.142471	204.824	181.764	244.021
64	CUST_92_PI424987113	1390	1692	40701	42626	FCAMR VAR1	NM_032029.3	FW	1231	TCTGGTTCTATTGCAAAGGAAGCTCTGGAGAAGGAGGACCTCTCAGGAGGCAGAAAGGGT	N/A	26.1464	31.5184	25.7876				39.4575	37.4339	37.3772				-0.178719	-0.0747007	-0.161196	-0.138205	0.05569	131.481	78.9558	107.63				62.0444	47.8561	50.1088				0.32616	0.217446	0.332022	0.291876	0.0645246	40.1838	43.6829	44.5597
65	CUST_93_PI424987113	9191	12731	19526	35462	FCAMR VAR1	NM_032029.3	FW	1261	AAGGAGGACCTCTCAGGAGGCAGAAAGGGTCACCTTAATTCAGATGACACATTTTCTGGA	N/A	23.9658	23.7418	24.7012				34.3491	32.0254	35.8871				-0.156323	-0.129981	-0.16222	-0.149508	0.0171662	58.5441	41.9121	54.187				75.4154	41.983	85.6039				-0.109977	-0.000733426	-0.198599	-0.103103	0.0991116	42.1843	41.4889	42.7484
66	CUST_94_PI424987113	10064	14612	24545	30485	FCAMR VAR1	NM_032029.3	FW	1291	CACCTTAATTCAGATGACACATTTTCTGGAAGTGAACCCCCAAGCAGACCAGCTGCCCCA	N/A	69.3276	23.7876	23.658				37.8419	31.9146	33.0911				0.262933	-0.127639	-0.145733	-0.0034796	0.230897	79.1248	23.3377	103.809				65.1154	37.9579	46.6641				0.0846292	-0.211244	0.347251	0.0735452	0.279412	54.0764	39.4403	41.832
67	CUST_95_PI424987113	3004	3483	25761	30192	FCAMR VAR1	NM_032029.3	FW	1321	AGTGAACCCCCAAGCAGACCAGCTGCCCCATGTGGAAAGAAAGATGCTCCAGGATGACTC	N/A	527.551	485.918	467.505				571.518	503.162	588.701				-0.0347657	-0.0151455	-0.100108	-0.0500063	0.0444844	747.384	760.793	798.251				870.525	908.609	688.651				-0.0662375	-0.0771103	0.0641403	-0.0264025	0.0786006	440.851	391.935	390.917
68	CUST_96_PI424987113	9637	13620	37878	38553	FCAMR VAR1	NM_032029.3	FW	1336	CAAGCAGACCAGCTGCCCCATGTGGAAAGAAAGATGCTCCAGGATGACTCTCTTCCTGCT	N/A	365.909	344.527	369.621				337.264	412.191	372.64				0.0354028	-0.0778748	-0.00353307	-0.015335	0.0575536	579.752	613.643	591.914				585.596	355.97	397.18				-0.00435533	0.236502	0.173271	0.135139	0.124874	216.393	242.621	230.132
69	CUST_97_PI424987113	9575	13551	17167	27692	FCAMR VAR1	NM_032029.3	FW	1411	AGAGAGAAATCCAGGACCCTGAGGGACAGAGAGATGAACTGCTCAGTTACCATGGGAGAA	N/A	746.624	1041.35	1072.44				530.147	1045.28	968.261				0.148706	-0.00163759	0.0443825	0.0638169	0.0770327	154.876	223.316	174.455				550.192	436.996	539.276				-0.550529	-0.291557	-0.490128	-0.444071	0.13549	30.6969	47.8524	25.7248
70	CUST_98_PI424987113	11500	18055	31385	34173	FCAMR VAR1	NM_032029.3	FW	1441	GAGATGAACTGCTCAGTTACCATGGGAGAAGGACCAAGATCAAAGGCCTTCAGGACCCCA	N/A	43.2159	24.3624	25.2178				34.6191	34.3169	33.8933				0.0963277	-0.148789	-0.128406	-0.0602891	0.136016	63.1998	38.7072	68.2414				42.3591	40.6264	44.089				0.173768	-0.0210168	0.189718	0.114156	0.117335	40.6645	41.9435	43.5229
71	CUST_99_PI424987113	6086	7602	11891	39349	FCAMR VAR1	NM_032029.3	FW	1456	GCTCAGTTACCATGGGAGAAGGACCAAGATCAAAGGCCTTCAGGACCCCAGCCTCTTTCC	N/A	99.1058	76.1364	97.766				57.3214	66.2749	114.176				0.237782	0.0602431	-0.0673879	0.0768791	0.153264	189.495	185.187	136.144				132.979	229.556	131.52				0.153817	-0.0932775	0.0150076	0.0251822	0.123861	135.225	144.656	157.673
72	CUST_100_PI424987113	14486	34803	36940	43849	FCAMR VAR1	NM_032029.3	FW	1561	ACCCATGGAAGAAAGGCTGGCTGTCCTTGGGCCCAAGAAAGTCAAGCATTATCCACGTCC	N/A	319.455	320.413	284.318				263.594	322.923	238.474				0.0834751	-0.00338831	0.0763624	0.0521498	0.0482287	596.951	524.045	549.744				224.966	415.765	371.958				0.423823	0.100521	0.169667	0.231337	0.170245	249.027	321.135	293.13
73	CUST_101_PI424987113	13823	27555	39783	40601	FCAMR VAR1	NM_032029.3	FW	1591	GCCCAAGAAAGTCAAGCATTATCCACGTCCAAAGGTGACAAGATGACTCAAAGGAGACTT	N/A	24.4052	42.6583	24.7796				33.0993	83.9261	36.6208				-0.132336	-0.293894	-0.169633	-0.198621	0.0845901	28.9297	99.8364	66.0714				55.8003	65.9695	45.973				-0.285292	0.179945	0.157511	0.0173882	0.262368	41.7114	149.08	44.0391
74	CUST_102_PI424987113	13188	23851	36513	37714	FCAMR VAR1	NM_032029.3	FW	1621	AAAGGTGACAAGATGACTCAAAGGAGACTTCAAGAACAGTGTATGAAACACTGGAAGAGG	N/A	23.2552	24.0977	28.4872				37.2724	35.5364	36.486				-0.204867	-0.168697	-0.107475	-0.160346	0.0492299	63.9332	30.5222	23.4145				43.4709	39.4285	38.0812				0.167528	-0.111194	-0.211225	-0.0516303	0.196277	41.146	40.8043	39.312
75	CUST_103_PI424987113	6388	8093	12377	16548	FCAMR VAR1	NM_032029.3	FW	1651	CAAGAACAGTGTATGAAACACTGGAAGAGGTCACCTAGGAAAAGCATGAAATTTCCATTC	N/A	23.8555	23.6379	23.6769				36.4093	34.0669	32.6221				-0.183624	-0.158724	-0.139188	-0.160512	0.0222722	23.4071	23.2002	23.2592				33.9798	37.1714	37.8826				-0.161873	-0.204718	-0.211845	-0.192812	0.0270296	41.5647	41.4001	41.3677
76	CUST_104_PI424987113	880	1059	23747	36263	FCAMR VAR1	NM_032029.3	FW	1681	TCACCTAGGAAAAGCATGAAATTTCCATTCCTGAATGTTTGAAAATAGAAGAGGCTTCCA	N/A	25.3239	23.8366	24.0048				38.4256	32.0643	35.3388				-0.18109	-0.128776	-0.167954	-0.159273	0.0272156	24.3493	23.4038	23.2874				34.933	36.5228	37.625				-0.15675	-0.193278	-0.208355	-0.186128	0.0265352	44.2561	40.8769	42.7526
77	CUST_105_PI424987113	9064	12442	31275	42302	FCAMR VAR1	NM_032029.3	FW	1711	CTGAATGTTTGAAAATAGAAGAGGCTTCCAATCAGTGTGGAAAGTGACAAATCCCCTATC	N/A	23.5852	24.3147	25.3144				34.1297	33.4212	36.7914				-0.160494	-0.138154	-0.162378	-0.153675	0.0134745	23.206	27.0988	29.391				35.3625	39.5105	41.4683				-0.182943	-0.163762	-0.149502	-0.165402	0.0167806	40.8727	36.1428	44.7001
78	CUST_106_PI424987113	7459	9665	21199	29898	FCAMR VAR1	NM_032029.3	FW	1741	ATCAGTGTGGAAAGTGACAAATCCCCTATCAACACTCCCAGCCCTTGCTGGGGGCTCCTT	N/A	121.793	126.058	155.626				167.032	125.723	100.96				-0.13718	0.00115326	0.187931	0.0173016	0.163156	213.892	172.98	190.495				99.9737	183.258	89.6373				0.330309	-0.0250673	0.327395	0.210879	0.204341	164.712	179.605	170.209
79	CUST_107_PI424987113	4184	4977	39136	41925	FCAMR VAR1	NM_032029.3	FW	1756	AAAGTGACAAATCCCCTATCAACACTCCCAGCCCTTGCTGGGGGCTCCTTTTCTGACTAC	N/A	228.171	230.084	179.452				249.338	311.574	325.143				-0.0385282	-0.131674	-0.258125	-0.142776	0.110219	279.766	250.811	298.561				590.019	536.843	459.409				-0.324071	-0.3305	-0.187166	-0.280579	0.0809619	208.286	228.569	204.476
80	CUST_108_PI424987113	13696	26557	27720	40550	FCAMR VAR1	NM_032029.3	FW	1786	GCCCTTGCTGGGGGCTCCTTTTCTGACTACTGTTAGCACTCAGCCTCCCATTCACATGTA	N/A	691.465	649.709	719.183				937.493	877.407	1134.57				-0.132198	-0.130482	-0.197991	-0.153557	0.0384906	554.61	539.379	653.709				1291.27	1290.42	1385.73				-0.367029	-0.378836	-0.326293	-0.357386	0.0275669	445.607	425.949	437.616
81	CUST_109_PI424987113	10726	16153	26154	26803	FCAMR VAR1	NM_032029.3	FW	1801	TTCTGACTACTGTTAGCACTCAGCCTCCCATTCACATGTATTATATTTAAGTGTACCAGC	N/A	111.477	68.6017	88.3612				144.624	57.4716	144.359				-0.113053	0.0768817	-0.213182	-0.0831176	0.14733	149.825	118.719	110.998				121.904	155.964	86.8461				0.0895649	-0.118504	0.106565	0.0258754	0.125325	126.651	120.253	79.0978
82	CUST_110_PI424987113	2852	3395	23824	27421	FCAMR VAR1	NM_032029.3	FW	1816	TGTTAGCACTCAGCCTCCCATTCACATGTATTATATTTAAGTGTACCAGCCTTGCCTTCT	N/A	96.151	127.656	97.4766				67.5801	87.2866	45.1717				0.153135	0.165093	0.334034	0.217421	0.101167	140.291	156.208	180.44				241.118	72.6411	242.585				-0.235199	0.33252	-0.128532	-0.0104037	0.301731	124.604	162.888	101.274
83	CUST_153_PI424987113	5970	7351	15689	36661	FCAMR VAR2	NM_001122979.1	FW	1	AGCTGGAGGGCACCAGCTGCCAGCCAAATGGCAGGGGAATTCCTCTCCTGAATTTTGAAT	N/A	23.8342	23.5627	28.5554				36.3278	32.7282	37.0066				-0.183038	-0.142698	-0.112591	-0.146109	0.0353472	38.0193	61.1538	32.7225				38.5715	43.099	40.2476				-0.00626252	0.151956	-0.0898933	0.0185999	0.122826	65.7696	58.6103	42.724
84	CUST_154_PI424987113	8395	11319	41520	42570	FCAMR VAR2	NM_001122979.1	FW	31	GCAGGGGAATTCCTCTCCTGAATTTTGAATTTTCCCTGCCCTCCTGCCCAAGTTGTTGCA	N/A	2558.55	2597.11	2503.35				1985.47	2488.22	2254.13				0.110129	0.0186021	0.0455423	0.0580912	0.0470363	2978.95	2822.03	2787.48				2738.33	3017.85	2842.96				0.0365771	-0.0291354	-0.00855868	-0.00037233	0.0336125	2994.29	3509.94	3318.89
85	CUST_155_PI424987113	8046	10593	24088	39573	FCAMR VAR2	NM_001122979.1	FW	91	TCACTTGTCCGGGAGATGCCTGAATGGGCTGGTAAGCTGGGGCACCCTAAATAGTCTGAG	N/A	23.7184	35.4172	25.9946				34.9204	33.582	36.8266				-0.167994	0.0231074	-0.151279	-0.0987218	0.105838	86.7946	43.2514	42.2924				47.6164	79.9073	42.4525				0.260736	-0.266587	-0.00164074	-0.00249701	0.263662	40.0327	60.3595	43.5528
86	CUST_156_PI424987113	6414	8026	15718	29207	FCAMR VAR2	NM_001122979.1	FW	151	ACCCCTGAAGGGGACACAAGAGGAGGAAGGATATGGATCAGTGTTTTCTTTTTTGAAGCT	N/A	23.7399	24.4014	23.6448				36.0356	33.2996	32.6925				-0.181253	-0.135025	-0.140713	-0.15233	0.0252084	34.0155	72.8786	65.1251				37.5132	130.129	43.5636				-0.0425081	-0.251774	0.174625	-0.0398856	0.213212	41.5885	42.8509	41.6153
87	CUST_157_PI424987113	6960	8856	9383	33032	FCAMR VAR2	NM_001122979.1	FW	187	ATCAGTGTTTTCTTTTTTGAAGCTACTGTTACCACTCCTGGAAAAGTTCTTCAGGAATAA	N/A	23.866	23.6491	23.7549				36.111	35.4556	34.0543				-0.17986	-0.175869	-0.156419	-0.170716	0.0125417	28.0592	23.2228	23.1775				34.9541	35.0946	37.1326				-0.0954236	-0.179325	-0.204689	-0.159812	0.0571863	41.4757	41.281	42.1139
88	CUST_158_PI424987113	275	356	1420	13467	FCAMR VAR2	NM_001122979.1	FW	211	ACTGTTACCACTCCTGGAAAAGTTCTTCAGGAATAAGTGACAGTAAGAATGACAAGGGAT	N/A	25.4012	25.6907	18.1113				38.4397	39.1956	1198.58				-0.179925	-0.183462	-1.82072	-0.728034	0.946292	24.3649	38.1314	23.1561				33.7415	39.8072	35.7947				-0.1414	-0.0186787	-0.189153	-0.116411	0.0879418	44.4492	44.9608	40.8367
89	CUST_159_PI424987113	13581	25960	31666	37951	FCAMR VAR2	NM_001122979.1	FW	247	GTGACAGTAAGAATGACAAGGGATTAGGACTGGCTTCCTCTTATAAATAATAAAATCCAA	N/A	42.4647	43.5492	24.4759				58.49	36.0482	36.3475				-0.139054	0.0820968	-0.171737	-0.0762312	0.138086	26.5994	89.067	40.1326				37.5203	97.3224	41.6327				-0.149393	-0.0384964	-0.0159372	-0.0679423	0.0714348	51.5025	57.9139	382050
90	CUST_160_PI424987113	5025	6014	31719	33575	FCAMR VAR2	NM_001122979.1	FW	281	TTCCTCTTATAAATAATAAAATCCAAAGAGAAGTGACTTGAGTCTCCAGGTTTAAAGGAG	N/A	24.5028	24.5272	24.6128				37.6788	34.3453	33.9834				-0.186882	-0.14622	-0.140105	-0.157736	0.0254262	23.8177	24.1014	32.1131				38.4241	37.6056	40.9006				-0.207703	-0.193211	-0.105047	-0.168654	0.0555594	43.3394	42.2717	43.2871
91	CUST_161_PI424987113	8368	11127	16912	40289	FCAMR VAR2	NM_001122979.1	FW	311	AAGTGACTTGAGTCTCCAGGTTTAAAGGAGAGCAACTAGAAGTCGTCCAAACACCTGCAT	N/A	24.4627	25.5176	25.2481				35.2781	32.9613	35.8468				-0.159	-0.111165	-0.152221	-0.140795	0.0258834	23.634	23.5142	31.7984				41.4374	41.8937	42.3252				-0.243855	-0.250819	-0.124193	-0.206289	0.0711823	43.3004	43.1381	44.3474
92	CUST_162_PI424987113	7154	9266	32244	35494	FCAMR VAR2	NM_001122979.1	FW	341	AGCAACTAGAAGTCGTCCAAACACCTGCATCTCATAAGGAGAAGAAAAGTCCACCTGGAT	N/A	68.4123	24.1597	63.7887				39.6196	34.4404	39.1203				0.237224	-0.153977	0.212341	0.0985295	0.219031	107.394	91.155	98.1301				41.251	46.1266	46.7953				0.415547	0.29583	0.3216	0.344325	0.063011	42.009	37.9488	42.5172
93	CUST_163_PI424987113	11190	17209	39661	41310	FCAMR VAR2	NM_001122979.1	FW	376	CTCATAAGGAGAAGAAAAGTCCACCTGGATCTTGTTTCTGGACTGAGATGGATGGAGAGG	N/A	44.1139	30.2935	25.5551				34.7929	37.4371	35.8474				0.103085	-0.0919525	-0.14698	-0.0452826	0.131403	54.9347	31.1487	66.513				41.6467	40.4733	62.421				0.120266	-0.113728	0.0275756	0.0113714	0.117836	46.7035	43.6253	44.624
94	CUST_164_PI424987113	13571	25748	26301	44172	FCAMR VAR2	NM_001122979.1	FW	391	CCACCTGGATCTTGTTTCTGGACTGAGATGGATGGAGAGGCCACAGTGAAGCCTGGAGAA	N/A	24.2732	23.8034	26.1259				32.1933	32.2896	36.6552				-0.122639	-0.132424	-0.147064	-0.134042	0.0122929	65.54	43.3123	100.942				155.455	40.6486	113.726				-0.375098	0.027565	-0.0517888	-0.133107	0.213293	42.5577	41.0739	45.5441
95	CUST_165_PI424987113	12646	21754	35913	37852	FCAMR VAR2	NM_001122979.1	FW	406	CTTGTTTCTGGACTGAGATGGATGGAGAGGCCACAGTGAAGCCTGGAGAACAAAAGGAAG	N/A	25.252	40.3811	24.8024				32.1658	37.6186	36.81				-0.105099	0.0307752	-0.171472	-0.081932	0.103095	90.8612	50.7443	74.1129				79.7939	42.6504	71.0544				0.0564091	0.075464	0.0183025	0.0500586	0.0291051	42.679	42.5132	42.9899
96	CUST_166_PI424987113	7167	9274	14362	44778	FCAMR VAR2	NM_001122979.1	FW	451	CAAAAGGAAGTGGTGAGGAGAGGAAGAGAAGTGGACTACTCCAGGCTCATTGCTGGCACT	N/A	24.0021	24.6407	47.4622				35.8792	33.6887	63.8402				-0.174595	-0.13583	-0.128746	-0.14639	0.0246813	104.467	154.628	136.833				158.191	172.69	132.76				-0.180203	-0.0479795	0.013122	-0.0716869	0.098819	68.3892	47.7174	64.2643
97	CUST_167_PI424987113	1335	1579	11477	26555	FCAMR VAR2	NM_001122979.1	FW	466	TGGTGAGGAGAGGAAGAGAAGTGGACTACTCCAGGCTCATTGCTGGCACTTTACCACAAT	N/A	25.328	40.9921	23.8397				38.6367	36.6343	32.3969				-0.183399	0.0488119	-0.133202	-0.0892632	0.122182	88.2335	90.9875	44.9609				126.03	71.4117	40.9004				-0.15484	0.105212	0.0411067	-0.00284023	0.135482	56.7888	41.7574	53.4564
98	CUST_168_PI424987113	235	318	19145	36171	FCAMR VAR2	NM_001122979.1	FW	481	GTGGACTACTCCAGGCTCATTGCTGGCACTTTACCACAATCTCACGTCACCAGCAGGAGG	N/A	52.055	23.9917	61.7505				42.5947	32.6017	39.3573				0.087107	-0.13318	0.195615	0.0498473	0.167534	106.866	70.3417	51.157				103.947	42.5278	62.9173				0.0120309	0.21854	-0.0898651	0.046902	0.157132	45.8226	40.8435	42.6154
99	CUST_169_PI424987113	12227	20339	29227	44749	FCAMR VAR2	NM_001122979.1	FW	511	TTACCACAATCTCACGTCACCAGCAGGAGGGCGGGATGGAAAATGCCCCTCTTCCTCATA	N/A	146.941	116.209	175.361				80.1011	108.966	194.312				0.263504	0.0279468	-0.044567	0.0822945	0.161066	188.58	228.824	334.483				166.068	265.259	322.362				0.0552098	-0.0641671	0.0160311	0.00235794	0.0608517	199.784	243.388	234.508
100	CUST_170_PI424987113	12116	19911	31552	31811	FCAMR VAR2	NM_001122979.1	FW	541	GCGGGATGGAAAATGCCCCTCTTCCTCATACTGTGCCTGCTACAAGGTTCTTCTTTCGCC	N/A	1577.7	1601.29	1556.41				1852.52	1727.78	1825.48				-0.06974	-0.0330177	-0.0692515	-0.0573364	0.021062	2537.51	2581.88	2545.51				2215.77	2636.66	2884.11				0.0588843	-0.00911658	-0.0542359	-0.00148938	0.0569445	2418.86	2450.86	2516.04
101	CUST_171_PI424987113	14580	37339	39149	43299	FCAMR VAR2	NM_001122979.1	FW	571	CTGTGCCTGCTACAAGGTTCTTCTTTCGCCCTTCCACAAAAAAGACCCCATCCGAGATGG	N/A	216.102	189.856	157.598				128.775	138.652	117.622				0.224828	0.136499	0.127063	0.162797	0.0539274	363.298	381.002	400.398				295.06	251.092	323.055				0.0903526	0.181095	0.093216	0.121555	0.0515836	310.961	312.481	288.528
102	CUST_172_PI424987113	6368	8079	16609	20779	FCAMR VAR2	NM_001122979.1	FW	586	TACAAGGTTCTTCTTTCGCCCTTCCACAAAAAAGACCCCATCCGAGATGGCTGTGGGAGG	N/A	133.701	170.054	130.888				126.902	448.268	68.4786				0.0226668	-0.420953	0.281346	-0.0389799	0.355184	188.203	196.334	171.747				90.5298	565.079	134.798				0.317834	-0.459112	0.105206	-0.0120243	0.40152	104.266	155.454	134.837
103	CUST_173_PI424987113	14526	35814	41916	44493	FCAMR VAR2	NM_001122979.1	FW	721	TCCTTTGCAGCTCCAAATTCATTGAAGGGCTCAAGGCTGGTGTCAGGGGAGCCTGGAGGA	N/A	110.312	73.3567	84.8277				42.2162	62.5083	42.5266				0.417143	0.0695024	0.299877	0.262174	0.176861	233.464	157.701	153.717				83.3722	147.526	169.718				0.447199	0.0289651	-0.0430068	0.144386	0.264702	184.528	67.6177	122.08
104	CUST_174_PI424987113	10965	16693	25545	39869	FCAMR VAR2	NM_001122979.1	FW	781	GCTGTCACCATCCAGTGCCATTATGCCCCCTCATCTGTCAACAGGCACCAGAGGAAGTAC	N/A	578.556	554.311	532.912				619.626	613.558	620.302				-0.0297847	-0.044102	-0.0659477	-0.0466115	0.0182116	775.73	728.156	698.312				956.035	701.575	894.566				-0.0907631	0.0161504	-0.107563	-0.0607251	0.067104	676.46	644.404	562.041
105	CUST_175_PI424987113	12878	22703	26129	37592	FCAMR VAR2	NM_001122979.1	FW	856	TGGGGCCCCCAAGATGGATCTGCCAGACCATTGTGTCCACCAACCAGTATACTCACCATC	N/A	24.4898	30.9383	37.4582				32.2628	33.3355	38.532				-0.119717	-0.0324108	-0.0122746	-0.0548007	0.0571133	24.1031	53.7909	57.5452				35.9805	42.0022	44.1591				-0.173994	0.107438	0.114988	0.016144	0.164708	51.2077	41.0584	43.0427
106	CUST_176_PI424987113	10982	16712	26626	44931	FCAMR VAR2	NM_001122979.1	FW	871	TGCCAGACCATTGTGTCCACCAACCAGTATACTCACCATCGCTATCGTGACCGTGTGGCC	N/A	29.2919	24.1946	26.6741				33.9821	32.8707	36.7069				-0.064502	-0.133091	-0.138658	-0.112083	0.0413007	29.2452	51.6134	113.394				38.6974	41.8025	52.5042				-0.121627	0.0915597	0.334395	0.101443	0.228171	41.0845	41.3282	39.5716
107	CUST_177_PI424987113	10825	16347	37721	38609	FCAMR VAR2	NM_001122979.1	FW	886	TTGTGTCCACCAACCAGTATACTCACCATCGCTATCGTGACCGTGTGGCCCTCACAGACT	N/A	94.149	80.1848	96.9991				38.2961	40.7268	43.8593				0.390661	0.294212	0.344707	0.343193	0.0482424	120.279	118.444	165.665				133.122	123.505	127.933				-0.0440628	-0.0181722	0.112247	0.0166706	0.0837776	69.0121	91.5791	61.8023
108	CUST_178_PI424987113	12211	20320	34247	42032	FCAMR VAR2	NM_001122979.1	FW	901	ACTCACCATCGCTATCGTGACCGTGTGGCCCTCACAGACTTTCCACAGAGAGGCTTGTTT	N/A	134.67	180.278	144.839				171.933	167.45	166.097				-0.106089	0.0320566	-0.0594774	-0.0445032	0.0702794	24.0287	259.24	207.501				35.2697	232.97	101.935				-0.166672	0.0464034	0.308695	0.0628089	0.238108	185.58	232.653	225.685
109	CUST_179_PI424987113	1678	1947	2530	41231	FCAMR VAR2	NM_001122979.1	FW	931	CTCACAGACTTTCCACAGAGAGGCTTGTTTGTGGTGAGGCTGTCCCAACTGTCCCCGGAT	N/A	119.463	97.4714	72.1925				128.235	45.1745	129.161				-0.0307735	0.333983	-0.25264	0.0168565	0.296198	169.201	186.845	162.802				192.778	117.487	187.734				-0.0566534	0.201494	-0.0618846	0.027652	0.150574	146.884	190.47	153.235
110	CUST_180_PI424987113	12075	19846	23031	41979	FCAMR VAR2	NM_001122979.1	FW	946	TTCCACAGAGAGGCTTGTTTGTGGTGAGGCTGTCCCAACTGTCCCCGGATGACATCGGAT	N/A	237.292	193.651	276.299				298.898	276.045	294.739				-0.10024	-0.15396	-0.0280587	-0.0940863	0.0631758	393.098	365.273	461.988				407.109	280.173	286.548				-0.0152098	0.115192	0.207433	0.102472	0.111865	337.665	346.739	348.637
111	CUST_181_PI424987113	7769	10092	32701	34327	FCAMR VAR2	NM_001122979.1	FW	976	TGTCCCAACTGTCCCCGGATGACATCGGATGCTACCTCTGCGGCATTGGAAGTGAAAACA	N/A	127.044	113.471	151.616				91.9378	88.6915	107.587				0.140459	0.107001	0.148986	0.132149	0.022192	166.208	203.084	181.014				80.5757	63.0073	221.305				0.314447	0.508285	-0.0872794	0.245151	0.303769	143.796	128.132	148.372
112	CUST_182_PI424987113	12006	19640	29805	40656	FCAMR VAR2	NM_001122979.1	FW	991	GACATCGGATGCTACCTCTGCGGCATTGGAAGTGAAAACAACATGCTGTTCTTAAGCATG	N/A	24.4801	28.6546	25.4815				32.2718	33.6242	37.6477				-0.12001	-0.0694568	-0.169513	-0.11966	0.0500291	39.5054	63.4768	57.4282				38.1542	43.4793	44.8721				0.0151138	0.164332	0.107149	0.0955315	0.0752843	38.8264	35.9988	43.8015
113	CUST_183_PI424987113	10995	16813	29799	41060	FCAMR VAR2	NM_001122979.1	FW	1006	GCTACCTCTGCGGCATTGGAAGTGAAAACAACATGCTGTTCTTAAGCATGAATCTGACCA	N/A	41.6159	29.6485	25.6511				35.0018	33.7947	35.816				0.0751684	-0.0568461	-0.14497	-0.042216	0.110796	32.3837	25.4432	24.8872				41.5731	37.5054	38.301				-0.108486	-0.168523	-0.187235	-0.154748	0.041142	42.0016	41.5962	91.8814
114	CUST_184_PI424987113	2321	2832	15339	27762	FCAMR VAR2	NM_001122979.1	FW	1021	AGTGAAAACAACATGCTGTTCTTAAGCATGAATCTGACCATCTCTGCAGTACTTTTCCAG	N/A	24.5936	23.5551	23.6341				38.1338	32.8959	32.2999				-0.190489	-0.145057	-0.135662	-0.157069	0.0293207	23.8738	23.1587	23.174				34.2596	36.0893	36.9449				-0.15686	-0.192664	-0.202553	-0.184026	0.0240402	43.1722	40.7601	41.4571
115	CUST_185_PI424987113	12145	20042	30902	33040	FCAMR VAR2	NM_001122979.1	FW	1051	AATCTGACCATCTCTGCAGTACTTTTCCAGAAGATGAAAGCAGCTCTCGGACCCTGGCTC	N/A	70.7201	64.4342	70.59				140.724	65.8712	45.4469				-0.298825	-0.00957974	0.191239	-0.0390552	0.246358	168.307	192.927	155.78				233.503	49.8122	97.9899				-0.14219	0.588058	0.20133	0.215733	0.365337	172.051	177.164	157.056
116	CUST_186_PI424987113	14058	29320	29496	42480	FCAMR VAR2	NM_001122979.1	FW	1066	TCTCTGCAGTACTTTTCCAGAAGATGAAAGCAGCTCTCGGACCCTGGCTCCTGTCTCTAC	N/A	1163.19	1080.63	1094.82				914.795	1011.75	1001.78				0.104328	0.0286038	0.038567	0.0571664	0.0411461	1981.35	1500.94	1782.75				1269.96	1228.02	1279				0.193169	0.0871593	0.144218	0.141515	0.0530565	1695	1795.37	1830.7
117	CUST_187_PI424987113	2096	2447	29054	39420	FCAMR VAR2	NM_001122979.1	FW	1081	AAGATGAAAGCAGCTCTCGGACCCTGGCTCCTGTCTCTACCATGCTGGCCCTGTTTATGC	N/A	2816.1	2745.63	2701.3				2570.64	2539.91	2537.09				0.0396069	0.0338234	0.0272378	0.033556	0.00618888	4223.97	4436.57	4096.07				3702.82	3499.67	3695.11				0.0571876	0.10302	0.0447401	0.0683159	0.0306923	3720.7	3744.3	3723.58
118	CUST_188_PI424987113	5243	6414	17846	29706	FCAMR VAR2	NM_001122979.1	FW	1111	CTGTCTCTACCATGCTGGCCCTGTTTATGCTTATGGCTCTGGTTCTATTGCAAAGGAAGC	N/A	274.1	221.49	262.23				231.867	320.921	174.502				0.0726703	-0.161045	0.17688	0.0295019	0.173049	363.021	391.038	391.875				468.964	268.043	455.415				-0.111209	0.164016	-0.0652593	-0.00415074	0.147438	294.769	361.864	325.795
119	CUST_189_PI424987113	6093	7606	28988	43514	FCAMR VAR2	NM_001122979.1	FW	1141	TTATGGCTCTGGTTCTATTGCAAAGGAAGCTCTGGAGAAGGAGGACCTCTCAGGAGGCAG	N/A	41.089	24.7059	25.4028				38.5326	32.5104	46.0614				0.0278966	-0.119221	-0.258456	-0.116594	0.143195	98.4182	84.7578	95.9026				55.0215	44.765	52.1168				0.252543	0.277241	0.264853	0.264879	0.0123488	41.8073	42.738	50.7821
120	CUST_190_PI424987113	4301	5215	43817	44774	FCAMR VAR2	NM_001122979.1	FW	1171	TCTGGAGAAGGAGGACCTCTCAGGAGGCAGAAAGGGTCACCTTAATTCAGATGACACATT	N/A	24.0825	26.2989	26.3705				37.3412	37.283	36.3275				-0.190487	-0.151574	-0.139117	-0.160393	0.0267968	55.3794	46.1938	86.7738				45.2022	45.0317	165.028				0.0881884	0.0110653	-0.279168	-0.0599714	0.193707	42.279	45.098	38.7966
121	CUST_191_PI424987113	7179	9198	22493	31135	FCAMR VAR2	NM_001122979.1	FW	1201	AAAGGGTCACCTTAATTCAGATGACACATTTTCTGGAAGTGAACCCCCAAGCAGACCAGC	N/A	23.818	23.6237	24.2289				35.9303	31.6376	34.1479				-0.178555	-0.126855	-0.14903	-0.15148	0.0259369	56.1825	39.7787	52.4624				76.0622	40.6138	42.4924				-0.131568	-0.00902293	0.0915365	-0.0163514	0.111733	41.376	41.1518	41.766
122	CUST_192_PI424987113	7567	9837	10302	23543	FCAMR VAR2	NM_001122979.1	FW	1231	TTCTGGAAGTGAACCCCCAAGCAGACCAGCTGCCCCATGTGGAAAGAAAGATGCTCCAGG	N/A	448.532	439.889	430.945				377.991	428.147	411.06				0.0743119	0.0117499	0.0205166	0.0355261	0.0338742	656.013	708.253	735.345				467.511	654.918	608.481				0.147121	0.0340018	0.0822442	0.0877889	0.0567629	354.459	347.527	374.854
123	CUST_193_PI424987113	12302	20545	30343	34018	FCAMR VAR2	NM_001122979.1	FW	1246	GAACCCCCAAGCAGACCAGCTGCCCCATGTGGAAAGAAAGATGCTCCAGGATGACTCTCT	N/A	581.318	562.723	549.293				594.295	522.468	669.001				-0.00958845	0.0322342	-0.0856224	-0.0209922	0.0597501	879.569	933.621	936.512				852.699	940.255	1251.69				0.0134741	-0.00307532	-0.125985	-0.0385287	0.0761899	490.018	530.634	495.933
124	CUST_194_PI424987113	9343	12976	25344	30644	FCAMR VAR2	NM_001122979.1	FW	1321	CTGCCCCAGAGAGAAATCCAGGACCCTGAGGGACAGAGAGATGAACTGCTCAGTTACCAT	N/A	69.4069	59.5099	72.4183				38.1773	36.1041	45.5525				0.259597	0.217032	0.201336	0.225988	0.0301453	40.2441	95.8568	75.184				145.305	100.398	170.97				-0.557579	-0.0201008	-0.356795	-0.311491	0.271588	41.5069	41.5353	41.6134
125	CUST_195_PI424987113	1577	1978	9805	17902	FCAMR VAR2	NM_001122979.1	FW	1351	GGACAGAGAGATGAACTGCTCAGTTACCATGGGAGAAGGACCAAGATCAAAGGCCTTCAG	N/A	75.4342	50.234	65.0899				92.0217	38.4545	36.4733				-0.0863219	0.116051	0.251539	0.0937561	0.17003	49.8962	81.1616	25.1088				45.161	42.5897	37.7081				0.0433042	0.280046	-0.176608	0.0489139	0.228379	48.7289	41.1911	107.799
126	CUST_196_PI424987113	7656	9993	12162	25455	FCAMR VAR2	NM_001122979.1	FW	1366	ATGAACTGCTCAGTTACCATGGGAGAAGGACCAAGATCAAAGGCCTTCAGGACCCCAGCC	N/A	23.5139	19.9488	23.7182				37.8851	298.106	32.0104				-0.207144	-1.17445	-0.130211	-0.503936	0.581958	56.4111	56.7738	30.9967				42.1719	38.8673	38.5119				0.126341	0.164564	-0.0942799	0.0655417	0.139723	41.5596	37.9613	41.0297
127	CUST_197_PI424987113	7261	9253	17666	38085	FCAMR VAR2	NM_001122979.1	FW	1381	GGGAGAAGGACCAAGATCAAAGGCCTTCAGGACCCCAGCCTCTTTCCATCATCCTTCCTC	N/A	369.711	365.54	486.462				327.763	442.226	573.869				0.0523016	-0.0827088	-0.0717638	-0.034057	0.0749887	456.961	448.166	424.344				590.307	520.772	531.444				-0.111198	-0.065209	-0.0977394	-0.0913823	0.0236446	445.191	480.822	504.348
128	CUST_198_PI424987113	12132	19935	20498	34759	FCAMR VAR2	NM_001122979.1	FW	1471	GTGCTCCACCCATGGAAGAAAGGCTGGCTGTCCTTGGGCCCAAGAAAGTCAAGCATTATC	N/A	656.141	559.117	619.478				619.205	628.275	570.358				0.0251625	-0.0506476	0.0358784	0.00346445	0.0471677	1000.3	896.408	1070.37				777.396	682.517	885.152				0.10949	0.118393	0.0825155	0.103466	0.0186817	587.851	605.692	716.053
129	CUST_199_PI424987113	12596	21587	23585	34186	FCAMR VAR2	NM_001122979.1	FW	1486	CATGGAAGAAAGGCTGGCTGTCCTTGGGCCCAAGAAAGTCAAGCATTATCCACGTCCAAA	N/A	293.131	231.35	255.853				287.491	211.637	285.768				0.00843675	0.0386763	-0.0480242	-0.000303705	0.0440062	492.716	423.801	513.023				309.779	231.913	204.619				0.201544	0.261836	0.399191	0.287524	0.101296	296.014	254.311	311.88
130	CUST_200_PI424987113	10735	16246	26614	26880	FCAMR VAR2	NM_001122979.1	FW	1501	TCCTTGGGCCCAAGAAAGTCAAGCATTATCCACGTCCAAAGGTGACAAGATGACTCAAAG	N/A	24.1286	24.5429	24.2446				33.2725	32.6808	32.9514				-0.139554	-0.124367	-0.133258	-0.132393	0.00763016	23.7289	24.1912	23.8495				34.8179	36.7607	36.9214				-0.166525	-0.181726	-0.189798	-0.17935	0.0118172	41.1372	41.9527	41.4082
131	CUST_201_PI424987113	1556	1882	4389	45007	FCAMR VAR2	NM_001122979.1	FW	1531	CACGTCCAAAGGTGACAAGATGACTCAAAGGAGACTTCAAGAACAGTGTATGAAACACTG	N/A	24.8974	24.5824	26.951				38.3567	38.0011	37.0503				-0.187687	-0.189172	-0.138217	-0.171692	0.0290001	23.9478	48.2022	96.9009				33.3119	41.2138	172.042				-0.143333	0.0680241	-0.249308	-0.108206	0.161556	43.6788	43.3045	45.6891
132	CUST_202_PI424987113	2970	3462	5563	37254	FCAMR VAR2	NM_001122979.1	FW	1546	GGTGACAAGATGACTCAAAGGAGACTTCAAGAACAGTGTATGAAACACTGGAAGAGGTCA	N/A	25.0355	24.066	24.7868				38.7098	37.1294	36.6449				-0.189265	-0.188315	-0.169793	-0.182458	0.0109785	68.2448	27.7908	50.0349				48.1089	36.2	43.1693				0.151844	-0.114807	0.0640981	0.0337117	0.135898	44.1197	42.2979	42.9117
133	CUST_203_PI424987113	354	481	7826	17087	FCAMR VAR2	NM_001122979.1	FW	1561	GAGACTTCAAGAACAGTGTATGAAACACTGGAAGAGGTCACCTAGGAAAAGCATGAAATT	N/A	26.0076	24.1317	24.4674				39.1438	36.3484	32.5065				-0.177562	-0.177898	-0.123381	-0.159614	0.0313788	54.4182	23.3671	30.6821				41.3317	32.8592	35.7328				0.119461	-0.148052	-0.0661829	-0.0315915	0.13707	45.2897	41.9867	41.7413
134	CUST_204_PI424987113	10519	15625	16404	20476	FCAMR VAR2	NM_001122979.1	FW	1591	GAAGAGGTCACCTAGGAAAAGCATGAAATTTCCATTCCTGAATGTTTGAAAATAGAAGAG	N/A	24.0523	24.7532	24.2567				33.2791	32.8721	32.1816				-0.141015	-0.123197	-0.122777	-0.128996	0.0104106	33.8564	40.6848	23.5083				42.352	46.362	40.0531				-0.0972333	-0.0567305	-0.231415	-0.12846	0.091433	42.2221	43.3836	42.4331
135	CUST_205_PI424987113	14470	34481	42020	44827	FCAMR VAR2	NM_001122979.1	FW	1621	TCCATTCCTGAATGTTTGAAAATAGAAGAGGCTTCCAATCAGTGTGGAAAGTGACAAATC	N/A	23.8154	25.8448	27.1092				34.5877	37.7732	37.4881				-0.162064	-0.164811	-0.140776	-0.155884	0.0131558	48.3715	24.3463	25.0165				42.0881	39.5924	40.992				0.0604305	-0.211179	-0.214472	-0.12174	0.157773	42.4714	44.24	45.4456
136	CUST_206_PI424987113	12504	21159	38138	42965	FCAMR VAR2	NM_001122979.1	FW	1651	GCTTCCAATCAGTGTGGAAAGTGACAAATCCCCTATCAACACTCCCAGCCCTTGCTGGGG	N/A	131.499	146.033	110.652				128.356	90.2577	130.544				0.0105086	0.208966	-0.0717988	0.0492253	0.144331	240.329	194.007	242.95				98.4441	69.5838	229.829				0.387617	0.445308	0.0241115	0.285679	0.228353	164.283	214.784	44.6884
137	CUST_207_PI424987113	14392	32901	33228	38123	FCAMR VAR2	NM_001122979.1	FW	1666	AGTGTGGAAAGTGACAAATCCCCTATCAACACTCCCAGCCCTTGCTGGGGGCTCCTTTTC	N/A	129.787	125.3	121.382				137.489	114.52	156.221				-0.0250377	0.0390726	-0.109583	-0.0318495	0.0745617	245.929	268.14	206.14				280.474	281.743	226.838				-0.057083	-0.0214929	-0.0415546	-0.0400435	0.0178431	163.094	212.796	174.626
138	CUST_208_PI424987113	8795	11944	15439	40162	FCAMR VAR2	NM_001122979.1	FW	1711	GCTCCTTTTCTGACTACTGTTAGCACTCAGCCTCCCATTCACATGTATTATATTTAAGTG	N/A	105.506	131.927	145.954				131.416	204.075	94.8771				-0.0953697	-0.189456	0.187054	-0.0325906	0.195949	274.01	237.755	209.892				292.65	266.267	350.287				-0.0285817	-0.0491868	-0.222429	-0.100066	0.106469	162.324	175.74	178.66
139	CUST_209_PI424987113	6740	8606	13422	28009	FCAMR VAR2	NM_001122979.1	FW	1726	TGACTACTGTTAGCACTCAGCCTCCCATTCACATGTATTATATTTAAGTGTACCAGCCTT	N/A	84.8628	103.451	91.2573				41.4537	65.3896	37.6104				0.311154	0.199228	0.38496	0.298447	0.0935159	172.12	213.278	109.634				82.6561	201.726	46.728				0.318556	0.0241848	0.370367	0.237702	0.186717	109.804	114.93	124.634
140	CUST_210_PI424987113	8411	11251	14703	37983	FCAMR VAR2	NM_001122979.1	FW	1747	ATTCACATGTATTATATTTAAGTGTACCAGCCTTGCCTTCTCAAGTAGATTCTAAGCTCC	N/A	21.1807	114.335	270.413				113.909	39.4915	159.566				-0.730618	0.461677	0.229088	-0.0132843	0.63202	147.338	177.027	510.523				69.3595	113.583	611.56				0.327207	0.192725	-0.0784239	0.147169	0.206617	157.573	178.811	421.467
141	CUST_252_PI424987113	8679	11748	17434	40383	FCAMR VAR3	NM_001122980.1	FW	271	TAGGACTGGCTTCCTCTTATAAATAATAAAATCCAAAGAGAAGTGACTTGAGGTGAGTGG	N/A	23.8015	24.2484	25.5361				34.8282	32.9175	36.3916				-0.165327	-0.132744	-0.153847	-0.150639	0.0165262	47.7859	27.7485	40.1556				38.7146	35.8514	66.6276				0.091425	-0.111266	-0.219908	-0.0799163	0.158016	61.3524	35.874	94.5465
142	CUST_253_PI424987113	13356	24640	34895	37825	FCAMR VAR3	NM_001122980.1	FW	361	TTGCTAGCTCCAGCTGCTTTCCAAAATACCACCTTGACTTCTCAGTCTCCAGGTTTAAAG	N/A	27.1319	73.574	53.6474				81.2531	54.055	143.043				-0.476361	0.133888	-0.425918	-0.25613	0.338706	180.69	211.046	200.971				66.3209	50.6263	52.7636				0.435285	0.620001	0.5808	0.545362	0.0973239	159.482	131.166	156.682
143	CUST_254_PI424987113	13753	27156	30578	34963	FCAMR VAR3	NM_001122980.1	FW	391	ACCTTGACTTCTCAGTCTCCAGGTTTAAAGGAGAGCAACTAGAAGTCGTCCAAACACCTG	N/A	23.727	23.7181	45.2833				32.3199	33.1705	38.2045				-0.134228	-0.145673	0.0738242	-0.0686921	0.123555	23.2326	60.8007	142.46				36.7618	43.5665	77.8113				-0.199298	0.144756	0.262651	0.0693695	0.240024	41.1884	36.214	42.3344
144	CUST_255_PI424987113	2929	3439	35689	40807	FCAMR VAR3	NM_001122980.1	FW	421	GAGAGCAACTAGAAGTCGTCCAAACACCTGCATCTCATAAGGAGAAGAAAAGTCCACCTG	N/A	24.5301	24.1588	25.6175				37.9187	35.0283	36.1383				-0.189154	-0.161344	-0.149432	-0.166643	0.0203842	85.5528	48.4254	81.168				42.8471	43.0035	46.1885				0.300313	0.0515695	0.244851	0.198911	0.13058	43.09	43.2067	181.428
145	CUST_256_PI424987113	3017	3576	23233	43838	FCAMR VAR3	NM_001122980.1	FW	451	CATCTCATAAGGAGAAGAAAAGTCCACCTGGATCTTGTTTCTGGACTGAGATGGATGGAG	N/A	24.5811	23.9176	25.9006				37.825	32.1776	36.5519				-0.187177	-0.128836	-0.149599	-0.155204	0.0295716	23.5491	23.51	24.6732				32.6676	36.4531	41.574				-0.142142	-0.190481	-0.226596	-0.186406	0.0423742	47.1437	40.8778	45.4771
146	CUST_257_PI424987113	9935	14294	26427	45191	FCAMR VAR3	NM_001122980.1	FW	491	CTGGACTGAGATGGATGGAGAGGCCACAGTGAAGCCTGGAGAACAAGTGCCTTTGTGGAC	N/A	23.9702	23.6418	40.0944				33.8992	41.3171	38.1462				-0.150518	-0.242449	0.0216324	-0.123778	0.134056	99.9997	101.879	105.165				43.3241	86.9327	197.358				0.363269	0.0689032	-0.273383	0.0529295	0.318627	41.0425	42.5084	60.2646
147	CUST_258_PI424987113	9832	14012	19251	34865	FCAMR VAR3	NM_001122980.1	FW	541	CTTTGTGGACACATGGATGGCCCCCTGATGACCCATCTCCTTCCTTTGCTGCAGGTTCTT	N/A	1090.75	1102.78	1056.05				1122.4	1195.85	1205.59				-0.0124197	-0.0351894	-0.0575133	-0.0350408	0.0225472	1280.52	1167.44	1232.98				1336.7	1254.8	1541.31				-0.0186486	-0.0313386	-0.0969314	-0.0489729	0.0420152	862.414	799.235	841.765
148	CUST_259_PI424987113	7702	9942	15425	22790	FCAMR VAR3	NM_001122980.1	FW	581	TTCCTTTGCTGCAGGTTCTTCTTTCGCCCTTCCACAAAAAAGACCCCATCCGAGATGGCT	N/A	109.964	62.8413	71.0808				164.807	1810.72	108.013				-0.175724	-1.45961	-0.181724	-0.605685	0.739524	165.319	144.687	82.001				226.086	47.6254	43.7078				-0.135952	0.482591	0.27326	0.206633	0.314608	124.225	133.874	71.1722
149	CUST_260_PI424987113	11092	17004	24807	36959	FCAMR VAR3	NM_001122980.1	FW	721	AGGAGAGCTCCTTTGCAGCTCCAAATTCATTGAAGGGCTCAAGGCTGGTGTCAGGGGAGC	N/A	85.1439	71.3241	106.291				96.3583	36.1981	41.602				-0.0537357	0.294551	0.407381	0.216065	0.240369	114.628	148.041	145.544				130.251	118.7	50.05				-0.0554875	0.0959314	0.46359	0.168011	0.26694	108.029	89.0933	119.779
150	CUST_261_PI424987113	1599	1989	7053	34561	FCAMR VAR3	NM_001122980.1	FW	791	TGTCACCATCCAGTGCCATTATGCCCCCTCATCTGTCAACAGGCACCAGAGGAAGTACTG	N/A	533.084	488.69	516.264				541.373	452.268	534.942				-0.00670151	0.0336378	-0.0154352	0.00383369	0.0261779	685.956	613.321	590.145				822.829	652.87	785.042				-0.0790133	-0.0271386	-0.123934	-0.0766953	0.0484394	646.513	645.05	603.575
151	CUST_262_PI424987113	5557	6800	23688	38455	FCAMR VAR3	NM_001122980.1	FW	871	GATGGATCTGCCAGACCATTGTGTCCACCAACCAGTATACTCACCATCGCTATCGTGACC	N/A	39.6029	23.6659	24.7238				38.8744	31.7247	36.7737				0.00806373	-0.127274	-0.172421	-0.0972103	0.0939231	109.673	30.7855	40.6388				54.207	56.3286	41.933				0.306046	-0.262383	-0.013615	0.010016	0.28495	44.6583	41.3959	43.0961
152	CUST_263_PI424987113	6127	7630	14711	21614	FCAMR VAR3	NM_001122980.1	FW	911	TCACCATCGCTATCGTGACCGTGTGGCCCTCACAGACTTTCCACAGAGAGGCTTGTTTGT	N/A	178.452	150.213	102.17				103.383	105.184	122.153				0.237073	0.154759	-0.0775824	0.10475	0.16318	190.898	178.25	152.972				225.152	297.064	47.7863				-0.0716753	-0.221821	0.505309	0.0706042	0.383877	250.752	160.941	167.135
153	CUST_264_PI424987113	3414	4067	37147	43950	FCAMR VAR3	NM_001122980.1	FW	941	CACAGACTTTCCACAGAGAGGCTTGTTTGTGGTGAGGCTGTCCCAACTGTCCCCGGATGA	N/A	134.787	104.216	75.1833				117.277	115.923	114.778				0.0604349	-0.0462368	-0.183736	-0.0565127	0.12241	216.954	180.102	263.224				207.802	150.067	180.005				0.0187179	0.0792323	0.16504	0.0876634	0.0735245	261.765	189.894	183.201
154	CUST_265_PI424987113	8268	10956	38063	42936	FCAMR VAR3	NM_001122980.1	FW	1001	CATCGGATGCTACCTCTGCGGCATTGGAAGTGAAAACAACATGCTGTTCTTAAGCATGAA	N/A	24.4244	24.2641	26.348				35.3735	35.845	36.9167				-0.160855	-0.169464	-0.146476	-0.158932	0.0116142	27.9994	23.5084	25.1284				42.401	38.4864	39.1531				-0.180226	-0.214085	-0.192602	-0.195638	0.0171323	43.2291	43.5403	164.608
155	CUST_266_PI424987113	415	612	4778	16933	FCAMR VAR3	NM_001122980.1	FW	1031	TGAAAACAACATGCTGTTCTTAAGCATGAATCTGACCATCTCTGCAGGTCCCGCCAGCAC	N/A	37.5851	57.2213	62.8209				40.2269	41.4936	36.8332				-0.0295009	0.139576	0.231864	0.11398	0.132549	96.2957	95.2868	52.8629				41.8996	41.9312	40.2708				0.361397	0.356496	0.118161	0.278684	0.139039	79.1188	42.4357	40.8588
156	CUST_267_PI424987113	1326	1659	30346	35309	FCAMR VAR3	NM_001122980.1	FW	1201	GGACAGCATGGGACACAGTTGCTTCCACTCCAGGAACCAGCAAGACTACAGCTTCAGCTG	N/A	105.882	24.5713	24.2668				146.521	77.4144	35.5457				-0.141077	-0.498393	-0.165775	-0.268415	0.19955	95.9653	90.2809	108.102				107.121	45.2198	47.6308				-0.0477585	0.300267	0.355944	0.202818	0.218784	127.606	43.1157	42.35
157	CUST_268_PI424987113	14624	39083	39142	39806	FCAMR VAR3	NM_001122980.1	FW	1216	GGACACAGTTGCTTCCACTCCAGGAACCAGCAAGACTACAGCTTCAGCTGAGGGAAGACG	N/A	24.4359	24.6923	25.2519				36.1269	36.7128	37.4545				-0.169803	-0.172255	-0.17121	-0.17109	0.00123061	40.6353	86.382	39.4818				42.47	47.0373	42.1581				-0.0191789	0.263981	-0.0284839	0.0721062	0.166234	52.4041	43.3331	45.1539
158	CUST_269_PI424987113	9074	12539	25631	31369	FCAMR VAR3	NM_001122980.1	FW	1321	AGGGTTCTGTCAAAGCACCTGCTCCGATTCCAGAGAGTCCACCTTCAAAGAGCAGAAGCA	N/A	557.147	526.419	515.41				465.827	543.333	633.604				0.0777449	-0.0137349	-0.0896655	-0.0085518	0.0838254	716.816	740.186	746.992				655.472	742.592	698.29				0.0388534	-0.00140981	0.0292804	0.0222413	0.0210343	387.608	392.399	355.85
159	CUST_270_PI424987113	5772	7116	27409	41657	FCAMR VAR3	NM_001122980.1	FW	1351	CAGAGAGTCCACCTTCAAAGAGCAGAAGCATGTCCAATACAACAGAAGGTGTTTGGGAGG	N/A	65.8427	21.9866	25.8426				72.3712	75.1213	36.1636				-0.0410587	-0.533605	-0.145934	-0.240199	0.259451	73.1773	92.4869	42.8929				45.5322	45.564	92.6865				0.206057	0.307458	-0.334631	0.0596281	0.345182	42.8544	39.1194	227.789
160	CUST_271_PI424987113	6879	8792	34527	41273	FCAMR VAR3	NM_001122980.1	FW	1366	ACCTTCAAAGAGCAGAAGCATGTCCAATACAACAGAAGGTGTTTGGGAGGGCACCAGAAG	N/A	23.6826	24.0293	25.1185				35.6568	46.0738	36.9673				-0.177713	-0.282712	-0.167824	-0.209417	0.0636681	59.3134	83.4487	36.4345				53.168	112.645	99.5697				0.0475026	-0.130293	-0.436615	-0.173135	0.244886	132.962	42.5972	44.1341
161	CUST_272_PI424987113	6042	7487	8034	8593	FCAMR VAR3	NM_001122980.1	FW	1381	TGTCCAATACAACAGAAGGTGTTTGGGAGGGCACCAGAAGCTCGGTGACAAACAGGGCTA	N/A	30.1104	23.7887	24.0414				37.5027	36.0161	36.1438				-0.095345	-0.180126	-0.177074	-0.150848	0.0480916	100.032	74.966	39.8954				41.3493	43.1862	117.581				0.383673	0.239519	-0.469413	0.0512598	0.45664	181.054	153.47	76.2166
162	CUST_273_PI424987113	2423	2894	18079	45030	FCAMR VAR3	NM_001122980.1	FW	1471	CTACCAAGGCTGATAGGCCAAGGGAGGACATAGAGGGGGTCAGGATAGCTCTTGATGCAG	N/A	49.6738	58.7681	82.7095				90.397	50.1668	48.248				-0.260027	0.0687252	0.234076	0.0142583	0.251514	171.849	116.721	185.465				315.853	259.854	330.866				-0.264338	-0.34758	-0.25139	-0.287769	0.0522007	39.502	34.3009	87.9393
163	CUST_274_PI424987113	4192	4982	25712	36095	FCAMR VAR3	NM_001122980.1	FW	1501	TAGAGGGGGTCAGGATAGCTCTTGATGCAGCCAAAAAGGTCCTAGGAACCATTGGGCCAC	N/A	37.057	21.9327	63.5909				67.4815	78.3671	92.2659				-0.260314	-0.553041	-0.161646	-0.325	0.203558	53.6658	70.5228	86.9067				234.229	254.096	170.704				-0.639943	-0.556668	-0.293191	-0.4966	0.181012	32.112	42.4263	53.2705
164	CUST_275_PI424987113	2367	2859	28329	33983	FCAMR VAR3	NM_001122980.1	FW	1531	CCAAAAAGGTCCTAGGAACCATTGGGCCACCAGCTCTGGTCTCAGAAACTTTGGCCTGGG	N/A	101.624	92.0265	74.5213				87.0397	62.4198	99.1338				0.0672782	0.16859	-0.123941	0.0373091	0.148551	145.309	87.4912	100.373				87.9005	75.979	57.2313				0.218302	0.0612707	0.243984	0.174519	0.098913	58.3195	48.1549	102.115
165	CUST_276_PI424987113	1594	1902	25473	27159	FCAMR VAR3	NM_001122980.1	FW	1561	CAGCTCTGGTCTCAGAAACTTTGGCCTGGGAAATCCTCCCACAAGCAACGCCAGTTTCTA	N/A	33.5178	23.6629	39.5012				39.601	31.8981	47.1472				-0.0724299	-0.129696	-0.076845	-0.0929904	0.0318647	35.7824	72.4298	48.3041				36.8894	44.6762	81.4991				-0.0132325	0.209841	-0.227169	-0.0101866	0.218521	43.6638	41.4414	53.774
166	CUST_277_PI424987113	14656	42169	42580	44093	FCAMR VAR3	NM_001122980.1	FW	1591	AAATCCTCCCACAAGCAACGCCAGTTTCTAAGCAACAATCTCAGGGTTCCATTGGAGAAA	N/A	26.0375	25.6569	47.2914				36.551	36.194	39.0489				-0.1473	-0.149432	0.0831741	-0.0711861	0.133684	43.0128	70.7113	90.5133				42.3666	49.0951	59.7061				0.00657431	0.158451	0.180694	0.11524	0.0947618	264.26	41.1197	41.4723
167	CUST_278_PI424987113	4887	5927	22338	25547	FCAMR VAR3	NM_001122980.1	FW	1621	AGCAACAATCTCAGGGTTCCATTGGAGAAACAACTCCAGCTGCAGGCATGTGGACCTTGG	N/A	24.4733	23.4978	23.6449				37.6607	38.0943	31.8941				-0.187196	-0.209834	-0.129972	-0.175667	0.04116	110.471	92.3809	45.3812				48.4207	87.1013	41.0903				0.358215	0.0255576	0.0431373	0.142303	0.187192	43.2626	41.872	41.1461
168	CUST_279_PI424987113	1667	2026	24834	32591	FCAMR VAR3	NM_001122980.1	FW	1636	TCAGGGTTCCATTGGAGAAACAACTCCAGCTGCAGGCATGTGGACCTTGGGAACTCCAGC	N/A	25.8192	24.3755	23.9991				39.4704	32.5978	34.3105				-0.184328	-0.126234	-0.155232	-0.155265	0.0290472	81.8431	24.0264	45.659				46.9177	36.5737	41.5569				0.241646	-0.18248	0.0408826	0.0333495	0.212163	45.5151	41.487	41.8492
169	CUST_280_PI424987113	11040	16857	22213	32469	FCAMR VAR3	NM_001122980.1	FW	1681	GAACTCCAGCTGCAGATGTGTGGATCTTGGGAACTCCAGCTGCAGATGTGTGGACCAGCA	N/A	74.3343	55.7266	48.7462				37.245	35.3743	36.3645				0.300121	0.197375	0.127263	0.208253	0.086941	60.5556	23.4932	46.1051				43.2508	36.343	43.3067				0.14616	-0.189478	0.0271933	-0.00537485	0.170173	40.6823	40.8148	43.1834
170	CUST_281_PI424987113	4812	5877	11722	15454	FCAMR VAR3	NM_001122980.1	FW	1861	AGGAGTCCTCCGTGAAGCGTACTTTTCCAGAAGATGAAAGCAGCTCTCGGACCCTGGCTC	N/A	64.9746	50.1204	24.0158				92.1484	45.0745	33.3149				-0.151744	0.0460831	-0.142141	-0.0826008	0.111547	76.4333	151.506	120.704				64.9885	54.2647	50.8082				0.0704465	0.445913	0.375788	0.297383	0.199635	136.039	96.5538	129.552
171	CUST_282_PI424987113	10816	16333	33980	41297	FCAMR VAR3	NM_001122980.1	FW	1876	CGTGAAGCGTACTTTTCCAGAAGATGAAAGCAGCTCTCGGACCCTGGCTCCTGTCTCTAC	N/A	1005.5	1142.59	1020.05				1007.01	926.003	894.207				-0.000653866	0.0912795	0.057184	0.0492699	0.0464748	1755.78	1865.84	1821.27				1214.69	1296.6	1112.27				0.160003	0.15807	0.214165	0.177413	0.031843	1677.89	1973.61	1744.04
172	CUST_312_PI424987113	14525	35802	40518	41870	FCGR1A	NM_000566.3	FW	11	ATGTTACAGATTTCACTGCTCCCACCAGCTTGGAGACAACATGTGGTTCTTGACAACTCT	N/A	75.0894	113.127	108.14				40.6503	61.4615	61.1925				0.266515	0.264963	0.247287	0.259588	0.0106815	111.981	140.726	121.821				48.2194	154.189	59.5283				0.365921	-0.0396786	0.310999	0.212414	0.220039	161.897	118.638	117.153
173	CUST_313_PI424987113	11155	17081	41885	42031	FCGR1A	NM_000566.3	FW	41	TGGAGACAACATGTGGTTCTTGACAACTCTGCTCCTTTGGGTTCCAGTTGATGGGCAAGT	N/A	253.639	277.906	225.595				200.597	164.088	286.811				0.101892	0.228821	-0.104268	0.0754816	0.168107	296.693	380.343	340.982				1272.29	322.298	300.026				-0.63228	0.0719167	0.0555719	-0.168264	0.401933	560.682	539.918	254.992
174	CUST_314_PI424987113	13949	28409	39956	40051	FCGR1A	NM_000566.3	FW	71	GCTCCTTTGGGTTCCAGTTGATGGGCAAGTGGACACCACAAAGGCAGTGATCACTTTGCA	N/A	24.3103	57.1493	25.462				33.344	39.2188	37.2946				-0.137228	0.163516	-0.165753	-0.0464885	0.182428	45.2486	47.949	29.2657				96.6766	42.5724	40.0478				-0.329717	0.0516516	-0.13622	-0.138095	0.190691	41.6168	163.058	43.8541
175	CUST_315_PI424987113	625	735	4041	42248	FCGR1A	NM_000566.3	FW	101	GGACACCACAAAGGCAGTGATCACTTTGCAGCCTCCATGGGTCAGCGTGTTCCAAGAGGA	N/A	55.1874	24.4943	25.9184				42.4361	37.8462	35.2496				0.114105	-0.188957	-0.133545	-0.069466	0.161373	76.7479	96.5589	24.9113				77.2143	44.4766	40.3222				-0.00263163	0.33666	-0.209149	0.0416267	0.275583	48.9888	49.3895	152.721
176	CUST_316_PI424987113	9640	13708	22207	26965	FCGR1A	NM_000566.3	FW	121	TCACTTTGCAGCCTCCATGGGTCAGCGTGTTCCAAGAGGAAACCGTAACCTTGCACTGTG	N/A	25.7647	77.5705	35.4624				34.2507	36.8103	34.4577				-0.123644	0.323728	0.0124817	0.0708554	0.229327	35.8418	49.5451	32.9265				93.6353	40.911	45.1733				-0.41705	0.0831604	-0.137336	-0.157075	0.250688	44.8488	43.2181	41.3979
177	CUST_317_PI424987113	11837	19049	21368	27233	FCGR1A	NM_000566.3	FW	161	AACCGTAACCTTGCACTGTGAGGTGCTCCATCTGCCTGGGAGCAGCTCTACACAGTGGTT	N/A	41.0103	31.4912	51.8535				47.8865	33.0449	35.6268				-0.0673201	-0.0209156	0.163002	0.0249219	0.121811	95.8717	74.2918	71.8036				44.2037	43.6227	43.9355				0.336232	0.231229	0.21333	0.260264	0.0663965	56.7631	80.1147	128.262
178	CUST_318_PI424987113	1560	1969	30344	36518	FCGR1A	NM_000566.3	FW	251	CCCCAGCTACAGAATCACCTCTGCCAGTGTCAATGACAGTGGTGAATACAGGTGCCAGAG	N/A	54.6001	42.9035	42.3641				41.8734	35.1995	70.4312				0.115256	0.0859555	-0.220768	-0.00651889	0.186122	81.6496	64.6889	70.3913				40.6546	129.065	115.67				0.302845	-0.29998	-0.215702	-0.0709458	0.326443	43.604	43.0451	42.821
179	CUST_319_PI424987113	12550	21405	35084	39215	FCGR1A	NM_000566.3	FW	281	CAATGACAGTGGTGAATACAGGTGCCAGAGAGGTCTCTCAGGGCGAAGTGACCCCATACA	N/A	24.0006	23.8838	25.0032				32.0223	34.8138	37.1868				-0.125231	-0.163649	-0.172393	-0.153757	0.0250887	93.0569	63.0269	66.2554				48.2978	44.0927	45.4136				0.284821	0.15516	0.164035	0.201339	0.0724338	42.0259	42.7885	43.3229
180	CUST_320_PI424987113	11365	17794	21205	24964	FCGR1A	NM_000566.3	FW	311	AGGTCTCTCAGGGCGAAGTGACCCCATACAGCTGGAAATCCACAGAGGCTGGCTACTACT	N/A	23.7307	45.1048	23.6786				32.5315	34.2173	31.8507				-0.136994	0.119977	-0.128763	-0.0485933	0.146045	109.042	68.0494	82.5716				45.4736	108.19	69.1928				0.379835	-0.201363	0.0767698	0.0850807	0.290688	40.6622	41.9626	41.5208
181	CUST_321_PI424987113	13877	27892	27980	42239	FCGR1A	NM_000566.3	FW	331	ACCCCATACAGCTGGAAATCCACAGAGGCTGGCTACTACTGCAGGTCTCCAGCAGAGTCT	N/A	24.4957	24.4001	25.5037				33.082	33.2103	36.2609				-0.130502	-0.133881	-0.152836	-0.139073	0.0120384	96.891	51.3306	107.546				241.308	115.569	174.008				-0.396287	-0.352466	-0.208977	-0.319244	0.0979747	61.1365	41.7317	44.9271
182	CUST_322_PI424987113	308	373	777	11080	FCGR1A	NM_000566.3	FW	401	AGAACCTCTGGCCTTGAGGTGTCATGCGTGGAAGGATAAGCTGGTGTACAATGTGCTTTA	N/A	25.4469	25.2509	23.6137				39.5834	38.4084	34.7656				-0.191879	-0.182149	-0.167986	-0.180671	0.0120151	58.3396	67.3411	62.7663				39.7755	39.4364	41.1518				0.166348	0.232383	0.183338	0.194023	0.0342897	44.5314	53.6857	41.0102
183	CUST_323_PI424987113	13141	23670	23993	42913	FCGR1A	NM_000566.3	FW	431	GAAGGATAAGCTGGTGTACAATGTGCTTTACTATCGAAATGGCAAAGCCTTTAAGTTTTT	N/A	23.6992	24.085	25.5685				31.8133	32.4251	36.4368				-0.127874	-0.129135	-0.153835	-0.136948	0.0146383	21.5867	23.7014	38.5538				66.2698	36.527	65.7112				-0.487129	-0.18784	-0.231572	-0.30218	0.161656	40.8991	83.0037	50.2391
184	CUST_324_PI424987113	6431	8039	35956	37222	FCGR1A	NM_000566.3	FW	461	CTATCGAAATGGCAAAGCCTTTAAGTTTTTCCACTGGAATTCTAACCTCACCATTCTGAA	N/A	31.5455	24.8587	24.4103				37.2888	33.961	35.4841				-0.0726407	-0.135503	-0.16246	-0.123534	0.0460901	23.7618	36.4374	23.4377				36.5595	40.0661	38.6942				-0.18712	-0.0412296	-0.217732	-0.148694	0.0943171	41.9617	43.9732	47.6643
185	CUST_325_PI424987113	4271	5113	20792	29460	FCGR1A	NM_000566.3	FW	491	CCACTGGAATTCTAACCTCACCATTCTGAAAACCAACATAAGTCACAATGGCACCTACCA	N/A	24.2153	23.6118	23.6614				37.624	31.7022	32.7895				-0.191376	-0.127961	-0.141695	-0.153677	0.0333621	22.4591	23.1994	23.163				48.4331	37.1382	36.9116				-0.333751	-0.204343	-0.202368	-0.246821	0.0752898	42.4092	57.9082	41.5798
186	CUST_326_PI424987113	6436	8042	14903	28978	FCGR1A	NM_000566.3	FW	521	AACCAACATAAGTCACAATGGCACCTACCATTGCTCAGGCATGGGAAAGCATCGCTACAC	N/A	23.9046	23.6635	27.6432				36.1765	33.3339	33.3335				-0.179946	-0.148808	-0.081292	-0.136682	0.0504325	38.912	39.4	63.5085				40.0626	116.285	77.1146				-0.0126559	-0.470029	-0.0843045	-0.188996	0.246004	39.7391	40.7127	43.7363
187	CUST_327_PI424987113	9902	14176	18801	39885	FCGR1A	NM_000566.3	FW	551	TTGCTCAGGCATGGGAAAGCATCGCTACACATCAGCAGGAATATCTGTCACTGTGAAAGA	N/A	23.9122	24.0917	25.3732				33.7059	32.7268	37.4403				-0.149087	-0.133035	-0.168964	-0.150362	0.0179983	23.4181	23.749	24.3233				39.1645	35.5754	38.8993				-0.223341	-0.175504	-0.20392	-0.200922	0.0240591	42.0035	40.97	54.8303
188	CUST_328_PI424987113	5159	6188	18470	20043	FCGR1A	NM_000566.3	FW	581	ATCAGCAGGAATATCTGTCACTGTGAAAGAGCTATTTCCAGCTCCAGTGCTGAATGCATC	N/A	24.6054	23.8386	23.9397				37.7414	32.5502	32.128				-0.185787	-0.135274	-0.127765	-0.149609	0.0315557	42.514	27.4212	23.4307				43.0455	36.7808	38.9874				-0.0053964	-0.127535	-0.221138	-0.118023	0.108185	43.5925	40.7133	41.904
189	CUST_329_PI424987113	2823	3378	27114	40849	FCGR1A	NM_000566.3	FW	611	GCTATTTCCAGCTCCAGTGCTGAATGCATCTGTGACATCCCCACTCCTGGAGGGGAATCT	N/A	64.4087	64.5334	94.6812				52.7229	55.7416	82.1058				0.0869458	0.063605	0.0618899	0.0708135	0.0139972	106.68	99.9109	97.7526				121.11	93.9099	106.918				-0.055099	0.0269015	-0.0389224	-0.0223733	0.043433	128.029	117.2	70.2852
190	CUST_330_PI424987113	1343	1583	15059	42514	FCGR1A	NM_000566.3	FW	641	TGTGACATCCCCACTCCTGGAGGGGAATCTGGTCACCCTGAGCTGTGAAACAAAGTTGCT	N/A	96.0267	59.8546	73.804				127.359	37.2693	41.7033				-0.122638	0.205747	0.247909	0.110339	0.202863	98.4244	99.6859	66.2915				44.9	51.4832	45.7628				0.340856	0.286968	0.160946	0.262924	0.0923339	114.047	94.4524	284.778
191	CUST_331_PI424987113	355	397	3965	40784	FCGR1A	NM_000566.3	FW	671	GGTCACCCTGAGCTGTGAAACAAAGTTGCTCTTGCAGAGGCCTGGTTTGCAGCTTTACTT	N/A	252.574	71.5733	95.0519				247.892	80.689	42.0921				0.00812631	-0.0520634	0.35376	0.103274	0.219004	209.097	152.916	153.352				238.482	119.258	70.2066				-0.057107	0.107965	0.33931	0.130056	0.19913	157.782	158.925	143.439
192	CUST_332_PI424987113	7582	9769	22029	26084	FCGR1A	NM_000566.3	FW	701	CTTGCAGAGGCCTGGTTTGCAGCTTTACTTCTCCTTCTACATGGGCAGCAAGACCCTGCG	N/A	52.584	38.2716	42.1862				39.1028	34.2139	34.3942				0.128646	0.0486735	0.0886854	0.0886684	0.0399863	122.831	106.98	133.296				53.4997	45.4537	50.1448				0.360958	0.371734	0.424592	0.385761	0.034057	105.755	171.796	93.152
193	CUST_333_PI424987113	7194	9292	21239	22560	FCGR1A	NM_000566.3	FW	721	AGCTTTACTTCTCCTTCTACATGGGCAGCAAGACCCTGCGAGGCAGGAACACATCCTCTG	N/A	23.687	27.6801	23.7508				35.6398	57.5448	31.8924				-0.177426	-0.317838	-0.128008	-0.207757	0.098483	146.281	95.8623	64.1094				45.7966	49.2163	63.3018				0.504354	0.289538	0.00550552	0.266466	0.250224	90.7535	76.4975	86.4977
194	CUST_334_PI424987113	1578	1894	11824	43249	FCGR1A	NM_000566.3	FW	751	AGACCCTGCGAGGCAGGAACACATCCTCTGAATACCAAATACTAACTGCTAGAAGAGAAG	N/A	24.8596	24.0186	74.597				38.3499	34.7846	100.946				-0.18827	-0.160838	-0.131366	-0.160158	0.028458	24.0586	52.8027	277.602				34.0676	38.586	163.629				-0.151072	0.136226	0.229563	0.0715725	0.198383	43.598	41.3514	114.994
195	CUST_335_PI424987113	5481	6667	19248	32729	FCGR1A	NM_000566.3	FW	781	AATACCAAATACTAACTGCTAGAAGAGAAGACTCTGGGTTATACTGGTGCGAGGCTGCCA	N/A	46.2252	53.994	38.4296				39.4842	35.1574	35.4373				0.0684552	0.186328	0.0352053	0.0966629	0.0794122	76.7686	89.1517	97.5074				58.572	77.3257	46.3548				0.117493	0.0618056	0.322943	0.167414	0.13754	59.3909	40.702	43.156
196	CUST_336_PI424987113	10262	15001	15232	25627	FCGR1A	NM_000566.3	FW	811	ACTCTGGGTTATACTGGTGCGAGGCTGCCACAGAGGATGGAAATGTCCTTAAGCGCAGCC	N/A	2324.62	2304.75	2461.24				1749.96	1752.78	1869.91				0.123325	0.118898	0.119335	0.120519	0.00243973	1980.91	2106.48	1887.6				1920.64	2112.54	2194.35				0.0134181	-0.0012476	-0.0653962	-0.0177419	0.0419162	224.457	201.91	190.149
197	CUST_337_PI424987113	11499	18054	30221	39540	FCGR1A	NM_000566.3	FW	841	CAGAGGATGGAAATGTCCTTAAGCGCAGCCCTGAGTTGGAGCTTCAAGTGCTTGGCCTCC	N/A	28.3851	23.7122	40.7152				33.0307	33.0942	39.162				-0.0658271	-0.14478	0.016891	-0.064572	0.0808428	88.8011	77.2506	72.2555				114.04	44.5995	45.9007				-0.108637	0.238572	0.197052	0.108996	0.189615	40.6595	53.3171	43.7567
198	CUST_338_PI424987113	13784	27326	30518	36777	FCGR1A	NM_000566.3	FW	871	CTGAGTTGGAGCTTCAAGTGCTTGGCCTCCAGTTACCAACTCCTGTCTGGTTTCATGTCC	N/A	112.777	89.8966	73.324				52.0627	48.8008	40.0887				0.335693	0.265316	0.262225	0.287744	0.0415532	159.161	136.423	149.024				90.7005	48.03	70.9502				0.244227	0.453377	0.322302	0.339969	0.105688	202.953	202.658	211.009
199	CUST_339_PI424987113	12436	20944	28951	39746	FCGR1A	NM_000566.3	FW	901	AGTTACCAACTCCTGTCTGGTTTCATGTCCTTTTCTATCTGGCAGTGGGAATAATGTTTT	N/A	23.2044	23.6481	24.6312				40.556	32.6262	36.5528				-0.242485	-0.13977	-0.171435	-0.184563	0.0526009	99.6835	65.9456	44.4897				45.4668	43.6019	82.9942				0.340929	0.17968	-0.270788	0.0832737	0.317049	107.352	96.996	77.1602
200	CUST_340_PI424987113	3113	3631	24318	43558	FCGR1A	NM_000566.3	FW	931	TTTTCTATCTGGCAGTGGGAATAATGTTTTTAGTGAACACTGTTCTCTGGGTGACAATAC	N/A	31.0609	23.9376	26.296				39.5876	42	37.5037				-0.105345	-0.244169	-0.154184	-0.167899	0.0704207	24.1314	26.3739	24.5071				37.5704	36.8225	40.4125				-0.192263	-0.144939	-0.217224	-0.184809	0.0367143	49.4785	56.0575	50.4701
201	CUST_341_PI424987113	10010	14556	30322	38526	FCGR1A	NM_000566.3	FW	961	TAGTGAACACTGTTCTCTGGGTGACAATACGTAAAGAACTGAAAAGAAAGAAAAAGTGGG	N/A	23.7898	23.6954	25.0592				33.6808	33.072	37.0844				-0.150992	-0.144796	-0.170225	-0.155337	0.0132598	29.1401	26.6993	66.5964				36.3971	79.1438	45.3031				-0.0965762	-0.471917	0.167322	-0.133724	0.321235	77.2983	42.043	47.5417
202	CUST_342_PI424987113	2561	2971	9822	34719	FCGR1A	NM_000566.3	FW	991	GTAAAGAACTGAAAAGAAAGAAAAAGTGGGATTTAGAAATCTCTTTGGATTCTGGTCATG	N/A	25.8347	23.6837	24.0959				38.9191	35.1806	35.1121				-0.177959	-0.171855	-0.163512	-0.171109	0.00725211	37.4272	26.2505	43.6411				44.049	37.1975	41.5243				-0.0707484	-0.151376	0.0215934	-0.0668437	0.0865508	46.0406	41.5493	42.2339
203	CUST_343_PI424987113	2934	3442	10948	29355	FCGR1A	NM_000566.3	FW	1021	ATTTAGAAATCTCTTTGGATTCTGGTCATGAGAAGAAGGTAATTTCCAGCCTTCAAGAAG	N/A	24.5726	24.0958	24.0157				37.9543	35.2582	33.3333				-0.188809	-0.165319	-0.142382	-0.165503	0.0232143	23.8162	23.5284	23.491				35.3	39.5673	37.0429				-0.170903	-0.225743	-0.197804	-0.19815	0.0274219	43.1711	42.5365	49.562
204	CUST_344_PI424987113	2639	3100	18233	20144	FCGR1A	NM_000566.3	FW	1051	AGAAGAAGGTAATTTCCAGCCTTCAAGAAGACAGACATTTAGAAGAAGAGCTGAAATGTC	N/A	838.766	1019.42	929.765				2621.65	3122.4	2538.41				-0.494935	-0.486136	-0.436189	-0.47242	0.0316841	42.0055	41.9759	40.0307				3802.14	4272.46	2320.59				-1.95672	-2.00768	-1.76321	-1.9092	0.128978	36.2763	38.9783	79.0492
205	CUST_345_PI424987113	8152	10761	14536	24255	FCGR1A	NM_000566.3	FW	1066	AATTTCCAGCCTTCAAGAAGACAGACATTTAGAAGAAGAGCTGAAATGTCAGGAACAAAA	N/A	29.1419	44.5705	23.8942				98.2916	35.5516	32.1897				-0.527998	0.0981875	-0.129424	-0.186412	0.316959	60.7027	32.0103	21.2682				93.286	141.276	80.7939				-0.186609	-0.644778	-0.579647	-0.470345	0.247871	41.5418	35.8456	35.5664
206	CUST_346_PI424987113	13292	24424	32070	37311	FCGR1A	NM_000566.3	FW	1081	ACAGACATTTAGAAGAAGAGCTGAAATGTCAGGAACAAAAAGAAGAACAGCTGCAGGAAG	N/A	22.2735	22.1162	84.587				69.2139	94.6578	48.461				-0.492404	-0.631446	0.241911	-0.29398	0.469273	44.7525	34.0927	24.4094				114.545	207.597	90.8885				-0.408158	-0.784559	-0.570951	-0.587889	0.188771	31.8126	31.4257	36.5691
207	CUST_347_PI424987113	10966	16778	28875	43442	FCGR1A	NM_000566.3	FW	1231	GTGAGCACTGCGTACAAACATCCAAAAGTTCAACAACACCAGAACTGTGTGTCTCATGGT	N/A	23.6361	23.6724	26.4632				32.6255	32.626	36.0887				-0.139982	-0.139321	-0.134729	-0.13801	0.00286129	115.803	87.4685	85.5765				77.8424	45.8088	46.8316				0.172504	0.280903	0.261816	0.238407	0.0578667	142.048	145.77	397.591
208	CUST_348_PI424987113	9789	14050	21460	28018	FCGR1A	NM_000566.3	FW	1261	CAACAACACCAGAACTGTGTGTCTCATGGTATGTAACTCTTAAAGCAAATAAATGAACTG	N/A	23.6944	23.6617	23.6334				33.7258	31.7667	32.3606				-0.153315	-0.127927	-0.136489	-0.139244	0.0129165	84.8422	57.3992	81.3015				43.1084	42.2304	45.0241				0.29405	0.13328	0.256654	0.227995	0.0841291	96.2627	73.2974	70.0019
209	CUST_349_PI424987113	2962	3542	11950	35330	FCGR1A	NM_000566.3	FW	1291	ATGTAACTCTTAAAGCAAATAAATGAACTGACTTCAACTGGGATACATTTGGAAATGTGG	N/A	24.883	23.6163	23.8882				38.4671	34.2106	34.9362				-0.189186	-0.160949	-0.165093	-0.171743	0.015248	24.0675	23.177	56.3485				37.0421	36.8528	43.1925				-0.187265	-0.201414	0.115474	-0.0910684	0.179011	43.8048	46.0343	45.971
210	CUST_350_PI424987113	4611	5488	5694	15840	FCGR1A	NM_000566.3	FW	1321	ACTTCAACTGGGATACATTTGGAAATGTGGTCATCAAAGATGACTTGAAATGAGGCCTAC	N/A	24.2061	25.3327	23.6635				37.2926	37.6077	32.9934				-0.187699	-0.171595	-0.144348	-0.167881	0.0219126	23.5634	62.0809	45.7941				36.0822	49.3454	39.8395				-0.185054	0.0997111	0.0604958	-0.00828242	0.154339	42.6192	45.3633	40.6779
211	CUST_351_PI424987113	13914	28117	33145	36560	FCGR1A	NM_000566.3	FW	1351	TCATCAAAGATGACTTGAAATGAGGCCTACTCTAAAGAATTCTTGAAAAACTTACAAGTC	N/A	23.7948	24.3232	24.9167				32.5276	34.0367	35.7261				-0.13577	-0.145927	-0.156495	-0.146064	0.010363	22.7697	23.283	24.3842				45.4382	38.4127	38.1475				-0.300065	-0.217435	-0.194357	-0.237286	0.0555795	42.0527	43.0755	43.3745
212	CUST_352_PI424987113	4740	5659	25027	42017	FCGR1A	NM_000566.3	FW	1396	TCTTGAAAAACTTACAAGTCAAGCCTAGCCTGATAATCCTATTACATAGTTTGAAAAATA	N/A	24.1924	23.7711	25.908				37.2443	32.0521	37.8259				-0.187381	-0.129806	-0.164355	-0.160514	0.0289787	23.5562	23.3087	24.4416				36.2119	36.6371	39.566				-0.186746	-0.196404	-0.209193	-0.197448	0.01126	42.6077	40.9698	44.2518
213	CUST_353_PI424987113	1047	1242	2247	20146	FCGR1A	NM_000566.3	FW	1426	TGATAATCCTATTACATAGTTTGAAAAATAGTATTTTATTTCTCAGAACAAGGTAAAAAG	N/A	25.5405	24.8568	22.8958				38.8255	38.2173	69.5517				-0.181888	-0.186814	-0.482552	-0.283751	0.172184	24.5089	24.0256	24.0097				36.047	34.8409	34.8531				-0.167546	-0.161416	-0.161855	-0.163605	0.00341946	44.6226	43.5855	36.6613
214	CUST_354_PI424987113	13950	28412	39170	44406	FCGR1A	NM_000566.3	FW	1456	GTATTTTATTTCTCAGAACAAGGTAAAAAGGTGAGTGGGTGCATATGTACAGAAGATTAA	N/A	24.2243	24.4774	26.7847				33.307	36.1356	37.4669				-0.138285	-0.16917	-0.145761	-0.151072	0.0161129	23.7877	52.392	45.5324				37.1016	44.2682	45.0557				-0.19304	0.0731732	0.00457118	-0.0384317	0.138218	41.5047	43.8608	45.2803
215	CUST_355_PI424987113	132	182	6285	31183	FCGR1A	NM_000566.3	FW	1486	GTGAGTGGGTGCATATGTACAGAAGATTAAGACAGAGAAACAGACAGAAAGAGACACACA	N/A	96.5308	25.082	42.0393				80.4724	37.619	35.6927				0.0790191	-0.176046	0.0710768	-0.00864995	0.145023	147.965	60.9085	30.4352				1994.57	77.2203	39.6717				-1.12969	-0.103054	-0.115105	-0.449283	0.589281	69.9749	44.765	42.9034
216	CUST_356_PI424987113	10215	14856	39874	44570	FCGR1A	NM_000566.3	FW	1507	TTAAGACAGAGAAACAGACAGAAAGAGACACACACACAGCCAGGAGTGGGTAGATTTCAG	N/A	169.653	151.372	76.1649				109.241	156.345	42.0515				0.191178	-0.0140359	0.257974	0.145039	0.141753	137.12	135.628	201.66				197.869	227.812	223.773				-0.159276	-0.225227	-0.0451875	-0.14323	0.091086	63.6255	44.1509	45.2516
217	CUST_357_PI424987113	1827	2117	2903	39632	FCGR1A	NM_000566.3	FW	1531	GAGACACACACACAGCCAGGAGTGGGTAGATTTCAGGGAGACAAGAGGGAATAGTATAGA	N/A	51.5778	77.9733	25.2873				112.912	63.1593	37.408				-0.340276	0.0915089	-0.170061	-0.13961	0.217497	121.657	114.677	121.42				159.28	206.65	116.794				-0.117025	-0.255759	0.0168719	-0.118637	0.136323	52.798	35.3525	43.5688
218	CUST_358_PI424987113	9252	12795	25624	35770	FCGR1A	NM_000566.3	FW	1561	TTTCAGGGAGACAAGAGGGAATAGTATAGACAATAAGGAAGGAAATAGTACTTACAAATG	N/A	22.5986	23.7365	24.0346				52.3193	32.0668	35.0751				-0.364581	-0.130638	-0.164163	-0.219794	0.126505	37.6912	23.264	23.372				266.05	36.6844	37.9972				-0.848724	-0.197797	-0.211057	-0.419192	0.372044	25.5794	41.0336	43.0889
219	CUST_359_PI424987113	12857	22570	31862	37437	FCGR1A	NM_000566.3	FW	1576	ACAAGAGGGAATAGTATAGACAATAAGGAAGGAAATAGTACTTACAAATGACTCCTAAGG	N/A	23.6286	23.9319	24.4874				31.6564	33.68	36.3178				-0.127023	-0.148394	-0.171177	-0.148865	0.0220807	24.9148	23.3187	30.8654				88.5928	37.8416	39.843				-0.550942	-0.210266	-0.110881	-0.290696	0.230792	40.9343	42.6013	54.014
220	CUST_360_PI424987113	9921	14367	20677	42464	FCGR1A	NM_000566.3	FW	1595	AAGGAAGGAAATAGTACTTACAAATGACTCCTAAGGGACTGTGAGACTGAGAGGGCTCAC	N/A	108.476	75.7005	70.801				39.1779	46.3376	41.3943				0.442294	0.213165	0.233099	0.296186	0.126925	99.5563	61.8183	119.993				161.075	76.1375	50.9075				-0.20896	-0.0904817	0.372373	0.0243102	0.307197	34.377	62.5206	42.2618
221	CUST_361_PI424987113	11392	17744	28350	29272	FCGR1A	NM_000566.3	FW	1621	ACTCCTAAGGGACTGTGAGACTGAGAGGGCTCACGCCTCTGTGTTCAGGATACTTAGTTC	N/A	22.5597	39.9084	57.8734				57.5476	34.5581	53.9067				-0.406694	0.0625144	0.0308361	-0.104448	0.262231	54.8907	99.7711	38.9845				44.2774	46.1482	40.2556				0.0933168	0.33485	-0.0139348	0.138077	0.178649	47.039	41.3653	55.4445
222	CUST_362_PI424987113	1908	2252	18243	18718	FCGR1A	NM_000566.3	FW	1651	TCACGCCTCTGTGTTCAGGATACTTAGTTCATGGCTTTTCTCTTTGACTTTACTAAAAGA	N/A	24.9346	23.6058	25.2918				38.2825	32.0891	32.9174				-0.186198	-0.133339	-0.114446	-0.144661	0.0371918	24.0698	23.198	23.7049				35.2141	37.2868	35.6177				-0.165243	-0.206105	-0.176829	-0.182726	0.0210598	83.5148	72.7015	40.9108
223	CUST_363_PI424987113	7248	9329	43162	44150	FCGR1A	NM_000566.3	FW	1681	ATGGCTTTTCTCTTTGACTTTACTAAAAGAGAATGTCTCCATACGCGTTCTAGGCATACA	N/A	24.0911	25.6025	119.703				35.9758	36.5471	751.593				-0.174153	-0.15457	-0.797878	-0.375534	0.365892	3637.7	24.3373	24.7287				2684.04	41.2016	40.6921				0.132038	-0.228643	-0.21631	-0.104305	0.204772	42.5575	45.2188	45.153
224	CUST_364_PI424987113	2300	2821	6631	44067	FCGR1A	NM_000566.3	FW	1711	GAATGTCTCCATACGCGTTCTAGGCATACAAGGGGGTAACTCATGATGAGAAATGGATGT	N/A	24.6103	78.6242	26.5768				38.2614	66.8654	37.486				-0.191643	0.0703549	-0.149368	-0.0902186	0.140658	23.8477	71.9146	40.9252				33.586	70.0109	44.1698				-0.148712	0.0116515	-0.0331341	-0.0567316	0.0827451	43.1929	47.9874	45.5983
225	CUST_365_PI424987113	2660	3111	22677	39861	FCGR1A	NM_000566.3	FW	1741	AGGGGGTAACTCATGATGAGAAATGGATGTGTTATTCTTGCCCTCTCTTTTGAGGCTCTC	N/A	98.151	99.6761	104.166				81.7611	75.871	111.36				0.0793478	0.118515	-0.0290033	0.0562865	0.0764152	70.5858	121.545	144.158				162.055	155.502	188.332				-0.360945	-0.107001	-0.116087	-0.194678	0.144064	124.68	103.764	109.96
226	CUST_366_PI424987113	8825	12050	16489	26406	FCGR1A	NM_000566.3	FW	1771	GTTATTCTTGCCCTCTCTTTTGAGGCTCTCTCATAACCCCTCTATTTCTAGAGACAACAA	N/A	28.6317	51.7097	93.0076				48.7705	40.1778	77.2032				-0.231311	0.109586	0.0808829	-0.0136141	0.189076	58.8039	74.3574	98.716				59.2202	83.0025	51.2909				-0.00306352	-0.0477668	0.284347	0.0778389	0.180233	50.3854	71.6776	112.119
227	CUST_367_PI424987113	7258	9336	15005	17323	FCGR1A	NM_000566.3	FW	1801	TCATAACCCCTCTATTTCTAGAGACAACAAAAATGCTGCCAGTCCTAGGCCCCTGCCCTG	N/A	285.98	243.014	251.706				295.282	258.705	311.264				-0.0139016	-0.0271736	-0.0922364	-0.0444372	0.0419239	410.057	372.505	354.568				421.391	449.141	386.734				-0.0118408	-0.0812503	-0.0377119	-0.043601	0.0350775	449.472	403.969	432.347
228	CUST_368_PI424987113	5464	6740	16445	26896	FCGR1A	NM_000566.3	FW	1831	AAATGCTGCCAGTCCTAGGCCCCTGCCCTGTAGGAAGGCAGAATGTAACTGTTCTGTTTG	N/A	2671.87	2653.46	2686.78				3280.32	3221.01	2956.74				-0.0891009	-0.0841795	-0.0415812	-0.0716205	0.0261309	3470.29	3290.59	3332.26				4672.45	4030.66	4152.59				-0.129179	-0.0881032	-0.0955799	-0.104287	0.0218787	3540.29	3199.93	3255.61
229	CUST_369_PI424987113	9042	12507	38287	44073	FCGR1A	NM_000566.3	FW	1861	TAGGAAGGCAGAATGTAACTGTTCTGTTTGTTTAACGATTAAGTCCAAATCTCCAAGTGC	N/A	23.9519	24.6394	26.4151				34.5603	36.6338	37.2281				-0.159237	-0.172253	-0.149019	-0.160169	0.011645	23.525	23.6136	24.575				34.1711	38.2882	40.8458				-0.162131	-0.209903	-0.220655	-0.197563	0.0311526	41.1797	43.0529	45.2274
230	CUST_370_PI424987113	3958	4661	6970	43632	FCGR1A	NM_000566.3	FW	1891	TTTAACGATTAAGTCCAAATCTCCAAGTGCGGCACTGCAAAGAGACGCTTCAAGTGGGGA	N/A	26.2864	75.137	29.8793				38.7567	41.4906	38.3138				-0.168615	0.257904	-0.107985	-0.00623203	0.230748	34.6191	350.103	56.2526				112.234	709.772	45.7886				-0.510808	-0.306923	0.0893855	-0.242782	0.305195	141.047	93.6913	1903.8
231	CUST_371_PI424987113	9781	13957	24008	43726	FCGR1A	NM_000566.3	FW	1921	GGCACTGCAAAGAGACGCTTCAAGTGGGGAGAAGCGGCGATACCATAGAGTCCAGATCTT	N/A	23.8778	23.7356	26.4319				33.9934	31.8989	37.5681				-0.153401	-0.128376	-0.15269	-0.144822	0.0142477	23.5205	30.7323	23.2001				34.7305	38.3472	64.8601				-0.169264	-0.0961389	-0.446488	-0.237297	0.184818	40.9498	65.4699	44.967
232	CUST_372_PI424987113	12808	22313	36114	43748	FCGR1A	NM_000566.3	FW	1951	GAAGCGGCGATACCATAGAGTCCAGATCTTGCCTCCAGAGATTTGCTTTACCTTCCTGAT	N/A	60.3117	87.4347	86.473				79.2108	91.6172	139.838				-0.118383	-0.0202933	-0.208745	-0.115807	0.0942522	87.4792	118.014	109.7				122.918	82.6097	51.6266				-0.147712	0.154902	0.327333	0.111508	0.240477	76.7479	151.004	70.7624
233	CUST_373_PI424987113	6852	8774	22436	27332	FCGR1A	NM_000566.3	FW	1981	GCCTCCAGAGATTTGCTTTACCTTCCTGATTTTCTGGTTACTAATTAGCTTCAGGATACG	N/A	39.8479	43.7419	25.6048				52.639	85.2963	73.1293				-0.120902	-0.290032	-0.45577	-0.288901	0.167437	19.5917	83.9431	27.9371				147.326	73.1559	38.0217				-0.876208	0.0597358	-0.13385	-0.316774	0.494058	46.8167	71.6406	41.305
234	CUST_374_PI424987113	4442	5386	37690	42333	FCGR1A	NM_000566.3	FW	2011	TTTCTGGTTACTAATTAGCTTCAGGATACGCTGCTCTCATACTTGGGCTGTAGTTTGGAG	N/A	31.4776	34.0061	25.9273				38.4372	37.8697	35.0915				-0.0867498	-0.0467342	-0.131444	-0.0883095	0.0423766	37.5628	30.2301	25.101				37.4606	39.7895	38.07				0.00118288	-0.119329	-0.180892	-0.0996793	0.0926141	42.2341	42.894	45.2753
235	CUST_375_PI424987113	2129	2552	33984	36222	FCGR1A	NM_000566.3	FW	2041	CTGCTCTCATACTTGGGCTGTAGTTTGGAGACAAAATATTTTCCTGCCACTGTGTAACAT	N/A	24.8725	44.7144	24.864				37.6697	36.9685	35.8324				-0.180273	0.0826157	-0.158704	-0.0854539	0.145951	55.6261	56.7931	24.3091				37.1472	43.5434	38.1666				0.175352	0.115373	-0.195915	0.0316034	0.199306	43.628	42.7772	43.1815
236	CUST_376_PI424987113	2914	3431	20943	29913	FCGR1A	NM_000566.3	FW	2071	ACAAAATATTTTCCTGCCACTGTGTAACATAGCTGAGGTAAAAACTGAACTATGTAAATG	N/A	24.4553	23.7583	24.2167				37.9376	32.0008	33.0553				-0.190698	-0.129346	-0.135126	-0.151723	0.0338763	23.767	23.3528	23.3377				34.4892	36.2895	38.4906				-0.161709	-0.191443	-0.217296	-0.190149	0.0278163	42.9464	40.7235	42.7383
237	CUST_377_PI424987113	4729	5652	7792	11357	FCGR1A	NM_000566.3	FW	2086	TTCCTGCCACTGTGTAACATAGCTGAGGTAAAAACTGAACTATGTAAATGACTCTACTAA	N/A	24.0866	24.0529	23.6733				37.1083	36.5016	34.5382				-0.187695	-0.181144	-0.164041	-0.177626	0.012213	25.2067	43.6874	23.2206				35.9201	41.5798	37.1201				-0.153821	0.0214735	-0.203736	-0.112028	0.118279	33.0726	42.4372	41.5241
238	CUST_441_PI424987113	689	864	4113	38847	G418 Resistance	N/A	FW	1	ATGATTGAACAAGATGGATTGCACGCAGGTTCTCCGGCCGCTTGGGTGGAGAGGCTATTC	N/A	48.0414	100.088	131.115				77.5271	43.8521	41.5011				-0.207838	0.358394	0.499594	0.216716	0.374392	157.805	155.144	191.398				306.642	110.564	168.282				-0.288512	0.147124	0.0558996	-0.0284962	0.229753	70.1859	74.3786	105.139
239	CUST_442_PI424987113	12463	21084	26365	43312	G418 Resistance	N/A	FW	46	CTTGGGTGGAGAGGCTATTCGGCTATGACTGGGCACAACAGACAATCGGCTGCTCTGATG	N/A	24.583	26.7232	25.9267				31.9648	33.2068	37.1128				-0.114038	-0.0943387	-0.155777	-0.121385	0.0313712	72.876	73.3714	53.2784				42.0917	129.191	128.314				0.238388	-0.245705	-0.381723	-0.12968	0.325931	48.5109	52.9131	44.9522
240	CUST_443_PI424987113	10224	14952	20383	33127	G418 Resistance	N/A	FW	301	GATCTCCTGTCATCTCACCTTGCTCCTGCCGAGAAAGTATCCATCATGGCTGATGCAATG	N/A	308.526	335.189	324.071				243.403	356.065	307.099				0.102965	-0.0262403	0.0233623	0.0333624	0.0651807	509.797	482.649	526.172				1016.68	487.386	551.649				-0.299786	-0.00424155	-0.0205359	-0.108188	0.166129	509.953	456.426	496.738
241	CUST_444_PI424987113	1059	1248	7652	17280	G418 Resistance	N/A	FW	331	GAGAAAGTATCCATCATGGCTGATGCAATGCGGCGGCTGCATACGCTTGATCCGGCTACC	N/A	25.7049	44.6312	23.7954				39.1248	38.6698	32.7857				-0.182436	0.0622666	-0.139192	-0.0864538	0.130598	24.6487	68.4243	39.7247				36.7418	38.4899	38.9214				-0.173367	0.249863	0.00887283	0.0284565	0.212293	44.9346	42.2097	40.7004
242	CUST_445_PI424987113	3718	4429	30698	37448	G418 Resistance	N/A	FW	421	ATCGAGCGAGCACGTACTCGGATGGAAGCCGGTCTTGTCGATCAGGATGATCTGGACGAA	N/A	24.3811	24.5174	24.2399				37.7523	33.9522	35.9121				-0.18989	-0.141394	-0.17071	-0.167331	0.0244241	23.5511	24.1236	23.3793				32.9638	37.4627	37.9083				-0.146027	-0.191158	-0.209903	-0.182363	0.0328341	42.7241	42.1852	42.9442
243	CUST_446_PI424987113	9948	14393	23024	37206	G418 Resistance	N/A	FW	436	CACGTACTCGGATGGAAGCCGGTCTTGTCGATCAGGATGATCTGGACGAAGAGCATCAGG	N/A	23.6515	24.126	24.0825				33.5042	32.0129	35.5984				-0.151239	-0.122841	-0.169729	-0.147936	0.0236179	23.2949	23.4667	23.3896				35.4	39.2349	37.99				-0.181742	-0.223221	-0.210647	-0.205203	0.0212687	40.7347	42.2629	43.1667
244	CUST_447_PI424987113	3997	4775	6897	17427	G418 Resistance	N/A	FW	541	GGCGAGGATCTCGTCGTGACCCATGGCGATGCCTGCTTGCCGAATATCATGGTGGAAAAT	N/A	73.9267	67.8339	59.8648				42.6064	41.3951	88.2794				0.239327	0.214498	-0.168687	0.0950458	0.228737	182.394	190.06	145.589				183.779	95.8807	51.0545				-0.00328487	0.29716	0.455095	0.249657	0.232853	92.0463	71.0229	60.453
245	CUST_448_PI424987113	8105	10809	25135	25214	G418 Resistance	N/A	FW	556	TCGTCGTGACCCATGGCGATGCCTGCTTGCCGAATATCATGGTGGAAAATGGCCGCTTTT	N/A	130.882	89.4204	115.515				58.4697	176.836	37.7746				0.349948	-0.296134	0.485438	0.179751	0.417659	298.261	287.693	261.859				256.111	122.504	155.51				0.0661685	0.370779	0.22631	0.221086	0.152372	172.013	111.249	145.407
246	CUST_449_PI424987113	10728	16154	17147	23764	G418 Resistance	N/A	FW	571	GCCTGCTTGCCGAATATCATGGTGGAAAATGGCCGCTTTTCTGGATTCATCGACTGTGGC	N/A	163.082	153.67	150.034				118.866	111.771	93.7225				0.137348	0.138261	0.204346	0.159985	0.0384204	259.775	215.603	246.386				508.632	379.187	473.772				-0.291806	-0.245199	-0.283955	-0.273653	0.0249529	189.236	218.758	235.89
247	CUST_450_PI424987113	10720	16060	29726	33822	G418 Resistance	N/A	FW	586	CGAATATCATGGTGGAAAATGGCCGCTTTTCTGGATTCATCGACTGTGGCCGGCTGGGTG	N/A	170.738	23.6858	37.833				40.6915	32.8829	36.1555				0.622827	-0.142481	0.0196961	0.166681	0.403271	55.9104	68.2271	61.9843				47.7522	44.2219	44.642				0.0684988	0.188319	0.142538	0.133119	0.060463	43.0106	41.9625	43.0354
248	CUST_456_PI424987113	11262	17480	19143	34403	GAPDH	NM_002046.3	FW	121	GGAGTCAACGGATTTGGTCGTATTGGGCGCCTGGTCACCAGGGCTGCTTTTAACTCTGGT	N/A	231146	232786	211081				166449	178914	153654				0.142604	0.114312	0.137906	0.131607	0.0151614	413058	414871	409690				166238	191140	168412				0.395282	0.336562	0.386081	0.372641	0.0315829	655623	643671	615226
249	CUST_457_PI424987113	2615	3171	8122	25308	GAPDH	NM_002046.3	FW	136	GATTTGGTCGTATTGGGCGCCTGGTCACCAGGGCTGCTTTTAACTCTGGTAAAGTGGATA	N/A	185321	209647	227633				149998	155077	172456				0.0918397	0.130942	0.120556	0.114446	0.0202545	348311	417569	411669				185101	222868	197446				0.274559	0.272681	0.3191	0.28878	0.0262748	548725	640645	635571
250	CUST_458_PI424987113	13519	25530	30844	41151	GAPDH	NM_002046.3	FW	151	CTGGTCACCAGGGCTGCTTTTAACTCTGGTAAAGTGGATATTGTTGCCATCAATGACCCC	N/A	212730	189396	150238				163616	126752	121444				0.114003	0.174415	0.0924036	0.12694	0.0425087	383142	366805	302260				196111	188340	148924				0.290858	0.289494	0.307416	0.295922	0.00997688	596049	545615	343427
251	CUST_459_PI424987113	2277	2723	10198	21253	GAPDH	NM_002046.3	FW	181	AAAGTGGATATTGTTGCCATCAATGACCCCTTCATTGACCTCAACTACATGGTTTACATG	N/A	143756	150854	168780				115078	121932	144356				0.0966352	0.0924421	0.067887	0.0856548	0.0155295	273216	269406	94440.1				157551	129402	49.5739				0.239086	0.318465	3.2799	1.27915	1.73316	404008	449481	482198
252	CUST_460_PI424987113	4368	5255	10274	44250	GAPDH	NM_002046.3	FW	196	TTGTTGCCATCAATGACCCCTTCATTGACCTCAACTACATGGTTTACATGTTCCAATATG	N/A	147868	159974	146104				111712	123261	109873				0.121777	0.113224	0.123771	0.119591	0.00560331	268214	294131	278314				133736	136476	137354				0.302235	0.333484	0.306692	0.314137	0.0169027	423206	477431	425304
253	CUST_461_PI424987113	615	730	44805	44946	GAPDH	NM_002046.3	FW	211	TTCATTGACCTCAACTACATGGTTTACATGTTCCAATATGATTCCACCCATGGCAAATTC	N/A	111251	102001	114945				83885.8	75635.4	85450				0.122616	0.129881	0.128777	0.127091	0.0039148	205585	203570	202338				104733	97724.4	89839.8				0.292907	0.31871	0.352609	0.321409	0.0299423	325410	247678	299774
254	CUST_462_PI424987113	479	560	12230	15424	GAPDH	NM_002046.3	FW	241	TTCCAATATGATTCCACCCATGGCAAATTCCATGGCACCGTCAAGGCTGAGAACGGGAAG	N/A	151493	168540	189471				98989.2	108966	123473				0.184804	0.189415	0.185973	0.18673	0.00239698	287932	312916	352942				127178	115173	140783				0.354878	0.434078	0.399154	0.396037	0.0396917	454209	501445	549804
255	CUST_463_PI424987113	4359	5250	35623	43682	GAPDH	NM_002046.3	FW	256	ATTCCACCCATGGCAAATTCCATGGCACCGTCAAGGCTGAGAACGGGAAGCTTGTCATCA	N/A	159050	157314	166516				101008	109169	108851				0.197178	0.158668	0.184624	0.180157	0.0196395	297750	321454	325579				132422	114953	122851				0.35189	0.446599	0.423276	0.407255	0.0493453	461179	490615	484261
256	CUST_464_PI424987113	5065	6211	32285	44484	GAPDH	NM_002046.3	FW	271	CATGGCACCGTCAAGGCTGAGAACGGGAAGCTTGTCATCAATGGAAATCCCATCACCATC	N/A	199037	210149	177034				153846	151103	130349				0.111847	0.143254	0.132946	0.129349	0.0160095	376982	396936	343365				211318	181746	170745				0.251384	0.339254	0.303409	0.298016	0.0441826	603950	616883	520208
257	CUST_465_PI424987113	13660	26452	32408	39768	GAPDH	NM_002046.3	FW	286	TCAAGGCTGAGAACGGGAAGCTTGTCATCAATGGAAATCCCATCACCATCTTCCAGGAGC	N/A	215350	204424	181855				175440	168413	150586				0.0890157	0.0841561	0.0819411	0.0850376	0.00361872	413631	416055	356216				213855	214141	177317				0.286494	0.288451	0.302964	0.292636	0.00899723	625181	633014	551052
258	CUST_466_PI424987113	7300	9370	15254	28599	GAPDH	NM_002046.3	FW	302	TTGTCATCAATGGAAATCCCATCACCATCTTCCAGGAGCGAGATCCCTCCAAAATCAAGT	N/A	160514	178633	180351				131106	151435	153019				0.0878892	0.0717351	0.071373	0.0769991	0.00943289	312519	334551	335857				172840	176321	179097				0.257231	0.278157	0.273067	0.269485	0.0109132	528275	563784	579814
259	CUST_467_PI424987113	7961	10519	39672	44107	GAPDH	NM_002046.3	FW	316	ATGGAAATCCCATCACCATCTTCCAGGAGCGAGATCCCTCCAAAATCAAGTGGGGCGATG	N/A	201045	178690	183298				153834	145873	150734				0.116241	0.0881244	0.0849468	0.0964375	0.017224	377122	348883	352398				170064	157932	159554				0.34587	0.344211	0.344126	0.344736	0.000983288	644368	593093	579206
260	CUST_468_PI424987113	4093	4837	28989	43804	GAPDH	NM_002046.3	FW	466	TCATCTCTGCCCCCTCTGCTGATGCCCCCATGTTCGTCATGGGTGTGAACCATGAGAAGT	N/A	410201	429578	384346				395702	420199	371909				0.0156294	0.00958712	0.0142864	0.0131676	0.00317271	629987	718267	664156				450220	516211	445586				0.145907	0.143459	0.173339	0.154235	0.0165898	1280775	1231642	1251274	Saturated
261	CUST_469_PI424987113	4776	5767	34359	34836	GAPDH	NM_002046.3	FW	481	GATGCCCCCATGTTCGTCATGGGTGTGAACCATGAGAAGTATGACAACAGCCTCAAGATC	N/A	408343	448495	430372				404299	435868	437455				0.00432266	0.0124034	-0.00708988	0.00321206	0.00979398	531785	740137	717962				510104	517082	499609				0.0180773	0.155753	0.157472	0.110434	0.0799879	1250193	1218759	1166041	Saturated
262	CUST_470_PI424987113	1124	1376	37421	40022	GAPDH	NM_002046.3	FW	496	TGTTCGTCATGGGTGTGAACCATGAGAAGTATGACAACAGCCTCAAGATCATCAGCAATG	N/A	347103	318877	339357				368045	341253	357337				-0.025442	-0.0294535	-0.0224214	-0.0257723	0.00352767	618357	615521	630244				508889	434912	435958				0.0846164	0.150842	0.160064	0.131841	0.0411566	1140287	1043877	1098088
263	CUST_471_PI424987113	9834	14013	22480	34756	GAPDH	NM_002046.3	FW	511	CATGAGAAGTATGACAACAGCCTCAAGATCATCAGCAATGCCTCCTGCACCACCAACTGC	N/A	456581	473088	441769				475958	467794	458055				-0.0180511	0.00488784	-0.0157228	-0.00962867	0.0126254	745888	726905	735462		Saturated	Saturated	563596	610350	541819				0.121706	0.0758988	0.132706	0.110104	0.0301285	1157698	1099719	1168949	Saturated
264	CUST_472_PI424987113	10832	16356	26162	37960	GAPDH	NM_002046.3	FW	571	TTAGCACCCCTGGCCAAGGTCATCCATGACAACTTTGGTATCGTGGAAGGACTCATGACC	N/A	565214	576060	504216				597292	576877	530995				-0.0239733	-0.000615881	-0.0224737	-0.0156876	0.013074	723614	734456	737399	Saturated	Saturated	Saturated	707724	709537	626173				0.00964292	0.0149905	0.0710082	0.0318806	0.0339909	1106028	1128261	1227170	Saturated
265	CUST_473_PI424987113	437	623	10496	26604	GAPDH	NM_002046.3	FW	586	TGGCCAAGGTCATCCATGACAACTTTGGTATCGTGGAAGGACTCATGACCACAGTCCATG	N/A	507890	581858	547267				521048	582008	572316				-0.0111078	-0.000111795	-0.0194369	-0.0102188	0.00969316	759665	721178	738152	Saturated	Saturated	Saturated	717414	768791	735921				0.0248526	-0.0277659	0.0013146	-0.000532923	0.0263579	1304202	1141139	1160467	Saturated
266	CUST_474_PI424987113	1065	1336	10315	35404	GAPDH	NM_002046.3	FW	601	AACTTTGGTATCGTGGAAGGACTCATGACCACAGTCCATGCCATCACTGCCACCCAGAAG	N/A	549582	616551	648007				522808	595060	651745				0.0216904	0.015408	-0.00249794	0.0115335	0.012551	781164	721153	731111	Saturated	Saturated	Saturated	682014	777414	698278				0.0589489	-0.0326246	0.0199551	0.0154265	0.0459544	1338680	1146876	1206219	Saturated
267	CUST_475_PI424987113	1258	1623	35894	41648	GAPDH	NM_002046.3	FW	616	TCGTGGAAGGACTCATGACCACAGTCCATGCCATCACTGCCACCCAGAAGACTGTGGATG	N/A	463393	442822	451773				433737	424497	434395				0.0287228	0.0183546	0.0170354	0.0213709	0.00640099	739028	754270	752379	Saturated	Saturated	Saturated	554358	485007	472407				0.124871	0.191779	0.20212	0.172923	0.0419346	1287141	1215577	1251436	Saturated
268	CUST_476_PI424987113	12510	21339	27033	43289	GAPDH	NM_002046.3	FW	811	ACTGCCAACGTGTCAGTGGTGGACCTGACCTGCCGTCTAGAAAAACCTGCCAAATATGAT	N/A	695970	700384	767540	Saturated	Saturated	Saturated	941467	921958	842676	Saturated			-0.131215	-0.119375	-0.0405597	-0.0970498	0.0492788	751459	762391	791651	Saturated	Saturated	Saturated	1161146	1120936	998042				-0.188981	-0.167403	-0.100615	-0.152333	0.0460703	1254635	1282617	1351737	Saturated
269	CUST_477_PI424987113	7654	9907	14257	34219	GAPDH	NM_002046.3	FW	826	TGTCAGTGGTGGACCTGACCTGCCGTCTAGAAAAACCTGCCAAATATGATGACATCAAGA	N/A	674520	675350	679417	Saturated	Saturated	Saturated	1028163	985098	1006183	Saturated	Saturated	Saturated	-0.183067	-0.163951	-0.170541	-0.17252	0.0097108	721920	733531	725123	Saturated	Saturated	Saturated	1469510	1438586	1334373				-0.308683	-0.292518	-0.264865	-0.288689	0.0221585	1192198	1178834	1232799	Saturated
270	CUST_478_PI424987113	2969	3546	17594	19755	GAPDH	NM_002046.3	FW	841	TGCCGTCTAGAAAAACCTGCCAAATATGATGACATCAAGAAGGTGGTGAAGCAGGCGTCG	N/A	723571	702746	668396	Saturated	Saturated	Saturated	980880	958241	949300		Saturated	Saturated	-0.132135	-0.134677	-0.15237	-0.139727	0.0110223	760848	748558	725416	Saturated	Saturated	Saturated	1132301	1086586	1197112				-0.172664	-0.161838	-0.217547	-0.184017	0.0295386	1310993	1219117	1142454	Saturated
271	CUST_479_PI424987113	10174	14811	26159	35318	GAPDH	NM_002046.3	FW	862	AAATATGATGACATCAAGAAGGTGGTGAAGCAGGCGTCGGAGGGCCCCCTCAAGGGCATC	N/A	675543	670603	686678	Saturated	Saturated	Saturated	991452	946888	1031830	Saturated	Saturated	Saturated	-0.166619	-0.149833	-0.176855	-0.164436	0.0136426	728012	730270	729431	Saturated	Saturated	Saturated	1315484	1245954	1109755				-0.256947	-0.232018	-0.182243	-0.223736	0.0380345	1176951	1158592	1241527	Saturated
272	CUST_480_PI424987113	3630	4375	5233	35175	GAPDH	NM_002046.3	FW	991	GCTGGGGCTGGCATTGCCCTCAACGACCACTTTGTCAAGCTCATTTCCTGGTATGACAAC	N/A	699947	697721	684349	Saturated	Saturated	Saturated	1028628	993570	1010590				-0.167193	-0.153517	-0.169297	-0.163336	0.00856841	734632	735920	732969	Saturated	Saturated	Saturated	1302384	1288073	1057233				-0.248669	-0.24311	-0.159085	-0.216955	0.0501937	1259350	1247852	1222710	Saturated
273	CUST_481_PI424987113	7229	9231	16439	23284	GAPDH	NM_002046.3	FW	1021	TTTGTCAAGCTCATTTCCTGGTATGACAACGAATTTGGCTACAGCAACAGGGTGGTGGAC	N/A	678560	667456	690862	Saturated	Saturated	Saturated	1028348	962951	946632	Saturated	Saturated	Saturated	-0.180552	-0.159182	-0.13679	-0.158841	0.0218829	725160	721059	740474	Saturated	Saturated	Saturated	1745882	1707987	1864402	Saturated	Saturated	Saturated	-0.381581	-0.374514	-0.40103	-0.385708	0.0137313	1208832	1157514	1183604	Saturated
274	CUST_482_PI424987113	19	20	18896	34141	GAPDH	NM_002046.3	FW	1036	TCATTTCCTGGTATGACAACGAATTTGGCTACAGCAACAGGGTGGTGGACCTCATGGCCC	N/A	740846	674135	676943	Saturated	Saturated	Saturated	1088678	958626	1010988	Saturated	Saturated	Saturated	-0.167172	-0.152902	-0.174194	-0.164756	0.0108495	760698	729935	724338	Saturated	Saturated	Saturated	1593588	1693156	1761028	Saturated	Saturated	Saturated	-0.321164	-0.365413	-0.385825	-0.357467	0.0330547	1392001	1177810	1226096	Saturated
275	CUST_483_PI424987113	14627	39438	43419	44599	GAPDH	NM_002046.3	FW	1051	GAATTTGGCTACAGCAACAGGGTGGTGGACCTCATGGCCCACATGGCCTCCAAGGAGTAA	N/A	718629	742342	761918	Saturated	Saturated	Saturated	1043272	1043923	1056875	Saturated	Saturated	Saturated	-0.161893	-0.148065	-0.142116	-0.150691	0.0101469	742572	780174	792271	Saturated	Saturated	Saturated	1327218	1334055	1345250				-0.252204	-0.232982	-0.229929	-0.238372	0.0120757	1284313	1370180	1405449	Saturated
276	CUST_484_PI424987113	10821	16428	23908	30740	GAPDH	NM_002046.3	FW	1246	TTGAAGAGGGGAGGGGCCTAGGGAGCCGCACCTTGTCATGTACCATCAATAAAGTACCCT	N/A	674382	681090	670093	Saturated	Saturated	Saturated	969890	959020	980490	Saturated	Saturated	Saturated	-0.157816	-0.148623	-0.165308	-0.157249	0.00835707	728089	738750	722220	Saturated	Saturated	Saturated	1689401	1730631	1757457	Saturated	Saturated	Saturated	-0.365548	-0.369707	-0.386215	-0.373823	0.010931	1185860	1201804	1190594	Saturated
277	CUST_485_PI424987113	5212	6395	16590	41840	GAPDH	NM_002046.3	FW	1261	GAGGGGCCTAGGGAGCCGCACCTTGTCATGTACCATCAATAAAGTACCCTGTGCTCAACC	N/A	687660	681446	752626	Saturated	Saturated	Saturated	1073575	972485	1089440	Saturated	Saturated	Saturated	-0.193458	-0.154451	-0.160624	-0.169511	0.0209672	723531	734287	781562	Saturated	Saturated	Saturated	1628530	1673908	1824888	Saturated	Saturated	Saturated	-0.352338	-0.357866	-0.368273	-0.359492	0.00809072	1259686	1217483	1385392	Saturated
278	CUST_508_PI424987113	13873	27969	36008	39325	GFP	N/A	FW	391	AAGGGCATCGACTTCAAGGAGGACGGCAACATCCTGGGGCACAAGCTGGAGTACAACTAC	N/A	42.9569	95.3209	87.0276				72.7318	131.514	66.6285				-0.228691	-0.139785	0.115997	-0.08416	0.17895	153.865	177.111	152.976				257.914	257.867	163.82				-0.224337	-0.16315	-0.0297437	-0.139077	0.099505	57.7347	88.5801	97.6936
279	CUST_509_PI424987113	12321	20571	22438	39155	GFP	N/A	FW	406	ACTTCAAGGAGGACGGCAACATCCTGGGGCACAAGCTGGAGTACAACTACAACAGCCACA	N/A	93.4346	74.7111	61.5924				104.542	36.0507	40.2084				-0.0487829	0.316471	0.18521	0.150966	0.185019	202.487	179.488	122.494				325.502	85.2358	179.459				-0.206156	0.323413	-0.165851	-0.0161984	0.294801	92.1981	128.923	72.7782
280	CUST_510_PI424987113	5867	7188	14376	33925	GFP	N/A	FW	421	ATCCTGGGGCACAAGCTGGAGTACAACTACAACAGCCACAACGTCTATATCATGGCCGAC	N/A	97.4589	30.5531	73.5019				42.4307	96.8209	39.3031				0.361141	-0.500914	0.271872	0.0440332	0.474044	83.2817	104.481	80.5695				117.83	127.939	45.6263				-0.150706	-0.0879636	0.246955	0.00276173	0.213792	40.6576	43.5757	92.7816
281	CUST_511_PI424987113	2625	3092	5896	12874	GFP	N/A	FW	436	ACAAGCTGGAGTACAACTACAACAGCCACAACGTCTATATCATGGCCGACAAGCAGAAGA	N/A	24.5495	23.9771	23.3302				38.0206	37.0524	37.1361				-0.189977	-0.189019	-0.201877	-0.193624	0.00716298	23.8291	23.4396	23.1365				34.5405	34.6646	35.9216				-0.161222	-0.169935	-0.191057	-0.174071	0.0153419	43.1046	42.0762	40.9278
282	CUST_512_PI424987113	6232	7712	32108	44444	GFP	N/A	FW	451	AACAGCCACAACGTCTATATCATGGCCGACAAGCAGAAGAACGGCATCAAGGTGAACTTC	N/A	43.2739	23.7413	26.2551				43.9097	33.6939	36.1292				-0.00633434	-0.152047	-0.138645	-0.0990087	0.0805376	38.1148	87.4919	90.6873				61.8671	45.9326	191.446				-0.210366	0.279846	-0.324501	-0.0850066	0.321084	42.5074	42.3093	45.3796
283	CUST_513_PI424987113	12552	21412	39487	44843	GFP	N/A	FW	466	ACGTCTATATCATGGCCGACAAGCAGAAGAACGGCATCAAGGTGAACTTCAAGATCCGCC	N/A	56.5667	24.6562	65.493				112.855	36.6246	40.6262				-0.299961	-0.171847	0.207389	-0.0881398	0.26383	72.5226	50.4638	64.5849				47.799	43.5825	48.3206				0.181055	0.0636674	0.125999	0.123574	0.0587312	42.5282	43.5029	45.7184
284	CUST_514_PI424987113	999	1216	26929	44049	GFP	N/A	FW	481	AAGCAGAAGAACGGCATCAAGGTGAACTTCAAGATCCGCCACAACATCGAGGACGGCAGC	N/A	79.0873	23.8666	26.8762				108.337	32.3121	37.5386				-0.136668	-0.131576	-0.14511	-0.137784	0.00683568	131.881	61.7229	88.3663				140.075	89.5295	79.1008				-0.0261771	-0.16152	0.0481057	-0.0465304	0.106285	117.781	42.0769	514.611
285	CUST_522_PI424987113	685	862	7315	17936	Hygromycin Resistance	N/A	FW	1	ATGGATAGATCCGGAAAGCCTGAACTCACCGCGACGTCTGTCGAGAAGTTTCTGATCGAA	N/A	32.518	39.1992	24.5412				89.2687	38.5656	32.1803				-0.438576	0.00707644	-0.117694	-0.183065	0.229905	87.1087	21.6831	23.861				64.1154	58.5838	34.3169				0.133099	-0.431658	-0.157819	-0.152126	0.282421	104.841	42.1257	41.867
286	CUST_523_PI424987113	6633	8446	24100	25809	Hygromycin Resistance	N/A	FW	16	CCGGAAAGCCTGAACTCACCGCGACGTCTGTCGAGAAGTTTCTGATCGAAAAGTTCGACA	N/A	23.7099	24.5447	23.6319				35.9222	31.8786	31.9085				-0.180433	-0.113542	-0.130409	-0.141461	0.0347885	23.2676	23.1981	24.7344				34.893	36.7574	37.5044				-0.175987	-0.199893	-0.180781	-0.185554	0.0126477	41.4426	41.0161	41.3789
287	CUST_524_PI424987113	13253	24246	25938	28075	Hygromycin Resistance	N/A	FW	31	GCGACGTCTGTCGAGAAGTTTCTGATCGAAAAGTTCGACAGCGTCTCCGACCTGATGCAG	N/A	35.0648	24.4156	24.1302				33.9391	32.7418	33.1379				0.0141699	-0.127435	-0.137764	-0.0836762	0.0848945	23.7584	24.0645	23.6734				36.5566	36.7475	37.0135				-0.187148	-0.183852	-0.1941	-0.188366	0.00523154	41.1109	41.6225	41.3788
288	CUST_525_PI424987113	14114	29791	38947	44000	Hygromycin Resistance	N/A	FW	46	TCGAGAAGTTTCTGATCGAAAAGTTCGACAGCGTCTCCGACCTGATGCAGCTCTCGGAGG	N/A	32.5822	25.211	26.077				34.3346	37.0614	36.7466				-0.0227508	-0.167332	-0.14896	-0.113014	0.0787083	38.6722	29.0727	55.9539				40.1569	39.8413	46.992				-0.0163618	-0.136849	0.0758072	-0.0258012	0.106642	41.4704	63.7306	45.4242
289	CUST_526_PI424987113	6992	8879	25346	34510	Hygromycin Resistance	N/A	FW	91	CTCTCGGAGGGCGAAGAATCTCGTGCTTTCAGCTTCGATGTAGGAGGGCGTGGATATGTC	N/A	74.7513	81.3191	61.9493				48.0482	40.0065	65.6767				0.191942	0.308062	-0.0253751	0.158209	0.169258	129.332	118.425	176.264				154.012	185.574	190.411				-0.0758469	-0.195073	-0.0335291	-0.101483	0.0837674	32.5714	33.623	40.8503
290	CUST_527_PI424987113	3703	4421	21062	28803	Hygromycin Resistance	N/A	FW	106	GCGAAGAATCTCGTGCTTTCAGCTTCGATGTAGGAGGGCGTGGATATGTCCTGCGGGTAA	N/A	68.8633	72.2142	47.0426				41.578	36.1677	46.115				0.219124	0.300302	0.00864928	0.176025	0.150527	134.814	89.2028	109.379				199.349	177.189	110.543				-0.169879	-0.298059	-0.00459571	-0.157511	0.147122	59.1241	61.3885	34.7139
291	CUST_528_PI424987113	5121	6247	27749	35906	Hygromycin Resistance	N/A	FW	121	AGCTTCGATGTAGGAGGGCGTGGATATGTCCTGCGGGTAAATAGCTGCGCCGATGGTTTC	N/A	88.5143	44.8789	67.6978				43.8984	48.2919	83.8689				0.304565	-0.0318321	-0.0930265	0.0599021	0.214082	84.8568	110.57	101.344				229.524	232.825	240.451				-0.432141	-0.323391	-0.375226	-0.37692	0.0543945	38.011	37.2684	39.8684
292	CUST_529_PI424987113	1572	1891	4523	31143	Hygromycin Resistance	N/A	FW	136	TAGGAGGGCGTGGATATGTCCTGCGGGTAAATAGCTGCGCCGATGGTTTCTACAAAGATC	N/A	30.1034	56.4955	62.5496				39.2413	98.54	37.6874				-0.115129	-0.241599	0.220029	-0.0455662	0.238546	71.7708	54.1604	44.7244				200.913	38.6161	43.0111				-0.447061	0.146913	0.0169641	-0.0943946	0.312253	41.3512	41.9413	41.6409
293	CUST_530_PI424987113	3542	4234	11151	27642	Hygromycin Resistance	N/A	FW	151	CTGCGGGTAAATAGCTGCGCCGATGGTTTCTACAAAGATCGTTATGTTTATCGGCACTTT	N/A	25.0689	23.8288	24.3352				38.6842	35.1051	33.1449				-0.188399	-0.168268	-0.134183	-0.163617	0.0274058	24.2017	23.4348	23.9503				39.1314	34.2393	37.0371				-0.208679	-0.164664	-0.189326	-0.187557	0.0220607	44.3797	41.1582	41.5951
294	CUST_531_PI424987113	3815	4574	7328	34761	Hygromycin Resistance	N/A	FW	166	ATAGCTGCGCCGATGGTTTCTACAAAGATCGTTATGTTTATCGGCACTTTGCATCGGCCG	N/A	24.9867	23.912	24.3985				38.541	36.7474	34.5742				-0.188215	-0.18661	-0.15139	-0.175405	0.0208131	24.1428	23.433	23.2899				39.1973	33.8685	38.5004				-0.210468	-0.159968	-0.218297	-0.196244	0.031659	44.2518	41.7336	43.2707
295	CUST_532_PI424987113	7206	9215	36216	44037	Hygromycin Resistance	N/A	FW	181	TACAAAGATCGTTATGTTTATCGGCACTTTGCATCGGCCGCGCTCCCGATTCCGGAAGTG	N/A	340.17	385.081	344.202				210.399	288.043	373.21				0.208653	0.126095	-0.0351394	0.0998696	0.123994	582.41	586.258	640.354				467.99	386.888	503.023				0.0949922	0.180504	0.104832	0.126776	0.046789	485.778	499.346	507.277
296	CUST_533_PI424987113	10753	16181	28931	34607	Hygromycin Resistance	N/A	FW	196	GTTATGTTTATCGGCACTTTGCATCGGCCGCGCTCCCGATTCCGGAAGTGCTTGACATTG	N/A	562.283	628.017	669.116				589.657	547.438	546.878				-0.0206444	0.059637	0.0876109	0.0422012	0.0561944	1001.9	900.998	1049.7				877.531	590.956	781.011				0.0575634	0.183169	0.128407	0.123047	0.0629741	695.746	712.448	797.621
297	CUST_534_PI424987113	5785	7124	11522	42524	Hygromycin Resistance	N/A	FW	226	CGCTCCCGATTCCGGAAGTGCTTGACATTGGGGAATTCAGCGAGAGCCTGACCTATTGCA	N/A	26.1654	23.0027	26.1552				37.591	45.0477	37.8498				-0.157357	-0.291893	-0.160505	-0.203252	0.0767821	91.6444	54.2197	56.3153				71.5339	41.9343	45.2579				0.107594	0.111588	0.0949322	0.104705	0.00869571	57.3641	41.2984	44.4659
298	CUST_535_PI424987113	4925	5952	24227	39716	Hygromycin Resistance	N/A	FW	406	GCGGGTTCGGCCCATTCGGACCGCAAGGAATCGGTCAATACACTACATGGCGTGATTTCA	N/A	25.6205	24.7022	25.3153				36.9791	31.7152	37.421				-0.159369	-0.108532	-0.169732	-0.145878	0.0327547	73.7926	58.4187	82.2615				38.7692	122.76	46.9692				0.279526	-0.322507	0.243383	0.0668009	0.337634	59.2099	42.2903	43.6036
299	CUST_536_PI424987113	8999	12291	38928	40745	Hygromycin Resistance	N/A	FW	421	CCGCAAGGAATCGGTCAATACACTACATGGCGTGATTTCATATGCGCGATTGCTGATCCC	N/A	23.619	24.9361	25.406				34.0745	35.6825	37.577				-0.159167	-0.155627	-0.169986	-0.161594	0.00748062	23.1825	23.4472	24.1007				36.9855	39.5783	39.1324				-0.202871	-0.227366	-0.210506	-0.213581	0.0125339	41.3448	44.0191	43.7933
300	CUST_537_PI424987113	8319	11088	37724	38378	Hygromycin Resistance	N/A	FW	436	TCGGTCAATACACTACATGGCGTGATTTCATATGCGCGATTGCTGATCCCCATGTGTATC	N/A	23.5736	24.2335	24.4971				34.5806	35.7371	36.4027				-0.166407	-0.168703	-0.172019	-0.169043	0.00282141	23.1545	50.4381	23.5049				35.6416	43.4702	38.2102				-0.187322	0.0645671	-0.211022	-0.111259	0.15273	41.0942	36.9691	43.1299
301	CUST_538_PI424987113	4496	5418	29623	39715	Hygromycin Resistance	N/A	FW	451	CGTGATTTCATATGCGCGATTGCTGATCCCCATGTGTATCACTGGCAAACTGTGATGGAC	N/A	24.6024	28.2129	25.3314				37.9482	33.6565	37.3988				-0.188214	-0.0766203	-0.169198	-0.144677	0.059701	23.8867	27.9684	24.3016				38.2549	38.0679	38.8606				-0.204532	-0.133891	-0.203874	-0.180766	0.040596	43.4941	41.4712	43.6301
302	CUST_539_PI424987113	8442	11364	13846	29956	Hygromycin Resistance	N/A	FW	466	TATGCGCGATTGCTGATCCCCATGTGTATCACTGGCAAACTGTGATGGACGACACCGTCA	N/A	23.8159	24.3262	23.8982				34.7519	34.0328	33.3237				-0.164111	-0.145822	-0.144389	-0.151441	0.0109962	23.342	23.564	23.3386				38.1054	41.0907	36.9865				-0.212848	-0.241494	-0.199968	-0.218103	0.0212561	41.8928	42.8429	41.4695
303	CUST_540_PI424987113	14621	38944	41268	42686	Hygromycin Resistance	N/A	FW	601	GATTTCGGCTCCAACAATGTCCTGACGGACAATGGCCGCATAACAGCGGTCATTGACTGG	N/A	25.2388	25.2355	26.2824				36.847	37.1616	37.476				-0.164333	-0.168083	-0.154088	-0.162168	0.0072446	25.6898	23.9027	24.9509				38.9298	39.2903	39.4275				-0.180521	-0.215839	-0.198713	-0.198358	0.0176615	43.6718	44.0548	44.6939
304	CUST_541_PI424987113	5946	7331	8296	29723	Hygromycin Resistance	N/A	FW	631	AATGGCCGCATAACAGCGGTCATTGACTGGAGCGAGGCGATGTTCGGGGATTCCCAATAC	N/A	190.045	22.603	23.6583				45.483	64.6136	32.8557				0.621008	-0.456158	-0.142628	0.00740723	0.554035	60.3725	31.0248	23.2				42.829	38.5828	37.1505				0.149102	-0.094684	-0.204477	-0.0500199	0.180972	40.4391	42.0124	40.3887
305	CUST_542_PI424987113	9570	13461	29167	36785	Hygromycin Resistance	N/A	FW	676	TGTTCGGGGATTCCCAATACGAGGTCGCCAACATCTTCTTCTGGAGGCCGTGGTTGGCTT	N/A	23.6015	24.5063	38.1494				33.7586	33.436	37.3679				-0.155445	-0.134938	0.00898994	-0.0937975	0.0896052	98.6545	37.1189	108.274				44.3456	39.9905	48.0384				0.347266	-0.0323624	0.352936	0.222613	0.220834	54.4819	42.0467	80.2259
306	CUST_543_PI424987113	12244	20280	21920	42036	Hygromycin Resistance	N/A	FW	796	GGCTCCGGGCGTATATGCTCCGCATTGGTCTTGACCAACTCTATCAGAGCTTGGTTGACG	N/A	74.4654	59.9126	38.4295				36.062	64.1911	38.9398				0.314905	-0.0299563	-0.00572977	0.0930729	0.192494	36.9301	43.5496	55.8421				39.9842	43.8622	96.3243				-0.0345076	-0.00310604	-0.236774	-0.0914626	0.126819	40.9887	45.328	43.3668
307	CUST_544_PI424987113	6932	8751	22148	26451	Hygromycin Resistance	N/A	FW	811	CGCATTGGTCTTGACCAACTCTATCAGAGCTTGGTTGACGGCAATTTCGATGATGCAGCT	N/A	24.8131	23.6144	24.3377				36.3602	31.6342	32.8781				-0.165945	-0.126979	-0.130626	-0.141183	0.0215212	23.7387	23.1889	23.9714				42.2727	36.8612	36.8612				-0.250603	-0.201288	-0.186876	-0.212922	0.0334187	44.1757	40.9794	30.9001
308	CUST_545_PI424987113	3812	4488	29463	44585	Hygromycin Resistance	N/A	FW	826	TTGACCAACTCTATCAGAGCTTGGTTGACGGCAATTTCGATGATGCAGCTTGGGCGCAGG	N/A	24.9549	23.6463	26.6355				38.5358	32.7674	37.0457				-0.188709	-0.141679	-0.143276	-0.157888	0.0267036	24.1289	23.1664	50.9611				38.9018	36.9718	46.3072				-0.207432	-0.203012	0.0415903	-0.122951	0.142514	43.8792	41.6572	45.5164
309	CUST_562_PI424987113	1136	1382	6716	19694	Luciferase	N/A	FW	11	CCAAAAACATAAAGAAAGGCCCGGCGCCATTCTATCCTCTAGAGGATGGAACCGCTGGAG	N/A	150.077	139.69	106.127				74.0399	88.298	85.7543				0.30685	0.199215	0.0925703	0.199545	0.10714	179.504	210.942	148.195				388.259	44.1945	92.1631				-0.335046	0.678795	0.206277	0.183342	0.507309	132.148	142.282	130.046
310	CUST_563_PI424987113	2961	3457	36077	38027	Luciferase	N/A	FW	41	TCTATCCTCTAGAGGATGGAACCGCTGGAGAGCAACTGCATAAGGCTATGAAGAGATACG	N/A	24.8932	24.2919	24.7071				38.4732	35.769	36.7188				-0.189077	-0.168046	-0.172067	-0.176397	0.011164	24.0727	61.1098	23.7078				36.96	43.9982	38.3156				-0.186207	0.142676	-0.208484	-0.0840052	0.196628	43.8106	42.5121	42.9864
311	CUST_564_PI424987113	11738	18817	19200	45001	Luciferase	N/A	FW	71	AGCAACTGCATAAGGCTATGAAGAGATACGCCCTGGTTCCTGGAACAATTGCTTTTACAG	N/A	88.2456	103.362	121.533				123.612	68.4774	96.378				-0.146369	0.178813	0.100716	0.0443871	0.169752	177.906	186.697	260.794				49.6939	105.632	55.1902				0.553888	0.247343	0.674436	0.491889	0.220193	160.567	216.981	214.187
312	CUST_565_PI424987113	13730	26980	29645	35604	Luciferase	N/A	FW	101	CCCTGGTTCCTGGAACAATTGCTTTTACAGATGCACATATCGAGGTGAACATCACGTACG	N/A	23.8373	23.7408	24.1355				32.473	32.9012	35.0038				-0.134266	-0.141716	-0.16146	-0.145814	0.0140523	23.6287	52.8159	28.4664				36.8399	42.7825	39.4696				-0.19288	0.0914984	-0.14193	-0.0811038	0.151633	42.9658	42.0915	43.1774
313	CUST_566_PI424987113	581	797	2412	7168	Luciferase	N/A	FW	131	ATGCACATATCGAGGTGAACATCACGTACGCGGAATACTTCGAAATGTCCGTTCGGTTGG	N/A	25.331	24.7461	27.8855				38.3924	38.1816	37.2603				-0.180594	-0.188347	-0.125867	-0.164936	0.0340559	24.3718	23.965	25.7169				34.5451	34.5223	47.5367				-0.151498	-0.158522	-0.266811	-0.192277	0.0646436	44.2712	43.4133	41.7073
314	CUST_567_PI424987113	13772	27202	30610	36637	Luciferase	N/A	FW	161	CGGAATACTTCGAAATGTCCGTTCGGTTGGCAGAAGCTATGAAACGATATGGGCTGAATA	N/A	24.7342	24.5952	24.9155				31.9312	33.7075	34.3858				-0.110917	-0.136876	-0.13991	-0.129234	0.0159355	44.7843	24.2317	43.4757				40.269	37.3966	41.3572				0.046155	-0.188448	0.0216958	-0.0401992	0.128969	42.6686	42.4028	43.995
315	CUST_568_PI424987113	12102	19891	26525	44057	Luciferase	N/A	FW	191	CAGAAGCTATGAAACGATATGGGCTGAATACAAATCACAGAATCGTCGTATGCAGTGAAA	N/A	24.6394	24.6615	26.7995				31.7377	32.2553	37.745				-0.109944	-0.116582	-0.148733	-0.125086	0.0207458	35.7534	24.2729	24.9362				37.144	36.5284	40.3905				-0.0165704	-0.177509	-0.20945	-0.13451	0.10338	59.8347	42.3053	45.0638
316	CUST_569_PI424987113	5028	6016	16699	18836	Luciferase	N/A	FW	211	GGGCTGAATACAAATCACAGAATCGTCGTATGCAGTGAAAACTCTCTTCAATTCTTTATG	N/A	24.1387	23.5767	23.5967				45.4988	32.5006	31.9569				-0.275287	-0.139408	-0.131714	-0.182136	0.0807625	23.8612	56.3703	23.1879				38.7825	41.772	37.1407				-0.210944	0.130165	-0.204589	-0.0951225	0.195131	43.4884	40.7186	41.031
317	CUST_570_PI424987113	13766	27107	37205	38596	Luciferase	N/A	FW	241	TGCAGTGAAAACTCTCTTCAATTCTTTATGCCGGTGTTGGGCGCGTTATTTATCGGAGTT	N/A	42.5012	31.595	62.9361				73.5399	36.7475	39.4134				-0.238122	-0.0656095	0.203255	-0.0334919	0.222435	49.4322	23.3821	63.6911				43.7685	37.9637	44.3194				0.0528476	-0.210485	0.157485	-5.08604e-05	0.189603	42.5284	51.1607	64.9668
318	CUST_571_PI424987113	5548	6795	20493	34802	Luciferase	N/A	FW	271	CCGGTGTTGGGCGCGTTATTTATCGGAGTTGCAGTTGCGCCCGCGAACGACATTTATAAT	N/A	24.3519	24.415	33.7077				49.5937	32.3682	36.5979				-0.308895	-0.122462	-0.0357268	-0.155695	0.139583	23.9089	24.0057	27.2508				41.9225	35.5203	38.5179				-0.243887	-0.170162	-0.150285	-0.188111	0.049315	44.6154	41.4817	42.2464
319	CUST_572_PI424987113	2560	3055	3905	35369	Luciferase	N/A	FW	301	GCAGTTGCGCCCGCGAACGACATTTATAATGAACGTGAATTGCTCAACAGTATGAACATT	N/A	25.792	25.3831	24.1174				38.9331	41.6125	47.6517				-0.178835	-0.214679	-0.295747	-0.229754	0.0598964	24.492	21.029	70.8255				41.0236	139.358	44.9043				-0.224009	-0.821314	0.197902	-0.282474	0.512117	45.9464	45.5923	43.2174
320	CUST_573_PI424987113	6751	8529	22472	36058	Luciferase	N/A	FW	331	GAACGTGAATTGCTCAACAGTATGAACATTTCGCAGCCTACCGTAGTGTTTGTTTCCAAA	N/A	23.716	23.8175	24.7539				35.9457	32.014	36.1311				-0.180606	-0.128444	-0.164238	-0.157762	0.026677	23.2869	23.4014	39.9248				34.7282	36.408	41.5018				-0.173572	-0.191956	-0.0168238	-0.12745	0.0962453	41.4109	40.7999	42.8455
321	CUST_574_PI424987113	6211	7695	21648	30101	Luciferase	N/A	FW	361	TCGCAGCCTACCGTAGTGTTTGTTTCCAAAAAGGGGTTGCAAAAAATTTTGAACGTGCAA	N/A	23.8359	23.5052	24.5622				36.1937	34.1363	33.6251				-0.181402	-0.162053	-0.136397	-0.159951	0.0225759	27.4766	23.2603	24.1976				36.9937	37.5929	37.3465				-0.129165	-0.208491	-0.188476	-0.175377	0.0412534	41.8933	41.3307	42.2647
322	CUST_575_PI424987113	1388	1691	14950	21744	Luciferase	N/A	FW	436	CAATAATCCAGAAAATTATTATCATGGATTCTAAAACGGATTACCAGGGATTTCAGTCGA	N/A	26.1129	24.2825	23.9591				39.4964	33.5896	31.9792				-0.179703	-0.140912	-0.125396	-0.14867	0.0279725	24.8508	23.5472	23.4331				39.7874	40.881	38.868				-0.204406	-0.239582	-0.219762	-0.22125	0.017635	46.1627	42.6904	41.9608
323	CUST_576_PI424987113	12311	20561	37572	43584	Luciferase	N/A	FW	466	CTAAAACGGATTACCAGGGATTTCAGTCGATGTACACGTTCGTCACATCTCATCTACCTC	N/A	24.2812	24.994	25.7822				32.1715	34.4689	36.5775				-0.122201	-0.13959	-0.151894	-0.137895	0.0149186	23.5092	24.5543	24.4323				40.1152	37.6703	41.3401				-0.23207	-0.185872	-0.228407	-0.21545	0.0256801	42.4706	53.0746	45.365
324	CUST_577_PI424987113	13279	24397	25897	35203	Luciferase	N/A	FW	496	TGTACACGTTCGTCACATCTCATCTACCTCCCGGTTTTAATGAATACGATTTTGTACCAG	N/A	24.7045	32.4218	26.603				31.7223	33.1518	35.8557				-0.108589	-0.00967079	-0.129628	-0.0826291	0.0640535	22.9017	49.3005	24.2338				56.1757	42.0698	38.0534				-0.389681	0.0688805	-0.195973	-0.172258	0.230199	57.8098	41.5324	42.9294
325	CUST_578_PI424987113	8745	11899	27667	30521	Luciferase	N/A	FW	526	CCGGTTTTAATGAATACGATTTTGTACCAGAGTCCTTTGATCGTGACAAAACAATTGCAC	N/A	24.8343	23.7195	24.6628				34.5806	32.4188	33.3216				-0.143781	-0.135692	-0.130683	-0.136719	0.00660882	23.5378	23.2185	24.3126				43.1367	36.7864	37.2604				-0.263081	-0.199853	-0.185417	-0.216117	0.0413075	43.9809	41.2503	42.6631
326	CUST_579_PI424987113	8422	11262	12615	27231	Luciferase	N/A	FW	556	AGTCCTTTGATCGTGACAAAACAATTGCACTGATAATGAATTCCTCTGGATCTACTGGGT	N/A	23.5744	23.5617	23.9481				34.4667	33.9795	32.7034				-0.164958	-0.159012	-0.135321	-0.153097	0.0156787	23.1432	25.4336	23.4682				35.9914	36.149	36.8313				-0.191775	-0.152689	-0.195738	-0.180067	0.0237932	41.1609	40.8814	41.1838
327	CUST_580_PI424987113	13621	26087	30278	33920	Luciferase	N/A	FW	586	TGATAATGAATTCCTCTGGATCTACTGGGTTACCTAAGGGTGTGGCCCTTCCGCATAGAA	N/A	148.945	78.2743	137.311				123.08	127.652	92.5557				0.0828384	-0.212407	0.171303	0.0139113	0.200927	205.348	170.814	229.679				291.427	215.298	246.978				-0.15204	-0.100516	-0.0315364	-0.0946977	0.0604623	210.77	112.714	123.139
328	CUST_581_PI424987113	2091	2443	5968	21097	Luciferase	N/A	FW	601	TCTACTGGGTTACCTAAGGGTGTGGCCCTTCCGCATAGAACTGCCTGCGTCAGATTCTCG	N/A	414.555	447.278	410.536				529.768	424.586	470.715				-0.106504	0.0226118	-0.0594073	-0.0477665	0.0653404	584.972	579.258	506.443				755.27	773.099	533.016				-0.110967	-0.125363	-0.0222102	-0.08618	0.0558651	610.58	549.264	544.809
329	CUST_582_PI424987113	5577	6814	7713	25937	Luciferase	N/A	FW	631	CCGCATAGAACTGCCTGCGTCAGATTCTCGCATGCCAGAGATCCTATTTTTGGCAATCAA	N/A	101.391	75.9666	31.2454				51.7366	52.9773	33.919				0.2922	0.156533	-0.0356579	0.137692	0.164739	148.559	109.943	75.9679				86.0236	48.6152	64.2555				0.237282	0.354396	0.0727194	0.221466	0.141503	218.467	201.198	166.465
330	CUST_583_PI424987113	4318	5141	10407	31472	Luciferase	N/A	FW	661	CATGCCAGAGATCCTATTTTTGGCAATCAAATCATTCCGGATACTGCGATTTTAAGTGTT	N/A	24.1682	23.5963	24.3254				37.3152	34.9067	34.3343				-0.188642	-0.170065	-0.149669	-0.169459	0.0194938	23.5366	23.171	23.8128				35.3509	35.4966	37.4891				-0.176656	-0.185242	-0.197095	-0.186331	0.0102632	42.4991	41.1714	41.9032
331	CUST_584_PI424987113	11080	16988	17473	36350	Luciferase	N/A	FW	691	ATCATTCCGGATACTGCGATTTTAAGTGTTGTTCCATTCCATCACGGTTTTGGAATGTTT	N/A	24.1665	141.646	23.9929				32.8905	39.034	35.3363				-0.133857	0.55976	-0.168139	0.0859213	0.410714	23.514	209.784	24.8379				40.2381	50.022	38.0811				-0.233311	0.62261	-0.185594	0.0679017	0.480983	42.3725	208.297	42.827
332	CUST_585_PI424987113	10344	15181	17685	24389	Luciferase	N/A	FW	721	GTTCCATTCCATCACGGTTTTGGAATGTTTACTACACTCGGATATTTGATATGTGGATTT	N/A	23.5797	24.4102	24.3581				32.9191	32.5999	32.0533				-0.14491	-0.125646	-0.119229	-0.129928	0.013365	23.1666	23.8696	23.4502				37.0863	34.6208	39.6098				-0.204351	-0.161492	-0.227655	-0.197833	0.03356	41.1096	41.5748	42.6142
333	CUST_586_PI424987113	9643	13628	20460	35863	Luciferase	N/A	FW	751	ACTACACTCGGATATTTGATATGTGGATTTCGAGTCGTCTTAATGTATAGATTTGAAGAA	N/A	23.6443	23.7081	24.3333				33.7938	31.8619	35.023				-0.155111	-0.128374	-0.158152	-0.147212	0.0163852	23.2878	23.2912	23.3594				35.2751	37.8821	38.4745				-0.180339	-0.211242	-0.216711	-0.202764	0.0196121	40.7789	39.0645	43.3492
334	CUST_587_PI424987113	529	670	2572	28093	Luciferase	N/A	FW	781	CGAGTCGTCTTAATGTATAGATTTGAAGAAGAGCTGTTTTTACGATCCCTTCAGGATTAC	N/A	26.4221	24.6557	23.7186				41.1163	38.2646	32.5176				-0.192046	-0.19088	-0.13703	-0.173318	0.0314324	25.1581	23.9164	23.2113				39.2551	33.9378	36.8053				-0.193218	-0.151988	-0.20021	-0.181805	0.0260584	46.6155	43.2719	41.2997
335	CUST_588_PI424987113	11785	18895	33948	34930	Luciferase	N/A	FW	811	GAGCTGTTTTTACGATCCCTTCAGGATTACAAAATTCAAAGTGCGTTGCTAGTACCAACC	N/A	23.8656	24.1667	24.3521				32.4988	35.0012	34.6658				-0.134096	-0.160866	-0.153364	-0.149442	0.0138093	23.5114	40.1187	23.311				35.8639	40.9768	38.4503				-0.183379	-0.00919215	-0.217339	-0.136637	0.111669	40.7308	42.09	43.2602
336	CUST_589_PI424987113	13597	26103	37038	43277	Luciferase	N/A	FW	826	TACGATCCCTTCAGGATTACAAAATTCAAAGTGCGTTGCTAGTACCAACCCTATTTTCAT	N/A	24.563	24.0691	26.4952				32.5274	35.5305	37.0217				-0.121968	-0.169141	-0.145289	-0.145466	0.0235868	24.2044	23.3937	25.1815				36.6333	38.0064	39.3099				-0.179981	-0.210758	-0.19342	-0.19472	0.0154294	41.9716	43.176	790.499
337	CUST_590_PI424987113	9544	13433	13671	36911	Luciferase	N/A	FW	856	GTGCGTTGCTAGTACCAACCCTATTTTCATTCTTCGCCAAAAGCACTCTGATTGACAAAT	N/A	24.2787	24.107	28.808				33.7471	34.0523	37.1557				-0.143012	-0.150003	-0.110513	-0.134509	0.0210734	23.5552	23.5123	24.0261				33.447	40.099	38.3075				-0.152271	-0.23184	-0.2026	-0.19557	0.0402476	41.6515	42.4291	42.916
338	CUST_591_PI424987113	2366	2774	30015	39988	Luciferase	N/A	FW	886	TCTTCGCCAAAAGCACTCTGATTGACAAATACGATTTATCTAATTTACACGAAATTGCTT	N/A	25.0246	24.5718	25				38.5598	33.5633	37.1216				-0.187769	-0.135427	-0.171687	-0.164961	0.0268114	24.1531	24.2112	23.79				36.4746	37.3236	38.8001				-0.179019	-0.187967	-0.212439	-0.193142	0.0173005	43.9498	42.2879	43.5597
339	CUST_592_PI424987113	13505	25466	29728	32431	Luciferase	N/A	FW	916	ACGATTTATCTAATTTACACGAAATTGCTTCTGGGGGCGCACCTCTTTCGAAAGAAGTCG	N/A	23.6266	32.9578	23.7902				31.8511	34.202	33.9153				-0.129723	-0.0160928	-0.153998	-0.0999378	0.0736194	37.8353	23.2525	23.1878				40.1017	37.3908	37.0676				-0.0252656	-0.206296	-0.203734	-0.145099	0.103786	41.259	42.0388	41.9092
340	CUST_593_PI424987113	10768	16193	36030	39217	Luciferase	N/A	FW	931	GAAATTGCTTCTGGGGGCGCACCTCTTTCGAAAGAAGTCGGGGAAGCGGTTGCAAAACGC	N/A	43.8432	24.2201	24.9528				34.995	35.1339	37.12				0.0978964	-0.161551	-0.17249	-0.0787148	0.153048	52.6888	45.1446	23.8304				41.6129	42.6635	38.6338				0.10249	0.0245498	-0.209835	-0.0275983	0.162562	40.8104	43.2929	43.3139
341	CUST_594_PI424987113	3602	4271	26495	28178	Luciferase	N/A	FW	961	AAAGAAGTCGGGGAAGCGGTTGCAAAACGCTTCCATCTTCCAGGGATACGACAAGGATAT	N/A	24.2696	23.6818	23.7128				37.8502	32.0865	32.5291				-0.193006	-0.131907	-0.13729	-0.154068	0.0338289	23.6562	23.2535	23.2053				33.8865	37.4049	36.8104				-0.156082	-0.20644	-0.200383	-0.187635	0.027493	42.5861	41.654	41.3159
342	CUST_595_PI424987113	3584	4260	16110	40426	Luciferase	N/A	FW	991	TTCCATCTTCCAGGGATACGACAAGGATATGGGCTCACTGAGACTACATCAGCTATTCTG	N/A	35.2565	23.5501	24.8069				39.4653	32.5891	36.7142				-0.0489759	-0.141079	-0.170261	-0.120105	0.0633042	48.7053	53.355	23.708				37.259	41.904	38.9602				0.116345	0.104919	-0.215727	0.0018459	0.18851	42.755	40.8792	43.8861
343	CUST_596_PI424987113	385	412	6111	25270	Luciferase	N/A	FW	1021	GGGCTCACTGAGACTACATCAGCTATTCTGATTACACCCGAGGGGGATGATAAACCGGGC	N/A	68.6332	31.7856	50.7187				76.7787	78.5423	35.3896				-0.0487068	-0.392874	0.156293	-0.095096	0.277507	75.3911	23.9989	56.7044				68.6253	40.9129	42.2254				0.0408355	-0.231668	0.128043	-0.02093	0.187641	43.5245	44.3881	41.0878
344	CUST_597_PI424987113	5600	6829	24268	40153	Luciferase	N/A	FW	1051	ATTACACCCGAGGGGGATGATAAACCGGGCGCGGTCGGTAAAGTTGTTCCATTTTTTGAA	N/A	23.8608	23.6641	72.5904				36.7078	31.7857	84.8669				-0.187073	-0.128142	-0.0678592	-0.127691	0.0596083	30.4507	23.2122	101.41				36.1584	36.7032	48.5408				-0.0746113	-0.198987	0.319972	0.0154581	0.27095	41.797	40.9873	189.528
345	CUST_598_PI424987113	11130	17052	17505	39315	Luciferase	N/A	FW	1081	GCGGTCGGTAAAGTTGTTCCATTTTTTGAAGCGAAGGTTGTGGATCTGGATACCGGGAAA	N/A	23.5912	30.8897	32.4447				32.3605	33.608	37.8284				-0.137265	-0.0366294	-0.0666746	-0.0801896	0.051661	52.7728	72.0978	126.99				92.3312	59.3158	92.3251				-0.242938	0.0847517	0.138448	-0.00657946	0.206446	63.6009	42.9514	43.4201
346	CUST_599_PI424987113	13513	25496	44356	44425	Luciferase	N/A	FW	1111	GCGAAGGTTGTGGATCTGGATACCGGGAAAACGCTGGGCGTTAATCAGAGAGGCGAATTA	N/A	24.4858	26.1742	26.3021				32.1009	36.2351	36.685				-0.117603	-0.141256	-0.144499	-0.134453	0.0146823	73.7325	83.6552	78.9174				76.393	51.2844	49.7328				-0.0153947	0.212508	0.20053	0.132548	0.128262	42.7921	45.6902	44.2657
347	CUST_600_PI424987113	10051	14602	26280	31643	Luciferase	N/A	FW	1141	ACGCTGGGCGTTAATCAGAGAGGCGAATTATGTGTCAGAGGACCTATGATTATGTCCGGT	N/A	23.9552	24.3637	24.3062				33.5826	32.8385	34.3853				-0.146714	-0.12964	-0.150655	-0.142336	0.0111706	36.5	24.0041	27.0829				42.392	36.8276	64.2705				-0.0649906	-0.185887	-0.375316	-0.208731	0.156419	42.0752	41.548	41.896
348	CUST_601_PI424987113	4094	4922	25226	40576	Luciferase	N/A	FW	1171	TGTGTCAGAGGACCTATGATTATGTCCGGTTATGTAAACAATCCGGAAGCGACCAACGCC	N/A	25.2067	23.805	25.3317				38.3822	32.0022	37.5119				-0.182613	-0.128512	-0.170504	-0.160543	0.0283929	24.1653	23.3431	24.0435				40.8923	37.9684	39.0684				-0.22845	-0.211265	-0.210829	-0.216848	0.0100503	44.8839	41.8406	43.7342
349	CUST_602_PI424987113	5857	7266	32970	35366	Luciferase	N/A	FW	1201	TATGTAAACAATCCGGAAGCGACCAACGCCTTGATTGACAAGGATGGATGGCTACATTCT	N/A	23.8482	24.0781	24.8333				36.3683	34.0592	34.7578				-0.183269	-0.150612	-0.146018	-0.159966	0.020311	28.0432	49.5869	49.9978				36.725	43.0081	42.4606				-0.117135	0.0618163	0.0709645	0.00521535	0.106057	41.89	42.8615	43.4512
350	CUST_603_PI424987113	2974	3549	8917	27836	Luciferase	N/A	FW	1231	TTGATTGACAAGGATGGATGGCTACATTCTGGAGACATAGCTTACTGGGACGAAGACGAA	N/A	25.0888	24.6103	23.7378				38.7891	36.4115	32.489				-0.18923	-0.170122	-0.136295	-0.165216	0.0268064	24.2307	46.1886	23.2314				38.1141	46.0368	36.7915				-0.19672	0.0014291	-0.199673	-0.131655	0.115263	44.2584	43.713	41.2548
351	CUST_604_PI424987113	10278	15103	21138	44296	Luciferase	N/A	FW	1261	GGAGACATAGCTTACTGGGACGAAGACGAACACTTCTTCATAGTTGACCGCTTGAAGTCT	N/A	23.696	23.6729	26.9339				33.1137	31.7556	36.6551				-0.145331	-0.127569	-0.133836	-0.135579	0.00900839	40.5812	41.6492	72.8576				41.6288	63.8789	133.807				-0.0110694	-0.185751	-0.264005	-0.153608	0.129495	41.4684	41.3211	374.483
352	CUST_605_PI424987113	4564	5544	11484	14994	Luciferase	N/A	FW	1291	CACTTCTTCATAGTTGACCGCTTGAAGTCTTTAATTAAATACAAAGGATATCAGGTGGCC	N/A	24.0767	24.0114	23.5905				37.4383	34.9248	33.1268				-0.191719	-0.162717	-0.147442	-0.167292	0.0224901	23.5301	23.3124	41.1062				33.8397	35.8713	39.3125				-0.157803	-0.18716	0.0193761	-0.108529	0.111737	42.178	41.3762	40.7153
353	CUST_606_PI424987113	964	1197	29921	36718	Luciferase	N/A	FW	1321	TTAATTAAATACAAAGGATATCAGGTGGCCCCCGCTGAATTGGAATCGATATTGTTACAA	N/A	582.347	564.098	544.045				684.072	738.214	661.32				-0.0699201	-0.116828	-0.0847767	-0.0905082	0.0239732	594.068	618.774	569.567				858.073	737.97	801.27				-0.159688	-0.0765063	-0.148234	-0.128143	0.0450838	503.711	503.164	504.898
354	CUST_607_PI424987113	8978	12265	28900	44213	Luciferase	N/A	FW	1351	CCCGCTGAATTGGAATCGATATTGTTACAACACCCCAACATCTTCGACGCGGGCGTGGCA	N/A	23.6737	24.6821	26.9211				34.4233	32.5468	36.9039				-0.162587	-0.120126	-0.136981	-0.139898	0.0213799	69.422	121.02	54.8473				103.941	50.4581	135.09				-0.17529	0.379925	-0.391468	-0.0622775	0.397921	40.9012	41.7229	629.383
355	CUST_608_PI424987113	7485	9599	27754	30833	Luciferase	N/A	FW	1366	TGGAATCGATATTGTTACAACACCCCAACATCTTCGACGCGGGCGTGGCAGGTCTTCCCG	N/A	24.6491	22.2853	23.7131				36.0082	62.3298	33.2485				-0.164599	-0.446677	-0.146784	-0.252687	0.168236	79.2121	93.7702	44.517				68.8385	45.7057	41.5308				0.06096	0.312095	0.0301558	0.134404	0.154654	43.9321	43.7749	42.1363
356	CUST_609_PI424987113	6681	8392	18704	23650	Luciferase	N/A	FW	1441	CCCGCCGCCGTTGTTGTTTTGGAGCACGGAAAGACGATGACGGAAAAAGAGATCGTGGAT	N/A	527643	499022	530581				546728	569715	531521				-0.0154313	-0.0575378	-0.000768652	-0.0245792	0.0294694	578571	569922	576333				783362	736743	744096				-0.131606	-0.111501	-0.110956	-0.118021	0.0117679	922808	749405	665944
357	CUST_610_PI424987113	4929	5954	10624	11624	Luciferase	N/A	FW	1471	AAGACGATGACGGAAAAAGAGATCGTGGATTACGTCGCCAGTCAAGTAACAACCGCGAAA	N/A	24.3036	23.3307	23.9287				36.9504	69.6042	34.7878				-0.18195	-0.474708	-0.162509	-0.273056	0.174906	23.3324	67.329	23.4264				32.4698	53.5147	38.8514				-0.143521	0.0997292	-0.219702	-0.0878311	0.166838	42.4635	44.14	41.0619
358	CUST_611_PI424987113	2171	2577	25665	38410	Luciferase	N/A	FW	1501	TACGTCGCCAGTCAAGTAACAACCGCGAAAAAGTTGCGCGGAGGAGTTGTGTTTGTGGAC	N/A	24.6632	24.4188	24.4887				38.1961	32.146	35.8656				-0.18997	-0.119403	-0.165712	-0.158361	0.0358532	23.9226	23.411	23.5446				34.2278	39.5014	38.9433				-0.15557	-0.227193	-0.218542	-0.200435	0.039094	43.2846	42.7235	50.5888
359	CUST_612_PI424987113	4578	5468	23501	40898	Luciferase	N/A	FW	1531	AAGTTGCGCGGAGGAGTTGTGTTTGTGGACGAAGTACCGAAAGGTCTTACCGGAAAACTC	N/A	24.0409	23.6832	25.6938				37.2904	31.7761	37.1656				-0.190646	-0.12766	-0.160314	-0.15954	0.0315002	44.3527	36.1602	35.4683				38.2107	39.4278	41.3116				0.0647343	-0.0375707	-0.0662316	-0.0130226	0.0688475	42.1796	40.901	44.2192
360	CUST_613_PI424987113	3058	3600	35993	41096	Luciferase	N/A	FW	1561	GAAGTACCGAAAGGTCTTACCGGAAAACTCGACGCAAGAAAAATCAGAGAGATCCTCATA	N/A	24.4078	24.2443	25.2315				37.9	35.6732	37.2173				-0.19111	-0.167732	-0.168801	-0.175881	0.0131994	23.7387	23.4123	23.9002				34.4302	37.7184	39.2129				-0.161483	-0.20711	-0.215027	-0.19454	0.0289009	42.8663	42.4969	43.9661
361	CUST_614_PI424987113	13020	23252	29446	29779	Luciferase	N/A	FW	1576	AAGGTCTTACCGGAAAACTCGACGCAAGAAAAATCAGAGAGATCCTCATAAAGGCCAAGA	N/A	23.6249	23.883	24.0692				31.6566	33.1516	33.5309				-0.127094	-0.142415	-0.143983	-0.137831	0.00933122	23.191	23.3372	23.5421				36.8311	36.9434	37.1212				-0.200896	-0.199488	-0.197778	-0.199387	0.00156124	41.0153	41.4058	41.5012
362	CUST_615_PI424987113	1749	2159	12616	28396	Luciferase	N/A	FW	1591	GACGCAAGAAAAATCAGAGAGATCCTCATAAAGGCCAAGAAGGGCGGAAAGTCCAAATTG	N/A	24.8528	23.5559	24.6519				38.2259	33.9561	32.7212				-0.186982	-0.158818	-0.122978	-0.156259	0.0320788	54.0792	36.6365	43.1841				97.6146	83.1979	92.6387				-0.256484	-0.356199	-0.331468	-0.314717	0.051925	43.5765	40.8934	42.435
363	CUST_667_PI424987113	13668	26385	30602	41807	mRFP	N/A	FW	1	ATGGCCACAACCATGGTTCACCTCCTCCGAGGACGTCATCAAGGAGTTCATGCGCTTCAA	N/A	23.8364	26.5258	25.1764				32.3608	32.9034	36.4772				-0.132778	-0.0935718	-0.161028	-0.129126	0.033876	22.9461	40.7123	24.0346				42.2121	40.2477	40.4919				-0.264728	0.00498479	-0.226531	-0.162091	0.145947	108.409	61.311	44.7342
364	CUST_668_PI424987113	12413	20891	23573	29254	mRFP	N/A	FW	13	ATGGTTCACCTCCTCCGAGGACGTCATCAAGGAGTTCATGCGCTTCAAGGTGCGCATGGA	N/A	77.556	54.9899	47.0547				76.0711	35.384	36.111				0.00839582	0.191476	0.114964	0.104945	0.0919505	61.463	35.8531	42.2528				45.002	39.1536	46.7125				0.135383	-0.0382455	-0.0435771	0.0178533	0.101818	132.095	125.873	115.668
365	CUST_669_PI424987113	7302	9457	40865	41700	mRFP	N/A	FW	601	CGACATCAAGCTGGACATCACCTCCCACAACGAGGACTACACCATCGTGGAACAGTACGA	N/A	76.8575	51.7672	54.1333				40.5974	39.6477	69.0535				0.277188	0.115837	-0.105721	0.0957679	0.192242	139.189	112.9	128.367				144.817	50.0565	237.964				-0.017215	0.353234	-0.268058	0.0226539	0.312559	72.3589	81.7337	46.33
366	CUST_670_PI424987113	5429	6632	41581	43216	mRFP	N/A	FW	605	ATCAAGCTGGACATCACCTCCCACAACGAGGACTACACCATCGTGGAACAGTACGAGCGC	N/A	106.711	25.3644	61.9184				121.299	46.7266	45.7086				-0.0556489	-0.265339	0.131822	-0.0630555	0.198684	167.458	120.333	73.3851				43.3694	66.7976	47.6855				0.586723	0.255625	0.187221	0.34319	0.213661	97.3155	47.9677	67.8843
367	CUST_675_PI424987113	6194	7684	40350	40442	MYC	NM_002467.3	FW	101	GGAAAAAGAACGGAGGGAGGGATCGCGCTGAGTATAAAAGCCGGTTTTCGGGGCTTTATC	N/A	494.655	438.647	447.559				493.535	391.217	394.442				0.000984534	0.0496976	0.0548667	0.035183	0.0297293	300.304	274.275	231.721				883.939	862.449	680.936				-0.468861	-0.497546	-0.46814	-0.478182	0.0167736	139.202	128.122	127.794
368	CUST_676_PI424987113	274	440	2523	14532	MYC	NM_002467.3	FW	131	AGTATAAAAGCCGGTTTTCGGGGCTTTATCTAACTCGCTGTAGTAATTCCAGCGAGAGGC	N/A	208.616	182.352	215.446				196.539	172.586	42.0808				0.0258982	0.023905	0.709254	0.253019	0.395113	53.2297	26.9351	88.648				240.643	50.4376	210.822				-0.655219	-0.272435	-0.376248	-0.434634	0.197959	31.2454	32.0724	28.7339
369	CUST_677_PI424987113	2654	3108	11545	41734	MYC	NM_002467.3	FW	581	CGTTAGCTTCACCAACAGGAACTATGACCTCGACTACGACTCGGTGCAGCCGTATTTCTA	N/A	5076.73	5942.72	5515.19				4318.31	4358.14	4217.24				0.0702704	0.134684	0.116532	0.107162	0.0332133	1689.18	1922.31	1848.58				3921.47	3932.3	4326.39				-0.365774	-0.310825	-0.369288	-0.348629	0.0327865	2066.27	2420.34	2288.65
370	CUST_678_PI424987113	14109	29852	42806	44610	MYC	NM_002467.3	FW	611	CGACTACGACTCGGTGCAGCCGTATTTCTACTGCGACGAGGAGGAGAACTTCTACCAGCA	N/A	2409.44	2053.57	2323.71				1623.15	1615.4	1719.55				0.171557	0.10423	0.130766	0.135518	0.033914	729.726	647.812	816.63				1725.24	1444.99	1749.32				-0.373689	-0.348415	-0.330844	-0.350983	0.0215376	872.746	832.077	891.684
371	CUST_679_PI424987113	5020	6011	7804	40861	MYC	NM_002467.3	FW	901	TGAACCAGAGTTTCATCTGCGACCCGGACGACGAGACCTTCATCAAAAACATCATCATCC	N/A	14926.6	15961	15993.4				12111.7	12885.9	12946.8				0.0907566	0.0929433	0.0917795	0.0918265	0.00109411	7985.07	8281.17	8388.58				15324	14266.7	13762.8				-0.283093	-0.236231	-0.215018	-0.24478	0.0348334	6799.15	7603.92	6557.2
372	CUST_680_PI424987113	306	372	5282	24583	MYC	NM_002467.3	FW	916	TTTCATCTGCGACCCGGACGACGAGACCTTCATCAAAAACATCATCATCCAGGACTGTAT	N/A	15591.2	16914.4	19786.4				13052.6	14101.9	17103.7				0.0771811	0.0789802	0.0632771	0.0731462	0.00859405	7965.19	8422.17	10114.1				14779.5	16567.1	16717.8				-0.268463	-0.293822	-0.21825	-0.260178	0.0384612	7637.07	8165.06	9017.55
373	CUST_681_PI424987113	12219	20243	27548	34864	MYC	NM_002467.3	FW	931	ACGAGACCTTCATCAAAAACATCATCATCCAGGACTGTATGTGGAGCGGCTTCTCGGCCG	N/A	14128.6	13446.5	12341.3				12258.9	11089.1	10180.2				0.0616488	0.0837111	0.0836043	0.0763214	0.012707	6441.48	6019.94	5594.13				12965.9	12786	10740				-0.303816	-0.327141	-0.283271	-0.304742	0.0219499	6708.28	6388.01	5733.4
374	CUST_682_PI424987113	12373	20647	28203	36020	MYC	NM_002467.3	FW	946	CATCAAAAACATCATCATCCAGGACTGTATGTGGAGCGGCTTCTCGGCCGCCGCCAAGCT	N/A	9232.98	9195.73	8264.28				6985.16	6869.31	6085.76				0.121165	0.126673	0.13289	0.12691	0.00586613	4615.95	4628.69	4078.82				7649.59	8121.06	6641.19				-0.219377	-0.244154	-0.211711	-0.225081	0.016957	3563.33	3962.9	3705.76
375	CUST_683_PI424987113	2723	3235	7501	27297	MYC	NM_002467.3	FW	1306	ACCGCCCACCACCAGCAGCGACTCTGAGGAGGAACAAGAAGATGAGGAAGAAATCGATGT	N/A	44935.3	44697.1	50003.4				39069.2	37627.1	40301.9				0.060753	0.074778	0.0936734	0.0764014	0.0165202	39733.5	43804.3	46117				48073.2	55009.7	52767.9				-0.0827465	-0.0989225	-0.058509	-0.0800593	0.0203403	40865.4	20479	51566.1
376	CUST_684_PI424987113	4441	5385	23111	40454	MYC	NM_002467.3	FW	1321	ACTCTGAGGAGGAACAAGAAGATGAGGAAGAAATCGATGTTGTTTCTGTGGAAAAGAGGC	N/A	32532.1	32711	31884.9				26157.3	30116.2	25260				0.0947198	0.0358937	0.101152	0.0772551	0.0359641	23078.3	21286.6	21140.9				32218.9	31692.6	26333.8				-0.144907	-0.172851	-0.0953912	-0.137716	0.0392274	15520.2	15518.8	15141.7
377	CUST_685_PI424987113	5948	7334	34262	35029	MYC	NM_002467.3	FW	1339	AAGATGAGGAAGAAATCGATGTTGTTTCTGTGGAAAAGAGGCAGGCTCCTGGCAAAAGGT	N/A	65236.8	62075.6	60137.1				53645.2	54270.3	52575.2				0.0849612	0.0583589	0.0583614	0.0672272	0.0153581	46449.6	43692.3	43766.5				75798.4	60886.5	58873.7				-0.212678	-0.144117	-0.128779	-0.161858	0.0446744	36035.1	31317.7	31445.7
378	CUST_686_PI424987113	6735	8603	11741	24353	MYC	NM_002467.3	FW	1351	AAATCGATGTTGTTTCTGTGGAAAAGAGGCAGGCTCCTGGCAAAAGGTCAGAGTCTGGAT	N/A	72703.3	75974.1	85886.1				62290.9	66754.4	75688.3				0.0671298	0.0561857	0.0548939	0.0594031	0.00672256	50651	52309.7	54774.7				80085.6	83131.8	80934.8				-0.198966	-0.201185	-0.169555	-0.189902	0.017656	39459.9	38824	43726.1
379	CUST_687_PI424987113	3243	3797	24460	32110	MYC	NM_002467.3	FW	1366	TGTTTCTGTGGAAAAGAGGCAGGCTCCTGGCAAAAGGTCAGAGTCTGGATCACCTTCTGC	N/A	59363.4	81889.5	74543.1				52163	71851.9	64191.5				0.0561562	0.0567903	0.0649303	0.0592923	0.00489297	41130.2	53115.3	52294				64227.8	79981.4	73864.5				-0.193562	-0.17777	-0.149984	-0.173772	0.0220624	31630.4	41212.4	40153.1
380	CUST_688_PI424987113	8062	10689	12339	38128	MYC	NM_002467.3	FW	1516	CACTCGGAAGGACTATCCTGCTGCCAAGAGGGTCAAGTTGGACAGTGTCAGAGTCCTGAG	N/A	109438	107014	96624.8				94793.8	93983.5	84867				0.0623877	0.0563899	0.0563497	0.0583758	0.00347452	76986.7	76745	72981.2				103094	110528	95073.4				-0.126818	-0.158422	-0.114848	-0.133363	0.0225125	67092	66715.5	59944.9
381	CUST_689_PI424987113	1135	1466	22932	36632	MYC	NM_002467.3	FW	1531	CTGCCAAGAGGGTCAAGTTGGACAGTGTCAGAGTCCTGAGACAGATCAGCAACAACCGAA	N/A	103948	105241	111113				95449.4	121735	101710				0.0370446	-0.0632303	0.0384029	0.00407242	0.0582898	74960.4	69164.3	73299.6				124462	134152	113195				-0.220207	-0.287714	-0.188725	-0.232215	0.0505754	60780.4	56587.7	61427.5
382	CUST_690_PI424987113	6159	7654	22110	22258	MYC	NM_002467.3	FW	1546	GGTCAAGTTGGACAGTGTCAGAGTCCTGAGACAGATCAGCAACAACCGAAAATGCACCAG	N/A	117979	130294	133198				111914	122467	130862				0.0229207	0.0269071	0.00768481	0.0191709	0.0101449	79755.5	90353.1	87245.4				146386	147673	141861				-0.263739	-0.213358	-0.21112	-0.229406	0.0297547	69351.6	73745.6	72983.9
383	CUST_691_PI424987113	13595	26100	33081	40582	MYC	NM_002467.3	FW	1576	ACAGATCAGCAACAACCGAAAATGCACCAGCCCCAGGTCCTCGGACACCGAGGAGAATGT	N/A	142915	140066	118534				126227	124240	102220				0.0539265	0.0520686	0.0643059	0.056767	0.00659464	99867.1	96480.8	79326.9				150783	143092	113503				-0.178931	-0.171174	-0.155588	-0.168564	0.0118882	85451.9	83713.2	70592.2
384	CUST_692_PI424987113	13273	24212	37834	38541	MYC	NM_002467.3	FW	1651	TCTTGGAGCGCCAGAGGAGGAACGAGCTAAAACGGAGCTTTTTTGCCCTGCGTGACCAGA	N/A	215286	167630	167537				229375	187720	180809				-0.0275305	-0.0491596	-0.0331086	-0.0365995	0.0112292	137831	118769	118298				283737	204452	207970				-0.31357	-0.235888	-0.245021	-0.264826	0.0424592	120385	94184.8	95542.4
385	CUST_693_PI424987113	1073	1340	20971	34252	MYC	NM_002467.3	FW	1666	CCAGAGGAGGAACGAGCTAAAACGGAGCTTTTTTGCCCTGCGTGACCAGATCCCGGAGTT	N/A	180158	230458	205162				190534	264255	226222				-0.0243206	-0.0594315	-0.042438	-0.0420634	0.0175585	112688	146326	129842				227344	271348	246420				-0.304807	-0.268203	-0.278262	-0.283757	0.0189105	107155	129678	115967
386	CUST_694_PI424987113	7540	9731	10412	36556	MYC	NM_002467.3	FW	1681	AACGGAGCTTTTTTGCCCTGCGTGACCAGATCCCGGAGTTGGAAAACAATGAAAAGGCCC	N/A	256054	258462	196124				257500	254397	212809				-0.00244482	0.00688387	-0.0354602	-0.0103404	0.0222488	165294	167219	146313				298285	294919	236923				-0.256375	-0.246417	-0.209323	-0.237372	0.0247959	167950	164387	130316
387	CUST_695_PI424987113	2850	3309	35141	35761	MYC	NM_002467.3	FW	1696	TTTTGCCCTGCGTGACCAGATCCCGGAGTTGGAAAACAATGAAAAGGCCCCCAAGGTAGT	N/A	166452	210909	193727				192290	224534	217601				-0.0626677	-0.0271862	-0.0504718	-0.0467752	0.0180273	103771	141539	131316				198008	246001	220937				-0.280606	-0.240062	-0.225951	-0.248873	0.0283729	103563	123685	120779
388	CUST_696_PI424987113	6725	8511	38371	42063	MYC	NM_002467.3	FW	1711	TCCCGGAGTTGGAAAACAATGAAAAGGCCCCCAAGGTAGTTATCCTTAAAAAAGCCACAG	N/A	109371	95136.1	102394				132836	115672	125000				-0.084414	-0.0848812	-0.086639	-0.0853114	0.00117323	72966.9	67616.5	66164.8				171154	139670	142147				-0.370263	-0.315051	-0.33211	-0.339141	0.0282693	63465.9	55429.3	57452.9
389	CUST_697_PI424987113	7178	9197	25905	40652	MYC	NM_002467.3	FW	1726	GGAAAACAATGAAAAGGCCCCCAAGGTAGTTATCCTTAAAAAAGCCACAGCATACATCCT	N/A	126995	146445	108261				165320	189972	141582				-0.114541	-0.113013	-0.116536	-0.114697	0.00176659	87538.3	96249.8	75047.9				212582	218359	170942				-0.385329	-0.355772	-0.35751	-0.366204	0.0165857	80529.1	87218.5	65620.4
390	CUST_698_PI424987113	1811	2108	8787	43085	MYC	NM_002467.3	FW	1741	CCAAGGTAGTTATCCTTAAAAAAGCCACAGCATACATCCTGTCCGTCCAAGCAGAGGAGC	N/A	185140	218498	187980				213253	240188	218153				-0.0613943	-0.0411037	-0.0646492	-0.0557157	0.0127586	114572	149412	123938				237281	306026	244693				-0.316184	-0.311371	-0.295417	-0.307657	0.01087	110377	139717	114724
391	CUST_699_PI424987113	7835	10236	24405	29153	MYC	NM_002467.3	FW	1771	CATACATCCTGTCCGTCCAAGCAGAGGAGCAAAAGCTCATTTCTGAAGAGGACTTGTTGC	N/A	285794	284111	271370				305826	313115	302936				-0.0294226	-0.0422165	-0.0477889	-0.0398093	0.00941677	188987	187458	176728				389680	373990	351482				-0.314277	-0.299955	-0.298598	-0.304277	0.00868711	179939	160926	159966
392	CUST_700_PI424987113	12627	21718	29735	35797	MYC	NM_002467.3	FW	1786	GTCCGTCCAAGCAGAGGAGCAAAAGCTCATTTCTGAAGAGGACTTGTTGCGGAAACGACG	N/A	236072	218624	195823				246544	228261	211759				-0.0188498	-0.0187339	-0.0339777	-0.0238538	0.00876777	149420	143577	136773				277029	264282	239148				-0.268117	-0.264981	-0.242667	-0.258588	0.0138772	130696	123191	112931
393	CUST_701_PI424987113	469	555	12762	25602	MYC	NM_002467.3	FW	1816	TTCTGAAGAGGACTTGTTGCGGAAACGACGAGAACAGTTGAAACACAAACTTGAACAGCT	N/A	302745	341585	375640				333546	377120	405715				-0.0420777	-0.0429811	-0.0334501	-0.039503	0.00526134	190086	227288	246530				407344	470275	506128				-0.331012	-0.315776	-0.31239	-0.319726	0.00991965	185800	210667	222134
394	CUST_702_PI424987113	7746	10066	22944	29013	MYC	NM_002467.3	FW	1846	AGAACAGTTGAAACACAAACTTGAACAGCTACGGAACTCTTGTGCGTAAGGAAAAGTAAG	N/A	409971	315112	414283				464753	481282	499069				-0.0544696	-0.183934	-0.080864	-0.106423	0.0684119	260928	189891	269278				576565	501173	588710				-0.344328	-0.421484	-0.3397	-0.368504	0.0459402	252346	183467	252361
395	CUST_703_PI424987113	8962	12338	27635	33099	MYC	NM_002467.3	FW	1861	TTGAACAGCTACGGAACTCTTGTGCGTAAGGAAAAGTAAGGAAAACGATTCCTTCTAACA	N/A	350814	367696	397220				436316	449880	488827				-0.0947238	-0.0876079	-0.0901244	-0.0908187	0.0036084	224891	228196	260193				535062	563448	567953				-0.376431	-0.392545	-0.339017	-0.369331	0.0274612	207059	204854	233840
396	CUST_704_PI424987113	2827	3381	17584	33151	MYC	NM_002467.3	FW	1876	ACGGAACTCTTGTGCGTAAGGAAAAGTAAGGAAAACGATTCCTTCTAACAGAAATGTCCT	N/A	221470	267270	215109				282947	337350	322636				-0.10639	-0.10113	-0.176054	-0.127858	0.0418217	134222	159524	143187				302244	331803	359408				-0.352533	-0.318056	-0.399686	-0.356758	0.0409787	118778	141629	121624
397	CUST_705_PI424987113	13757	27178	28800	43044	MYC	NM_002467.3	FW	1906	GAAAACGATTCCTTCTAACAGAAATGTCCTGAGCAATCACCTATGAACTTGTTTCAAATG	N/A	328630	266895	246999				365048	330595	274087				-0.0456422	-0.0929557	-0.0451925	-0.0612635	0.0274472	203276	199381	155904				430992	413366	335953				-0.326382	-0.316652	-0.333421	-0.325485	0.00842042	183738	167545	143811
398	CUST_706_PI424987113	12891	22645	32760	42320	MYC	NM_002467.3	FW	1921	GAAATGTCCTGAGCAATCACCTATGAACTTGTTTCAAATGCATGATCAAATGCAACCTCA	N/A	357329	368577	291651				414303	401937	326473				-0.0642494	-0.0376289	-0.0489838	-0.0502873	0.013358	219252	233676	184398				407306	491255	371282				-0.268978	-0.322693	-0.303947	-0.29854	0.0272632	194723	204122	159177
399	CUST_707_PI424987113	14299	31670	42382	44593	MYC	NM_002467.3	FW	1936	GAGCAATCACCTATGAACTTGTTTCAAATGCATGATCAAATGCAACCTCACAACCTTGGC	N/A	373980	291052	286810				417020	324871	320274				-0.0473085	-0.0477407	-0.0479273	-0.0476588	0.00031741	228375	179265	183090				494504	365414	377479				-0.335522	-0.309289	-0.314228	-0.31968	0.0139402	206689	161245	162500
400	CUST_708_PI424987113	12422	20907	21007	35482	MYC	NM_002467.3	FW	1966	CATGATCAAATGCAACCTCACAACCTTGGCTGAGTCTTGAGACTGAAAGATTTAGCCATA	N/A	415707	412472	426889				454062	427576	452071				-0.0383285	-0.0156196	-0.0248915	-0.0262799	0.011418	238935	267976	282407				485595	542559	532497				-0.307994	-0.306351	-0.275442	-0.296596	0.0183382	224923	231233	238234
401	CUST_709_PI424987113	12890	22728	41053	41920	MYC	NM_002467.3	FW	1981	CAACCTTGGCTGAGTCTTGAGACTGAAAGATTTAGCCATAATGTAAACTGCCTCAAATTG	N/A	337155	287700	254186				360648	303680	266632				-0.0292547	-0.0234761	-0.0207597	-0.0244968	0.00433852	204768	173363	164479				424492	354516	322176				-0.316607	-0.31068	-0.291984	-0.306424	0.0128513	178964	155423	139221
402	CUST_710_PI424987113	73	47	8758	14032	MYC	NM_002467.3	FW	1996	TGAGTCTTGAGACTGAAAGATTTAGCCATAATGTAAACTGCCTCAAATTGGACTTTGGGC	N/A	265327	302381	333651				317662	327319	367644				-0.0781847	-0.0344164	-0.0421343	-0.0515785	0.0233626	161685	199014	208716				389466	455380	469084				-0.3818	-0.35949	-0.351694	-0.364328	0.0156251	156077	184224	189291
403	CUST_711_PI424987113	9138	12681	24294	27293	MYC	NM_002467.3	FW	2026	ATGTAAACTGCCTCAAATTGGACTTTGGGCATAAAAGAACTTTTTTATGCTTACCATCTT	N/A	201487	219785	203634				215283	232254	214759				-0.0287612	-0.0239651	-0.0231011	-0.0252758	0.00304921	123318	128098	124692				277248	277527	275953				-0.351843	-0.335763	-0.344995	-0.3442	0.00806967	105209	112481	106066
404	CUST_712_PI424987113	8944	12239	21603	37343	MYC	NM_002467.3	FW	2101	TGTATTTAAGAATTGTTTTTAAAAAATTTTAAGATTTACACAATGTTTCTCTGTAAATAT	N/A	29301.4	33542.2	27471.9				35177.9	42171.2	33784.1				-0.0793822	-0.0994242	-0.0898235	-0.0895433	0.0100239	13809.3	20048.8	17329.2				33448.7	48055.1	39897				-0.384207	-0.379651	-0.362161	-0.37534	0.0116378	11442.5	12520.2	10025.8
405	CUST_713_PI424987113	1405	1708	16319	42956	MYC	NM_002467.3	FW	2116	AATTGTTTTTAAAAAATTTTAAGATTTACACAATGTTTCTCTGTAAATATTGCCATTAAA	N/A	75560.3	81925.7	71358.3				92956.6	105570	86303.9				-0.0899865	-0.11012	-0.0825859	-0.0942307	0.0142492	46470.9	43106	41798.1				123319	104760	103574				-0.423848	-0.385659	-0.394094	-0.4012	0.0200619	36561.4	40474.9	32947.2
406	CUST_714_PI424987113	2910	3429	9352	21859	MYC	NM_002467.3	FW	2149	CTCTGTAAATATTGCCATTAAATGTAAATAACTTTAATAAAACGTTTATAGCAGTTACAC	N/A	34065.3	36504.9	40815.2				40531.1	46001.7	53283.1				-0.0754759	-0.100423	-0.115768	-0.0972221	0.0203357	20894.8	21748.8	24311.2				53298.3	58899.4	59208.1				-0.406676	-0.432676	-0.386574	-0.408642	0.0231137	13081	10821.9	14746.1
407	CUST_715_PI424987113	3672	4401	11535	41975	MYC	NM_002467.3	FW	2161	TGCCATTAAATGTAAATAACTTTAATAAAACGTTTATAGCAGTTACACAGAATTTCAATC	N/A	55140.7	68875.7	57606.4				75362.3	87313.5	78502.7				-0.135682	-0.103015	-0.134414	-0.12437	0.0185048	32404.6	42587.2	35093.8				90774.5	108347	90989				-0.447357	-0.405537	-0.413758	-0.422218	0.022156	24739.2	31216.4	25530
408	CUST_716_PI424987113	13678	26502	26730	26756	MYC	NM_002467.3	FW	2176	TGTAAATAACTTTAATAAAACGTTTATAGCAGTTACACAGAATTTCAATCCTAGTATATA	N/A	122830	121987	122353				174657	177252	171371				-0.15288	-0.162276	-0.146323	-0.153826	0.00801877	71318	73930.6	73225.7				203053	209900	215769				-0.45441	-0.453188	-0.469325	-0.458974	0.00898495	63384.7	63863.2	61927.7
409	CUST_717_PI424987113	4853	5821	12955	45065	MYC	NM_002467.3	FW	2191	CGTTTATAGCAGTTACACAGAATTTCAATCCTAGTATATAGTACCTAGTATTATAGGTAC	N/A	149188	182645	123326				216937	268938	183875				-0.162598	-0.168046	-0.17347	-0.168038	0.00543587	95675.7	107990	80612.3				332014	336101	263628				-0.540355	-0.493087	-0.514591	-0.516011	0.0236658	79226.6	99034.6	62718.6
410	CUST_718_PI424987113	4671	5616	18082	43237	MYC	NM_002467.3	FW	2209	AGAATTTCAATCCTAGTATATAGTACCTAGTATTATAGGTACTATAAACCCTAATTTTTT	N/A	71879.8	80923.1	63318.4				107248	123978	96981.5				-0.173784	-0.185274	-0.185159	-0.181406	0.00660059	42642.7	47507.4	39806.2				146308	133531	121204				-0.535424	-0.448822	-0.483567	-0.489271	0.0435821	34491.9	38517	31619.7
411	CUST_755_PI424987113	4349	5160	10404	23248	Puromycin Resistance	N/A	FW	46	GGCCCCCCGAACCACGGGGACGTGGTTTTCCTTTGAAAAACACGATGATAAGCTTGCCAC	N/A	1203.81	1182.63	1172.76				963.256	1173.92	1144.3				0.0968164	0.00320818	0.0106688	0.0368978	0.0520249	1420.36	1620.06	1507.57				1439.98	1826	1738.2				-0.00595651	-0.0519692	-0.0618221	-0.039916	0.0298195	894.637	969.632	842.331
412	CUST_756_PI424987113	1461	1823	22961	34950	Puromycin Resistance	N/A	FW	61	CGTGGTTTTCCTTTGAAAAACACGATGATAAGCTTGCCACAACCCACAAGGAGACGACCT	N/A	25.0242	24.4188	24.6929				38.3129	32.3853	35.6107				-0.184984	-0.122625	-0.159009	-0.155539	0.031324	24.1386	24.0583	24.1373				34.927	36.1485	38.0388				-0.160448	-0.176825	-0.197538	-0.17827	0.0185874	43.8344	41.5017	42.7458
413	CUST_757_PI424987113	10569	15771	24239	35123	Puromycin Resistance	N/A	FW	76	CTTTGAAAAACACGATGATAAGCTTGCCACAACCCACAAGGAGACGACCTTCCATGACCG	N/A	23.5503	24.3455	24.6481				32.6922	32.5432	35.7772				-0.142447	-0.126041	-0.161824	-0.143437	0.0179121	75.0841	23.9964	58.3363				44.1522	36.4821	43.8326				0.230596	-0.181933	0.124141	0.0576015	0.214163	47.1363	36.5939	42.6416
414	CUST_761_PI424987113	4437	5383	15072	15194	TetKRAB	N/A	FW	1	ATGACAAGAGTTACTAACAGCCCCTCTCTCCAAGCTCACTTACAGGCTCTCTACTTAGTC	N/A	1429.46	1289.34	1349.58				1419.66	1403.7	1473.88				0.00298857	-0.0369097	-0.0382653	-0.0240622	0.0234364	1885.47	1812.46	1886.29				2253.15	2010.96	2013.63				-0.0773705	-0.045134	-0.0283718	-0.0502921	0.0249032	1517.49	1393.39	1479.31
415	CUST_762_PI424987113	10947	16665	23173	24184	TetKRAB	N/A	FW	31	CAAGCTCACTTACAGGCTCTCTACTTAGTCCAGCACGAAGTCTGGAGACCTCTGGCGGCA	N/A	23.1144	23.6252	23.658				57.4325	31.6487	31.7679				-0.395276	-0.126981	-0.12801	-0.216755	0.154604	69.0432	38.7907	41.1437				40.7602	40.4232	40.3567				0.228884	-0.0179022	0.00838769	0.0731232	0.135532	41.5371	41.1793	36.6198
416	CUST_763_PI424987113	5309	6375	14542	35817	TetKRAB	N/A	FW	91	GCCTACCAAGAACAACTGGACCGACCGGTCAATTCAACCATGGCTAGATTAGATAAAAGT	N/A	25.273	24.1771	24.376				37.1877	33.6701	35.8396				-0.167743	-0.143839	-0.1674	-0.159661	0.0137029	124.542	23.6625	23.557				76.2626	34.1507	37.8431				0.213006	-0.159339	-0.205866	-0.0507331	0.229586	43.4688	41.3516	41.1867
417	CUST_764_PI424987113	8279	11052	18617	28913	TetKRAB	N/A	FW	106	AACAACTGGACCGACCGGTCAATTCAACCATGGCTAGATTAGATAAAAGTAAAGTGATTA	N/A	24.2328	24.5377	24.4879				34.6213	32.1534	33.3876				-0.154939	-0.117393	-0.134635	-0.135656	0.0187939	23.3794	23.92	24.1218				32.8489	34.5918	37.2039				-0.147688	-0.160211	-0.188178	-0.165359	0.0207305	41.8163	41.8205	41.984
418	CUST_765_PI424987113	12655	21851	22180	37438	TetKRAB	N/A	FW	121	AATTCAACCATGGCTAGATTAGATAAAAGTAAAGTGATTAACAGCGCATTAGAGCTGCTT	N/A	24.5275	24.4566	24.4617				32.1427	32.0092	36.2763				-0.117428	-0.116879	-0.171136	-0.135148	0.031168	24.0974	23.4817	20.9642				35.6815	40.296	97.1899				-0.170474	-0.234532	-0.666142	-0.357049	0.269591	40.0632	42.7101	42.8357
419	CUST_766_PI424987113	7942	10421	16740	41785	TetKRAB	N/A	FW	151	AAAGTGATTAACAGCGCATTAGAGCTGCTTAATGAGGTCGGAATCGAAGGTTTAACAACC	N/A	23.6956	24.5049	25.2473				34.956	32.9349	36.9619				-0.168855	-0.128403	-0.16554	-0.154266	0.0224588	45.3139	23.5351	23.9516				41.1414	41.5225	39.6175				0.0419517	-0.246566	-0.218553	-0.141056	0.159107	41.5932	42.9588	44.3639
420	CUST_767_PI424987113	2832	3299	31386	34628	TetKRAB	N/A	FW	166	ACAGCGCATTAGAGCTGCTTAATGAGGTCGGAATCGAAGGTTTAACAACCCGTAAACTCG	N/A	25.3099	24.3355	24.2248				39.0361	34.309	35.2924				-0.188175	-0.149168	-0.163421	-0.166921	0.019738	24.3764	23.8314	23.4778				38.8408	37.4877	37.6091				-0.202319	-0.196739	-0.204635	-0.201231	0.00405913	132.548	41.9074	42.2178
421	CUST_768_PI424987113	7345	9495	37060	41490	TetKRAB	N/A	FW	181	AATGAGGTCGGAATCGAAGGTTTAACAACCCGTAAACTCGCCCAGAAGCTAGGTGTAGAG	N/A	23.9608	24.8287	25.8413				35.7378	35.0738	36.7321				-0.173627	-0.150028	-0.152732	-0.158795	0.0129152	23.439	136.921	28.4492				38.1721	220.604	39.6652				-0.211806	-0.207143	-0.14434	-0.187763	0.0376777	42.2568	47.0929	44.5637
422	CUST_769_PI424987113	14302	31682	42632	43019	TetKRAB	N/A	FW	211	CGTAAACTCGCCCAGAAGCTAGGTGTAGAGCAGCCTACATTGTATTGGCATGTAAAAAAT	N/A	23.714	25.6338	26.335				33.529	37.1251	36.4743				-0.150416	-0.160854	-0.141453	-0.150908	0.00971002	41.3416	24.1497	49.4362				41.0143	40.0444	43.3712				0.00345134	-0.219629	0.0568441	-0.0531112	0.146659	42.2027	44.6538	45.0963
423	CUST_770_PI424987113	4810	5791	11740	32206	TetKRAB	N/A	FW	226	CCCAGAAGCTAGGTGTAGAGCAGCCTACATTGTATTGGCATGTAAAAAATAAGCGGGCTT	N/A	24.1666	24.0023	24.0882				37.3567	34.8323	33.7936				-0.189154	-0.161729	-0.147029	-0.165971	0.0213801	23.4899	23.1653	43.6604				33.1942	37.9234	42.2226				-0.150182	-0.214068	0.0145419	-0.116569	0.117953	42.2642	41.3344	42.8004
424	CUST_771_PI424987113	3084	3699	20960	34253	TetKRAB	N/A	FW	241	CAGCCTACATTGTATTGGCATGTAAAAAATAAGCGGGCTTTGCTCGACGCCTTAGCCATT	N/A	24.5451	23.6051	24.4974				37.9176	31.6801	34.3192				-0.188875	-0.127779	-0.146418	-0.154358	0.0313122	23.796	23.1892	23.2364				35.5487	36.9927	38.6014				-0.174319	-0.20283	-0.220435	-0.199195	0.0232719	43.1435	41.0023	43.2792
425	CUST_772_PI424987113	3388	3966	13298	29513	TetKRAB	N/A	FW	271	AAGCGGGCTTTGCTCGACGCCTTAGCCATTGAGATGTTAGATAGGCACCATACTCACTTT	N/A	24.726	18.1376	24.3531				38.2355	1102.55	33.6727				-0.189313	-1.78382	-0.140724	-0.704619	0.934931	23.9513	33.9671	23.9295				36.8962	38.2374	37.288				-0.187652	-0.0514301	-0.192635	-0.143906	0.0801251	43.5466	40.8649	41.7718
426	CUST_773_PI424987113	6954	8937	34059	37615	TetKRAB	N/A	FW	286	TGCTCGACGCCTTAGCCATTGAGATGTTAGATAGGCACCATACTCACTTTTGCCCTTTAG	N/A	23.9365	23.7867	26.9989				36.0787	34.4136	36.5168				-0.17819	-0.160396	-0.131147	-0.156578	0.0237526	23.4301	23.6284	27.8773				33.6197	37.4636	39.1156				-0.15682	-0.200175	-0.147099	-0.168032	0.0282584	41.5571	42.4644	42.9437
427	CUST_774_PI424987113	11250	17383	40566	41429	TetKRAB	N/A	FW	301	GAGATGTTAGATAGGCACCATACTCACTTTTGCCCTTTAGAAGGGGAAAGCTGGCAAGAT	N/A	23.5669	25.5377	25.5252				32.2672	37.6076	37.5619				-0.136458	-0.168094	-0.167779	-0.157443	0.0181747	43.3465	67.7004	61.4021				70.7245	45.8681	45.6408				-0.212616	0.16908	0.12883	0.0284313	0.209721	40.7843	43.8528	44.0306
428	CUST_775_PI424987113	13163	23892	33045	33366	TetKRAB	N/A	FW	331	TGCCCTTTAGAAGGGGAAAGCTGGCAAGATTTTTTACGTAATAACGCTAAAAGTTTTAGA	N/A	24.5507	23.7895	23.8493				32.2289	34.0487	34.3073				-0.118181	-0.155716	-0.15791	-0.143936	0.0223313	24.1636	25.9631	23.2069				36.1674	38.1828	37.1704				-0.175157	-0.167512	-0.204581	-0.182416	0.0195717	41.8263	42.4883	42.055
429	CUST_776_PI424987113	11447	17992	26680	29725	TetKRAB	N/A	FW	346	AAGGGGAAAGCTGGCAAGATTTTTTACGTAATAACGCTAAAAGTTTTAGATGTGCTTTAC	N/A	23.6653	24.1251	23.6747				32.2272	32.3367	32.8724				-0.134112	-0.127226	-0.142547	-0.134628	0.00767359	23.2534	23.4092	29.9533				37.7668	38.7084	38.8749				-0.210624	-0.218419	-0.113225	-0.180756	0.0586134	41.3	42.4252	41.925
430	CUST_777_PI424987113	4099	4925	21912	28132	TetKRAB	N/A	FW	361	TTTTTACGTAATAACGCTAAAAGTTTTAGATGTGCTTTACTAAGTCATCGCGATGGAGCA	N/A	25.3271	23.8892	24.4555				38.2379	31.9258	32.5291				-0.178908	-0.125941	-0.123896	-0.142915	0.0311874	24.1476	23.4024	23.3312				41.5478	38.586	39.1256				-0.235675	-0.217168	-0.224525	-0.225789	0.00931775	45.2099	41.8379	42.8589
431	CUST_778_PI424987113	11237	17358	17377	42668	TetKRAB	N/A	FW	391	TGTGCTTTACTAAGTCATCGCGATGGAGCAAAAGTACATTTAGGTACACGGCCTACAGAA	N/A	295.662	23.6083	25.852				496.405	32.3802	35.9677				-0.225041	-0.137215	-0.143417	-0.168558	0.0490141	23.6469	33.7013	24.025				35.379	38.4731	41.8347				-0.174971	-0.0575102	-0.240873	-0.157785	0.0928818	40.8796	40.6829	45.0676
432	CUST_779_PI424987113	10621	15921	19890	32127	TetKRAB	N/A	FW	406	TAAGTCATCGCGATGGAGCAAAAGTACATTTAGGTACACGGCCTACAGAAAAACAGTATG	N/A	23.7282	24.8493	24.4338				33.0943	31.9932	33.6282				-0.144489	-0.109744	-0.138713	-0.130982	0.0186179	39.2081	51.9407	39.0516				52.2289	47.4984	42.0446				-0.124535	0.0388291	-0.0320713	-0.039259	0.0819188	40.6987	43.2824	43.0727
433	CUST_780_PI424987113	11252	17384	20126	35645	TetKRAB	N/A	FW	421	AAAGTACATTTAGGTACACGGCCTACAGAAAAACAGTATGAAACTCTCGAAAATCAATTA	N/A	23.5644	23.8569	24.4082				32.2572	32.0541	35.8396				-0.13637	-0.12827	-0.166827	-0.143822	0.0203302	23.1566	23.3904	23.6112				36.5457	38.6364	37.8687				-0.198161	-0.217959	-0.205161	-0.207094	0.0100396	40.8081	41.7447	42.4461
434	CUST_781_PI424987113	11118	17121	23981	44601	TetKRAB	N/A	FW	451	AAACAGTATGAAACTCTCGAAAATCAATTAGCCTTTTTATGCCAACAAGGTTTTTCACTA	N/A	23.6077	24.4465	26.3021				32.4537	32.4325	36.458				-0.13821	-0.122764	-0.141802	-0.134259	0.0101156	23.2155	24.0906	24.7252				36.0891	36.3408	42.0551				-0.191598	-0.178546	-0.230679	-0.200275	0.0271279	40.6802	41.5896	45.8193
435	CUST_782_PI424987113	3185	3763	18654	20605	TetKRAB	N/A	FW	466	AAACTCTCGAAAATCAATTAGCCTTTTTATGCCAACAAGGTTTTTCACTAGAGAATGCAT	N/A	24.3642	23.6113	23.714				37.9677	32.0667	31.954				-0.192662	-0.132934	-0.12952	-0.151706	0.0355105	23.7218	23.2043	23.3048				34.0011	36.346	36.3103				-0.156345	-0.194889	-0.192584	-0.181273	0.0216188	42.7703	40.7146	40.7137
436	CUST_783_PI424987113	6286	7841	20877	36577	TetKRAB	N/A	FW	481	GCCTTTTTATGCCAACAAGGTTTTTCACTAGAGAATGCATTATATGCACTCAGCGCTGTG	N/A	23.8353	23.6151	24.6159				36.4671	31.6992	36.3307				-0.184681	-0.127859	-0.169058	-0.160533	0.0293544	23.3926	23.2032	23.7815				34.1263	37.1737	38.135				-0.16401	-0.204688	-0.205084	-0.191261	0.0236007	52.3423	41.087	42.6967
437	CUST_784_PI424987113	11125	17046	33856	43359	TetKRAB	N/A	FW	511	GAGAATGCATTATATGCACTCAGCGCTGTGGGGCATTTTACTTTAGGTTGCGTATTGGAA	N/A	23.5595	24.3578	26.4694				32.3297	35.2172	36.4192				-0.137434	-0.160116	-0.138587	-0.145379	0.0127752	23.1513	25.1394	25.2723				36.6782	38.0919	38.9725				-0.199833	-0.180478	-0.188114	-0.189475	0.0097492	40.8678	42.1746	298.32
438	CUST_785_PI424987113	12364	20723	26687	36348	TetKRAB	N/A	FW	526	TATATGCACTCAGCGCTGTGGGGCATTTTACTTTAGGTTGCGTATTGGAAGATCAAGAGC	N/A	23.9339	24.5225	24.0101				32.0429	32.2347	35.3648				-0.126719	-0.118759	-0.168178	-0.137885	0.0265346	23.4264	23.3572	23.293				38.8883	39.5003	37.6469				-0.220112	-0.22818	-0.208505	-0.218932	0.00989048	41.8985	42.8673	42.7834
439	CUST_786_PI424987113	13130	23716	37616	41815	TetKRAB	N/A	FW	541	GGGCATTTTACTTTAGGTTGCGTATTGGAAGATCAAGAGCATCAAGTCGCTAAAGAAGAA	N/A	24.723	24.3062	25.4312				31.5527	36.0389	36.194				-0.105935	-0.171055	-0.15327	-0.14342	0.0336589	24.1959	46.0269	23.9414				35.683	42.3877	40.9837				-0.168719	0.0357714	-0.233462	-0.122137	0.140532	42.3357	42.9578	44.7852
440	CUST_787_PI424987113	2343	2845	36185	43413	TetKRAB	N/A	FW	571	GATCAAGAGCATCAAGTCGCTAAAGAAGAAAGGGAAACACCTACTACTGATAGTATGCCG	N/A	24.7201	23.9601	25.71				38.1085	35.2321	36.6218				-0.187972	-0.16745	-0.153638	-0.169687	0.0172762	23.9214	23.3187	34.5914				35.1328	37.7251	43.5854				-0.166927	-0.208926	-0.100373	-0.158742	0.0547373	43.3915	42.912	45.2712
441	CUST_788_PI424987113	7423	9557	24732	27528	TetKRAB	N/A	FW	586	ATCAAGTCGCTAAAGAAGAAAGGGAAACACCTACTACTGATAGTATGCCGCCATTATTAC	N/A	23.6345	24.5351	24.0203				35.3012	32.0116	32.4846				-0.174243	-0.11552	-0.131099	-0.140287	0.0304209	64.8236	51.6542	62.6406				41.7458	74.7316	44.8584				0.191121	-0.160398	0.145012	0.0585783	0.191035	41.3063	42.8295	42.346
442	CUST_789_PI424987113	5343	6485	23518	42515	TetKRAB	N/A	FW	601	AGGGAAACACCTACTACTGATAGTATGCCGCCATTATTACGACAAGCTATCGAATTATTT	N/A	23.9168	23.6667	26.2153				36.9486	31.7167	37.3894				-0.188894	-0.127151	-0.154194	-0.156746	0.0309508	24.3831	21.6438	24.9444				34.5091	66.4526	39.3257				-0.150846	-0.487178	-0.197703	-0.278576	0.182168	41.879	41.3888	825.437
443	CUST_790_PI424987113	6727	8512	14360	45158	TetKRAB	N/A	FW	631	CCATTATTACGACAAGCTATCGAATTATTTGATCACCAAGGTGCAGAGCCAGCCTTCTTA	N/A	23.9602	24.5261	27.4606				36.2605	33.7642	37.434				-0.179943	-0.138827	-0.134557	-0.151109	0.0250623	45.5827	54.6337	57.6982				37.4338	47.8594	46.3517				0.085537	0.0574936	0.0950967	0.0793758	0.019544	41.6427	43.1714	449.847
444	CUST_791_PI424987113	10437	15362	21245	28968	TetKRAB	N/A	FW	646	GACAAGCTATCGAATTATTTGATCACCAAGGTGCAGAGCCAGCCTTCTTATTCGGCCTTG	N/A	31.4335	24.5003	35.1817				66.2639	32.0568	34.2837				-0.323884	-0.116749	0.011229	-0.143135	0.169108	75.9827	53.7516	42.288				82.1854	46.3339	65.7972				-0.0340799	0.0644923	-0.19199	-0.0538591	0.12938	79.7239	70.6877	82.1166
445	CUST_792_PI424987113	8971	12259	41750	42426	TetKRAB	N/A	FW	661	GATCACCAAGGTGCAGAGCCAGCCTTCTTATTCGGCCTTGAATTGATCATATGCGGATTA	N/A	22.4068	25.9486	26.1602				65.5813	37.4315	36.9579				-0.466399	-0.159124	-0.150066	-0.25853	0.180077	52.1572	58.9311	46.5625				39.3984	44.9466	54.2505				0.121836	0.117648	-0.0663676	0.0577057	0.107471	41.7631	44.3972	439.114
446	CUST_793_PI424987113	9818	14083	29001	30703	TetKRAB	N/A	FW	691	TTCGGCCTTGAATTGATCATATGCGGATTAGAAAAACAACTTAAATGTGAAAGTGGGTCG	N/A	23.7096	24.3949	24.3898				33.5035	33.5036	34.0704				-0.150165	-0.137792	-0.145169	-0.144375	0.00622464	82.3511	24.0001	35.2079				46.2732	37.2305	39.9319				0.25034	-0.190687	-0.0546798	0.00165801	0.225847	41.5414	41.8016	41.9291
447	CUST_794_PI424987113	5026	6015	9282	37069	TetKRAB	N/A	FW	706	AATTGATCATATGCGGATTAGAAAAACAACTTAAATGTGAAAGTGGGTCGCCAAAAAAGA	N/A	252.102	218.924	222.028				306.998	292.05	328.372				-0.0855597	-0.125164	-0.169959	-0.126894	0.0422261	418.439	459.011	301.764				255.851	332.71	329.304				0.213644	0.139758	-0.0379306	0.105157	0.129307	257.589	283.666	316.158
448	CUST_795_PI424987113	8448	11285	25337	41366	TetKRAB	N/A	FW	721	GAAAAACAACTTAAATGTGAAAGTGGGTCGCCAAAAAAGAAGAGAAAGGTCGACGGCGGT	N/A	181.169	127.325	132.418				295.269	211.209	171.999				-0.212134	-0.2198	-0.113578	-0.181837	0.0592387	258.474	243.788	259.628				362.5	323.982	255.357				-0.146891	-0.123508	0.00720376	-0.0877319	0.0830438	210.146	143.403	163.742
449	CUST_796_PI424987113	13293	24341	28165	33476	TetKRAB	N/A	FW	751	CCAAAAAAGAAGAGAAAGGTCGACGGCGGTGGTGCTTTGTCTCCTCAGCACTCTGCTGTC	N/A	263.739	297.201	317.648				274.354	256.233	292.281				-0.0171371	0.0644153	0.0361464	0.0278082	0.0414106	174.84	179.747	240.337				395.753	497.293	317.418				-0.354783	-0.441951	-0.120812	-0.305849	0.166068	295.362	345.368	341.562
450	CUST_797_PI424987113	6575	8316	16721	40725	TetKRAB	N/A	FW	766	AGAGAAAGGTCGACGGCGGTGGTGCTTTGTCTCCTCAGCACTCTGCTGTCACTCAAGGAA	N/A	338.793	341.739	301.61				347.534	414.529	287.603				-0.0110619	-0.0838601	0.0206519	-0.0247567	0.053585	196.788	218.741	216.589				390.158	431.51	399.246				-0.297242	-0.29506	-0.265605	-0.285969	0.0176699	385.893	379.245	546.242
451	CUST_798_PI424987113	14204	30658	31213	44751	TetKRAB	N/A	FW	781	GGTGCTTTGTCTCCTCAGCACTCTGCTGTCACTCAAGGAAGTATCATCAAGAACAAGGAG	N/A	593.562	523.846	460.989				517.274	462.079	441.598				0.0597456	0.0544878	0.0186632	0.0442989	0.0223563	133.592	161.342	174.831				640.866	628.038	439.067				-0.680987	-0.590238	-0.399914	-0.557046	0.143446	529.396	500.595	450.3
452	CUST_799_PI424987113	13032	23271	24034	25586	TetKRAB	N/A	FW	811	ACTCAAGGAAGTATCATCAAGAACAAGGAGGGCATGGATGCTAAGTCACTAACTGCCTGG	N/A	567.083	522.467	519.86				486.848	553.291	482.443				0.0662537	-0.0248949	0.0324399	0.0245996	0.0460773	91.9139	84.7848	18.1495				639.617	534.447	490.727				-0.842539	-0.799587	-1.43197	-1.0247	0.353363	406.618	383.587	400.432
453	CUST_800_PI424987113	9125	12671	21907	31493	TetKRAB	N/A	FW	826	GTATCATCAAGAACAAGGAGGGCATGGATGCTAAGTCACTAACTGCCTGGTCCCGGACAC	N/A	694.593	791.514	766.238				569.718	796.983	672.805				0.0860703	-0.00299029	0.0564746	0.0465182	0.0453574	96.8491	109.909	117.258				764.109	711.671	753.488				-0.89706	-0.811247	-0.807932	-0.838747	0.0505281	441.163	556.465	572.317
454	CUST_801_PI424987113	7203	9213	13697	14015	TetKRAB	N/A	FW	841	GGCATGGATGCTAAGTCACTAACTGCCTGGTCCCGGACACTGGTGACCTTCAAGGATGTA	N/A	852.691	839.676	869.887				647.239	727.092	752.055				0.119727	0.0625227	0.0632133	0.081821	0.0328294	191.983	147.941	193.836				918.761	934.291	761.267				-0.679941	-0.800393	-0.594103	-0.691479	0.103628	682.911	614.4	634.723
455	CUST_802_PI424987113	927	1168	25508	33290	TetKRAB	N/A	FW	871	TCCCGGACACTGGTGACCTTCAAGGATGTATTTGTGGACTTCACCAGGGAGGAGTGGAAG	N/A	768.432	823.266	936.539				658.36	700.248	801.652				0.067142	0.0702885	0.0675397	0.0683234	0.00171342	219.705	184.249	275.683				730.738	777.997	765.902				-0.521921	-0.625574	-0.443764	-0.53042	0.0912025	596.035	674.429	747.054
456	CUST_803_PI424987113	12724	22006	31506	35089	TetKRAB	N/A	FW	886	TGGTGACCTTCAAGGATGTATTTGTGGACTTCACCAGGGAGGAGTGGAAGCTGCTGGACA	N/A	1035.55	1073.5	975.414				946.379	838.351	780.977				0.0391066	0.107377	0.0965506	0.0810115	0.0366922	432.804	446.143	428.937				1024.65	951.322	786.1				-0.374283	-0.328854	-0.263085	-0.322074	0.0559085	936.889	1004.77	899.898
457	CUST_804_PI424987113	13453	25148	30082	34399	TetKRAB	N/A	FW	901	TTTGTGGACTTCACCAGGGAGGAGTGGAAGCTGCTGGACACTGCTCAGCAGATCGTGTAC	N/A	1625.55	1612.35	1577.18				1394.9	1221.21	1310.83				0.0664561	0.120668	0.080335	0.089153	0.0281611	1302.89	1293.74	1460.67				1447.98	1623.96	1487.94				-0.0458538	-0.0987292	-0.00803361	-0.0508722	0.0455556	1105.83	1110.78	1143.65
458	CUST_805_PI424987113	3177	3842	16197	29530	TetKRAB	N/A	FW	931	CTGCTGGACACTGCTCAGCAGATCGTGTACAGAAATGTGATGCTGGAGAACTATAAGAAC	N/A	654.246	787.716	779.384				562.742	819.529	648.47				0.0654317	-0.0171947	0.079862	0.0426997	0.0523694	50.8337	52.6166	64.0724				727.249	750.192	861.29				-1.15553	-1.15405	-1.12848	-1.14602	0.0152094	507.434	553.298	562.084
459	CUST_806_PI424987113	4021	4875	4918	27973	TetKRAB	N/A	FW	961	AGAAATGTGATGCTGGAGAACTATAAGAACCTGGTTTCCTTGGGTTATCAGCTTACTAAG	N/A	2372.59	2056.03	2506.29				2110.26	2023.58	2556.77				0.0508874	0.00690737	-0.00866052	0.0163781	0.030883	1488.48	1351.34	1492.46				2877.69	2470.02	2746.55				-0.286301	-0.261936	-0.264884	-0.271041	0.0132978	2299.36	2014.42	2471.05
460	CUST_807_PI424987113	8660	11726	23080	39268	TetKRAB	N/A	FW	991	CTGGTTTCCTTGGGTTATCAGCTTACTAAGCCAGATGTGATCCTCCGGTTGGAGAAGGGA	N/A	1170.71	1097.24	1156.13				929.215	1173.21	1151.18				0.100332	-0.0290753	0.00186192	0.0243729	0.0675768	112.398	68.3983	267.16				966.107	1185.86	1099.67				-0.934265	-1.23899	-0.614492	-0.929249	0.312279	734.066	734.73	896.683
461	CUST_808_PI424987113	13216	24087	42685	43016	TetKRAB	N/A	FW	1006	TGGGTTATCAGCTTACTAAGCCAGATGTGATCCTCCGGTTGGAGAAGGGAGAAGAGCCCT	N/A	1201.56	825.731	826.616				1016.28	669.973	678.864				0.0727303	0.0907813	0.0855208	0.0830108	0.0092836	58.7425	37.6813	65.8399				1334.64	767.076	844.538				-1.35641	-1.30871	-1.10813	-1.25775	0.131752	799.856	954.529	443.687
462	CUST_809_PI424987113	4474	5405	38366	41686	TetKRAB	N/A	FW	1021	CCAGATGTGATCCTCCGGTTGGAGAAGGGAGAAGAGCCCTGGCTGGTGGAGAGAGAAATT	N/A	1030.47	986.827	984.057				940.158	804.135	827.156				0.0398331	0.088912	0.075433	0.0680594	0.0253567	283.816	290.822	283.74				1421.22	1034.58	1014.07				-0.699625	-0.551138	-0.553146	-0.601303	0.0851552	731.192	725.059	676.034
463	CUST_810_PI424987113	10093	14722	30182	42779	TetKRAB	N/A	FW	1051	GAAGAGCCCTGGCTGGTGGAGAGAGAAATTCACCAAGAGACCCATCCTGATTCAGAGACT	N/A	1262.73	1243.34	1052.17				1071.79	930.336	900.851				0.0711996	0.125948	0.0674315	0.0881931	0.0327511	381.329	313.847	318.529				1695.22	1366.53	1072.27				-0.647926	-0.6389	-0.527157	-0.604661	0.067272	742.389	779.788	716.09
464	CUST_811_PI424987113	9602	13588	18347	36402	TetKRAB	N/A	FW	1081	GAAATTCACCAAGAGACCCATCCTGATTCAGAGACTGCATTTGAAATCAAATCATCAGTT	N/A	1030.3	1142.76	879.306				912.237	997.316	853.271				0.0528571	0.0591235	0.0130529	0.0416779	0.0249871	79.3957	58.1821	76.9333				999.398	981.456	960.979				-1.09994	-1.22708	-1.0966	-1.14121	0.0743876	628.905	679.263	604.229
465	CUST_848_PI424987113	7931	10411	17630	36788	TUBA1B	NM_006082.2	FW	331	CAAGTGACAAGACCATTGGGGGAGGAGATGACTCCTTCAACACCTTCTTCAGTGAGACGG	N/A	85692.9	85999.4	73822.9				77602.1	84663	69308.4				0.0430712	0.00680202	0.0274057	0.0257596	0.0181905	107206	104606	95680.3				89064.2	90591.8	76886.5				0.0805157	0.0624685	0.0949727	0.0793189	0.0162851	314261	299774	260645
466	CUST_849_PI424987113	3077	3695	24301	27044	TUBA1B	NM_006082.2	FW	406	GCACGTGCCCCGGGCTGTGTTTGTAGACTTGGAACCCACAGTCATTGATGAAGTTCGCAC	N/A	120332	145369	140891				114679	134998	124520				0.020898	0.0321457	0.0536455	0.035563	0.0166391	155806	181640	177877				139691	152716	149423				0.0474168	0.0753274	0.0757033	0.0661492	0.0162238	503964	550034	533986
467	CUST_850_PI424987113	4742	5661	12643	35696	TUBA1B	NM_006082.2	FW	421	TTGTAGACTTGGAACCCACAGTCATTGATGAAGTTCGCACTGGCACCTACCGCCAGCTCT	N/A	159810	200430	179434				146854	187875	172568				0.0367159	0.0280935	0.0169454	0.0272516	0.00991209	219491	254686	229134				221885	220637	203515				-0.00471025	0.0623258	0.0514932	0.0363696	0.0359861	665158	782079	711128
468	CUST_851_PI424987113	2036	2496	35306	39399	TUBA1B	NM_006082.2	FW	496	GCAGCTCATCACAGGCAAGGAAGATGCTGCCAATAACTATGCCCGAGGGCACTACACCAT	N/A	114233	121678	104931				98051.3	102241	86059.3				0.0663373	0.075586	0.0861058	0.0760097	0.00989107	149334	172157	145122				121597	120316	101688				0.0892376	0.155603	0.154462	0.133101	0.0379911	463472	477979	442238
469	CUST_852_PI424987113	4098	4924	31393	44839	TUBA1B	NM_006082.2	FW	511	AAGATGCTGCCAATAACTATGCCCGAGGGCACTACACCATTGGCAAGGAGATCATTGACC	N/A	90398.6	109360	90635.5				78033.4	90751.2	79454.9				0.0638816	0.0810069	0.0571774	0.0673553	0.0122886	109939	139901	120364				89786.2	111880	98848.8				0.0879433	0.0970669	0.0855251	0.0901784	0.00608686	350534	406174	350303
470	CUST_853_PI424987113	3937	4646	9349	11333	TUBA1B	NM_006082.2	FW	526	CAATAACTATGCCCGAGGGCACTACACCATTGGCAAGGAGATCATTGACCTTGTGTTGGA	N/A	103508	114842	128218				86811.2	99689.5	106040				0.0763995	0.0614494	0.0824818	0.0734435	0.0108233	132864	145850	165710				113550	111740	136681				0.0682223	0.115696	0.0836385	0.0891857	0.0242183	429280	477756	526694
471	CUST_854_PI424987113	2312	2827	5037	26924	TUBA1B	NM_006082.2	FW	541	ACTACACCATTGGCAAGGAGATCATTGACCTTGTGTTGGACCGAATTCGCAAGCTGGCTG	N/A	233901	241762	282198				201561	197312	239596				0.0646248	0.0882361	0.0710735	0.0746448	0.012204	287196	306038	344112				255755	272520	288830				0.0503549	0.0503767	0.0760583	0.05893	0.0148336	930962	948816	1039622
472	CUST_855_PI424987113	2695	3131	23074	30562	TUBA1B	NM_006082.2	FW	556	TGGCAAGGAGATCATTGACCTTGTGTTGGACCGAATTCGCAAGCTGGCTGACCAGTGCAC	N/A	214193	236393	279936				192365	220230	234259				0.0466791	0.0307593	0.0773625	0.0516003	0.0236882	256806	290646	352099				198241	268403	278187				0.112413	0.0345771	0.102328	0.083106	0.0423287	855727	881306	1042925
473	CUST_856_PI424987113	3500	4209	6155	6607	TUBA1B	NM_006082.2	FW	601	ACCAGTGCACCGGTCTTCAGGGCTTCTTGGTTTTCCACAGCTTTGGTGGGGGAACTGGTT	N/A	251047	273953	260603				197136	218643	207484				0.10499	0.0979414	0.0989939	0.100642	0.00380239	301966	344291	318911				252785	297843	270996				0.0772065	0.0629392	0.0707062	0.070284	0.00714299	1056944	1101862	1093892
474	CUST_857_PI424987113	6890	8805	22888	33909	TUBA1B	NM_006082.2	FW	616	CGGTCTTCAGGGCTTCTTGGTTTTCCACAGCTTTGGTGGGGGAACTGGTTCTGGGTTCAC	N/A	331534	267583	302692				255836	259354	238739				0.112567	0.0135664	0.103077	0.0764035	0.054625	403789	330528	371923				298410	306091	268851				0.131341	0.0333573	0.140941	0.10188	0.0595361	1113590	1032027	1091929	Saturated
475	CUST_858_PI424987113	8790	11939	27607	29390	TUBA1B	NM_006082.2	FW	631	TTTTCCACAGCTTTGGTGGGGGAACTGGTTCTGGGTTCACCTCCCTGCTCATGGAACGTC	N/A	233917	228913	228946				182835	183342	178571				0.107003	0.0964083	0.107921	0.103777	0.00639832	261984	260195	255385				202327	201377	199132				0.112222	0.11129	0.108054	0.110522	0.00218759	918191	879218	881043
476	CUST_859_PI424987113	12109	19988	21402	35999	TUBA1B	NM_006082.2	FW	646	CTTTGGTGGGGGAACTGGTTCTGGGTTCACCTCCCTGCTCATGGAACGTCTCTCAGTTGA	N/A	264629	273454	260385				237951	237784	219414				0.0461504	0.0607012	0.0743505	0.0604007	0.0141025	319054	318725	327992				244508	243290	245321				0.115571	0.117291	0.126129	0.119664	0.00566495	988377	1004758	1003481
477	CUST_860_PI424987113	9613	13596	15547	40572	TUBA1B	NM_006082.2	FW	661	CTGGGTTCACCTCCCTGCTCATGGAACGTCTCTCAGTTGATTATGGCAAGAAGTCCAAGC	N/A	350040	352847	285715				313330	322383	254231				0.0481157	0.0392144	0.0507054	0.0460118	0.00602745	419565	439401	388698				335465	336194	310253				0.0971522	0.116271	0.0978966	0.103773	0.0108299	1166073	1137125	1158612	Saturated
478	CUST_861_PI424987113	8845	11983	15799	24348	TUBA1B	NM_006082.2	FW	691	TCTCAGTTGATTATGGCAAGAAGTCCAAGCTGGAGTTCTCCATTTACCCAGCACCCCAGG	N/A	170061	183070	192438				149745	168458	176721				0.0552524	0.0361258	0.0370017	0.0427933	0.0107988	198965	223614	240357				164122	186431	204363				0.0836094	0.0789804	0.0704546	0.0776815	0.0066729	680844	712194	729582
479	CUST_862_PI424987113	72	131	25971	33289	TUBA1B	NM_006082.2	FW	706	TTATGGCAAGAAGTCCAAGCTGGAGTTCTCCATTTACCCAGCACCCCAGGTTTCCACAGC	N/A	87533.7	100987	99297.3				84880.4	89290.5	90240.4				0.013368	0.0534618	0.0415363	0.0361221	0.020588	118914	132449	136832				104533	101827	104575				0.055982	0.114187	0.116762	0.0956435	0.034372	372569	402419	413207
480	CUST_863_PI424987113	8100	10804	26329	41201	TUBA1B	NM_006082.2	FW	721	TGGAGTTCTCCATTTACCCAGCACCCCAGGTTTCCACAGCTGTAGTTGAGCCCTACAACT	N/A	122289	139779	111199				106025	123345	99942.3				0.0619803	0.0543198	0.0463512	0.0542171	0.00781507	163787	179006	153307				141836	137157	126001				0.0624918	0.115649	0.0851898	0.087777	0.0266731	512424	558281	483115
481	CUST_864_PI424987113	769	990	15143	18410	TUBA1B	NM_006082.2	FW	796	CACCCACACCACCCTGGAGCACTCTGATTGTGCCTTCATGGTAGACAATGAGGCCATCTA	N/A	178483	200663	213820				159494	179842	192124				0.0488511	0.0475774	0.0464665	0.0476317	0.00119326	208648	256697	251561				196511	226317	210150				0.026028	0.0547043	0.0781135	0.0529486	0.0260871	656939	728106	721011
482	CUST_865_PI424987113	12898	22664	38619	41552	TUBA1B	NM_006082.2	FW	811	ACTCTGATTGTGCCTTCATGGTAGACAATGAGGCCATCTATGACATCTGTCGTAGAAACC	N/A	243798	191985	214146				231984	188608	205014				0.0215714	0.00770765	0.0189248	0.0160679	0.00736015	291382	251369	270219				293042	233251	246833				-0.00246715	0.0324884	0.039313	0.0231114	0.022413	837484	740269	784959
483	CUST_866_PI424987113	1358	1676	3228	25405	TUBA1B	NM_006082.2	FW	826	TGCCTTCATGGTAGACAATGAGGCCATCTATGACATCTGTCGTAGAAACCTCGATATCGA	N/A	173489	170194	206124				162872	175947	196090				0.0274239	-0.0144364	0.0216735	0.0115537	0.022691	208763	196598	209974				208456	195530	198034				0.00063913	0.00236503	0.0254243	0.00947614	0.0138384	645342	648349	727809
484	CUST_867_PI424987113	13075	23427	28047	42993	TUBA1B	NM_006082.2	FW	841	AGGCCATCTATGACATCTGTCGTAGAAACCTCGATATCGAGCGCCCAACCTACACTAACC	N/A	164184	152754	104655				138862	125606	78516.4				0.0727488	0.0849833	0.124798	0.0941769	0.0272155	200330	188265	180066				159197	147958	134569				0.0998108	0.10463	0.126487	0.110309	0.0142157	599748	561691	555114
485	CUST_868_PI424987113	3515	4134	9401	34044	TUBA1B	NM_006082.2	FW	856	TGACATCTGTCGTAGAAACCTCGATATCGAGCGCCCAACCTACACTAACCTTAACCGCCT	N/A	131307	166995	172709				104273	129694	139586				0.100117	0.109785	0.0924734	0.100792	0.00867563	163164	204786	212540				129236	148196	155975				0.101241	0.140462	0.134386	0.125363	0.0211101	526471	676414	672761
486	CUST_869_PI424987113	13929	28240	33308	42255	TUBA1B	NM_006082.2	FW	871	TCGATATCGAGCGCCCAACCTACACTAACCTTAACCGCCTTATTAGCCAGATTGTGTCCT	N/A	258787	233727	194337				232134	203279	179922				0.0472037	0.0606161	0.0334709	0.0470969	0.0135729	316249	295603	240904				279367	245914	207731				0.0538544	0.0799251	0.0643424	0.0660406	0.013118	989478	933673	739649
487	CUST_870_PI424987113	6334	7966	17897	30524	TUBA1B	NM_006082.2	FW	901	TTAACCGCCTTATTAGCCAGATTGTGTCCTCCATCACTGCTTCCCTGAGATTTGATGGAG	N/A	279072	322010	289850				247752	297644	258786				0.051699	0.034171	0.0492323	0.0450341	0.00948824	344044	391934	364233				312765	326403	323354				0.041396	0.0794588	0.0517007	0.0575185	0.0196871	1119672	1063504	1125755
488	CUST_871_PI424987113	2057	2508	5462	26989	TUBA1B	NM_006082.2	FW	916	TATTAGCCAGATTGTGTCCTCCATCACTGCTTCCCTGAGATTTGATGGAGCCCTGAATGT	N/A	273512	285191	329092				234846	249320	286492				0.0661933	0.0583787	0.0602047	0.0615923	0.00408791	331565	370529	409740				293458	346531	351956				0.0530225	0.0290797	0.0660209	0.0493744	0.0187388	1064024	1101873	1083362
489	CUST_872_PI424987113	9787	13962	20228	27351	TUBA1B	NM_006082.2	FW	931	CCATCACTGCTTCCCTGAGATTTGATGGAGCCCTGAATGTTGACCTGACAGAATTCCAGA	N/A	326779	331032	340589				275413	302880	291112				0.0742693	0.0385996	0.0681705	0.0603465	0.0190786	428718	407634	430033				363488	336970	353546				0.0716815	0.0826788	0.0850555	0.0798053	0.00713507	1096415	1113794	1086106	Saturated
490	CUST_873_PI424987113	13227	24039	37613	39558	TUBA1B	NM_006082.2	FW	946	TTCCCTGAGATTTGATGGAGCCCTGAATGTTGACCTGACAGAATTCCAGACCAACCTGGT	N/A	318759	243473	227042				266308	203792	187990				0.0780791	0.0772635	0.0819729	0.0791052	0.00251675	378948	367322	302627				312324	270818	232291				0.0839749	0.132369	0.114876	0.110407	0.0245046	1074575	981195	933036	Saturated
491	CUST_874_PI424987113	10570	15688	19172	25204	TUBA1B	NM_006082.2	FW	1021	TCCCTCTGGCCACATATGCCCCTGTCATCTCTGCTGAGAAAGCCTACCATGAACAGCTTT	N/A	299666	300198	303092				257456	265021	256496				0.0659344	0.0541272	0.0724945	0.0641854	0.00930775	358984	356924	364676				294485	283803	296390				0.0860112	0.0995591	0.0900434	0.0918712	0.00695648	1056973	1061896	1063795	Saturated
492	CUST_875_PI424987113	5706	6985	8333	24243	TUBA1B	NM_006082.2	FW	1036	CACATATGCCCCTGTCATCTCTGCTGAGAAAGCCTACCATGAACAGCTTTCTGTAGCAGA	N/A	267777	268888	309871				236335	241039	287708				0.054245	0.0474843	0.0322291	0.0446528	0.0112777	338586	343537	368779				334109	333239	350404				0.00578082	0.0132178	0.0221976	0.0137321	0.00822046	1036230	1016844	1085269
493	CUST_876_PI424987113	2189	2587	8885	11635	TUBA1B	NM_006082.2	FW	1052	TGCTGAGAAAGCCTACCATGAACAGCTTTCTGTAGCAGAGATCACCAATGCTTGCTTTGA	N/A	124780	151235	135533				107071	123677	108981				0.0664741	0.0873639	0.0946952	0.0828444	0.0146433	157479	188004	165534				132089	144782	122225				0.0763569	0.113453	0.131728	0.107179	0.0282134	481933	580431	506335
494	CUST_877_PI424987113	285	361	8356	25240	TUBA1B	NM_006082.2	FW	1066	AGCCTACCATGAACAGCTTTCTGTAGCAGAGATCACCAATGCTTGCTTTGAGCCAGCCAA	N/A	231234	250565	264357				194918	196857	210513				0.0742003	0.104771	0.0989128	0.0926279	0.0162254	288213	315297	323435				238937	253183	240328				0.0814304	0.0952842	0.128983	0.101899	0.0244566	927221	1004343	985400
495	CUST_878_PI424987113	9847	14201	20037	42953	TUBA1B	NM_006082.2	FW	1081	CTGTAGCAGAGATCACCAATGCTTGCTTTGAGCCAGCCAACCAGATGGTGAAATGTGACC	N/A	311884	344446	266686				259295	294901	214246				0.0801995	0.0674448	0.0950888	0.0809111	0.0138357	404630	415652	335424				332255	297698	259393				0.0855865	0.144954	0.111636	0.114059	0.0297576	1120699	1068900	1035852
496	CUST_879_PI424987113	9476	13279	15370	25350	TUBA1B	NM_006082.2	FW	1096	GATCACCAATGCTTGCTTTGAGCCAGCCAACCAGATGGTGAAATGTGACCCTCGCCATGG	N/A	362476	363080	402300				305469	309756	328544				0.0743122	0.0689827	0.0879564	0.0770838	0.00978579	464376	449064	484759				391193	333259	393972				0.0744789	0.129527	0.0900602	0.098022	0.0283744	1107332	1110689	1128427	Saturated
497	CUST_880_PI424987113	9504	13310	27357	28367	TUBA1B	NM_006082.2	FW	1111	AGCCAGCCAACCAGATGGTGAAATGTGACCCTCGCCATGGTAAATACATGGCTTGCTGCC	N/A	441409	420532	439132				376525	359900	364619				0.0690476	0.0676171	0.0807561	0.0724736	0.00720847	542592	539583	550074				433212	426868	445713				0.0977731	0.101765	0.0913656	0.0969678	0.00524612	1089048	1103875	1098609	Saturated
498	CUST_881_PI424987113	11088	17000	22328	41656	TUBA1B	NM_006082.2	FW	1126	CCAGATGGTGAAATGTGACCCTCGCCATGGTAAATACATGGCTTGCTGCCTGTTGTACCG	N/A	323327	417758	296389				328037	415120	284096				-0.00628059	0.00275154	0.0183965	0.00495581	0.0124853	437161	501051	399540				403850	449544	356133				0.0344208	0.0471102	0.0499476	0.0438262	0.00826793	1170149	1083537	473320	Saturated
499	CUST_882_PI424987113	10750	16178	29012	31704	TUBA1B	NM_006082.2	FW	1141	CTCGCCATGGTAAATACATGGCTTGCTGCCTGTTGTACCGTGGTGACGTGGTTCCCAAAG	N/A	344040	344566	322615				347902	331176	300021				-0.00484774	0.0172132	0.0315333	0.0146329	0.0183273	433543	434554	400908				387486	391950	342140				0.0487757	0.0448136	0.0688412	0.0541435	0.0128818	1077895	1121749	1125868	Saturated
500	CUST_883_PI424987113	9516	13406	26907	41103	TUBA1B	NM_006082.2	FW	1156	TAAATACATGGCTTGCTGCCTGTTGTACCGTGGTGACGTGGTTCCCAAAGATGTCAATGC	N/A	477208	469757	390309				482078	495768	393994				-0.00441005	-0.0234055	-0.00408137	-0.0106323	0.0110631	575743	570674	499170				550822	589150	473088				0.0192179	-0.0138373	0.0233064	0.00956232	0.0203675	1124701	1108426	1258763	Saturated
501	CUST_884_PI424987113	13643	26305	31802	36379	TUBA1B	NM_006082.2	FW	1186	TGGTGACGTGGTTCCCAAAGATGTCAATGCTGCCATTGCCACCATCAAAACCAAGCGCAG	N/A	498018	465983	443950				492430	440958	466037				0.00490063	0.0239728	-0.0210871	0.00259545	0.0226182	597925	588998	539815				569019	524074	491085				0.0215204	0.0507209	0.0410885	0.0377766	0.0148793	1108512	1216155	1183956	Saturated
502	CUST_885_PI424987113	2193	2589	6666	41720	TUBA1B	NM_006082.2	FW	1201	ATGTCAATGCTGCCATTGCCACCATCAAAACCAAGCGCAGCATCCAGTTTGTGGATTGGT	N/A	358169	375016	361938				336014	356481	350167				0.0277313	0.0220126	0.0143584	0.0213674	0.00670976	423537	468774	458140				415720	470319	383179				0.00808992	-0.00142938	0.0775965	0.0280857	0.043141	1220920	1147536	1247036	Saturated
503	CUST_886_PI424987113	4510	5344	31436	32039	TUBA1B	NM_006082.2	FW	1216	TGCCATTGCCACCATCAAAACCAAGCGCAGCATCCAGTTTGTGGATTGGTGCCCCACTGG	N/A	317744	350197	348986				290857	325355	325494				0.0383979	0.0319556	0.030266	0.0335398	0.00429116	376129	444767	440610				350396	379610	370390				0.0307784	0.0687954	0.075395	0.0583229	0.0240814	1228322	1113998	1127216	Saturated
504	CUST_887_PI424987113	1050	1328	2956	12184	TUBA1B	NM_006082.2	FW	1231	CCAAGCGCAGCATCCAGTTTGTGGATTGGTGCCCCACTGGCTTCAAGGTTGGCATCAACT	N/A	306545	301426	346925				277604	288403	320355				0.0430681	0.0191802	0.0346046	0.0322843	0.0121118	372118	361045	433610				351893	326698	409048				0.0242697	0.0434154	0.0253253	0.0310035	0.010762	1196768	1170812	1094606
505	CUST_888_PI424987113	12253	20382	28264	43673	TUBA1B	NM_006082.2	FW	1246	CATCCAGTTTGTGGATTGGTGCCCCACTGGCTTCAAGGTTGGCATCAACTACCAGCCTCC	N/A	444171	432650	386865				459150	428608	367444				-0.0144043	0.00407744	0.022368	0.00401373	0.0183862	517982	519066	480709				492395	536756	437186				0.0220005	-0.0145543	0.0412161	0.0162208	0.0283309	1102788	1108692	1284901	Saturated
506	CUST_889_PI424987113	5604	6831	18464	38800	TUBA1B	NM_006082.2	FW	1359	AACACCACAGCCATTGCTGAGGCCTGGGCTCGCCTGGACCACAAGTTTGACCTGATGTAT	N/A	445739	489411	401936				399842	468463	357620				0.0471925	0.0189986	0.0507359	0.0389757	0.0173911	553100	603679	520848				530518	534646	414200				0.0181034	0.0527391	0.0995005	0.056781	0.0408488	1154678	1124437	1214648	Saturated
507	CUST_890_PI424987113	13510	25402	27955	28205	TUBA1B	NM_006082.2	FW	1381	CCTGGGCTCGCCTGGACCACAAGTTTGACCTGATGTATGCCAAGCGTGCCTTTGTTCACT	N/A	677173	668054	662179	Saturated			727726	690220	695134				-0.031268	-0.0141763	-0.021093	-0.0221791	0.00859744	737586	736142	733776	Saturated	Saturated	Saturated	854127	879639	877082				-0.0637102	-0.0773432	-0.0774767	-0.0728434	0.0079098	1141536	1153166	1146740	Saturated
508	CUST_891_PI424987113	7190	9205	25365	36324	TUBA1B	NM_006082.2	FW	1396	CCTGGACCACAAGTTTGACCTGATGTATGCCAAGCGTGCCTTTGTTCACTGGTACGTGGG	N/A	676866	672609	702410	Saturated	Saturated	Saturated	862642	941796	877939				-0.105328	-0.146194	-0.0968734	-0.116132	0.0263756	721277	729065	745192	Saturated	Saturated	Saturated	1124884	1129789	995014				-0.193006	-0.190231	-0.125561	-0.169599	0.0381634	1185210	1159323	1257757	Saturated
509	CUST_892_PI424987113	4677	5620	17987	22650	TUBA1B	NM_006082.2	FW	1426	CAAGCGTGCCTTTGTTCACTGGTACGTGGGTGAGGGGATGGAGGAAGGCGAGTTTTCAGA	N/A	695560	665756	667459	Saturated	Saturated	Saturated	842687	953718	942607		Saturated	Saturated	-0.0833316	-0.156105	-0.149906	-0.129781	0.0403455	722889	725134	725083	Saturated	Saturated	Saturated	1109538	1077166	1056292				-0.186071	-0.171864	-0.163396	-0.173777	0.0114576	1259556	1136059	1136807	Saturated
510	CUST_893_PI424987113	3457	4178	22371	37268	TUBA1B	NM_006082.2	FW	1456	TGAGGGGATGGAGGAAGGCGAGTTTTCAGAGGCCCGTGAAGATATGGCTGCCCTTGAGAA	N/A	701480	686148	700682	Saturated	Saturated	Saturated	873011	954760	889799		Saturated		-0.0950046	-0.143477	-0.103771	-0.114084	0.0258293	729092	746507	738879	Saturated	Saturated	Saturated	1130447	1150353	990561				-0.190468	-0.187797	-0.127308	-0.168524	0.0357195	1266101	1188888	1249063	Saturated
511	CUST_894_PI424987113	9288	12834	17487	29431	TUBA1B	NM_006082.2	FW	1471	AGTTTTCAGAGGCCCGTGAAGATATGGCTGCCCTTGAGAAGGATTATGAGGAGGTTGGTG	N/A	707533	671987	690474	Saturated	Saturated	Saturated	1002511	961251	990265	Saturated	Saturated	Saturated	-0.151342	-0.155476	-0.156604	-0.154474	0.00277033	751898	732710	746865	Saturated	Saturated	Saturated	1256896	1377012	1513143				-0.223141	-0.274006	-0.306638	-0.267928	0.0420791	1259384	1160439	1231557	Saturated
512	CUST_895_PI424987113	6722	8507	14114	34915	TUBA1B	NM_006082.2	FW	1492	ATATGGCTGCCCTTGAGAAGGATTATGAGGAGGTTGGTGTGGATTCTGTTGAAGGAGAGG	N/A	689427	690088	680428	Saturated	Saturated	Saturated	1052851	987536	1012835	Saturated	Saturated	Saturated	-0.183879	-0.155648	-0.172756	-0.170761	0.0142206	718068	728168	729075	Saturated	Saturated	Saturated	1584020	1613845	1517036	Saturated	Saturated		-0.343595	-0.34563	-0.318224	-0.335816	0.0152697	1273364	1262481	1232077	Saturated
513	CUST_896_PI424987113	6914	8823	17458	37066	TUBA1B	NM_006082.2	FW	1531	TGGATTCTGTTGAAGGAGAGGGTGAGGAAGAAGGAGAGGAATACTAATTATCCATTCCTT	N/A	578873	643858	517019				644676	794183	610910				-0.0467584	-0.0911307	-0.0724701	-0.0701197	0.0222794	686679	724470	718416		Saturated		719852	876810	695502				-0.0204893	-0.0828856	0.0140775	-0.0297658	0.0491426	1209968	1114643	1299209	Saturated
514	CUST_897_PI424987113	9172	12625	33459	35766	TUBA1B	NM_006082.2	FW	1561	AAGGAGAGGAATACTAATTATCCATTCCTTTTGGCCCTGCAGCATGTCATGCTCCCAGAA	N/A	668032	675144	683383	Saturated	Saturated	Saturated	912141	925824	890097				-0.135265	-0.137132	-0.114773	-0.129057	0.012405	720558	725495	732962	Saturated	Saturated	Saturated	1079630	963586	903645				-0.175606	-0.123256	-0.0909165	-0.129926	0.0427369	1137682	1189765	1210900	Saturated
515	CUST_898_PI424987113	6705	8493	31106	42775	TUBA1B	NM_006082.2	FW	1576	ATACTAATTATCCATTCCTTTTGGCCCTGCAGCATGTCATGCTCCCAGAATTTCAGCTTC	N/A	710470	692762	763325	Saturated	Saturated	Saturated	922282	936044	838218				-0.113318	-0.130712	-0.0406473	-0.0948927	0.0477761	757786	732129	791179	Saturated	Saturated	Saturated	1172892	1098835	1003133				-0.189712	-0.176345	-0.103084	-0.15638	0.0466374	1270014	1184703	1336993	Saturated
516	CUST_899_PI424987113	6876	8790	10333	28636	TUBA1B	NM_006082.2	FW	1591	TTGGCCCTGCAGCATGTCATGCTCCCAGAATTTCAGCTTCAGCTTAACTGACAGACGTTA	N/A	675886	673874	683208	Saturated	Saturated	Saturated	1046538	1027587	962764	Saturated	Saturated	Saturated	-0.189882	-0.18324	-0.148967	-0.17403	0.0219573	719674	722906	734294	Saturated	Saturated	Saturated	1367474	1311173	1288647				-0.278783	-0.258578	-0.244264	-0.260542	0.0173432	1179613	1170126	1175732	Saturated
517	CUST_900_PI424987113	13943	28376	29774	34320	TUBA1B	NM_006082.2	FW	1621	TTTCAGCTTCAGCTTAACTGACAGACGTTAAAGCTTTCTGGTTAGATTGTTTTCACTTGG	N/A	677163	688174	678855	Saturated	Saturated	Saturated	860452	912826	905333				-0.104033	-0.12269	-0.125032	-0.117252	0.0115071	733827	744332	730438	Saturated	Saturated	Saturated	968174	1024382	899274				-0.12036	-0.138695	-0.0903089	-0.116455	0.0244284	1147024	1192195	1187263	Saturated
518	CUST_901_PI424987113	1089	1348	18762	28606	TUBA1B	NM_006082.2	FW	1636	AGCTTAACTGACAGACGTTAAAGCTTTCTGGTTAGATTGTTTTCACTTGGTGATCATGTC	N/A	762599	670751	669545	Saturated	Saturated	Saturated	997029	954357	965693		Saturated	Saturated	-0.116411	-0.153149	-0.159059	-0.142873	0.0231064	792863	732527	723177	Saturated	Saturated	Saturated	1171953	1171904	1256353				-0.169712	-0.204068	-0.239867	-0.204549	0.0350801	1402550	1136805	1151884	Saturated
519	CUST_902_PI424987113	1714	2140	2981	44474	TUBA1B	NM_006082.2	FW	1651	AAGCTTTCTGGTTAGATTGTTTTCACTTGGTGATCATGTCTTTTCCATGTGTACCTGTAA	N/A	716779	712663	788630	Saturated	Saturated	Saturated	1111388	1101966	1066263	Saturated	Saturated	Saturated	-0.190481	-0.189284	-0.130991	-0.170252	0.0340061	739502	725618	808082	Saturated	Saturated	Saturated	1596903	1573685	1587614	Saturated	Saturated		-0.334339	-0.33621	-0.29329	-0.321279	0.024258	1318259	1329847	1386895	Saturated
520	CUST_903_PI424987113	2400	2795	28741	45103	TUBA1B	NM_006082.2	FW	1681	TGATCATGTCTTTTCCATGTGTACCTGTAATATTTTTCCATCATATCTCAAAGTAAAGTC	N/A	746374	697587	706665	Saturated	Saturated		999037	952158	847830				-0.126625	-0.135111	-0.079095	-0.11361	0.0301907	781991	760460	787374	Saturated	Saturated	Saturated	1053976	1041426	796272				-0.129629	-0.136552	-0.00488043	-0.090354	0.0741031	1361392	1225138	1363827	Saturated
521	CUST_904_PI424987113	9114	12493	31785	33417	TUBA1B	NM_006082.2	FW	1711	CTTTTCCATGTGTACCTGTAATATTTTTCCATCATATCTCAAAGTAAAGTCATTAACATC	N/A	590107	579430	588768				664077	648836	642636				-0.051288	-0.0491338	-0.0380206	-0.0461474	0.00712003	599816	683817	760791			Saturated	607008	606547	722427				-0.0051763	0.052076	0.0224713	0.0231237	0.0286317	1212712	1151417	1232333	Saturated
522	CUST_27_PI424987113	7061	9106	35920	37535	ACTA1	NM_001100.3	RC	11	ACAGAATGACTTTAATGCTTCTTCAAGTTTTCCATTTTCTTCCACAGGGCTTTGTTTCGA	N/A	45.1892	49.9918	62.6769				127.315	44.7156	39.8524				-0.449845	0.0484398	0.196653	-0.0682507	0.338678	58.9879	84.097	41.8715				38.9815	45.8752	41.7359				0.179904	0.263203	0.00140863	0.148172	0.133751	66.3487	118.968	83.1351
523	CUST_28_PI424987113	11210	17234	22797	32654	ACTA1	NM_001100.3	RC	41	TCCATTTTCTTCCACAGGGCTTTGTTTCGAAAAATAACAAAATGAGGTAATAAGTTAATG	N/A	58.5936	24.2269	24.5772				36.0715	32.4612	34.6645				0.210686	-0.127067	-0.149353	-0.0219112	0.201743	45.9166	23.879	21.8169				78.7391	36.2887	109.006				-0.23422	-0.181756	-0.698658	-0.371544	0.2845	81.5104	50.3529	70.441
524	CUST_29_PI424987113	2818	3291	21484	36297	ACTA1	NM_001100.3	RC	61	TTTGTTTCGAAAAATAACAAAATGAGGTAATAAGTTAATGTATGTACACGTTATAAACAC	N/A	24.4665	23.7923	24.8899				49.9655	31.8663	34.3008				-0.310099	-0.126896	-0.139281	-0.192092	0.102384	24.2024	23.3505	24.4872				37.5121	38.2245	37.6323				-0.190314	-0.214046	-0.186621	-0.196994	0.0148828	44.1259	41.6311	43.9332
525	CUST_30_PI424987113	908	1158	15651	31382	ACTA1	NM_001100.3	RC	101	TATGTACACGTTATAAACACTGTGTCAGTTTACGATGGCAGCAACGGAAGTTGTTACAAA	N/A	25.6154	24.1167	24.4412				38.9104	33.4337	34.3045				-0.181564	-0.141867	-0.147229	-0.156887	0.0215387	24.1298	34.2962	29.4782				41.6923	36.8907	38.8768				-0.237503	-0.0316709	-0.12019	-0.129788	0.103251	44.7401	41.1587	42.0695
526	CUST_31_PI424987113	3142	3648	31174	42300	ACTA1	NM_001100.3	RC	131	TACGATGGCAGCAACGGAAGTTGTTACAAAGAAAGTGACTGCGGGGTGGCTGGAGCTCAG	N/A	150.19	153.173	189.917				170.435	174.308	240.491				-0.0549167	-0.056135	-0.102535	-0.0711957	0.0271477	240.37	182.814	187.739				396.164	247.925	336.122				-0.216995	-0.132311	-0.252943	-0.20075	0.0619352	159.532	106.305	141.864
527	CUST_32_PI424987113	4631	5586	23634	34709	ACTA1	NM_001100.3	RC	392	TGATCTTGATCTTCATGGTGCTGGGTGCCAGCGCGGTGATCTCTTTCTGCATGCGGTCAG	N/A	2405.37	2867.47	2718.51				2024.56	2449.09	2265.4				0.0748511	0.0684952	0.0791858	0.0741774	0.00537703	2501.47	3097.05	3138.99				2623.27	2826.03	2787.88				-0.0206475	0.0397723	0.0515159	0.0235469	0.0387213	1591.91	1740.8	1818.08
528	CUST_33_PI424987113	14438	33554	39980	44915	ACTA1	NM_001100.3	RC	470	TGGTGCCCCCCGACATGACGTTGTTGGCATACAGGTCCTTCCTGATGTCGATGTCACACT	N/A	3678.09	3467.29	1714.04				4670.48	4652.29	2059.55				-0.10374	-0.127677	-0.0797525	-0.103723	0.0239621	4857.38	4988.53	4026.63				5559.64	6416.36	4995.44				-0.0586442	-0.109316	-0.0936323	-0.0871974	0.0259414	3833.39	3510.09	2913.69
529	CUST_34_PI424987113	5387	6599	7656	8709	ACTA1	NM_001100.3	RC	491	TGTTGGCATACAGGTCCTTCCTGATGTCGATGTCACACTTCATGATGCTGTTGTAGGTGG	N/A	245.36	252.751	290.046				219.563	213.317	231.09				0.0482447	0.0736679	0.0986857	0.0735328	0.0252208	252.571	265.247	279.286				288.194	279.011	226.296				-0.0573015	-0.0219703	0.0913738	0.00403399	0.0776741	204.321	222.014	249.426
530	CUST_35_PI424987113	11387	17823	34206	38739	ACTA1	NM_001100.3	RC	530	TCATGATGCTGTTGTAGGTGGTCTCGTGAATGCCCGCCGACTCCATACCGATGAAGGAGG	N/A	217.022	698.53	808.746				40.686	757.109	786.937				0.72706	-0.0349736	0.0118725	0.234653	0.42708	1193.14	1199.81	1164.04				943.068	925.517	909.271				0.102148	0.112728	0.107275	0.107384	0.00529086	803.218	856.571	872.171
531	CUST_36_PI424987113	11731	18809	19799	32093	ACTA1	NM_001100.3	RC	773	TGGTCACGAAGGAGTAGCCACGCTCAGTGAGGATCTTCATCAGGTAGTCGGTGAGATCGC	N/A	698.337	659.138	680.543				592.36	634.268	623.368				0.0714792	0.0167031	0.0381112	0.0420978	0.0276048	689.786	581.85	646.45				622.327	534.87	483.512				0.0446955	0.0365626	0.126127	0.0691285	0.0495296	474.138	417.853	492.627
532	CUST_37_PI424987113	8586	11656	28469	43311	ACTA1	NM_001100.3	RC	971	GGATGGCCACGTACATGGCGGGCACGTTGAAGGTCTCAAACATGATCTGGGTCATCTTCT	N/A	3196.76	3320.72	2804.05				2760.74	2915.27	2227				0.063685	0.0565529	0.100066	0.0734345	0.0233372	3618	3638.63	3190.02				3462.36	3239.4	2879.74				0.0190961	0.050473	0.0444403	0.0380032	0.0166495	2229.36	2185.14	1971.53
533	CUST_38_PI424987113	13899	28062	38431	43325	ACTA1	NM_001100.3	RC	998	TGAAGGTCTCAAACATGATCTGGGTCATCTTCTCGCGGTTGGCCTTGGGATTGAGGGGGG	N/A	8169.26	6532.13	7208.08				6715.39	5570.29	5469.53				0.0851116	0.0691769	0.119869	0.0913859	0.0259221	9320.83	7529.23	7842.88				8523.9	6146.74	6375				0.0388161	0.0881055	0.0899951	0.0723056	0.0290181	6139.11	5742.15	5253.12
534	CUST_39_PI424987113	6198	7771	26578	33506	ACTA1	NM_001100.3	RC	1091	CCACGCGAAGCTCGTTGTAGAAGGTGTGGTGCCAGATCTTCTCCATGTCATCCCAGTTGG	N/A	6024.6	6620.61	5887.2				5130.77	6011.68	5113.67				0.0697461	0.0419027	0.0611766	0.0576085	0.0142605	6900.58	6644.23	6522.67				7457.57	6629.39	5720.05				-0.0337117	0.000971024	0.0570255	0.00809495	0.0457862	4475.34	4317.97	4176.31
535	CUST_40_PI424987113	8777	12014	13351	42649	ACTA1	NM_001100.3	RC	1127	TCTTCTCCATGTCATCCCAGTTGGTGATGATGCCGTGCTCGATAGGGTACTTCAGGGTCA	N/A	8180.96	7632.34	6882.26				6864.8	6731.49	5919.13				0.0761763	0.0545465	0.0654728	0.0653985	0.0108151	8825.12	8809.23	7752.03				8001.94	8424.45	6765.93				0.0425254	0.0193964	0.059088	0.0403366	0.0199362	5972.98	5705.2	5505.3
536	CUST_41_PI424987113	410	525	13964	16546	ACTA1	NM_001100.3	RC	1151	TGATGATGCCGTGCTCGATAGGGTACTTCAGGGTCAGGATACCTCTCTTGCTCTGAGCCT	N/A	3713.1	4516.97	4503.1				3637.5	4092.88	4175.55				0.00893388	0.0428189	0.0327982	0.0281837	0.0174075	4594.03	5438.93	5314.73				4777.86	5527.71	4511.72				-0.0170395	-0.00703171	0.0711395	0.0156894	0.0482812	2855.46	3316.91	3322.61
537	CUST_42_PI424987113	7308	9462	11955	22133	ACTA1	NM_001100.3	RC	1187	GGATACCTCTCTTGCTCTGAGCCTCGTCGCCCACGTAGGAATCTTTCTGACCCATACCGA	N/A	5744.94	6217.9	5689.5				4524.47	4845.22	5171.81				0.103718	0.10833	0.0414313	0.0844934	0.037364	6545.98	6712.14	6671.31				5676.01	5319.01	5743.73				0.0619321	0.101031	0.0650177	0.0759935	0.0217377	4328.92	4782.35	4361.71
538	CUST_43_PI424987113	11840	19056	38951	39115	ACTA1	NM_001100.3	RC	1361	CGGTGGTCTCGTCTTCGTCGCACATTGTGTCTAGTTTCTGGGCGGGTAGCTACAACTGCT	N/A	60.607	426.606	105.391				36.2519	418.221	116.605				0.223192	0.00862184	-0.0439145	0.0626332	0.141508	158.211	150.32	138.797				327.916	190.809	124.528				-0.316527	-0.103583	0.0471136	-0.124332	0.182706	157.053	206.415	210.888
539	CUST_44_PI424987113	1352	1588	15745	16868	ACTA1	NM_001100.3	RC	1374	TTCGTCGCACATTGTGTCTAGTTTCTGGGCGGGTAGCTACAACTGCTACTCTCGGCTCGG	N/A	52.2939	23.855	31.5647				42.2723	33.3394	33.6123				0.0923952	-0.145378	-0.027297	-0.02676	0.118888	24.5481	35.4216	76.5827				36.8004	85.8512	43.6403				-0.175835	-0.384478	0.244243	-0.105357	0.320231	44.7531	40.8062	44.3902
540	CUST_53_PI424987113	1057	1247	20755	42099	CAT	N/A	RC	11	AATATCCAGCTGAACGGTCTGGTTATAGGTACATTGAGCAACTGACTGAAATGCCTCAAA	N/A	25.6766	24.2174	25.9866				39.0738	32.5077	37.8389				-0.182348	-0.127859	-0.163189	-0.157799	0.0276416	24.6243	22.253	24.5413				36.6173	62.8385	39.5582				-0.172322	-0.450837	-0.20734	-0.276833	0.151706	44.8779	39.9065	44.3062
541	CUST_54_PI424987113	6487	8251	10803	21670	CAT	N/A	RC	41	ACATTGAGCAACTGACTGAAATGCCTCAAAATGTTCTTTACGATGCCATTGGGATATATC	N/A	24.1031	24.0284	24.464				36.1976	35.1821	32.0358				-0.176606	-0.165597	-0.117109	-0.153104	0.0316549	25.6093	23.4671	23.489				33.4864	33.5356	40.4235				-0.11647	-0.155046	-0.235769	-0.169095	0.0608778	41.8923	41.4799	42.7216
542	CUST_55_PI424987113	5447	6730	10335	12644	CAT	N/A	RC	61	ATGCCTCAAAATGTTCTTTACGATGCCATTGGGATATATCAACGGTGGTATATCCAGTGA	N/A	23.998	23.6928	23.8887				37.0212	34.9853	34.3048				-0.188276	-0.169269	-0.157162	-0.171569	0.0156842	23.4652	23.2247	23.4018				33.6304	36.8099	38.858				-0.156309	-0.200015	-0.220232	-0.192185	0.0326732	41.917	41.5844	42.0184
543	CUST_56_PI424987113	8739	11808	18842	29681	CAT	N/A	RC	131	CATTTTAGCTTCCTTAGCTCCTGAAAATCTCGCCAAGCTCTCGAGAGATCTTGCGGCACG	N/A	24.4825	35.2767	24.4124				34.9328	33.5829	33.7106				-0.154378	0.0213697	-0.140156	-0.0910548	0.0976219	58.1147	87.3117	34.012				48.003	46.3385	39.5622				0.0830173	0.27513	-0.0656486	0.0974996	0.17085	43.2933	41.2878	41.8866
544	CUST_57_PI424987113	5183	6289	20377	44762	CAT	N/A	RC	151	CTGAAAATCTCGCCAAGCTCTCGAGAGATCTTGCGGCACGCTGTTGACGCTGTTAAGCGG	N/A	25.262	23.7615	26.5544				37.2847	31.9315	36.7127				-0.169062	-0.128346	-0.14068	-0.14603	0.0208787	23.8893	23.3312	34.5495				42.7649	38.1715	44.0528				-0.252885	-0.213802	-0.105532	-0.190739	0.0763358	45.239	41.5408	45.7459
545	CUST_58_PI424987113	8315	11085	38316	42934	CAT	N/A	RC	301	CGACTGCATCTGCGTGTTCGAATTCGCCAATGACAAGACGCTGGGCGGGGTTTGTGTCAT	N/A	30.2277	91.8714	29.176				35.6578	114.458	37.0201				-0.0717487	-0.0954663	-0.103412	-0.090209	0.0164734	73.5371	100.144	105.071				147.299	208.836	154.679				-0.301694	-0.31918	-0.167947	-0.26294	0.0827302	34.8833	63.5055	34.0235
546	CUST_62_PI424987113	11448	17993	20740	36971	CFP	N/A	RC	1	AGTTGGCCTTGATGCCGTTCTTCTGCTTGTCGGCGGTGATATAGACGTTGTGGCTGATGT	N/A	23.6833	25.7401	40.6654				32.2511	32.0243	37.3942				-0.134101	-0.0948698	0.0364206	-0.0641834	0.0893065	73.0637	141.268	132.968				45.3499	121.504	50.3675				0.207125	0.0654512	0.421595	0.23139	0.179308	41.3496	50.9923	88.5639
547	CUST_63_PI424987113	12174	20083	27510	33850	CFP	N/A	RC	221	TTGAAGTTGGCCTTGATGCCGTTCTTCTGCTTGTCGGCGGTGATATAGACGTTGTGGCTG	N/A	23.9598	29.8224	24.5104				32.4214	33.1412	35.2839				-0.131349	-0.0458255	-0.158226	-0.1118	0.0586948	86.8888	68.8295	105.959				44.1097	44.0502	117.778				0.29443	0.193827	-0.0459255	0.147444	0.174854	40.8109	39.7651	42.3521
548	CUST_64_PI424987113	1751	2160	17079	28060	CFP	N/A	RC	251	TTGTCGGCGGTGATATAGACGTTGTGGCTGATGTAGTTGTACTCCAGCTTGTGCCCCAGG	N/A	199.046	235.924	145.348				211.788	277.151	201.184				-0.0269487	-0.069945	-0.141184	-0.0793591	0.0576964	282.762	299.831	154.305				336.66	370.027	257.965				-0.075771	-0.0913571	-0.223179	-0.130103	0.0809828	220.013	197.036	103.377
549	CUST_65_PI424987113	3237	3794	11521	36575	CFP	N/A	RC	281	ATGTAGTTGTACTCCAGCTTGTGCCCCAGGATGTTGCCGTCCTCCTTGAAGTCGATGCCC	N/A	671.325	646.813	782.707				788.182	655.397	889.518				-0.0696935	-0.00572564	-0.0555555	-0.0436582	0.0336026	930.236	674.55	634.178				2209.43	824.809	1022.18				-0.375687	-0.0873391	-0.207316	-0.223447	0.144849	584.26	544.434	571.067
550	CUST_111_PI424987113	6714	8500	14604	23430	FCAMR VAR1	NM_032029.3	RC	11	ATCTACTTGAGAAGGCAAGGCTGGTACACTTAAATATAATACATGTGAATGGGAGGCTGA	N/A	68.0643	30.798	27.4014				40.2976	34.6308	32.2413				0.22764	-0.0509401	-0.0706407	0.035353	0.166816	119.076	88.4378	73.44				150.672	48.7826	44.6869				-0.102208	0.258373	0.215752	0.123973	0.197034	47.0795	127.285	41.2835
551	CUST_112_PI424987113	1481	1834	13061	26898	FCAMR VAR1	NM_032029.3	RC	41	TAAATATAATACATGTGAATGGGAGGCTGAGTGCTAACAGTAGTCAGAAAAGGAGCCCCC	N/A	439.512	474.342	431.507				461.258	392.266	546.713				-0.0209729	0.0825104	-0.102771	-0.0137446	0.0928521	669.863	617.985	603.936				735.663	575.829	663.743				-0.0406927	0.0306842	-0.0410095	-0.017006	0.0413012	404.443	387.957	338.467
552	CUST_113_PI424987113	1804	2103	5280	37428	FCAMR VAR1	NM_032029.3	RC	71	GTGCTAACAGTAGTCAGAAAAGGAGCCCCCAGCAAGGGCTGGGAGTGTTGATAGGGGATT	N/A	73.647	78.4765	24.7174				43.9294	42.5988	36.6382				0.2244	0.265342	-0.170932	0.10627	0.240935	78.4442	90.5184	66.932				109.737	95.6298	223.362				-0.14579	-0.0238565	-0.523376	-0.231008	0.260435	77.0534	78.6339	64.908
553	CUST_114_PI424987113	14507	35269	38351	43740	FCAMR VAR1	NM_032029.3	RC	101	AGCAAGGGCTGGGAGTGTTGATAGGGGATTTGTCACTTTCCACACTGATTGGAAGCCTCT	N/A	45.0903	50.389	47.1369				64.3708	39.8476	61.0573				-0.154606	0.101933	-0.112376	-0.0550161	0.137553	142.228	107.251	124.106				208.527	205.979	273.069				-0.166179	-0.28342	-0.342481	-0.264027	0.0897368	73.9789	58.926	43.6849
554	CUST_115_PI424987113	10563	15764	27945	37565	FCAMR VAR1	NM_032029.3	RC	131	TGTCACTTTCCACACTGATTGGAAGCCTCTTCTATTTTCAAACATTCAGGAATGGAAATT	N/A	23.5581	23.7495	24.5856				32.7548	32.4563	35.492				-0.143135	-0.135644	-0.159449	-0.146076	0.0121723	23.1603	23.2913	23.4155				36.1535	37.5975	38.9544				-0.193406	-0.207964	-0.221053	-0.207474	0.0138297	40.7523	41.9499	43.6943
555	CUST_116_PI424987113	4445	5303	15751	32975	FCAMR VAR1	NM_032029.3	RC	161	TCTATTTTCAAACATTCAGGAATGGAAATTTCATGCTTTTCCTAGGTGACCTCTTCCAGT	N/A	24.0752	23.7228	24.3206				37.2708	33.1441	33.9782				-0.189799	-0.14524	-0.145226	-0.160088	0.0257305	23.4988	23.3739	23.2829				34.728	35.484	38.4151				-0.169634	-0.1813	-0.217465	-0.189467	0.0249392	42.2802	40.7022	43.059
556	CUST_117_PI424987113	12235	20265	26139	27149	FCAMR VAR1	NM_032029.3	RC	191	TCATGCTTTTCCTAGGTGACCTCTTCCAGTGTTTCATACACTGTTCTTGAAGTCTCCTTT	N/A	57.1823	30.2718	22.8495				35.3293	32.9801	51.4445				0.209127	-0.0372147	-0.352462	-0.0601835	0.281498	23.2991	23.2018	46.9958				36.2838	36.7612	41.2297				-0.192374	-0.199868	0.0568493	-0.111798	0.146101	40.7028	41.1423	41.1543
557	CUST_118_PI424987113	7086	9128	18860	37523	FCAMR VAR1	NM_032029.3	RC	221	GTTTCATACACTGTTCTTGAAGTCTCCTTTGAGTCATCTTGTCACCTTTGGACGTGGATA	N/A	31.314	24.2466	24.4636				36.7442	32.444	36.2892				-0.0694492	-0.126484	-0.171258	-0.122397	0.0510274	31.4125	38.2059	23.5134				36.9484	43.6239	38.0586				-0.0704935	-0.057594	-0.209139	-0.112409	0.0840185	41.3318	75.6147	42.8587
558	CUST_119_PI424987113	5716	6990	8132	35960	FCAMR VAR1	NM_032029.3	RC	251	GAGTCATCTTGTCACCTTTGGACGTGGATAATGCTTGACTTTCTTGGGCCCAAGGACAGC	N/A	44.1406	24.0138	24.8769				39.4997	36.3274	34.8495				0.0482452	-0.179773	-0.146401	-0.0926428	0.123148	23.4347	37.2824	33.9003				33.9782	40.5949	39.9669				-0.161341	-0.0369675	-0.0714965	-0.089935	0.0642041	41.7836	42.3584	43.6001
559	CUST_120_PI424987113	4817	5796	15712	29040	FCAMR VAR1	NM_032029.3	RC	341	TGCATCAGCTTCTCTTCCCACAGGTGGAGGAAGGATGATGGAAAGAGGCTGGGGTCCTGA	N/A	71.8562	52.5889	64.4449				42.1133	36.3447	57.391				0.232045	0.160453	0.0503447	0.147614	0.0915278	89.6972	138.304	96.7718				120.821	184.56	84.9297				-0.129364	-0.125301	0.0566892	-0.065992	0.106265	49.9432	98.021	57.9415
560	CUST_121_PI424987113	4403	5362	14821	16326	FCAMR VAR1	NM_032029.3	RC	371	AAGGATGATGGAAAGAGGCTGGGGTCCTGAAGGCCTTTGATCTTGGTCCTTCTCCCATGG	N/A	271.01	231.527	206.729				259.875	192.023	255.608				0.0182221	0.0812495	-0.0921733	0.00243279	0.087783	357.183	385.33	335.329				391.624	366.137	413.872				-0.0399788	0.0221893	-0.0913959	-0.0363951	0.0568774	322.93	338.421	311.024
561	CUST_122_PI424987113	2772	3347	19131	33841	FCAMR VAR1	NM_032029.3	RC	401	AGGCCTTTGATCTTGGTCCTTCTCCCATGGTAACTGAGCAGTTCATCTCTCTGTCCCTCA	N/A	299.972	322.691	266.778				382.867	247.073	330.002				-0.105968	0.115961	-0.0923677	-0.0274581	0.124391	309.363	275.539	314.813				402.442	356.674	355.801				-0.114234	-0.112088	-0.0531536	-0.0931587	0.0346621	331.806	302.838	288.867
562	CUST_123_PI424987113	6456	8058	31127	39436	FCAMR VAR1	NM_032029.3	RC	431	TAACTGAGCAGTTCATCTCTCTGTCCCTCAGGGTCCTGGATTTCTCTCTGGGGCAGTCAG	N/A	609.258	564.662	619.369				577.63	576.68	601.711				0.0231515	-0.00914663	0.0125615	0.00885546	0.0164649	586.335	514.357	547.2				936.101	837.459	749.057				-0.203177	-0.211699	-0.136368	-0.183748	0.0412526	542.526	465.09	480.055
563	CUST_124_PI424987113	12975	22978	40007	40483	FCAMR VAR1	NM_032029.3	RC	521	GAGCATCTTTCTTTCCACATGGGGCAGCTGGTCTGCTTGGGGGTTCACTTCCAGAAAATG	N/A	73.9485	115.976	109.998				89.2222	183.756	112.704				-0.0815433	-0.199872	-0.0105581	-0.0973245	0.0956385	150.254	217.406	190.094				111.113	225.918	183.99				0.13106	-0.0166777	0.014174	0.0428521	0.0779324	169.747	220.025	183.948
564	CUST_125_PI424987113	13042	23292	33186	37674	FCAMR VAR1	NM_032029.3	RC	551	GTCTGCTTGGGGGTTCACTTCCAGAAAATGTGTCATCTGAATTAAGGTGACCCTTTCTGC	N/A	56.5975	52.8428	47.5559				72.9554	37.7808	39.5254				-0.11026	0.145714	0.0803279	0.0385939	0.132992	75.174	72.7644	74.9513				142.622	44.6447	119.261				-0.278118	0.212149	-0.201718	-0.0892292	0.263782	80.3762	43.4721	58.2906
565	CUST_126_PI424987113	11557	18299	19392	20504	FCAMR VAR1	NM_032029.3	RC	581	TGTCATCTGAATTAAGGTGACCCTTTCTGCCTCCTGAGAGGTCCTCCTTCTCCAGAGCTT	N/A	247.864	24.2583	198.899				254.667	32.6208	259.811				-0.0117587	-0.128634	-0.116025	-0.0854724	0.0641485	349.408	309.798	303.821				424.635	307.777	227.53				-0.0846835	0.00284245	0.125579	0.0145793	0.105621	418.498	404.422	390.237
566	CUST_127_PI424987113	10608	15905	20314	34314	FCAMR VAR1	NM_032029.3	RC	611	CTCCTGAGAGGTCCTCCTTCTCCAGAGCTTCCTTTGCAATAGAACCAGAGCCATAAGCAT	N/A	119.56	117.187	160.941				137.645	101.508	172.926				-0.0611749	0.0623803	-0.0311944	-0.00999635	0.0644476	224.952	144.542	219.564				102.005	207.792	226.602				0.343471	-0.157635	-0.0137044	0.0573772	0.258004	274.143	206.111	258.264
567	CUST_128_PI424987113	7524	9804	14168	22163	FCAMR VAR1	NM_032029.3	RC	641	CCTTTGCAATAGAACCAGAGCCATAAGCATAAACAGGGCCAGCATGGTAGAGACAGGAGC	N/A	102.402	51.888	38.0243				41.3836	36.5572	33.5999				0.393481	0.152094	0.0537231	0.199766	0.174824	178.449	135.198	67.7555				73.2155	127.842	108.026				0.386912	0.0242964	-0.202586	0.069541	0.297342	107.638	45.3753	64.7061
568	CUST_129_PI424987113	8084	10706	11142	19276	FCAMR VAR1	NM_032029.3	RC	701	CAGGGTCCGAGAGCTGCTTTCATCTTCTGGAAAAGTACTGCAGAGATGGTCAGATTCATG	N/A	24.71	24.0625	31.5794				35.3469	34.9969	33.2676				-0.155478	-0.162689	-0.0226171	-0.113595	0.0788713	68.6105	23.4756	23.6737				126.65	33.4944	38.8173				-0.266215	-0.154355	-0.21476	-0.211777	0.0559893	43.8401	41.498	37.6236
569	CUST_130_PI424987113	11437	17886	22239	34016	FCAMR VAR1	NM_032029.3	RC	761	CTTAAGAACAGCATGTTGTTTTCACTTCCAATGCCGCAGAGGTAGCATCCGATGTCATCC	N/A	23.6316	39.7167	24.612				32.2977	33.6226	35.2689				-0.135679	0.0723413	-0.156244	-0.0731938	0.126456	23.2373	26.0786	24.0907				36.1291	38.0138	37.9117				-0.191671	-0.163656	-0.196924	-0.184084	0.017885	40.6715	41.1991	42.5562
570	CUST_131_PI424987113	9734	13910	16016	16579	FCAMR VAR1	NM_032029.3	RC	851	AAGCCTCTCTGTGGAAAGTCTGTGAGGGCCACACGGTCACGATAGCGATGGTGAGTATAC	N/A	36.5989	56.3719	24.2796				35.228	36.1438	34.1905				0.0165802	0.193029	-0.148663	0.0203154	0.170877	79.2904	109.885	97.8958				78.7137	45.7038	42.7822				0.00317006	0.380988	0.359501	0.247886	0.212203	62.7079	75.3113	41.5703
571	CUST_132_PI424987113	7310	9463	31736	35996	FCAMR VAR1	NM_032029.3	RC	881	ACACGGTCACGATAGCGATGGTGAGTATACTGGTTGGTGGACACAATGGTCTGGCAGATC	N/A	23.671	24.0803	26.343				35.5317	34.1624	35.9186				-0.176399	-0.151886	-0.134654	-0.154313	0.0209782	49.102	75.9602	88.0328				39.3287	44.8244	46.276				0.0963887	0.229072	0.279288	0.201583	0.0944976	41.2403	41.7406	42.5166
572	CUST_133_PI424987113	3014	3574	7923	24996	FCAMR VAR1	NM_032029.3	RC	971	TTCCTCTGGTGCCTGTTGACAGATGAGGGGGCATAATGGCACTGGATGGTGACAGCTCCT	N/A	406.015	353.516	387.632				409.629	311.309	353.334				-0.00384926	0.0552172	0.0402339	0.0305339	0.0307047	231.316	234.685	281.824				676.124	689.595	699.083				-0.465821	-0.46811	-0.394551	-0.442827	0.0418244	627.414	617.962	604.224
573	CUST_134_PI424987113	14395	32915	35185	35508	FCAMR VAR1	NM_032029.3	RC	1181	CTCGGATGGGGTCTTTTTTGTGGAAGGGCGAAAGAAGAACCTTGTAGCAGGCACAGTATG	N/A	24.4377	24.3913	21.6961				34.9102	34.737	101.403				-0.154891	-0.153557	-0.669671	-0.32604	0.297594	72.8927	168.994	104.487				72.7372	243.019	68.6501				0.000927518	-0.157767	0.182421	0.008527	0.170221	42.1774	49.3939	42.8537
574	CUST_135_PI424987113	12306	20548	36816	39467	FCAMR VAR1	NM_032029.3	RC	1211	AAAGAAGAACCTTGTAGCAGGCACAGTATGAGGAAGAGGGGCATTTTCCATCCCGCCCTC	N/A	43.5579	52.7512	55.6009				34.2459	39.1183	54.4588				0.104459	0.129853	0.00901352	0.0811083	0.0637139	127.98	161.245	161.554				230.64	211.367	115.789				-0.255793	-0.117552	0.14465	-0.0762316	0.203394	88.0031	75.7282	65.9107
575	CUST_136_PI424987113	6752	8530	13635	31966	FCAMR VAR1	NM_032029.3	RC	1241	AGGAAGAGGGGCATTTTCCATCCCGCCCTCCTGCTGGTGACGTGAGATTGTGGTAAAGTG	N/A	1697.24	1628.23	1745.95				1446.32	1559.48	1596.37				0.0694772	0.0187362	0.0388992	0.0423709	0.025548	2077.08	1937.66	1906.09				1859.41	2053.07	1863.71				0.0480789	-0.0251267	0.00976299	0.0109051	0.0366162	1760.68	1599.97	1641.53
576	CUST_137_PI424987113	1324	1658	32606	40158	FCAMR VAR1	NM_032029.3	RC	1271	CTGCTGGTGACGTGAGATTGTGGTAAAGTGCCAGCAATGAGCCTGGAGTAGTCCACTTCT	N/A	25.175	23.7387	25.0463				38.4373	33.8922	37.1657				-0.183783	-0.154642	-0.171399	-0.169941	0.0146249	43.3017	64.9545	50.6051				38.8422	43.6983	43.8741				0.0472009	0.172144	0.0619866	0.0937772	0.0682692	44.06	42.0344	43.615
577	CUST_138_PI424987113	7369	9514	26133	27453	FCAMR VAR1	NM_032029.3	RC	1361	CCAGGCTTCACTGTGGCCTCTCCATCCATCTCAGTCCAGAAACAAGATCCAGGTGGACTT	N/A	1716.86	2063.75	1918.32				1721.56	2063.87	1998.52				-0.00118677	-2.54624e-05	-0.0177872	-0.00633315	0.00993649	2013.37	2254.58	2310.12				2078.83	2296.55	2338.18				-0.0138954	-0.00801007	-0.00524209	-0.00904918	0.00441923	1592.33	1854.06	1830.59
578	CUST_139_PI424987113	953	1097	20274	33596	FCAMR VAR1	NM_032029.3	RC	1391	TCAGTCCAGAAACAAGATCCAGGTGGACTTTTCTTCTCCTTATGAGATGCAGGTGTTTGG	N/A	53.7927	23.6074	24.4556				42.8028	31.7706	35.1804				0.0992503	-0.128977	-0.157922	-0.0625495	0.140868	60.7392	22.2969	23.9667				45.6301	49.9219	37.8112				0.124218	-0.350045	-0.198013	-0.14128	0.242168	46.5267	40.8218	42.2547
579	CUST_140_PI424987113	12428	21005	25773	33430	FCAMR VAR1	NM_032029.3	RC	1421	TTCTTCTCCTTATGAGATGCAGGTGTTTGGACGACTTCTAGTTGCTCTCCTTTAAACCTG	N/A	24.3697	24.2629	24.3402				32.4124	32.7516	35.0531				-0.123861	-0.13029	-0.158402	-0.137518	0.0183698	23.9932	23.8903	38.7137				35.7392	36.7671	40.8426				-0.173057	-0.187238	-0.0232496	-0.127848	0.0908622	41.3866	41.3576	42.112
580	CUST_141_PI424987113	7919	10402	20415	41316	FCAMR VAR1	NM_032029.3	RC	1451	ACGACTTCTAGTTGCTCTCCTTTAAACCTGGAGACTGAGAAGTCAAGGTGGTATTTTGGA	N/A	23.6134	24.2043	29.919				35.013	32.5342	177.675				-0.17107	-0.128447	-0.773681	-0.357733	0.360852	23.211	23.8577	24.9206				35.1332	35.8151	38.3811				-0.180024	-0.176438	-0.187559	-0.18134	0.00567641	41.1109	41.1073	297.403
581	CUST_142_PI424987113	2856	3397	14471	18284	FCAMR VAR1	NM_032029.3	RC	1481	GAGACTGAGAAGTCAAGGTGGTATTTTGGAAAGCAGCTGGAGCTAGCAACGGAAGGTCGG	N/A	25.1985	29.3699	24.2879				49.1525	34.5713	32.7372				-0.290171	-0.070813	-0.129652	-0.163545	0.113539	68.3732	97.5844	34.3383				56.716	43.7391	38.8458				0.0811801	0.348511	-0.0535654	0.125375	0.204649	46.0334	52.7202	38.7771
582	CUST_143_PI424987113	13106	23494	28258	32724	FCAMR VAR1	NM_032029.3	RC	1541	GGTGCAAGGCGTAGCTCTGCCACTCACCTCAAGTCACTTCTCTTTGGATTTTATTATTTA	N/A	23.7996	47.3804	24.5343				31.9899	35.3913	33.7545				-0.128443	0.126702	-0.138558	-0.0467665	0.150313	23.3642	23.2916	56.4556				36.5133	36.8298	44.5885				-0.193899	-0.199	0.102485	-0.0968049	0.172609	40.8562	41.2725	43.1809
583	CUST_144_PI424987113	10540	15737	16051	28355	FCAMR VAR1	NM_032029.3	RC	1571	AAGTCACTTCTCTTTGGATTTTATTATTTATAAGAGGAAGCCAGTCCTAATCCCTTGTCA	N/A	24.0746	24.0678	23.6444				33.4315	33.1431	32.461				-0.142597	-0.138957	-0.137634	-0.139729	0.00257015	23.6855	30.7141	23.168				34.7818	41.7332	36.9045				-0.166869	-0.133144	-0.202191	-0.167401	0.0345268	41.0866	42.2324	41.4735
584	CUST_145_PI424987113	6883	8713	11209	17675	FCAMR VAR1	NM_032029.3	RC	1601	TAAGAGGAAGCCAGTCCTAATCCCTTGTCATTCTTACTGTCACTTATTCCTGAAGAACTT	N/A	23.7182	24.3432	25.6241				35.679	35.2481	32.8357				-0.177331	-0.160757	-0.107698	-0.148595	0.0363749	29.0947	23.6153	23.5246				37.2614	40.8892	41.4407				-0.107445	-0.238415	-0.245905	-0.197255	0.077868	43.9303	43.0477	39.1988
585	CUST_146_PI424987113	12416	20896	26142	45200	FCAMR VAR1	NM_032029.3	RC	1631	TTCTTACTGTCACTTATTCCTGAAGAACTTTTCCAGGAGTGGTAACAGTAGCTTCAAAAA	N/A	24.0456	23.6457	26.5997				32.0862	31.9886	36.1496				-0.125282	-0.131243	-0.133228	-0.129918	0.00413525	23.4664	23.1846	46.286				39.2842	36.825	207.593				-0.223771	-0.200945	-0.651763	-0.358826	0.253947	42.0968	41.2036	46.1914
586	CUST_147_PI424987113	12728	22008	22015	44664	FCAMR VAR1	NM_032029.3	RC	1661	TTCCAGGAGTGGTAACAGTAGCTTCAAAAAAGAAAACACTGATCCATATCCTTCCTCCTC	N/A	24.3431	24.7926	26.8345				32.0437	31.8276	37.2694				-0.119368	-0.108483	-0.14266	-0.123504	0.0174598	23.4932	23.3983	24.8106				40.0298	41.1345	41.1329				-0.23144	-0.245023	-0.219551	-0.232005	0.0127453	42.5569	43.1337	45.4574
587	CUST_148_PI424987113	10848	16369	27710	34914	FCAMR VAR1	NM_032029.3	RC	1691	AGAAAACACTGATCCATATCCTTCCTCCTCTTGTGTCCCCTTCAGGGGTCTCAGACTATT	N/A	277.325	274.262	249.318				307.904	307.291	416.269				-0.0454267	-0.0493848	-0.22262	-0.10581	0.101179	343.717	388.705	338.45				434.041	551.402	385.628				-0.101329	-0.151848	-0.056674	-0.103284	0.0476169	387.368	335.646	346.418
588	CUST_149_PI424987113	12358	20715	37246	37732	FCAMR VAR1	NM_032029.3	RC	1721	TTGTGTCCCCTTCAGGGGTCTCAGACTATTTAGGGTGCCCCAGCTTACCAGCCCATTCAG	N/A	200.053	302.621	208.181				246.465	186.141	257.766				-0.0906102	0.211056	-0.092784	0.0092205	0.174798	272.437	303.693	275.371				318.26	240.673	352.851				-0.0675155	0.101008	-0.107673	-0.0247269	0.110725	280.729	290.772	302.49
589	CUST_150_PI424987113	8968	12342	12495	42838	FCAMR VAR1	NM_032029.3	RC	1751	TAGGGTGCCCCAGCTTACCAGCCCATTCAGGCATCTCCCGGACAAGTGATGCAACAACTT	N/A	310.178	297.623	327.303				278.955	361.29	291.203				0.0460773	-0.0841891	0.0507537	0.00421395	0.076595	411.755	465.669	469.485				381.179	614.714	456.69				0.0335095	-0.120596	0.0120006	-0.0250285	0.0834594	426.86	365.714	363.486
590	CUST_151_PI424987113	6468	8070	21782	26610	FCAMR VAR1	NM_032029.3	RC	1781	GCATCTCCCGGACAAGTGATGCAACAACTTGGGCAGGAGGGCAGGGAAAATTCAAAATTC	N/A	34.0512	24.0466	24.6494				38.1166	32.3606	32.3267				-0.0489816	-0.128964	-0.117755	-0.0985667	0.0433061	78.4235	53.3265	23.9606				69.2455	50.1551	40.4411				0.0540545	0.0266275	-0.227326	-0.0488813	0.155145	44.2236	40.9222	42.2698
591	CUST_152_PI424987113	257	329	37178	39277	FCAMR VAR1	NM_032029.3	RC	1811	GGGCAGGAGGGCAGGGAAAATTCAAAATTCAGGAGAGGAATTCCCCTGCCATTTGGCTGG	N/A	81.7687	57.9243	53.3921				50.1291	39.9913	63.4769				0.212498	0.160895	-0.0751387	0.0994179	0.153357	189.795	103.502	107.143				338.945	77.9661	88.5148				-0.251845	0.123044	0.0829464	-0.0152851	0.205846	301.93	71.0379	44.172
592	CUST_211_PI424987113	3707	4423	8528	30564	FCAMR VAR2	NM_001122979.1	RC	1	GGAGCTTAGAATCTACTTGAGAAGGCAAGGCTGGTACACTTAAATATAATACATGTGAAT	N/A	31.6352	23.7225	23.6876				38.4844	35.9728	33.1601				-0.0851147	-0.180814	-0.146096	-0.137341	0.0484464	26.996	28.204	30.5438				33.1198	35.8139	38.7109				-0.0887888	-0.103742	-0.10291	-0.0984801	0.00840319	42.9259	41.4085	41.7014
593	CUST_212_PI424987113	1292	1641	17261	19795	FCAMR VAR2	NM_001122979.1	RC	31	CTGGTACACTTAAATATAATACATGTGAATGGGAGGCTGAGTGCTAACAGTAGTCAGAAA	N/A	577.648	589.109	576.951				564.571	680.354	688.987				0.00994494	-0.0625396	-0.0770728	-0.0432225	0.0466142	770.098	662.007	736.829				771.047	706.565	725.496				-0.000535138	-0.0282898	0.00673139	-0.00736451	0.0184825	448.443	408.1	459.13
594	CUST_213_PI424987113	9177	12714	16085	42833	FCAMR VAR2	NM_001122979.1	RC	91	AGGAGCCCCCAGCAAGGGCTGGGAGTGTTGATAGGGGATTTGTCACTTTCCACACTGATT	N/A	23.5907	23.8682	25.69				33.8634	33.2421	36.2458				-0.156989	-0.143868	-0.149493	-0.150117	0.00658272	82.4651	29.3155	84.1032				44.9382	127.096	50.4224				0.263654	-0.637035	0.222189	-0.0503972	0.508466	68.8862	40.8023	45.1489
595	CUST_214_PI424987113	9051	12518	15109	34695	FCAMR VAR2	NM_001122979.1	RC	121	ATAGGGGATTTGTCACTTTCCACACTGATTGGAAGCCTCTTCTATTTTCAAACATTCAGG	N/A	23.7018	23.8495	24.6816				34.3694	33.2981	35.4882				-0.161391	-0.14494	-0.15771	-0.15468	0.00863391	23.3499	53.878	48.6252				34.8761	44.4367	42.562				-0.174242	0.0836696	0.0578394	-0.010911	0.142037	40.8963	41.8287	42.7263
596	CUST_215_PI424987113	3362	4033	33481	39947	FCAMR VAR2	NM_001122979.1	RC	151	GGAAGCCTCTTCTATTTTCAAACATTCAGGAATGGAAATTTCATGCTTTTCCTAGGTGAC	N/A	24.3752	24.1316	25.0629				37.7205	34.2294	35.9307				-0.189629	-0.151813	-0.156434	-0.165959	0.0206287	23.6853	23.3249	23.592				35.0529	38.1399	39.9781				-0.170244	-0.21356	-0.229057	-0.204287	0.0304833	42.8383	42.9581	44.2475
597	CUST_216_PI424987113	289	363	17994	24285	FCAMR VAR2	NM_001122979.1	RC	181	AATGGAAATTTCATGCTTTTCCTAGGTGACCTCTTCCAGTGTTTCATACACTGTTCTTGA	N/A	54.045	49.3903	60.4791				45.4	40.3784	35.3462				0.0756992	0.0874924	0.233262	0.132151	0.087763	39.9369	52.9477	33.2024				37.012	43.3776	39.8923				0.033032	0.0865813	-0.0797191	0.0132981	0.0848883	51.4478	41.4026	41.5321
598	CUST_217_PI424987113	6938	8840	16377	37291	FCAMR VAR2	NM_001122979.1	RC	211	CTCTTCCAGTGTTTCATACACTGTTCTTGAAGTCTCCTTTGAGTCATCTTGTCACCTTTG	N/A	25.0385	23.6588	24.0927				35.9505	32.6491	35.63				-0.157096	-0.139878	-0.169931	-0.155635	0.0150797	23.6402	23.2436	23.3922				43.3548	37.7655	37.9999				-0.263386	-0.210792	-0.210712	-0.228297	0.0303885	44.686	41.3236	41.7521
599	CUST_218_PI424987113	10973	16702	35290	40111	FCAMR VAR2	NM_001122979.1	RC	241	AGTCTCCTTTGAGTCATCTTGTCACCTTTGGACGTGGATAATGCTTGACTTTCTTGGGCC	N/A	23.5604	24.7224	24.835				32.4495	35.7399	36.2078				-0.139025	-0.160063	-0.163738	-0.154276	0.0133345	30.3272	75.1094	23.7291				38.0782	45.4877	39.7197				-0.0988438	0.2178	-0.223723	-0.0349223	0.227597	40.7741	42.8093	44.2308
600	CUST_219_PI424987113	2700	3218	13815	41946	FCAMR VAR2	NM_001122979.1	RC	271	GACGTGGATAATGCTTGACTTTCTTGGGCCCAAGGACAGCCAGCCTTTCTTCCATGGGTG	N/A	233.99	214.138	202.587				193.71	147.992	241.526				0.0820438	0.160454	-0.0763519	0.0553819	0.120633	240.009	158.309	165.638				383.982	255.46	91.2094				-0.204082	-0.207817	0.25912	-0.0509265	0.268515	159.851	172.011	189.182
601	CUST_220_PI424987113	11052	16870	25647	36842	FCAMR VAR2	NM_001122979.1	RC	361	CAGGTGGAGGAAGGATGATGGAAAGAGGCTGGGGTCCTGAAGGCCTTTGATCTTGGTCCT	N/A	194.118	198.355	231.596				150.753	210.493	115.489				0.109801	-0.0257947	0.302191	0.128732	0.16481	435.987	399.669	407.469				468.129	336.19	413.254				-0.0308926	0.0751154	-0.00612197	0.0127003	0.0554539	331.029	261.34	309.692
602	CUST_221_PI424987113	5213	6311	16498	28020	FCAMR VAR2	NM_001122979.1	RC	391	GGGGTCCTGAAGGCCTTTGATCTTGGTCCTTCTCCCATGGTAACTGAGCAGTTCATCTCT	N/A	261.841	212.732	225.849				187.448	212.244	245.375				0.145156	0.000998832	-0.0360118	0.0367143	0.0957189	307.855	213.802	209.069				364.369	219.517	295.487				-0.0731958	-0.0114556	-0.15025	-0.0783004	0.0695377	269.835	259.626	309.564
603	CUST_222_PI424987113	7981	10451	20799	25347	FCAMR VAR2	NM_001122979.1	RC	421	TCTCCCATGGTAACTGAGCAGTTCATCTCTCTGTCCCTCAGGGTCCTGGATTTCTCTCTG	N/A	408.587	381.732	429.384				395.969	398.822	343.858				0.0136238	-0.0190198	0.0964673	0.0303571	0.0595342	378.323	417.024	337.336				628.229	636.761	529.478				-0.220255	-0.183815	-0.195785	-0.199952	0.0185742	405.669	338.495	342.683
604	CUST_223_PI424987113	14424	33454	36241	40831	FCAMR VAR2	NM_001122979.1	RC	511	AGTCATCCTGGAGCATCTTTCTTTCCACATGGGGCAGCTGGTCTGCTTGGGGGTTCACTT	N/A	112.369	102.439	111.299				125.058	152.705	48.2723				-0.0464645	-0.173388	0.362793	0.0476469	0.280206	204.746	208.374	221.516				144.644	124.773	335.694				0.150913	0.222721	-0.180538	0.0643654	0.21511	201.27	186.465	191.831
605	CUST_224_PI424987113	8027	10575	10789	16558	FCAMR VAR2	NM_001122979.1	RC	541	GGGGCAGCTGGTCTGCTTGGGGGTTCACTTCCAGAAAATGTGTCATCTGAATTAAGGTGA	N/A	149.407	101.947	99.2643				107.953	93.0993	124.902				0.141138	0.0394299	-0.0997767	0.0269304	0.120943	212.071	215.188	232.327				122.533	131.576	84.5622				0.238229	0.213642	0.438924	0.296932	0.123582	203.747	192.853	236.238
606	CUST_225_PI424987113	6555	8301	17621	27248	FCAMR VAR2	NM_001122979.1	RC	571	CCAGAAAATGTGTCATCTGAATTAAGGTGACCCTTTCTGCCTCCTGAGAGGTCCTCCTTC	N/A	85.2221	126.047	81.2596				52.974	114.257	88.4338				0.20649	0.0426511	-0.0367434	0.0707991	0.124035	159.74	154.058	105.822				54.0612	104.373	46.5475				0.470529	0.169097	0.356678	0.332101	0.152212	161.869	151.978	141.888
607	CUST_226_PI424987113	2225	2607	14872	31562	FCAMR VAR2	NM_001122979.1	RC	601	CCCTTTCTGCCTCCTGAGAGGTCCTCCTTCTCCAGAGCTTCCTTTGCAATAGAACCAGAG	N/A	403.317	361.02	404.304				380.194	582.715	452.173				0.025641	-0.207925	-0.0485963	-0.0769601	0.119338	573.464	606.115	519.025				584.603	566.542	513.389				-0.00835533	0.0293232	0.00474231	0.00857004	0.0191287	574.987	608.789	499.364
608	CUST_227_PI424987113	2204	2595	4899	10966	FCAMR VAR2	NM_001122979.1	RC	631	TCCAGAGCTTCCTTTGCAATAGAACCAGAGCCATAAGCATAAACAGGGCCAGCATGGTAG	N/A	24.8773	24.4643	32.4033				38.2692	37.7847	35.7904				-0.187047	-0.188784	-0.0431776	-0.139669	0.0835689	45.0441	46.2599	112.263				128.768	41.0472	156.393				-0.456171	0.0519216	-0.143982	-0.182744	0.256254	43.6478	43.1195	41.8538
609	CUST_228_PI424987113	11423	17951	32211	35377	FCAMR VAR2	NM_001122979.1	RC	661	CCATAAGCATAAACAGGGCCAGCATGGTAGAGACAGGAGCCAGGGTCCGAGAGCTGCTTT	N/A	45.1659	41.0402	42.0063				35.3397	35.7938	38.0666				0.106548	0.0594026	0.0427704	0.0695736	0.0330829	114.128	178.321	147.254				134.307	175.256	165.047				-0.0707054	0.00753058	-0.0495394	-0.0375714	0.0404678	40.9451	34.9894	45.2711
610	CUST_229_PI424987113	13606	26123	37275	38129	FCAMR VAR2	NM_001122979.1	RC	691	AGACAGGAGCCAGGGTCCGAGAGCTGCTTTCATCTTCTGGAAAAGTACTGCAGAGATGGT	N/A	23.9875	58.8432	24.3369				32.5537	43.6868	36.1296				-0.132616	0.129346	-0.171598	-0.0582892	0.163662	45.8586	67.9494	56.4589				40.9897	44.8419	57.3748				0.048746	0.180502	-0.00698884	0.0740863	0.0962796	35.0482	90.7905	35.8729
611	CUST_230_PI424987113	10600	15807	38178	38762	FCAMR VAR2	NM_001122979.1	RC	721	CATCTTCTGGAAAAGTACTGCAGAGATGGTCAGATTCATGCTTAAGAACAGCATGTTGTT	N/A	24.66	25.1068	34.2261				33.1412	36.5949	35.9475				-0.128376	-0.16363	-0.0213112	-0.104439	0.0741175	43.5204	24.3895	51.8269				46.6144	38.4712	42.5382				-0.029828	-0.197933	0.0857757	-0.0473284	0.142662	43.2823	402.605	151.369
612	CUST_231_PI424987113	1240	1437	17689	20328	FCAMR VAR2	NM_001122979.1	RC	759	TGCTTAAGAACAGCATGTTGTTTTCACTTCCAATGCCGCAGAGGTAGCATCCGATGTCAT	N/A	26.2299	24.2769	24.2474				39.5269	32.8407	32.5344				-0.178096	-0.131219	-0.127677	-0.145664	0.028143	24.923	23.8457	23.8937				39.793	34.9498	35.7409				-0.203207	-0.166035	-0.174882	-0.181375	0.019418	46.345	41.3066	41.1755
613	CUST_232_PI424987113	12118	19913	23972	31559	FCAMR VAR2	NM_001122979.1	RC	811	GATGTCATCCGGGGACAGTTGGGACAGCCTCACCACAAACAAGCCTCTCTGTGGAAAGTC	N/A	50.3579	58.9336	24.2613				55.7125	56.9425	34.3203				-0.0438849	0.0149263	-0.150638	-0.0598655	0.083931	63.6902	119.749	69.3678				43.4571	45.6913	44.3568				0.166012	0.418437	0.194197	0.259549	0.138321	39.782	44.0922	41.8406
614	CUST_233_PI424987113	11474	18026	42546	43284	FCAMR VAR2	NM_001122979.1	RC	841	CACCACAAACAAGCCTCTCTGTGGAAAGTCTGTGAGGGCCACACGGTCACGATAGCGATG	N/A	32.4439	25.6366	26.5193				45.5678	37.1833	37.6798				-0.147525	-0.161487	-0.152546	-0.153853	0.0070724	113.05	128.691	66.3863				44.2041	99.6703	67.1577				0.407807	0.110983	-0.00501755	0.171258	0.21291	65.9593	44.5932	44.8224
615	CUST_234_PI424987113	10964	16777	22220	36335	FCAMR VAR2	NM_001122979.1	RC	871	TGTGAGGGCCACACGGTCACGATAGCGATGGTGAGTATACTGGTTGGTGGACACAATGGT	N/A	23.6502	23.7433	24.2393				32.6577	31.8865	35.7358				-0.140152	-0.128065	-0.168584	-0.1456	0.0208018	42.8621	50.3698	68.435				39.6754	41.3029	44.7218				0.0335524	0.0861897	0.18476	0.101501	0.0767575	40.6601	40.7842	42.586
616	CUST_235_PI424987113	5611	6836	21235	24160	FCAMR VAR2	NM_001122979.1	RC	961	GCACCAGTACTTCCTCTGGTGCCTGTTGACAGATGAGGGGGCATAATGGCACTGGATGGT	N/A	101.651	133.004	110.167				174.191	61.0571	102.068				-0.233914	0.338128	0.0331636	0.0457925	0.28623	90.0415	86.0807	65.0044				217.041	118.78	244.077				-0.382099	-0.139839	-0.574584	-0.365507	0.217847	175.279	175.735	202.85
617	CUST_236_PI424987113	13172	23823	38272	43551	FCAMR VAR2	NM_001122979.1	RC	1171	CCACAGCCATCTCGGATGGGGTCTTTTTTGTGGAAGGGCGAAAGAAGAACCTTGTAGCAG	N/A	24.0805	25.0018	26.4687				32.4096	37.007	37.7484				-0.129008	-0.170313	-0.154165	-0.151162	0.0208157	23.6984	52.6775	42.1363				36.5047	59.0643	43.9214				-0.18763	-0.0496997	-0.0180194	-0.0851164	0.0901815	58.3906	43.2077	44.8507
618	CUST_237_PI424987113	8089	10713	18407	43423	FCAMR VAR2	NM_001122979.1	RC	1201	TGGAAGGGCGAAAGAAGAACCTTGTAGCAGGCACAGTATGAGGAAGAGGGGCATTTTCCA	N/A	62.6878	45.2526	70.6847				51.291	35.0662	40.6071				0.0871418	0.110755	0.240724	0.146207	0.0827012	136.306	114.139	157.186				217.097	250.216	137.517				-0.202137	-0.340883	0.0580572	-0.161654	0.202528	35.9952	95.0987	51.0152
619	CUST_238_PI424987113	2194	2674	16632	22028	FCAMR VAR2	NM_001122979.1	RC	1291	TGGTAAAGTGCCAGCAATGAGCCTGGAGTAGTCCACTTCTCTTCCTCTCCTCACCACTTC	N/A	173.454	130.303	117.139				107.438	116.394	161.505				0.208026	0.0490236	-0.139485	0.039188	0.173964	219.831	253.582	163.753				147.92	135.223	176.955				0.172062	0.273068	-0.0336731	0.137152	0.156322	278.098	322.729	269.562
620	CUST_239_PI424987113	9831	14096	16544	36192	FCAMR VAR2	NM_001122979.1	RC	1351	CTTTTGTTCTCCAGGCTTCACTGTGGCCTCTCCATCCATCTCAGTCCAGAAACAAGATCC	N/A	2193.34	2259.51	2202.13				2310.44	2297.03	2367.59				-0.0225891	-0.00715316	-0.0314651	-0.0204025	0.0123026	2507.7	2439.78	2460.99				2438.62	2406.31	2749.38				0.0121316	0.00599855	-0.048124	-0.00999793	0.0331602	2175.72	2314.76	2190.78
621	CUST_240_PI424987113	5246	6331	33893	37658	FCAMR VAR2	NM_001122979.1	RC	1381	TCCATCCATCTCAGTCCAGAAACAAGATCCAGGTGGACTTTTCTTCTCCTTATGAGATGC	N/A	92.8995	152.373	76.94				42.569	115.094	83.1717				0.33892	0.121857	-0.0338237	0.142318	0.187212	118.564	245.743	88.6701				153.976	187.977	85.8441				-0.113503	0.116376	0.0140668	0.0056466	0.115171	56.6304	207.315	276.71
622	CUST_241_PI424987113	8939	12236	12248	33445	FCAMR VAR2	NM_001122979.1	RC	1417	ACTTTTCTTCTCCTTATGAGATGCAGGTGTTTGGACGACTTCTAGTTGCTCTCCTTTAAA	N/A	24.6521	24.0743	23.9604				34.617	34.5566	34.5147				-0.147435	-0.156978	-0.15851	-0.154308	0.00600076	50.4678	23.5308	23.2807				47.8789	33.7427	37.2592				0.0228703	-0.156542	-0.204238	-0.112637	0.119751	72.9268	41.3967	42.0068
623	CUST_242_PI424987113	6627	8442	16267	26423	FCAMR VAR2	NM_001122979.1	RC	1451	ACGACTTCTAGTTGCTCTCCTTTAAACCTGGAGACTCAAGTCACTTCTCTTTGGATTTTA	N/A	23.7313	23.6369	24.0204				36.0246	32.7909	32.2803				-0.181277	-0.142163	-0.128357	-0.150599	0.0274503	23.3052	23.2623	23.4023				34.6189	35.8156	38.488				-0.17186	-0.187419	-0.216066	-0.191782	0.0224238	41.4251	40.6684	42.2706
624	CUST_243_PI424987113	8320	11173	19724	30113	FCAMR VAR2	NM_001122979.1	RC	1481	GAGACTCAAGTCACTTCTCTTTGGATTTTATTATTTATAAGAGGAAGCCAGTCCTAATCC	N/A	23.5711	24.5335	24.246				34.5363	32.1233	33.8254				-0.165896	-0.117062	-0.144603	-0.14252	0.0244836	23.1512	23.9984	23.7618				35.6893	35.0048	37.2961				-0.187965	-0.163945	-0.195785	-0.182565	0.0165926	41.0929	41.7664	41.6824
625	CUST_244_PI424987113	13400	24922	33997	44013	FCAMR VAR2	NM_001122979.1	RC	1511	TTATTTATAAGAGGAAGCCAGTCCTAATCCCTTGTCATTCTTACTGTCACTTATTCCTGA	N/A	24.2714	34.9128	25.9837				32.6292	38.2229	36.3972				-0.128511	-0.0393393	-0.146366	-0.104739	0.0573369	23.9114	34.8444	24.5792				36.6349	41.2452	42.0035				-0.185289	-0.0732407	-0.232718	-0.163749	0.0818917	36.3511	55.1318	45.6162
626	CUST_245_PI424987113	2401	2796	25856	34586	FCAMR VAR2	NM_001122979.1	RC	1541	CTTGTCATTCTTACTGTCACTTATTCCTGAAGAACTTTTCCAGGAGTGGTAACAGTAGCT	N/A	25.7095	24.3391	33.5457				39.2271	32.7678	48.4948				-0.183492	-0.129142	-0.160059	-0.157564	0.0272609	24.5702	23.98	74.7418				40.0355	36.7671	45.814				-0.212037	-0.18561	0.212565	-0.0616941	0.237883	45.5773	41.4801	148.609
627	CUST_246_PI424987113	11608	18466	27743	29516	FCAMR VAR2	NM_001122979.1	RC	1571	AGAACTTTTCCAGGAGTGGTAACAGTAGCTTCAAAAAAGAAAACACTGATCCATATCCTT	N/A	23.9373	23.9105	24.269				32.6806	32.7569	33.6511				-0.135214	-0.136715	-0.141948	-0.137959	0.00353534	23.5962	23.4117	23.8147				35.6956	36.8491	37.2487				-0.179772	-0.196994	-0.194266	-0.190344	0.00925644	40.7965	41.2209	41.6545
628	CUST_247_PI424987113	8095	10801	39210	43723	FCAMR VAR2	NM_001122979.1	RC	1601	TCAAAAAAGAAAACACTGATCCATATCCTTCCTCCTCTTGTGTCCCCTTCAGGGGTCTCA	N/A	278.367	249.725	285.925				365.063	267.028	323.668				-0.11775	-0.0290946	-0.0538482	-0.0668975	0.0457454	281.749	346.361	390.598				454.415	337.984	561.943				-0.20759	0.0106331	-0.157962	-0.118306	0.114389	383.579	410.664	407.966
629	CUST_248_PI424987113	13013	23228	33193	38092	FCAMR VAR2	NM_001122979.1	RC	1661	GACTATTTAGGGTGCCCCAGCTTACCAGCCCATTCAGGCATCTCCCGGACAAGTGATGCA	N/A	326.162	348.869	487.606				305.711	402.419	469.975				0.028122	-0.0620159	0.0159945	-0.00596647	0.0489175	407.578	473.757	436.962				483.796	547.29	450.164				-0.0744515	-0.0626614	-0.012928	-0.0500136	0.0326536	381.711	424.197	649.778
630	CUST_249_PI424987113	2157	2652	31644	39348	FCAMR VAR2	NM_001122979.1	RC	1691	CATTCAGGCATCTCCCGGACAAGTGATGCAACAACTTGGGCAGGAGGGCAGGGAAAATTC	N/A	54.0187	27.9224	46.2734				41.7649	72.2849	38.6612				0.111733	-0.413095	0.0780566	-0.0744351	0.293771	114.32	78.5443	100.946				120.6	90.2163	124.278				-0.0232265	-0.0601701	-0.0903066	-0.0579011	0.0335976	64.0436	41.8673	68.9168
631	CUST_250_PI424987113	9852	14206	26038	36543	FCAMR VAR2	NM_001122979.1	RC	1721	ACAACTTGGGCAGGAGGGCAGGGAAAATTCAAAATTCAGGAGAGGAATTCCCCTGCCATT	N/A	53.7011	31.5063	94.2599				38.6685	95.9858	64.4321				0.142626	-0.48381	0.165225	-0.0586529	0.36837	155.923	153.282	185.578				213.803	112.494	321.252				-0.137105	0.134363	-0.238319	-0.0803537	0.192713	80.3597	101.777	120.621
632	CUST_251_PI424987113	7929	10410	12677	13746	FCAMR VAR2	NM_001122979.1	RC	1741	GGGAAAATTCAAAATTCAGGAGAGGAATTCCCCTGCCATTTGGCTGGCAGCTGGTGCCCT	N/A	23.5989	70.8912	23.7881				34.8713	46.5591	33.7367				-0.169575	0.182588	-0.151742	-0.0462432	0.198374	39.4111	51.5834	100.51				39.0471	142.278	110.921				0.00403033	-0.440626	-0.0428041	-0.1598	0.244327	41.2308	65.305	41.7451
633	CUST_283_PI424987113	6136	7637	32190	34496	FCAMR VAR3	NM_001122980.1	RC	701	CAGGGTCCGAGAGCTGCTTTCATCTTCTGGAAAAGTACGCTTCACGGAGGACTCCTTGCC	N/A	24.1331	23.7097	37.0275				44.5735	33.6998	36.3935				-0.266464	-0.152702	0.00750103	-0.137222	0.137637	23.8036	33.2536	87.274				40.2668	39.5526	46.5215				-0.228305	-0.0753372	0.273231	-0.0101373	0.257046	43.5794	42.204	74.9544
634	CUST_284_PI424987113	1305	1564	21301	27007	FCAMR VAR3	NM_001122980.1	RC	881	GGTCCACACATCTGCAGCTGGAGTTCCCAAGATCCACACATCTGCAGCTGGAGTTCCCAA	N/A	43.0329	23.6102	23.7091				40.7279	31.6608	32.2136				0.0239085	-0.127422	-0.133125	-0.0788797	0.0890628	26.3745	21.5789	34.2014				35.1517	65.9902	39.9927				-0.124763	-0.48545	-0.0679364	-0.22605	0.226437	39.5006	41.044	41.7737
635	CUST_285_PI424987113	12209	20234	41277	42370	FCAMR VAR3	NM_001122980.1	RC	911	GATCCACACATCTGCAGCTGGAGTTCCCAAGGTCCACATGCCTGCAGCTGGAGTTGTTTC	N/A	51.7533	63.2085	69.6693				34.8894	47.0757	51.59				0.171245	0.127979	0.130476	0.143233	0.0242907	35.8863	54.6709	83.183				79.583	77.8072	73.4228				-0.345891	-0.153264	0.0542033	-0.148317	0.200093	67.0542	82.2621	44.4327
636	CUST_286_PI424987113	13504	25459	31223	44036	FCAMR VAR3	NM_001122980.1	RC	941	GGTCCACATGCCTGCAGCTGGAGTTGTTTCTCCAATGGAACCCTGAGATTGTTGCTTAGA	N/A	56.4173	56.2489	60.5274				35.2182	37.4653	72.4112				0.204646	0.176485	-0.0778542	0.101092	0.15561	66.8838	107.412	103.143				43.481	79.6682	105.986				0.187022	0.129767	-0.0118071	0.101661	0.102351	62.7801	65.4306	352.121
637	CUST_287_PI424987113	5832	7161	22831	32638	FCAMR VAR3	NM_001122980.1	RC	971	TCCAATGGAACCCTGAGATTGTTGCTTAGAAACTGGCGTTGCTTGTGGGAGGATTTCCCA	N/A	152.809	23.6181	24.5				44.6841	31.6323	33.7521				0.533996	-0.126885	-0.139136	0.0893252	0.385145	73.0799	40.6414	92.9462				40.8338	82.2181	47.8749				0.252778	-0.305999	0.288124	0.0783007	0.333282	45.5056	41.097	43.1536
638	CUST_288_PI424987113	3445	4087	14551	32262	FCAMR VAR3	NM_001122980.1	RC	1001	AACTGGCGTTGCTTGTGGGAGGATTTCCCAGGCCAAAGTTTCTGAGACCAGAGCTGGTGG	N/A	24.4724	23.9122	23.7682				37.7567	33.7938	33.8278				-0.188318	-0.150217	-0.153277	-0.163937	0.0211696	22.3717	54.8492	50.7274				48.737	39.9251	42.0676				-0.33816	0.137924	0.0812951	-0.0396471	0.260066	63.4755	40.9458	41.9008
639	CUST_289_PI424987113	4492	5415	10078	25577	FCAMR VAR3	NM_001122980.1	RC	1031	GGCCAAAGTTTCTGAGACCAGAGCTGGTGGCCCAATGGTTCCTAGGACCTTTTTGGCTGC	N/A	27.1221	31.313	24.2231				38.2666	79.9001	32.1778				-0.149497	-0.406823	-0.123326	-0.226549	0.156669	27.129	57.9826	30.4198				41.4869	42.2899	40.8421				-0.184477	0.137062	-0.127951	-0.0584555	0.171665	43.2929	41.5255	48.0023
640	CUST_290_PI424987113	5736	7004	13160	40394	FCAMR VAR3	NM_001122980.1	RC	1061	CCCAATGGTTCCTAGGACCTTTTTGGCTGCATCAAGAGCTATCCTGACCCCCTCTATGTC	N/A	1611.72	1678.17	1563.25				1461.55	1568.48	1554.09				0.042475	0.029358	0.00255311	0.0247954	0.0203483	2860.25	2865.35	2964.84				1983.89	1665.14	2138.72				0.158886	0.235725	0.141849	0.17882	0.050012	1418.74	1462.6	1481.49
641	CUST_291_PI424987113	3302	3999	18899	37492	FCAMR VAR3	NM_001122980.1	RC	1091	ATCAAGAGCTATCCTGACCCCCTCTATGTCCTCCCTTGGCCTATCAGCCTTGGTAGTTGT	N/A	15354.9	14059.5	14714.2				16787.5	18563.4	18190.7				-0.0387393	-0.120689	-0.0921133	-0.0838471	0.0415953	17963.9	18343.8	18577.7				24403.9	20111.3	23367.5				-0.133058	-0.0399501	-0.0996186	-0.0908754	0.0471655	13535.4	13563.8	14757.1
642	CUST_292_PI424987113	3486	4200	11658	18833	FCAMR VAR3	NM_001122980.1	RC	1181	CCTGTTTGTCACCGAGCTTCTGGTGCCCTCCCAAACACCTTCTGTTGTATTGGACATGCT	N/A	726.753	694.014	761.378				675.538	709.491	783.674				0.0317371	-0.00957897	-0.012535	0.00320771	0.0247513	894.521	847.03	802.391				1121.68	1036.64	879.801				-0.0982799	-0.0877276	-0.039998	-0.0753352	0.0310543	12320.9	12614.1	13640.7
643	CUST_293_PI424987113	2602	3080	27828	44740	FCAMR VAR3	NM_001122980.1	RC	1213	AAACACCTTCTGTTGTATTGGACATGCTTCTGCTCTTTGAAGGTGGACTCTCTGGAATCG	N/A	24.5287	23.9006	27.1148				38.1834	32.7611	37.5681				-0.1922	-0.136949	-0.141613	-0.156921	0.0306418	23.8233	23.3982	60.0805				33.8091	36.8491	46.8684				-0.152032	-0.197245	0.107854	-0.0804743	0.164656	43.0555	41.227	45.3845
644	CUST_294_PI424987113	580	712	2905	36595	FCAMR VAR3	NM_001122980.1	RC	1241	TCTGCTCTTTGAAGGTGGACTCTCTGGAATCGGAGCAGGTGCTTTGACAGAACCCTCTGC	N/A	24.8256	24.6017	24.1743				48.2026	38.2435	35.6771				-0.288172	-0.191591	-0.169035	-0.216266	0.0632852	48.9249	23.8201	50.043				38.6875	33.4788	42.6846				0.10196	-0.147827	0.069072	0.00773472	0.135721	44.3142	43.1759	42.6923
645	CUST_295_PI424987113	5181	6288	24925	36850	FCAMR VAR3	NM_001122980.1	RC	1361	TGAAGCTGTAGTCTTGCTGGTTCCTGGAGTGGAAGCAACTGTGTCCCATGCTGTCCCCTG	N/A	25.2184	108.318	147.911				37.3869	109.234	78.1391				-0.171003	-0.00365761	0.277131	0.0341569	0.226447	216.602	120.193	171.628				296.5	125.566	88.436				-0.136363	-0.0189939	0.287958	0.0442006	0.219105	230.692	187.281	213.285
646	CUST_296_PI424987113	13644	26306	38979	44804	FCAMR VAR3	NM_001122980.1	RC	1541	TGCAGAGATGGTCAGATTCATGCTTAAGAACAGCATGTTGTTTTCACTTCCAATGCCGCA	N/A	23.7149	24.5026	27.1377				32.1362	36.4084	36.1295				-0.131972	-0.171989	-0.124289	-0.14275	0.0256114	23.2339	23.5207	31.3051				36.7284	38.3721	40.6192				-0.19888	-0.212564	-0.113116	-0.174853	0.053902	41.1109	139.692	324.64
647	CUST_297_PI424987113	1698	2047	4789	36906	FCAMR VAR3	NM_001122980.1	RC	1571	CAGCATGTTGTTTTCACTTCCAATGCCGCAGAGGTAGCATCCGATGTCATCCGGGGACAG	N/A	24.9092	24.1557	24.891				38.1463	37.5265	36.3607				-0.185092	-0.191319	-0.164591	-0.180334	0.013985	53.2067	20.8639	46.6211				37.4996	92.4259	42.618				0.15194	-0.646399	0.0389895	-0.151823	0.432022	43.6987	42.4107	43.1082
648	CUST_298_PI424987113	9672	13665	30783	39270	FCAMR VAR3	NM_001122980.1	RC	1661	CTGTGGAAAGTCTGTGAGGGCCACACGGTCACGATAGCGATGGTGAGTATACTGGTTGGT	N/A	23.8906	24.5318	25.1158				33.8862	33.9556	35.6118				-0.151796	-0.141182	-0.151647	-0.148208	0.00608537	68.6684	46.6834	114.392				46.2092	130.947	92.7668				0.172028	-0.447932	0.0910031	-0.0616337	0.336988	41.9805	42.2263	47.397
649	CUST_299_PI424987113	3731	4438	9943	21892	FCAMR VAR3	NM_001122980.1	RC	1691	ACGATAGCGATGGTGAGTATACTGGTTGGTGGACACAATGGTCTGGCAGATCCATCTTGG	N/A	24.2603	24.8304	23.6132				37.8377	35.6317	31.641				-0.193028	-0.156851	-0.127095	-0.158992	0.0330188	42.2786	85.5163	35.1634				37.1154	116.172	39.4923				0.0565664	-0.133051	-0.050422	-0.0423023	0.0950693	42.5504	44.1516	40.9559
650	CUST_300_PI424987113	5907	7216	9987	23556	FCAMR VAR3	NM_001122980.1	RC	1771	ACTTCCTCTGGTGCCTGTTGACAGATGAGGGGGCATAATGGCACTGGATGGTGACAGCTC	N/A	371.213	425.219	386.96				304.971	475.891	464.847				0.0853652	-0.0488947	-0.0796441	-0.0143912	0.087749	232.28	244.419	270.512				572.241	568.993	571.801				-0.391568	-0.366971	-0.325059	-0.361199	0.0336282	567.153	608.867	585.886
651	CUST_301_PI424987113	3553	4240	12135	23290	FCAMR VAR3	NM_001122980.1	RC	1961	GAGAGAGCCCTCCCACAGCCATCTCGGATGGGGTCTTTTTTGTGGAAGGGCGAAAGAAGA	N/A	114.177	168.361	165.784				45.3941	124.091	86.0105				0.400578	0.132503	0.284992	0.272691	0.13446	161.046	155.412	175.114				106.795	94.2718	217.759				0.178399	0.217102	-0.094655	0.100282	0.169926	139.405	144.402	169.595
652	CUST_302_PI424987113	1645	2014	9547	14797	FCAMR VAR3	NM_001122980.1	RC	1991	GGGTCTTTTTTGTGGAAGGGCGAAAGAAGAACCTGCAGCAAAGGAAGGAGATGGGTCATC	N/A	29.5697	26.2422	24.2051				39.7228	35.9718	33.5574				-0.128192	-0.136962	-0.141881	-0.135678	0.00693418	86.8271	61.5988	66.7977				49.6542	133.013	40.3386				0.242699	-0.334321	0.219041	0.0424728	0.326528	44.6235	41.2263	41.3792
653	CUST_303_PI424987113	3130	3641	4068	16166	FCAMR VAR3	NM_001122980.1	RC	2011	CGAAAGAAGAACCTGCAGCAAAGGAAGGAGATGGGTCATCAGGGGGCCATCCATGTGTCC	N/A	61.8128	35.0856	41.9028				69.128	46.1803	35.5136				-0.0485754	-0.119327	0.071849	-0.0320178	0.0966575	153.287	175.163	122.873				210.264	257.096	222.247				-0.137261	-0.166653	-0.257382	-0.187099	0.062616	58.1926	86.1868	40.9414
654	CUST_304_PI424987113	11737	18732	22866	29165	FCAMR VAR3	NM_001122980.1	RC	2041	ATGGGTCATCAGGGGGCCATCCATGTGTCCACAAAGGCACTTGTTCTCCAGGCTTCACTG	N/A	33.4985	23.2005	63.1384				86.5631	61.7276	37.02				-0.412308	-0.424982	0.231857	-0.201811	0.375621	85.2629	102.77	82.9376				89.8362	71.5398	45.0736				-0.0226913	0.157319	0.264829	0.133152	0.145276	50.0821	97.9504	57.1504
655	CUST_305_PI424987113	5147	6181	15390	28810	FCAMR VAR3	NM_001122980.1	RC	2081	TTGTTCTCCAGGCTTCACTGTGGCCTCTCCATCCATCTCAGTCCAGAAACAAGATCCAGG	N/A	2074.8	2321.6	2312.77				2208.47	2667.52	2484.28				-0.0271145	-0.0603189	-0.0310684	-0.0395006	0.0181372	2415.23	2561.91	2509.43				2617.4	2872.19	2734.11				-0.0349111	-0.0496486	-0.0372404	-0.0406001	0.00792239	2237.35	2144.74	2177.83
656	CUST_306_PI424987113	14540	36147	40649	42707	FCAMR VAR3	NM_001122980.1	RC	2111	ATCCATCTCAGTCCAGAAACAAGATCCAGGTGGACTTTTCTTCTCCTTATGAGATGCAGG	N/A	23.9771	25.5934	25.9419				48.985	37.5406	37.5706				-0.310266	-0.166373	-0.160846	-0.212495	0.0847169	37.8544	24.4828	24.2139				41.1594	39.0529	41.26				-0.0363524	-0.202793	-0.231464	-0.15687	0.105351	42.7061	178.272	44.5391
657	CUST_307_PI424987113	12876	22522	28543	30200	FCAMR VAR3	NM_001122980.1	RC	2141	TGGACTTTTCTTCTCCTTATGAGATGCAGGTGTTTGGACGACTTCTAGTTGCTCTCCTTT	N/A	22.8075	23.831	24.1792				71.2544	32.6545	33.793				-0.494735	-0.136801	-0.145384	-0.258973	0.204221	23.4536	23.3243	23.6684				40.5141	37.8033	37.2521				-0.237397	-0.20972	-0.196981	-0.214699	0.0206626	42.8636	42.1538	41.6259
658	CUST_308_PI424987113	12617	21704	32060	44089	FCAMR VAR3	NM_001122980.1	RC	2171	TGTTTGGACGACTTCTAGTTGCTCTCCTTTAAACCTGGAGACTGAGAAGTCAAGGTGGTA	N/A	23.8523	24.517	26.064				32.1043	34.5052	36.626				-0.129033	-0.148417	-0.147749	-0.141733	0.0110033	23.4548	24.0698	24.5499				36.3007	37.6505	41.4862				-0.189684	-0.194298	-0.227854	-0.203945	0.0208338	40.7765	42.2673	45.5294
659	CUST_309_PI424987113	8709	11779	16070	21387	FCAMR VAR3	NM_001122980.1	RC	2201	AAACCTGGAGACTGAGAAGTCAAGGTGGTATTTTGGAAAGCAGCTGGAGCTAGCAACGGA	N/A	23.61	24.3155	23.6174				34.2721	33.0615	31.6648				-0.161844	-0.133438	-0.127345	-0.140876	0.0184131	56.5466	23.959	26.48				42.403	34.3478	38.0029				0.125009	-0.156431	-0.156898	-0.0627732	0.162625	41.3232	41.4866	41.099
660	CUST_310_PI424987113	10521	15629	16140	22318	FCAMR VAR3	NM_001122980.1	RC	2261	AGGTCGGGGTGCAAGGCGTAGCTCTGCCACTCACCTCAAGTCACTTCTCTTTGGATTTTA	N/A	45.8452	29.2604	23.6159				35.8586	33.91	31.6332				0.106701	-0.0640473	-0.126939	-0.028095	0.120898	66.3773	23.5369	54.6174				47.7742	40.7327	42.3235				0.142826	-0.238194	0.11075	0.00512748	0.211332	75.8794	77.5896	40.9862
661	CUST_311_PI424987113	6640	8365	33330	39682	FCAMR VAR3	NM_001122980.1	RC	2291	TCACCTCAAGTCACTTCTCTTTGGATTTTATTATTTATAAGAGGAAGCCAGTCCTAATCC	N/A	23.7109	24.6822	24.6187				35.8921	34.6143	36.2245				-0.180051	-0.146871	-0.167737	-0.164886	0.0167724	23.2019	39.3894	33.2927				35.7023	40.8928	41.5606				-0.187172	-0.0162673	-0.0963327	-0.0999241	0.0855091	41.5005	42.8009	44.0409
662	CUST_378_PI424987113	2825	3295	21833	22753	FCGR1A	NM_000566.3	RC	1	AGAACCACATGTTGTCTCCAAGCTGGTGGGAGCAGTGAAATCTGTAACATGCAAGATATT	N/A	24.9834	24.0978	23.6762				42.2613	32.0344	31.7071				-0.228292	-0.123639	-0.126845	-0.159592	0.0595175	26.3037	38.3599	30.2748				38.6653	42.64	39.2598				-0.167304	-0.0459401	-0.112868	-0.108704	0.060789	44.4026	42.1936	41.3832
663	CUST_379_PI424987113	3838	4588	34007	41689	FCGR1A	NM_000566.3	RC	41	AGAGTCATTTACATAGTTCAGTTTTTACCTCAGCTATGTTACACAGTGGCAGGAAAATAT	N/A	25.5211	24.751	25.4967				38.1219	34.482	37.4133				-0.174276	-0.143999	-0.166542	-0.161606	0.0157303	24.1478	24.3596	24.0537				42.1308	37.7283	39.4757				-0.241723	-0.189997	-0.215148	-0.215623	0.0258663	45.6834	43.138	44.1586
664	CUST_380_PI424987113	1373	1599	33515	40620	FCGR1A	NM_000566.3	RC	71	CAGCTATGTTACACAGTGGCAGGAAAATATTTTGTCTCCAAACTACAGCCCAAGTATGAG	N/A	25.9031	24.3595	24.9209				39.5262	35.0992	36.3077				-0.183534	-0.158628	-0.163435	-0.168533	0.0132124	38.56	59.6763	49.2734				41.3264	43.6636	44.8832				-0.0300903	0.135682	0.0405288	0.0487068	0.0831882	45.5195	42.1391	44.3691
665	CUST_381_PI424987113	4112	4934	25410	40703	FCGR1A	NM_000566.3	RC	101	TTTGTCTCCAAACTACAGCCCAAGTATGAGAGCAGCGTATCCTGAAGCTAATTAGTAACC	N/A	24.4133	24.3948	24.8755				37.3005	32.1269	36.3773				-0.184089	-0.119571	-0.165058	-0.156239	0.0331504	23.3732	23.4217	23.8368				32.4314	39.4998	39.8425				-0.142247	-0.226977	-0.223099	-0.197441	0.0478388	42.7342	42.687	70.6337
666	CUST_382_PI424987113	10189	14912	16378	38312	FCGR1A	NM_000566.3	RC	131	AGCAGCGTATCCTGAAGCTAATTAGTAACCAGAAAATCAGGAAGGTAAAGCAAATCTCTG	N/A	23.5588	23.6776	24.2487				33.0649	32.6744	35.9591				-0.147214	-0.139871	-0.17112	-0.152735	0.0163402	23.1668	23.2591	23.4855				35.9585	37.8877	38.3329				-0.190935	-0.211905	-0.212771	-0.205204	0.0123646	40.7557	41.3749	43.4553
667	CUST_383_PI424987113	6181	7673	24759	24942	FCGR1A	NM_000566.3	RC	161	AGAAAATCAGGAAGGTAAAGCAAATCTCTGGAGGCAAGATCTGGACTCTATGGTATCGCC	N/A	25.0445	24.0629	23.7603				36.7046	32.4674	32.0233				-0.166008	-0.130099	-0.129615	-0.141907	0.0208731	66.9877	23.6613	23.2983				40.5384	36.6246	36.6354				0.218129	-0.189735	-0.196577	-0.0560608	0.23748	39.3168	41.0683	40.9656
668	CUST_384_PI424987113	13729	26979	30604	38152	FCGR1A	NM_000566.3	RC	191	GAGGCAAGATCTGGACTCTATGGTATCGCCGCTTCTCCCCACTTGAAGCGTCTCTTTGCA	N/A	276.61	343.243	341.546				294.977	315.399	283.914				-0.0279213	0.0367419	0.0802615	0.029694	0.0544347	375.033	410.69	371.37				332.469	299.14	390.981				0.0523183	0.13764	-0.0223494	0.0558695	0.0800536	344.887	380.654	432.746
669	CUST_385_PI424987113	13264	24183	34203	36361	FCGR1A	NM_000566.3	RC	221	GCTTCTCCCCACTTGAAGCGTCTCTTTGCAGTGCCGCACTTGGAGATTTGGACTTAATCG	N/A	255.818	229.237	267.226				296.987	175.524	242.712				-0.0648055	0.115948	0.0417875	0.0309767	0.0908605	293.262	361.952	348.873				425.216	344.529	319.949				-0.161353	0.0214254	0.0375856	-0.034114	0.110488	345.538	329.799	385.492
670	CUST_386_PI424987113	12518	21270	24664	25594	FCGR1A	NM_000566.3	RC	251	GTGCCGCACTTGGAGATTTGGACTTAATCGTTAAACAAACAGAACAGTTACATTCTGCCT	N/A	24.0861	24.3712	24.526				32.4235	32.5782	32.5224				-0.129094	-0.12605	-0.122556	-0.1259	0.00327161	23.7373	24.0226	24.17				36.0991	36.5444	36.5816				-0.182064	-0.182201	-0.179985	-0.181417	0.00124162	40.9545	41.4716	34.5003
671	CUST_387_PI424987113	7334	9487	17710	20436	FCGR1A	NM_000566.3	RC	281	TTAAACAAACAGAACAGTTACATTCTGCCTTCCTACAGGGCAGGGGCCTAGGACTGGCAG	N/A	61.0194	79.7194	44.0714				39.3722	37.1792	34.3036				0.190278	0.331264	0.108816	0.210119	0.112543	125.08	143.239	107.076				78.4135	99.1659	45.9531				0.202797	0.159699	0.367376	0.243291	0.1096	54.6494	93.6825	124.499
672	CUST_388_PI424987113	717	878	18865	21599	FCGR1A	NM_000566.3	RC	311	TCCTACAGGGCAGGGGCCTAGGACTGGCAGCATTTTTGTTGTCTCTAGAAATAGAGGGGT	N/A	37.6376	44.0703	72.3983				40.1833	60.894	85.3479				-0.0284229	-0.140428	-0.0714646	-0.0801052	0.0565003	126.641	92.5947	66.4033				161.86	113.813	142.58				-0.106565	-0.0896063	-0.33187	-0.176014	0.135241	112.16	57.6948	81.362
673	CUST_389_PI424987113	3637	4295	15548	34147	FCGR1A	NM_000566.3	RC	341	CATTTTTGTTGTCTCTAGAAATAGAGGGGTTATGAGAGAGCCTCAAAAGAGAGGGCAAGA	N/A	24.4065	24.4029	23.8094				37.7137	33.3598	34.4509				-0.188994	-0.135781	-0.160451	-0.161742	0.0266299	23.6992	94.5807	69.5665				35.6497	75.7241	44.5487				-0.177321	0.0965684	0.193566	0.0376043	0.192345	42.9277	42.8651	42.5804
674	CUST_390_PI424987113	12342	20610	29564	36904	FCGR1A	NM_000566.3	RC	371	TATGAGAGAGCCTCAAAAGAGAGGGCAAGAATAACACATCCATTTCTCATCATGAGTTAC	N/A	23.6457	23.8512	39.6416				31.8135	32.9391	38.2034				-0.12886	-0.140202	0.0160496	-0.0843373	0.0871224	23.2256	37.9958	27.6202				36.472	64.2833	39.1419				-0.195992	-0.228363	-0.151415	-0.191923	0.0386351	40.7584	40.8857	43.2064
675	CUST_391_PI424987113	3754	4452	9962	22875	FCGR1A	NM_000566.3	RC	401	ATAACACATCCATTTCTCATCATGAGTTACCCCCTTGTATGCCTAGAACGCGTATGGAGA	N/A	53.2376	54.9774	24.4316				41.0398	39.0941	32.3644				0.113014	0.148072	-0.122115	0.0463237	0.146922	64.0172	79.8185	24.0676				69.8199	66.4818	36.1107				-0.0376823	0.0794005	-0.176204	-0.0448286	0.127952	42.5602	45.2187	41.5257
676	CUST_392_PI424987113	7592	9946	32911	36817	FCGR1A	NM_000566.3	RC	431	CCCCTTGTATGCCTAGAACGCGTATGGAGACATTCTCTTTTAGTAAAGTCAAAGAGAAAA	N/A	63.4671	24.5347	24.9247				38.9882	34.8574	36.08				0.211615	-0.152514	-0.160636	-0.0338451	0.212614	81.0238	24.047	44.2456				99.3798	37.7599	81.0371				-0.0886852	-0.19597	-0.262814	-0.18249	0.0878435	41.9373	42.3481	43.2709
677	CUST_393_PI424987113	7514	9710	35922	36393	FCGR1A	NM_000566.3	RC	461	CATTCTCTTTTAGTAAAGTCAAAGAGAAAAGCCATGAACTAAGTATCCTGAACACAGAGG	N/A	23.7702	23.9778	24.8702				35.6619	35.2221	35.9784				-0.176173	-0.167006	-0.160363	-0.167847	0.00793856	23.3734	23.2687	28.7442				34.2747	37.5496	39.3119				-0.166253	-0.207833	-0.135974	-0.17002	0.0360774	41.262	42.6575	43.1562
678	CUST_394_PI424987113	10235	15053	34126	41093	FCGR1A	NM_000566.3	RC	491	GCCATGAACTAAGTATCCTGAACACAGAGGCGTGAGCCCTCTCAGTCTCACAGTCCCTTA	N/A	24.1685	23.9889	25.3088				33.5436	34.766	37.3443				-0.14236	-0.161145	-0.168952	-0.157486	0.0136681	23.6905	45.0621	35.3821				34.3466	41.5924	41.8325				-0.16131	0.0347968	-0.0727307	-0.0664146	0.0982059	187.044	42.1376	43.9342
679	CUST_395_PI424987113	13122	23535	25366	43580	FCGR1A	NM_000566.3	RC	521	CGTGAGCCCTCTCAGTCTCACAGTCCCTTAGGAGTCATTTGTAAGTACTATTTCCTTCCT	N/A	54.6365	50.3287	32.9713				35.1296	35.0038	37.7248				0.19181	0.1577	-0.0584908	0.0970066	0.13574	62.034	42.2359	64.8787				45.7986	61.9411	47.9195				0.131778	-0.166297	0.13159	0.0323571	0.172039	72.6741	44.3999	45.3026
680	CUST_396_PI424987113	6480	8161	8876	41218	FCGR1A	NM_000566.3	RC	551	GGAGTCATTTGTAAGTACTATTTCCTTCCTTATTGTCTATACTATTCCCTCTTGTCTCCC	N/A	61.198	23.6748	25.1596				39.6203	35.6373	36.286				0.18882	-0.177619	-0.159036	-0.0492782	0.206408	52.831	38.9606	38.1042				70.0783	38.4466	43.6506				-0.122694	0.00576724	-0.0590175	-0.0586481	0.0642315	42.1831	41.4138	45.1897
681	CUST_397_PI424987113	8233	11008	18426	26079	FCGR1A	NM_000566.3	RC	581	TATTGTCTATACTATTCCCTCTTGTCTCCCTGAAATCTACCCACTCCTGGCTGTGTGTGT	N/A	333.759	327.961	387.716				376.251	395.043	309.139				-0.0520442	-0.0808229	0.0983587	-0.0115028	0.0962248	505.817	521.566	507.368				613.347	466.86	459.832				-0.0837127	0.048123	0.0427238	0.002378	0.0746056	589.763	546.557	590.308
682	CUST_398_PI424987113	9967	14330	22107	40035	FCGR1A	NM_000566.3	RC	611	TGAAATCTACCCACTCCTGGCTGTGTGTGTGTCTCTTTCTGTCTGTTTCTCTGTCTTAAT	N/A	2021.86	1881.9	1768.6				2740.78	2705.97	2341.28				-0.132122	-0.157728	-0.121825	-0.137225	0.0184874	3170.07	2923.3	2540.2				3962.89	3967.02	3738.32				-0.0969427	-0.132591	-0.167809	-0.132448	0.0354335	1620.74	1476.82	1391.12
683	CUST_399_PI424987113	5991	7365	14002	36103	FCGR1A	NM_000566.3	RC	641	GTCTCTTTCTGTCTGTTTCTCTGTCTTAATCTTCTGTACATATGCACCCACTCACCTTTT	N/A	150.587	114.9	123.99				86.277	129.485	160.181				0.241891	-0.0519012	-0.111224	0.0262553	0.189087	71.6386	141.622	52.1335				327.454	519.294	476.325				-0.660004	-0.564282	-0.960787	-0.728357	0.206901	137.736	176.205	139.275
684	CUST_400_PI424987113	14338	32036	36249	37279	FCGR1A	NM_000566.3	RC	671	CTTCTGTACATATGCACCCACTCACCTTTTTACCTTGTTCTGAGAAATAAAATACTATTT	N/A	61.0456	31.6326	46.8882				37.4303	36.8789	38.6008				0.212431	-0.0666438	0.0844671	0.0767513	0.139697	39.6416	57.0678	87.8069				41.5953	76.6079	46.5033				-0.0208935	-0.127883	0.276044	0.0424228	0.209275	72.6214	65.4131	80.0344
685	CUST_401_PI424987113	7869	10354	29162	32166	FCGR1A	NM_000566.3	RC	701	TACCTTGTTCTGAGAAATAAAATACTATTTTTCAAACTATGTAATAGGATTATCAGGCTA	N/A	24.1867	24.6262	23.988				35.6022	33.0674	34.1572				-0.167901	-0.128002	-0.153489	-0.149797	0.0202038	24.8625	24.2764	23.3552				40.2033	37.1027	37.206				-0.208717	-0.184222	-0.20223	-0.19839	0.0126914	42.7528	42.4044	41.7822
686	CUST_402_PI424987113	5036	6021	17488	22094	FCGR1A	NM_000566.3	RC	731	TTCAAACTATGTAATAGGATTATCAGGCTAGGCTTGACTTGTAAGTTTTTCAAGAATTCT	N/A	24.7412	23.7525	24.4283				37.8961	33.1868	32.0217				-0.185173	-0.145256	-0.117551	-0.149326	0.0339943	23.9548	23.354	23.4864				39.7424	38.5642	40.2399				-0.219862	-0.217823	-0.233841	-0.223842	0.00871956	43.8964	41.6429	42.6718
687	CUST_403_PI424987113	3208	3860	31277	33686	FCGR1A	NM_000566.3	RC	761	GGCTTGACTTGTAAGTTTTTCAAGAATTCTTTAGAGTAGGCCTCATTTCAAGTCATCTTT	N/A	24.3849	24.4355	24.3454				37.7755	33.3574	35.1478				-0.190089	-0.135171	-0.159481	-0.16158	0.0275189	23.7014	23.258	23.6992				34.8148	38.6741	37.6872				-0.166991	-0.220849	-0.201459	-0.196433	0.0272787	42.8435	43.0166	42.1454
688	CUST_404_PI424987113	12777	22266	28496	33488	FCGR1A	NM_000566.3	RC	791	TTAGAGTAGGCCTCATTTCAAGTCATCTTTGATGACCACATTTCCAAATGTATCCCAGTT	N/A	24.5484	24.2404	24.5103				31.9697	33.3393	34.0361				-0.114716	-0.138416	-0.142591	-0.131908	0.0150344	23.4646	23.8071	23.2177				40.5084	37.1189	38.6226				-0.237132	-0.192888	-0.221021	-0.217014	0.0223924	42.8286	41.5311	43.2231
689	CUST_405_PI424987113	12669	21881	31577	40553	FCGR1A	NM_000566.3	RC	821	GATGACCACATTTCCAAATGTATCCCAGTTGAAGTCAGTTCATTTATTTGCTTTAAGAGT	N/A	23.7192	23.8197	25.5768				31.8549	33.6916	36.4096				-0.128075	-0.150585	-0.15337	-0.14401	0.0138701	23.294	23.2223	24.7746				36.4387	37.0238	38.5342				-0.194319	-0.202576	-0.191841	-0.196245	0.00562075	40.7724	41.7259	44.3909
690	CUST_406_PI424987113	4717	5730	23134	33103	FCGR1A	NM_000566.3	RC	851	GAAGTCAGTTCATTTATTTGCTTTAAGAGTTACATACCATGAGACACACAGTTCTGGTGT	N/A	24.0162	24.3296	23.9828				37.0702	32.4639	34.4451				-0.188519	-0.125266	-0.157228	-0.157004	0.0316273	23.4485	23.9821	40.7441				34.9446	36.2785	40.8528				-0.173266	-0.179762	-0.00115731	-0.118062	0.101295	42.1834	41.3407	41.9378
691	CUST_407_PI424987113	4323	5228	12814	27080	FCGR1A	NM_000566.3	RC	886	ACCATGAGACACACAGTTCTGGTGTTGTTGAACTTTTGGATGTTTGTACGCAGTGCTCAC	N/A	24.1833	23.8835	23.6371				37.3078	34.2297	32.1529				-0.188284	-0.156305	-0.133625	-0.159405	0.0274611	23.5446	23.3985	23.1757				35.5883	38.8571	36.8915				-0.179417	-0.220283	-0.201895	-0.200532	0.0204674	42.544	43.0038	35.6476
692	CUST_408_PI424987113	9514	13404	24694	27975	FCGR1A	NM_000566.3	RC	911	TGTTGAACTTTTGGATGTTTGTACGCAGTGCTCACGGGGAGCAAGTGGGCAGGGGACGGT	N/A	67.5067	79.9348	80.0116				93.1955	101.437	110.149				-0.140048	-0.103461	-0.138829	-0.127446	0.0207804	147.834	122.229	95.741				111.821	237.62	152.787				0.12125	-0.288708	-0.202988	-0.123482	0.216234	117.012	95.4998	59.6094
693	CUST_409_PI424987113	13540	25582	42662	42679	FCGR1A	NM_000566.3	RC	1031	CACCCCTTCCTGCAGCTGTTCTTCTTTTTGTTCCTGACATTTCAGCTCTTCTTCTAAATG	N/A	1203.24	1188.95	1149.09				1407.74	1388.29	1440.82				-0.0681702	-0.0673156	-0.0982588	-0.0779149	0.0176235	1383.21	1379.44	1371.85				2042.18	1523.43	1797.83				-0.169206	-0.04312	-0.117444	-0.109923	0.0633786	1887.24	1839.12	1770.33
694	CUST_410_PI424987113	6996	8966	12278	24447	FCGR1A	NM_000566.3	RC	1061	TTCCTGACATTTCAGCTCTTCTTCTAAATGTCTGTCTTCTTGAAGGCTGGAAATTACCTT	N/A	23.6876	23.551	23.6255				35.5524	34.0603	31.7289				-0.176348	-0.160238	-0.128074	-0.154887	0.0245777	43.6769	23.1454	23.1979				39.6722	35.7541	37.0458				0.0417661	-0.188862	-0.203291	-0.116795	0.137508	41.5149	40.9568	41.2267
695	CUST_411_PI424987113	5919	7224	34957	42598	FCGR1A	NM_000566.3	RC	1098	TCTTGAAGGCTGGAAATTACCTTCTTCTCATGACCAGAATCCAAAGAGATTTCTAAATCC	N/A	25.1151	24.5414	26.2411				36.8968	35.7384	37.2196				-0.167053	-0.163236	-0.151789	-0.160693	0.00794347	23.8065	22.1602	25.0044				42.8085	69.0426	39.2436				-0.254835	-0.493544	-0.195753	-0.314711	0.157667	44.9055	42.4686	158.534
696	CUST_412_PI424987113	3332	4016	34263	42972	FCGR1A	NM_000566.3	RC	1121	CTTCTCATGACCAGAATCCAAAGAGATTTCTAAATCCCACTTTTTCTTTCTTTTCAGTTC	N/A	24.3165	24.7491	25.7781				37.9192	34.7706	37.1256				-0.192957	-0.147654	-0.158423	-0.166345	0.0236678	23.6882	24.3334	24.2326				33.9118	37.8226	40.2503				-0.155818	-0.191548	-0.22037	-0.189245	0.0323374	42.6773	43.0629	44.8022
697	CUST_413_PI424987113	1600	1905	8427	11546	FCGR1A	NM_000566.3	RC	1158	CACTTTTTCTTTCTTTTCAGTTCTTTACGTATTGTCACCCAGAGAACAGTGTTCACTAAA	N/A	24.9447	23.9522	24.1992				38.2733	36.3009	35.0473				-0.185919	-0.180572	-0.160854	-0.175782	0.0132015	24.0931	23.4294	23.5675				34.6971	33.5573	40.2631				-0.158401	-0.156025	-0.232593	-0.18234	0.0435371	43.7132	41.641	42.7321
698	CUST_414_PI424987113	7347	9496	27272	36426	FCGR1A	NM_000566.3	RC	1181	TTTACGTATTGTCACCCAGAGAACAGTGTTCACTAAAAACATTATTCCCACTGCCAGATA	N/A	23.1839	23.965	24.1319				51.36	32.4191	35.5757				-0.345439	-0.131224	-0.168562	-0.215075	0.114432	29.7397	23.3791	23.3236				39.9003	38.257	37.6771				-0.127639	-0.213882	-0.208283	-0.183268	0.0482574	42.3216	42.252	42.6662
699	CUST_415_PI424987113	1954	2278	26777	29228	FCGR1A	NM_000566.3	RC	1241	GAAAAGGACATGAAACCAGACAGGAGTTGGTAACTGGAGGCCAAGCACTTGAAGCTCCAA	N/A	25.6114	24.7224	23.9939				39.3329	31.9509	32.8858				-0.186323	-0.111393	-0.136909	-0.144875	0.0380951	72.7612	39.1271	90.7451				99.0498	39.3855	69.4506				-0.133954	-0.00285815	0.116147	-0.00688824	0.125099	45.0965	42.5682	42.4427
700	CUST_416_PI424987113	12249	20371	31649	41342	FCGR1A	NM_000566.3	RC	1271	TAACTGGAGGCCAAGCACTTGAAGCTCCAACTCAGGGCTGCGCTTAAGGACATTTCCATC	N/A	23.652	24.1428	25.5599				31.8001	34.2212	37.6371				-0.12856	-0.151508	-0.168056	-0.149375	0.019834	44.4741	63.898	55.5287				41.7426	52.0682	44.9178				0.0275276	0.088915	0.0920987	0.0695138	0.0363959	41.243	47.8877	66.8669
701	CUST_417_PI424987113	6963	8942	9168	25151	FCGR1A	NM_000566.3	RC	1331	CTCTGTGGCAGCCTCGCACCAGTATAACCCAGAGTCTTCTCTTCTAGCAGTTAGTATTTG	N/A	91.4341	65.4477	27.1713				101.403	40.448	32.5766				-0.0449441	0.208998	-0.0787961	0.0284193	0.157299	117.61	96.173	96.0769				101.936	172.511	48.5963				0.0621143	-0.253765	0.296016	0.0347886	0.275907	72.147	78.1052	82.245
702	CUST_418_PI424987113	13378	24707	27313	32965	FCGR1A	NM_000566.3	RC	1367	TTCTCTTCTAGCAGTTAGTATTTGGTATTCAGAGGATGTGTTCCTGCCTCGCAGGGTCTT	N/A	87.429	48.2229	114.072				36.6983	36.7159	45.8661				0.377009	0.1184	0.395688	0.297032	0.154982	90.5794	64.0446	114.503				158.284	43.2425	171.107				-0.242408	0.170571	-0.174451	-0.0820959	0.221439	97.6181	80.1049	114.905
703	CUST_419_PI424987113	12968	22962	26035	27739	FCGR1A	NM_000566.3	RC	1391	GTATTCAGAGGATGTGTTCCTGCCTCGCAGGGTCTTGCTGCCCATGTAGAAGGAGAAGTA	N/A	135.372	175.407	169.098				190.656	108.06	135.923				-0.148722	0.210382	0.094847	0.0521689	0.183316	134.842	204.101	179.836				55.8187	151.439	103.449				0.383045	0.129607	0.240152	0.250935	0.127063	142.423	168.906	186.541
704	CUST_420_PI424987113	9931	14292	17056	30634	FCGR1A	NM_000566.3	RC	1421	GGTCTTGCTGCCCATGTAGAAGGAGAAGTAAAGCTGCAAACCAGGCCTCTGCAAGAGCAA	N/A	89.2073	72.1238	99.0322				39.0872	116.85	39.2267				0.358366	-0.20955	0.402195	0.18367	0.341243	154.198	151.483	155.083				104.486	82.6102	116.039				0.16902	0.263331	0.125961	0.186104	0.0702604	96.549	89.7512	86.7857
705	CUST_421_PI424987113	9448	13163	31750	40654	FCGR1A	NM_000566.3	RC	1451	AAGCTGCAAACCAGGCCTCTGCAAGAGCAACTTTGTTTCACAGCTCAGGGTGACCAGATT	N/A	24.2041	23.7755	25.5202				34.3086	33.675	37.6535				-0.151514	-0.151178	-0.168921	-0.157205	0.010148	79.4724	54.3254	55.6658				48.9239	42.4614	44.6375				0.210695	0.107008	0.0958892	0.137864	0.0633179	42.6505	41.7908	43.8305
706	CUST_422_PI424987113	12159	20148	23433	44936	FCGR1A	NM_000566.3	RC	1481	CTTTGTTTCACAGCTCAGGGTGACCAGATTCCCCTCCAGGAGTGGGGATGTCACAGATGC	N/A	60.1422	81.8202	60.7027				77.8309	36.3737	39.9961				-0.111973	0.352072	0.18119	0.14043	0.234692	99.7462	116.346	121.702				43.7229	95.5932	167.78				0.358188	0.0853239	-0.139442	0.101357	0.249202	83.7994	74.5953	87.701
707	CUST_423_PI424987113	1763	2082	19758	25760	FCGR1A	NM_000566.3	RC	1511	CCCCTCCAGGAGTGGGGATGTCACAGATGCATTCAGCACTGGAGCTGGAAATAGCTCTTT	N/A	41.2948	35.2664	24.1659				40.5541	33.4742	39.4726				0.00786017	0.0226506	-0.213092	-0.0608603	0.132044	75.2805	23.2402	55.3161				42.1452	36.3488	41.5885				0.251935	-0.194251	0.123879	0.0605208	0.229742	96.5655	56.5277	67.272
708	CUST_424_PI424987113	1182	1405	28358	42399	FCGR1A	NM_000566.3	RC	1541	ATTCAGCACTGGAGCTGGAAATAGCTCTTTCACAGTGACAGATATTCCTGCTGATGTGTA	N/A	25.3046	23.6353	25.3219				38.5225	32.448	36.5567				-0.182514	-0.137627	-0.159471	-0.159871	0.0224461	24.3286	23.1751	24.1579				35.4011	36.9864	40.705				-0.1629	-0.203021	-0.22659	-0.197503	0.0322016	44.2458	41.5566	44.9188
709	CUST_425_PI424987113	8032	10580	17241	22833	FCGR1A	NM_000566.3	RC	1571	CACAGTGACAGATATTCCTGCTGATGTGTAGCGATGCTTTCCCATGCCTGAGCAATGGTA	N/A	48.3097	31.4257	47.4578				37.7341	62.7617	53.2298				0.1073	-0.30041	-0.0498469	-0.0809855	0.205631	148.688	138.135	109.024				47.2189	133.855	127.543				0.49816	0.0136692	-0.0681332	0.147899	0.30608	104.174	145.258	90.7343
710	CUST_426_PI424987113	2464	2918	3481	7873	FCGR1A	NM_000566.3	RC	1601	GCGATGCTTTCCCATGCCTGAGCAATGGTAGGTGCCATTGTGACTTATGTTGGTTTTCAG	N/A	69.3662	66.1777	73.0151				60.6534	130.331	93.8134				0.0582929	-0.294337	-0.108852	-0.114966	0.176395	178.293	182.912	257.927				132.477	174.928	65.9268				0.128995	0.0193831	0.592435	0.246937	0.304187	63.4559	45.8215	53.8212
711	CUST_427_PI424987113	8960	12252	26165	37468	FCGR1A	NM_000566.3	RC	1631	GGTGCCATTGTGACTTATGTTGGTTTTCAGAATGGTGAGGTTAGAATTCCAGTGGAAAAA	N/A	23.9588	23.9288	24.1733				34.6579	32.2083	35.6623				-0.160337	-0.129046	-0.168874	-0.152752	0.0209692	23.5186	23.3847	23.4574				34.0886	38.2735	38.287				-0.161199	-0.213966	-0.212772	-0.195979	0.0301264	41.2153	42.12	43.3877
712	CUST_428_PI424987113	14455	34036	37752	41354	FCGR1A	NM_000566.3	RC	1661	AATGGTGAGGTTAGAATTCCAGTGGAAAAACTTAAAGGCTTTGCCATTTCGATAGTAAAG	N/A	24.1102	25.0529	25.2515				34.9395	36.3249	37.1545				-0.161117	-0.161347	-0.167724	-0.163396	0.00375016	23.3921	24.4022	23.9127				37.4484	38.3668	39.3325				-0.204364	-0.196526	-0.216123	-0.205671	0.00986368	42.0994	43.5002	44.0923
713	CUST_429_PI424987113	9735	13826	22893	32311	FCGR1A	NM_000566.3	RC	1691	CTTAAAGGCTTTGCCATTTCGATAGTAAAGCACATTGTACACCAGCTTATCCTTCCACGC	N/A	23.6642	23.9086	24.6234				33.5341	32.1596	34.346				-0.151396	-0.128758	-0.144528	-0.14156	0.0116071	23.2351	23.5048	30.9426				37.6558	36.417	39.2293				-0.209688	-0.190149	-0.103055	-0.16763	0.056771	41.4298	40.8556	42.5749
714	CUST_430_PI424987113	6557	8219	12395	38201	FCGR1A	NM_000566.3	RC	1711	GATAGTAAAGCACATTGTACACCAGCTTATCCTTCCACGCATGACACCTCAAGGCCAGAG	N/A	3104.72	24.1245	24.6353				1811.89	34.6155	36.623				0.233891	-0.156813	-0.172196	-0.0317058	0.230142	32.3878	49.6587	22.316				39.9251	45.1593	60.1869				-0.0908654	0.0412479	-0.430885	-0.160168	0.243577	42.4274	69.9546	75.6899
715	CUST_431_PI424987113	3238	3879	17816	26121	FCGR1A	NM_000566.3	RC	1751	ATGACACCTCAAGGCCAGAGGTTCTCCTTCCGTGAAGACTCTGCTGGAGACCTGCAGTAG	N/A	63.0806	103.751	95.0027				49.9829	93.9853	47.2297				0.101075	0.0429322	0.303521	0.149176	0.136791	103.649	75.0024	108.252				45.9751	58.5576	117.658				0.353042	0.107492	-0.0361848	0.14145	0.196823	117.869	155.752	77.7994
716	CUST_432_PI424987113	344	476	4006	5030	FCGR1A	NM_000566.3	RC	1781	CGTGAAGACTCTGCTGGAGACCTGCAGTAGTAGCCAGCCTCTGTGGATTTCCAGCTGTAT	N/A	184.807	185.552	181.055				124.702	87.5758	113.361				0.170846	0.326082	0.203348	0.233425	0.0818721	184.924	130.711	174.562				272.61	165.696	222.786				-0.168547	-0.103001	-0.105938	-0.125829	0.0370245	195.001	182.258	198.004
717	CUST_433_PI424987113	8764	11919	16116	24558	FCGR1A	NM_000566.3	RC	1841	GGGGTCACTTCGCCCTGAGAGACCTCTCTGGCACCTGTATTCACCACTGTCATTGACACT	N/A	96.3012	110.46	123.087				45.9241	80.6549	52.1377				0.321591	0.136574	0.37306	0.277075	0.124369	87.7569	139.257	143.785				265.581	119.569	94.4662				-0.480915	0.0661987	0.182437	-0.0774265	0.354232	65.9969	116.422	142.613
718	CUST_434_PI424987113	7436	9650	21815	28231	FCGR1A	NM_000566.3	RC	1871	GCACCTGTATTCACCACTGTCATTGACACTGGCAGAGGTGATTCTGTAGCTGGGGGTCGA	N/A	131.821	164.067	180.105				226.636	156.77	158.455				-0.235343	0.0197594	0.0556204	-0.0533211	0.158652	208.287	154.932	178.371				322.397	269.032	283.861				-0.189729	-0.239664	-0.20178	-0.210391	0.0260577	136.389	115.646	164.094
719	CUST_435_PI424987113	5051	6115	24106	29762	FCGR1A	NM_000566.3	RC	1951	TGAGAAACCACTGTGTAGAGCTGCTCCCAGGCAGATGGAGCACCTCACAGTGCAAGGTTA	N/A	25.1083	23.6232	24.5309				37.6998	31.6971	33.5828				-0.176521	-0.12768	-0.136403	-0.146868	0.0260479	64.4334	37.9983	37.7577				48.7875	40.1672	40.1782				0.120802	-0.0241076	-0.0269845	0.0232368	0.0845066	44.8156	41.1753	42.1542
720	CUST_436_PI424987113	13344	24532	30685	43306	FCGR1A	NM_000566.3	RC	1991	CACCTCACAGTGCAAGGTTACGGTTTCCTCTTGGAACACGCTGACCCATGGAGGCTGCAA	N/A	39.6615	24.6121	42.9189				33.7066	33.0587	39.5256				0.0706543	-0.128137	0.0357708	-0.00723721	0.106145	63.2204	124.712	66.6242				43.4333	50.2049	65.0449				0.163034	0.395163	0.0104192	0.189539	0.193737	41.2154	48.3462	44.8496
721	CUST_437_PI424987113	7612	9960	13354	20720	FCGR1A	NM_000566.3	RC	2021	TTGGAACACGCTGACCCATGGAGGCTGCAAAGTGATCACTGCCTTTGTGGTGTCCACTTG	N/A	26.7195	24.0657	42.4995				36.1078	34.1782	34.1787				-0.130772	-0.15235	0.094628	-0.0628314	0.13679	29.6591	46.3528	55.9862				35.3909	38.1099	89.0167				-0.0767331	0.0850388	-0.20139	-0.0643615	0.143615	47.9507	41.2713	44.7779
722	CUST_438_PI424987113	153	277	7636	42676	FCGR1A	NM_000566.3	RC	2051	AGTGATCACTGCCTTTGTGGTGTCCACTTGCCCATCAACTGGAACCCAAAGGAGCAGAGT	N/A	108.22	79.2145	81.1166				44.7949	45.7954	40.5336				0.383079	0.237983	0.301295	0.307452	0.0727439	191.618	109.795	100.531				242.772	77.7429	99.7696				-0.102763	0.149923	0.00330056	0.01682	0.126884	141.607	100.549	62.4627
723	CUST_439_PI424987113	1936	2352	2386	40066	FCGR1A	NM_000566.3	RC	2081	CCCATCAACTGGAACCCAAAGGAGCAGAGTTGTCAAGAACCACATGTTGTCTCCAAGCTG	N/A	25.2634	24.8383	25.1891				38.8528	38.0444	37.3926				-0.18693	-0.185169	-0.171574	-0.181224	0.00840354	24.3341	23.6933	23.9685				36.8605	32.73	38.9027				-0.180345	-0.14032	-0.21034	-0.177002	0.0351296	43.4123	43.5761	43.5712
724	CUST_440_PI424987113	2882	3412	18199	21420	FCGR1A	NM_000566.3	RC	2111	TGTCAAGAACCACATGTTGTCTCCAAGCTGGTGGGAGCAGTGAAATCTGTAACATGCAAG	N/A	24.5199	24.3007	24.8369				38.1026	32.7333	31.8303				-0.191436	-0.129371	-0.107743	-0.14285	0.043444	23.7112	23.8752	73.2268				33.2361	35.0597	55.5249				-0.146657	-0.166861	0.120182	-0.0644455	0.160211	43.018	40.9202	43.2033
725	CUST_451_PI424987113	8975	12348	13919	17932	G418 Resistance	N/A	RC	161	CCGGCCACAGTCGATGAATCCAGAAAAGCGGCCATTTTCCACCATGATATTCGGCAAGCA	N/A	23.6997	23.87	27.9125				34.4384	33.7634	33.0402				-0.1623	-0.150594	-0.0732433	-0.128713	0.0483931	23.3466	37.0242	71.5157				34.8528	41.9882	260.882				-0.174015	-0.0546407	-0.562043	-0.263566	0.26529	40.9102	41.9222	43.0653
726	CUST_452_PI424987113	5515	6775	18457	27919	G418 Resistance	N/A	RC	191	GCCATTTTCCACCATGATATTCGGCAAGCAGGCATCGCCATGGGTCACGACGAGATCCTC	N/A	24.2714	24.1998	23.7841				37.1487	32.7796	32.5878				-0.184849	-0.131792	-0.136768	-0.151136	0.029302	36.8099	43.2219	43.7713				54.4069	108.243	40.8266				-0.169689	-0.398697	0.0302459	-0.17938	0.214636	52.4328	41.1392	41.242
727	CUST_453_PI424987113	1779	2175	8928	25130	G418 Resistance	N/A	RC	401	GCAGGTAGCCGGATCAAGCGTATGCAGCCGCCGCATTGCATCAGCCATGATGGATACTTT	N/A	3210.07	3090.26	3024.56				3325.98	3504.62	3171.91				-0.0154055	-0.0546464	-0.0206596	-0.0302372	0.0213016	3969.09	4137.95	3780.25				4873.42	4811.69	4234.61				-0.089143	-0.0655123	-0.049293	-0.0679827	0.0200395	1343.12	1158.12	1202.08
728	CUST_454_PI424987113	10493	15592	17476	34598	G418 Resistance	N/A	RC	431	CCGCATTGCATCAGCCATGATGGATACTTTCTCGGCAGGAGCAAGGTGAGATGACAGGAG	N/A	23.5686	23.5887	24.796				32.8473	32.2454	34.0519				-0.144166	-0.135765	-0.13776	-0.13923	0.00438945	56.4161	22.9791	44.5097				52.4852	39.7796	41.4368				0.0313663	-0.238328	0.0310686	-0.058631	0.155622	40.7277	47.9016	43.5427
729	CUST_455_PI424987113	11977	19506	31115	39373	G418 Resistance	N/A	RC	751	GAATAGCCTCTCCACCCAAGCGGCCGGAGAACCTGCGTGCAATCCATCTTGTTCAATCAT	N/A	262.621	209.558	283.794				236.716	264.226	219.132				0.0451017	-0.100671	0.112296	0.0189089	0.108873	291.309	375.546	327.002				288.269	582.116	373.461				0.00455612	-0.190347	-0.0576945	-0.0811618	0.0995481	331.039	336.267	422.564
730	CUST_486_PI424987113	9487	13373	32380	34091	GAPDH	NM_002046.3	RC	11	AGGGTACTTTATTGATGGTACATGACAAGGTGCGGCTCCCTAGGCCCCTCCCCTCTTCAA	N/A	5005.71	4871.67	4814.82				4887.26	4832.03	5351.69				0.0103997	0.0035477	-0.0459104	-0.0106543	0.0307243	7993.7	7941.23	7454.48				6231.35	6125.28	6290.84				0.108166	0.112762	0.0737084	0.0982119	0.0213447	7146.44	7040.2	6388.21
731	CUST_487_PI424987113	10778	16288	38545	40063	GAPDH	NM_002046.3	RC	221	GGGCCATGAGGTCCACCACCCTGTTGCTGTAGCCAAATTCGTTGTCATACCAGGAAATGA	N/A	8499.4	7137.24	6732.64				7745.04	6513.23	6283				0.0403648	0.0397338	0.0300185	0.0367057	0.00579987	9611.75	9040.61	8121.04				7464.71	6479.43	6003.55				0.109789	0.144661	0.131203	0.128551	0.0175865	7879.41	6373.49	5877.59
732	CUST_488_PI424987113	7621	9966	30555	32758	GAPDH	NM_002046.3	RC	251	AGCCAAATTCGTTGTCATACCAGGAAATGAGCTTGACAAAGTGGTCGTTGAGGGCAATGC	N/A	1340.53	1367.82	1519.26				1051.17	1093.25	1192.36				0.105603	0.0973105	0.105226	0.102713	0.0046828	1543.61	1621.98	1713.09				1357.84	1268.61	1126.75				0.0556887	0.106717	0.181954	0.114787	0.0635182	1136.31	1231.79	1259.53
733	CUST_489_PI424987113	8540	11451	25985	36537	GAPDH	NM_002046.3	RC	271	CAGGAAATGAGCTTGACAAAGTGGTCGTTGAGGGCAATGCCAGCCCCAGCGTCAAAGGTG	N/A	2929.6	3083.53	2630.49				2271.07	2246.43	1897.1				0.110578	0.137554	0.141947	0.130027	0.0169858	3145.2	3111.81	2920.79				2091.06	2061.72	1748.02				0.177282	0.178782	0.222953	0.193006	0.0259458	2400.06	2438.01	2323.25
734	CUST_490_PI424987113	14026	29053	33034	37781	GAPDH	NM_002046.3	RC	324	AAAGGTGGAGGAGTGGGTGTCGCTGTTGAAGTCAGAGGAGACCACCTGGTGCTCAGTGTA	N/A	8418.02	8480.7	6764				6452.48	7010.72	5542.8				0.115483	0.0826691	0.0864743	0.0948756	0.017948	9708.29	9952.34	9652.03				6713.64	6425.3	5699.86				0.160185	0.190032	0.228754	0.19299	0.0343803	7333.28	7721.82	5923.87
735	CUST_491_PI424987113	7372	9516	9795	11575	GAPDH	NM_002046.3	RC	401	GGGGGCCCTCCGACGCCTGCTTCACCACCTTCTTGATGTCATCATATTTGGCAGGTTTTT	N/A	37316.9	44280.6	44165.5				36740.6	41611.6	42260.8				0.0067599	0.0269986	0.0191445	0.0176343	0.0102035	57630.3	61050.5	64512.1				53207.2	58084.2	59761.4				0.0346806	0.0216313	0.0332201	0.029844	0.0071498	53923.9	67045.9	63014
736	CUST_492_PI424987113	712	960	20706	21719	GAPDH	NM_002046.3	RC	431	TCTTGATGTCATCATATTTGGCAGGTTTTTCTAGACGGCAGGTCAGGTCCACCACTGACA	N/A	1963.39	2353.46	2309.48				1980.7	2308.54	2007.86				-0.00381323	0.0083683	0.0607826	0.0217792	0.0343227	2403.06	2529.29	2596.57				1931.7	1802.87	1926.95				0.0948242	0.147035	0.12953	0.123797	0.0265737	1845.44	1951.2	1999.57
737	CUST_493_PI424987113	12615	21617	30043	33689	GAPDH	NM_002046.3	RC	446	ATTTGGCAGGTTTTTCTAGACGGCAGGTCAGGTCCACCACTGACACGTTGGCAGTGGGGA	N/A	4421.11	4166.29	4124.29				3468.87	3253.74	3381.76				0.105343	0.107367	0.086206	0.0996387	0.011677	4892.39	4818.27	5051.36				3466.63	3439.13	3252.76				0.149613	0.146443	0.191157	0.162404	0.0249507	3561.37	3651	3628.79
738	CUST_494_PI424987113	11055	16873	17581	22819	GAPDH	NM_002046.3	RC	641	CATCCACAGTCTTCTGGGTGGCAGTGATGGCATGGACTGTGGTCATGAGTCCTTCCACGA	N/A	9608.9	9408.55	8018.96				8215.78	8556.99	7790.9				0.0680248	0.0412016	0.0125303	0.0405856	0.0277524	10893.2	10439.2	9935.82				7565.85	7378.39	7713.81				0.158296	0.150706	0.109935	0.139646	0.0260087	9744.33	9884.61	7749.92
739	CUST_495_PI424987113	6834	8676	14167	14889	GAPDH	NM_002046.3	RC	671	CATGGACTGTGGTCATGAGTCCTTCCACGATACCAAAGTTGTCATGGATGACCTTGGCCA	N/A	6463.33	23.6783	6764.03				5441	33.4272	6118.93				0.074778	-0.149749	0.0435307	-0.0104803	0.121618	7781.02	8517.46	8542.55				6519.73	6087.41	6518.08				0.0768075	0.145877	0.117468	0.113384	0.0347156	6458.82	7082.26	6645.16
740	CUST_496_PI424987113	946	1178	4466	21973	GAPDH	NM_002046.3	RC	701	TACCAAAGTTGTCATGGATGACCTTGGCCAGGGGTGCTAAGCAGTTGGTGGTGCAGGAGG	N/A	4769.8	4755.4	5956.9				3994.54	3446.89	5247.41				0.0770326	0.139759	0.0550759	0.0906226	0.043947	5982.73	5900.03	7478.74				4647.92	4456.26	5017.37				0.10964	0.121884	0.173353	0.134959	0.0338089	4906.18	4771.41	5595.3
741	CUST_497_PI424987113	333	386	29696	38803	GAPDH	NM_002046.3	RC	731	GGGGTGCTAAGCAGTTGGTGGTGCAGGAGGCATTGCTGATGATCTTGAGGCTGTTGTCAT	N/A	5257.02	6769.01	5269.66				4565.41	5146.51	3997.36				0.0612591	0.119013	0.120009	0.100094	0.0336353	6308.2	7652.72	6419.14				5071.52	5724.94	4179.5				0.0947672	0.126045	0.186352	0.135722	0.0465531	5268.67	6453.9	5202.31
742	CUST_498_PI424987113	5468	6658	15069	17525	GAPDH	NM_002046.3	RC	763	TTGCTGATGATCTTGAGGCTGTTGTCATACTTCTCATGGTTCACACCCATGACGAACATG	N/A	3239.06	3531.87	3425.03				3029.8	3212.92	3240.42				0.0290062	0.041105	0.0240635	0.0313915	0.00876762	3750.35	4022.69	4028.2				3044.61	3313.99	3082.96				0.090541	0.0841649	0.116143	0.0969497	0.016925	3011.38	2809.93	2979.57
743	CUST_499_PI424987113	3905	4626	5293	28094	GAPDH	NM_002046.3	RC	791	ACTTCTCATGGTTCACACCCATGACGAACATGGGGGCATCAGCAGAGGGGGCAGAGATGA	N/A	4965.3	4974	5655.77				3364.64	3488.95	3874.52				0.169006	0.154011	0.164273	0.16243	0.00766575	5977.79	5892.98	6593.61				4145.51	3926.45	3743.87				0.158963	0.176335	0.245803	0.1937	0.0459503	4579.25	4694.61	5341.2
744	CUST_500_PI424987113	7131	9077	15095	16120	GAPDH	NM_002046.3	RC	950	ACTTGATTTTGGAGGGATCTCGCTCCTGGAAGATGGTGATGGGATTTCCATTGATGACAA	N/A	7142.89	8783.58	8399.79				5939.91	7219.18	7026.4				0.0800939	0.0851837	0.0775354	0.0809377	0.00389333	10205.9	11259.9	10937.5				6402.23	7728.02	6876.82				0.202522	0.163468	0.201529	0.189173	0.0222668	8989.87	10091	10177.2
745	CUST_501_PI424987113	14332	32010	39026	41558	GAPDH	NM_002046.3	RC	971	GCTCCTGGAAGATGGTGATGGGATTTCCATTGATGACAAGCTTCCCGTTCTCAGCCTTGA	N/A	8515.74	6181.62	7020.29				6784.11	5403.56	6146.78				0.0987297	0.0584227	0.0577078	0.0716201	0.0234804	10974	8635.56	9387.23				6831.58	5230.61	5710.02				0.205845	0.217738	0.2159	0.213161	0.00640199	9686.82	6484.13	7813.91
746	CUST_502_PI424987113	1778	2090	17783	44326	GAPDH	NM_002046.3	RC	1001	TGATGACAAGCTTCCCGTTCTCAGCCTTGACGGTGCCATGGAATTTGCCATGGGTGGAAT	N/A	7455.83	9319.36	7388.69				5458.64	7238.64	5149.1				0.135412	0.109729	0.156836	0.133992	0.0235857	10155.5	12332.1	10021.3				5721.66	6844.95	5851.05				0.24918	0.255667	0.233692	0.24618	0.0112908	9213.19	10471.5	8623.15
747	CUST_503_PI424987113	5668	6961	21805	32372	GAPDH	NM_002046.3	RC	1037	CATGGAATTTGCCATGGGTGGAATCATATTGGAACATGTAAACCATGTAGTTGAGGTCAA	N/A	3547.07	4416.9	4108.57				3053.29	3802.06	3478.95				0.0651022	0.0650985	0.0722422	0.0674809	0.00412334	4758.05	5578.35	5457.77				3059.82	3213.65	3218.6				0.191734	0.239507	0.229348	0.220196	0.0251672	4031.15	4457.33	4377.6
748	CUST_504_PI424987113	8675	11828	27553	36915	GAPDH	NM_002046.3	RC	1061	CATATTGGAACATGTAAACCATGTAGTTGAGGTCAATGAAGGGGTCATTGATGGCAACAA	N/A	3410.58	3562.35	3049.13				2797.78	2711.84	2443.44				0.0860144	0.118472	0.0961755	0.100221	0.0166028	4193.97	4497.87	4080.02				2987.03	2799.65	2321.07				0.147386	0.205903	0.244975	0.199421	0.0491161	3470.77	3304.64	2940.51
749	CUST_505_PI424987113	3519	4136	25788	32581	GAPDH	NM_002046.3	RC	1097	TGAAGGGGTCATTGATGGCAACAATATCCACTTTACCAGAGTTAAAAGCAGCCCTGGTGA	N/A	3283.05	4267.9	4063.22				2754.21	3726.59	3624.34				0.0762809	0.0589025	0.0496414	0.0616083	0.0135243	4345.69	5375.15	5783.46				3061.89	3610.41	4031.35				0.152069	0.172834	0.156737	0.160547	0.0108941	3548.49	4311.57	4251.17
750	CUST_506_PI424987113	3317	3924	10627	45086	GAPDH	NM_002046.3	RC	1121	TATCCACTTTACCAGAGTTAAAAGCAGCCCTGGTGACCAGGCGCCCAATACGACCAAATC	N/A	2438.91	2714.9	2656.31				1808.62	2172.76	2071.55				0.129849	0.0967429	0.107984	0.111525	0.0168348	3676.39	3816.06	3476.35				2454.71	2763.47	2199.14				0.175422	0.14016	0.19887	0.171484	0.0295521	2620.64	3071	2666.82
751	CUST_507_PI424987113	11823	19021	20060	30325	GAPDH	NM_002046.3	RC	1169	TACGACCAAATCCGTTGACTCCGACCTTCACCTTCCCCATGGTGTCTGAGCGATGTGGCT	N/A	7767.75	7481.69	7701.97				6642.45	6767.49	5847.2				0.0679671	0.0435726	0.119654	0.0770645	0.0388479	10410.7	9810.31	10405.6				5963.29	5956.38	6467.26				0.241993	0.216701	0.206545	0.221746	0.0182546	9304.42	8962.87	9478.86
752	CUST_515_PI424987113	422	531	24556	33448	GFP	N/A	RC	191	CTGCCGTCCTCGATGTTGTGGCGGATCTTGAAGTTCACCTTGATGCCGTTCTTCTGCTTG	N/A	170.426	517.537	481.737				46.8623	409.255	478.573				0.560712	0.101948	0.00286235	0.221841	0.297623	184.971	173.937	253.919				460.468	415.709	601.275				-0.396096	-0.378397	-0.374379	-0.382957	0.0115546	160.806	202.543	172.607
753	CUST_516_PI424987113	9359	12991	21385	44174	GFP	N/A	RC	211	GCGGATCTTGAAGTTCACCTTGATGCCGTTCTTCTGCTTGTCGGCCATGATATAGACGTT	N/A	24.1252	23.1735	26.0983				34.3529	38.4238	36.5966				-0.153493	-0.219609	-0.146828	-0.17331	0.0402344	80.0773	71.467	47.2063				48.5197	106.532	106.776				0.217591	-0.173375	-0.354476	-0.10342	0.292379	64.2379	47.4886	45.5785
754	CUST_517_PI424987113	10725	16152	27489	28121	GFP	N/A	RC	221	AAGTTCACCTTGATGCCGTTCTTCTGCTTGTCGGCCATGATATAGACGTTGTGGCTGTTG	N/A	23.347	23.8698	37.5568				53.0846	32.6339	34.3429				-0.356737	-0.135821	0.0388526	-0.151235	0.198245	106.877	45.6708	25.157				69.6458	49.8399	42.8543				0.185991	-0.0379385	-0.231336	-0.0277612	0.208849	41.7474	41.1883	84.9024
755	CUST_518_PI424987113	11311	17624	33188	43722	GFP	N/A	RC	241	CTTCTGCTTGTCGGCCATGATATAGACGTTGTGGCTGTTGTAGTTGTACTCCAGCTTGTG	N/A	72.3478	48.9715	43.6125				92.2902	126.333	39.868				-0.10573	-0.411572	0.0389868	-0.159439	0.230031	114.269	136.992	113.894				54.488	199.708	229.026				0.321627	-0.163701	-0.303383	-0.0484858	0.328048	87.0087	63.1548	46.84
756	CUST_519_PI424987113	12308	20467	32303	42408	GFP	N/A	RC	251	TCGGCCATGATATAGACGTTGTGGCTGTTGTAGTTGTACTCCAGCTTGTGCCCCAGGATG	N/A	264.635	255.454	274.053				324.025	272.043	265.956				-0.0879315	-0.0273244	0.0130262	-0.0340766	0.0508164	298.458	292.527	388.615				304.908	262.003	440.797				-0.00928602	0.04786	-0.0547184	-0.0053815	0.0514005	269.435	184.583	280.805
757	CUST_520_PI424987113	7494	9692	19477	44361	GFP	N/A	RC	271	GTGGCTGTTGTAGTTGTACTCCAGCTTGTGCCCCAGGATGTTGCCGTCCTCCTTGAAGTC	N/A	628.427	24.2415	538.037				483.693	32.6195	593.704				0.113685	-0.128919	-0.0427573	-0.0193303	0.122987	647.907	461.131	624.611				928.472	561.951	738.055				-0.156257	-0.0858738	-0.0724788	-0.10487	0.0450035	459.658	378.518	466.475
758	CUST_521_PI424987113	12512	21256	23562	35139	GFP	N/A	RC	281	TAGTTGTACTCCAGCTTGTGCCCCAGGATGTTGCCGTCCTCCTTGAAGTCGATGCCCTTC	N/A	566.845	655.86	659.001				688.035	612.49	732.212				-0.0841458	0.0297117	-0.0457511	-0.033395	0.0579257	617.78	589.482	759.932				799.286	711.391	1191.49				-0.111869	-0.0816382	-0.195315	-0.129607	0.058878	555.852	569.516	621.662
759	CUST_546_PI424987113	12764	22162	34780	34838	Hygromycin Resistance	N/A	RC	161	CAAGCTGCATCATCGAAATTGCCGTCAACCAAGCTCTGATAGAGTTGGTCAAGACCAATG	N/A	23.7409	24.6787	24.0708				31.7859	35.5445	34.7358				-0.126737	-0.15845	-0.159287	-0.148158	0.0185558	23.315	24.1316	23.3521				37.9334	38.0163	38.0491				-0.211386	-0.197384	-0.212018	-0.206929	0.00827302	41.5354	42.7151	43.0379
760	CUST_547_PI424987113	8473	11395	11580	21555	Hygromycin Resistance	N/A	RC	181	GCCGTCAACCAAGCTCTGATAGAGTTGGTCAAGACCAATGCGGAGCATATACGCCCGGAG	N/A	24.1439	23.1707	23.6104				34.7414	45.3607	31.6466				-0.158039	-0.29174	-0.127224	-0.192334	0.0874557	23.4618	23.3928	23.1929				33.2752	34.533	37.0148				-0.15176	-0.169153	-0.203021	-0.174645	0.0260676	41.6109	41.0353	41.0347
761	CUST_548_PI424987113	10427	15438	19206	34292	Hygromycin Resistance	N/A	RC	301	ACAAGCCAACCACGGCCTCCAGAAGAAGATGTTGGCGACCTCGTATTGGGAATCCCCGAA	N/A	756.167	765.88	756.561				577.818	671.468	629.325				0.116826	0.0571351	0.0799692	0.0846436	0.0301189	758.179	738.007	810.977				715.883	966.516	839.467				0.0249298	-0.117149	-0.0149948	-0.0357379	0.0732754	430.811	446.363	444.295
762	CUST_549_PI424987113	5306	6372	14026	23821	Hygromycin Resistance	N/A	RC	371	CTCCAGTCAATGACCGCTGTTATGCGGCCATTGTCCGTCAGGACATTGTTGGAGCCGAAA	N/A	25.1353	52.0015	24.1378				37.4766	36.3518	32.4607				-0.173475	0.15549	-0.12866	-0.0488817	0.178404	23.9356	24.0442	23.7678				42.1969	33.5076	36.4951				-0.246236	-0.144132	-0.186245	-0.192205	0.0513121	44.9094	41.7538	41.0936
763	CUST_550_PI424987113	11744	18738	39385	41312	Hygromycin Resistance	N/A	RC	521	TCGTCCATCACAGTTTGCCAGTGATACACATGGGGATCAGCAATCGCGCATATGAAATCA	N/A	23.6282	25.0434	25.6134				32.0875	37.2386	34.8614				-0.132905	-0.172299	-0.133877	-0.146361	0.0224689	23.2239	23.9113	67.2887				36.2821	38.7141	44.2784				-0.193758	-0.209265	0.18175	-0.0737575	0.221412	40.6956	43.3727	45.0754
764	CUST_551_PI424987113	1742	2071	15238	20380	Hygromycin Resistance	N/A	RC	551	TGGGGATCAGCAATCGCGCATATGAAATCACGCCATGTAGTGTATTGACCGATTCCTTGC	N/A	24.8441	24.7061	23.8407				38.2522	33.5553	32.0085				-0.187433	-0.132958	-0.127946	-0.149446	0.0329935	25.749	90.3544	23.3808				34.8681	43.5648	38.5392				-0.131668	0.316814	-0.217043	-0.0106324	0.286772	43.566	40.7548	35.9723
765	CUST_552_PI424987113	12934	22825	39101	45089	Hygromycin Resistance	N/A	RC	571	TATGAAATCACGCCATGTAGTGTATTGACCGATTCCTTGCGGTCCGAATGGGCCGAACCC	N/A	23.6347	25.1606	27.0975				31.6683	34.4427	37.1805				-0.127075	-0.136376	-0.137386	-0.133612	0.00568423	37.1102	24.664	71.6902				39.7172	37.6311	48.7647				-0.0294856	-0.183483	0.167354	-0.015205	0.175854	40.9353	44.6373	45.6675
766	CUST_553_PI424987113	2136	2556	4197	13788	Hygromycin Resistance	N/A	RC	751	GATGCAATAGGTCAGGCTCTCGCTGAATTCCCCAATGTCAAGCACTTCCGGAATCGGGAG	N/A	77.9541	88.4104	69.5938				63.9886	43.2934	38.313				0.0857366	0.310081	0.259224	0.218347	0.117626	145.858	109.491	130.145				214.068	43.8817	46.2077				-0.166621	0.397095	0.449713	0.226729	0.341666	173.209	173.062	131.853
767	CUST_554_PI424987113	6863	8697	12412	15551	Hygromycin Resistance	N/A	RC	791	AGCACTTCCGGAATCGGGAGCGCGGCCGATGCAAAGTGCCGATAAACATAACGATCTTTG	N/A	23.7203	24.2724	22.2474				35.9228	34.0501	98.6444				-0.180251	-0.147006	-0.646793	-0.324683	0.27945	23.0608	23.4642	23.5371				37.5415	33.1103	41.9346				-0.211636	-0.149557	-0.25082	-0.204004	0.0510612	41.3758	41.7471	43.1547
768	CUST_555_PI424987113	4624	5581	20035	21908	Hygromycin Resistance	N/A	RC	821	GCAAAGTGCCGATAAACATAACGATCTTTGTAGAAACCATCGGCGCAGCTATTTACCCGC	N/A	24.3722	37.2113	29.6242				37.5609	33.6478	39.8601				-0.187841	0.0437185	-0.128892	-0.0910047	0.120339	50.4909	28.1981	32.8631				42.0177	39.2201	40.3653				0.079781	-0.143289	-0.0892994	-0.0509359	0.116378	38.6221	43.6463	41.6095
769	CUST_556_PI424987113	5776	7118	11159	38001	Hygromycin Resistance	N/A	RC	851	TAGAAACCATCGGCGCAGCTATTTACCCGCAGGACATATCCACGCCCTCCTACATCGAAG	N/A	109.874	94.7785	218.591				80.0475	126.174	165.815				0.137547	-0.124262	0.120008	0.0444313	0.146355	179.884	181.952	164.498				126.326	108.131	50.1542				0.1535	0.226008	0.515852	0.298453	0.191732	221.433	228.92	535.246
770	CUST_557_PI424987113	5781	7121	13623	24803	Hygromycin Resistance	N/A	RC	881	AGGACATATCCACGCCCTCCTACATCGAAGCTGAAAGCACGAGATTCTTCGCCCTCCGAG	N/A	362.172	436.38	312.961				437.947	316.282	290.347				-0.0825068	0.13979	0.032572	0.0299517	0.111172	487.98	560.583	519.972				628.065	716.023	572.444				-0.109603	-0.106287	-0.0417534	-0.0858813	0.0382518	467.446	517.66	519.438
771	CUST_558_PI424987113	1723	2145	22221	43735	Hygromycin Resistance	N/A	RC	901	TACATCGAAGCTGAAAGCACGAGATTCTTCGCCCTCCGAGAGCTGCATCAGGTCGGAGAC	N/A	77.4674	35.673	45.8403				43.3727	33.4119	39.591				0.251903	0.0284392	0.063651	0.114664	0.120149	193.711	119.181	144.178				121.965	46.7897	52.6936				0.200919	0.406057	0.437142	0.34804	0.128354	104.302	144.899	124.083
772	CUST_559_PI424987113	7031	8998	26438	32527	Hygromycin Resistance	N/A	RC	941	AGCTGCATCAGGTCGGAGACGCTGTCGAACTTTTCGATCAGAAACTTCTCGACAGACGTC	N/A	24.4514	24.6977	23.7117				36.3854	32.0493	33.8231				-0.172624	-0.113162	-0.154251	-0.146679	0.0304459	23.7122	24.2837	30.4856				40.6044	36.4101	38.9277				-0.233602	-0.175907	-0.106164	-0.171891	0.0638139	43.3586	39.7536	42.1634
773	CUST_560_PI424987113	7593	9862	23901	30088	Hygromycin Resistance	N/A	RC	971	TTTTCGATCAGAAACTTCTCGACAGACGTCGCGGTGAGTTCAGGCTTTCCGGATCTATCC	N/A	53.6554	24.2751	24.5158				38.4141	32.5244	32.9638				0.145123	-0.127048	-0.12859	-0.0368381	0.157585	72.5361	23.9238	23.2548				39.1599	36.4615	38.9178				0.267712	-0.183004	-0.223635	-0.0463087	0.272708	41.9159	41.2783	43.0087
774	CUST_561_PI424987113	3975	4673	13866	35183	Hygromycin Resistance	N/A	RC	991	TTCGATCAGAAACTTCTCGACAGACGTCGCGGTGAGTTCAGGCTTTCCGGATCTATCCAT	N/A	25.4835	24.0256	24.2904				38.1394	34.0339	34.7924				-0.175115	-0.151237	-0.15605	-0.160801	0.0126277	21.7885	23.5995	45.1452				97.9569	34.3473	42.7389				-0.652808	-0.16299	0.0237886	-0.264003	0.349426	48.1188	41.1598	43.248
775	CUST_616_PI424987113	4669	5699	16810	36391	Luciferase	N/A	RC	11	TTTCCGCCCTTCTTGGCCTTTATGAGGATCTCTCTGATTTTTCTTGCGTCGAGTTTTCCG	N/A	87.7699	83.3852	78.4249				73.1178	97.1008	40.5428				0.0793225	-0.0661339	0.28654	0.0999097	0.177236	85.992	134.424	98.3699				146.323	140.919	47.2911				-0.230856	-0.0204928	0.318083	0.022245	0.276954	73.1558	110.542	59.7254
776	CUST_617_PI424987113	13263	24267	28129	32941	Luciferase	N/A	RC	41	TCTCTGATTTTTCTTGCGTCGAGTTTTCCGGTAAGACCTTTCGGTACTTCGTCCACAAAC	N/A	23.6751	24.2748	23.8164				31.8058	32.5984	34.12				-0.128215	-0.128041	-0.156133	-0.137463	0.0161693	23.2219	23.3696	23.1951				36.6793	38.8131	37.119				-0.198523	-0.220327	-0.2042	-0.207683	0.0113119	40.9706	41.9176	41.991
777	CUST_618_PI424987113	3003	3567	9655	28451	Luciferase	N/A	RC	71	GTAAGACCTTTCGGTACTTCGTCCACAAACACAACTCCTCCGCGCAACTTTTTCGCGGTT	N/A	25.7242	45.3687	23.6788				38.5973	38.0206	32.5208				-0.176215	0.0767382	-0.137802	-0.0790928	0.136314	51.288	29.8106	23.2367				79.1934	38.3388	37.3101				-0.188673	-0.109267	-0.205653	-0.167864	0.0514519	46.7209	41.6991	41.8239
778	CUST_619_PI424987113	7080	9124	9779	11140	Luciferase	N/A	RC	101	ACAACTCCTCCGCGCAACTTTTTCGCGGTTGTTACTTGACTGGCGACGTAATCCACGATC	N/A	23.6795	24.1386	24.1228				35.6615	35.4017	34.8856				-0.177828	-0.166312	-0.160217	-0.168119	0.00894301	58.5377	23.3793	23.4556				40.4274	32.9453	33.2836				0.16076	-0.148961	-0.151983	-0.0467282	0.179696	41.3017	41.7813	41.6024
779	CUST_620_PI424987113	6297	7934	15696	40277	Luciferase	N/A	RC	131	GTTACTTGACTGGCGACGTAATCCACGATCTCTTTTTCCGTCATCGTCTTTCCGTGCTCC	N/A	23.7551	23.6446	24.7602				36.2021	32.8402	36.3249				-0.182977	-0.142674	-0.16645	-0.164034	0.0202598	27.2333	23.2284	23.7725				35.6418	37.656	39.5864				-0.11686	-0.209815	-0.221471	-0.182715	0.0573294	47.5317	41.3057	43.5731
780	CUST_621_PI424987113	434	537	18165	38275	Luciferase	N/A	RC	161	TCTTTTTCCGTCATCGTCTTTCCGTGCTCCAAAACAACAACGGCGGCGGGAAGTTCACCG	N/A	269.925	228.238	225.212				288.385	335.325	246.549				-0.0287294	-0.167079	-0.0393122	-0.0783736	0.0770035	276.762	195.587	170.232				349.759	318.471	300.058				-0.101663	-0.21173	-0.246165	-0.186519	0.0754779	130.262	125.547	134.25
781	CUST_622_PI424987113	14646	41215	41978	44776	Luciferase	N/A	RC	251	GCGTCGAAGATGTTGGGGTGTTGTAACAATATCGATTCCAATTCAGCGGGGGCCACCTGA	N/A	39.5209	70.9894	36.0464				38.3213	52.1743	61.2056				0.0133867	0.133737	-0.229929	-0.0276018	0.185265	93.1196	72.7291	125.398				183.435	115.031	69.5207				-0.294441	-0.199106	0.256178	-0.0791229	0.294266	67.3832	61.4726	112.798
782	CUST_623_PI424987113	9851	14121	34283	39917	Luciferase	N/A	RC	281	ATCGATTCCAATTCAGCGGGGGCCACCTGATATCCTTTGTATTTAATTAAAGACTTCAAG	N/A	24.0503	24.3263	121.613				33.9346	35.3278	43.3103				-0.149522	-0.162041	0.448389	0.0456087	0.348874	33.3566	35.006	69.9414				36.4244	59.1186	45.9551				-0.0382109	-0.227581	0.1824	-0.0277973	0.205189	41.176	42.2052	73.2593
783	CUST_624_PI424987113	6549	8212	38607	38842	Luciferase	N/A	RC	311	TATCCTTTGTATTTAATTAAAGACTTCAAGCGGTCAACTATGAAGAAGTGTTCGTCTTCG	N/A	23.8865	25.1458	24.8371				36.0911	36.9659	35.7496				-0.179248	-0.167336	-0.15817	-0.168251	0.0105685	23.3564	24.3084	23.4845				36.8298	38.6084	39.4623				-0.197794	-0.200925	-0.225401	-0.20804	0.0151165	42.055	43.4571	43.9817
784	CUST_625_PI424987113	6231	7796	38776	39164	Luciferase	N/A	RC	341	CGGTCAACTATGAAGAAGTGTTCGTCTTCGTCCCAGTAAGCTATGTCTCCAGAATGTAGC	N/A	24.1598	25.1898	24.4113				36.665	36.9566	36.1868				-0.181158	-0.166467	-0.170958	-0.172861	0.00752841	23.5765	24.3593	25.1746				38.2017	38.6224	39.1387				-0.209603	-0.200174	-0.191644	-0.200473	0.00898335	42.6834	39.9353	45.1798
785	CUST_626_PI424987113	8504	11419	19990	41952	Luciferase	N/A	RC	371	TCCCAGTAAGCTATGTCTCCAGAATGTAGCCATCCATCCTTGTCAATCAAGGCGTTGGTC	N/A	38.8454	81.048	41.0672				69.1099	59.4745	99.3092				-0.250201	0.134411	-0.383495	-0.166428	0.268924	87.6581	66.7488	116.932				70.8234	126.864	70.3749				0.0926149	-0.278895	0.220516	0.011412	0.259419	41.001	33.8853	40.4465
786	CUST_627_PI424987113	11227	17435	37564	45088	Luciferase	N/A	RC	401	CATCCATCCTTGTCAATCAAGGCGTTGGTCGCTTCCGGATTGTTTACATAACCGGACATA	N/A	24.2163	24.5372	27.1243				32.9487	35.5277	37.2225				-0.133731	-0.160743	-0.137448	-0.143974	0.0146407	23.8107	24.56	45.3241				34.9983	39.2109	45.5197				-0.167274	-0.203179	-0.00187049	-0.124108	0.107372	41.2121	43.6737	45.6496
787	CUST_628_PI424987113	9306	12936	16953	39442	Luciferase	N/A	RC	431	GCTTCCGGATTGTTTACATAACCGGACATAATCATAGGTCCTCTGACACATAATTCGCCT	N/A	23.8719	23.5854	25.238				34.3854	32.4461	34.7775				-0.158487	-0.13852	-0.139243	-0.145417	0.0113248	23.4976	67.8273	24.7015				34.4928	42.9176	37.776				-0.166705	0.198769	-0.184493	-0.0508094	0.216324	41.0311	40.7066	44.6182
788	CUST_629_PI424987113	13300	24350	35941	36585	Luciferase	N/A	RC	461	ATCATAGGTCCTCTGACACATAATTCGCCTCTCTGATTAACGCCCAGCGTTTTCCCGGTA	N/A	23.7097	49.5258	51.783				31.8761	38.1149	47.2685				-0.128538	0.113737	0.0396151	0.00827146	0.124142	24.2807	67.3081	68.1102				36.9076	44.9993	45.2914				-0.181856	0.174862	0.177196	0.056734	0.206628	66.305	110.245	40.5306
789	CUST_630_PI424987113	12017	19667	27213	43365	Luciferase	N/A	RC	491	CTCTGATTAACGCCCAGCGTTTTCCCGGTATCCAGATCCACAACCTTCGCTTCAAAAAAT	N/A	23.7324	24.455	26.5564				32.1264	32.9688	37.3165				-0.13152	-0.129736	-0.147732	-0.136329	0.00991546	23.3392	24.1008	25.1351				36.1602	36.9445	39.5307				-0.190146	-0.185518	-0.196653	-0.190772	0.00559408	40.6819	41.7863	44.9688
790	CUST_631_PI424987113	4250	5101	16866	39529	Luciferase	N/A	RC	521	TCCAGATCCACAACCTTCGCTTCAAAAAATGGAACAACTTTACCGACCGCGCCCGGTTTA	N/A	107.381	46.6056	41.0704				116.218	35.1654	112.751				-0.0343432	0.122323	-0.438592	-0.116871	0.289421	115.196	97.5286	86.241				230.876	45.0358	46.1999				-0.30194	0.335574	0.271073	0.101569	0.350934	72.4972	65.8049	432.033
791	CUST_632_PI424987113	8684	11756	32526	32962	Luciferase	N/A	RC	551	GGAACAACTTTACCGACCGCGCCCGGTTTATCATCCCCCTCGGGTGTAATCAGAATAGCT	N/A	8136.88	7886.07	8560.94				8821.7	8253.51	8682.32				-0.0350941	-0.0197779	-0.00611459	-0.0203289	0.0144976	11589.1	11990.4	11838.4				12885.7	11971.8	10915				-0.0460581	0.000674218	0.0352689	-0.00337164	0.0408142	9411.29	10084.3	10502
792	CUST_633_PI424987113	7038	9003	17045	39652	Luciferase	N/A	RC	581	TCATCCCCCTCGGGTGTAATCAGAATAGCTGATGTAGTCTCAGTGAGCCCATATCCTTGT	N/A	79.5296	22.224	29.6291				41.2521	60.037	37.6318				0.285082	-0.431598	-0.103836	-0.0834505	0.358775	91.0914	155.132	80.4582				71.4024	133.416	46.7491				0.105764	0.0654936	0.235797	0.135685	0.0890072	35.9849	62.4239	41.6258
793	CUST_634_PI424987113	7349	9497	23961	42867	Luciferase	N/A	RC	611	GATGTAGTCTCAGTGAGCCCATATCCTTGTCGTATCCCTGGAAGATGGAAGCGTTTTGCA	N/A	24.0167	25.3074	26.2464				35.8143	32.2129	37.8515				-0.173544	-0.104782	-0.159014	-0.14578	0.0362407	23.4813	23.463	26.8871				38.5046	39.3765	89.1447				-0.21479	-0.224852	-0.520552	-0.320065	0.1737	41.3452	73.4145	44.5723
794	CUST_635_PI424987113	1341	1582	9945	40516	Luciferase	N/A	RC	641	CGTATCCCTGGAAGATGGAAGCGTTTTGCAACCGCTTCCCCGACTTCTTTCGAAAGAGGT	N/A	25.4014	24.9399	24.7631				38.7657	35.4623	36.6162				-0.183589	-0.152871	-0.169869	-0.168777	0.0153881	24.4108	49.4127	23.7277				36.0891	84.2993	39.0748				-0.169793	-0.231985	-0.216642	-0.20614	0.0323987	44.4403	44.389	44.0006
795	CUST_636_PI424987113	13891	27948	33498	43360	Luciferase	N/A	RC	671	ACCGCTTCCCCGACTTCTTTCGAAAGAGGTGCGCCCCCAGAAGCAATTTCGTGTAAATTA	N/A	600.165	588.145	522.68				436.202	662.971	509.223				0.138583	-0.0520098	0.0113276	0.0326337	0.0970665	829.873	710.922	802.275				780.177	869.552	757.596				0.0268187	-0.0874736	0.0248856	-0.0119231	0.0654358	579.408	531.005	531.07
796	CUST_637_PI424987113	10218	14946	41011	44094	Luciferase	N/A	RC	701	GCGCCCCCAGAAGCAATTTCGTGTAAATTAGATAAATCGTATTTGTCAATCAGAGTGCTT	N/A	1062.8	970.753	1020.15				1197.76	1147.4	1135.19				-0.0519194	-0.0726052	-0.0464039	-0.0569762	0.0138132	1111.89	1040.71	1022.34				1460.41	1436.32	1483.84				-0.118415	-0.139922	-0.16179	-0.140042	0.0216876	619.547	565.657	514.696
797	CUST_638_PI424987113	6060	7500	17875	32103	Luciferase	N/A	RC	731	GATAAATCGTATTTGTCAATCAGAGTGCTTTTGGCGAAGAATGAAAATAGGGTTGGTACT	N/A	23.8716	23.8283	23.7001				36.6361	32.6764	33.664				-0.186028	-0.137142	-0.152416	-0.158529	0.02501	24.8712	23.4787	23.197				34.3817	35.7212	37.1867				-0.14063	-0.182252	-0.204955	-0.175946	0.0326231	41.6661	40.7125	42.1459
798	CUST_639_PI424987113	14305	31791	41318	42888	Luciferase	N/A	RC	761	TTGGCGAAGAATGAAAATAGGGTTGGTACTAGCAACGCACTTTGAATTTTGTAATCCTGA	N/A	24.7435	25.7662	25.7294				32.7249	36.3652	37.1072				-0.121418	-0.149635	-0.159029	-0.143361	0.0195744	25.4999	24.8945	24.2084				37.3374	38.5843	40.2087				-0.165604	-0.190307	-0.220354	-0.192088	0.0274183	43.3689	354.623	44.7721
799	CUST_640_PI424987113	10210	14936	34649	35460	Luciferase	N/A	RC	791	AGCAACGCACTTTGAATTTTGTAATCCTGAAGGGATCGTAAAAACAGCTCTTCTTCAAAT	N/A	23.768	23.8376	24.7383				33.2645	34.6732	35.8053				-0.145989	-0.162732	-0.160578	-0.156433	0.00910829	23.325	23.2199	24.1568				38.4167	37.3486	38.1094				-0.216699	-0.206415	-0.197992	-0.207035	0.00936848	41.6506	42.4543	42.8411
800	CUST_641_PI424987113	141	271	17330	25108	Luciferase	N/A	RC	821	AGGGATCGTAAAAACAGCTCTTCTTCAAATCTATACATTAAGACGACTCGAAATCCACAT	N/A	25.4343	24.2584	23.8441				38.4375	32.81	32.188				-0.179336	-0.131144	-0.130313	-0.146931	0.0280667	27.4099	23.5288	27.3962				74.7849	40.5531	37.635				-0.435906	-0.236424	-0.137902	-0.270077	0.151826	44.4949	42.5179	40.9743
801	CUST_642_PI424987113	3504	4127	18612	30336	Luciferase	N/A	RC	851	CTATACATTAAGACGACTCGAAATCCACATATCAAATATCCGAGTGTAGTAAACATTCCA	N/A	24.482	24.6167	24.0885				37.8273	32.3991	33.1994				-0.188959	-0.119303	-0.139322	-0.149195	0.0358621	23.7536	23.5009	23.3416				35.8355	41.522	38.2279				-0.178585	-0.247194	-0.21425	-0.213343	0.0343138	43.0664	43.0234	42.6418
802	CUST_643_PI424987113	13078	23348	31145	37165	Luciferase	N/A	RC	881	ATCAAATATCCGAGTGTAGTAAACATTCCAAAACCGTGATGGAATGGAACAACACTTAAA	N/A	23.6673	23.9646	24.8478				31.7104	33.7945	36.601				-0.127052	-0.149275	-0.168206	-0.148178	0.0205987	23.2527	23.3699	24.0619				37.4667	37.1196	38.357				-0.207172	-0.200947	-0.202516	-0.203545	0.00323783	41.3822	41.6317	42.989
803	CUST_644_PI424987113	369	404	11315	28897	Luciferase	N/A	RC	911	AAACCGTGATGGAATGGAACAACACTTAAAATCGCAGTATCCGGAATGATTTGATTGCCA	N/A	26.2722	23.9799	23.2362				39.5268	35.0224	56.658				-0.177395	-0.164498	-0.387096	-0.242996	0.124961	51.0251	23.4885	23.9627				141.217	33.8035	39.2134				-0.442103	-0.158106	-0.213899	-0.271369	0.150468	45.8014	41.3473	42.9099
804	CUST_645_PI424987113	5085	6139	6889	43802	Luciferase	N/A	RC	941	ATCGCAGTATCCGGAATGATTTGATTGCCAAAAATAGGATCTCTGGCATGCGAGAATCTG	N/A	34.3151	33.0029	26.6626				38.7791	37.9647	37.7799				-0.0531132	-0.0608283	-0.151359	-0.0884335	0.0546314	23.4881	23.3317	24.8485				33.842	32.5957	40.2924				-0.158609	-0.145213	-0.209923	-0.171248	0.0341564	42.012	42.2315	1020.75
805	CUST_646_PI424987113	1644	1929	19558	24119	Luciferase	N/A	RC	961	TTGATTGCCAAAAATAGGATCTCTGGCATGCGAGAATCTGACGCAGGCAGTTCTATGCGG	N/A	25.4594	24.3935	23.7806				39.0356	32.4541	31.8739				-0.185614	-0.123995	-0.127213	-0.145607	0.0346839	24.4792	23.9415	23.3355				36.9908	35.544	37.9622				-0.179297	-0.171615	-0.211334	-0.187415	0.0210671	44.6343	38.6527	41.7194
806	CUST_647_PI424987113	3191	3766	12392	31993	Luciferase	N/A	RC	1001	ACGCAGGCAGTTCTATGCGGAAGGGCCACACCCTTAGGTAACCCAGTAGATCCAGAGGAA	N/A	41.8344	24.0125	24.0547				40.3053	34.5365	34.2057				0.0161716	-0.157842	-0.152899	-0.0981895	0.0990704	83.8667	76.4173	80.6422				119.111	47.4539	108.744				-0.152361	0.20692	-0.129845	-0.0250954	0.201246	63.6455	50.371	41.9556
807	CUST_648_PI424987113	127	74	4720	29982	Luciferase	N/A	RC	1031	CCCTTAGGTAACCCAGTAGATCCAGAGGAATTCATTATCAGTGCAATTGTTTTGTCACGA	N/A	64.3765	24.3181	23.6933				43.7085	37.5564	32.9665				0.168161	-0.188754	-0.143446	-0.0546797	0.194311	99.4764	23.6381	23.2335				47.7977	35.7396	37.3035				0.318313	-0.179538	-0.205634	-0.0222865	0.295256	71.4369	42.7875	42.0074
808	CUST_649_PI424987113	8742	11896	15317	41387	Luciferase	N/A	RC	1061	TTCATTATCAGTGCAATTGTTTTGTCACGATCAAAGGACTCTGGTACAAAATCGTATTCA	N/A	24.6622	23.9285	25.1702				34.7757	33.5406	36.3319				-0.149244	-0.146656	-0.159402	-0.151767	0.00673727	23.5921	39.1429	23.9259				42.437	38.0541	40.4833				-0.254978	0.0122519	-0.228409	-0.157045	0.147216	43.6448	40.9127	44.6271
809	CUST_650_PI424987113	10466	15562	17385	23227	Luciferase	N/A	RC	1091	TCAAAGGACTCTGGTACAAAATCGTATTCATTAAAACCGGGAGGTAGATGAGATGTGACG	N/A	24.2244	23.5632	24.0777				33.3372	32.2494	32.3804				-0.138675	-0.136288	-0.128668	-0.134544	0.00522685	24.4362	43.1971	20.821				70.9013	40.5731	105.192				-0.462621	0.0272168	-0.70348	-0.379628	0.372351	41.3512	40.8336	41.0022
810	CUST_651_PI424987113	3194	3852	15699	38108	Luciferase	N/A	RC	1121	TTAAAACCGGGAGGTAGATGAGATGTGACGAACGTGTACATCGACTGAAATCCCTGGTAA	N/A	24.342	23.7015	24.8363				37.8621	32.9181	36.8899				-0.191849	-0.142659	-0.171821	-0.168776	0.0247357	23.7016	28.024	23.8603				34.283	39.2557	38.4323				-0.160302	-0.146373	-0.207022	-0.171232	0.0317676	42.7453	41.4609	43.0477
811	CUST_652_PI424987113	6077	7595	22399	38232	Luciferase	N/A	RC	1151	AACGTGTACATCGACTGAAATCCCTGGTAATCCGTTTTAGAATCCATGATAATAATTTTC	N/A	23.7804	23.6332	24.2757				36.3342	31.6678	35.9016				-0.184097	-0.127094	-0.169942	-0.160378	0.0296801	23.3168	22.3086	23.5176				34.7388	50.0083	38.4999				-0.173145	-0.350569	-0.214067	-0.245927	0.0929041	41.6193	40.9044	43.5605
812	CUST_653_PI424987113	1605	1992	24273	24378	Luciferase	N/A	RC	1171	TCCCTGGTAATCCGTTTTAGAATCCATGATAATAATTTTCTGGATTATTGGTAATTTTTT	N/A	24.9501	23.6281	23.8741				38.2721	31.7201	31.965				-0.18581	-0.127905	-0.126747	-0.146821	0.0337707	24.0892	23.189	23.3822				34.8655	36.8653	38.2824				-0.160573	-0.201336	-0.214113	-0.192007	0.0279627	43.7229	41.0977	41.9151
813	CUST_654_PI424987113	4697	5634	41774	43388	Luciferase	N/A	RC	1231	TTGCACGTTCAAAATTTTTTGCAACCCCTTTTTGGAAACAAACACTACGGTAGGCTGCGA	N/A	24.0296	25.5131	26.2162				37.3129	37.402	37.5158				-0.191113	-0.166132	-0.155645	-0.170963	0.0182209	23.5024	24.0607	24.4617				34.1449	39.5146	40.318				-0.162213	-0.21545	-0.217013	-0.198226	0.0311972	42.1215	44.1947	44.8371
814	CUST_655_PI424987113	1939	2269	24400	39696	Luciferase	N/A	RC	1271	AACACTACGGTAGGCTGCGAAATGTTCATACTGTTGAGCAATTCACGTTCATTATAAATG	N/A	25.3346	24.6202	25.2667				38.9493	32.0832	34.6585				-0.186785	-0.114987	-0.13726	-0.146344	0.0367508	24.3914	24.2089	24.7244				37.0481	36.1497	37.7225				-0.18153	-0.17413	-0.183474	-0.179711	0.0049308	44.4671	42.0353	66.0242
815	CUST_656_PI424987113	5419	6537	11697	39648	Luciferase	N/A	RC	1301	CTGTTGAGCAATTCACGTTCATTATAAATGTCGTTCGCGGGCGCAACTGCAACTCCGATA	N/A	24.8923	23.66	24.9134				37.6353	34.3793	37.0296				-0.179531	-0.162282	-0.172116	-0.17131	0.00865258	23.9499	23.2127	23.7446				41.092	37.1382	38.6846				-0.234454	-0.204095	-0.211972	-0.216841	0.0157541	44.312	41.4806	43.4536
816	CUST_657_PI424987113	12005	19638	19941	21658	Luciferase	N/A	RC	1331	TCGTTCGCGGGCGCAACTGCAACTCCGATAAATAACGCGCCCAACACCGGCATAAAGAAT	N/A	24.5465	23.6012	23.9077				32.0851	31.7844	31.9511				-0.116314	-0.12928	-0.125949	-0.123848	0.00673352	23.9919	23.1901	25.6336				34.9359	37.0834	39.2883				-0.163207	-0.203877	-0.185454	-0.184179	0.0203651	41.8027	41.0178	41.8667
817	CUST_658_PI424987113	5442	6641	18657	43235	Luciferase	N/A	RC	1361	AATAACGCGCCCAACACCGGCATAAAGAATTGAAGAGAGTTTTCACTGCATACGACGATT	N/A	94.527	66.3147	23.9461				69.6183	116.47	80.8967				0.132833	-0.244604	-0.528696	-0.213489	0.33186	64.4413	97.6145	110.367				144.458	54.7231	151.66				-0.350578	0.251344	-0.138033	-0.079089	0.305259	64.5587	40.7679	42.3966
818	CUST_659_PI424987113	7360	9508	9607	10398	Luciferase	N/A	RC	1391	TGAAGAGAGTTTTCACTGCATACGACGATTCTGTGATTTGTATTCAGCCCATATCGTTTC	N/A	24.4081	24.2002	23.6462				36.117	35.301	35.1281				-0.170176	-0.163968	-0.171893	-0.168679	0.0041691	23.6816	20.1443	23.2599				40.6359	107.372	34.8704				-0.234499	-0.726741	-0.175849	-0.379029	0.302551	43.2552	38.4202	41.0976
819	CUST_660_PI424987113	4298	5129	25022	40669	Luciferase	N/A	RC	1421	CTGTGATTTGTATTCAGCCCATATCGTTTCATAGCTTCTGCCAACCGAACGGACATTTCG	N/A	24.095	23.8762	25.1656				37.3997	32.2319	37.2414				-0.190942	-0.130321	-0.170218	-0.163827	0.0308118	23.5297	30.1681	23.8723				34.4412	38.2303	39.0458				-0.165463	-0.102859	-0.21368	-0.160667	0.0555661	42.2954	40.9746	43.7926
820	CUST_661_PI424987113	704	956	6118	13936	Luciferase	N/A	RC	1451	ATAGCTTCTGCCAACCGAACGGACATTTCGAAGTATTCCGCGTACGTGATGTTCACCTCG	N/A	25.1766	25.2416	24.6172				38.4486	37.4651	33.8798				-0.183884	-0.17151	-0.138702	-0.164698	0.0233485	24.2688	66.7684	60.4879				33.9805	50.1581	49.0161				-0.146181	0.12423	0.09133	0.0231263	0.147545	44.0906	45.165	43.372
821	CUST_662_PI424987113	6115	7536	10085	41987	Luciferase	N/A	RC	1481	AAGTATTCCGCGTACGTGATGTTCACCTCGATATGTGCATCTGTAAAAGCAATTGTTCCA	N/A	24.0489	23.7866	25.5774				36.5744	35.2328	36.0761				-0.182082	-0.170615	-0.149363	-0.167353	0.0166015	23.4815	23.3029	23.9179				37.3157	37.3791	41.2343				-0.201165	-0.205218	-0.236535	-0.214306	0.0193571	42.4152	41.8379	44.8389
822	CUST_663_PI424987113	5763	7109	24241	41413	Luciferase	N/A	RC	1511	ATATGTGCATCTGTAAAAGCAATTGTTCCAGGAACCAGGGCGTATCTCTTCATAGCCTTA	N/A	24.0719	24.2846	25.8259				36.7348	32.5552	37.619				-0.183568	-0.127289	-0.163351	-0.158069	0.028509	23.4912	23.9317	24.6231				37.0607	36.5163	39.2222				-0.198009	-0.183514	-0.20219	-0.194571	0.00980128	42.4447	41.3073	44.1944
823	CUST_664_PI424987113	643	829	8306	44956	Luciferase	N/A	RC	1541	GGAACCAGGGCGTATCTCTTCATAGCCTTATGCAGTTGCTCTCCAGCGGTTCCATCCTCT	N/A	85.9738	68.8019	77.5797				65.687	71.8543	59.5052				0.116887	-0.0188523	0.115193	0.0710758	0.0778846	96.7168	80.9807	179.678				46.2431	103.674	529.142				0.320455	-0.107289	-0.469077	-0.0853036	0.395225	39.6436	87.9517	56.9298
824	CUST_665_PI424987113	3087	3616	23013	29526	Luciferase	N/A	RC	1571	TGCAGTTGCTCTCCAGCGGTTCCATCCTCTAGAGGATAGAATGGCGCCGGGCCTTTCTTT	N/A	54.983	55.7431	88.2926				41.5213	35.0284	38.4431				0.121957	0.201771	0.361106	0.228278	0.121758	105.638	61.1337	92.6037				44.9059	44.238	45.8308				0.371516	0.140485	0.305471	0.272491	0.118994	47.7584	41.6067	41.6101
825	CUST_666_PI424987113	9986	14440	29570	37281	Luciferase	N/A	RC	1591	TCCATCCTCTAGAGGATAGAATGGCGCCGGGCCTTTCTTTATGTTTTTGGCGTCTTCCAT	N/A	24.2904	24.0743	24.165				33.7876	32.9821	35.7703				-0.143322	-0.136726	-0.170335	-0.150128	0.0178083	42.8347	23.3537	22.524				45.1019	38.2692	50.4323				-0.0223995	-0.214494	-0.350063	-0.195652	0.164642	42.7378	42.5652	38.9847
826	CUST_671_PI424987113	11646	18428	27569	31579	mRFP	N/A	RC	41	GTACTGTTCCACGATGGTGTAGTCCTCGTTGTGGGAGGTGATGTCCAGCTTGATGTCGGT	N/A	23.9337	24.0081	37.8503				32.4109	32.8659	35.4941				-0.131681	-0.136388	0.027914	-0.0800517	0.0935306	43.97	50.8547	85.9985				43.3526	74.4622	53.659				0.00614062	-0.165605	0.204848	0.015128	0.18539	41.9042	41.2439	41.7508
827	CUST_672_PI424987113	9659	13730	14475	44903	mRFP	N/A	RC	51	ACGATGGTGTAGTCCTCGTTGTGGGAGGTGATGTCCAGCTTGATGTCGGTCTTGTAGGCG	N/A	40.4949	23.7146	52.8275				35.5696	33.5981	42.0913				0.0563209	-0.1513	0.0986679	0.00122968	0.133781	66.3096	101.594	146.929				97.9495	136.225	104.047				-0.169426	-0.127389	0.149879	-0.0489787	0.173494	33.7904	38.4646	76.4072
828	CUST_673_PI424987113	12628	21635	38723	39663	mRFP	N/A	RC	631	TGCGCACCTTGAAGCGCATGAACTCCTTGATGACGTCCTCGGAGGAGGTGAACCATGGTT	N/A	23.6206	24.4589	24.5877				31.6704	36.3427	36.4918				-0.127363	-0.171981	-0.171478	-0.15694	0.0256164	29.209	23.4949	23.5977				38.1766	38.2857	38.653				-0.116281	-0.212063	-0.214313	-0.180886	0.0559607	40.8845	43.2981	43.6632
829	CUST_674_PI424987113	1492	1756	4551	39379	mRFP	N/A	RC	639	TTGAAGCGCATGAACTCCTTGATGACGTCCTCGGAGGAGGTGAACCATGGTTGTGGCCAT	N/A	25.4413	24.3733	25.1801				38.9241	37.6496	37.3507				-0.18468	-0.188846	-0.171241	-0.181589	0.00920066	24.4545	41.4458	24.1153				36.5758	39.3033	38.7818				-0.174836	0.0230514	-0.206336	-0.119373	0.124345	44.5514	42.886	43.4441
830	CUST_719_PI424987113	7006	8890	12986	29856	MYC	NM_002467.3	RC	101	TTTATAGTACCTATAATACTAGGTACTATATACTAGGATTGAAATTCTGTGTAACTGCTA	N/A	23.7876	23.9416	24.5286				35.6948	34.2179	65.2726				-0.176254	-0.155101	-0.425058	-0.252138	0.150127	34.7704	34.657	23.8172				39.1829	41.829	37.2915				-0.0518863	-0.0816857	-0.19472	-0.109431	0.0753507	41.8225	42.1197	41.6979
831	CUST_720_PI424987113	9234	12775	34748	44092	MYC	NM_002467.3	RC	131	TACTAGGATTGAAATTCTGTGTAACTGCTATAAACGTTTTATTAAAGTTATTTACATTTA	N/A	79.5583	75.9489	31.7023				150.581	83.4985	53.7479				-0.277084	-0.0411568	-0.229271	-0.182504	0.124723	29.6147	25.3579	20.5801				262.127	124.559	187.196				-0.947004	-0.691262	-0.958849	-0.865705	0.151188	40.8593	28.047	30.914
832	CUST_721_PI424987113	11687	18584	24411	38980	MYC	NM_002467.3	RC	161	TAAACGTTTTATTAAAGTTATTTACATTTAATGGCAATATTTACAGAGAAACATTGTGTA	N/A	32.4276	24.289	24.4841				102.134	32.5717	36.3781				-0.498257	-0.127431	-0.171957	-0.265881	0.202471	23.2098	23.9353	23.5169				37.3751	36.544	38.3738				-0.206911	-0.183777	-0.212655	-0.201114	0.015287	32.9139	40.0135	43.3986
833	CUST_722_PI424987113	7993	10629	15266	30009	MYC	NM_002467.3	RC	191	ATGGCAATATTTACAGAGAAACATTGTGTAAATCTTAAAATTTTTTAAAAACAATTCTTA	N/A	24.1453	23.5847	24.6927				35.0328	32.8979	32.908				-0.161642	-0.144538	-0.124734	-0.143638	0.0184705	23.4153	23.1716	24.3363				33.0829	37.1406	37.0772				-0.150103	-0.204893	-0.182852	-0.179283	0.0275687	28.4768	41.1251	42.7733
834	CUST_723_PI424987113	3427	4076	8263	24967	MYC	NM_002467.3	RC	211	ACATTGTGTAAATCTTAAAATTTTTTAAAAACAATTCTTAAATACAAATCTGTTAAAGAA	N/A	25.5569	23.8464	23.7281				38.5046	36.3339	31.9041				-0.178004	-0.182889	-0.128584	-0.163159	0.0300425	24.2756	23.4034	23.2973				41.5464	33.9989	37.6887				-0.233364	-0.162186	-0.208905	-0.201485	0.0361645	45.638	41.5313	41.6563
835	CUST_724_PI424987113	3336	3934	9023	31798	MYC	NM_002467.3	RC	281	TGGTAAGCATAAAAAAGTTCTTTTATGCCCAAAGTCCAATTTGAGGCAGTTTACATTATG	N/A	74.5903	100.872	99.7173				66.1364	74.9718	39.4048				0.0522415	0.128874	0.403221	0.194779	0.184538	23.6958	115	54.1569				34.0674	52.9582	110.577				-0.157668	0.336765	-0.31001	-0.0436376	0.33813	39.9241	75.296	68.0222
836	CUST_725_PI424987113	465	553	17765	29788	MYC	NM_002467.3	RC	311	AAAGTCCAATTTGAGGCAGTTTACATTATGGCTAAATCTTTCAGTCTCAAGACTCAGCCA	N/A	169.118	151.726	197.921				94.8052	141.464	154.224				0.251358	0.0304165	0.10834	0.130038	0.112058	108.59	123.71	128.987				168.064	224.101	265.055				-0.189685	-0.25804	-0.312789	-0.253504	0.0616773	76.469	104.751	104.522
837	CUST_726_PI424987113	5839	7165	7794	9676	MYC	NM_002467.3	RC	341	GCTAAATCTTTCAGTCTCAAGACTCAGCCAAGGTTGTGAGGTTGCATTTGATCATGCATT	N/A	287.232	255.455	220.944				239.927	303.625	216.136				0.0781529	-0.0750223	0.00955529	0.00422863	0.0767264	200.542	220.643	199.825				404.246	298.873	317.16				-0.30444	-0.131797	-0.200628	-0.212288	0.0869102	112.027	113.014	99.0431
838	CUST_727_PI424987113	112	151	3128	43129	MYC	NM_002467.3	RC	371	AGGTTGTGAGGTTGCATTTGATCATGCATTTGAAACAAGTTCATAGGTGATTGCTCAGGA	N/A	270.385	274.307	266.219				308.452	334.772	160.401				-0.057206	-0.0865122	0.220032	0.025438	0.169159	224.043	225.48	171.601				404.235	508.168	396.563				-0.256302	-0.352899	-0.363793	-0.324332	0.0591664	91.171	28.8815	112.376
839	CUST_728_PI424987113	6013	7381	13789	40411	MYC	NM_002467.3	RC	401	TGAAACAAGTTCATAGGTGATTGCTCAGGACATTTCTGTTAGAAGGAATCGTTTTCCTTA	N/A	223.576	245.819	175.074				234.761	206.684	203.737				-0.0212009	0.0753073	-0.0658498	-0.0039145	0.0721488	176.243	198.37	162.199				510.63	474.792	319.674				-0.461994	-0.379027	-0.294658	-0.37856	0.0836692	125.435	93.7639	48.7211
840	CUST_729_PI424987113	8017	10651	31378	33503	MYC	NM_002467.3	RC	431	CATTTCTGTTAGAAGGAATCGTTTTCCTTACTTTTCCTTACGCACAAGAGTTCCGTAGCT	N/A	225.751	264.476	263.076				297.823	272.109	181.552				-0.120329	-0.0123566	0.161081	0.00946529	0.141968	240.371	213.174	207.153				474.685	376.465	364.728				-0.295524	-0.24699	-0.245678	-0.262731	0.0284072	136.322	122.498	74.7016
841	CUST_730_PI424987113	7855	10340	31508	36572	MYC	NM_002467.3	RC	461	CTTTTCCTTACGCACAAGAGTTCCGTAGCTGTTCAAGTTTGTGTTTCAACTGTTCTCGTC	N/A	227.158	213.477	142.819				289.134	218.774	170.265				-0.104771	-0.0106454	-0.0763399	-0.0639187	0.0482764	183.972	167.121	152.899				217.338	229.223	359.296				-0.0723822	-0.137226	-0.371047	-0.193552	0.157097	86.5825	96.7291	125.287
842	CUST_731_PI424987113	13797	27281	35073	35589	MYC	NM_002467.3	RC	491	GTTCAAGTTTGTGTTTCAACTGTTCTCGTCGTTTCCGCAACAAGTCCTCTTCAGAAATGA	N/A	334.931	408.982	335.636				615.389	367.99	457.133				-0.264194	0.0458672	-0.134174	-0.1175	0.155702	326.862	313.49	266.425				738.365	728.634	626.264				-0.353906	-0.366285	-0.371183	-0.363792	0.00890412	185.232	181.481	203.406
843	CUST_732_PI424987113	10394	15316	27801	38422	MYC	NM_002467.3	RC	521	GTTTCCGCAACAAGTCCTCTTCAGAAATGAGCTTTTGCTCCTCTGCTTGGACGGACAGGA	N/A	507.087	561.274	462.174				442.852	417.857	464.106				0.0588239	0.128148	-0.00181214	0.0617198	0.0650283	410.855	362.313	357.715				650.966	744.061	517.019				-0.19987	-0.312525	-0.159969	-0.224121	0.0791165	224.701	239.362	370.722
844	CUST_733_PI424987113	5329	6474	8762	43717	MYC	NM_002467.3	RC	551	GCTTTTGCTCCTCTGCTTGGACGGACAGGATGTATGCTGTGGCTTTTTTAAGGATAACTA	N/A	1316.92	1381.23	1124.97				1206.06	1371.65	1050.28				0.038188	0.00302207	0.0298342	0.0236815	0.0183726	1060.66	991.952	860.405				2094.68	2197.56	1575.09				-0.295541	-0.345449	-0.262601	-0.301197	0.0417126	552.362	550.986	824.949
845	CUST_734_PI424987113	4248	5015	8027	44944	MYC	NM_002467.3	RC	581	TGTATGCTGTGGCTTTTTTAAGGATAACTACCTTGGGGGCCTTTTCATTGTTTTCCAACT	N/A	809.191	960.436	889.183				724.117	1017.68	787.989				0.0482422	-0.0251424	0.052471	0.0251902	0.0436406	585.488	820.085	672.577				1139.89	1245.66	1242.65				-0.289345	-0.18154	-0.266608	-0.245831	0.0568261	379.766	390.668	395.887
846	CUST_735_PI424987113	6442	8131	30355	38106	MYC	NM_002467.3	RC	611	CCTTGGGGGCCTTTTCATTGTTTTCCAACTCCGGGATCTGGTCACGCAGGGCAAAAAAGC	N/A	1163.26	1065.47	970.054				928.071	952.507	920				0.0980965	0.048672	0.0230082	0.0565922	0.0381656	1070.85	899.937	887.661				1893.93	1643.1	1372.43				-0.247634	-0.261451	-0.189245	-0.232777	0.0383274	509.681	493.507	426.931
847	CUST_736_PI424987113	11220	17340	28592	38582	MYC	NM_002467.3	RC	631	TTTTCCAACTCCGGGATCTGGTCACGCAGGGCAAAAAAGCTCCGTTTTAGCTCGTTCCTC	N/A	1054.88	1133.89	942.616				1139.92	841.385	834.817				-0.0336697	0.129578	0.0527434	0.0495506	0.0816707	762.213	895.428	736.114				1306.17	1443.24	1287.07				-0.233923	-0.207307	-0.242658	-0.227962	0.0184136	390.118	443.842	395.647
848	CUST_737_PI424987113	13091	23375	23928	42991	MYC	NM_002467.3	RC	661	GCAAAAAAGCTCCGTTTTAGCTCGTTCCTCCTCTGGCGCTCCAAGACGTTGTGTGTTCGC	N/A	1821.3	1741.48	1498.47				1750.26	1731.41	1464.99				0.017278	0.00251831	0.00981192	0.0098694	0.00737999	1290.17	1282.23	1201.85				2259.36	2336.69	1805.21				-0.243337	-0.260635	-0.176677	-0.226883	0.0443312	814.653	719.237	765.772
849	CUST_738_PI424987113	2457	2998	10749	32159	MYC	NM_002467.3	RC	761	TGCATTTTCGGTTGTTGCTGATCTGTCTCAGGACTCTGACACTGTCCAACTTGACCCTCT	N/A	1852.69	2289.63	2335.93				2002.36	2061.98	2179.8				-0.0337387	0.0454805	0.0300428	0.0139282	0.0419962	1447.55	1668.65	1759.38				2775.47	2753.31	2761.28				-0.282702	-0.21749	-0.19575	-0.231981	0.0452511	619.256	779.284	736.189
850	CUST_739_PI424987113	14248	31025	32177	43250	MYC	NM_002467.3	RC	781	ATCTGTCTCAGGACTCTGACACTGTCCAACTTGACCCTCTTGGCAGCAGGATAGTCCTTC	N/A	1806.86	2079.91	1679.06				1565.44	1768.34	1469.53				0.0622879	0.0704788	0.0578891	0.063552	0.00638934	1346.26	1529.85	1259				2008.85	2149.62	1683.89				-0.173819	-0.147713	-0.126288	-0.149273	0.0238037	639.589	729.646	608.631
851	CUST_740_PI424987113	9582	13476	39418	41266	MYC	NM_002467.3	RC	911	TGTGAGGAGGTTTGCTGTGGCCTCCAGCAGAAGGTGATCCAGACTCTGACCTTTTGCCAG	N/A	2572.55	2239.29	2024.92				2173.9	1973.16	1650.43				0.0731242	0.0549482	0.0888103	0.0722942	0.0169463	2052.29	1792.24	1563.17				2661.16	2349.23	2099.47				-0.112833	-0.117531	-0.128104	-0.119489	0.00782168	1045.76	960.941	884.014
852	CUST_741_PI424987113	8106	10725	22011	40309	MYC	NM_002467.3	RC	941	AAGGTGATCCAGACTCTGACCTTTTGCCAGGAGCCTGCCTCTTTTCCACAGAAACAACAT	N/A	2753.3	2872.52	2359.71				2184.49	2547.08	2184.89				0.100503	0.0522207	0.0334289	0.0620509	0.0346008	2371.06	2528.84	2102.03				3029.05	2898.3	2405.02				-0.106363	-0.0592226	-0.0584806	-0.0746888	0.0274333	1181.79	1263.55	1051.58
853	CUST_742_PI424987113	13727	26887	32696	38989	MYC	NM_002467.3	RC	971	GAGCCTGCCTCTTTTCCACAGAAACAACATCGATTTCTTCCTCATCTTCTTGTTCCTCCT	N/A	2743.07	2646.39	2211.12				2494.11	2412.64	2057.19				0.0413203	0.0401613	0.0313391	0.0376069	0.00545889	2191.89	2114.14	2052.02				2795.37	3120.32	2666.95				-0.105621	-0.169065	-0.113835	-0.129507	0.0345038	1088.47	1085.17	1016.46
854	CUST_743_PI424987113	8353	11201	19471	25176	MYC	NM_002467.3	RC	991	GAAACAACATCGATTTCTTCCTCATCTTCTTGTTCCTCCTCAGAGTCGCTGCTGGTGGTG	N/A	1304.41	1425.89	1306.04				1185.65	1327.92	1208.67				0.0414601	0.0309147	0.0336463	0.0353404	0.00547298	982.163	1028.41	1059.41				1277.64	1414.66	1660.79				-0.114224	-0.138486	-0.195253	-0.149321	0.0415872	551.972	493.32	481.467
855	CUST_744_PI424987113	10797	16316	26890	41548	MYC	NM_002467.3	RC	1361	TGGCGGCGGCCGAGAAGCCGCTCCACATACAGTCCTGGATGATGATGTTTTTGATGAAGG	N/A	1734.78	1947.96	1521.69				1388.7	1509.26	1154.89				0.0966363	0.110817	0.119787	0.10908	0.0116728	697.998	737.349	640.772				1651.01	1672.03	1294.08				-0.373896	-0.355571	-0.305257	-0.344908	0.0355404	344.742	402.107	330.152
856	CUST_745_PI424987113	4306	5134	7416	11261	MYC	NM_002467.3	RC	1391	AGTCCTGGATGATGATGTTTTTGATGAAGGTCTCGTCGTCCGGGTCGCAGATGAAACTCT	N/A	1930.93	2078.91	2355.03				1396.63	1546.84	2033.47				0.140686	0.128391	0.0637586	0.110945	0.0413247	843.538	918.063	1014.44				2322.15	2472.16	2417.55				-0.439786	-0.430204	-0.377147	-0.415712	0.0337403	414.98	430.864	471.825
857	CUST_746_PI424987113	13532	25644	35412	39220	MYC	NM_002467.3	RC	1411	TTGATGAAGGTCTCGTCGTCCGGGTCGCAGATGAAACTCTGGTTCACCATGTCTCCTCCC	N/A	2701.17	2424.87	1866.28				2111.57	2154.3	1363.76				0.106947	0.0513819	0.136239	0.0981892	0.043101	1169.9	1171.38	974.818				2317.01	2299.13	1961.3				-0.29678	-0.292863	-0.303621	-0.297755	0.00544472	537.611	580.889	498.754
858	CUST_747_PI424987113	7829	10229	18013	38994	MYC	NM_002467.3	RC	1439	AGATGAAACTCTGGTTCACCATGTCTCCTCCCAGCAGCTCGGTCACCATCTCCAGCTGGT	N/A	1830.59	1879.26	1769.91				1445.82	1507.91	1709.8				0.102478	0.0956105	0.0150066	0.0710316	0.0486404	1517.84	1445.98	1454.18				2175.66	1953.37	1774.47				-0.156366	-0.130622	-0.0864522	-0.12448	0.0353592	845.072	836.172	893.194
859	CUST_748_PI424987113	2062	2511	20520	29731	MYC	NM_002467.3	RC	1691	GGTAGAAGTTCTCCTCCTCGTCGCAGTAGAAATACGGCTGCACCGAGTCGTAGTCGAGGT	N/A	2905.53	3693.65	3605.82				2694.78	3712.82	3070.44				0.0327033	-0.00224768	0.0698037	0.0334198	0.0360311	878.906	1016.38	1023.62				2859	3254.09	2976.51				-0.512272	-0.505375	-0.463569	-0.493739	0.0263541	760.947	807.624	809.051
860	CUST_749_PI424987113	12241	20360	26479	42188	MYC	NM_002467.3	RC	1721	AATACGGCTGCACCGAGTCGTAGTCGAGGTCATAGTTCCTGTTGGTGAAGCTAACGTTGA	N/A	4931.83	4988.98	3637.04				4595.41	4559.23	3229.36				0.0306839	0.03912	0.0516317	0.0404785	0.0105398	1117.61	1092.09	983.129				3747.9	3673.01	3300.78				-0.525498	-0.526763	-0.526007	-0.526089	0.000636725	663.563	759.343	621.671
861	CUST_750_PI424987113	1345	1584	36357	38394	MYC	NM_002467.3	RC	1751	CATAGTTCCTGTTGGTGAAGCTAACGTTGAGGGGCATCGTCGCGGGAGGCTGCTGGTTTT	N/A	4917.23	5716.86	5318.41				3801.14	4626.44	4234.58				0.111807	0.0919106	0.0989718	0.100896	0.0100866	1218.18	1434.87	1370.71				4638.12	5063.27	4676.47				-0.58063	-0.54762	-0.532972	-0.553741	0.0244112	827.639	1015.37	986.827
862	CUST_751_PI424987113	14121	30006	44125	45082	MYC	NM_002467.3	RC	1767	GAAGCTAACGTTGAGGGGCATCGTCGCGGGAGGCTGCTGGTTTTCCACTACCCGAAAAAA	N/A	5489.57	4544.47	4681.28				4848.63	3591.96	4209.07				0.0539191	0.102152	0.0461781	0.0674164	0.0303298	1239.08	1085.19	1251.37				5803.63	4664.21	5263.94				-0.670601	-0.633272	-0.623926	-0.6426	0.0246958	1049.12	753.639	848.592
863	CUST_752_PI424987113	14206	30745	41453	41754	MYC	NM_002467.3	RC	1951	TGTTGTAAGTTCCAGTGCAAAGTGCCCGCCCGCTGCTATGGGCAAAGTTTCGTGGATGCG	N/A	3752.46	3335.98	3110.03				3510.47	3245.42	3115.16				0.02895	0.0119535	-0.00071578	0.0133959	0.0148854	2198.06	2118.68	2017.6				4301.96	3773.31	3629.36				-0.291628	-0.250656	-0.254994	-0.265759	0.0225074	2729.73	2501.06	2459.41
864	CUST_753_PI424987113	9039	12419	13584	29101	MYC	NM_002467.3	RC	2176	TGGAATTACTACAGCGAGTTAGATAAAGCCCCGAAAACCGGCTTTTATACTCAGCGCGAT	N/A	92.0601	113.458	137.889				132.065	125.263	213.537				-0.156716	-0.0429851	-0.189944	-0.129882	0.0770669	60.4022	95.9799	42.1598				39.4417	175.381	70.9921				0.185097	-0.261803	-0.226312	-0.101006	0.248407	41.3385	41.0542	47.4494
865	CUST_754_PI424987113	4833	5807	21770	41527	MYC	NM_002467.3	RC	2191	GAGTTAGATAAAGCCCCGAAAACCGGCTTTTATACTCAGCGCGATCCCTCCCTCCGTTCT	N/A	410.337	326.073	373.778				392.419	330.388	429.289				0.0193904	-0.00570969	-0.0601355	-0.0154849	0.0406541	504.479	350.193	484.08				593.294	479.248	488.422				-0.0704273	-0.136253	-0.00387844	-0.0701863	0.0661876	378.651	322.748	430.067
866	CUST_758_PI424987113	83	52	7132	20932	Puromycin Resistance	N/A	RC	581	GGCTTGTACTCGGTCATGGAAGGTCGTCTCCTTGTGGGTTGTGGCAAGCTTATCATCGTG	N/A	158.608	117.22	107.827				149.893	192.101	70.4934				0.0245432	-0.214529	0.184579	-0.00180217	0.200854	246.834	167.892	168.827				285.33	263.803	136.971				-0.062943	-0.19625	0.0908134	-0.0561266	0.143653	176.469	180.983	170.028
867	CUST_759_PI424987113	9253	12880	16879	32963	Puromycin Resistance	N/A	RC	611	CTTGTGGGTTGTGGCAAGCTTATCATCGTGTTTTTCAAAGGAAAACCACGTCCCCGTGGT	N/A	25.2714	27.4588	23.8538				34.0391	32.9708	34.0431				-0.129349	-0.0794479	-0.154473	-0.12109	0.0381883	67.5015	49.5718	40.9892				83.5856	153.74	41.3121				-0.0928178	-0.491552	-0.00340815	-0.195926	0.259894	41.0813	40.9672	42.5987
868	CUST_760_PI424987113	2820	3292	8276	32269	Puromycin Resistance	N/A	RC	631	TATCATCGTGTTTTTCAAAGGAAAACCACGTCCCCGTGGTTCGGGGGGCCTAGACGTTTT	N/A	57.5131	56.9454	84.8565				99.4575	85.4121	72.8556				-0.237871	-0.176061	0.0662222	-0.115903	0.160724	102.772	99.7098	108.047				85.7534	118.513	155.922				0.0786213	-0.0750283	-0.159293	-0.0519001	0.120632	35.8	66.945	38.1941
869	CUST_812_PI424987113	2657	3194	20742	33829	TetKRAB	N/A	RC	14	ATTTCAAATGCAGTCTCTGAATCAGGATGGGTCTCTTGGTGAATTTCTCTCTCCACCAGC	N/A	103.773	121.386	102.914				127.192	87.152	48.6591				-0.0883752	0.143893	0.32531	0.126942	0.207363	90.8607	74.0035	129.007				129.826	98.4371	71.3227				-0.154985	-0.123907	0.257386	-0.00716859	0.229637	100.036	81.5406	90.6434
870	CUST_813_PI424987113	7573	9843	24638	28772	TetKRAB	N/A	RC	31	TGAATCAGGATGGGTCTCTTGGTGAATTTCTCTCTCCACCAGCCAGGGCTCTTCTCCCTT	N/A	253.777	195.524	243.195				239.273	120.705	297.602				0.0255591	0.209475	-0.0876806	0.0491178	0.149972	307.99	295.896	298.739				287.877	337.009	254.603				0.0293298	-0.056502	0.0694291	0.0140856	0.0643346	297.508	270.621	278.123
871	CUST_814_PI424987113	10891	16592	18227	39326	TetKRAB	N/A	RC	79	CTCTTCTCCCTTCTCCAACCGGAGGATCACATCTGGCTTAGTAAGCTGATAACCCAAGGA	N/A	427.329	445.887	380.791				447.983	403.946	381.845				-0.020499	0.0429008	-0.00119998	0.00706727	0.0324984	392.799	410.627	380.029				735.005	545.051	566.16				-0.27212	-0.122989	-0.173122	-0.18941	0.0758877	370.798	374.338	442.851
872	CUST_815_PI424987113	7618	9880	15384	19661	TetKRAB	N/A	RC	101	AGGATCACATCTGGCTTAGTAAGCTGATAACCCAAGGAAACCAGGTTCTTATAGTTCTCC	N/A	41.6596	19.1984	49.9432				37.9447	902.144	35.1876				0.0405632	-1.67201	0.152087	-0.49312	1.02247	23.3735	114.692	23.4917				34.2964	73.1072	36.0047				-0.166525	0.195575	-0.185445	-0.0521318	0.214729	41.2381	38.0747	40.728
873	CUST_816_PI424987113	4590	5476	35660	39809	TetKRAB	N/A	RC	139	AACCAGGTTCTTATAGTTCTCCAGCATCACATTTCTGTACACGATCTGCTGAGCAGTGTC	N/A	198.068	235.726	173.702				46.1781	126.054	95.9177				0.632379	0.271851	0.257905	0.387378	0.212291	121.821	149.968	121.16				260.957	212.661	181.323				-0.330848	-0.151689	-0.175095	-0.219211	0.0973868	182.606	181.321	163.355
874	CUST_817_PI424987113	8148	10759	15542	16946	TetKRAB	N/A	RC	161	AGCATCACATTTCTGTACACGATCTGCTGAGCAGTGTCCAGCAGCTTCCACTCCTCCCTG	N/A	115.848	92.329	64.1093				78.7551	38.5773	78.0915				0.16761	0.379006	-0.0856827	0.153644	0.232659	75.0363	71.6537	83.3878				44.1174	165.107	43.7845				0.230661	-0.362527	0.279782	0.0493051	0.357502	62.3762	161.425	88.6159
875	CUST_818_PI424987113	2831	3383	16214	20644	TetKRAB	N/A	RC	191	GCAGTGTCCAGCAGCTTCCACTCCTCCCTGGTGAAGTCCACAAATACATCCTTGAAGGTC	N/A	1620.73	1732.79	1770.87				1902.92	1857.12	2047.81				-0.0697104	-0.0300951	-0.0631044	-0.0543033	0.0212235	2006.88	1953.09	1855.68				2210.25	2113.42	2016.36				-0.0419186	-0.0342645	-0.0360643	-0.0374158	0.00400203	2632	2885.76	2764.22
876	CUST_819_PI424987113	13417	24873	36745	37920	TetKRAB	N/A	RC	221	GTGAAGTCCACAAATACATCCTTGAAGGTCACCAGTGTCCGGGACCAGGCAGTTAGTGAC	N/A	82.1411	86.4646	127.022				39.5646	41.713	57.5668				0.317254	0.316567	0.343706	0.325842	0.0154744	68.98	68.7863	75.6958				80.4167	45.1458	111.433				-0.0666235	0.182885	-0.167943	-0.0172274	0.180555	49.9333	42.7733	138.442
877	CUST_820_PI424987113	11933	19268	25744	42796	TetKRAB	N/A	RC	251	ACCAGTGTCCGGGACCAGGCAGTTAGTGACTTAGCATCCATGCCCTCCTTGTTCTTGATG	N/A	213.802	195.61	242.815				191.458	140.215	118.46				0.0479398	0.144596	0.311704	0.16808	0.133441	274.057	228.263	274.445				242.718	291.101	353.962				0.05274	-0.105608	-0.1105	-0.0544562	0.0928668	341.579	317.915	44.629
878	CUST_821_PI424987113	1083	1345	27461	28851	TetKRAB	N/A	RC	281	TTAGCATCCATGCCCTCCTTGTTCTTGATGATACTTCCTTGAGTGACAGCAGAGTGCTGA	N/A	230.582	232.18	268.118				283.23	179.58	304.79				-0.0893131	0.111567	-0.055675	-0.0111402	0.107591	314.113	245.588	357.743				279.611	317.935	338.089				0.0505322	-0.112132	0.0245396	-0.0123534	0.0873826	385.952	351.006	390.364
879	CUST_822_PI424987113	9082	12462	14480	32861	TetKRAB	N/A	RC	311	ATACTTCCTTGAGTGACAGCAGAGTGCTGAGGAGACAAAGCACCACCGCCGTCGACCTTT	N/A	61.5533	91.1313	99.1225				73.5657	38.7143	39.6791				-0.0774239	0.371796	0.39761	0.230661	0.267121	113.94	99.055	123.407				63.6805	72.1344	47.856				0.252671	0.137734	0.411405	0.26727	0.137419	51.3412	53.0032	53.596
880	CUST_823_PI424987113	4364	5253	7238	17884	TetKRAB	N/A	RC	341	GGAGACAAAGCACCACCGCCGTCGACCTTTCTCTTCTTTTTTGGCGACCCACTTTCACAT	N/A	6676.33	6562	7159.34				7628.68	7569.02	8844.33				-0.0579117	-0.0620035	-0.0917921	-0.0705691	0.0184932	7609.29	8076.48	9418.47				9457.55	11345.6	11195.2				-0.0944346	-0.147605	-0.0750517	-0.105697	0.0375649	4434.83	6131.73	5431.27
881	CUST_824_PI424987113	5494	6762	8366	11511	TetKRAB	N/A	RC	371	CTCTTCTTTTTTGGCGACCCACTTTCACATTTAAGTTGTTTTTCTAATCCGCATATGATC	N/A	45.033	23.7118	22.9859				39.3962	35.8772	44.7256				0.0580768	-0.179854	-0.289093	-0.136957	0.177516	23.0064	21.2002	23.159				41.472	73.654	35.5688				-0.255906	-0.540856	-0.186349	-0.327704	0.187843	42.2203	41.516	41.0171
882	CUST_825_PI424987113	7883	10368	16276	24473	TetKRAB	N/A	RC	401	TTAAGTTGTTTTTCTAATCCGCATATGATCAATTCAAGGCCGAATAAGAAGGCTGGCTCT	N/A	24.8351	23.5562	24.3276				35.385	32.5737	32.0647				-0.153754	-0.140763	-0.119927	-0.138148	0.0170644	39.6921	24.6243	23.4511				46.709	36.7055	39.5249				-0.0706962	-0.173367	-0.226708	-0.156924	0.0792951	44.1301	40.7742	42.5784
883	CUST_826_PI424987113	5927	7399	13677	30656	TetKRAB	N/A	RC	431	AATTCAAGGCCGAATAAGAAGGCTGGCTCTGCACCTTGGTGATCAAATAATTCGATAGCT	N/A	440.004	446.099	403.909				367.513	438.604	420.042				0.0781831	0.00735788	-0.0170088	0.0228441	0.0494494	276.092	297.223	272.99				460.349	288.202	398.198				-0.222034	0.0133862	-0.163951	-0.1242	0.122641	233.05	268.629	263.467
884	CUST_827_PI424987113	5722	6994	40852	43530	TetKRAB	N/A	RC	461	GCACCTTGGTGATCAAATAATTCGATAGCTTGTCGTAATAATGGCGGCATACTATCAGTA	N/A	23.6602	24.9188	26.5594				40.3554	36.7825	36.5775				-0.231882	-0.169115	-0.138995	-0.179997	0.0473902	23.4039	23.7764	25.2962				34.2477	39.1636	39.1141				-0.165342	-0.216737	-0.189279	-0.190453	0.0257175	41.7513	44.0419	45.2216
885	CUST_828_PI424987113	10284	15113	20352	42763	TetKRAB	N/A	RC	491	TGTCGTAATAATGGCGGCATACTATCAGTAGTAGGTGTTTCCCTTTCTTCTTTAGCGACT	N/A	210.815	56.9136	24.7001				250.024	35.2277	70.0052				-0.0740803	0.208332	-0.452431	-0.10606	0.33154	244.403	43.6724	25.1496				179.413	40.3429	38.8258				0.134252	0.03444	-0.18859	-0.00663273	0.165294	256.769	57.1877	527.055
886	CUST_829_PI424987113	10178	14814	22878	33839	TetKRAB	N/A	RC	521	GTAGGTGTTTCCCTTTCTTCTTTAGCGACTTGATGCTCTTGATCTTCCAATACGCAACCT	N/A	107.949	36.2318	69.4871				53.0045	106.633	86.8894				0.308908	-0.468803	-0.0970623	-0.0856527	0.388981	75.0356	37.1646	57.6546				141.268	38.9581	276.511				-0.274775	-0.0204674	-0.680878	-0.325374	0.3331	119.643	79.6175	52.8645
887	CUST_830_PI424987113	3411	3981	6332	9400	TetKRAB	N/A	RC	551	TGATGCTCTTGATCTTCCAATACGCAACCTAAAGTAAAATGCCCCACAGCGCTGAGTGCA	N/A	25.1866	23.9775	38.0954				38.8177	36.8064	37.4188				-0.18786	-0.18612	0.00778246	-0.122066	0.112455	52.2722	54.5125	56.8156				115.663	40.7665	42.3498				-0.344925	0.126192	0.127617	-0.0303721	0.272412	44.6071	42.1561	101.302
888	CUST_831_PI424987113	11531	18104	24543	29295	TetKRAB	N/A	RC	581	AAAGTAAAATGCCCCACAGCGCTGAGTGCATATAATGCATTCTCTAGTGAAAAACCTTGT	N/A	24.7497	23.7422	23.6424				32.4177	31.8733	32.7127				-0.117212	-0.127905	-0.141025	-0.128714	0.0119268	23.4693	23.3092	23.1764				42.0303	37.7764	37.0276				-0.253063	-0.209693	-0.20348	-0.222079	0.0270125	42.5168	41.6601	41.6966
889	CUST_832_PI424987113	5818	7236	10241	14272	TetKRAB	N/A	RC	611	TATAATGCATTCTCTAGTGAAAAACCTTGTTGGCATAAAAAGGCTAATTGATTTTCGAGA	N/A	24.0328	23.6095	24.3933				36.7969	34.9438	33.8467				-0.185006	-0.170283	-0.142246	-0.165845	0.021723	23.4407	23.1651	23.5639				33.3456	35.8128	41.3648				-0.153068	-0.189205	-0.244384	-0.195552	0.0459877	41.9012	41.2804	42.9386
890	CUST_833_PI424987113	10097	14725	20357	43135	TetKRAB	N/A	RC	641	TGGCATAAAAAGGCTAATTGATTTTCGAGAGTTTCATACTGTTTTTCTGTAGGCCGTGTA	N/A	23.8181	47.0739	26.0326				33.6546	34.4042	37.4194				-0.150137	0.136169	-0.15758	-0.0571827	0.167489	23.478	57.4542	24.3503				35.0506	42.3112	40.2154				-0.174035	0.132866	-0.217888	-0.0863522	0.191111	40.8289	69.9802	44.7591
891	CUST_834_PI424987113	14022	28940	35233	35647	TetKRAB	N/A	RC	671	GTTTCATACTGTTTTTCTGTAGGCCGTGTACCTAAATGTACTTTTGCTCCATCGCGATGA	N/A	23.7861	24.0563	24.3559				32.8496	35.1827	35.7668				-0.140208	-0.1651	-0.166875	-0.157394	0.0149105	23.2538	25.4895	23.5487				36.8567	38.0642	37.8115				-0.200023	-0.174155	-0.205657	-0.193278	0.0167991	41.3609	42.3679	42.4291
892	CUST_835_PI424987113	14143	30180	32462	37601	TetKRAB	N/A	RC	701	CCTAAATGTACTTTTGCTCCATCGCGATGACTTAGTAAAGCACATCTAAAACTTTTAGCG	N/A	24.6768	23.5697	24.6706				33.0964	43.9142	36.6142				-0.127492	-0.270251	-0.17147	-0.189738	0.0731115	24.3252	23.3169	23.7181				37.1607	38.2087	38.2506				-0.184027	-0.214491	-0.207559	-0.202026	0.0159682	42.7059	42.8879	42.8883
893	CUST_836_PI424987113	1544	1875	4279	28641	TetKRAB	N/A	RC	731	CTTAGTAAAGCACATCTAAAACTTTTAGCGTTATTACGTAAAAAATCTTGCCAGCTTTCC	N/A	24.987	24.2548	24.3813				38.026	37.7033	32.6752				-0.182366	-0.191582	-0.127162	-0.167037	0.0348386	21.6103	23.6371	23.3361				68.8864	34.395	38.9227				-0.503473	-0.162902	-0.222175	-0.296184	0.181948	40.3473	42.5938	26.2785
894	CUST_837_PI424987113	4244	5013	29835	43405	TetKRAB	N/A	RC	761	TTATTACGTAAAAAATCTTGCCAGCTTTCCCCTTCTAAAGGGCAAAAGTGAGTATGGTGC	N/A	80.9416	107.28	81.2498				78.2259	62.5991	97.9991				0.0148209	0.233951	-0.0813998	0.0557906	0.161618	147.245	182.336	177.56				144.804	52.2272	53.7729				0.00726	0.542977	0.51878	0.356339	0.302553	66.3427	118.544	111.882
895	CUST_838_PI424987113	8547	11456	42171	44214	TetKRAB	N/A	RC	791	CCTTCTAAAGGGCAAAAGTGAGTATGGTGCCTATCTAACATCTCAATGGCTAAGGCGTCG	N/A	24.0005	26.0666	26.9351				34.9409	36.8914	37.0377				-0.163114	-0.15084	-0.138326	-0.15076	0.0123942	23.472	24.9833	29.7428				39.2022	38.9723	40.7305				-0.22276	-0.193106	-0.136539	-0.184135	0.0438052	42.3102	44.721	170.468
896	CUST_839_PI424987113	6606	8424	15635	22125	TetKRAB	N/A	RC	821	CTATCTAACATCTCAATGGCTAAGGCGTCGAGCAAAGCCCGCTTATTTTTTACATGCCAA	N/A	24.0212	24.5407	23.9756				36.248	33.2778	32.2662				-0.178688	-0.132268	-0.128978	-0.146645	0.0277995	21.0483	23.5406	23.5986				78.3091	41.8172	36.2959				-0.570596	-0.249538	-0.186972	-0.335702	0.205816	41.7419	43.0969	40.868
897	CUST_840_PI424987113	9773	14033	24895	40830	TetKRAB	N/A	RC	851	AGCAAAGCCCGCTTATTTTTTACATGCCAATACAATGTAGGCTGCTCTACACCTAGCTTC	N/A	24.1236	24.1385	25.445				33.8928	32.1056	37.6082				-0.147666	-0.12387	-0.16968	-0.147072	0.0229108	23.6293	23.4421	29.089				34.1361	38.9917	40.4132				-0.159762	-0.220976	-0.142794	-0.174511	0.0411244	41.303	42.3485	43.8239
898	CUST_841_PI424987113	245	323	23421	23599	TetKRAB	N/A	RC	881	TACAATGTAGGCTGCTCTACACCTAGCTTCTGGGCGAGTTTACGGGTTGTTAAACCTTCG	N/A	26.4558	23.6312	23.6336				39.693	31.6746	31.6778				-0.176193	-0.127225	-0.127227	-0.143548	0.0282711	83.2702	23.1935	43.3919				45.7412	36.7897	41.2222				0.260182	-0.20036	0.0222781	0.0273667	0.230313	45.6328	40.9994	41.2527
899	CUST_842_PI424987113	11547	18290	34281	44179	TetKRAB	N/A	RC	911	TGGGCGAGTTTACGGGTTGTTAAACCTTCGATTCCGACCTCATTAAGCAGCTCTAATGCG	N/A	24.0999	24.3792	26.058				32.8223	35.3854	36.4642				-0.134154	-0.161804	-0.145926	-0.147295	0.0138757	23.7517	35.7646	24.6113				35.4397	40.4358	41.8892				-0.173795	-0.0533129	-0.230968	-0.152692	0.0906881	40.9943	42.2413	45.6534
900	CUST_843_PI424987113	14080	29555	30514	42505	TetKRAB	N/A	RC	941	ATTCCGACCTCATTAAGCAGCTCTAATGCGCTGTTAATCACTTTACTTTTATCTAATCTA	N/A	23.6739	24.5436	26.0489				32.8207	33.062	35.6321				-0.141878	-0.129391	-0.136052	-0.135774	0.00624776	22.7274	23.233	25.1333				44.0922	38.8979	38.3697				-0.287811	-0.223821	-0.183739	-0.23179	0.052492	41.9079	43.052	187.104
901	CUST_844_PI424987113	13383	24802	27807	39304	TetKRAB	N/A	RC	971	CTGTTAATCACTTTACTTTTATCTAATCTAGCCATGGTTGAATTGACCGGTCGGTCCAGT	N/A	23.8529	24.4804	24.9346				31.989	33.0845	37.0911				-0.12746	-0.130807	-0.172468	-0.143578	0.0250755	23.3695	24.125	23.7986				38.1695	37.029	38.6345				-0.213067	-0.186074	-0.210424	-0.203189	0.01488	41.903	41.8841	43.3374
902	CUST_845_PI424987113	3649	4302	9885	34365	TetKRAB	N/A	RC	991	ATCTAATCTAGCCATGGTTGAATTGACCGGTCGGTCCAGTTGTTCTTGGTAGGCTGCCGC	N/A	24.5433	41.7228	24.4251				37.9306	37.8156	35.4544				-0.189057	0.0427019	-0.161833	-0.10273	0.126681	23.8085	43.1178	34.5194				36.4204	38.337	40.2442				-0.184613	0.0510385	-0.0666402	-0.0667383	0.117826	43.2127	41.1815	42.2896
903	CUST_846_PI424987113	14631	39658	42184	44752	TetKRAB	N/A	RC	1061	CAGACTTCGTGCTGGACTAAGTAGAGAGCCTGTAAGTGAGCTTGGAGAGAGGGGCTGTTA	N/A	55.994	26.0252	65.0781				40.1279	37.8398	49.4324				0.144695	-0.162554	0.119423	0.0338545	0.170564	84.7857	124.689	136.56				133.255	50.4934	162.543				-0.196361	0.392593	-0.075644	0.040196	0.311096	37.2308	44.3433	389.821
904	CUST_847_PI424987113	1466	1741	34193	37504	TetKRAB	N/A	RC	1081	GACTAAGTAGAGAGCCTGTAAGTGAGCTTGGAGAGAGGGGCTGTTAGTAACTCTTGTCAT	N/A	103.808	41.011	84.569				44.6048	42.0147	41.8775				0.366847	-0.0105	0.305231	0.220526	0.202432	111.238	98.9955	95.6747				131.184	102.213	90.1811				-0.0716255	-0.0138923	0.0256816	-0.0199454	0.0489352	41.241	42.3123	36.0143
905	CUST_905_PI424987113	2905	3425	31786	39161	TUBA1B	NM_006082.2	RC	11	ACTTTACTTTGAGATATGATGGAAAAATATTACAGGTACACATGGAAAAGACATGATCAC	N/A	23.6173	24.371	29.604				54.7891	33.5543	37.0402				-0.365464	-0.138875	-0.0973234	-0.200554	0.144319	23.771	47.729	23.569				34.1173	43.3064	38.6119				-0.156926	0.0422304	-0.214381	-0.109692	0.134669	39.2249	43.0033	43.6711
906	CUST_906_PI424987113	11358	17780	25804	28393	TUBA1B	NM_006082.2	RC	41	TACAGGTACACATGGAAAAGACATGATCACCAAGTGAAAACAATCTAACCAGAAAGCTTT	N/A	31.319	23.6323	50.1428				33.9553	31.9105	49.3638				-0.0350997	-0.130426	0.00679956	-0.0529089	0.0703251	83.658	23.183	24.3255				43.0754	36.8859	36.7215				0.288278	-0.201691	-0.178859	-0.0307575	0.276528	40.9807	40.7038	64.0318
907	CUST_907_PI424987113	7402	9623	18405	39109	TUBA1B	NM_006082.2	RC	71	CAAGTGAAAACAATCTAACCAGAAAGCTTTAACGTCTGTCAGTTAAGCTGAAGCTGAAAT	N/A	286.604	87.8232	44.7942				45.4745	88.034	38.6922				0.799515	-0.00104108	0.0635978	0.287357	0.444718	86.7099	105.227	98.6658				41.9851	46.2754	47.5171				0.314974	0.356777	0.317317	0.329689	0.0234878	109.655	123.623	97.5889
908	CUST_908_PI424987113	1103	1271	2731	33475	TUBA1B	NM_006082.2	RC	101	AACGTCTGTCAGTTAAGCTGAAGCTGAAATTCTGGGAGCATGACATGCTGCAGGGCCAAA	N/A	226.648	232.859	257.673				205.702	154.004	229.616				0.0421136	0.179561	0.0500679	0.090581	0.0771619	249.098	197.233	278.62				282.747	183.358	106.553				-0.0550288	0.0316783	0.417449	0.131366	0.25152	218.937	251.759	281.104
909	CUST_909_PI424987113	11636	18501	24652	43885	TUBA1B	NM_006082.2	RC	131	TCTGGGAGCATGACATGCTGCAGGGCCAAAAGGAATGGATAATTAGTATTCCTCTCCTTC	N/A	302.449	247.978	203.189				220.474	218.145	135.533				0.137294	0.0556674	0.175854	0.122939	0.0613659	252.79	289.498	231.011				340.572	236.963	299.791				-0.12945	0.0869651	-0.113187	-0.0518904	0.120527	328.785	300.231	277.756
910	CUST_910_PI424987113	11648	18433	29619	31848	TUBA1B	NM_006082.2	RC	161	AGGAATGGATAATTAGTATTCCTCTCCTTCTTCCTCACCCTCTCCTTCAACAGAATCCAC	N/A	1599.78	1547.7	1629.76				1697.09	1584.09	1615.69				-0.0256454	-0.0100933	0.00376481	-0.010658	0.0147132	1803.69	1821.03	1983.03				2647.73	2006.68	2222.09				-0.166712	-0.0421606	-0.0494316	-0.0861013	0.0699053	1640.87	1567.78	1514.77
911	CUST_911_PI424987113	8954	12332	30577	34594	TUBA1B	NM_006082.2	RC	301	CCACGTACCAGTGAACAAAGGCACGCTTGGCATACATCAGGTCAAACTTGTGGTCCAGGC	N/A	2995.03	3207.45	2959.05				2533.86	2390.09	2539.01				0.0726197	0.127746	0.0664873	0.0889509	0.033737	3046.25	2924	2901.99				3174.2	2861.95	2764.64				-0.0178686	0.00931427	0.0210584	0.00416802	0.0199672	2628.39	2698.57	2526.03
912	CUST_912_PI424987113	8231	11007	40413	42443	TUBA1B	NM_006082.2	RC	461	GTTGATGCCAACCTTGAAGCCAGTGGGGCACCAATCCACAAACTGGATGCTGCGCTTGGT	N/A	8046.17	6285.7	6242.04				5785.16	4600.1	4627.4				0.143274	0.135587	0.12999	0.136283	0.00666963	6899.94	5880.11	6099.12				7018.41	5595.06	5665.59				-0.00739349	0.0215803	0.0320221	0.015403	0.020421	7954.65	6393.15	6325.24
913	CUST_913_PI424987113	11826	18939	23700	26876	TUBA1B	NM_006082.2	RC	491	CCAATCCACAAACTGGATGCTGCGCTTGGTTTTGATGGTGGCAATGGCAGCATTGACATC	N/A	6377.9	6368.81	6194.04				4921.6	4415.45	4485.07				0.112571	0.159083	0.140205	0.137286	0.0233929	5641.87	5603.34	5715.65				5028.77	5692.36	5192.39				0.0499609	-0.00684546	0.041698	0.0282712	0.0306912	5708.19	5587.26	5536.66
914	CUST_914_PI424987113	5914	7305	15411	42935	TUBA1B	NM_006082.2	RC	521	TTTGATGGTGGCAATGGCAGCATTGACATCTTTGGGAACCACGTCACCACGGTACAACAG	N/A	3006.56	3364.43	2602.5				2415.34	2736.27	1981.34				0.0950919	0.0897528	0.118431	0.101092	0.0152513	2857.2	3128.01	2578.46				3044.59	3099.2	2372.82				-0.0275888	0.00401881	0.0360962	0.0041754	0.0318427	2673	2753.15	2430.05
915	CUST_915_PI424987113	2661	3196	3696	33544	TUBA1B	NM_006082.2	RC	551	TTTGGGAACCACGTCACCACGGTACAACAGGCAGCAAGCCATGTATTTACCATGGCGAGG	N/A	3483.2	3512.11	4124.38				2946.57	2664.12	3275.05				0.0726627	0.120015	0.100141	0.0976061	0.0237775	3235.97	3359.24	4064.16				3196.36	3395.32	3622.73				0.00535002	-0.00464019	0.0499348	0.0168815	0.0290575	3071.74	3182	3724.13
916	CUST_916_PI424987113	2413	2887	21928	40227	TUBA1B	NM_006082.2	RC	581	GCAGCAAGCCATGTATTTACCATGGCGAGGGTCACATTTCACCATCTGGTTGGCTGGCTC	N/A	2713.66	3327.51	2602.85				2619.33	2963.85	2185.41				0.0153659	0.050263	0.0759167	0.0471818	0.0303928	2660.59	3265.85	2606.84				2761.68	3214.27	2372.32				-0.0161951	0.00691348	0.0409411	0.0105532	0.0287414	2798.54	3277.42	2538.43
917	CUST_917_PI424987113	9579	13556	19328	26425	TUBA1B	NM_006082.2	RC	611	GTCACATTTCACCATCTGGTTGGCTGGCTCAAAGCAAGCATTGGTGATCTCTGCTACAGA	N/A	6730.14	6680.65	6488.57				5733.91	5950.8	5252.05				0.069573	0.0502434	0.0918199	0.0705454	0.0208053	6185.12	6227.4	6168.28				6708.48	6673.55	6438.93				-0.0352758	-0.0300499	-0.01865	-0.0279919	0.00850178	6786.93	6722.58	6452.63
918	CUST_918_PI424987113	10935	16651	27752	29877	TUBA1B	NM_006082.2	RC	646	AAGCATTGGTGATCTCTGCTACAGAAAGCTGTTCATGGTAGGCTTTCTCAGCAGAGATGA	N/A	5540.23	5921.82	5948.79				4273.73	4433.31	4462.61				0.11272	0.125727	0.12484	0.121096	0.00726691	4957.3	5515.81	5651.99				4452.94	5513.85	4796.04				0.0465982	0.000153721	0.071318	0.0393566	0.0361306	5361.23	5614.95	5614.08
919	CUST_919_PI424987113	6909	8819	14443	34671	TUBA1B	NM_006082.2	RC	671	AAGCTGTTCATGGTAGGCTTTCTCAGCAGAGATGACAGGGGCATATGTGGCCAGAGGGAA	N/A	5974.31	6267.7	6379.29				4502.32	5142.44	4961.6				0.122851	0.0859389	0.109151	0.10598	0.0186593	6125.93	6440.53	5895.51				5244.71	5688.59	5112.55				0.0674503	0.0539168	0.0618832	0.0610834	0.00680211	6867.82	7020.95	6342.97
920	CUST_920_PI424987113	12163	20068	27640	31418	TUBA1B	NM_006082.2	RC	761	CTGGAATTCTGTCAGGTCAACATTCAGGGCTCCATCAAATCTCAGGGAAGCAGTGATGGA	N/A	5343.29	5389.5	5341.94				4840.78	4547.73	4462.16				0.0428937	0.0737534	0.0781537	0.0649336	0.0192135	5386.79	5163.36	5225.42				5254.27	5399.25	5549.65				0.0108172	-0.019401	-0.026145	-0.0115762	0.0196842	4969.94	4872.52	5282.18
921	CUST_921_PI424987113	4570	5464	25812	26391	TUBA1B	NM_006082.2	RC	797	AAATCTCAGGGAAGCAGTGATGGAGGACACAATCTGGCTAATAAGGCGGTTAAGGTTAGT	N/A	3604.06	4124.38	4212.84				3064.38	3601.12	3628.16				0.0704497	0.0589214	0.0648879	0.064753	0.00576533	3938.34	4163.51	4222.93				4210.51	4141.49	3985.18				-0.0290214	0.00230331	0.0251654	-0.000517541	0.0272033	3578.89	3846.7	3956.25
922	CUST_922_PI424987113	1868	2228	11592	42476	TUBA1B	NM_006082.2	RC	821	GGACACAATCTGGCTAATAAGGCGGTTAAGGTTAGTGTAGGTTGGGCGCTCGATATCGAG	N/A	2309.72	2678.5	2307.57				2141.08	2099.67	2063.97				0.0329273	0.105739	0.048451	0.0623725	0.0383503	2396.93	2765.3	2277.86				2544.23	2674.91	2126.59				-0.0259016	0.0144339	0.0298435	0.00612527	0.0287863	2131.66	2356.59	2020.32
923	CUST_923_PI424987113	14155	30229	39700	43626	TUBA1B	NM_006082.2	RC	851	GTTAGTGTAGGTTGGGCGCTCGATATCGAGGTTTCTACGACAGATGTCATAGATGGCCTC	N/A	3489.18	2651.99	2689.64				2768.82	2394.36	1965.39				0.100428	0.0443825	0.136245	0.0936852	0.046301	3519.15	2828.37	2893.39				3428.3	2498.07	2954.87				0.0113584	0.0539315	-0.00913111	0.0187196	0.0321693	3422.58	2560.87	2554.68
924	CUST_924_PI424987113	5203	6389	26218	35930	TUBA1B	NM_006082.2	RC	883	TTCTACGACAGATGTCATAGATGGCCTCATTGTCTACCATGAAGGCACAATCAGAGTGCT	N/A	3697.71	4172.03	3779.18				2892.83	3473.14	3203.9				0.106609	0.0796257	0.0717185	0.0859845	0.0182938	3886.7	4289.63	4115.74				4002.17	3737.17	3612.08				-0.0127144	0.0598775	0.0566911	0.0346181	0.0410221	4442.76	4845.38	4759.89
925	CUST_925_PI424987113	4266	5110	22249	42122	TUBA1B	NM_006082.2	RC	911	ATTGTCTACCATGAAGGCACAATCAGAGTGCTCCAGGGTGGTGTGGGTGGTGAGGATGGA	N/A	6475.2	7739.56	6000.54				4983.38	6507.27	4678.39				0.113729	0.075317	0.108094	0.0990468	0.0207428	6520.94	7576.55	5993.21				6599.39	6467.34	5027.24				-0.00519339	0.0687456	0.0763302	0.0466275	0.0450381	8569.98	9688.23	7732.66
926	CUST_926_PI424987113	6471	8156	33991	34045	TUBA1B	NM_006082.2	RC	971	GTTGTAGGGCTCAACTACAGCTGTGGAAACCTGGGGTGCTGGGTAAATGGAGAACTCCAG	N/A	5365.93	5883.7	6454.22				4448.39	4917.68	5350.73				0.0814421	0.0778902	0.0814307	0.0802543	0.00204742	5754.14	6477.17	6964.95				5357.53	5267.87	5906.98				0.0310156	0.0897503	0.071552	0.064106	0.030067	7274.92	7883.76	8836.64
927	CUST_927_PI424987113	250	241	21453	35332	TUBA1B	NM_006082.2	RC	1001	CTGGGGTGCTGGGTAAATGGAGAACTCCAGCTTGGACTTCTTGCCATAATCAACTGAGAG	N/A	3944.06	4666.97	4632.98				3434.48	3961.53	3889.9				0.0600827	0.0711726	0.0759224	0.0690592	0.00812859	4762.24	5644.06	5384.34				4157.05	4556.75	4572.85				0.0590267	0.0929359	0.070945	0.0743025	0.0172021	5635.7	7111.77	6910.29
928	CUST_928_PI424987113	2526	3036	3694	12570	TUBA1B	NM_006082.2	RC	1031	CTTGGACTTCTTGCCATAATCAACTGAGAGACGTTCCATGAGCAGGGAGGTGAACCCAGA	N/A	2687.65	2796.87	3224.79				2299.23	2231.53	2666.09				0.0677905	0.0980697	0.0826269	0.082829	0.0151406	3049.91	3277.45	3486.18				2512.24	2954.89	2686.63				0.0842254	0.0449943	0.113141	0.080787	0.0342034	3404.63	3591.55	3938.24
929	CUST_929_PI424987113	4358	5249	20141	26922	TUBA1B	NM_006082.2	RC	1061	ACGTTCCATGAGCAGGGAGGTGAACCCAGAACCAGTTCCCCCACCAAAGCTGTGGAAAAC	N/A	4147.17	4790.85	4872.34				3465.84	4073.99	4017.29				0.0779423	0.0703929	0.0838039	0.0773797	0.0067232	5233.38	5640.93	5968.31				4458.47	4382.41	4620.27				0.0695966	0.109638	0.111184	0.096806	0.0235768	4692.59	5180.48	5719.91
930	CUST_930_PI424987113	3028	3666	17730	34499	TUBA1B	NM_006082.2	RC	1081	TGAACCCAGAACCAGTTCCCCCACCAAAGCTGTGGAAAACCAAGAAGCCCTGAAGACCGG	N/A	5643.92	6426.32	5989.06				4948.23	5860.61	5136.29				0.0571311	0.0400196	0.0667094	0.05462	0.0135209	7994.21	8418.85	8105.25				7115.66	6312.2	6267.16				0.0505602	0.125072	0.111695	0.0957759	0.039725	7829.78	8793.7	8094.41
931	CUST_931_PI424987113	3729	4521	16882	26412	TUBA1B	NM_006082.2	RC	1111	TGTGGAAAACCAAGAAGCCCTGAAGACCGGTGCACTGGTCAGCCAGCTTGCGAATTCGGT	N/A	3668.64	4150.83	4514.22				2656.94	3388.66	3222.93				0.140123	0.0881072	0.146332	0.124854	0.0319749	3529.32	3925.45	3917.62				3533.44	3720.17	3486.29				-0.000506192	0.0233267	0.0506599	0.0244934	0.025603	4066.68	4694.42	4516.36
932	CUST_932_PI424987113	7718	10040	24524	25442	TUBA1B	NM_006082.2	RC	1151	AGCCAGCTTGCGAATTCGGTCCAACACAAGGTCAATGATCTCCTTGCCAATGGTGTAGTG	N/A	4914.94	5652.06	5515.83				4370.72	4748.46	4825.19				0.0509657	0.0756539	0.0580963	0.061572	0.0127058	4960.07	5135.64	5366.95				5389.27	4793.34	5024.44				-0.0360417	0.029956	0.0286397	0.007518	0.0377296	5193.25	5563.66	5678.53
933	CUST_933_PI424987113	5211	6394	19247	28026	TUBA1B	NM_006082.2	RC	1181	GTCAATGATCTCCTTGCCAATGGTGTAGTGCCCTCGGGCATAGTTATTGGCAGCATCTTC	N/A	5267.17	6278.11	6142.3				4743.58	5727.72	5171.86				0.0454713	0.0398471	0.0746841	0.0533341	0.0187022	5328.23	5972.96	6052.09				6403.53	6124.06	5937.86				-0.0798368	-0.0108497	0.00827521	-0.0274704	0.0463478	6149.87	6924.48	6987.43
934	CUST_934_PI424987113	3759	4456	29257	43468	TUBA1B	NM_006082.2	RC	1211	CCCTCGGGCATAGTTATTGGCAGCATCTTCCTTGCCTGTGATGAGCTGCTCAGGGTGGAA	N/A	5515.86	6254.67	4751.29				4408.89	5227.64	4272.28				0.0972844	0.077899	0.0461516	0.0737783	0.0258142	5486.81	6160.08	5044.09				6060.9	6416.07	5366.18				-0.0432169	-0.017683	-0.0268826	-0.0292608	0.012932	7180.32	8099.46	6497.34
935	CUST_935_PI424987113	14057	29316	37741	39699	TUBA1B	NM_006082.2	RC	1224	TTATTGGCAGCATCTTCCTTGCCTGTGATGAGCTGCTCAGGGTGGAAGAGCTGGCGGTAG	N/A	4950.38	3929.08	4038.89				4254.15	3947.64	3600.77				0.0658254	-0.00204667	0.0498671	0.0378819	0.0354878	4499.59	4103.21	4167.62				4269.18	4079.31	3620.27				0.0228294	0.00253725	0.0611466	0.0288377	0.0297631	6005.57	5075.08	4344.48
936	CUST_936_PI424987113	6454	8056	10262	31927	TUBA1B	NM_006082.2	RC	1271	GAGCTGGCGGTAGGTGCCAGTGCGAACTTCATCAATGACTGTGGGTTCCAAGTCTACAAA	N/A	5317.64	5787.2	6546.09				4534.94	5070.93	5596.94				0.0691476	0.0573805	0.0680317	0.0648533	0.00649558	5204.21	5762.25	6080.02				5411.73	5539.89	6203.78				-0.0169816	0.0170906	-0.00875131	-0.00288074	0.0177785	6227.66	6612.88	7303.74
937	CUST_937_PI424987113	3030	3668	17137	33239	TUBA1B	NM_006082.2	RC	1298	TTCATCAATGACTGTGGGTTCCAAGTCTACAAACACAGCCCGGGGCACGTGCTTGCCAGC	N/A	6948.35	8799.31	7322.25				7012.14	6814.64	5399.45				-0.00396914	0.111005	0.132296	0.0797773	0.0733036	7277.95	8115.08	7232.68				7333.78	7304.45	6963.62				-0.00331851	0.0457051	0.0164645	0.019617	0.0246634	10026.2	11507.6	9815.13
938	CUST_938_PI424987113	11284	17418	28944	30208	TUBA1B	NM_006082.2	RC	1361	CGTCTCACTGAAGAAGGTGTTGAAGGAGTCATCTCCTCCCCCAATGGTCTTGTCACTTGG	N/A	6854.55	7250.51	7225.57				6556.84	6505.26	6524.19				0.0192846	0.047104	0.0443454	0.0369113	0.0153274	6633.41	6972.89	7042.37				7407.91	7935.63	7941.53				-0.0479589	-0.0561682	-0.0521854	-0.0521042	0.00410524	9131.55	9581.74	9745.45
939	CUST_939_PI424987113	10482	15581	18652	25739	TUBA1B	NM_006082.2	RC	1378	TGTTGAAGGAGTCATCTCCTCCCCCAATGGTCTTGTCACTTGGCATCTGGCCATCGGGCT	N/A	7886.15	7806.03	7702.34				6247.98	6719.2	6529.96				0.101126	0.0651126	0.0717121	0.0793168	0.0191732	7421.69	7151.99	7200.64				7636.2	7308.41	7209.41				-0.0123744	-0.00939594	-0.000529048	-0.00743312	0.00616177	10625.2	10545.4	10611.9
[truncated: 98 more columns]
