# Supplementary material for: Coupled transcriptome and proteome analysis of human lymphotropic tumor viruses: insights on the detection and discovery of viral genes
Source: BMC Genomics. 2011 Dec 20;12:625. doi: 10.1186/1471-2164-12-625 (PMC3282826; doi:10.1186/1471-2164-12-625)
Supplement: Additional file 6 — EBV Probe Data from 8 Microarrays. This excel file contains microarray data from all 8 experiments corresponding to EBV probes. [file 1471-2164-12-625-S6.XLS]

## Sheet: EBV DATA
Linear Order	Probe Name	Probe UID	Feature Num-1	Feature Num-2	Feature Num-3	Sequence Source	Accession	Direct	Begin	Sequence	End	BJAB Cy3-1	BJAB Cy3-2	BJAB Cy3-3	BJAB Cy3-1 Saturation	BJAB Cy3-2 Saturation	BJAB Cy3-3 Saturation	BJAB(1) Cy5-1	BJAB(1) Cy5-2	BJAB(1) Cy5-3	BJAB(1) Cy5-1 Saturation	BJAB(1) Cy5-2 Saturation	BJAB(1) Cy5-3 Saturation	BJAB Log Ratio-1	BJAB Log Ratio-2	BJAB Log Ratio-3	BJAB Log Ratio AVE	BJAB Log Ratio STDEV	MutuIII Cy3-1	MutuIII Cy3-2	MutuIII Cy3-3	MutuIII Cy3-1 Saturation	MutuIII Cy3-2 Saturation	MutuIII Cy3-3 Saturation	BJAB(2) Cy5-1	BJAB(2) Cy5-2	BJAB(2) Cy5-3	BJAB(2) Cy5-1 Saturation	BJAB(2) Cy5-2 Saturation	BJAB(2) Cy5-3 Saturation	MutuIII Log Ratio-1	MutuIII Log Ratio-2	MutuIII Log Ratio-3	MutuIII Log Ratio AVE	MutuIII Log Ratio STDEV	BCBL-1 Cy3-1	BCBL-1 Cy3-2	BCBL-1 Cy3-3	BCBL-1 Cy3-1 Saturation
940	CUST_1_PI424984692	10515	15620	39332	43354	EBV	NC_007605	FW	1	AGAATTCGTCTTGCTCTATTCACCCTTACTTTTCTTCTTGCCCGTTCTCTTTCTTAGTAT	60	38.2255	110.331	44.2805				100.661	42.5674	76.1202				-0.420507	0.413622	-0.235287	-0.080724	0.438018	97.611	121.818	61.7392				48.5769	49.6106	86.4313				0.303069	0.390136	-0.14611	0.182365	0.287779	116.456	61.0601	44.6701
941	CUST_2_PI424984692	3496	4207	18411	28809	EBV	NC_007605	FW	31	TTTCTTCTTGCCCGTTCTCTTTCTTAGTATGAATCCAGTATGCCTGCCTGTAATTGTTGC	90	138.305	152.168	179.546				177.128	100.796	91.6727				-0.107449	0.178882	0.291934	0.121122	0.205862	242.544	152.575	212.164				239.863	275.398	250.89				0.00482619	-0.256478	-0.0728116	-0.108154	0.134189	226.567	254.389	231.464
942	CUST_3_PI424984692	6570	8313	24238	43679	EBV	NC_007605	FW	61	GAATCCAGTATGCCTGCCTGTAATTGTTGCGCCCTACCTCTTTTGGCTGGCGGCTATTGC	120	186.45	197.869	203.296				203.465	253.985	259.622				-0.0379262	-0.10843	-0.106213	-0.0841896	0.0400806	296.507	278.999	328.118				469.411	450.548	589.964				-0.199518	-0.208138	-0.254795	-0.220817	0.0297398	332.845	296.622	294.17
943	CUST_4_PI424984692	10390	15313	21336	33216	EBV	NC_007605	FW	91	GCCCTACCTCTTTTGGCTGGCGGCTATTGCCGCCTCGTGTTTCACGGCCTCAGTTAGTAC	150	74.5479	83.9008	79.2341				38.0209	62.293	86.6757				0.292414	0.129327	-0.0389851	0.127585	0.165706	143.4	97.1062	161.309				137.512	211.65	139.624				0.0182082	-0.338373	0.0626976	-0.0858222	0.219843	65.9586	78.3109	87.8756
944	CUST_5_PI424984692	8588	11573	20220	25160	EBV	NC_007605	FW	181	ACTTCTACTCTTGGCAGCAGTGGCCAGCTCATATGCCGCTGCACAAAGGAAACTGCTGAC	240	23.918	24.2346	123.548				34.9447	32.2135	96.4225				-0.164657	-0.123601	0.107658	-0.0601999	0.146811	60.3754	49.7806	78.853				39.6666	57.6203	48.6561				0.182435	-0.0635153	0.209681	0.109534	0.150483	41.2281	73.0037	94.5454
945	CUST_6_PI424984692	5771	7115	21089	24800	EBV	NC_007605	FW	211	ATATGCCGCTGCACAAAGGAAACTGCTGACACCGGTGACAGTGCTTACTGCGGTTGTCAC	270	24.2218	30.4581	23.7972				36.977	33.1968	31.9476				-0.183725	-0.0373941	-0.127912	-0.116344	0.0738483	39.2737	24.0258	23.3415				53.8457	35.6759	37.9734				-0.137049	-0.171697	-0.211349	-0.173365	0.0371782	42.7894	41.4885	41.7966
946	CUST_7_PI424984692	818	1111	19932	38459	EBV	NC_007605	FW	241	ACCGGTGACAGTGCTTACTGCGGTTGTCACTTGTGAGTACACACGCACCATTTACAATGC	300	25.1922	23.6147	28.769				38.1634	31.8365	37.2814				-0.180381	-0.129743	-0.112568	-0.140897	0.0352557	23.9304	23.1976	23.587				32.9193	36.5283	38.2989				-0.138501	-0.197185	-0.210513	-0.182066	0.0383128	44.1627	40.7738	43.1105
947	CUST_8_PI424984692	9804	13978	24855	33311	EBV	NC_007605	FW	271	TTGTGAGTACACACGCACCATTTACAATGCATGATGTTCGTGAGATTGATCTGTCTCTAA	330	23.5472	23.8072	24.1275				33.3847	32.0971	34.1706				-0.151607	-0.129758	-0.15114	-0.144168	0.0124816	23.1517	28.0138	23.3237				35.909	37.7696	38.1363				-0.190621	-0.129771	-0.21354	-0.177977	0.0432922	40.8159	40.9522	42.9379
948	CUST_9_PI424984692	10957	16684	21751	23883	EBV	NC_007605	FW	301	ATGATGTTCGTGAGATTGATCTGTCTCTAACAGTTCACTTCCTCTGCTTTTCTCCTCAGT	360	85.4919	60.7982	52.6433				37.9327	50.7231	34.8018				0.352911	0.0786851	0.179741	0.203779	0.138684	80.9506	63.3475	59.3441				47.5742	48.7922	96.5192				0.230849	0.11338	-0.211236	0.0443306	0.228988	85.8633	74.2879	42.9177
949	CUST_10_PI424984692	210	221	13439	21737	EBV	NC_007605	FW	331	CAGTTCACTTCCTCTGCTTTTCTCCTCAGTCTTTGCAATTTGCCTAACATGGAGGATTGA	390	165.731	147.959	156.522				202.882	243.456	171.452				-0.0878396	-0.216279	-0.0395693	-0.114563	0.0913355	261.207	242.773	214.492				289.282	248.562	267.035				-0.0443369	-0.0102358	-0.0951579	-0.0499102	0.0427345	202.348	206.525	216.24
950	CUST_11_PI424984692	10925	16640	24783	26981	EBV	NC_007605	FW	361	CTTTGCAATTTGCCTAACATGGAGGATTGAGGACCCACCTTTTAATTCTCTTCTGTTTGC	420	46.6117	24.47	23.816				64.6811	31.907	32.4369				-0.142282	-0.115252	-0.134171	-0.130569	0.0138707	96.6557	100.816	87.4676				48.421	46.2547	45.1701				0.300194	0.338371	0.286996	0.30852	0.0266807	142.797	91.5597	52.7085
951	CUST_12_PI424984692	8838	12060	19642	40275	EBV	NC_007605	FW	391	GGACCCACCTTTTAATTCTCTTCTGTTTGCATTGCTGGCCGCAGCTGGCGGACTACAAGG	450	42.9481	49.159	45.0872				37.1658	35.1042	53.5757				0.0628005	0.146245	-0.0749154	0.0447099	0.111684	141.831	96.1137	108.272				211.963	55.9419	108.851				-0.174488	0.235048	-0.00231506	0.0194149	0.205631	133.378	94.1599	130.751
952	CUST_13_PI424984692	3860	4685	14689	27393	EBV	NC_007605	FW	421	ATTGCTGGCCGCAGCTGGCGGACTACAAGGCATTTACGGTTAGTGTGCCTCTGTTATGAA	480	23.9293	23.1711	24.1697				44.7056	48.836	33.0132				-0.271432	-0.323794	-0.135415	-0.243547	0.0972359	24.9699	66.4178	23.7425				33.4424	56.5368	36.9609				-0.126881	0.0699538	-0.192215	-0.0830477	0.136471	42.6016	73.4931	41.3595
953	CUST_14_PI424984692	13710	26789	32459	36112	EBV	NC_007605	FW	451	CATTTACGGTTAGTGTGCCTCTGTTATGAAATGCAGGTTTGACTTCATATGTATGCCTTG	510	24.4036	25.5899	29.7079				32.922	34.1403	36.0627				-0.130031	-0.125199	-0.0841858	-0.113139	0.0251899	24.0454	25.7426	86.4223				36.8971	38.6422	48.9188				-0.18596	-0.176409	0.24715	-0.0384064	0.247345	88.703	44.6859	43.2095
954	CUST_15_PI424984692	1476	1747	10361	30649	EBV	NC_007605	FW	481	ATGCAGGTTTGACTTCATATGTATGCCTTGGCATGACGTCAACTTTACTTTTATTTCAGT	540	25.2169	24.4802	23.6945				38.5289	35.6694	33.1974				-0.184095	-0.16348	-0.146457	-0.164677	0.0188474	24.2688	23.6627	23.1634				35.607	41.32	36.9431				-0.166487	-0.242097	-0.202731	-0.203771	0.0378158	44.1391	43.3811	137.958
955	CUST_16_PI424984692	1691	2128	39328	40412	EBV	NC_007605	FW	511	GCATGACGTCAACTTTACTTTTATTTCAGTTCTGGTGATGCTTGTGCTCCTGATACTAGC	570	28.4365	47.2627	64.3936				38.4554	39.0968	41.2924				-0.131081	0.0823773	0.192972	0.0480896	0.164725	55.6233	75.8106	95.7809				90.4534	46.3385	48.2352				-0.211168	0.213788	0.297914	0.100178	0.272895	89.1595	73.4801	112.999
956	CUST_17_PI424984692	3485	4115	34041	35620	EBV	NC_007605	FW	541	TCTGGTGATGCTTGTGCTCCTGATACTAGCGTACAGAAGGAGATGGCGCCGTTTGACTGT	600	24.3204	25.0162	37.3455				37.6907	34.9214	71.5932				-0.190263	-0.14487	-0.282634	-0.205922	0.0702044	23.6593	46.0214	58.6835				34.7932	41.7235	87.1622				-0.167493	0.0425792	-0.171812	-0.0989087	0.122551	42.7329	42.1184	43.5379
957	CUST_18_PI424984692	4056	4896	6262	22586	EBV	NC_007605	FW	571	GTACAGAAGGAGATGGCGCCGTTTGACTGTTTGTGGCGGCATCATGTTTTTGGCATGTGT	630	24.3961	24.2735	23.7278				37.6664	37.2756	31.7665				-0.188633	-0.186292	-0.126712	-0.167212	0.0350938	23.7036	29.8791	23.3049				36.428	38.91	37.8409				-0.186622	-0.114693	-0.210515	-0.17061	0.0498771	42.9726	42.8443	41.5197
958	CUST_19_PI424984692	869	1138	1304	44141	EBV	NC_007605	FW	601	TTGTGGCGGCATCATGTTTTTGGCATGTGTACTTGTCCTCATCGTCGACGCTGTTTTGCA	660	25.2065	30.6714	26.8521				38.3705	39.2622	37.7314				-0.182485	-0.107241	-0.147725	-0.145817	0.0376582	23.7075	24.2176	35.5338				41.746	34.3768	42.8214				-0.245728	-0.152135	-0.0810192	-0.159627	0.0826095	44.0934	43.9455	45.1019
959	CUST_20_PI424984692	3061	3686	16471	38393	EBV	NC_007605	FW	631	ACTTGTCCTCATCGTCGACGCTGTTTTGCAGCTGAGTCCCCTCCTTGGAGCTGTAACTGT	690	427.245	403.241	409.285				361.986	393.764	425.309				0.0719854	0.0103289	-0.0166789	0.0218784	0.0454465	523.024	479.402	445.771				492.348	578.376	419.402				0.0262495	-0.0815102	0.0264806	-0.00959334	0.0622819	469.398	446.526	435.867
960	CUST_21_PI424984692	3711	4425	33341	41645	EBV	NC_007605	FW	661	GCTGAGTCCCCTCCTTGGAGCTGTAACTGTGGTTTCCATGACGCTGCTGCTACTGGCTTT	720	478.682	963.264	919.76				896.385	1004.96	983.674				-0.272448	-0.0184051	-0.0291769	-0.106677	0.143663	1639.29	1818.03	1542.97				1635.13	1469.22	1216.46				0.00110351	0.0925156	0.103259	0.0656261	0.0561358	3312.71	3540.85	3493.73
961	CUST_22_PI424984692	9574	13550	23616	39273	EBV	NC_007605	FW	721	CGTCCTCTGGCTCTCTTCGCCAGGGGGCCTAGGTACTCTTGGTGCAGCCCTTTTAACATT	780	87.5871	100.195	166.883				102.543	94.8523	158.251				-0.0684665	0.0237994	0.0230648	-0.00720078	0.053059	182.813	178.978	190.818				139.343	174.861	154.26				0.11792	0.0101072	0.0923675	0.073465	0.0563374	267.339	293.812	324.519
962	CUST_23_PI424984692	10340	15262	19580	20526	EBV	NC_007605	FW	751	AGGTACTCTTGGTGCAGCCCTTTTAACATTGGCAGCAGGTAAGCCACACGTGTGACATTG	810	23.5528	45.4851	23.6294				32.8601	38.6638	31.7881				-0.144626	0.0705648	-0.128813	-0.0676247	0.119937	76.4316	65.1642	50.0309				91.9229	42.4874	43.8178				-0.0801504	0.185748	0.0575874	0.0543952	0.132978	61.822	87.0952	71.142
963	CUST_24_PI424984692	12677	21816	34775	44512	EBV	NC_007605	FW	781	GGCAGCAGGTAAGCCACACGTGTGACATTGCTTGCCTTTTTGCCACATGTTTTCTGGACA	840	23.6468	24.7574	26.3055				31.6832	35.1774	36.5825				-0.127056	-0.152558	-0.143227	-0.140947	0.0129029	23.2358	24.2957	24.6769				37.4081	37.9493	41.7718				-0.206809	-0.193674	-0.228592	-0.209692	0.0176366	41.2473	43.0082	45.7163
964	CUST_25_PI424984692	11554	18212	23180	28320	EBV	NC_007605	FW	811	CTTGCCTTTTTGCCACATGTTTTCTGGACACAGGACTAACCATGCCATCTCTGATTATAG	870	30.3608	23.6971	24.4076				33.6443	31.7403	33.2998				-0.0445981	-0.126917	-0.134917	-0.102144	0.0499966	23.5727	29.4793	23.1293				35.6724	44.9893	50.2674				-0.179923	-0.183592	-0.337123	-0.233546	0.0897193	50.6705	41.4657	41.7715
965	CUST_26_PI424984692	10254	14990	26360	28426	EBV	NC_007605	FW	841	CAGGACTAACCATGCCATCTCTGATTATAGCTCTGGCACTGCTAGCGTCACTGATTTTGG	900	23.6421	24.5252	23.857				33.2552	32.6673	32.835				-0.148174	-0.124501	-0.138722	-0.137132	0.0119164	76.994	24.1739	50.1905				42.9415	36.7334	59.1418				0.253579	-0.181715	-0.0712733	0.000197006	0.226277	35.9828	41.8903	44.9524
966	CUST_27_PI424984692	11233	17439	33344	42183	EBV	NC_007605	FW	871	CTCTGGCACTGCTAGCGTCACTGATTTTGGGCACACTTAACTTGACTACAATGTTCCTTC	930	24.0916	24.3736	26.0401				32.998	35.0468	37.8269				-0.136621	-0.157728	-0.16216	-0.15217	0.0136465	31.9803	23.7664	24.6109				37.0526	37.6918	39.5575				-0.0639358	-0.200285	-0.206101	-0.156774	0.0804526	41.4802	42.1355	44.3569
967	CUST_28_PI424984692	1408	1794	9414	35983	EBV	NC_007605	FW	901	GCACACTTAACTTGACTACAATGTTCCTTCTCATGCTCCTATGGACACTTGGTAAGTTTT	960	24.9473	25.1429	48.2991				38.2889	56.4405	38.9089				-0.18605	-0.351175	0.0938896	-0.147778	0.224987	50.9877	23.5181	72.2209				80.8443	38.7608	86.7464				-0.200184	-0.216991	-0.0795887	-0.165588	0.07495	95.7221	108.457	94.5235
968	CUST_29_PI424984692	2715	3227	11105	34341	EBV	NC_007605	FW	931	TCATGCTCCTATGGACACTTGGTAAGTTTTCCCTTCCTTTAACTCATTACTTGTTCTTTT	990	26.5269	23.7289	24.7834				72.9178	34.728	33.4125				-0.439146	-0.165402	-0.129748	-0.244765	0.16928	22.6645	23.2665	24.4204				76.1828	37.4378	37.3223				-0.52651	-0.206578	-0.184216	-0.305768	0.191495	46.1068	41.6804	43.762
969	CUST_30_PI424984692	13676	26494	30990	41993	EBV	NC_007605	FW	961	CCCTTCCTTTAACTCATTACTTGTTCTTTTGTAATCGCAGCTCTAACTTGGCATCTCTTT	1020	23.669	23.6941	32.8208				32.0722	33.3043	36.114				-0.131949	-0.147859	-0.0415269	-0.107112	0.0573526	23.2418	45.5892	36.1377				37.3406	70.0131	133.76				-0.205912	-0.186317	-0.568367	-0.320199	0.215143	41.6133	34.1714	221.576
970	CUST_31_PI424984692	1465	1825	22418	39948	EBV	NC_007605	FW	991	GTAATCGCAGCTCTAACTTGGCATCTCTTTTACAGTGGTTCTCCTGATTTGCTCTTCGTG	1050	79.2223	56.1918	56.5817				67.0824	35.0704	45.4737				0.0722387	0.204732	0.0949165	0.123962	0.0708617	101.243	61.7268	79.7517				89.8976	86.2734	178.831				0.0516171	-0.145403	-0.350702	-0.148163	0.201174	68.7652	67.3097	80.7342
971	CUST_32_PI424984692	11530	18103	40393	45162	EBV	NC_007605	FW	1021	TACAGTGGTTCTCCTGATTTGCTCTTCGTGCTCTTCATGTCCACTGAGCAAGATCCTTCT	1080	393.356	343.607	346.97				356.22	276.09	285.721				0.0430674	0.0950109	0.0843497	0.0741426	0.0274348	556.666	435.154	448.017				264.282	380.667	330.319				0.323526	0.058098	0.13236	0.171328	0.136938	1223.98	1270.92	929.856
972	CUST_33_PI424984692	1679	2032	9814	44920	EBV	NC_007605	FW	1051	CTCTTCATGTCCACTGAGCAAGATCCTTCTGGCACGACTGTTCCTATATGCTCTCGCACT	1110	26.0214	32.35	33.9958				39.3844	36.4648	38.1839				-0.179994	-0.0520001	-0.0504556	-0.0941498	0.0743471	24.7586	23.1783	40.9206				40.0897	35.6436	44.7954				-0.209306	-0.1869	-0.0392908	-0.145165	0.0923719	46.0923	41.313	45.5955
973	CUST_34_PI424984692	14397	32844	33683	42700	EBV	NC_007605	FW	1081	GGCACGACTGTTCCTATATGCTCTCGCACTCTTGTTGCTAGCCTCCGCGCTAATCGCTGG	1140	55.3184	24.4241	33.8664				37.8887	35.2052	38.9472				0.164359	-0.15879	-0.060707	-0.0183791	0.16568	75.6769	97.7373	45.0134				121.936	46.9435	131.817				-0.207167	0.318485	-0.46663	-0.118437	0.400008	46.9212	59.7858	44.5002
974	CUST_35_PI424984692	320	464	32331	38198	EBV	NC_007605	FW	1111	CTTGTTGCTAGCCTCCGCGCTAATCGCTGGTGGCAGTATTTTGCAAACAAACTTCAAGAG	1170	29.7209	24.1242	24.7128				39.1447	34.4193	36.7423				-0.119611	-0.15435	-0.172244	-0.148735	0.0267618	24.5356	23.4996	23.6952				34.9472	37.3604	38.3376				-0.153615	-0.20135	-0.208965	-0.187977	0.0300005	44.6181	41.8371	43.0284
975	CUST_36_PI424984692	5217	6313	23951	39322	EBV	NC_007605	FW	1141	TGGCAGTATTTTGCAAACAAACTTCAAGAGTTTAAGCAGCACTGAATTTATACCCAGTGA	1200	23.9507	23.7726	24.525				37.0681	32.7854	36.4246				-0.189683	-0.139605	-0.171787	-0.167025	0.0253764	23.4545	23.3668	23.5539				34.1263	38.1855	38.5095				-0.162863	-0.213299	-0.213506	-0.196556	0.0291795	41.9324	41.8197	43.5369
976	CUST_37_PI424984692	6969	8946	12178	15929	EBV	NC_007605	FW	1171	TTTAAGCAGCACTGAATTTATACCCAGTGAGTATCTATTTGTTACTCCTGTTTAGTTGAA	1230	23.7704	23.6979	23.6035				35.9642	34.5082	32.8239				-0.179834	-0.163212	-0.143214	-0.162086	0.018336	23.3612	23.3433	68.8008				34.2804	34.8283	42.6456				-0.166552	-0.173769	0.207719	-0.0442005	0.218199	41.364	40.925	40.6858
977	CUST_38_PI424984692	9009	12388	38043	41924	EBV	NC_007605	FW	1201	GTATCTATTTGTTACTCCTGTTTAGTTGAAGAAAACAAGCTATTGGATTGTAACACACAT	1260	23.8823	24.3298	25.9873				34.4057	36.1126	37.707				-0.158554	-0.171521	-0.16166	-0.163912	0.00676996	23.3971	23.4274	24.6811				38.7743	38.0734	39.386				-0.219383	-0.210898	-0.202978	-0.211087	0.00820411	42.0154	43.1077	44.3355
978	CUST_39_PI424984692	1953	2362	24083	38067	EBV	NC_007605	FW	1231	GAAAACAAGCTATTGGATTGTAACACACATTTTACGCTTTGTTCCTTAGATTTGTTCTGC	1290	25.5663	23.9393	24.3482				39.2951	32.2472	35.8154				-0.18667	-0.129381	-0.167602	-0.161218	0.0291733	24.5647	23.5218	23.5218				38.3683	36.5435	38.6737				-0.193662	-0.191339	-0.215945	-0.200315	0.0135855	45.0175	40.9378	43.6314
979	CUST_40_PI424984692	13245	24230	28066	41181	EBV	NC_007605	FW	1261	TTTACGCTTTGTTCCTTAGATTTGTTCTGCATGTTATTACTGATTGTCGCTGGCATACTC	1320	24.6173	24.3876	25.2722				32.0729	33.241	37.2537				-0.114897	-0.134504	-0.168526	-0.139309	0.0271353	23.1709	24.0093	23.9232				51.0177	37.098	39.2506				-0.342778	-0.188972	-0.215026	-0.248925	0.0823164	42.0192	41.7161	43.9925
980	CUST_41_PI424984692	3448	4173	23791	23844	EBV	NC_007605	FW	1291	ATGTTATTACTGATTGTCGCTGGCATACTCTTCATTCTTGCTATCCTGACCGAATGGGGC	1350	93.0937	102.291	95.1642				43.6258	93.5018	150.361				0.329176	0.0390191	-0.198661	0.0565114	0.264353	124.525	96.0554	129.544				151.023	48.9308	65.3944				-0.0837859	0.29294	0.296876	0.168677	0.218648	73.7658	120.081	87.4055
981	CUST_42_PI424984692	13987	28693	28932	33370	EBV	NC_007605	FW	1321	TTCATTCTTGCTATCCTGACCGAATGGGGCAGTGGAAATAGAACATACGGTCCAGTTTTT	1380	23.6622	23.9651	23.7932				32.5784	33.1407	34.2198				-0.138874	-0.140783	-0.157825	-0.145827	0.010434	23.1689	23.4436	46.0325				36.8718	36.9715	41.5648				-0.201788	-0.197843	0.0443392	-0.118431	0.140977	41.4616	41.3614	42.1265
982	CUST_43_PI424984692	9918	14280	17420	27072	EBV	NC_007605	FW	1351	AGTGGAAATAGAACATACGGTCCAGTTTTTATGTGCCTCGGTGGCCTGCTCACCATGGTA	1410	663.699	666.287	656.175				881.163	939.802	746.536				-0.123085	-0.149375	-0.0560308	-0.109497	0.0481328	602.455	517.528	547.62				1232.32	1085.53	1005.91				-0.3108	-0.321707	-0.264081	-0.298863	0.0306115	503.351	538.289	452.463
983	CUST_44_PI424984692	10887	16502	25021	26339	EBV	NC_007605	FW	1411	GCCGGCGCTGTGTGGCTGACGGTGATGTCTAACACGCTTTTGTCTGCCTGGATTCTTACA	1470	136.452	147.677	149.089				150.883	98.9994	258.881				-0.0436623	0.173679	-0.239654	-0.0365457	0.206759	147.929	126.963	155.431				183.93	136.005	152.139				-0.0946008	-0.0298744	0.00929906	-0.0383921	0.052471	102.065	144.537	150.506
984	CUST_45_PI424984692	3443	4086	6628	44426	EBV	NC_007605	FW	1441	AACACGCTTTTGTCTGCCTGGATTCTTACAGCAGGATTCCTGATTTTCCTCATTGGTAAG	1500	33.1291	46.9263	26.2828				39.0318	60.3444	36.6511				-0.071209	-0.109221	-0.144415	-0.108282	0.0366121	55.0789	50.6389	92.2563				37.5456	47.9959	50.8986				0.166426	0.0232798	0.25829	0.149332	0.118434	66.4744	89.9118	66.5163
985	CUST_46_PI424984692	3828	4581	36427	37526	EBV	NC_007605	FW	1471	GCAGGATTCCTGATTTTCCTCATTGGTAAGTGTGACACCAACAGGTGTTGCCTTGTTATG	1530	25.2425	33.0726	24.3904				38.5561	36.8732	36.1687				-0.183961	-0.0472421	-0.171114	-0.134106	0.0754998	24.2192	23.3154	23.4577				40.6027	37.6681	38.0025				-0.224395	-0.208331	-0.209527	-0.214084	0.0089494	44.9006	42.6811	42.8806
986	CUST_47_PI424984692	9940	14300	31587	39644	EBV	NC_007605	FW	1501	TGTGACACCAACAGGTGTTGCCTTGTTATGTCACCGTTCTGACACATGACTTACATGGGT	1560	23.8161	23.6929	25.017				33.8091	33.4927	37.1912				-0.152163	-0.150332	-0.172205	-0.158233	0.0121346	23.4732	23.1639	23.8411				34.9563	37.0293	38.739				-0.172953	-0.203734	-0.210822	-0.195836	0.0201322	40.8553	41.9077	43.4394
987	CUST_48_PI424984692	11811	18921	20576	40476	EBV	NC_007605	FW	1531	TCACCGTTCTGACACATGACTTACATGGGTTTGGCTTTTGTAGGCTTTGCCCTCTTTGGG	1590	73.5167	73.575	40.9397				135.011	36.3667	49.2772				-0.263984	0.306026	-0.0805018	-0.0128199	0.29097	111.852	24.0391	127.404				47.2136	35.3658	83.2223				0.374577	-0.167665	0.184943	0.130618	0.275172	195.73	125.9	149.7
988	CUST_49_PI424984692	12766	22165	37894	38672	EBV	NC_007605	FW	1561	TTGGCTTTTGTAGGCTTTGCCCTCTTTGGGGTCATTAGATGCTGCCGCTACTGCTGCTAC	1620	314.652	362.116	296.63				316.896	260.824	245.533				-0.00308654	0.142499	0.0821056	0.0738395	0.0731441	458.375	447.054	485.9				263.029	285.917	475.479				0.241217	0.19412	0.00941565	0.148251	0.122519	481.621	553.133	505.026
989	CUST_50_PI424984692	8744	11814	25444	44821	EBV	NC_007605	FW	1591	GTCATTAGATGCTGCCGCTACTGCTGCTACTACTGCCTTACACTGGAAAGTGAGGAGCGC	1650	1684.26	1679.22	1497.53				1562.96	1586.87	1366.4				0.0324631	0.0245652	0.0397973	0.0322752	0.00761781	2834.71	3469.49	3191.31				2062.71	2102.47	2423.92				0.13807	0.217536	0.119451	0.158352	0.0520932	6117.67	5885.09	45.4091
990	CUST_51_PI424984692	1606	1908	16771	27652	EBV	NC_007605	FW	1621	TACTGCCTTACACTGGAAAGTGAGGAGCGCCCACCGACCCCATATCGCAACACTGTATAA	1680	375.521	396.633	421.481				459.135	395.101	377.279				-0.0873055	0.00167995	0.0481153	-0.0125034	0.0688156	529.777	463.122	383.322				712.8	501.909	369.748				-0.128874	-0.0349299	0.0156577	-0.0493821	0.0733418	415.669	357.24	360.796
991	CUST_52_PI424984692	7979	10449	11858	38810	EBV	NC_007605	FW	1651	CCACCGACCCCATATCGCAACACTGTATAAAGGTAAGTATTATTAAATTTTAGAGACACT	1710	85.1307	84.497	112.789				92.4369	174.178	166.842				-0.0357595	-0.314152	-0.170037	-0.173316	0.139225	159.553	148.382	157.893				171.057	270.361	235.064				-0.0302358	-0.260563	-0.172823	-0.154541	0.116247	88.457	199.658	153.727
992	CUST_53_PI424984692	4345	5158	23361	24939	EBV	NC_007605	FW	1681	AGGTAAGTATTATTAAATTTTAGAGACACTATCACGTGTAACTTGACGTGCAAGGATGGA	1740	24.4968	26.3663	23.819				37.822	32.3371	32.1261				-0.188635	-0.0886521	-0.129934	-0.13574	0.0502435	23.7981	23.4337	23.3631				37.3418	38.7874	36.6226				-0.195654	-0.218849	-0.195219	-0.203241	0.0135192	43.2243	42.0703	40.9587
993	CUST_54_PI424984692	7468	9671	29005	39410	EBV	NC_007605	FW	1711	ATCACGTGTAACTTGACGTGCAAGGATGGAAGAGAGGGGCAGGGAAACGCAAATGCCGGT	1770	43.1343	24.2831	24.497				69.2134	33.5044	36.3684				-0.205367	-0.139798	-0.171611	-0.172259	0.0327895	109.684	71.8192	73.3015				49.5813	44.2554	155.497				0.344827	0.210274	-0.326608	0.0761644	0.35524	34.7136	48.8375	35.4524
994	CUST_55_PI424984692	14076	29533	37513	39902	EBV	NC_007605	FW	1741	AGAGAGGGGCAGGGAAACGCAAATGCCGGTTGCCCGGTATGGGGGCCCGTTTATTATGGT	1800	220.124	166.3	191.517				226.094	96.6629	45.7984				-0.0116209	0.235633	0.621357	0.28179	0.319003	152.044	130.413	186.652				271.793	250.671	227.255				-0.252268	-0.283785	-0.0854811	-0.207178	0.106564	87.5495	56.2542	60.0512
995	CUST_56_PI424984692	13990	28625	36823	38273	EBV	NC_007605	FW	1771	TGCCCGGTATGGGGGCCCGTTTATTATGGTAAGGCTCTTCGGGCAAGATGGAGAGGCAAA	1830	23.7445	54.5553	47.8627				32.6208	40.5541	39.8109				-0.137931	0.128802	0.0799951	0.0236222	0.142021	86.508	71.3413	74.487				78.4321	45.423	51.5199				0.0425623	0.196066	0.160105	0.132911	0.0802836	42.0022	35.6977	43.1821
996	CUST_57_PI424984692	1402	1791	7833	25617	EBV	NC_007605	FW	1801	AAGGCTCTTCGGGCAAGATGGAGAGGCAAACATACAGGAGGAAAGGCTATATGAGCTACT	1860	24.9864	23.9677	23.877				38.1379	36.5626	32.3076				-0.183653	-0.18341	-0.131325	-0.166129	0.0301416	136.506	106.018	59.6694				160.828	94.8945	117.881				-0.0712081	0.04814	-0.29569	-0.106253	0.174574	77.0576	41.7371	41.021
997	CUST_58_PI424984692	13981	28681	29098	35845	EBV	NC_007605	FW	1831	CATACAGGAGGAAAGGCTATATGAGCTACTCTCTGACCCACGCTCCGCGCTCGGCCTAGA	1890	97.1464	38.5676	50.0308				53.8888	35.2121	38.1503				0.255928	0.0395305	0.117739	0.137733	0.109575	136.981	106.024	121.422				126.804	98.4574	133.819				0.0335258	0.0321555	-0.0422201	0.0078204	0.0433417	134.754	41.4332	84.5691
998	CUST_59_PI424984692	3775	4465	32222	39797	EBV	NC_007605	FW	1834	ACAGGAGGAAAGGCTATATGAGCTACTCTCTGACCCACGCTCCGCGCTCGGCCTAGACCC	1893	111.167	93.6242	122.978				53.7178	69.1605	74.8474				0.315856	0.13153	0.215652	0.221013	0.0922801	155.996	181.568	199.822				137.226	157.102	136.612				0.0556765	0.062858	0.165155	0.0945631	0.0612396	131.769	86.91	159.126
999	CUST_60_PI424984692	8135	10832	12749	35009	EBV	NC_007605	FW	1904	ATTGCTGAGAACCTGCTGCTAGTGGCGCTGCGTGGCACCAACAACGATCCCAGGCCTCAG	1963	254.337	215.004	230.988				289.478	257.275	216.037				-0.056207	-0.0779512	0.0290613	-0.0350323	0.0565614	312.95	314.365	344.892				353.166	431.789	438.607				-0.0525037	-0.137836	-0.104393	-0.0982444	0.0429973	307.302	355.075	293.975
1000	CUST_61_PI424984692	4851	5820	32082	35419	EBV	NC_007605	FW	1966	TCAGGAGAGGGCCAGAGAACTGGCCCTCGTTGGCATTCTACTAGGAAACGGCGAGCAGGG	2025	24.0369	23.948	23.8854				37.0225	34.0647	34.945				-0.187588	-0.153035	-0.165252	-0.168625	0.0175217	23.4485	53.3769	23.2717				35.3203	42.4759	37.5454				-0.177909	0.0992108	-0.207728	-0.0954754	0.169261	42.2537	41.7698	42.7153
1001	CUST_62_PI424984692	9949	14309	14394	16747	EBV	NC_007605	FW	1981	AGAACTGGCCCTCGTTGGCATTCTACTAGGAAACGGCGAGCAGGGTGAACACTTGGGCAC	2040	160.534	152.151	185.241				41.0603	211.019	223.934				0.592144	-0.142046	-0.0823835	0.122572	0.407755	239.446	239.665	271.524				357.69	237.284	222.088				-0.174299	0.00433635	0.0872819	-0.0275603	0.133676	177.671	188.075	189.97
1002	CUST_63_PI424984692	11037	16853	37091	42049	EBV	NC_007605	FW	2026	TGAACACTTGGGCACGGAGAGTGCCCTGGAGGCCTCAGGCAACAACTATGTGTATGCCTA	2085	23.8367	24.588	25.2059				32.9683	36.4165	36.7451				-0.140851	-0.170574	-0.163697	-0.158374	0.0155598	23.4965	23.6799	24.0249				35.4986	38.1382	39.9988				-0.179209	-0.20698	-0.221385	-0.202525	0.0214382	40.7428	42.7642	44.6247
1003	CUST_64_PI424984692	5318	6466	23792	24136	EBV	NC_007605	FW	2041	GGAGAGTGCCCTGGAGGCCTCAGGCAACAACTATGTGTATGCCTACGGACCAGACTGGAT	2100	58.844	40.2503	42.7832				40.7118	33.9674	34.1082				0.159981	0.0737073	0.0984147	0.110701	0.0444299	88.5245	88.2118	90.4596				131.341	61.764	49.2631				-0.171338	0.154791	0.263933	0.0824622	0.226471	42.261	66.9833	42.7965
1004	CUST_65_PI424984692	8312	11168	21135	45167	EBV	NC_007605	FW	2071	CTATGTGTATGCCTACGGACCAGACTGGATGGCAAGGCCTTCCACATGGTCCGCGGAAAT	2130	23.5861	23.6359	27.3135				34.6331	31.7069	37.3908				-0.166835	-0.127582	-0.136386	-0.143601	0.0205972	23.1877	23.2257	28.6839				35.3197	37.3621	42.1112				-0.18276	-0.206463	-0.166759	-0.185327	0.0199759	41.0212	41.1903	45.6129
1005	CUST_66_PI424984692	14139	29998	42198	44766	EBV	NC_007605	FW	2111	TCCACATGGTCCGCGGAAATCCAGCAATTCCTGCGACTCCTGGGCGCCACGTACGTGCTT	2170	27.5168	25.7111	26.4706				33.5958	37.506	36.5678				-0.0866874	-0.163979	-0.140335	-0.130334	0.0396047	35.2599	43.8755	56.0027				41.1634	43.7383	47.6703				-0.0672309	0.00136028	0.0699613	0.00136356	0.0685961	55.3586	44.3443	62.3638
1006	CUST_67_PI424984692	9756	13929	29562	34042	EBV	NC_007605	FW	2180	ATGGGCAGGCAGTTTGGCTTCGAGGTGCATAGAAGCCGGCCCTCCTTCCGTCAGTTCCAG	2239	181.727	208.881	220.987				169.792	149.297	222.878				0.0295013	0.145849	-0.00370048	0.0572164	0.0785323	275.702	271.947	261.106				73.3406	261.984	110.129				0.575095	0.0162106	0.374915	0.322073	0.283164	228.985	246.87	244.403
1007	CUST_68_PI424984692	12880	22711	27690	28565	EBV	NC_007605	FW	2191	GTTTGGCTTCGAGGTGCATAGAAGCCGGCCCTCCTTCCGTCAGTTCCAGGCCATCAATCA	2250	716.945	695.901	709.01				639.932	702.168	519.035				0.0493519	-0.00389308	0.135455	0.0603048	0.070317	761.006	818.862	772.394				666.383	814.954	701.183				0.0576642	0.00207783	0.0420077	0.0339166	0.0286629	782.904	822.536	785.481
1008	CUST_69_PI424984692	585	799	23862	31764	EBV	NC_007605	FW	2221	CTCCTTCCGTCAGTTCCAGGCCATCAATCACCTTGTCCTGTTTGACAACGCCCTTCGCAA	2280	199.368	212.17	219.023				219.019	181.088	157.598				-0.0408255	0.0687942	0.142939	0.0569693	0.0924513	305.423	278.766	365.699				367.627	345.636	395.989				-0.0805064	-0.0933792	-0.0345594	-0.0694816	0.0309209	292.324	190.088	210.417
1009	CUST_70_PI424984692	12608	21688	28473	31905	EBV	NC_007605	FW	2243	ATCAATCACCTTGTCCTGTTTGACAACGCCCTTCGCAAGTACGATTCCGGCCAGGTGGCG	2302	37.1256	48.6325	38.4135				34.0904	43.3481	59.0208				0.0370418	0.0499562	-0.186521	-0.0331745	0.132959	90.5598	118.849	92.3509				44.2831	50.1123	64.082				0.310697	0.37505	0.158705	0.281484	0.111092	68.507	65.5543	50.5836
1010	CUST_71_PI424984692	5445	6643	19422	20735	EBV	NC_007605	FW	2401	TGCTGGTGGCAGACAGCTGGCCGACGAGCTAAAGATCGTGTCCGCGCTGCGAGACACTTA	2460	35.7841	35.3838	24.5062				38.7844	33.4486	32.1062				-0.0349669	0.0244264	-0.117313	-0.0426178	0.0711788	48.1459	37.6602	23.4968				37.6338	39.5773	40.7364				0.106981	-0.0215634	-0.238975	-0.0511856	0.17487	41.994	40.7648	81.0987
1011	CUST_72_PI424984692	14353	32296	35978	40963	EBV	NC_007605	FW	2431	AAAGATCGTGTCCGCGCTGCGAGACACTTACTCGGGCCACTTGGTCCTTCAGCCCACGGA	2490	80.2917	94.0186	115.059				38.4222	41.7473	55.5294				0.320088	0.352585	0.316398	0.329691	0.0199131	177.011	123.307	197.306				51.3798	77.3997	198.324				0.537208	0.202249	-0.00223498	0.245741	0.272339	155.619	204.64	155.533
1012	CUST_73_PI424984692	2256	2709	30123	41384	EBV	NC_007605	FW	2461	CTCGGGCCACTTGGTCCTTCAGCCCACGGAGACCCTTGACACATGGAAGGTGTTGAGCAG	2520	122.611	119.061	161.106				92.3962	65.9586	66.0946				0.122876	0.256498	0.386946	0.25544	0.132038	237.822	259.627	253.823				151.411	298.953	198.476				0.196095	-0.0612542	0.106823	0.0805546	0.13067	254.777	213.293	189.64
1013	CUST_74_PI424984692	3647	4301	11043	33817	EBV	NC_007605	FW	2491	GACCCTTGACACATGGAAGGTGTTGAGCAGGGACACACGAACCGCTCATAGTTTGGAGCA	2550	24.5214	24.5399	23.9923				37.8929	35.2944	34.3699				-0.189012	-0.157834	-0.156107	-0.167651	0.0185193	43.9312	58.7659	40.6767				40.151	48.2212	41.5393				0.0390767	0.0858868	-0.00911368	0.0386166	0.0475019	43.1662	43.4641	42.8565
1014	CUST_75_PI424984692	1196	1498	21693	36317	EBV	NC_007605	FW	2521	GGACACACGAACCGCTCATAGTTTGGAGCACGGATTCATTCATGCCGCGGGGACCATCCA	2580	37.3954	25.6746	43.0557				68.2386	32.6773	41.2834				-0.261212	-0.104742	0.0182544	-0.1159	0.140067	91.3392	57.6813	80.3219				44.4706	41.6658	61.7312				0.312584	0.141255	0.114329	0.189389	0.107536	40.0647	39.7477	42.7425
1015	CUST_76_PI424984692	5884	7286	28482	33902	EBV	NC_007605	FW	2551	CGGATTCATTCATGCCGCGGGGACCATCCAGGCCAACTGCCCACAGCTGTTTATGAGACG	2610	164.568	105.768	178.453				127.78	161.863	63.5243				0.109882	-0.184792	0.448585	0.124558	0.316944	233.892	200.263	234.589				164.843	49.643	183.833				0.151945	0.605742	0.105884	0.287857	0.276258	209.553	175.961	214.303
1016	CUST_77_PI424984692	13555	25702	29471	38815	EBV	NC_007605	FW	2581	GGCCAACTGCCCACAGCTGTTTATGAGACGCCAGCACCCCGGCCTCTTTCCCTTCGTTAA	2640	1391.18	1281.95	1405.5				1229.66	1078.44	1206.83				0.0535984	0.0750769	0.0661848	0.0649533	0.0107921	1594.18	1584.66	1550.24				1548.16	1612.49	1728.36				0.012721	-0.00756148	-0.0472366	-0.0140257	0.030497	1417.19	1412.33	1485.07
1017	CUST_78_PI424984692	623	734	12268	36052	EBV	NC_007605	FW	2611	CCAGCACCCCGGCCTCTTTCCCTTCGTTAATGCAATAGCATCATCGCTGGGCTGGTACTA	2670	3405.48	4039.18	3707.96				3164.96	3727.22	3734.65				0.0318099	0.0349082	-0.00311557	0.0212008	0.0211155	4238.03	5195.71	5276.62				4675.9	5508.99	4948.65				-0.0427011	-0.0254273	0.0278695	-0.0134196	0.0367857	4217.27	4888.76	4631.81
1018	CUST_79_PI424984692	9077	12456	16059	19749	EBV	NC_007605	FW	2791	CTACAGGACCATCAACGCCACGCTCAAGGGAGGAGAGGGCCTACAGCCCACTATGTTTAA	2850	23.5652	24.4523	23.8039				33.9399	33.1711	32.2435				-0.158439	-0.13244	-0.131795	-0.140891	0.0152003	145.171	197.493	86.8849				83.8836	55.2251	92.7277				0.238204	0.553416	-0.0282655	0.254451	0.291181	45.2268	63.3972	39.2475
1019	CUST_80_PI424984692	2746	3333	8044	36902	EBV	NC_007605	FW	2881	ACTTGACACTGTGAGGTATGACTACGGCCACTATCTCATAATGTTGGGGCCATTCCAGCC	2940	32.9868	23.9439	24.9395				39.4709	36.2407	36.0581				-0.0779362	-0.180003	-0.160115	-0.139352	0.0541088	44.4534	85.3609	45.2451				37.3959	85.0956	42.3101				0.0750805	0.00135229	0.0291279	0.0351869	0.0372357	42.9602	74.3254	43.3177
1020	CUST_81_PI424984692	3360	4032	25972	29027	EBV	NC_007605	FW	3090	TCGAGCATCTGGGGTCCCTAGTTCCAAAGGGGGGTCTGCTGTTGTTTCTGTCTCACCTAC	3149	160.187	150.318	144.596				212.275	206.772	252.658				-0.122273	-0.138482	-0.242377	-0.16771	0.0651689	219.456	212.224	181.555				233.936	313.03	235.389				-0.0277511	-0.168791	-0.112779	-0.103107	0.0710156	208.322	186.427	182.646
1021	CUST_82_PI424984692	13446	25051	28700	45111	EBV	NC_007605	FW	3091	CGAGCATCTGGGGTCCCTAGTTCCAAAGGGGGGTCTGCTGTTGTTTCTGTCTCACCTACC	3150	200.493	169.744	210.198				294.451	193.827	261.478				-0.166913	-0.0576215	-0.0948067	-0.106447	0.0555677	203.301	210.43	186.348				413.685	270.683	297.366				-0.308531	-0.109354	-0.202967	-0.206951	0.0996484	212.621	208.434	193.587
1022	CUST_83_PI424984692	4147	4956	11600	45025	EBV	NC_007605	FW	3121	GGGTCTGCTGTTGTTTCTGTCTCACCTACCGGATGATGTTAAGGACGGGCTCGGAGAAAT	3180	97.6033	92.9313	95.1228				131.096	39.8333	128.363				-0.128124	0.367915	-0.130157	0.0365449	0.286977	144.241	129.454	138.767				223.817	242.397	216.616				-0.190805	-0.272414	-0.193406	-0.218875	0.0463842	141.293	104.308	125.602
1023	CUST_84_PI424984692	3047	3678	15344	25673	EBV	NC_007605	FW	3211	GCAGCAGTTTGTCAGCAGCTACTTCCTCAACCCCGCCTGTTCCAACGTCTTCATTACAGT	3270	742.029	676.144	707.908				529.77	593.301	593.525				0.146334	0.0567642	0.0765379	0.0932119	0.0470552	802.483	761.046	743.662				915.758	814.592	1095.1				-0.0573449	-0.029529	-0.168078	-0.0849841	0.0732934	912.164	846.982	844.277
1024	CUST_85_PI424984692	13049	23386	34861	43336	EBV	NC_007605	FW	3241	CCCCGCCTGTTCCAACGTCTTCATTACAGTGAGGCAGCGAGGGGAGAAGATCAACGGCCG	3300	5754.79	5608.86	4812.78				4920.05	4641.85	3995.6				0.0680601	0.0821831	0.0808136	0.0770189	0.00778875	7943.15	7630.67	6495.57				7115.63	5863.19	5458.92				0.0477796	0.114428	0.0755106	0.0792394	0.0334803	3705.99	3684.12	3223.64
1025	CUST_86_PI424984692	6741	8607	29503	33887	EBV	NC_007605	FW	3254	AACGTCTTCATTACAGTGAGGCAGCGAGGGGAGAAGATCAACGGCCGTACCGTCCTCCAA	3313	22.2227	24.6083	64.9789				74.7157	33.2542	38.4053				-0.526614	-0.130765	0.228382	-0.142999	0.377647	99.3749	74.7382	115.889				62.0066	44.3783	70.7604				0.204839	0.226372	0.214253	0.215155	0.0107946	41.4146	42.3683	81.2502
1026	CUST_87_PI424984692	13846	27819	28191	39398	EBV	NC_007605	FW	3390	ACTTTGTCAACGACCTGGCGTCCCCGGTTTCCACCGCCGAGATGATGGATGATTTCTCTC	3449	440.889	456.295	436.929				579.926	536.682	415.921				-0.119043	-0.0704706	0.0214007	-0.0560377	0.0713257	511.801	548.245	562.61				555.874	708.84	681.034				-0.0358751	-0.111574	-0.0829613	-0.0768033	0.0382232	508.848	491.341	519.773
1027	CUST_88_PI424984692	8170	10775	13342	16163	EBV	NC_007605	FW	3391	CTTTGTCAACGACCTGGCGTCCCCGGTTTCCACCGCCGAGATGATGGATGATTTCTCTCC	3450	403.171	426.791	430.841				536.94	423.138	504.938				-0.124437	0.00373261	-0.0689207	-0.0632083	0.0642754	491.158	560.367	494.32				470.8	620.343	638.921				0.0183849	-0.044159	-0.111439	-0.0457377	0.0649264	555.316	564.368	496.221
1028	CUST_89_PI424984692	12339	20690	41417	44860	EBV	NC_007605	FW	3421	CACCGCCGAGATGATGGATGATTTCTCTCCCTTCTTCACCGTGGAGTTTCCCCCGATTCA	3480	4121.7	4125.75	3921.07				5320.04	5317.44	4791.47				-0.110839	-0.1102	-0.0870643	-0.102701	0.0135455	3951.46	4049.72	3765.46				5128.17	6654.49	5718.93				-0.113205	-0.21569	-0.181497	-0.170131	0.0521791	7382.76	8179.6	6126.57
1029	CUST_90_PI424984692	6089	7604	17104	17571	EBV	NC_007605	FW	3451	CTTCTTCACCGTGGAGTTTCCCCCGATTCAAGAGGAGGGCGCAAGTTCTCCGGTACCCTT	3510	38.0971	23.9349	23.7362				38.2166	33.0078	32.4198				-0.00136013	-0.139586	-0.135399	-0.0921148	0.0786237	64.2432	57.1818	56.927				74.2555	40.8367	44.0874				-0.0629018	0.146207	0.111004	0.0647696	0.111959	64.3638	40.8298	43.0312
1030	CUST_91_PI424984692	9203	12660	17169	39122	EBV	NC_007605	FW	3481	AGAGGAGGGCGCAAGTTCTCCGGTACCCTTAGATGTGGACGAGAGCATGGACATCTCTCC	3540	24.5584	24.7857	19.5728				34.4829	32.6213	2042.72				-0.147404	-0.119301	-2.01856	-0.761754	1.08851	46.4749	62.8387	53.7164				46.8837	75.5413	44.0138				-0.00380407	-0.0799573	0.0865176	0.000918761	0.0833379	43.376	43.3709	43.4285
1031	CUST_92_PI424984692	7500	9698	16750	34334	EBV	NC_007605	FW	3509	TTAGATGTGGACGAGAGCATGGACATCTCTCCGTCTTACGAGTTGCCCTGGCTCTCGCTG	3568	74.0305	24.3485	33.4563				64.6558	32.8719	35.7799				0.0588032	-0.130353	-0.0291615	-0.0335705	0.0946552	99.0386	92.3645	85.8417				93.6302	87.7142	49.9199				0.0243884	0.0224353	0.235424	0.0940827	0.122409	74.7417	70.6989	112.282
1032	CUST_93_PI424984692	7876	10276	18297	23455	EBV	NC_007605	FW	3511	AGATGTGGACGAGAGCATGGACATCTCTCCGTCTTACGAGTTGCCCTGGCTCTCGCTGGA	3570	65.4633	99.6758	80.7643				54.9325	38.1603	37.4186				0.0761685	0.416978	0.334132	0.275759	0.177745	77.8595	74.4107	100.972				90.9332	42.8218	76.6643				-0.067411	0.23997	0.11961	0.0973896	0.154891	132.91	98.6801	127.367
1033	CUST_94_PI424984692	2134	2555	5016	24363	EBV	NC_007605	FW	3541	GTCTTACGAGTTGCCCTGGCTCTCGCTGGAGTCATGCCTCACAAGCATCCTGTCACACCC	3600	741.014	641.793	673.594				729.126	589.747	746.878				0.00702371	0.0367289	-0.0448513	-0.000366247	0.0412891	833.357	708.936	812.804				1154.87	830.936	720.476				-0.1417	-0.0689605	0.0523662	-0.0527649	0.0980418	1609.32	1495.3	1467.93
1034	CUST_95_PI424984692	8592	11662	33499	44759	EBV	NC_007605	FW	3571	GTCATGCCTCACAAGCATCCTGTCACACCCCACCGTGGGAAGCAAGGAGCACTTGGTCAG	3630	70.7366	100.818	81.4945				39.3173	121.577	51.6193				0.25506	-0.0813136	0.198316	0.124021	0.180074	178.453	156.51	199.04				255.277	49.5692	219.026				-0.155486	0.499329	-0.0415549	0.100763	0.349838	89.2759	84.3237	134.511
1035	CUST_96_PI424984692	9827	14093	14171	28992	EBV	NC_007605	FW	3583	AAGCATCCTGTCACACCCCACCGTGGGAAGCAAGGAGCACTTGGTCAGGCACACGGACAG	3642	62.3101	82.2725	75.9916				54.9317	110.643	37.3869				0.0547349	-0.12867	0.308046	0.078037	0.219289	142.581	196.747	155.513				199.816	121.261	48.7224				-0.14657	0.210187	0.504038	0.189218	0.325811	104.97	67.4214	45.4707
1036	CUST_97_PI424984692	6011	7380	11153	14261	EBV	NC_007605	FW	3751	GGCTCCTCCCTTGCCCTATCGTACCTGGGATCGAATGACAGAGAAGCTGCTTGTCTCCGC	3810	17307.5	17940.3	18531.8				17065.6	17254	18060.5				0.00611253	0.0169406	0.0111876	0.0114136	0.00541759	33870.3	36767.5	36374.5				23562.8	24905.8	23390.8				0.157593	0.169163	0.191752	0.172836	0.0173732	35946.2	36727.8	34442
1037	CUST_98_PI424984692	3252	3802	15170	28957	EBV	NC_007605	FW	3781	TCGAATGACAGAGAAGCTGCTTGTCTCCGCAAAACCCGGCGGAGAGAACGTTAAGGTTTC	3840	24.9397	19.2284	23.6453				38.5819	332.717	32.6212				-0.189492	-1.23813	-0.139755	-0.52246	0.620289	24.1222	23.1491	23.1927				37.7517	36.1434	37.1029				-0.19452	-0.193494	-0.204057	-0.197357	0.00582504	43.9807	40.785	41.7261
1038	CUST_99_PI424984692	10595	15719	17460	22751	EBV	NC_007605	FW	3811	AAAACCCGGCGGAGAGAACGTTAAGGTTTCAGGTACCGTGATTACATTGGGAGAACAGGG	3870	24.455	37.9826	23.6514				33.2842	34.2431	31.6754				-0.13387	0.045011	-0.126866	-0.0719084	0.101316	42.5072	57.1108	27.3673				45.6553	41.6985	84.0854				-0.0310282	0.136597	-0.487489	-0.127307	0.322991	42.945	40.6685	41.297
1039	CUST_100_PI424984692	13131	23633	34742	34973	EBV	NC_007605	FW	3841	AGGTACCGTGATTACATTGGGAGAACAGGGGTACAAAGTGTCGTTGGATCTGAGGGAGGG	3900	34.6221	54.9925	51.5566				106.103	169.502	38.3808				-0.486372	-0.488871	0.12817	-0.282358	0.35553	67.1173	75.106	80.6281				301.932	232.747	158.109				-0.653074	-0.49121	-0.292471	-0.478918	0.180615	42.0212	28.9137	30.4664
1040	CUST_101_PI424984692	2976	3466	28175	36989	EBV	NC_007605	FW	3871	GTACAAAGTGTCGTTGGATCTGAGGGAGGGAACCAGGCTGGCAATGGCTGAGGCGCTGCT	3930	59.1055	23.7614	57.7065				42.6932	32.6108	39.8409				0.141269	-0.137489	0.160896	0.054892	0.166896	180.739	77.9798	122.107				234.02	49.7546	266.005				-0.1122	0.195149	-0.338149	-0.0850667	0.267682	44.4057	41.2805	43.3585
1041	CUST_102_PI424984692	11704	18610	19320	43721	EBV	NC_007605	FW	3901	AACCAGGCTGGCAATGGCTGAGGCGCTGCTGAACGCAGCATGTGCCCCAATCTTGGATCC	3960	24.4935	23.8688	26.5523				32.4592	32.4229	37.731				-0.122286	-0.13302	-0.152596	-0.135968	0.0153685	58.3893	76.6213	84.9893				47.5025	43.2949	48.7975				0.0896173	0.247913	0.240966	0.192832	0.0894541	38.1872	40.7337	44.9258
1042	CUST_103_PI424984692	4137	4950	22698	26875	EBV	NC_007605	FW	3931	GAACGCAGCATGTGCCCCAATCTTGGATCCGGAAGACGTCTTGCTCACCCTGCATCTACA	3990	25.5846	55.3428	81.5534				37.8967	34.876	53.3363				-0.170623	0.200535	0.184419	0.0714438	0.20979	134.668	102.86	108.751				44.1617	88.3567	118.298				0.48422	0.066008	-0.0365476	0.171227	0.275867	77.9839	88.8895	80.0296
1043	CUST_104_PI424984692	167	284	7175	13660	EBV	NC_007605	FW	4171	GGGTCCTCTGATCACGCCAGTGCTTCAGAAGACGGGCAGTCTCCTGATTGCGGTGCGTTG	4230	69.713	59.5226	29.7071				42.823	40.3327	34.6216				0.211637	0.169024	-0.0664858	0.104725	0.149796	151.53	82.3633	99.7297				54.6616	51.8252	47.7935				0.442816	0.201193	0.319456	0.321155	0.120821	65.3833	94.8044	103.087
1044	CUST_105_PI424984692	9783	14043	27879	32146	EBV	NC_007605	FW	4321	GAAGAATCTCTTCCGGGCAGTCCAGCAGCTGGTCAAGAGCGGCATCGTGCTGTCAGGGCA	4380	28.572	24.6326	24.5096				34.665	32.3706	34.5537				-0.0839511	-0.11864	-0.149158	-0.11725	0.0326259	98.835	84.8078	66.0049				43.5573	48.193	44.1828				0.35585	0.245452	0.174323	0.258542	0.0914683	40.9033	59.285	42.2555
1045	CUST_106_PI424984692	6977	8952	17124	20163	EBV	NC_007605	FW	4441	GGGAGTGACCATCACTATGCCGGTGGCCTCCGACTACCTCCCGGAGATGTTTGCAGAGCA	4500	231.86	239.678	206.906				199.301	243.157	216.255				0.0657157	-0.00625951	-0.0191939	0.0134208	0.0457482	303.585	234.119	272.354				378.59	158.565	337.046				-0.095889	0.169228	-0.0925544	-0.006405	0.152112	391.778	356.192	364.407
1046	CUST_107_PI424984692	12825	22431	36946	39990	EBV	NC_007605	FW	4561	CTCCATGAACATGTACCCGGCAGTCCTCGGTCGAGTGGGCGAGCAAGGTCCAGATCAAAT	4620	73.9017	74.5551	92.0811				36.2431	40.2351	42.6038				0.309429	0.267872	0.334722	0.304008	0.0337533	104.567	112.598	100.759				49.8673	70.7672	81.9643				0.321577	0.201698	0.0896581	0.204311	0.115982	100.068	138.173	73.5674
1047	CUST_108_PI424984692	561	702	24860	35314	EBV	NC_007605	FW	4591	TCGAGTGGGCGAGCAAGGTCCAGATCAAATGTTTGAGGTGCAGCACGGCCCAGAGACGGT	4650	25.2761	23.7173	24.1432				38.4481	31.9376	35.3475				-0.182165	-0.129237	-0.165564	-0.158988	0.0270696	122.42	46.9414	59.7604				220.422	41.115	125.432				-0.255401	0.0575564	-0.321994	-0.173279	0.202663	44.2353	40.9794	42.3578
1048	CUST_109_PI424984692	2871	3490	27507	45207	EBV	NC_007605	FW	4681	AACCTGGTCATCCTTTGCCAGCGAGCAGTACGAGTGCCTGCGACCAGATCGGATTAACCG	4740	129.9	114.499	109.281				55.869	58.813	82.1152				0.366437	0.28933	0.12412	0.259962	0.123799	315.278	298.916	194.138				151.847	94.1372	940.453				0.317289	0.501787	-0.685227	0.0446162	0.63876	238.69	285.176	229.41
1049	CUST_110_PI424984692	4911	5943	38992	42068	EBV	NC_007605	FW	4711	CGAGTGCCTGCGACCAGATCGGATTAACCGGTCCATGCACGTGTCCGACTACGGCTATAA	4770	52.5235	62.3723	46.5761				41.1235	59.2424	38.8713				0.106264	0.0223589	0.078534	0.0690521	0.0427484	284.748	329.311	281.21				102.444	92.809	66.2284				0.443974	0.550016	0.627987	0.540659	0.0923626	192.423	175.087	145.788
1050	CUST_111_PI424984692	10506	15605	21424	37412	EBV	NC_007605	FW	4741	GTCCATGCACGTGTCCGACTACGGCTATAACGAAGCACTGGCAGTCTCCCCGTTGACAGG	4800	76.5882	101.995	115.959				100.442	48.9413	42.6303				-0.117753	0.318902	0.434586	0.211912	0.291298	158.805	80.2054	143.244				54.5986	42.7662	93.3293				0.463683	0.273103	0.186058	0.307615	0.141994	118.864	121.061	100.035
1051	CUST_112_PI424984692	6384	8006	13190	24576	EBV	NC_007605	FW	4771	CGAAGCACTGGCAGTCTCCCCGTTGACAGGAAAGAATCTCAGCCCACGCCGGTTGGTGAC	4830	120.782	123.317	158.122				43.3294	88.9048	99.9135				0.44522	0.142098	0.199368	0.262229	0.161041	267.309	254.617	257.879				284.241	168.088	235.306				-0.0266736	0.180351	0.0397831	0.0644867	0.1057	169.544	176.033	134.783
1052	CUST_113_PI424984692	4896	5932	17151	44727	EBV	NC_007605	FW	4801	AAAGAATCTCAGCCCACGCCGGTTGGTGACAGAGCCTGACCCACGATGTCAGGTGGCCGT	4860	205.499	247.59	180.919				274.302	302.112	317.179				-0.125418	-0.086435	-0.243819	-0.151891	0.0819634	374.619	406.45	426.232				286.225	438.586	461.77				0.116882	-0.0330482	-0.0347796	0.0163515	0.0870664	245.088	296.701	1435.21
1053	CUST_114_PI424984692	1781	2176	12905	26661	EBV	NC_007605	FW	4921	ATGCCTGTGCCGACGGGTGTTCTTTCGCGAGGTTAGGGACAACACGTTCCTCGACAAGTA	4980	180.257	131.926	157.723				219.945	79.4581	93.4527				-0.0864208	0.220192	0.227304	0.120358	0.179111	234.86	243.924	228.988				191.878	206.137	281.65				0.0877853	0.073099	-0.0898974	0.0236623	0.0986194	226.825	240.16	252.015
1054	CUST_115_PI424984692	8988	12365	27426	34409	EBV	NC_007605	FW	4951	GGTTAGGGACAACACGTTCCTCGACAAGTACGTGGGTCTGGCCATCGGAGGAGTTCATGG	5010	23.5473	44.2494	42.2332				33.9898	34.6391	36.9018				-0.159407	0.106341	0.0586071	0.00184676	0.141675	89.9183	72.2655	105.805				44.4464	165.514	85.9609				0.306011	-0.359904	0.0902029	0.0121035	0.339758	69.5946	41.5532	79.2753
1055	CUST_116_PI424984692	9386	13187	26148	39791	EBV	NC_007605	FW	5041	CACCGTGGCGCTGATTAATCGTTTCCCCGCCCTGCGTGACGCTATTCTAAAGTTCCTCAA	5100	865.09	843.167	807.992				956.635	869.472	876.213				-0.043685	-0.013342	-0.0352026	-0.0307432	0.0156553	850.979	860.218	856.657				1374.16	1239.85	1301.79				-0.208117	-0.158762	-0.181734	-0.182871	0.0246972	458.984	450.761	571.462
1056	CUST_117_PI424984692	7353	9415	38637	39396	EBV	NC_007605	FW	5071	CCTGCGTGACGCTATTCTAAAGTTCCTCAACAGGCCAGATACGTTCTCGGTGGCCTTGGG	5130	24.1004	24.4718	24.7631				35.9512	36.3642	36.8101				-0.17369	-0.172008	-0.172162	-0.17262	0.000929671	219.964	30.7259	23.6472				665.835	40.0268	38.5578				-0.481016	-0.114847	-0.212333	-0.269399	0.189638	42.5763	43.2502	142.49
1057	CUST_118_PI424984692	894	1151	10135	28717	EBV	NC_007605	FW	5167	CGTGGGGTCAACAGATAATCCACCCGCCCCTGGCGTGGAAGTTAATGTCCAGAGATCACC	5226	119.134	42.7467	92.1388				45.4277	37.9221	37.9266				0.418714	0.0520096	0.385499	0.285408	0.20281	181.939	83.2135	130.837				201.12	144.987	49.3883				-0.0435293	-0.241134	0.423105	0.0461472	0.341079	154.234	82.7626	111.48
1058	CUST_119_PI424984692	3752	4451	21462	38024	EBV	NC_007605	FW	5191	CGCCCCTGGCGTGGAAGTTAATGTCCAGAGATCACCTCTGATTCTGGCCCCCAACGCCTC	5250	144.712	154.173	165.289				148.192	65.8973	71.1512				-0.010319	0.369141	0.366063	0.241628	0.218198	224.55	243.524	263.213				158.502	218.494	250.232				0.151277	0.0471028	0.0219651	0.0734484	0.0685636	261.415	211.337	269.617
1059	CUST_120_PI424984692	1993	2472	13043	29872	EBV	NC_007605	FW	5221	ATCACCTCTGATTCTGGCCCCCAACGCCTCTGGCATGTTTGAGTCCCGCTGGCTGAACAT	5280	762.39	779.637	737.873				825.854	718.943	712.016				-0.0347259	0.0351976	0.0154914	0.00532103	0.0360542	1018.11	951.107	1048.03				1111.3	925.953	1167.23				-0.0380383	0.0116405	-0.0467812	-0.024393	0.0315106	1023.38	969.066	1067.28
1060	CUST_121_PI424984692	504	573	15847	28857	EBV	NC_007605	FW	5227	TCTGATTCTGGCCCCCAACGCCTCTGGCATGTTTGAGTCCCGCTGGCTGAACATTAGCAT	5286	561.66	560.78	535.963				648.394	507.296	586.165				-0.0623659	0.0435311	-0.0388852	-0.01924	0.0556147	752.798	722.916	657.017				885.979	719.443	663.342				-0.0707447	0.00209108	-0.00416076	-0.0242714	0.0403682	603.997	568.47	532.282
1061	CUST_122_PI424984692	6517	8184	16209	28109	EBV	NC_007605	FW	5251	TGGCATGTTTGAGTCCCGCTGGCTGAACATTAGCATCCCGGCGACCACCAGCTCTGTCAT	5310	188.42	160.931	176.397				121.878	167.723	140.995				0.189202	-0.0179529	0.0972882	0.0895125	0.103796	204.132	168.974	198.97				215.435	195.874	215.249				-0.0234064	-0.064157	-0.0341535	-0.0405723	0.02112	171.336	199.84	154.874
1062	CUST_123_PI424984692	3873	4692	8298	33049	EBV	NC_007605	FW	5341	TTGTTGGGTGCAAGGCTCGTGCCTGGGCCTGCAATTTACTAACCTCGGGATGCCATATGT	5400	584.984	519.91	575.068				531.746	526.026	553.763				0.04144	-0.0050797	0.016395	0.0175851	0.0232827	734.826	721.954	734.149				695.013	895.461	644.021				0.0241914	-0.0935369	0.0568843	-0.00415374	0.0791152	552.683	591.361	548.104
1063	CUST_124_PI424984692	9339	13057	30443	41738	EBV	NC_007605	FW	5371	GCAATTTACTAACCTCGGGATGCCATATGTTTTGCAGAATGCCCACCAGATCGCCTGCCA	5430	22.8527	24.5227	25.7723				47.8396	33.8456	35.2898				-0.32085	-0.139935	-0.136495	-0.199093	0.105458	40.5257	41.2188	30.7491				74.125	40.8649	39.4494				-0.262235	0.00374554	-0.108207	-0.122232	0.133544	41.3315	42.1804	43.978
1064	CUST_125_PI424984692	11781	18889	23050	29495	EBV	NC_007605	FW	5401	TTTGCAGAATGCCCACCAGATCGCCTGCCACTTCCACAGCAATGGCACGGATGCCTGGCG	5460	224.228	179.392	214.529				167.715	225.718	294.105				0.126118	-0.0997616	-0.137017	-0.0368868	0.14239	357.256	245.147	470.052				345.895	275.376	379.895				0.0140349	-0.0504995	0.0924822	0.0186725	0.0716036	279.886	253.899	272.128
1065	CUST_126_PI424984692	969	1200	14784	20550	EBV	NC_007605	FW	5431	CTTCCACAGCAATGGCACGGATGCCTGGCGCTTTGCTATGAATTATCCAAGAAACCCCAC	5490	25.1246	24.493	49.4645				38.3376	33.612	34.7704				-0.183525	-0.137452	0.153084	-0.0559643	0.182501	33.4719	59.3799	41.8964				35.1418	48.2704	82.0097				-0.0211435	0.0899583	-0.291689	-0.0742913	0.196296	44.0511	49.9431	59.1861
1066	CUST_127_PI424984692	14572	36887	43041	45067	EBV	NC_007605	FW	5461	CTTTGCTATGAATTATCCAAGAAACCCCACGGAGCAGGGCAACATTGCAGGGCTCTGTTC	5520	39.215	26.2351	27.413				37.1339	37.7778	37.1035				0.0236823	-0.158355	-0.131459	-0.0887104	0.0982596	89.7358	112.962	151.221				77.9103	70.305	81.8124				0.061371	0.205944	0.266793	0.178036	0.105516	43.6163	44.6371	230.613
1067	CUST_128_PI424984692	14343	32227	32836	43367	EBV	NC_007605	FW	5491	GGAGCAGGGCAACATTGCAGGGCTCTGTTCACGCGATGGTCGTCATCTGGCTCTCCTGTG	5550	52.3447	65.6408	26.0646				37.4795	38.8361	45.9331				0.145079	0.227938	-0.246075	0.0423141	0.253165	96.9738	93.4992	102.131				95.3031	88.0251	49.1233				0.00754734	0.0262015	0.317871	0.117207	0.174031	42.4653	54.0504	482.137
1068	CUST_129_PI424984692	14590	37675	38876	42092	EBV	NC_007605	FW	5521	ACGCGATGGTCGTCATCTGGCTCTCCTGTGTGACCCCTCACTTTGTACAGACTTTTGGCA	5580	845.668	782.659	707.02				1097.48	946.538	960.87				-0.113196	-0.0825656	-0.133233	-0.109665	0.0255176	954.903	926.33	937.113				1243.22	1346.21	1090.2				-0.11459	-0.162347	-0.0657136	-0.114217	0.0483179	485.748	460.666	464.75
1069	CUST_130_PI424984692	990	1296	5809	25766	EBV	NC_007605	FW	5551	TGACCCCTCACTTTGTACAGACTTTTGGCAATGGGAGCACATTCCCCCCGCCTTTGGGCA	5610	1028.34	1103.75	1164.43				1352.28	1108.54	1119.64				-0.11893	-0.00187908	0.0170319	-0.0345923	0.0736478	1566.57	1495.97	1498.41				1573.54	1670.67	1696.03				-0.00192909	-0.0479672	-0.0538032	-0.0345665	0.028415	563.39	541.928	497.457
1070	CUST_131_PI424984692	6602	8422	23406	24201	EBV	NC_007605	FW	5611	CCCCACGGGGTGCTCCCCCTGGACACTTATGTTTCAAGCAGCTCACCTATGGTCACTCAG	5670	3974.04	3785.03	3973.68				3915.2	3510.78	3727.61				0.00647762	0.0326667	0.0277626	0.0223023	0.0139222	4816.11	4882.45	4650.85				4879.93	4528.24	4762.92				-0.00571693	0.0327086	-0.010341	0.00555022	0.0236332	3237.34	2846.06	2906.12
1071	CUST_132_PI424984692	11351	17684	29243	37574	EBV	NC_007605	FW	5641	GTTTCAAGCAGCTCACCTATGGTCACTCAGGCACGGTCGCCCCTCCGAGTGACCAGTCAC	5700	562.928	552.145	558.564				606.664	483.299	657.495				-0.0324958	0.0578368	-0.0708197	-0.0151596	0.0660571	675.058	675.389	682.67				801.39	716.067	681.068				-0.0745028	-0.0253999	0.00102041	-0.0329607	0.0383251	484.729	498.852	532.784
1072	CUST_133_PI424984692	5938	7409	20934	25000	EBV	NC_007605	FW	5671	GCACGGTCGCCCCTCCGAGTGACCAGTCACCTTCCAGACTATGCATACACTGAATTTAGC	5730	1001.19	1063.55	1053.7				790.089	1061.95	999.68				0.102839	0.00065425	0.0228569	0.0421168	0.0537462	1188.59	1211.96	1292.4				1550.18	1407.18	1690.68				-0.115352	-0.0648602	-0.116665	-0.0989589	0.0295376	966.132	925.245	908.063
1073	CUST_134_PI424984692	637	826	39084	44422	EBV	NC_007605	FW	5701	CTTCCAGACTATGCATACACTGAATTTAGCCTGATATTGTCCCCCTAGCCCCGGGCCCAG	5760	389.588	340.106	355.632				425.771	406.159	372.083				-0.0385708	-0.0770828	-0.0196386	-0.0450974	0.029273	514.05	399.378	495.375				521.232	487.539	455.099				-0.00602512	-0.0866257	0.0368288	-0.0186073	0.0626817	446.928	437.225	445.352
1074	CUST_135_PI424984692	11005	16738	20539	36315	EBV	NC_007605	FW	5731	CTGATATTGTCCCCCTAGCCCCGGGCCCAGCCCTCCTCAGAAAACTCTGCATGGAGAAGC	5790	31673.1	31937.4	35153.2				34329.4	34029	35677.8				-0.0349755	-0.0275502	-0.00643418	-0.0229866	0.0148078	42272.7	40474.2	49640.3				43891.5	39810.5	42243.2				-0.0163201	0.00717999	0.0700772	0.0203124	0.0446707	50099.3	46670	54615.5
1075	CUST_136_PI424984692	10087	14634	25669	39401	EBV	NC_007605	FW	5821	GCTGTATTTACAAACACTACAATAAACCCAATGTGCAAATGTGGTTTGTATGGCTACTTT	5880	23.9835	24.6874	24.6474				33.7848	32.0023	36.6183				-0.14881	-0.112706	-0.171927	-0.144481	0.0298467	32.7608	23.3358	23.5875				36.6446	40.0064	38.5253				-0.0486554	-0.234106	-0.213065	-0.165275	0.101542	41.0342	43.0073	43.4699
1076	CUST_137_PI424984692	14344	32232	44837	44855	EBV	NC_007605	FW	5851	ATGTGCAAATGTGGTTTGTATGGCTACTTTGTGTTCCTAAAAAATGCAACAATAGAAGTG	5910	24.477	26.8492	26.447				34.6195	37.0961	36.4032				-0.150563	-0.140397	-0.138763	-0.143241	0.00639369	29.267	24.8256	24.8084				38.9448	41.3617	42.2627				-0.124072	-0.221699	-0.231357	-0.192376	0.0593499	42.1954	61.8051	45.723
1077	CUST_138_PI424984692	11692	18592	21706	33815	EBV	NC_007605	FW	5881	GTGTTCCTAAAAAATGCAACAATAGAAGTGGAAACCCTCAGTCACGGGACATTAACCTCA	5940	53.3901	23.8084	23.9329				35.3132	32.0294	34.3655				0.179524	-0.128819	-0.157127	-0.0354743	0.186731	85.3099	23.402	42.7012				46.8155	36.3309	41.7358				0.26061	-0.191024	0.00993133	0.0265056	0.226273	66.0911	40.7619	42.7872
1078	CUST_139_PI424984692	9163	12702	14859	19291	EBV	NC_007605	FW	5911	GAAACCCTCAGTCACGGGACATTAACCTCAACCACAAAATGGGGGTTGGAGAAAGTAACC	5970	22.0915	32.0369	26.134				67.0932	38.4449	37.6209				-0.482453	-0.0791873	-0.158223	-0.239955	0.213696	34.2049	102.563	54.5292				149.802	166.948	137.979				-0.641428	-0.211589	-0.403184	-0.418734	0.215341	40.9076	90.2913	42.8949
1079	CUST_140_PI424984692	13725	26958	30475	38115	EBV	NC_007605	FW	5941	ACCACAAAATGGGGGTTGGAGAAAGTAACCACATATACTGGAGATGATTCATGGGCTGGG	6000	41.6506	25.0896	56.4486				35.0158	33.4357	40.1823				0.075357	-0.124716	0.147618	0.032753	0.141077	77.1941	89.336	90.9278				66.4919	142.134	63.98				0.0648157	-0.201671	0.152652	0.00526573	0.184515	41.7291	40.2281	38.4657
1080	CUST_141_PI424984692	11289	17425	24167	33158	EBV	NC_007605	FW	5971	ACATATACTGGAGATGATTCATGGGCTGGGGGTTCCCGGACAATACACCCATCTGGAGTT	6030	334.771	380.967	345.553				399.931	347.94	395.967				-0.0772382	0.039384	-0.059145	-0.0323331	0.0627642	381.868	290.897	319.384				617.994	487.867	317.708				-0.209071	-0.224562	0.00228432	-0.143783	0.126735	259.106	199.362	217.519
1081	CUST_142_PI424984692	13059	23400	35099	42535	EBV	NC_007605	FW	6001	GGTTCCCGGACAATACACCCATCTGGAGTTCAACCTAATTACATGGTAGATAAATTAAGA	6060	23.9993	24.3102	25.923				32.2967	34.752	37.645				-0.128958	-0.155191	-0.162023	-0.148724	0.017455	35.2688	34.081	48.461				38.9915	76.2402	44.5166				-0.0435787	-0.349671	0.0368711	-0.118793	0.203952	40.9404	43.2512	44.4519
1082	CUST_143_PI424984692	13940	28283	43034	44696	EBV	NC_007605	FW	6031	CAACCTAATTACATGGTAGATAAATTAAGAGTCCCTCCTCACCACTCGAAACTATGGCAG	6090	610.251	608.491	601.299				600.824	759.361	717.491				0.00676151	-0.0961939	-0.0767256	-0.055386	0.0546945	744.354	847.162	890.093				995.828	1052.37	950.677				-0.126405	-0.0942002	-0.0285975	-0.0830674	0.0498449	1044.53	1111.6	1081.72
1083	CUST_144_PI424984692	4526	5437	34024	36369	EBV	NC_007605	FW	6061	GTCCCTCCTCACCACTCGAAACTATGGCAGACATTCTATAAGATAACGAGGAGAGATGAG	6120	1350.49	1509.68	1483.6				1380.89	1588.25	1709.05				-0.00966675	-0.0220337	-0.0614401	-0.0310469	0.0270379	1830.34	2358.46	2152.93				1781.65	2339.77	2325.07				0.0117084	0.00345553	-0.0334067	-0.00608094	0.0240219	2897.56	3570.82	3537.28
1084	CUST_145_PI424984692	3911	4715	19760	38271	EBV	NC_007605	FW	6091	ACATTCTATAAGATAACGAGGAGAGATGAGGTGAGGGCAGAGGACATTGGGCAGGTGTGG	6150	52.4142	46.5055	167.155				40.8405	34.4757	187.925				0.108359	0.129992	-0.0508664	0.0624946	0.0987676	115.877	133.585	279.883				50.6039	138.245	352.201				0.359813	-0.0148908	-0.099814	0.0817029	0.244565	42.6332	31.9101	163.53
1085	CUST_146_PI424984692	9565	13451	16080	23184	EBV	NC_007605	FW	6097	TATAAGATAACGAGGAGAGATGAGGTGAGGGCAGAGGACATTGGGCAGGTGTGGGCCACG	6156	90.5156	91.3232	81.8174				39.4188	38.5526	36.4715				0.36102	0.374528	0.350891	0.362146	0.0118583	227.328	248.75	201.254				304.235	252.814	196.404				-0.126556	-0.00703924	0.0105955	-0.0410001	0.0746168	59.7235	73.2865	115.793
1086	CUST_147_PI424984692	5972	7352	17062	35464	EBV	NC_007605	FW	6151	GCCACGGGGCAGCTGGCCATATCCCCCGCACTACAGAAGTGTAAGCAAAGTGAAGGGCTC	6210	79.2115	89.4381	24.6602				66.3316	71.5254	35.9332				0.0770679	0.0970621	-0.163499	0.00354352	0.145008	142.51	119.918	135.892				187.274	102.288	169.98				-0.118634	0.0690595	-0.0972024	-0.0489256	0.102738	68.8397	131.3	92.4939
1087	CUST_148_PI424984692	11064	16967	23531	28930	EBV	NC_007605	FW	6181	CTACAGAAGTGTAAGCAAAGTGAAGGGCTCGGAAGGCAGGCGGGGCCTAGCAATGTCACA	6240	77.8627	72.3937	84.1002				50.3824	44.9802	51.465				0.189051	0.206679	0.213285	0.203005	0.0125279	198.872	222.762	214.353				228.021	300.966	179.627				-0.0594014	-0.130677	0.0767593	-0.037773	0.105396	147.988	100.92	128.489
1088	CUST_149_PI424984692	5260	6427	34326	35702	EBV	NC_007605	FW	6190	TGTAAGCAAAGTGAAGGGCTCGGAAGGCAGGCGGGGCCTAGCAATGTCACAGCTAAATGC	6249	96.5735	113.21	89.7289				108.395	115.435	107.511				-0.0501534	-0.00845157	-0.0785216	-0.0457089	0.0352458	155.777	165.824	291.847				287.067	170.826	312.251				-0.265479	-0.0129061	-0.0293486	-0.102578	0.141316	100.704	117.39	95.8111
1089	CUST_150_PI424984692	7112	9148	25913	35961	EBV	NC_007605	FW	6211	GGAAGGCAGGCGGGGCCTAGCAATGTCACAGCTAAATGCCCACCAGGGCACACACTCAAG	6270	58.5347	47.6189	71.0475				102.382	34.827	80.7151				-0.242812	0.135864	-0.0554057	-0.0541177	0.189341	106.792	136.056	153.786				81.902	111.29	155.343				0.115245	0.0872634	-0.00437461	0.0660446	0.0625691	46.3699	114.161	45.7202
1090	CUST_151_PI424984692	4860	5826	7611	26221	EBV	NC_007605	FW	6266	TCAAGCGGGGTCTCGGAGCTCCTAGGTCAGACCACGAAAGGTCAGCCTGCAAGGTGGATG	6325	58.5686	28.2395	23.7213				40.9205	36.9798	32.1324				0.155723	-0.117108	-0.131806	-0.0310634	0.161929	52.6844	43.0648	41.9742				40.9236	59.5842	56.5698				0.109708	-0.141008	-0.129602	-0.0536339	0.141574	39.7371	51.2554	41.0982
1091	CUST_152_PI424984692	14541	36148	41983	44403	EBV	NC_007605	FW	6301	GAAAGGTCAGCCTGCAAGGTGGATGGCGTGTTTTCTGAGGTTATCCCCGCTACGTGCAGT	6360	71.9659	27.0491	38.3193				40.7126	36.5568	39.115				0.247397	-0.130816	-0.00892532	0.0358853	0.193048	105.041	113.758	92.0283				47.845	51.8074	146.205				0.341522	0.34159	-0.20104	0.160691	0.313268	164.506	54.9758	51.0248
1092	CUST_153_PI424984692	13496	25360	30557	36767	EBV	NC_007605	FW	6331	TTTTCTGAGGTTATCCCCGCTACGTGCAGTGCTGGGTGATAGAGACCCTAGAATGTGTCG	6390	23.388	45.3649	56.7816				41.146	35.8668	39.2464				-0.245334	0.102027	0.160408	0.00570027	0.219353	23.4883	82.1665	60.9767				36.6672	45.0228	61.2629				-0.193426	0.261263	-0.00203392	0.0219342	0.22829	41.0205	41.5838	50.015
1093	CUST_154_PI424984692	179	290	12705	42361	EBV	NC_007605	FW	6361	GCTGGGTGATAGAGACCCTAGAATGTGTCGAAATGACCAAGCGTCCCCGCAGCGGGGCTC	6420	74.0953	23.5433	25.9546				43.0922	33.8478	37.7705				0.235392	-0.157662	-0.162939	-0.028403	0.228469	110.104	33.6789	77.6994				144.298	40.3203	47.5675				-0.117457	-0.0781661	0.213107	0.00582789	0.180581	92.2615	40.9646	44.3684
1094	CUST_155_PI424984692	9746	13835	17547	30618	EBV	NC_007605	FW	6391	AAATGACCAAGCGTCCCCGCAGCGGGGCTCCCAACACGGGTTCCCAGAGAGGGTAAAAGA	6450	27.3617	67.9519	79.5311				49.8709	36.3903	133.986				-0.260705	0.271215	-0.226522	-0.0720038	0.297727	5319.59	156.292	127.758				7104.98	96.1212	99.4979				-0.125684	0.211116	0.108576	0.0646692	0.17264	90.8516	115.978	148.47
1095	CUST_156_PI424984692	14027	28977	31435	38183	EBV	NC_007605	FW	6419	TCCCAACACGGGTTCCCAGAGAGGGTAAAAGAGGGGGCCATAAAGCCCAGGGTGTAAAAC	6478	25.0654	28.8149	25.0471				32.9663	54.2625	36.9023				-0.118995	-0.274882	-0.168296	-0.187391	0.0796784	154.8	99.0798	99.1568				85.8929	103.634	64.4344				0.255815	-0.0195177	0.187205	0.141167	0.143323	80.4057	40.6718	46.0363
1096	CUST_157_PI424984692	6518	8269	38887	40297	EBV	NC_007605	FW	6421	CCAACACGGGTTCCCAGAGAGGGTAAAAGAGGGGGCCATAAAGCCCAGGGTGTAAAACAC	6480	23.6982	24.6244	31.5285				37.3197	36.6121	36.9943				-0.197222	-0.17226	-0.0694306	-0.146304	0.0677342	131.907	131.901	125.628				123.785	136.873	200.369				0.0276009	-0.0160706	-0.202744	-0.0637379	0.122347	59.7026	61.1628	228.17
1097	CUST_158_PI424984692	12082	19777	27922	31409	EBV	NC_007605	FW	6506	TGGGGGAAATGAGGGTTAGCATAGGCAACCCCCGCCTACACACCAACTATAGCAAACCCC	6565	95.2929	60.3063	100.588				118.73	46.0903	68.7137				-0.0954992	0.116754	0.165505	0.062253	0.138775	113.117	123.469	157.232				47.9087	110.178	67.0957				0.373113	0.0494619	0.369847	0.26414	0.185924	95.2608	107.392	66.5679
1098	CUST_159_PI424984692	9477	13280	20405	37121	EBV	NC_007605	FW	6511	GAAATGAGGGTTAGCATAGGCAACCCCCGCCTACACACCAACTATAGCAAACCCCGCCCC	6570	156.313	124.956	163.445				120.071	141.734	43.7927				0.114559	-0.0547177	0.57197	0.210604	0.324196	192.762	214.965	242.776				236.802	181.33	244.006				-0.0893634	0.0738989	-0.00219547	-0.00588665	0.0816937	112.687	148.202	187.363
1099	CUST_160_PI424984692	7750	10157	11870	13609	EBV	NC_007605	FW	6541	CTACACACCAACTATAGCAAACCCCGCCCCGTCACGGTGACGTAGTCTGTCTTGAGGAGA	6600	5289.08	5536.98	5809.72				5245.81	5584.4	5937.82				0.00356774	-0.00370325	-0.00947227	-0.00320259	0.00653441	7518.46	7525.54	8239.64				7415.33	7183.61	7667.59				0.00599853	0.0201949	0.0312497	0.0191477	0.0126581	6023.16	5530.07	6095.81
1100	CUST_161_PI424984692	351	395	1609	17708	EBV	NC_007605	FW	6571	GTCACGGTGACGTAGTCTGTCTTGAGGAGATGTAGACTTGTAGACACTGCAAAACCTCAG	6630	26.0052	26.2306	23.7572				39.0717	39.3971	32.6029				-0.176803	-0.176656	-0.137462	-0.16364	0.0226712	27.2175	24.864	23.3966				36.8183	40.232	35.8007				-0.131216	-0.209001	-0.184739	-0.174986	0.0397992	45.2594	46.4669	40.6729
1101	CUST_162_PI424984692	6903	8814	37103	44130	EBV	NC_007605	FW	6601	TGTAGACTTGTAGACACTGCAAAACCTCAGGACCTACGCTGCCCTAGAGGTTTTGCTAGG	6660	67.2114	73.0821	40.0804				44.5391	40.5489	38.9449				0.178701	0.255832	0.0124818	0.149005	0.124363	87.3311	97.5093	97.2618				58.2707	47.1961	48.8414				0.175719	0.31514	0.299154	0.263338	0.0762999	61.5529	96.013	689.817
1102	CUST_163_PI424984692	12217	20241	28975	38444	EBV	NC_007605	FW	6631	GACCTACGCTGCCCTAGAGGTTTTGCTAGGGAGGAGACGTGTGTGGCTGTAGCCACCCGT	6690	54.3723	70.4909	67.7961				35.5894	36.9813	41.3353				0.184057	0.280151	0.214883	0.226364	0.049065	197.687	203.363	205.213				47.9971	94.8415	51.7141				0.614763	0.331274	0.598596	0.514878	0.15921	52.384	105.676	93.4388
1103	CUST_164_PI424984692	9078	12542	13647	41427	EBV	NC_007605	FW	6721	GTGTCTGTGGTTGTCTTCCCAGACTCTGCTTTCTGCCGTCTTCGGTCAAGTACCAGCTGG	6780	303.426	335.872	313.425				227.08	336.264	191.218				0.125873	-0.000505799	0.214607	0.113325	0.108104	1649.32	1694.52	1334.57				322.497	397.022	327.788				0.70878	0.630231	0.609747	0.649586	0.0522767	478.241	505.563	459.772
1104	CUST_165_PI424984692	7021	8990	14626	30329	EBV	NC_007605	FW	6751	TTCTGCCGTCTTCGGTCAAGTACCAGCTGGTGGTCCGCATGTTTTGATCCAAACTTTTGT	6810	24.1544	24.2298	39.3825				36.1946	33.5574	35.1418				-0.175647	-0.141438	0.0494797	-0.0892019	0.121314	921.461	1007.78	1049.94				54.127	59.6084	52.7274				1.23106	1.22806	1.29913	1.25275	0.0401933	42.6972	41.442	47.1891
1105	CUST_166_PI424984692	658	752	38218	40712	EBV	NC_007605	FW	6781	TGGTCCGCATGTTTTGATCCAAACTTTTGTTTTAGGATTTATGCATCCATTATCCCGCAG	6840	26.3623	24.2832	25.2055				39.708	36.0464	36.0549				-0.177894	-0.171556	-0.15547	-0.168307	0.01156	99.6716	122.958	142.397				47.7696	49.0237	52.5018				0.31942	0.39935	0.433328	0.384033	0.0584786	593.818	43.2477	44.4491
1106	CUST_167_PI424984692	4561	5458	25559	37265	EBV	NC_007605	FW	6811	TTTAGGATTTATGCATCCATTATCCCGCAGTTCCACCTAAACGGGGCTTAACGTTGCATC	6870	24.1035	23.6684	27.7518				37.4907	31.9164	36.8644				-0.191843	-0.129846	-0.123316	-0.148335	0.0378202	45.7812	29.0329	23.5764				37.6553	38.8067	38.0762				0.0848615	-0.126016	-0.208176	-0.08311	0.151157	42.2201	41.533	39.7274
1107	CUST_168_PI424984692	1060	1333	2633	39285	EBV	NC_007605	FW	6841	TTCCACCTAAACGGGGCTTAACGTTGCATCCCAGAAGATGCACGCTTAACCCCGCCTACA	6900	25.6844	25.5795	25.3007				39.1362	46.4437	37.0168				-0.182908	-0.259034	-0.165266	-0.202403	0.0498313	24.635	24.5384	24.4464				36.8195	41.402	38.6867				-0.174526	-0.227175	-0.199347	-0.200349	0.0263388	44.9196	46.4285	67.7147
1108	CUST_169_PI424984692	6542	8289	21472	31171	EBV	NC_007605	FW	6871	CCAGAAGATGCACGCTTAACCCCGCCTACAACCGTGACGTAGCTGTTTACCAGCATGTAT	6930	99.2492	92.688	84.0927				41.8565	70.4239	38.3032				0.374964	0.119303	0.341524	0.278597	0.138962	139.334	131.259	153.902				173.145	171.85	132.505				-0.0943522	-0.117019	0.0650125	-0.0487864	0.0992023	116.773	108.467	108.342
1109	CUST_170_PI424984692	9277	12821	40739	44476	EBV	NC_007605	FW	6901	ACCGTGACGTAGCTGTTTACCAGCATGTATAGAGTTACGGTTCGCTACATCAAACAGGAC	6960	24.1306	25.5348	27.0868				34.4316	37.6698	37.569				-0.154389	-0.168861	-0.142072	-0.155107	0.013409	28.9764	28.2659	25.2371				41.5637	40.1487	40.3134				-0.15667	-0.152409	-0.203411	-0.17083	0.0282964	42.5221	43.8481	45.2777
1110	CUST_171_PI424984692	7730	10138	29402	30802	EBV	NC_007605	FW	6931	AGAGTTACGGTTCGCTACATCAAACAGGACAGCCGTTGCCCTAGTGGTTTCGGACACACC	6990	23.7067	24.1715	24.026				35.3805	32.9267	33.7821				-0.173892	-0.134245	-0.148004	-0.152047	0.0201304	20.6454	89.4669	103.382				92.7788	71.1576	46.6907				-0.652625	0.0994414	0.345214	-0.0693232	0.519886	41.1563	47.0878	41.6006
1111	CUST_172_PI424984692	9954	14313	18449	29145	EBV	NC_007605	FW	7021	AGGTCAAGTCCCGGGGGAGGAGAAGAGAGGCTTCCCGCCTAGAGCATTTGCAAGTCAGGA	7080	83.8423	64.5978	57.0641				111.1	140.286	85.0066				-0.122249	-0.336796	-0.17309	-0.210712	0.112112	296.83	286.211	245.924				226.142	469.551	326.878				0.118128	-0.214997	-0.123586	-0.0734851	0.172121	156.373	160.955	113.769
1112	CUST_173_PI424984692	5915	7306	34339	38950	EBV	NC_007605	FW	7051	CTTCCCGCCTAGAGCATTTGCAAGTCAGGATTCTCTAATCCCTCTGGGAGAAGGGTATTC	7110	44.3416	38.2521	25.1692				49.8913	36.0579	37.182				-0.0512138	0.0256557	-0.169464	-0.0650072	0.0982882	210.427	136.029	128.986				184.839	50.386	61.7283				0.0563079	0.431322	0.320059	0.269229	0.192605	60.2592	43.3392	43.4377
1113	CUST_174_PI424984692	8982	12274	22367	28759	EBV	NC_007605	FW	7137	AGTTTTGCACCCACAACATGTAAGGGCCCGCTACCCCTACAACACAAAACAAACTATCTC	7196	151.522	194.374	165.451				146.999	215.981	141.687				0.013161	-0.045778	0.0673384	0.0115738	0.0565749	388.633	344	339.87				316.448	205.49	183.386				0.0892363	0.223768	0.267946	0.19365	0.0930839	283.185	325.126	350.627
1114	CUST_175_PI424984692	10469	15567	28884	43703	EBV	NC_007605	FW	7141	TTGCACCCACAACATGTAAGGGCCCGCTACCCCTACAACACAAAACAAACTATCTCCCCT	7200	207.063	160.575	165.583				161.711	154.454	127.666				0.107363	0.0168777	0.11294	0.0790602	0.0539238	466.031	470.634	510.487				359.346	112.726	341.884				0.112903	0.62066	0.174106	0.302557	0.277181	396.622	354.968	336.815
1115	CUST_176_PI424984692	13593	25994	29528	41960	EBV	NC_007605	FW	7171	CCCTACAACACAAAACAAACTATCTCCCCTAACCATCCTTTTGCCAATCAATTCTGTGAC	7230	83.9885	74.8813	69.7518				36.9323	48.5134	82.6832				0.356814	0.188511	-0.0738621	0.157154	0.217044	96.649	100.282	79.4352				66.929	167.371	264.591				0.159584	-0.222456	-0.522563	-0.195145	0.341892	119.536	102.678	36.0885
1116	CUST_177_PI424984692	3217	3866	18875	40544	EBV	NC_007605	FW	7201	AACCATCCTTTTGCCAATCAATTCTGTGACAGGGTTTCCTGGACACCCAGTCTTAGTTCA	7260	24.4548	24.4641	25.2751				37.8057	32.3557	35.9112				-0.189192	-0.121422	-0.152536	-0.154384	0.0339225	55.4401	23.9457	56.8269				58.9728	34.8951	46.4148				-0.0268279	-0.163538	0.0878973	-0.0341562	0.125878	42.9839	41.6343	44.4121
1117	CUST_178_PI424984692	13656	26263	32740	40632	EBV	NC_007605	FW	7231	AGGGTTTCCTGGACACCCAGTCTTAGTTCAGGTAGACACCCAGTTATGCAGTGCCACCAA	7290	24.5672	24.5483	25.4589				32.1499	34.7599	34.8625				-0.116824	-0.151058	-0.136519	-0.1348	0.0171816	63.2771	42.5336	55.6833				46.4221	41.4281	43.0491				0.134522	0.0114377	0.111761	0.0859068	0.0654885	80.6431	42.372	279.691
1118	CUST_179_PI424984692	2842	3389	8931	41714	EBV	NC_007605	FW	7261	GGTAGACACCCAGTTATGCAGTGCCACCAATTCCAACCATTTTTAAACCTCCTGGAATTC	7320	25.7837	24.0869	25.0678				73.0499	35.9025	36.6279				-0.452275	-0.173344	-0.164696	-0.263439	0.163595	24.4317	32.633	23.9876				39.9042	34.977	39.993				-0.213065	-0.0301252	-0.221997	-0.155062	0.108291	40.6631	41.7885	44.5812
1119	CUST_180_PI424984692	1863	2310	8323	29763	EBV	NC_007605	FW	7291	TTCCAACCATTTTTAAACCTCCTGGAATTCTATCATTAAACGGCATGCAGGAAAAGGACA	7350	21.4781	24.7349	24.506				192.55	36.6851	33.6328				-0.952547	-0.171179	-0.137491	-0.420406	0.461156	18.6635	23.7846	24.1307				276.336	41.6592	37.3269				-1.17045	-0.243414	-0.189452	-0.534437	0.55146	31.2568	44.0027	42.0904
1120	CUST_181_PI424984692	4082	4831	32786	39222	EBV	NC_007605	FW	7321	TATCATTAAACGGCATGCAGGAAAAGGACAAGCAGCGAAAATTCACGCCCCCTTGGGAGG	7380	93.1862	100.287	130.444				44.2574	84.4567	100.835				0.323366	0.0746089	0.111812	0.169929	0.134176	157.42	150.047	135.958				228.641	104.959	176.117				-0.162094	0.155209	-0.112398	-0.0397612	0.170667	256.557	105.762	94.7535
1121	CUST_182_PI424984692	6893	8808	25183	40648	EBV	NC_007605	FW	7351	AGCAGCGAAAATTCACGCCCCCTTGGGAGGTGGCGGCATATGCAAAGGATAGCACTCCCA	7410	72.8199	38.0979	74.5553				104.401	34.3472	42.091				-0.156456	0.0450098	0.248289	0.0456144	0.202373	117.029	86.3805	108.92				47.427	44.8726	48.9623				0.39227	0.284435	0.347245	0.341316	0.0541613	35.4339	35.8431	68.6908
1122	CUST_183_PI424984692	1828	2202	34502	42533	EBV	NC_007605	FW	7381	TGGCGGCATATGCAAAGGATAGCACTCCCACTCTACTACTGGGTATCATATGCTGACTGT	7440	23.5406	24.2112	53.9871				117.758	34.5742	40.8945				-0.699173	-0.154735	0.120625	-0.244428	0.417194	79.729	92.4025	39.3927				78.5937	78.2852	53.4488				0.00622842	0.0720039	-0.132523	-0.0180969	0.104411	46.0123	40.49	44.44
1123	CUST_184_PI424984692	7312	9465	11864	18625	EBV	NC_007605	FW	7411	CTCTACTACTGGGTATCATATGCTGACTGTATATGCATGAGGATAGCATATGCTACCCGG	7470	33.5403	23.6129	24.2716				36.9453	34.2401	32.7058				-0.0419928	-0.161385	-0.129526	-0.110968	0.0618218	26.248	23.1732	23.8758				35.6653	36.7905	35.2464				-0.133149	-0.20075	-0.169156	-0.167685	0.0338245	41.2469	41.3318	41.2549
1124	CUST_185_PI424984692	3763	4543	5114	19100	EBV	NC_007605	FW	7441	ATATGCATGAGGATAGCATATGCTACCCGGATACAGATTAGGATAGCATATACTACCCAG	7500	24.2608	24.2006	23.7109				37.5362	37.6307	32.0605				-0.189544	-0.191717	-0.131022	-0.170761	0.0344322	23.6061	23.559	23.2926				35.0896	33.4154	37.9881				-0.172154	-0.151789	-0.212431	-0.178791	0.0308606	42.6458	42.3884	41.4115
1125	CUST_186_PI424984692	1852	2304	3143	38914	EBV	NC_007605	FW	7621	ATATAGATTAGGATAGCCTATGCTACCCAGATATAGATTAGGATAGCATATGCTACCCAG	7680	24.808	25.8597	24.4213				38.2353	38.6838	36.0767				-0.187872	-0.174905	-0.169458	-0.177412	0.00945935	23.8184	24.426	23.5961				33.0738	41.5806	38.8319				-0.142572	-0.231038	-0.216348	-0.196653	0.0474076	43.5278	46.201	43.7812
1126	CUST_187_PI424984692	1162	1395	13329	32260	EBV	NC_007605	FW	7651	ATATAGATTAGGATAGCATATGCTACCCAGATATAGATTAGGATAGCATATGCTATCCAG	7710	25.1284	24.0376	23.7976				38.3482	34.1554	33.8742				-0.18358	-0.152568	-0.153335	-0.163161	0.0176876	24.222	23.485	23.1941				34.6869	39.7358	37.0574				-0.155955	-0.228391	-0.203499	-0.195948	0.0368035	43.9805	42.307	41.8677
1127	CUST_188_PI424984692	12964	23042	23485	35908	EBV	NC_007605	FW	7681	ATATAGATTAGGATAGCATATGCTATCCAGATATTTGGGTAGTATATGCTACCCAGATAT	7740	24.5303	24.0156	24.2459				32.2002	32.3202	35.6566				-0.118156	-0.128982	-0.167501	-0.138213	0.0259356	24.1334	23.625	23.4186				35.9962	36.4681	37.7134				-0.173638	-0.188541	-0.206935	-0.189704	0.0166788	41.75	40.9573	42.4768
1128	CUST_189_PI424984692	11063	16964	18048	35028	EBV	NC_007605	FW	7711	ATATTTGGGTAGTATATGCTACCCAGATATAAATTAGGATAGCATATACTACCCTAATCT	7770	23.5714	23.7686	24.8001				32.3578	32.5361	34.962				-0.137593	-0.136363	-0.149142	-0.141033	0.00704964	23.1628	23.4063	24.3681				36.9683	35.843	37.8896				-0.203038	-0.185072	-0.191699	-0.19327	0.00908524	40.9827	40.6756	43.2324
1129	CUST_190_PI424984692	9357	12988	19437	20972	EBV	NC_007605	FW	7741	AAATTAGGATAGCATATACTACCCTAATCTCTATTAGGATAGCATATGCTACCCGGATAC	7800	24.0102	23.6583	23.7476				34.2783	31.9367	31.8574				-0.154623	-0.130307	-0.127591	-0.137507	0.0148852	23.4731	23.2484	23.3209				39.5609	37.6381	38.054				-0.226696	-0.209234	-0.212655	-0.216195	0.00925325	42.2663	41.2613	41.5171
1130	CUST_191_PI424984692	9757	13845	19479	33255	EBV	NC_007605	FW	7771	CTATTAGGATAGCATATGCTACCCGGATACAGATTAGGATAGCATATACTACCCAGATAT	7830	24.2782	24.1817	24.4581				34.0321	32.6356	35.0452				-0.146672	-0.130206	-0.156205	-0.144361	0.013153	23.5571	23.8311	23.8997				40.8838	35.621	37.757				-0.239428	-0.174562	-0.198604	-0.204198	0.0327929	42.7523	41.0836	42.2332
1131	CUST_192_PI424984692	9749	13923	26930	38038	EBV	NC_007605	FW	7797	ATACAGATTAGGATAGCATATACTACCCAGATATAGATTAGGATAGCATATGCTACCCAG	7856	24.004	23.8991	24.4331				33.884	32.3281	36.2822				-0.149711	-0.131199	-0.171715	-0.150875	0.0202833	23.4674	23.3665	23.4724				39.6175	38.1176	38.1111				-0.227422	-0.212532	-0.210494	-0.216816	0.00924121	42.2084	42.1291	43.0353
1132	CUST_193_PI424984692	13033	23187	26441	32490	EBV	NC_007605	FW	7801	AGATTAGGATAGCATATACTACCCAGATATAGATTAGGATAGCATATGCTACCCAGATAT	7860	23.8591	24.6217	24.4269				31.8925	32.4067	34.7405				-0.126035	-0.119317	-0.152967	-0.132773	0.0178085	23.3825	24.25	23.9052				38.3434	36.6004	37.6621				-0.2148	-0.178774	-0.197412	-0.196996	0.0180165	41.8282	42.1666	42.1287
1133	CUST_194_PI424984692	2732	3325	6796	20733	EBV	NC_007605	FW	7857	ATATAGATTAGGATAGCCTATGCTACCCAGATATAAATTAGGATAGCATATACTACCCAG	7916	24.557	25.0524	24.388				38.0868	37.309	32.1408				-0.190599	-0.172964	-0.119881	-0.161148	0.0368097	23.6965	23.8968	23.5081				33.1114	42.1568	40.4021				-0.145292	-0.246528	-0.235187	-0.209002	0.0554651	43.0813	44.7291	23.061
1134	CUST_195_PI424984692	7846	10249	15994	25420	EBV	NC_007605	FW	7861	AGATTAGGATAGCCTATGCTACCCAGATATAAATTAGGATAGCATATACTACCCAGATAT	7920	23.6768	24.0415	24.636				34.9976	33.3651	32.1708				-0.169715	-0.142332	-0.115892	-0.142646	0.026913	23.2099	23.6725	24.2396				36.625	34.9248	36.3515				-0.198104	-0.168891	-0.175997	-0.180998	0.0152348	41.5373	41.0203	42.14
1135	CUST_196_PI424984692	5753	7102	9908	33741	EBV	NC_007605	FW	7887	ATATAAATTAGGATAGCATATACTACCCAGATATAGATTAGGATAGCATATGCTACCCAG	7946	33.4272	23.6844	24.3642				37.9631	35.1478	34.224				-0.0552615	-0.171434	-0.147578	-0.124758	0.0613564	23.3814	23.2124	23.2768				36.1837	36.4859	38.4508				-0.189643	-0.196406	-0.217981	-0.201344	0.0148002	42.1307	41.5542	43.1541
1136	CUST_197_PI424984692	6568	8312	8995	30298	EBV	NC_007605	FW	7891	AAATTAGGATAGCATATACTACCCAGATATAGATTAGGATAGCATATGCTACCCAGATAT	7950	24.2899	24.3316	23.864				36.6194	36.342	33.3684				-0.178286	-0.174238	-0.145592	-0.166039	0.0178224	23.6632	23.6703	23.2943				39.3272	39.976	36.98				-0.22062	-0.227595	-0.200718	-0.216311	0.0139471	42.9959	43.0927	41.5166
1137	CUST_198_PI424984692	3484	4199	11334	32707	EBV	NC_007605	FW	7917	ATATAGATTAGGATAGCATATGCTACCCAGATATAGATTAGGATAGCCTATGCTACCCAG	7976	24.2984	23.6153	23.8143				37.6652	34.6701	33.9388				-0.190363	-0.16676	-0.153858	-0.170327	0.018512	23.6454	23.2364	23.2816				34.7638	35.0769	37.5551				-0.16738	-0.178852	-0.207657	-0.18463	0.0207506	42.6913	40.9789	42.5111
1138	CUST_199_PI424984692	8611	11682	20825	24867	EBV	NC_007605	FW	7921	AGATTAGGATAGCATATGCTACCCAGATATAGATTAGGATAGCCTATGCTACCCAGATAT	7980	23.5608	24.8055	23.6398				34.3252	31.9126	31.799				-0.163422	-0.109414	-0.128769	-0.133868	0.0273627	23.1512	28.9168	23.1906				35.6592	42.9727	36.8085				-0.187597	-0.172042	-0.200635	-0.186758	0.0143154	41.0128	43.1863	41.0985
1139	CUST_200_PI424984692	2084	2439	3284	7527	EBV	NC_007605	FW	7951	AGATTAGGATAGCCTATGCTACCCAGATATAGATTAGGATAGCATATGCTATCCAGATAT	8010	25.2738	24.8661	23.8809				38.9013	38.3949	36.3075				-0.187295	-0.188667	-0.181946	-0.185969	0.00355115	24.3483	24.0416	23.3396				37.0777	36.5428	36.1681				-0.182645	-0.181839	-0.190233	-0.184905	0.00463114	44.3848	43.7231	42.0037
1140	CUST_201_PI424984692	13382	24715	29989	42065	EBV	NC_007605	FW	7981	AGATTAGGATAGCATATGCTATCCAGATATTTGGGTAGTATATGCTACCCATGGCAACAT	8040	23.7858	23.8348	25.3163				31.9297	33.0571	36.415				-0.127877	-0.142054	-0.15788	-0.142604	0.0150088	23.3357	23.3102	24.0754				37.9384	37.7219	40.8211				-0.211057	-0.209048	-0.22931	-0.216472	0.0111635	41.7673	42.2915	44.8492
1141	CUST_202_PI424984692	6083	7600	14616	28472	EBV	NC_007605	FW	8011	TTGGGTAGTATATGCTACCCATGGCAACATTAGCCCACCGTGCTCTCAGCGACCTCGTGA	8070	78.6863	29.4111	102.904				47.6393	34.3243	58.7197				0.217934	-0.0670905	0.243648	0.131497	0.172462	174.566	209.684	171.893				102.719	152.59	51.9121				0.230308	0.138038	0.51999	0.296112	0.199298	147.256	144.412	170.737
1142	CUST_203_PI424984692	11286	17506	19581	41836	EBV	NC_007605	FW	8041	TAGCCCACCGTGCTCTCAGCGACCTCGTGAATATGAGGACCAACAACCCTGTGCTTGGCG	8100	181.322	165.641	129.251				203.634	147.545	162.109				-0.0503997	0.0502435	-0.0983731	-0.0328431	0.0758479	366.246	265.484	240.924				239.382	270.844	138.942				0.184681	-0.00868087	0.239045	0.138348	0.1302	286.234	321.971	222.019
1143	CUST_204_PI424984692	4954	5970	6624	33251	EBV	NC_007605	FW	8071	ATATGAGGACCAACAACCCTGTGCTTGGCGCTCAGGCGCAAGTGTGTGTAATTTGTCCTC	8130	24.0175	24.798	24.5535				37.2667	40.6324	34.9879				-0.190793	-0.214455	-0.153805	-0.186351	0.030568	29.0446	54.877	24.0539				35.1524	47.5166	37.8062				-0.08289	0.0625451	-0.196378	-0.0722408	0.129789	42.0487	44.5535	42.4032
1144	CUST_205_PI424984692	1406	1793	13811	28555	EBV	NC_007605	FW	8101	CTCAGGCGCAAGTGTGTGTAATTTGTCCTCCAGATCGCAGCAATCGCGCCCCTATCTTGG	8160	24.9594	23.5379	31.4654				38.2472	33.4015	33.6665				-0.185365	-0.151997	-0.0293644	-0.122242	0.0821468	21.9801	69.1359	38.5563				63.7807	107.312	42.2409				-0.462659	-0.190946	-0.0396372	-0.231081	0.214348	36.709	75.6993	42.783
1145	CUST_206_PI424984692	2399	2879	16649	30633	EBV	NC_007605	FW	8161	CCCGCCCACCTACTTATGCAGGTATTCCCCGGGGTGCCATTAGTGGTTTTGTGGGCAAGT	8220	7351.6	12026.6	11927.7				6111.68	9997.94	9589.76				0.0802209	0.0802309	0.0947503	0.0850674	0.00838567	12623.4	9158.72	19002.2				11200.6	7610.97	13646				0.0519343	0.0803949	0.1438	0.0920431	0.0470276	11372.3	12866	14214.9
1146	CUST_207_PI424984692	12776	22179	31519	37887	EBV	NC_007605	FW	8191	GGGGTGCCATTAGTGGTTTTGTGGGCAAGTGGTTTGACCGCAGTGGTTAGCGGGGTTACA	8250	53.8703	53.3262	87.5562				35.0349	36.736	54.1018				0.186848	0.161849	0.209075	0.185924	0.0236268	194.287	173.903	136.17				229.15	176.599	176.58				-0.0716763	-0.00668091	-0.112861	-0.0637395	0.0535333	71.6862	121.856	144.217
1147	CUST_208_PI424984692	4018	4873	13860	38057	EBV	NC_007605	FW	8221	GGTTTGACCGCAGTGGTTAGCGGGGTTACAATCAGCCAAGTTATTACACCCTTATTTTAC	8280	24.139	24.2124	24.2081				37.5034	33.796	35.8757				-0.19135	-0.144827	-0.17084	-0.169006	0.0233157	23.5613	24.968	23.4658				34.3925	70.1585	38.2654				-0.164265	-0.448696	-0.212371	-0.275111	0.152242	42.3777	41.4803	43.4
1148	CUST_209_PI424984692	10876	16399	27307	43645	EBV	NC_007605	FW	8251	ATCAGCCAAGTTATTACACCCTTATTTTACAGTCCAAAACCGCAGGGCGGCGTGTGGGGG	8310	142.456	130.883	105.829				138.64	227.08	106.229				0.0117925	-0.239294	-0.00163799	-0.0763798	0.141247	177.566	157.326	162.208				356.726	266.894	366.897				-0.302974	-0.229538	-0.354473	-0.295662	0.0627879	124.547	95.7225	79.8158
1149	CUST_210_PI424984692	11279	17499	29486	35875	EBV	NC_007605	FW	8341	AAAAAAGAGTGGCCACTTGTCTTTGTTTATGGGCCCCATTGGCGTGGAGCCCCGTTTAAT	8400	24.2086	23.1186	38.681				32.7578	51.0827	36.5349				-0.131345	-0.344312	0.0247899	-0.150289	0.185279	68.9799	75.6575	88.0888				47.7424	46.0673	46.1053				0.159818	0.215459	0.28117	0.218816	0.0607456	42.4271	34.819	43.6277
1150	CUST_211_PI424984692	8342	11192	29164	32706	EBV	NC_007605	FW	8371	GGGCCCCATTGGCGTGGAGCCCCGTTTAATTTTCGGGGGTGTTAGAGACAACCAGTGGAG	8430	108.48	77.3137	96.2627				66.4486	56.4217	151.862				0.212865	0.13681	-0.197991	0.0505616	0.218586	117.724	143.729	140.004				175.954	145.184	67.9478				-0.174535	-0.00437225	0.313966	0.0450198	0.247968	91.6121	76.4257	74.5422
1151	CUST_212_PI424984692	4264	5109	39750	43686	EBV	NC_007605	FW	8401	TTTCGGGGGTGTTAGAGACAACCAGTGGAGTCCGCTGCTGTCGGCGTCCACTCTCTTTCC	8460	158.042	143.189	171.387				188.682	111.863	147.55				-0.0769592	0.107223	0.0650382	0.0317675	0.0964936	196.341	159.863	214.355				198.982	132.846	102.055				-0.00580191	0.0804012	0.322298	0.132299	0.170095	137.967	184.06	147.97
1152	CUST_213_PI424984692	13232	24129	32737	41583	EBV	NC_007605	FW	8431	TCCGCTGCTGTCGGCGTCCACTCTCTTTCCCCTTGTTACAAATAGAGTGTAACAACATGG	8490	489.457	520.919	494.848				610.87	515.879	613.744				-0.096234	0.00422227	-0.0935156	-0.0618424	0.0572299	720.119	691.101	693.963				772.13	888.921	565.103				-0.0302863	-0.109321	0.0892085	-0.0167997	0.0999497	485.797	513.714	522.107
1153	CUST_214_PI424984692	12151	20054	36271	39174	EBV	NC_007605	FW	8461	CCTTGTTACAAATAGAGTGTAACAACATGGTTCACCTGTCTTGGTCCCTGCCTGGGACAC	8520	4519.04	4117.65	3973.77				4825.38	4216.98	3923.86				-0.0284852	-0.0103523	0.00548911	-0.0111161	0.0170001	3155.27	2993.31	2880.41				4904.25	4811.16	4844.47				-0.191536	-0.206098	-0.225792	-0.207809	0.0171919	536.744	595.284	611.18
1154	CUST_215_PI424984692	1500	1760	7844	36690	EBV	NC_007605	FW	8491	TTCACCTGTCTTGGTCCCTGCCTGGGACACATCTTAATAACCCCAGTATCATATTGCACT	8550	3790.39	3882.62	3956.22				4361.55	4575.33	4748.86				-0.0609572	-0.0712975	-0.0793088	-0.0705212	0.00920044	2777.47	2968.22	2930.82				5535.42	6540.26	5908.76				-0.299501	-0.343099	-0.304507	-0.315702	0.0238581	582.856	537.711	606.161
1155	CUST_216_PI424984692	10370	15290	27466	33353	EBV	NC_007605	FW	8521	ATCTTAATAACCCCAGTATCATATTGCACTAGGATTATGTGTTGCCCATAGCCATAAATT	8580	24.2781	24.5017	24.1355				33.4644	32.9615	34.7673				-0.139369	-0.128811	-0.158516	-0.142232	0.015058	31.8432	24.1506	29.9654				42.9435	36.957	39.0155				-0.12988	-0.184769	-0.114617	-0.143089	0.0368938	42.6606	41.9092	41.9881
1156	CUST_217_PI424984692	8536	11447	14191	37632	EBV	NC_007605	FW	8551	AGGATTATGTGTTGCCCATAGCCATAAATTCGTGTGAGATGGACATCCAGTCTTTACGGC	8610	23.7541	24.5852	37.5152				34.6269	33.7955	37.599				-0.163674	-0.138186	-0.000968797	-0.100943	0.0875129	35.1044	61.2933	48.5542				40.4065	48.9498	42.9016				-0.0610889	0.097662	0.0537536	0.0301089	0.0819742	41.7388	43.2916	48.2546
1157	CUST_218_PI424984692	6175	7668	16739	25198	EBV	NC_007605	FW	8581	CGTGTGAGATGGACATCCAGTCTTTACGGCTTGTCCCCACCCCATGGATTTCTATTGTTA	8640	602.618	655.753	584.273				472.236	692.679	639.673				0.105884	-0.0237918	-0.0393422	0.0142498	0.0797371	642.545	676.071	599.258				765.843	733.157	609.931				-0.0762356	-0.0352045	-0.0076673	-0.0397025	0.0345048	513.927	527.922	484.382
1158	CUST_219_PI424984692	2102	2450	28090	43678	EBV	NC_007605	FW	8611	TTGTCCCCACCCCATGGATTTCTATTGTTAAAGATATTCAGAATGTTTCATTCCTACACT	8670	3499.94	4024.22	3502.97				4056.47	4504.82	3902.38				-0.064087	-0.0489967	-0.0468929	-0.0533255	0.00937884	3239.9	3741.84	3471.66				4597.59	5161.64	5097.37				-0.151999	-0.139703	-0.166809	-0.152837	0.0135727	1950.03	1986.17	1905.21
1159	CUST_220_PI424984692	9858	14132	18876	29140	EBV	NC_007605	FW	8641	AAGATATTCAGAATGTTTCATTCCTACACTAGTATTTATTGCCCAAGGGGTTTGTGAGGG	8700	23.7659	24.4309	71.9523				33.8119	32.4341	37.0972				-0.153115	-0.123063	0.287703	0.00384147	0.24629	31.7892	47.8631	192.617				36.8951	39.1895	136.589				-0.0646892	0.0868312	0.149278	0.05714	0.11003	40.8201	41.5595	125.369
1160	CUST_221_PI424984692	12133	19936	25279	37978	EBV	NC_007605	FW	8671	AGTATTTATTGCCCAAGGGGTTTGTGAGGGTTATATTGGTGTCATAGCACAATGCCACCA	8730	23.5951	23.8254	24.2443				31.7874	32.1765	35.8228				-0.129434	-0.130499	-0.16955	-0.143161	0.0228597	55.5163	23.3648	23.498				42.2987	36.6471	38.4381				0.118093	-0.195479	-0.21373	-0.0970384	0.186533	40.8635	40.9855	43.5088
1161	CUST_222_PI424984692	2633	3181	27785	27927	EBV	NC_007605	FW	8701	TTATATTGGTGTCATAGCACAATGCCACCACTGAACCCCCCGTCCAAATTTTATTCTGGG	8760	663.432	593.869	638.31				666.899	626.525	691.382				-0.00226358	-0.0232475	-0.0346865	-0.0200658	0.0164439	850.46	742.791	668.819				1060.67	699.226	797.73				-0.0959275	0.0262487	-0.0765472	-0.048742	0.0656628	595.817	553.121	544.963
1162	CUST_223_PI424984692	12231	20343	23810	26954	EBV	NC_007605	FW	8731	CTGAACCCCCCGTCCAAATTTTATTCTGGGGGCGTCACCTGAAACCTTGTTTTCGAGCAC	8790	368.191	379.586	361.123				403.17	487.116	335.916				-0.0394154	-0.108322	0.031424	-0.0387712	0.0698753	424.054	497.702	470.61				473.254	546.024	526.222				-0.0476732	-0.0402417	-0.0485077	-0.0454742	0.00455064	40.7264	351.725	314.397
1163	CUST_224_PI424984692	8829	11969	13277	35742	EBV	NC_007605	FW	8761	GGCGTCACCTGAAACCTTGTTTTCGAGCACCTCACATACACCTTACTGTTCACAACTCAG	8820	24.0833	23.8566	24.1326				34.7823	34.2404	35.4324				-0.159642	-0.15693	-0.166796	-0.161122	0.00509668	23.5143	23.4937	80.7299				39.7669	34.615	45.6442				-0.228189	-0.168313	0.247648	-0.0496178	0.259175	42.4681	40.9811	53.0115
1164	CUST_225_PI424984692	6776	8633	36255	36620	EBV	NC_007605	FW	8791	CTCACATACACCTTACTGTTCACAACTCAGCAGTTATTCTATTAGCTAAACGAAGGAGAA	8850	23.7878	24.1301	24.1125				35.79	35.5392	35.3747				-0.177408	-0.168148	-0.166451	-0.170669	0.00589742	23.2802	23.3235	36.7099				36.4374	37.6523	41.1181				-0.19456	-0.207997	-0.04925	-0.150602	0.0880303	41.813	42.6125	43.2542
1165	CUST_226_PI424984692	13884	27917	30491	37644	EBV	NC_007605	FW	8821	CAGTTATTCTATTAGCTAAACGAAGGAGAATGAAGAAGCAGGCGAAGATTCAGGAGAGTT	8880	23.8241	23.6855	24.3342				32.6556	33.1175	35.675				-0.13694	-0.145575	-0.166147	-0.149554	0.0150047	23.3126	21.5638	23.3661				36.8162	67.3345	40.2212				-0.198448	-0.494513	-0.235868	-0.30961	0.16122	41.233	41.5979	43.5695
1166	CUST_227_PI424984692	10786	16219	24610	26982	EBV	NC_007605	FW	8851	TGAAGAAGCAGGCGAAGATTCAGGAGAGTTCACTGCCCGCTCCTTGATCTTCAGCCACTG	8910	104.257	147.374	136.294				165.253	87.3372	123.972				-0.200043	0.22722	0.0411518	0.0227762	0.214223	218.444	156.136	160.314				250.789	143.23	156.628				-0.0599679	0.0374682	0.010102	-0.00413254	0.0502535	189.652	188.721	191.709
1167	CUST_228_PI424984692	4629	5584	11999	20119	EBV	NC_007605	FW	8881	CACTGCCCGCTCCTTGATCTTCAGCCACTGCCCTTGTGACTAAAATGGTTCACTACCCTC	8940	1903.67	2044.11	2002.38				1894.01	2160.12	2287.14				0.00221146	-0.0239742	-0.0577468	-0.0265032	0.030059	2411.08	2569.51	2438.08				3070.69	2914.06	2909.05				-0.105024	-0.0546482	-0.0767032	-0.0787918	0.0252528	2024.99	1977.79	1951.07
1168	CUST_229_PI424984692	4490	5414	35514	41576	EBV	NC_007605	FW	8911	CCCTTGTGACTAAAATGGTTCACTACCCTCGTGGAATCCTGACCCCATGTAAATAAAACC	8970	58.0036	63.5421	24.1196				41.5445	38.9692	80.0174				0.144942	0.21234	-0.520813	-0.0545107	0.405234	55.1462	82.9579	44.6083				151.783	121.944	42.7782				-0.439708	-0.167304	0.0181928	-0.196273	0.230321	60.6082	110.448	214.904
1169	CUST_230_PI424984692	702	955	11032	14255	EBV	NC_007605	FW	8941	GTGGAATCCTGACCCCATGTAAATAAAACCGTGACAGCTCATGGGGTGGGAGATATCGCT	9000	57.7852	46.4339	36.3335				42.1324	37.9231	35.1919				0.1372	0.0879317	0.0138646	0.0796655	0.0620819	95.5785	95.5774	81.664				133.077	234.395	46.5448				-0.143742	-0.389592	0.244159	-0.0963916	0.319518	44.0915	33.2284	41.6422
1170	CUST_231_PI424984692	6656	8462	24603	39741	EBV	NC_007605	FW	8971	GTGACAGCTCATGGGGTGGGAGATATCGCTGTTCCTTAGGACCCTTTTACTAACCCTAAT	9030	56.6471	78.6051	37.43				39.496	36.4698	38.4958				0.156624	0.333517	-0.0121933	0.159316	0.172871	141.423	95.5843	91.1658				85.5868	45.5964	47.6098				0.218112	0.321456	0.282135	0.273901	0.0521615	57.3032	89.9302	53.4843
1171	CUST_232_PI424984692	199	300	1880	17661	EBV	NC_007605	FW	9001	GTTCCTTAGGACCCTTTTACTAACCCTAATTCGATAGCATATGCTTCCCGTTGGGTAACA	9060	25.8001	24.9181	23.8885				38.6466	38.3005	32.5548				-0.17549	-0.186691	-0.134426	-0.165536	0.0275173	29.2255	40.8817	31.1893				36.3923	36.2634	40.9066				-0.0952473	0.0520606	-0.117788	-0.0536583	0.0922463	44.9054	43.7135	41.8281
1172	CUST_233_PI424984692	7125	9073	31184	34192	EBV	NC_007605	FW	9031	TCGATAGCATATGCTTCCCGTTGGGTAACATATGCTATTGAATTAGGGTTAGTCTGGATA	9090	24.0678	108.669	24.4874				36.0535	39.3744	35.4247				-0.175512	0.44089	-0.160363	0.035005	0.351589	23.5168	23.3304	28.2469				38.5647	38.0071	38.9546				-0.214811	-0.211942	-0.139588	-0.18878	0.0426263	42.503	42.6189	42.3423
1173	CUST_234_PI424984692	12148	19965	30973	44097	EBV	NC_007605	FW	9061	TATGCTATTGAATTAGGGTTAGTCTGGATAGTATATACTACTACCCGGGAAGCATATGCT	9120	24.2122	24.0077	26.017				32.2473	33.8088	36.4183				-0.124459	-0.14868	-0.146062	-0.139734	0.013293	23.5074	23.4238	24.5981				39.9907	37.1503	41.976				-0.230754	-0.200306	-0.232099	-0.221053	0.01798	42.3697	41.617	45.6426
1174	CUST_235_PI424984692	14200	30731	31361	35026	EBV	NC_007605	FW	9091	GTATATACTACTACCCGGGAAGCATATGCTACCCGTTTAGGGTTAACAAGGGGGCCTTAT	9150	36.0233	43.0269	38.498				34.9296	55.9239	36.4483				0.0133904	-0.113857	0.0237615	-0.0255683	0.0766357	51.8979	49.3264	65.3802				42.0896	43.5157	44.1571				0.0909748	0.0544342	0.170446	0.105285	0.0593148	62.5712	46.1983	43.3922
1175	CUST_236_PI424984692	4580	5554	24140	25438	EBV	NC_007605	FW	9121	ACCCGTTTAGGGTTAACAAGGGGGCCTTATAAACACTATTGCTAATGCCCTCTTGAGGGT	9180	24.0271	24.7946	24.1082				37.2277	31.8111	32.5973				-0.190164	-0.108222	-0.131017	-0.143134	0.0422937	30.1125	71.5117	22.9393				49.6835	48.3186	47.5842				-0.217466	0.170263	-0.316883	-0.121362	0.2574	42.163	37.8843	41.1527
1176	CUST_237_PI424984692	8564	11471	14434	37928	EBV	NC_007605	FW	9151	AAACACTATTGCTAATGCCCTCTTGAGGGTCCGCTTATCGGTAGCTACACAGGCCCCTCT	9210	24.6507	24.0318	48.401				34.9991	33.7015	39.628				-0.152228	-0.146864	0.0868523	-0.0707463	0.136511	71.543	65.3498	39.8738				50.2806	46.724	41.7833				0.153167	0.145704	-0.0203156	0.0928518	0.0980768	43.6555	74.4077	43.2536
1177	CUST_238_PI424984692	8585	11655	27147	44411	EBV	NC_007605	FW	9181	CCGCTTATCGGTAGCTACACAGGCCCCTCTGATTGACGTTGGTGTAGCCTCCCGTAGTCT	9240	220.959	200.15	224.609				205.731	151.796	256.11				0.0310112	0.120097	-0.0569995	0.0313695	0.0885488	295.763	284.447	430.211				458.641	93.8042	498.818				-0.190529	0.48178	-0.0642609	0.0756632	0.357329	312.589	296.063	312.216
1178	CUST_239_PI424984692	1431	1807	6193	25463	EBV	NC_007605	FW	9241	TCCTGGGCCCCTGGGAGGTACATGTCCCCCAGCATTGGTGTAAGAGCTTCAGCCAAGAGT	9300	331.13	327.917	279.077				242.23	260.646	302.109				0.135771	0.0997126	-0.0344395	0.0670146	0.0896925	381.591	483.399	413.143				464.56	379.352	328.319				-0.0854439	0.105264	0.0998034	0.0398745	0.108563	431.142	406.469	322.026
1179	CUST_240_PI424984692	14228	30958	36186	40644	EBV	NC_007605	FW	9271	AGCATTGGTGTAAGAGCTTCAGCCAAGAGTTACACATAAAGGCAATGTTGTGTTGCAGTC	9330	24.4121	23.9629	25.6247				34.1568	35.2291	37.185				-0.145871	-0.167363	-0.161708	-0.158314	0.0111406	23.9624	30.9582	24.6486				37.4863	39.5931	38.8906				-0.194342	-0.106844	-0.198052	-0.166413	0.0516215	41.9863	42.938	44.1241
1180	CUST_241_PI424984692	11328	17650	35507	41383	EBV	NC_007605	FW	9301	TACACATAAAGGCAATGTTGTGTTGCAGTCCACAGACTGCAAAGTCTGCTCCAGGATGAA	9360	23.634	23.9042	25.0582				32.2668	34.9712	36.444				-0.135219	-0.165237	-0.162676	-0.154377	0.016641	22.2452	23.3031	23.9534				52.8388	37.6543	40.2477				-0.375717	-0.208401	-0.225374	-0.26983	0.092092	41.2116	42.8261	44.5888
1181	CUST_242_PI424984692	3832	4500	11157	28716	EBV	NC_007605	FW	9331	CACAGACTGCAAAGTCTGCTCCAGGATGAAAGCCACTCAGTGTTGGCAAATGTGCACATC	9390	25.3981	23.7112	23.9248				38.444	34.9661	32.737				-0.180028	-0.168694	-0.13619	-0.161637	0.022755	24.221	23.3454	23.35				41.3347	34.6262	38.026				-0.232123	-0.171203	-0.211793	-0.20504	0.0310164	45.3059	41.0394	42.3101
1182	CUST_243_PI424984692	8295	11066	17143	36925	EBV	NC_007605	FW	9361	AGCCACTCAGTGTTGGCAAATGTGCACATCCATTTATAAGGATGTCAACTACAGTCAGAG	9420	23.8396	23.6846	24.4584				35.1468	32.4661	36.1971				-0.168586	-0.136964	-0.170245	-0.158599	0.0187546	23.439	28.0801	23.552				34.1914	39.1499	37.9993				-0.163978	-0.144332	-0.207748	-0.172019	0.0324639	41.1804	41.3721	42.7055
1183	CUST_244_PI424984692	14476	34638	41033	42773	EBV	NC_007605	FW	9451	CACATGTGGAACAGGGCCCAGTTGGCAAGTTGTACCAACCAACTGAAGGGATTACATGCA	9510	23.99	24.8596	26.3106				34.9144	36.574	37.6594				-0.162974	-0.167678	-0.155743	-0.162132	0.00601164	28.7932	23.8535	24.8899				38.7501	39.5522	39.5808				-0.128982	-0.219618	-0.201461	-0.183354	0.0479547	28.5953	44.3149	44.6546
1184	CUST_245_PI424984692	12694	21936	22032	41483	EBV	NC_007605	FW	9481	TGTACCAACCAACTGAAGGGATTACATGCACTGCCCCGCGGGAAATACGTCCTACCCAGG	9540	24.5465	24.1869	34.8817				32.0977	32.4476	36.4185				-0.116484	-0.127603	-0.018725	-0.0876041	0.0599095	52.6343	23.8403	51.3411				40.482	36.1716	42.6952				0.114007	-0.181057	0.0800865	0.00434537	0.161457	59.6704	41.095	45.0351
1185	CUST_246_PI424984692	7815	10217	22411	24673	EBV	NC_007605	FW	9511	CTGCCCCGCGGGAAATACGTCCTACCCAGGAACCCGAAACAGTGTTTCCCAGAAGCTGTA	9570	39.4861	28.4021	41.5737				63.9169	32.3723	34.6112				-0.209171	-0.0568234	0.0796029	-0.0621307	0.14446	70.6168	50.9824	23.7124				77.4424	42.486	36.6161				-0.0400706	0.0791742	-0.188696	-0.0498641	0.134203	70.0533	88.0538	41.1005
1186	CUST_247_PI424984692	939	1090	4060	30226	EBV	NC_007605	FW	9541	AACCCGAAACAGTGTTTCCCAGAAGCTGTAAAAATAGAACGCCCTGGAACTGCCCCACTG	9600	107.351	91.3416	99.6493				62.1964	131.05	121.335				0.237042	-0.156768	-0.0855126	-0.00174608	0.209843	203.897	213.326	153.761				83.1457	187.9	204.342				0.38957	0.0551157	-0.123512	0.107058	0.260455	110.543	160.024	141.59
1187	CUST_248_PI424984692	13584	25965	31278	40480	EBV	NC_007605	FW	9571	AAAATAGAACGCCCTGGAACTGCCCCACTGTGCAATGCAGCTTTTAGCCATGCCATGCTC	9630	587.031	556.615	482.961				658.086	573.826	600.731				-0.0496213	-0.0132253	-0.0947681	-0.0525382	0.0408496	605.908	673.743	619.295				701.375	965.259	981.093				-0.0635438	-0.156149	-0.199813	-0.139835	0.0695838	486.417	447.606	425.196
1188	CUST_249_PI424984692	6421	8116	26537	37858	EBV	NC_007605	FW	9601	TGCAATGCAGCTTTTAGCCATGCCATGCTCTATAAATCACTTCCCTATCTCAGGTAGGCC	9660	42.3882	24.3252	24.6505				38.4146	32.8979	36.6192				0.0427494	-0.131113	-0.171882	-0.0867487	0.113986	43.0348	23.9554	51.9021				39.481	36.8761	43.4094				0.0374307	-0.187341	0.0776005	-0.0241033	0.142788	41.6901	41.5006	42.9404
1189	CUST_250_PI424984692	5578	6899	22310	38834	EBV	NC_007605	FW	9631	TATAAATCACTTCCCTATCTCAGGTAGGCCTGCACACCTTAGGTATGGAGCGAAGGTTAG	9690	24.0002	23.6769	24.5088				36.9545	31.756	36.0007				-0.187452	-0.127502	-0.166988	-0.160647	0.030474	36.9892	60.5913	56.8594				36.2424	42.6132	101.958				0.00885776	0.152866	-0.253618	-0.0306313	0.206099	41.8978	49.5578	43.8486
1190	CUST_251_PI424984692	10896	16598	27008	27809	EBV	NC_007605	FW	9661	TGCACACCTTAGGTATGGAGCGAAGGTTAGTGGTCACTCTGCAGTGCCTGGTGCTGCTTT	9720	123.736	48.0085	24.2712				539.8	34.9376	38.6311				-0.639738	0.138026	-0.201846	-0.234519	0.38991	198.522	74.5145	117.122				747.823	45.1096	47.1628				-0.575991	0.217972	0.395039	0.0123401	0.517144	134.033	58.9375	59.4106
1191	CUST_252_PI424984692	11918	19330	19353	40531	EBV	NC_007605	FW	9691	TGGTCACTCTGCAGTGCCTGGTGCTGCTTTACCTGGCACCTGAGTGTGGAGGTACAGACC	9750	166.358	125.2	128.46				91.7171	87.6688	54.657				0.258593	0.154761	0.371121	0.261492	0.108209	138.546	150.599	171.314				102.239	49.7935	75.3999				0.131977	0.480648	0.356421	0.323015	0.17672	162.008	129.364	157.67
1192	CUST_253_PI424984692	11058	16876	35632	38716	EBV	NC_007605	FW	9721	ACCTGGCACCTGAGTGTGGAGGTACAGACCAATGTGACAATTTTCCCCAAATGTTGAGGG	9780	31.3823	24.7176	57.8677				33.486	35.9508	40.2307				-0.0281792	-0.162701	0.157878	-0.0110009	0.160979	61.6024	75.7007	56.1211				42.8879	45.8648	55.2769				0.157263	0.21762	0.00658273	0.127155	0.108692	40.8717	42.781	43.2031
1193	CUST_254_PI424984692	9572	13464	16174	26467	EBV	NC_007605	FW	9781	ACCTAAGAGATGCCTTCAGTCGTGTTAAAACCTTTTTCCAGACAAAGGACGAGGTAGATA	9840	23.5709	23.7889	23.8948				33.6697	33.1113	32.4712				-0.154864	-0.143601	-0.133195	-0.143887	0.0108372	32.8655	23.6154	23.4219				37.7572	35.4816	36.7482				-0.0602598	-0.176808	-0.195613	-0.144227	0.073323	40.8026	40.7285	41.097
1194	CUST_255_PI424984692	4819	5798	20806	34723	EBV	NC_007605	FW	9811	CCTTTTTCCAGACAAAGGACGAGGTAGATAACCTTTTGCTCAAGGAGTCTCTGCTAGAGG	9870	24.0603	23.8523	24.0077				37.3651	31.9728	34.9672				-0.191165	-0.127251	-0.16331	-0.160576	0.0320446	23.5144	23.3868	35.1223				33.7492	38.55	159.202				-0.15693	-0.217052	-0.656367	-0.343449	0.272656	42.1217	41.7422	26.5949
1195	CUST_256_PI424984692	14147	30190	31669	41865	EBV	NC_007605	FW	9841	ACCTTTTGCTCAAGGAGTCTCTGCTAGAGGACTTTAAGGGCTACCTTGGATGCCAGGCCC	9900	24.4531	23.7257	25.3831				33.8539	33.5692	37.4871				-0.141275	-0.150723	-0.169338	-0.153779	0.0142791	53.0868	54.517	79.8173				42.4855	42.4803	77.9993				0.0967459	0.108344	0.0100064	0.0716989	0.053741	42.0049	44.1612	44.3016
1196	CUST_257_PI424984692	6920	8828	14984	30816	EBV	NC_007605	FW	9871	ACTTTAAGGGCTACCTTGGATGCCAGGCCCTGTCAGAAATGATCCAATTCTACCTGGAGG	9930	156.139	121.434	116.751				76.2595	106.057	55.9325				0.311217	0.0587994	0.319596	0.229871	0.148212	189.15	165.414	158.68				182.409	191.252	98.7039				0.0157601	-0.0630333	0.206188	0.0529716	0.138414	704.244	807.673	759.659
1197	CUST_258_PI424984692	10513	15615	16756	37390	EBV	NC_007605	FW	9901	TGTCAGAAATGATCCAATTCTACCTGGAGGAAGTCATGCCACAGGCTGAAAACCAGGACC	9960	23.7358	24.1524	24.352				32.9924	33.1367	35.575				-0.14301	-0.137349	-0.16461	-0.148323	0.0143863	23.3037	52.4113	40.5489				38.2504	39.7242	42.259				-0.215212	0.12037	-0.0179399	-0.037594	0.168652	41.5497	41.1441	43.5494
1198	CUST_259_PI424984692	5859	7183	29693	36096	EBV	NC_007605	FW	9931	AAGTCATGCCACAGGCTGAAAACCAGGACCCTGAAGCCAAAGACCATGTCAATTCTTTGG	9990	59.913	23.606	23.961				40.326	41.2737	35.2321				0.171936	-0.242651	-0.167433	-0.0793827	0.220874	42.0841	50.3917	66.9206				39.3829	41.9934	44.4658				0.0288098	0.0791777	0.177534	0.0951738	0.0756414	95.1519	41.4987	42.7436
1199	CUST_260_PI424984692	4686	5626	6756	35754	EBV	NC_007605	FW	9961	CTGAAGCCAAAGACCATGTCAATTCTTTGGGTGAAAATCTAAAGACCCTACGGCTCCGCC	10020	24.1058	23.2472	23.9393				37.4464	49.3582	35.1211				-0.191289	-0.326988	-0.166457	-0.228245	0.0864109	23.5276	23.361	53.2831				33.594	35.54	42.8951				-0.154685	-0.182226	0.0941815	-0.0809098	0.152258	36.8498	42.0226	42.6634
1200	CUST_261_PI424984692	10201	14843	28665	42883	EBV	NC_007605	FW	9991	GTGAAAATCTAAAGACCCTACGGCTCCGCCTGCGCAGGTGCCACAGGTTCCTGCCGTGTG	10050	55.3211	39.6343	91.5424				40.3863	35.3486	46.8996				0.136656	0.049699	0.290453	0.158936	0.121914	136.605	48.6987	126.464				48.6842	41.7229	110.689				0.448079	0.0671435	0.0578615	0.191028	0.222661	99.2122	48.0507	77.2954
1201	CUST_262_PI424984692	152	192	19927	32661	EBV	NC_007605	FW	10021	TGCGCAGGTGCCACAGGTTCCTGCCGTGTGAGAACAAGAGTAAAGCTGTGGAACAGATAA	10080	32.3136	26.4195	24.4106				39.4925	32.3744	34.8071				-0.0871286	-0.0882771	-0.154089	-0.109832	0.0383323	82.3381	48.1632	39.7179				54.2137	40.9079	40.9655				0.181492	0.0709075	-0.0134321	0.0796558	0.0977561	44.5385	40.7059	42.1194
1202	CUST_263_PI424984692	3006	3484	3957	10838	EBV	NC_007605	FW	10051	AGAACAAGAGTAAAGCTGTGGAACAGATAAAAAATGCCTTTAACAAGCTGCAGGAAAAAG	10110	25.8028	24.5242	23.5963				38.4631	37.8904	34.66				-0.173376	-0.188934	-0.166984	-0.176431	0.0112891	24.4701	23.7831	31.8293				41.9454	35.8192	74.094				-0.234048	-0.177848	-0.366957	-0.259617	0.0971128	46.1819	43.1308	41.2586
1203	CUST_264_PI424984692	4272	5198	17102	29667	EBV	NC_007605	FW	10081	AAAATGCCTTTAACAAGCTGCAGGAAAAAGGAATTTACAAAGCCATGAGTGAATTTGACA	10140	24.1967	23.9897	24.7237				37.5999	33.0483	32.4975				-0.191431	-0.139124	-0.118737	-0.149764	0.0374967	23.5492	23.6479	24.3466				33.3781	35.3114	36.8862				-0.151484	-0.174123	-0.180425	-0.168677	0.0152193	42.3734	40.893	42.9234
1204	CUST_265_PI424984692	1195	1497	9948	18400	EBV	NC_007605	FW	10111	GAATTTACAAAGCCATGAGTGAATTTGACATTTTTATTAACTACATAGAAGCATACATGA	10170	77.0536	38.0754	82.6427				43.7188	37.1362	36.8523				0.246125	0.0108475	0.35074	0.202571	0.174082	24.446	56.3922	69.3072				36.1334	76.654	43.2535				-0.169701	-0.133315	0.204757	-0.0327528	0.206493	499.228	697.543	737.418
1205	CUST_266_PI424984692	9076	12540	28779	34629	EBV	NC_007605	FW	10141	TTTTTATTAACTACATAGAAGCATACATGACAATTAAAGCCAGGTGATAATTCCATACCC	10200	23.5604	23.6592	24.199				33.9005	32.5958	35.2529				-0.158024	-0.13916	-0.163397	-0.153527	0.0127286	23.1357	22.1886	29.7472				36.4136	51.8875	39.1207				-0.196982	-0.368934	-0.118961	-0.228292	0.127894	41.115	41.4815	32.4641
1206	CUST_267_PI424984692	4140	5036	7218	8167	EBV	NC_007605	FW	10171	CAATTAAAGCCAGGTGATAATTCCATACCCTGGAAGCAGGAGATGGGTGCATTTCACCCC	10230	24.1344	24.8392	24.0926				37.5874	37.2686	36.2589				-0.192405	-0.176206	-0.17753	-0.182047	0.00899459	44.4015	47.6162	79.7811				67.1897	46.2629	128.233				-0.179905	0.012522	-0.206101	-0.124495	0.119381	42.3206	44.2278	41.8843
1207	CUST_268_PI424984692	13551	25779	30657	32761	EBV	NC_007605	FW	10261	AAATGAAACCTTTTATTCTTGATTGCCTCTTGTGTTCTTGCCGCCCAGGTACCTTCCTGT	10320	120.619	188.203	237.937				172.386	252.287	212.661				-0.155088	-0.127269	0.0487739	-0.0778609	0.110547	184.846	290.355	313.2				219.199	307.877	325.061				-0.0740282	-0.0254483	-0.0161435	-0.03854	0.0310838	524.177	591.457	523.129
1208	CUST_269_PI424984692	8292	11149	19883	43268	EBV	NC_007605	FW	10291	TGTGTTCTTGCCGCCCAGGTACCTTCCTGTGTTCTCCCCACGGGAAAAAGAATAGCTTCT	10350	382.891	364.782	397.656				413.827	365.035	415.709				-0.0337431	-0.000300988	-0.0192821	-0.0177754	0.0167719	574.166	518.753	565.015				594.134	603.58	586.438				-0.0148472	-0.0657742	-0.0161624	-0.0322613	0.0290305	365.287	358.535	360.084
1209	CUST_270_PI424984692	2668	3116	23327	28768	EBV	NC_007605	FW	10321	GTTCTCCCCACGGGAAAAAGAATAGCTTCTGCAGAAGGCCATTGACGCAAGTTTTGCCCG	10380	26.7999	30.7913	23.8219				38.8637	32.8717	32.8638				-0.161411	-0.028394	-0.139741	-0.109849	0.0713691	39.8418	106.129	36.8942				39.9586	54.7355	39.7987				-0.00127142	0.287565	-0.0329109	0.0844609	0.176603	43.903	70.8757	41.3292
1210	CUST_271_PI424984692	9158	12698	24403	42281	EBV	NC_007605	FW	10351	GCAGAAGGCCATTGACGCAAGTTTTGCCCGTGGGGATTACCCGACCCAGCCACTTACAGC	10410	145.147	193.686	157.957				53.6657	174.85	118.946				0.43211	0.0444309	0.123187	0.199909	0.204911	267.331	206.948	280.094				201.069	172.521	188.954				0.123705	0.0790179	0.170949	0.124557	0.0459712	189.786	191.282	178.808
1211	CUST_272_PI424984692	7189	9289	32259	39792	EBV	NC_007605	FW	10381	TGGGGATTACCCGACCCAGCCACTTACAGCACATTTTGTTCTAGGTCCATCTTAGGAGCC	10440	2246.76	2010.63	1767.6				2055.11	2066.33	1737.1				0.0387224	-0.011866	0.00755794	0.0114714	0.0255203	3528.16	3294.54	3283.72				3498.26	2936.89	2621.52				0.00369594	0.0499072	0.097813	0.050472	0.0470611	2613.77	2358.39	2337.26
1212	CUST_273_PI424984692	12395	20774	23814	35162	EBV	NC_007605	FW	10411	ACATTTTGTTCTAGGTCCATCTTAGGAGCCCGGGCCAGCATTCTATCAGCTTAACGGGAA	10470	28.5001	60.1808	32.4905				32.6775	49.6116	36.1281				-0.0594028	0.0838743	-0.0460881	-0.00720553	0.0791579	65.381	24.0014	27.2484				42.7783	36.3986	62.4471				0.184228	-0.180848	-0.36017	-0.11893	0.277431	40.7173	34.7651	42.6264
1213	CUST_274_PI424984692	7526	9721	19486	19857	EBV	NC_007605	FW	10441	CGGGCCAGCATTCTATCAGCTTAACGGGAAGAGAAGTGGGGAGGGCACTCGCCCACTAAC	10500	69.8684	89.239	88.7887				145.897	145.138	116.642				-0.319767	-0.211228	-0.118496	-0.216497	0.100739	155.868	146.898	145.992				281.368	418.369	210.541				-0.256519	-0.454544	-0.15901	-0.290024	0.150589	82.4041	65.5399	91.2668
1214	CUST_275_PI424984692	7058	9019	9828	41143	EBV	NC_007605	FW	10471	GAGAAGTGGGGAGGGCACTCGCCCACTAACCTTAACACCTGCAGCCTACAAAAGTACACT	10530	24.0191	23.7748	25.6046				35.9751	35.3155	35.1625				-0.175445	-0.171848	-0.137761	-0.161685	0.0207964	23.4207	22.8451	23.3804				33.3161	43.2197	63.2358				-0.153055	-0.276889	-0.432111	-0.287352	0.139822	41.6694	41.8062	127.154
1215	CUST_276_PI424984692	1113	1370	12842	36945	EBV	NC_007605	FW	10501	CTTAACACCTGCAGCCTACAAAAGTACACTAGCTGTTTGCTCTATTCGCCACTAGAGACC	10560	25.0708	24.1085	24.0704				38.333	34.2984	35.5675				-0.184405	-0.153103	-0.16957	-0.169026	0.0156581	23.5888	21.6713	39.6152				37.9783	65.8199	41.2486				-0.206831	-0.482473	-0.0175478	-0.235617	0.233795	43.9628	41.3942	42.9538
1216	CUST_277_PI424984692	14020	29006	37266	40602	EBV	NC_007605	FW	10531	AGCTGTTTGCTCTATTCGCCACTAGAGACCGCCAAGATGCGAAACTACAGGCCCGGGCCC	10590	24.2542	24.4852	24.7691				33.4907	36.2922	36.6003				-0.140136	-0.170909	-0.169574	-0.160206	0.0173939	52.3186	87.7979	67.9864				42.2242	46.6688	46.1917				0.0930947	0.274458	0.167858	0.17847	0.0911459	41.5917	42.7884	44.0587
1217	CUST_278_PI424984692	6854	8776	15280	34799	EBV	NC_007605	FW	10541	TCTATTCGCCACTAGAGACCGCCAAGATGCGAAACTACAGGCCCGGGCCCAGGCCTTGCA	10600	23.7777	23.8778	23.9949				36.0412	33.2656	38.8807				-0.180631	-0.144	-0.209616	-0.178082	0.0328821	36.2269	54.2929	54.7156				36.8861	44.6557	43.0958				-0.00783133	0.0848663	0.103677	0.0602372	0.0596946	44.4635	192.165	42.2473
1218	CUST_279_PI424984692	6902	8813	10807	14474	EBV	NC_007605	FW	10711	GCCGGGCGGCTCGGCTAAGGAGGGCGGCCTTGCGAACAATTATTAGTAGCTACCAACAAG	10770	115.591	23.8517	32.0159				42.586	47.8565	34.8316				0.433655	-0.30242	-0.0366067	0.0315428	0.37274	105.627	93.1431	110.591				57.6535	42.064	78.3116				0.262949	0.345241	0.149892	0.252694	0.098077	118.253	54.4604	93.8224
1219	CUST_280_PI424984692	6690	8483	21334	39275	EBV	NC_007605	FW	10726	TAAGGAGGGCGGCCTTGCGAACAATTATTAGTAGCTACCAACAAGGGCCCCCAGATGCCC	10785	41.3738	44.8408	56.1332				38.8425	34.1812	38.828				0.0274183	0.117886	0.160074	0.101793	0.0677762	61.3319	87.4952	114.833				94.8066	50.4068	94.7264				-0.189152	0.239495	0.0835946	0.0446458	0.216961	52.6956	99.3118	203.293
1220	CUST_281_PI424984692	3709	4424	7507	8585	EBV	NC_007605	FW	10741	TGCGAACAATTATTAGTAGCTACCAACAAGGGCCCCCAGATGCCCCCCACCAGTCACCCG	10800	5607.78	5320.9	5555.61				4704.43	4838.29	5296.37				0.0762835	0.0412933	0.0207532	0.04611	0.0280767	7080.41	6592.28	7182.57				6703.53	6218.1	6486.86				0.0237547	0.0253779	0.0442448	0.0311258	0.0113903	4680.32	4493.88	4931.6
1221	CUST_282_PI424984692	7697	10024	10149	37787	EBV	NC_007605	FW	10801	GCCGTGTCCACTCACATATTCCACTCTTATTTTTAAATTAATGTGTCCCAATTAGAAACC	10860	23.5966	49.4692	54.2354				90.2737	79.6605	55.1628				-0.582712	-0.206908	-0.00736298	-0.265661	0.292139	43.3814	45.9884	58.9787				56.804	39.49	56.6793				-0.117075	0.066161	0.0172706	-0.0112146	0.0948811	41.368	41.173	34.4039
1222	CUST_283_PI424984692	14431	33507	34512	44692	EBV	NC_007605	FW	10831	TTTTAAATTAATGTGTCCCAATTAGAAACCCAAGCGCAGAAATTAGTTGAGAGGCTAGTG	10890	24.5573	24.7918	26.3164				35.1018	33.6992	36.2576				-0.155148	-0.133312	-0.139173	-0.142545	0.0113018	24.0404	54.8188	24.7918				37.8375	42.6216	42.5879				-0.196981	0.1093	-0.234979	-0.107554	0.188759	42.4212	128.167	45.9419
1223	CUST_284_PI424984692	11701	18692	37074	39293	EBV	NC_007605	FW	10861	CAAGCGCAGAAATTAGTTGAGAGGCTAGTGTTTTAAACATGCACCCTAGGCCAGCCAGAG	10920	24.3508	24.9404	25.1907				32.4773	36.2909	37.3267				-0.125066	-0.162895	-0.170779	-0.152913	0.0244362	47.1209	24.2926	44.5301				95.8783	38.3231	42.8206				-0.308507	-0.197986	0.0170011	-0.163164	0.165524	51.3578	43.2429	43.4503
1224	CUST_285_PI424984692	8407	11247	23710	37531	EBV	NC_007605	FW	10891	TTTTAAACATGCACCCTAGGCCAGCCAGAGATAATGTCACAAGATTATCAAGTTGGTGTA	10950	23.6444	24.4302	35.6187				34.7843	32.0043	37.6129				-0.167655	-0.117281	-0.0236589	-0.102865	0.0730723	72.5618	31.6164	30.7897				41.8295	41.9506	39.7341				0.239225	-0.122826	-0.110757	0.00188071	0.205635	40.9917	60.9986	55.7464
1225	CUST_286_PI424984692	14100	29736	35092	42982	EBV	NC_007605	FW	10921	ATAATGTCACAAGATTATCAAGTTGGTGTAAACACGCCGTGGGAAAAAATTTATGGTTCA	10980	23.9142	24.0389	25.5825				33.0105	34.8314	36.7887				-0.139996	-0.161057	-0.157773	-0.152942	0.011331	23.3346	23.3562	24.2346				37.9242	37.9971	40.5635				-0.210915	-0.211349	-0.223699	-0.215321	0.00725853	42.3838	43.0315	44.9883
1226	CUST_287_PI424984692	9825	14005	16642	31595	EBV	NC_007605	FW	10951	AACACGCCGTGGGAAAAAATTTATGGTTCAGTGCGTCGAGTGCTATCTTTGGAACAGTAG	11010	23.8832	23.9297	23.6983				33.745	32.8692	33.4886				-0.150117	-0.137852	-0.15018	-0.14605	0.00709936	62.0013	65.2656	23.2128				45.5145	46.1321	37.2361				0.134251	0.150681	-0.205237	0.0265653	0.200914	41.949	41.9405	42.1412
1227	CUST_288_PI424984692	14545	36183	39317	44273	EBV	NC_007605	FW	10981	GTGCGTCGAGTGCTATCTTTGGAACAGTAGAAAATTGAACCTTGTTGGCGGGAGAAGGAA	11040	30.0309	24.6171	26.1565				36.1855	36.5759	36.208				-0.0809663	-0.171958	-0.141226	-0.131383	0.0462873	51.9248	45.2482	71.4459				60.7227	42.8023	50.1935				-0.0679769	0.0241344	0.15333	0.0364957	0.11117	49.2331	43.4497	45.7635
1228	CUST_289_PI424984692	10764	16190	34623	36051	EBV	NC_007605	FW	11011	AAAATTGAACCTTGTTGGCGGGAGAAGGAATAACGCCTTATCTGGGAGGAGCGACGGATT	11070	23.5618	24.3561	24.8569				32.6205	35.4718	35.6737				-0.141283	-0.163276	-0.156901	-0.15382	0.0113157	44.0461	71.5992	70.7194				42.7188	44.9515	65.8851				0.0132889	0.202164	0.0307513	0.0820682	0.104372	40.7475	42.2684	43.2097
1229	CUST_290_PI424984692	10396	15318	22738	23062	EBV	NC_007605	FW	11041	TAACGCCTTATCTGGGAGGAGCGACGGATTATAGCCAATAAGAGAGCTCAAGACGCAGGG	11100	23.9019	23.6455	23.9381				33.5233	31.6892	32.2051				-0.146914	-0.127162	-0.128835	-0.134304	0.0109524	64.4478	23.2084	23.5378				41.1497	36.6712	36.4297				0.194841	-0.198681	-0.189691	-0.0645099	0.22465	40.8815	40.9004	40.8811
1230	CUST_291_PI424984692	442	541	10988	42451	EBV	NC_007605	FW	11071	ATAGCCAATAAGAGAGCTCAAGACGCAGGGCTCGCAAAGTATAGTGGCCCCGTGGGACCT	11130	78.3755	53.8179	79.1387				43.3483	38.3838	42.3985				0.257208	0.146779	0.271039	0.225009	0.0681008	180.474	99.2355	214.773				180.279	68.2891	114.005				0.000469263	0.162316	0.275054	0.145946	0.138022	98.5781	41.0467	44.4307
1231	CUST_292_PI424984692	1463	1824	9851	13056	EBV	NC_007605	FW	11101	CTCGCAAAGTATAGTGGCCCCGTGGGACCTTAGAGGTGGAGCAACGTCTAAAGTGGTAAT	11160	51.4414	47.1599	26.6646				41.5136	38.6839	54.0185				0.0931227	0.0860425	-0.306607	-0.0424806	0.228768	129.991	93.5764	142.843				65.2859	50.9481	48.6496				0.299093	0.264038	0.467778	0.343636	0.108929	105.643	72.8733	100.432
1232	CUST_293_PI424984692	1697	2131	11371	34529	EBV	NC_007605	FW	11131	TAGAGGTGGAGCAACGTCTAAAGTGGTAATAACACCAGGCGGGGCTGGGCAAAGGGGTCC	11190	225.256	187.027	181.68				202.819	137.965	255.483				0.0455674	0.132136	-0.148055	0.0098828	0.143464	292.634	281.155	270.823				386.515	269.318	312.083				-0.120842	0.0186815	-0.0615838	-0.0545814	0.0700248	201.369	159.132	189.597
1233	CUST_294_PI424984692	13849	27829	40735	43511	EBV	NC_007605	FW	11161	AACACCAGGCGGGGCTGGGCAAAGGGGTCCTACGGGCGGGATTAATTACGCCTTGCTTAC	11220	737.024	605.707	644.744				650.906	582.47	733.636				0.053963	0.0169885	-0.0560936	0.00495264	0.0560068	802.833	808.846	929.945				902.347	760.457	1236.22				-0.0507482	0.0267915	-0.123639	-0.0491986	0.0752274	568.275	481.193	465.812
1234	CUST_295_PI424984692	9071	12535	27049	39615	EBV	NC_007605	FW	11191	TACGGGCGGGATTAATTACGCCTTGCTTACGCAAGCTCAGTTAATTCGCCCACGACTTGA	11250	23.5452	24.2779	25.3292				33.9184	33.0005	35.5789				-0.158533	-0.133309	-0.147571	-0.146471	0.0126482	23.133	23.8887	24.7117				35.9714	36.949	38.1254				-0.191725	-0.18941	-0.188312	-0.189816	0.00174253	40.9811	41.4655	383.482
1235	CUST_296_PI424984692	8973	12261	22514	25987	EBV	NC_007605	FW	11221	GCAAGCTCAGTTAATTCGCCCACGACTTGAAAAATGTAGCCCTTAACCAATTGGCGGCCC	11280	23.7456	24.1339	23.7182				34.5472	32.0188	32.0356				-0.16283	-0.122777	-0.130551	-0.138719	0.0212394	63.2724	60.5016	60.5334				40.7102	80.5315	43.7808				0.191511	-0.124199	0.140711	0.0693413	0.169524	40.9557	42.2616	41.7097
1236	CUST_297_PI424984692	14471	34397	38098	42373	EBV	NC_007605	FW	11311	AACTCTGTGTTCTGCTGCAAATTTTAGATCAGATGGCATAGAGACAAGGACACCGAAGAC	11370	24.5674	25.0404	25.6459				34.6812	36.8571	37.3023				-0.149735	-0.167879	-0.162719	-0.160111	0.00934919	46.0758	24.2267	24.1326				41.7725	38.5274	39.8336				0.0425824	-0.201474	-0.217646	-0.125513	0.145799	42.4696	43.2945	44.474
1237	CUST_298_PI424984692	9774	13949	35649	36597	EBV	NC_007605	FW	11341	AGATGGCATAGAGACAAGGACACCGAAGACCCCCAGAGCCCTCATCGCAGGGTTCTTACC	11400	327.78	300.613	315.051				407.118	305.75	401.26				-0.0941374	-0.00735957	-0.105045	-0.0688474	0.0535286	537.215	599.231	537.146				659.875	772.37	727.085				-0.0893143	-0.110231	-0.131493	-0.110346	0.0210894	387.971	427.641	408.241
1238	CUST_299_PI424984692	463	552	13082	37619	EBV	NC_007605	FW	11371	CCCCAGAGCCCTCATCGCAGGGTTCTTACCATGCGGCCATGTAGGCCCACTTAACACTAC	11430	106.515	32.0759	94.0761				84.0387	35.4629	59.3803				0.10293	-0.0435956	0.199837	0.0863905	0.122556	246.322	269.944	226.135				51.1371	93.6851	89.3477				0.682767	0.459603	0.403285	0.515219	0.147809	151.542	135.575	135.125
1239	CUST_300_PI424984692	11653	18441	26459	30607	EBV	NC_007605	FW	11401	ATGCGGCCATGTAGGCCCACTTAACACTACAAGACCTACGCCTCTCCATTCATCATGTAA	11460	70.6658	39.233	24.4623				36.5098	34.6587	36.2623				0.2868	0.0538392	-0.170958	0.0565605	0.228891	206.349	209.824	191.686				55.2829	49.7794	49.843				0.57201	0.624805	0.584987	0.593934	0.0275113	105.785	54.2925	64.9998
1240	CUST_301_PI424984692	4775	5681	20532	38588	EBV	NC_007605	FW	11431	AAGACCTACGCCTCTCCATTCATCATGTAACCCACAAATCATCTAAACCGTAAGTCTAAG	11490	41.8118	73.265	72.2226				40.3752	45.1851	40.0082				0.0151833	0.209901	0.256524	0.160536	0.12802	167.097	203.159	206.534				177.9	65.5149	53.0083				-0.027206	0.491497	0.590648	0.351646	0.33182	99.7107	89.285	61.0509
1241	CUST_302_PI424984692	12565	21521	27737	44159	EBV	NC_007605	FW	11461	CCCACAAATCATCTAAACCGTAAGTCTAAGGGCCTCCTGAGGTTTTCTCAGGAGGCCCTA	11520	24.1997	24.0662	26.4177				32.4651	32.9806	37.1487				-0.127608	-0.136852	-0.148048	-0.137502	0.0102357	23.8551	23.6007	57.6647				36.0606	36.9424	46.8476				-0.179453	-0.194601	0.090222	-0.0946104	0.160249	41.1041	41.2966	45.2945
1242	CUST_303_PI424984692	9212	12837	21639	44549	EBV	NC_007605	FW	11491	GGCCTCCTGAGGTTTTCTCAGGAGGCCCTAATGTATAATTAATCATGCATTTGATTTTAA	11550	24.2712	23.6092	26.9951				33.9318	31.6428	36.1194				-0.145515	-0.127194	-0.126456	-0.133055	0.0107969	23.5045	23.1885	25.5816				33.2606	36.921	39.1771				-0.150777	-0.202001	-0.185105	-0.179294	0.0261013	41.6994	40.9901	99.475
1243	CUST_304_PI424984692	4259	5191	38039	43639	EBV	NC_007605	FW	11521	ATGTATAATTAATCATGCATTTGATTTTAAAAAAGTAGGTTACACTCATTTTAGGCCAGA	11580	27.1469	24.4108	26.4276				37.8766	36.2454	37.6325				-0.14465	-0.171671	-0.153506	-0.156609	0.013775	23.4395	23.4601	24.6058				32.7249	38.0995	40.3867				-0.14493	-0.210589	-0.215201	-0.19024	0.0393073	42.5685	43.0479	44.9106
1244	CUST_305_PI424984692	9908	14183	17387	26662	EBV	NC_007605	FW	11551	AAAAGTAGGTTACACTCATTTTAGGCCAGACTTTATTTGCAGATTAATAATTTATGTGAT	11610	22.7096	23.5647	23.6481				66.3337	32.2428	32.08				-0.465524	-0.136172	-0.132438	-0.244711	0.191238	23.5322	23.1559	23.2187				40.4535	36.7655	37.2123				-0.235293	-0.20078	-0.204849	-0.213641	0.0188616	42.5428	40.8908	41.5471
1245	CUST_306_PI424984692	9169	12708	27263	39031	EBV	NC_007605	FW	11581	CTTTATTTGCAGATTAATAATTTATGTGATTCTCCTTCCCTCTAGGACTGAAGAAACAGC	11640	168.298	191.024	245.532				176.186	301.797	352.93				-0.019895	-0.198627	-0.15758	-0.125367	0.093619	261.234	257.758	228.91				258.022	216.642	160.247				0.00537246	0.0754704	0.154874	0.0785723	0.0747991	309.126	239.956	276.52
1246	CUST_307_PI424984692	5764	7025	11627	18298	EBV	NC_007605	FW	11611	TCTCCTTCCCTCTAGGACTGAAGAAACAGCCTCCTGCACGTGAGCATGTATCTGAAATAA	11670	307.023	360.742	298.034				330.132	292.306	293.512				-0.0315164	0.091359	0.00664009	0.0221609	0.0628909	543.017	596.106	585.618				519.837	553.958	495.969				0.0189466	0.0318466	0.0721598	0.0409843	0.0277585	456.241	479.953	427.364
1247	CUST_308_PI424984692	2539	3043	31348	38102	EBV	NC_007605	FW	11641	CTCCTGCACGTGAGCATGTATCTGAAATAATTATTATGTCATAAGTGTAATGATTAGAAA	11700	25.3712	23.8124	24.9703				39.1115	33.4745	36.9492				-0.187963	-0.147912	-0.170181	-0.168685	0.0200678	24.4229	44.9397	37.8004				38.6932	41.8647	41.4949				-0.199838	0.0307819	-0.0404976	-0.0698514	0.118079	44.7847	42.3847	43.1657
1248	CUST_309_PI424984692	13909	28177	29525	39542	EBV	NC_007605	FW	11671	TTATTATGTCATAAGTGTAATGATTAGAAAGTCATAAACCCACTTCCCTTTACATGAATC	11730	23.7278	24.0209	30.5748				32.5542	33.3889	38.0613				-0.137349	-0.143014	-0.0951202	-0.125161	0.0261697	49.5276	83.3012	57.8213				41.6349	45.1624	44.4975				0.0753902	0.265874	0.113752	0.151672	0.100745	41.3024	41.4486	645.228
1249	CUST_310_PI424984692	11226	17431	24145	35163	EBV	NC_007605	FW	11701	GTCATAAACCCACTTCCCTTTACATGAATCTGGGCACTGAATTTTGGGGTACTTCTAAAG	11760	36.1435	49.9188	53.9385				34.3113	34.7003	38.189				0.0225933	0.157931	0.149961	0.110162	0.075941	226.282	145.855	237.306				155.169	125.088	140.048				0.163846	0.0667038	0.229033	0.153194	0.0816872	52.2156	42.0534	48.2985
1250	CUST_311_PI424984692	8217	10996	22951	32272	EBV	NC_007605	FW	11731	TGGGCACTGAATTTTGGGGTACTTCTAAAGACTAACGTGTTCGATTTCGGGGTCACTTCC	11790	44.8972	45.5389	23.7031				37.403	37.1238	33.7266				0.0793132	0.0887299	-0.153169	0.00495817	0.137023	187.147	204.585	198.834				47.488	53.5731	50.1832				0.595599	0.581928	0.597933	0.59182	0.0086459	41.0272	40.9161	38.5035
1251	CUST_312_PI424984692	2601	3164	32423	44685	EBV	NC_007605	FW	11761	ACTAACGTGTTCGATTTCGGGGTCACTTCCCCTTTTATAAGTGTGTGAACAGTGATTTCA	11820	45.8662	23.9429	26.9281				40.949	34.1652	82.6692				0.04925	-0.154408	-0.487139	-0.197432	0.27077	256.919	280.831	239.091				46.5188	77.8542	56.1009				0.742168	0.557163	0.629593	0.642975	0.0932255	54.1667	57.1653	76.3093
1252	CUST_313_PI424984692	3749	4534	5921	31934	EBV	NC_007605	FW	11791	CCTTTTATAAGTGTGTGAACAGTGATTTCAGTAAAACCTAAGAGATATTTGGTGTCACTT	11850	24.2049	24.3092	23.6996				37.6083	37.4015	33.6041				-0.191381	-0.187119	-0.151651	-0.176717	0.021812	113.018	85.2397	148.106				43.8619	45.4429	48.9974				0.41106	0.273176	0.480401	0.388212	0.105485	42.5043	42.8906	42.1531
1253	CUST_314_PI424984692	7539	9815	30541	42714	EBV	NC_007605	FW	11851	CCGCATTTTAAGTTTCAGAAAATTTTAAAATTAAAATTGAAATTTCTCTCAAAATAATTC	11910	23.6287	24.1639	25.758				35.1468	33.8838	37.2707				-0.172446	-0.146826	-0.160456	-0.15991	0.0128187	23.1776	23.6343	24.1996				35.7304	37.2679	40.0334				-0.187969	-0.197793	-0.218614	-0.201459	0.015648	41.3357	41.6481	44.6326
1254	CUST_315_PI424984692	5866	7272	29690	38663	EBV	NC_007605	FW	11881	TTAAAATTGAAATTTCTCTCAAAATAATTCCAATGAAAACTTCAAAGAATCTTATGTATG	11940	50.6689	26.4128	24.4539				39.6426	33.9747	35.9736				0.10658	-0.109341	-0.167636	-0.0567988	0.144461	23.3663	23.665	23.5767				36.2	37.192	38.9046				-0.190117	-0.196343	-0.217519	-0.201326	0.0143644	42.0865	41.5596	43.7868
1255	CUST_316_PI424984692	12676	21897	23753	23840	EBV	NC_007605	FW	11911	CAATGAAAACTTCAAAGAATCTTATGTATGTAATTCTTTTGCCCCAAACTGGGCTTCAGA	11970	23.6194	22.9813	23.7019				31.6432	44.4343	31.827				-0.127012	-0.286343	-0.128012	-0.180456	0.0917027	23.2043	23.275	23.2518				37.1388	36.5838	36.6137				-0.20426	-0.196398	-0.197186	-0.199281	0.00432934	41.1135	40.8895	40.9098
1256	CUST_317_PI424984692	12175	20172	32267	39744	EBV	NC_007605	FW	11941	TAATTCTTTTGCCCCAAACTGGGCTTCAGATGCCTTCTATTGCACTCTCACAAAAACATT	12000	41.0194	23.7168	24.6671				46.8016	33.7497	36.6119				-0.0572716	-0.153213	-0.171504	-0.12733	0.0613576	122.442	175.408	115.137				46.4403	49.6077	49.1763				0.421034	0.548501	0.369459	0.446332	0.0921627	40.7319	42.0063	43.6248
1257	CUST_318_PI424984692	2722	3319	11020	11246	EBV	NC_007605	FW	11971	TGCCTTCTATTGCACTCTCACAAAAACATTCTGGACACATGTGCCAGACGCCTGGGCCTC	12030	24.6592	21.7562	23.6576				37.7727	89.9692	34.817				-0.185199	-0.616512	-0.167821	-0.323177	0.254184	185.218	191.153	193.818				83.1224	50.4231	52.9186				0.347965	0.578751	0.563786	0.496834	0.129141	43.2464	41.7188	40.9965
1258	CUST_319_PI424984692	3111	3630	24966	41874	EBV	NC_007605	FW	32323	AAAAGTAGAGGCTCAGGCCATGCGCGCCCTGTCACCAGGCCTGCCAAAGAGCCAGATCTA	32382	64.5423	98.8022	59.2755				76.5722	125.368	57.9704				-0.0742263	-0.103418	0.00966922	-0.0559918	0.0587075	501.711	610.352	566.089				51.6748	228.355	104.19				0.987175	0.426971	0.73506	0.716402	0.280568	144.847	91.5913	69.3563
1259	CUST_320_PI424984692	7916	10400	12855	15209	EBV	NC_007605	FW	32371	GAGCCAGATCTAAGGCCGGGAGAGGCAGCCCCAAAGCGGGTGCAGTAACAGGTAATCTCT	32430	23.6277	23.766	24.4601				35.068	34.3265	33.4643				-0.171489	-0.159674	-0.136124	-0.155762	0.018004	670.842	671.254	752.793				200.734	246.499	95.0375				0.523998	0.435072	0.898781	0.619284	0.246101	41.1004	37.7512	65.1183
1260	CUST_321_PI424984692	2099	2533	25722	30580	EBV	NC_007605	FW	32383	AGGCCGGGAGAGGCAGCCCCAAAGCGGGTGCAGTAACAGGTAATCTCTGGTAGTGATTTG	32442	25.5386	23.627	31.6801				39.2742	31.8892	34.3362				-0.186909	-0.130235	-0.0349664	-0.11737	0.076784	763.169	928.476	930.805				102.749	101.156	65.5122				0.870844	0.96278	1.15254	0.995387	0.143649	45.0162	66.6399	42.2039
1261	CUST_322_PI424984692	3925	4724	41592	42232	EBV	NC_007605	FW	32413	CAGTAACAGGTAATCTCTGGTAGTGATTTGGACCCGAAATCTGACACTTTAGAGCTCTGG	32472	24.391	25.7476	25.3067				37.6668	37.7789	36.4937				-0.188728	-0.166512	-0.158983	-0.171408	0.0154652	1236.5	1206.18	1401.61				137.106	54.546	56.3448				0.955137	1.34465	1.39577	1.23185	0.241003	42.9427	44.0981	44.8868
1262	CUST_323_PI424984692	13605	26036	27327	40373	EBV	NC_007605	FW	32443	GACCCGAAATCTGACACTTTAGAGCTCTGGAGGACTTTAAAACTCTAAAAATCAAAACTT	32502	24.0525	23.7144	25.1796				32.6259	32.3343	35.9586				-0.132403	-0.134652	-0.154754	-0.140603	0.0123067	1197.51	1250.77	969.364				51.5755	51.7447	55.6013				1.36583	1.38331	1.2414	1.33018	0.0773807	41.1462	41.2167	44.3619
1263	CUST_324_PI424984692	5532	6701	15749	22933	EBV	NC_007605	FW	32473	AGGACTTTAAAACTCTAAAAATCAAAACTTTAGAGGCGAATGGGCGCCATTTTGTCCCCA	32532	24.629	23.7632	23.9098				37.5567	33.214	31.9232				-0.18324	-0.145417	-0.12553	-0.151396	0.0293158	347.281	444.158	318.548				54.2926	49.3652	52.8157				0.80594	0.954117	0.780412	0.846823	0.0937919	43.696	40.7273	41.9108
1264	CUST_325_PI424984692	4337	5172	5237	35100	EBV	NC_007605	FW	32503	TAGAGGCGAATGGGCGCCATTTTGTCCCCACGCGCGCATAATGGCGGACCTAGGCCTAAA	32562	24.943	24.3453	31.8149				38.3185	37.5527	35.8229				-0.18646	-0.188227	-0.0515301	-0.142072	0.078417	549.796	523.632	638.052				54.5865	50.856	53.3579				1.00312	1.01268	1.07766	1.03115	0.0405575	66.834	42.9014	43.282
1265	CUST_326_PI424984692	6245	7807	35562	38695	EBV	NC_007605	FW	32563	ACCCCCAGGAAGCGGGTCTATGGTTGGCTGCGCTGCTGCTATCTTTAGAGGGGAAAAGAG	32622	148.616	126.731	125.325				187.496	143.719	137.392				-0.100928	-0.0546324	-0.039924	-0.0651616	0.031836	2364.47	2436.91	2059.45				301.646	328.085	268.113				0.894236	0.870853	0.885434	0.883507	0.0118098	4089.27	4054.41	4011.59
1266	CUST_327_PI424984692	5388	6515	34903	41834	EBV	NC_007605	FW	32593	CGCTGCTGCTATCTTTAGAGGGGAAAAGAGGAATAAGCCCCCAGACAGGGGAGTGGGCTT	32652	155.49	166.844	119.316				128.621	118.266	140.806				0.082391	0.149451	-0.0719208	0.0533071	0.113516	3578.27	4218.33	3089.4				576.88	533.79	584.922				0.792588	0.89777	0.722776	0.804378	0.0880907	3314.13	3920.33	2509.01
1267	CUST_328_PI424984692	7066	9026	18358	28655	EBV	NC_007605	FW	32623	GAATAAGCCCCCAGACAGGGGAGTGGGCTTGTTTGTGACTTCACCAAAGGTCAGGGCCCA	32682	23.8606	24.7157	24.5479				36.035	32.3873	33.1872				-0.179043	-0.117401	-0.130955	-0.142467	0.0323931	788.103	939.397	797.413				127.134	677.99	51.5894				0.792322	0.141626	1.18912	0.70769	0.528852	41.4475	43.1825	42.1166
1268	CUST_329_PI424984692	4465	5315	7772	28615	EBV	NC_007605	FW	32624	AATAAGCCCCCAGACAGGGGAGTGGGCTTGTTTGTGACTTCACCAAAGGTCAGGGCCCAA	32683	24.1895	23.7678	23.6375				37.2988	36.1386	32.5175				-0.188067	-0.181982	-0.138516	-0.169522	0.0270235	702.76	888.263	922.607				69.642	109.081	102.474				1.00394	0.910791	0.954405	0.956378	0.0466036	42.5654	41.6733	41.6271
1269	CUST_330_PI424984692	11990	19449	25037	37223	EBV	NC_007605	FW	32653	GTTTGTGACTTCACCAAAGGTCAGGGCCCAAGGGGGTTCGCGTTGCTAGGCCACCTTCTC	32712	48.9743	27.3152	40.8854				80.922	56.1824	37.6031				-0.218098	-0.313196	0.0363445	-0.164983	0.180722	1706.54	1744.54	1528.25				71.1847	116.553	54.2413				1.37973	1.17516	1.44987	1.33492	0.142731	62.075	41.1097	83.7099
1270	CUST_331_PI424984692	6708	8411	26246	44770	EBV	NC_007605	FW	32683	AGGGGGTTCGCGTTGCTAGGCCACCTTCTCAGTCCAGCGCGTTTACGTAAGCCAGACAGC	32742	96.4148	107.218	98.6052				148.789	72.5267	148.329				-0.188428	0.16977	-0.177327	-0.0653283	0.203677	1570.81	1835.74	1728.68				360.006	119.957	316.556				0.639813	1.18479	0.737264	0.853954	0.290622	115.668	76.8224	85.056
1271	CUST_332_PI424984692	7406	9541	29367	33562	EBV	NC_007605	FW	32713	AGTCCAGCGCGTTTACGTAAGCCAGACAGCAGCCAATTGTCAGTTCTAGGGAGGGGGACC	32772	82.1652	92.5186	85.7131				71.5932	70.1821	39.3808				0.0598164	0.120003	0.337762	0.172527	0.146228	1139.54	1163.58	1071.11				272.667	210.814	98.0503				0.621095	0.741897	1.03838	0.800458	0.214719	111.054	90.9603	82.0031
1272	CUST_333_PI424984692	13008	23222	28618	36964	EBV	NC_007605	FW	32738	ACAGCAGCCAATTGTCAGTTCTAGGGAGGGGGACCACTGCCCCTGGTATAAAGTGGTCCT	32797	116.362	122.538	82.8523				47.6575	38.8259	69.9165				0.387679	0.499148	0.0737247	0.320184	0.220597	1430.42	1343	1286.97				147.992	213.844	255.702				0.985226	0.797978	0.701836	0.828346	0.144115	95.8355	126.84	129.358
1273	CUST_334_PI424984692	6059	7499	22817	38258	EBV	NC_007605	FW	32743	AGCCAATTGTCAGTTCTAGGGAGGGGGACCACTGCCCCTGGTATAAAGTGGTCCTGCAGC	32802	100.869	64.2126	138.203				42.7721	36.3258	52.9206				0.372596	0.247405	0.416893	0.345631	0.0879027	1154.6	1162.6	1090.57				302.298	204.828	156.999				0.581995	0.75404	0.841758	0.725931	0.132143	82.0544	91.3105	107.494
1274	CUST_335_PI424984692	8018	10569	23354	27605	EBV	NC_007605	FW	32773	ACTGCCCCTGGTATAAAGTGGTCCTGCAGCTATTTCTGGTCGCATCAGAGCGCCAGGAGT	32832	290.365	272.292	295.036				357.744	261.337	285.471				-0.090627	0.0178338	0.0143126	-0.0194935	0.0616285	2082.31	2085.85	2077.67				468.086	520.8	561.731				0.648219	0.602612	0.568048	0.606293	0.040212	350.373	358.85	341.906
1275	CUST_336_PI424984692	7543	9817	13676	29624	EBV	NC_007605	FW	32803	TATTTCTGGTCGCATCAGAGCGCCAGGAGTCCACACAAATGTAAGAGGGGGTCTTCTACC	32862	41.417	23.618	33.4418				69.9192	46.6433	34.3013				-0.227418	-0.295546	-0.0110218	-0.177995	0.148561	794.228	899.047	841.374				161.774	141.981	63.6366				0.691037	0.801552	1.12128	0.87129	0.22344	36.5773	42.8613	41.4845
1276	CUST_337_PI424984692	9861	14134	36716	40933	EBV	NC_007605	FW	32837	ACAAATGTAAGAGGGGGTCTTCTACCTCTCCCTAGCCCTCCGCCCCCTCCAAGGACTCGG	32896	12408.3	12077.9	13822				11403.5	11630.4	13067.6				0.0366733	0.0163968	0.024374	0.0258147	0.0102147	17669.4	16668.3	18815.5				15636.4	14460.5	16701.4				0.0530845	0.0617077	0.0517639	0.0555187	0.00540035	17417.6	15765.8	20659
1277	CUST_338_PI424984692	4308	5135	19762	45102	EBV	NC_007605	FW	33013	GGACCAACCCGGCCCGGGCCCCCCGGTATCGGGCCAGAGGTAAGTGGACTTTAATTTTTT	33072	5677.1	5594.78	6441.74				5106.11	5604.17	6018.25				0.0460359	-0.000728287	0.029533	0.0249469	0.023717	8994.22	9010.87	6083.44				7507.1	6142.12	4011.36				0.0784911	0.166449	0.180858	0.141933	0.0554124	5171.27	4724.05	6071.64
1278	CUST_339_PI424984692	6043	7573	8204	11994	EBV	NC_007605	FW	33043	GGGCCAGAGGTAAGTGGACTTTAATTTTTTCTGCTAAGCCCAACACTCCACCACACCCAG	33102	47.3733	23.7722	24.023				39.4749	35.9337	34.7133				0.0792118	-0.179433	-0.159868	-0.0866965	0.144013	699.542	712.339	645.102				204.63	155.666	126.521				0.533845	0.660492	0.707465	0.633934	0.0898052	40.9143	53.7179	41.3397
1279	CUST_340_PI424984692	6094	7522	10133	21980	EBV	NC_007605	FW	33193	GAACCCAGACGAGTCCGTAGAAGGGTCCTCGTCCAGCAAGAAGAGGAGGTGGTAAGCGGT	33252	70.7393	97.0998	80.9316				79.1306	51.9525	36.2443				-0.048684	0.271612	0.348879	0.190602	0.210798	7185.22	6850.9	7139.2				508.278	461.939	382.583				1.15034	1.17116	1.27092	1.19748	0.0644553	93.1675	93.5495	108.151
1280	CUST_341_PI424984692	13920	28230	38908	41208	EBV	NC_007605	FW	33223	GTCCAGCAAGAAGAGGAGGTGGTAAGCGGTTCACCTTCAGGGGTAAGTAACCTGACCTCT	33282	24.5538	24.36	24.9313				33.0488	36.1225	36.5208				-0.129036	-0.171101	-0.165795	-0.155311	0.0229085	9074.43	7944.08	7790.29				327.539	267.602	256.519				1.44256	1.47255	1.48243	1.46585	0.0207681	42.1008	43.6522	44.4608
1281	CUST_342_PI424984692	10924	16639	17673	26918	EBV	NC_007605	FW	33253	TCACCTTCAGGGGTAAGTAACCTGACCTCTCCAGGGCTCACATAAAGGGAGGCTTAGTAT	33312	39.8817	41.6574	65.8225				34.7952	36.0552	36.0335				0.0592538	0.0627241	0.261668	0.127882	0.115875	1000.58	919.376	947.007				67.4724	179.975	52.1249				1.17112	0.70828	1.25931	1.04624	0.295982	106.297	108.784	92.2771
1282	CUST_343_PI424984692	10684	16099	19384	20513	EBV	NC_007605	FW	33283	CCAGGGCTCACATAAAGGGAGGCTTAGTATACATGCTTCTTGCTTTTCACAGGAACCTGG	33342	41.1257	24.5199	23.839				34.9463	32.1751	32.1924				0.0707127	-0.118001	-0.130465	-0.0592513	0.112725	956.701	886.151	977.221				50.5201	49.0674	50.7677				1.27731	1.25671	1.28441	1.27281	0.0143834	40.6815	34.8079	40.7329
1283	CUST_344_PI424984692	3497	4123	25931	30358	EBV	NC_007605	FW	33313	ACATGCTTCTTGCTTTTCACAGGAACCTGGGGGCTAGTCTGGGTGGGATTAGGCTGCCTC	33372	212.443	194.021	207.229				150.138	221.188	289.029				0.150752	-0.0569131	-0.144491	-0.0168839	0.151637	1299.23	1388.22	1411.43				465.193	427.448	293.71				0.446053	0.511575	0.68174	0.546456	0.121654	276.12	213.533	227.217
1284	CUST_345_PI424984692	6114	7620	13149	31083	EBV	NC_007605	FW	33343	GGGCTAGTCTGGGTGGGATTAGGCTGCCTCAAGTTGCATCAGCCAGGGCTTCATGCCCTC	33402	96.8517	50.675	51.812				59.7654	56.3357	103.664				0.209658	-0.04599	-0.301196	-0.0458428	0.255427	1039.39	1220.64	1171.35				139.497	344.438	199.28				0.872212	0.549475	0.769224	0.730304	0.164851	132.714	129.612	110.138
1285	CUST_346_PI424984692	12806	22311	29882	34734	EBV	NC_007605	FW	33463	CTTCAGGCCCTGCCTCTCCTGTTACCCTTTTAGAACCACAGCCTGGACACATGTGCCAGA	33522	2834.9	2892.84	3032.91				2995.77	2930.56	3126.88				-0.0239716	-0.00562636	-0.0132517	-0.0142832	0.00921603	4441.99	4530.91	4553.42				3700.17	4141.74	3878.57				0.0793563	0.039003	0.0696658	0.062675	0.0210654	4108.1	4227.41	4396.1
1286	CUST_347_PI424984692	2104	2451	21605	22195	EBV	NC_007605	FW	33733	GCCCCATCCCTGAAGACCCAGCGGCCATTCTCTCTGGTAACGAGCAGAGAAGAAGTAGAG	33792	1913.62	2352.38	2414.21				1947.65	2341.82	2406.2				-0.00765453	0.00195342	0.00144404	-0.00141902	0.00540611	3296.51	3805.71	3850.08				3634.68	3370.3	4016.26				-0.0424116	0.0527667	-0.0183517	-0.00266554	0.0494901	2343.49	2236.51	2775.61
1287	CUST_348_PI424984692	9052	12434	22040	26454	EBV	NC_007605	FW	33745	AAGACCCAGCGGCCATTCTCTCTGGTAACGAGCAGAGAAGAAGTAGAGGCCCGCGGCCAT	33804	23.6918	53.584	24.2489				34.3891	35.3316	32.867				-0.161823	0.180872	-0.132069	-0.0376734	0.189849	224.506	217.143	269.027				80.8584	120.665	69.8208				0.443502	0.255164	0.585811	0.428159	0.165857	40.8973	40.8532	41.3836
1288	CUST_349_PI424984692	10160	14798	22042	34555	EBV	NC_007605	FW	33763	TCTCTGGTAACGAGCAGAGAAGAAGTAGAGGCCCGCGGCCATTGGGCCCAGATTGAGAGA	33822	24.1727	35.7562	41.414				33.6066	33.7258	37.0863				-0.143099	0.025389	0.047934	-0.0232586	0.104395	98.2412	95.6667	118.822				42.7567	45.1452	47.8828				0.36129	0.326149	0.394717	0.360719	0.0342876	41.3212	40.819	3347.49
1289	CUST_350_PI424984692	2430	2898	27662	37272	EBV	NC_007605	FW	35005	AGCTTTTCTCCCCCCAGCCTGAGGCCCAGTCTCCTGTGCACTGTCTGTAAAGTCCAGCCT	35064	3545.19	3917.24	3532.51				3694.84	4031.67	3685.95				-0.0179562	-0.0125049	-0.0184661	-0.0163091	0.00330434	6345.83	6345.03	6776.95				5567.57	5016.04	5527.31				0.0568224	0.102072	0.0885203	0.0824717	0.0232234	4126.58	4198.74	4305.97
1290	CUST_351_PI424984692	3513	4133	12212	44348	EBV	NC_007605	FW	35173	CCGTCCAGGGGGGACTTTATGTGACCCTTGGGCCTGGCTCCCCATAGACTCCCATGTAAG	35232	1404.78	1404.93	1441.65				1211.66	1032.64	1144.38				0.064228	0.133703	0.100288	0.0994062	0.0347458	2143.91	2165.35	2222.91				1638.57	1461.05	1657.57				0.116741	0.170864	0.12745	0.138351	0.0286611	1338.31	1232.33	1293.49
1291	CUST_352_PI424984692	12908	22686	42504	43927	EBV	NC_007605	FW	35185	GACTTTATGTGACCCTTGGGCCTGGCTCCCCATAGACTCCCATGTAAGCCTGCCTCGAGT	35244	3915.24	3561.33	3836.97				4026.54	3841.43	3917.09				-0.0121735	-0.0328798	-0.0089757	-0.0180097	0.0129768	4625.21	4523.12	4680.56				4606.93	5067.84	4921.13				0.00171928	-0.0493843	-0.021767	-0.023144	0.0255796	3596.79	1984.44	3670.35
1292	CUST_353_PI424984692	1922	2345	11910	43290	EBV	NC_007605	FW	35215	CATAGACTCCCATGTAAGCCTGCCTCGAGTAGGTGCCTCCAGAGCCCCTTTTGCCCCCCT	35274	969.324	917.85	932.611				918.975	874.057	1020.61				0.0231654	0.0212322	-0.039161	0.00174551	0.0354393	1936.13	1785.2	1987.83				1491	1435.95	1828.45				0.113456	0.0945462	0.0362969	0.0814329	0.0402161	1005.29	968.204	1076.75
1293	CUST_354_PI424984692	10572	15775	29050	38326	EBV	NC_007605	FW	35353	CTCTCGCCCAAGCTGCTTTGATTCCTGGGATATTTTTGGGAATGGTGTTAACTTTCTCCC	35412	23.5744	27.1733	24.4931				32.7157	33.2683	35.8329				-0.142314	-0.0878877	-0.165237	-0.131813	0.0397297	401.806	356.749	272.279				51.3473	141.964	60.744				0.893499	0.400184	0.65151	0.648398	0.246672	46.9719	50.8513	43.7646
1294	CUST_355_PI424984692	2895	3420	5789	16022	EBV	NC_007605	FW	35383	TATTTTTGGGAATGGTGTTAACTTTCTCCCCTTGTATTTGCTATTCAATCAACCTGATTC	35442	24.4499	24.2053	32.4747				38.1032	37.3003	33.8963				-0.192685	-0.187802	-0.018607	-0.133031	0.0991243	212.834	210.609	293.768				46.0638	104.664	50.1079				0.664682	0.303679	0.768098	0.57882	0.243825	42.9158	42.3226	43.695
1295	CUST_356_PI424984692	9293	12924	23931	27368	EBV	NC_007605	FW	35413	CTTGTATTTGCTATTCAATCAACCTGATTCCCCCTGCTCATACCTCCACTTACAACCAAG	35472	535.079	555.245	495.101				588.926	524.819	514.598				-0.0416424	0.0244747	-0.0167745	-0.0113141	0.0333951	1000.77	951.182	889.569				791.535	638.327	734.02				0.101866	0.17322	0.0834719	0.119519	0.0474072	657.525	577.676	720.796
1296	CUST_357_PI424984692	11487	18043	37989	39234	EBV	NC_007605	FW	35473	CCACTACGGCCACGTCCCCGGCCTCCCGCTCGGGTAAGTGCTTTTTCATTTTTAGCCCCA	35532	26203.1	26146.6	21954.2				26601.1	25868.6	20985				-0.0065466	0.00464263	0.0196087	0.00590157	0.013123	37371.4	32686.3	36010.6				35112.5	28660.8	29403.9				0.0270783	0.0570775	0.0880256	0.0573938	0.0304749	29153.2	27931.4	29616
1297	CUST_358_PI424984692	4960	6058	34776	37838	EBV	NC_007605	FW	35503	CGGGTAAGTGCTTTTTCATTTTTAGCCCCAGCCCCTCCTCTATAAGTTCTAGGCAAACCT	35562	15635.1	15272	14639.5				15808	16645.1	15695				-0.00477599	-0.0373904	-0.0302337	-0.0241334	0.0171416	19711.2	20118.2	19170				22409.5	20409.1	20120.7				-0.055717	-0.00623473	-0.0210209	-0.0276576	0.0254	20854.6	19949	19789.8
1298	CUST_359_PI424984692	4123	4940	6040	8815	EBV	NC_007605	FW	35533	GCCCCTCCTCTATAAGTTCTAGGCAAACCTCCAATCACCAGCCACCTTCCAATGTAGTCT	35592	10795.3	12653.3	11403.7				12237.2	14877.9	13000.8				-0.0544479	-0.0703367	-0.0569261	-0.0605702	0.00854827	10482.6	10952.1	10154.2				21578.7	22685.5	17078.7				-0.313555	-0.316249	-0.225807	-0.285204	0.0514565	12177.1	11660	11498.4
1299	CUST_360_PI424984692	1992	2387	26568	44298	EBV	NC_007605	FW	35563	CCAATCACCAGCCACCTTCCAATGTAGTCTCTTAGAGAGTGGCTGCTACGCATTAGAGAC	35622	47.9517	55.1295	26.9689				41.015	35.2936	36.9509				0.0678613	0.193688	-0.136762	0.0415956	0.166784	1086.81	1155.61	1043.43				167.793	200.365	170.088				0.81138	0.760988	0.787788	0.786719	0.0252133	43.5494	41.2493	286.243
1300	CUST_361_PI424984692	9752	13841	19077	31605	EBV	NC_007605	FW	35593	CTTAGAGAGTGGCTGCTACGCATTAGAGACCACTTTGAGCCACCCACAGTAACCACCCAG	35652	41.5958	65.7254	29.4714				36.1792	35.9473	34.4258				0.060591	0.262066	-0.0674832	0.0850581	0.166132	4150.72	4459.95	4127.81				801.795	814.231	670.538				0.71406	0.738582	0.789297	0.747313	0.0383707	78.6495	40.689	61.2388
1301	CUST_362_PI424984692	1587	1983	34650	40802	EBV	NC_007605	FW	35623	CACTTTGAGCCACCCACAGTAACCACCCAGCGCCAATCTGTCTACATAGAAGAAGAAGAG	35682	294.012	287.382	269.223				249.562	247.345	345.321				0.0711856	0.0651573	-0.108111	0.00941069	0.101821	3298.76	3552.4	2590.81				657.731	767.165	485.26				0.700302	0.665634	0.727461	0.697799	0.0309896	282.408	216.882	234.106
1302	CUST_363_PI424984692	5695	6978	32601	38097	EBV	NC_007605	FW	35653	CGCCAATCTGTCTACATAGAAGAAGAAGAGGATGAAGACTAAGTCACAGGCTTAGCCAGG	35712	3090.2	3227.5	2827.72				7353.57	8059.52	7388.95				-0.376511	-0.397443	-0.417146	-0.397033	0.0203204	5068.52	5885.98	4644.84				11227.9	11793.1	10687.7				-0.345416	-0.301809	-0.361915	-0.33638	0.0310554	65.4838	74.2299	44.3144
1303	CUST_364_PI424984692	5984	7360	30998	38701	EBV	NC_007605	FW	35683	GATGAAGACTAAGTCACAGGCTTAGCCAGGTGATTTGTGAATTTCAGTTTATTTACTTTC	35742	23.9493	23.6719	24.9874				36.4618	33.2687	37.1221				-0.182546	-0.147803	-0.171912	-0.16742	0.0178017	637.373	662.699	574.654				50.9665	51.8227	53.2268				1.09711	1.1068	1.03328	1.07906	0.0399454	42.1663	41.9853	43.2236
1304	CUST_365_PI424984692	3213	3864	10883	13775	EBV	NC_007605	FW	35713	TGATTTGTGAATTTCAGTTTATTTACTTTCTTCCAATCAAGCTTTCCCAGCCTCCGCTTG	35772	61.2611	61.7571	24.2257				48.3431	38.6106	33.7901				0.102851	0.203981	-0.144513	0.0541062	0.179288	184.66	214.809	225.819				92.2563	45.1726	46.2207				0.301377	0.677178	0.688924	0.555826	0.220438	57.1568	55.8312	51.5
1305	CUST_366_PI424984692	6258	7814	8505	43905	EBV	NC_007605	FW	35743	TTCCAATCAAGCTTTCCCAGCCTCCGCTTGTTAGGTCCTAGTTATGGGTTTTCCATGGGG	35802	232.23	236.858	206.097				175.192	191.003	263.275				0.122404	0.0934488	-0.106337	0.0365053	0.12455	755.654	913.654	803.806				352.843	439.727	257.247				0.330741	0.317599	0.494802	0.381047	0.0987333	330.483	303.322	310.008
1306	CUST_367_PI424984692	14457	34153	38786	43202	EBV	NC_007605	FW	35773	TTAGGTCCTAGTTATGGGTTTTCCATGGGGGACTTAGTATCCGTTCTATTAGATTAACGT	35832	23.8988	25.0176	26.4619				34.4806	37.1589	37.7891				-0.159198	-0.171817	-0.154746	-0.16192	0.00885502	163.246	213.484	252.761				50.0486	71.5847	133.559				0.513452	0.474545	0.277035	0.421677	0.126765	42.7702	43.2547	44.7493
1307	CUST_368_PI424984692	9622	13606	39383	39640	EBV	NC_007605	FW	35803	GACTTAGTATCCGTTCTATTAGATTAACGTGCAAGACGCTAAACTTAACCAAGGTCAGCC	35862	24.1854	25.0915	25.117				33.9231	37.2926	37.326				-0.146942	-0.172096	-0.172043	-0.163694	0.0145075	95.7261	89.8922	76.5714				42.096	47.5105	46.5036				0.35679	0.276933	0.21658	0.283434	0.0703304	41.4549	43.3884	43.451
1308	CUST_369_PI424984692	8112	10729	35785	41770	EBV	NC_007605	FW	35833	GCAAGACGCTAAACTTAACCAAGGTCAGCCAAGGGACGCGTGTTATCCCAGGCTGCCCAC	35892	23.7759	42.3577	25.617				35.2388	36.922	37.5673				-0.170885	0.0596476	-0.166281	-0.0925062	0.131789	136.459	190.546	107.573				60.6029	86.4149	49.5864				0.352509	0.343411	0.33634	0.344087	0.00810598	41.1458	43.5176	44.1596
1309	CUST_370_PI424984692	7474	9677	11439	38805	EBV	NC_007605	FW	35863	AAGGGACGCGTGTTATCCCAGGCTGCCCACCCTGAGGATTTCCCCCCAAAATCCTCCTAC	35922	1395.5	1338.38	1294.36				1441.64	1320.23	1440.27				-0.0141251	0.00592919	-0.0463887	-0.0181949	0.0263953	2193.42	2085.31	1953.75				1576.41	1700.56	1717.96				0.143454	0.0885785	0.0558564	0.0959631	0.0442633	1790.61	1727.05	1737.65
1310	CUST_371_PI424984692	5349	6574	7658	22682	EBV	NC_007605	FW	35893	CCTGAGGATTTCCCCCCAAAATCCTCCTACCCTCTCTTTATGCCATGTGTGTTGTTGGCT	35952	180.939	181.647	187.805				177.06	172.292	190.136				0.0094105	0.0229629	-0.00535697	0.00900547	0.0141643	320.358	294.728	358.925				246.434	220.202	228.738				0.113935	0.126601	0.195666	0.145401	0.0439894	201.389	155.149	161.151
1311	CUST_372_PI424984692	14564	36761	38342	41675	EBV	NC_007605	FW	35923	CCTCTCTTTATGCCATGTGTGTTGTTGGCTTGTGTTAGTGCTATGTAATGCGTTGCCGCC	35982	64.5464	49.9738	49.6017				61.5802	38.7238	118.778				0.0204311	0.110764	-0.379239	-0.0826811	0.260768	324.424	202.216	226.839				156.053	51.0702	166.565				0.317843	0.597648	0.134134	0.349875	0.233412	66.9755	69.1799	55.9991
1312	CUST_373_PI424984692	13389	24730	25223	27624	EBV	NC_007605	FW	35953	TGTGTTAGTGCTATGTAATGCGTTGCCGCCAGGTGGCAGCCTGTTTATAGATGTGCAGTA	36012	24.4097	23.7355	24.6023				32.0619	31.9422	32.3435				-0.118427	-0.128966	-0.118811	-0.122068	0.00597684	264.582	244.184	249.149				53.8406	51.3643	53.5157				0.69145	0.677055	0.667979	0.678828	0.0118358	42.6846	41.6919	37.6398
1313	CUST_374_PI424984692	10279	15019	23927	31003	EBV	NC_007605	FW	35983	AGGTGGCAGCCTGTTTATAGATGTGCAGTACCCCTTAATGTTAGGTCTGCTTTAGGGCTG	36042	34.7684	34.2298	65.9525				52.2994	81.941	37.3227				-0.177312	-0.379097	0.247259	-0.10305	0.319713	209.555	232.249	247.418				115.693	203.62	50.9678				0.257991	0.0571329	0.686136	0.333753	0.321273	45.6817	53.9581	83.1594
1314	CUST_375_PI424984692	14079	29548	41886	42748	EBV	NC_007605	FW	36013	CCCCTTAATGTTAGGTCTGCTTTAGGGCTGCCAGGTGGCGCAATCTAGGATTAATTCACC	36072	59.8727	46.4067	23.153				120.536	100.321	112.849				-0.303887	-0.334813	-0.68789	-0.442197	0.213338	289.611	245.894	214.518				159.092	119.949	234.17				0.260168	0.311751	-0.0380677	0.177951	0.188847	98.1792	88.8938	84.6261
1315	CUST_376_PI424984692	5279	6440	31576	36721	EBV	NC_007605	FW	36043	CCAGGTGGCGCAATCTAGGATTAATTCACCTGTATCCCTTTCCCTCCACCCGCAGTAACC	36102	895.023	919.766	833.794				724.697	799.764	981.012				0.0916781	0.0607155	-0.0706156	0.0272593	0.0861643	1115.84	1127.95	1062.75				1058.91	886.449	1085.57				0.0227441	0.104638	-0.00922669	0.039385	0.0587279	905.482	863.771	804.503
1316	CUST_377_PI424984692	4255	5104	36418	42957	EBV	NC_007605	FW	36073	TGTATCCCTTTCCCTCCACCCGCAGTAACCCAGCACTGGCGTGTGACGTGGTGTAAAGTT	36132	2671.81	3293.62	2983.13				2200.71	3046.52	2669.94				0.0842421	0.0338689	0.0481708	0.0554273	0.0259588	8501.13	8883.09	7530.06				4293.23	3611.45	3330.4				0.296693	0.390882	0.354302	0.347292	0.0474844	2760.9	3035.8	2919.3
1317	CUST_378_PI424984692	6242	7721	17847	45151	EBV	NC_007605	FW	36103	CAGCACTGGCGTGTGACGTGGTGTAAAGTTTTGCCTGAACCTGTGGTTGGGCAGGTACAT	36162	37.0769	61.727	68.6947				38.8272	36.0759	40.8977				-0.0200336	0.233258	0.225225	0.14615	0.143975	19121.6	20741.7	16994.3				339.701	259.882	276.382				1.75043	1.90207	1.78879	1.81376	0.0788445	65.9313	43.9788	286.478
1318	CUST_379_PI424984692	433	621	29086	38077	EBV	NC_007605	FW	36133	TTGCCTGAACCTGTGGTTGGGCAGGTACATGCCAACAACCTTCTAAGCACCCGCGCTTGT	36192	25.3362	24.4111	24.7551				38.417	33.5224	35.5394				-0.180782	-0.137747	-0.157046	-0.158525	0.0215558	11204.1	12521.1	10386.8				120.388	54.996	104.218				1.96879	2.35731	1.99854	2.10821	0.216236	44.3021	41.8375	45.2858
1319	CUST_380_PI424984692	1618	2000	11478	35450	EBV	NC_007605	FW	36163	GCCAACAACCTTCTAAGCACCCGCGCTTGTGTTTTGCTTTATCTGCCGCCATCATGCCTA	36222	70.2063	40.5308	33.467				46.7576	39.4412	35.9192				0.176523	0.0118352	-0.0307101	0.0525495	0.109452	1169.15	1450.47	1225.87				167.951	226.049	81.4849				0.842687	0.807307	1.17737	0.942454	0.204209	79.0277	41.6942	46.9107
1320	CUST_381_PI424984692	7358	9420	29930	42105	EBV	NC_007605	FW	36193	GTTTTGCTTTATCTGCCGCCATCATGCCTACATTCTATCTTGCGTTACATGGGGGACAAA	36252	140.438	173.013	145.852				127.285	134.841	198.041				0.0427086	0.108258	-0.132842	0.00604136	0.124662	586.754	638.323	546.674				167.754	240.585	207.996				0.543782	0.423772	0.419674	0.46241	0.0705007	235.178	206.095	228.123
1321	CUST_382_PI424984692	11669	18553	22774	25131	EBV	NC_007605	FW	36223	CATTCTATCTTGCGTTACATGGGGGACAAACATATCATCTAATTGTTGACACGGATAGTC	36282	26.1504	24.4175	23.6452				32.9716	32.0028	31.8307				-0.100662	-0.117487	-0.129104	-0.115751	0.0143004	407.573	340.335	387.148				49.68	54.6909	51.5254				0.914024	0.793992	0.875856	0.861291	0.0613269	45.8169	108.742	41.408
1322	CUST_383_PI424984692	3473	4189	15515	41075	EBV	NC_007605	FW	36253	CATATCATCTAATTGTTGACACGGATAGTCTTGGAAACCCGTCACTCTCAGTAATTCCCT	36312	24.2718	23.5451	25.7003				37.8126	32.7749	37.6637				-0.192534	-0.143641	-0.165984	-0.167387	0.0244767	232.778	317.528	181.532				46.7286	50.4698	51.887				0.697359	0.798751	0.543896	0.680002	0.128311	42.6067	40.8879	44.0341
1323	CUST_384_PI424984692	10945	16664	17736	42432	EBV	NC_007605	FW	36283	TTGGAAACCCGTCACTCTCAGTAATTCCCTCGAATCCCTACCAGGAACAACTGTCAGACA	36342	24.3954	23.6414	26.1839				32.7714	32.2549	37.603				-0.128188	-0.134924	-0.157188	-0.1401	0.0151771	365.415	370.054	259.679				70.1992	66.6499	64.4995				0.716455	0.744465	0.604881	0.6886	0.0738433	41.6091	41.2333	44.5616
1324	CUST_385_PI424984692	7686	10016	21482	21631	EBV	NC_007605	FW	36313	CGAATCCCTACCAGGAACAACTGTCAGACACTCCATTAATTCCACTAACAATCTTTGTTG	36372	24.2879	22.6147	23.6534				35.825	53.225	31.7386				-0.168795	-0.371724	-0.127695	-0.222738	0.130652	138.921	181.885	211.825				52.2353	50.8464	49.6165				0.424805	0.553537	0.630351	0.536231	0.10386	42.9811	39.8333	40.8085
1325	CUST_386_PI424984692	7157	9184	21421	28176	EBV	NC_007605	FW	36343	CTCCATTAATTCCACTAACAATCTTTGTTGGGGAAAACACGGGGGTGCCCCCACCACTCC	36402	82.5977	80.5853	54.1121				40.7087	67.8053	35.7674				0.307281	0.0749924	0.179807	0.18736	0.116328	307.539	305.562	257.489				45.7916	96.7985	93.5288				0.827113	0.49923	0.439813	0.588719	0.208582	63.9518	107.897	72.7246
1326	CUST_387_PI424984692	9605	13506	24271	41210	EBV	NC_007605	FW	36523	GGGATGCCTGGACACAAGAGCCATCACCTCTTGATAGGGATCCGCTAGGATATGACGTCG	36582	39.7906	56.9262	46.996				36.1652	35.0605	64.0207				0.0414889	0.210494	-0.13426	0.0392411	0.172388	839.811	850.808	769.066				237.471	98.2511	125.993				0.548571	0.937494	0.785618	0.757228	0.19601	65.0618	68.5589	89.1647
1327	CUST_388_PI424984692	1527	1775	26411	31516	EBV	NC_007605	FW	36553	TTGATAGGGATCCGCTAGGATATGACGTCGGGCATGGACCTCTAGCATCTGCTATGCGAA	36612	55.8228	29.9432	54.1083				42.9627	32.981	36.7706				0.113719	-0.0419646	0.167763	0.0798393	0.108891	860.984	1052.12	1086.83				54.3023	52.4341	52.5003				1.20018	1.30245	1.316	1.27288	0.0633233	55.7869	55.7235	77.7477
1328	CUST_389_PI424984692	9758	13932	29952	30023	EBV	NC_007605	FW	36583	GGCATGGACCTCTAGCATCTGCTATGCGAATGCTTTGGATGGCTAATTATATTGTAAGAC	36642	49.8011	50.3993	70.6595				38.272	36.4169	38.0574				0.114358	0.141121	0.268731	0.174737	0.0824945	1075.38	1209.6	1197.06				116.203	128.242	52.1881				0.966345	0.97461	1.36054	1.1005	0.225243	71.5415	64.8001	52.7888
1329	CUST_390_PI424984692	1118	1457	25591	41127	EBV	NC_007605	FW	36613	TGCTTTGGATGGCTAATTATATTGTAAGACAATCACGGGGTGACCGGGGCCTTATTTTGC	36672	30.5441	45.0084	86.6184				39.2924	34.6064	41.6603				-0.109381	0.114137	0.317888	0.107548	0.213711	857.206	997.92	816.681				62.6677	74.9327	188.825				1.13604	1.12442	0.635993	0.965486	0.285409	60.2653	43.1952	36.5423
1330	CUST_391_PI424984692	5685	6972	39261	41462	EBV	NC_007605	FW	36643	AATCACGGGGTGACCGGGGCCTTATTTTGCCACAAGGCCCACAAACAGCCCCTCAGGCCA	36702	87.3368	24.665	25.0021				41.7561	36.0478	36.5519				0.320477	-0.164797	-0.164933	-0.00308417	0.280212	741.628	702.111	595.666				183.1	54.3355	54.9266				0.607499	1.11132	1.03522	0.918014	0.271593	42.334	53.5112	44.5436
1331	CUST_392_PI424984692	7980	10450	18515	19715	EBV	NC_007605	FW	36666	ATTTTGCCACAAGGCCCACAAACAGCCCCTCAGGCCAGGTTGGTCCAGCCACATGTCCCC	36725	516.811	543.081	540.151				585.95	518.165	584.288				-0.0545289	0.0203957	-0.0341112	-0.0227482	0.0387333	969.478	1033.38	982.684				623.214	682.981	777.972				0.1919	0.179851	0.10145	0.157734	0.0491142	766.521	709.374	697.888
1332	CUST_393_PI424984692	1184	1406	21962	35384	EBV	NC_007605	FW	36753	TTGTCACCTCTGTCACAACCGAGGCTTACCCCTCCACAACCACTCATGATGCCACCAAGG	36812	205.34	228.824	228.246				230.737	267.289	178.461				-0.0506421	-0.0674789	0.106859	-0.0037539	0.096163	874.3	974.091	958.707				417.594	428.998	594.973				0.320906	0.356144	0.207188	0.294746	0.0778473	411.969	355.776	372.382
1333	CUST_394_PI424984692	9281	12909	30885	40889	EBV	NC_007605	FW	36943	CACCACCACGCATGCATCTCCCTGTCTTGCATGTGCCAGACCAATCAATGCACCCTCTTA	37002	101.338	109.861	75.2851				157.1	57.8311	217.56				-0.190403	0.278682	-0.460869	-0.124197	0.374194	1032.48	1199.22	926.405				332.897	461.469	230.605				0.491573	0.414758	0.603932	0.503421	0.0951422	119.207	149.152	140.88
1334	CUST_395_PI424984692	399	604	4828	14328	EBV	NC_007605	FW	36973	ATGTGCCAGACCAATCAATGCACCCTCTTACTCATCAAAGCACCCCAAATGATCCAGATA	37032	40.4939	24.3861	23.5571				40.3912	47.4364	33.1943				0.00110328	-0.288969	-0.148941	-0.145602	0.145065	1037.83	931.345	1166.43				559.381	353.035	344.541				0.268419	0.421293	0.529619	0.406444	0.131231	76.7153	44.0354	41.0487
1335	CUST_396_PI424984692	5462	6739	7464	33919	EBV	NC_007605	FW	37003	CTCATCAAAGCACCCCAAATGATCCAGATAGTCCAGAACCACGGTCCCCGACTGTATTTT	37062	59.2889	37.6371	24.7655				40.7547	39.0013	34.0427				0.162796	-0.015464	-0.138176	0.00305182	0.151338	903.82	874.144	838.396				213.767	239.709	216.436				0.626141	0.561898	0.588119	0.592053	0.0323013	45.3943	43.3629	76.3175
1336	CUST_397_PI424984692	12730	22095	26615	37710	EBV	NC_007605	FW	37033	GTCCAGAACCACGGTCCCCGACTGTATTTTATAACATTCCACCTATGCCATTACCCCCCT	37092	53.9313	56.0993	77.0104				60.0348	35.9421	41.8662				-0.0465616	0.193354	0.264686	0.13716	0.163056	1051.99	1032.35	1017.01				339.041	298.375	189.473				0.491759	0.539064	0.729779	0.586867	0.126005	73.5575	56.1786	62.2906
1337	CUST_398_PI424984692	12025	19683	33922	41664	EBV	NC_007605	FW	37057	TATTTTATAACATTCCACCTATGCCATTACCCCCCTCACAATTGCCACCACCAGCAGCAC	37116	917.936	795.84	832.662				894.071	731.42	772.447				0.0114404	0.036659	0.0326	0.0268998	0.0135412	1404.85	1381.8	1262.73				1025.04	714.175	1071.88				0.13689	0.286639	0.0711666	0.164899	0.110433	833.405	865.874	1003.29
1338	CUST_399_PI424984692	2116	2457	31353	43408	EBV	NC_007605	FW	37123	AGCCACCTCCAGGGGTCATCAACGACCAACAATTACATCATCTACCCTCGGGGCCACCAT	37182	78.263	122.422	59.3372				47.3976	39.9105	71.4068				0.2178	0.486774	-0.0804125	0.208054	0.283719	1025.18	1371.27	1235.76				438.984	404.882	413.899				0.368352	0.529794	0.475038	0.457728	0.0821012	140.357	155.273	159.924
1339	CUST_400_PI424984692	5786	7040	21539	32967	EBV	NC_007605	FW	37127	ACCTCCAGGGGTCATCAACGACCAACAATTACATCATCTACCCTCGGGGCCACCATGGTG	37186	76.2579	24.4153	66.9037				42.2458	37.6746	43.1986				0.256501	-0.188386	0.18998	0.0860318	0.239969	1149.8	1334.64	1248.11				467.053	480.703	465.836				0.391255	0.443488	0.42802	0.420921	0.0268303	141.732	114.767	126.522
1340	CUST_401_PI424984692	9430	13225	31314	39653	EBV	NC_007605	FW	37285	AGGGCAAGTCCAGGGACAAGCAACGCAAGCCCGGTGGACCTTGGAGACCAGAGCCAAACA	37344	23.5922	55.5285	30.123				33.6617	37.2508	37.6663				-0.154368	0.17338	-0.0970544	-0.0260139	0.175042	8996.93	9417.9	7519.36				564.141	592.569	506.284				1.20271	1.20121	1.17179	1.1919	0.0174371	41.2304	56.9665	53.143
1341	CUST_402_PI424984692	11494	18134	35683	38142	EBV	NC_007605	FW	37303	AGCAACGCAAGCCCGGTGGACCTTGGAGACCAGAGCCAAACACCTCCAGTCCTAGCATGC	37362	151.673	95.5807	135.639				150.172	54.3653	175.718				0.00431816	0.245048	-0.112431	0.0456451	0.182287	14441.5	13234.3	12674.3				1012.36	1145.28	922.504				1.15428	1.06279	1.13796	1.11834	0.0487978	185.179	206.13	218.998
1342	CUST_403_PI424984692	540	774	4112	41929	EBV	NC_007605	FW	37333	CAGAGCCAAACACCTCCAGTCCTAGCATGCCTGAACTAAGTCCAGTCCTCGGTCTTCATC	37392	103.869	74.217	47.4267				94.671	70.7324	46.9576				0.0402696	0.020885	0.00431692	0.0218239	0.0179947	18815	18425.7	16925				1943.38	1608.53	1465.81				0.985947	1.05899	1.06245	1.0358	0.0432062	131.329	75.1466	104.026
1343	CUST_404_PI424984692	4849	5903	33653	38132	EBV	NC_007605	FW	37347	TCCAGTCCTAGCATGCCTGAACTAAGTCCAGTCCTCGGTCTTCATCAGGGACAAGGGGCT	37406	101.502	83.9299	116.547				43.1476	98.8058	60.4897				0.37152	-0.0708658	0.284821	0.195158	0.234427	21521.5	21564.1	21509.4				1996.65	1718.78	1724.64				1.03257	1.09851	1.09593	1.07567	0.0373482	85.9892	148.466	72.1647
1344	CUST_405_PI424984692	8465	11388	15504	37549	EBV	NC_007605	FW	37363	CTGAACTAAGTCCAGTCCTCGGTCTTCATCAGGGACAAGGGGCTGGGGACTCACCAACTC	37422	157.801	181.26	173.992				187.105	163.902	146.834				-0.0739758	0.0437167	0.0737026	0.0144812	0.0780594	18808.1	22435.7	20210.5				1491.5	1607.95	1456.64				1.10072	1.14467	1.14222	1.1292	0.024696	173.372	155.171	185.014
1345	CUST_406_PI424984692	8593	11581	22017	30367	EBV	NC_007605	FW	37423	CTGGCCCATCCAATGCCGCCCCCGTTTGTAGAAATTCACACACGGCAACCCCTAACGTTT	37482	68152	68149.5	70847.6				72474.7	76412.2	72528.7				-0.0267082	-0.0497	-0.0101847	-0.0288643	0.0198457	117287	104562	118405				111606	99232.6	110784				0.0215608	0.022721	0.0288914	0.0243911	0.00394034	107649	103507	108715
1346	CUST_407_PI424984692	6318	7953	31467	35741	EBV	NC_007605	FW	37453	GAAATTCACACACGGCAACCCCTAACGTTTCACCAATACATGAACCGGAGTCCCATAATA	37512	23.8551	24.4566	31.0215				36.1293	34.3265	51.0221				-0.180277	-0.147232	-0.216096	-0.181202	0.0344408	24789.6	23048.5	24543.5				4661.1	4102.94	4343.23				0.725782	0.749548	0.752124	0.742484	0.0145224	60.6477	45.7096	40.4934
1347	CUST_408_PI424984692	14303	31699	35509	39822	EBV	NC_007605	FW	37483	CACCAATACATGAACCGGAGTCCCATAATAGCCCAGAGGCTCCCATTCTCTTCCCCGATG	37542	183.225	180.943	128.317				58.0276	142.337	185.643				0.49935	0.104225	-0.160392	0.147728	0.332015	27407	27317.5	22851.4				3877.96	3937.7	3385.03				0.849259	0.841197	0.829349	0.839935	0.0100146	206.989	188.375	175.118
1348	CUST_409_PI424984692	10644	15873	26286	44466	EBV	NC_007605	FW	37513	GCCCAGAGGCTCCCATTCTCTTCCCCGATGATTGGTATCCTCCATCTATAGACCCCGCAG	37572	589.023	560.842	503.485				620.309	518.322	602.861				-0.0224761	0.0342409	-0.0782314	-0.0221555	0.0562368	33199.5	33870.5	25426.7				2471.29	2525.84	2454.68				1.12821	1.12742	1.0153	1.09031	0.0649621	564.61	520.156	599.042
1349	CUST_410_PI424984692	13113	23512	36717	40717	EBV	NC_007605	FW	37543	ATTGGTATCCTCCATCTATAGACCCCGCAGACTTAGACGAAAGTTGGGATTACATTTTTG	37602	72.5951	75.9146	64.349				98.1855	39.7574	152.859				-0.13114	0.280908	-0.375748	-0.0753269	0.331867	38025.1	32258.3	28115.6				4141.16	3212.55	2957.26				0.962949	1.00179	0.978057	0.980933	0.0195805	35.0759	93.0961	225.57
1350	CUST_411_PI424984692	3160	3746	10436	39335	EBV	NC_007605	FW	37573	ACTTAGACGAAAGTTGGGATTACATTTTTGAGACAACAGAATCTCCTAGCTCAGATGAAG	37632	24.5506	24.0575	24.4497				37.785	35.455	36.2195				-0.187258	-0.168427	-0.17067	-0.175452	0.0102861	26087.3	27280.7	25614.8				2366.22	2421.82	2141.25				1.04237	1.05171	1.07782	1.0573	0.0183736	43.0459	42.4669	43.806
1351	CUST_412_PI424984692	2574	3065	6942	29598	EBV	NC_007605	FW	37603	AGACAACAGAATCTCCTAGCTCAGATGAAGATTATGTGGAGGGACCCAGTAAAAGACCTC	37662	24.7011	24.167	24.3693				37.8627	36.939	33.6996				-0.185495	-0.184262	-0.140782	-0.17018	0.0254665	20465.7	21373.9	23701.5				1026.96	1065.77	990.425				1.29947	1.30222	1.37895	1.32688	0.0451174	70.0088	42.654	41.8053
1352	CUST_413_PI424984692	3520	4221	7339	28057	EBV	NC_007605	FW	37633	ATTATGTGGAGGGACCCAGTAAAAGACCTCGCCCCTCCATCCAGTAAAAACCCTTGCCCT	37692	1957.36	1770.72	1794.68				1987.76	1852.62	1897.54				-0.0066939	-0.0196363	-0.0242018	-0.016844	0.00908181	9492.84	9994.23	10489.7				2591.34	2602.3	2498.93				0.563871	0.584393	0.623008	0.590424	0.0300262	1753.15	1583.85	1615.92
1353	CUST_414_PI424984692	10531	15643	23586	38863	EBV	NC_007605	FW	37663	GCCCCTCCATCCAGTAAAAACCCTTGCCCTCTCCAGCAACCAATGTATCCCAAATAAATG	37722	21587	21993.8	19680.1				27666.8	26747	24470.3				-0.107766	-0.0849762	-0.0946104	-0.0957843	0.0114402	66371.2	65916.4	57032.9				38240.3	36148.5	32703.6				0.239458	0.260903	0.24153	0.247297	0.0118286	35482.1	42856.2	40614.3
1354	CUST_415_PI424984692	5292	6363	22009	32801	EBV	NC_007605	FW	37693	CTCCAGCAACCAATGTATCCCAAATAAATGTTACTTCTTTTGCTCTTAACCATTGACACG	37752	24.759	24.3574	24.1173				37.7521	32.6277	33.9933				-0.183208	-0.126956	-0.149064	-0.153076	0.0283397	36222.8	44309.5	43736.5				7378.24	8597.52	8350.53				0.691029	0.712124	0.71913	0.707428	0.0146271	74.189	42.6344	42.8816
1355	CUST_416_PI424984692	4914	5860	29326	29560	EBV	NC_007605	FW	37723	TTACTTCTTTTGCTCTTAACCATTGACACGCCTGTCATTCTATCAATTAAACAAGGGAAA	37782	34.0435	55.0366	23.7509				46.7755	35.2892	32.8842				-0.137985	0.193011	-0.141307	-0.0287605	0.192066	1658.41	2039.38	2269.6				114.278	282.491	313.796				1.16173	0.858494	0.859301	0.959842	0.174841	44.8382	47.1538	36.8723
1356	CUST_417_PI424984692	8066	10607	30944	41554	EBV	NC_007605	FW	37753	CCTGTCATTCTATCAATTAAACAAGGGAAAAAGGTTTAGCTATTCCACCAACACGACCCC	37812	24.0807	24.7074	25.1324				35.3992	33.0781	36.4304				-0.167325	-0.126713	-0.161229	-0.151756	0.0219008	37.5508	66.6615	52.8678				42.5248	43.6012	45.8396				-0.0540237	0.184377	0.0619505	0.0641013	0.119215	42.5139	42.9472	44.6592
1357	CUST_418_PI424984692	4897	5848	11528	40304	EBV	NC_007605	FW	37783	AAGGTTTAGCTATTCCACCAACACGACCCCAAGGAAGGCTTGCCAAAATTGGTGCCTTGC	37842	24.6659	23.683	25.5382				37.9079	34.4849	37.1343				-0.186632	-0.163192	-0.162584	-0.170803	0.0137121	144.293	147.547	118.657				73.5956	72.3074	49.2514				0.292394	0.309749	0.381874	0.328005	0.0474515	40.2053	41.5499	44.0294
1358	CUST_419_PI424984692	7286	9441	18163	31107	EBV	NC_007605	FW	37813	AAGGAAGGCTTGCCAAAATTGGTGCCTTGCTCTCAGCACTTTGCCAGCAACTTATAGCAT	37872	79.3206	66.2956	91.8624				63.9376	36.1414	62.7357				0.0936296	0.26348	0.165623	0.174244	0.0852529	150.154	131.491	124.623				145.196	49.1523	53.5153				0.0145799	0.427352	0.367122	0.269685	0.22297	68.8397	104.675	51.0122
1359	CUST_420_PI424984692	9065	12443	13669	21224	EBV	NC_007605	FW	37843	TCTCAGCACTTTGCCAGCAACTTATAGCATGGTAGGCAGCTCAACTCGGCCCGTCTTACT	37902	32.054	24.0288	52.211				48.4286	34.0059	34.7726				-0.17922	-0.150822	0.176525	-0.0511722	0.197702	219.61	213.639	186.746				99.0938	119.265	50.6706				0.345606	0.253168	0.566495	0.388423	0.160992	40.8789	66.0091	39.3107
1360	CUST_421_PI424984692	6422	8032	25440	43622	EBV	NC_007605	FW	37963	ACTTTTACCCCAGTCCCAACCCAAAACCACACACAACACATAGAATTGTTAGTTTAAACA	38022	220.188	143.461	168.952				111.078	194.695	279.057				0.297164	-0.13262	-0.21793	-0.0177953	0.276078	312.423	300.831	247.935				361.876	233.045	212.589				-0.0638169	0.110883	0.0667965	0.0379543	0.0908512	262.757	182.362	841.554
1361	CUST_422_PI424984692	4478	5323	25601	32636	EBV	NC_007605	FW	37993	ACACAACACATAGAATTGTTAGTTTAAACAGTTTATTGATAGGTGGCTGCTTTTAGCCTA	38052	24.3395	24.3184	24.3741				37.5346	32.7286	33.8336				-0.188119	-0.128993	-0.14242	-0.153177	0.0309963	41.5593	23.9584	60.9229				134.933	36.7319	44.8648				-0.511449	-0.185586	0.132874	-0.188054	0.322169	42.8973	41.4312	43.0695
1362	CUST_423_PI424984692	2550	2965	19074	36663	EBV	NC_007605	FW	38023	GTTTATTGATAGGTGGCTGCTTTTAGCCTAATTGTGTATTGCTCTCGTTGCCAAAACCTG	38082	23.5009	53.2809	41.5692				102.271	35.2541	45.2412				-0.638667	0.179362	-0.0367623	-0.165356	0.423904	27.3812	44.8671	46.5076				214.15	56.3693	46.8191				-0.893264	-0.0991142	-0.00289913	-0.331759	0.488652	49.7725	52.109	60.236
1363	CUST_424_PI424984692	4491	5330	22563	34871	EBV	NC_007605	FW	38053	ATTGTGTATTGCTCTCGTTGCCAAAACCTGTTGTAAGGGCCGGCACCCGCAACATGGGGA	38112	126.989	136.314	163.64				178.829	167.398	116.18				-0.148671	-0.0892096	0.148758	-0.0297076	0.157389	153.732	200.923	235.756				277.689	171.422	106.156				-0.256794	0.0689622	0.346516	0.0528948	0.301976	172.463	171.193	157.602
1364	CUST_425_PI424984692	1459	1822	25170	39038	EBV	NC_007605	FW	38113	AAACATAACCGCCGCCATCCCATGGGGAGGGTAGAGGCGGTTGACATGTAGGTGAGTAGT	38172	25.0089	24.5034	25.1248				38.3025	32.4967	37.2544				-0.185131	-0.122612	-0.171074	-0.159606	0.0327996	53.5506	57.5723	68.0183				49.7414	41.9885	57.2163				0.0320466	0.137084	0.0751059	0.0814121	0.0528018	55.3513	41.7674	43.3702
1365	CUST_426_PI424984692	14420	33214	37212	38780	EBV	NC_007605	FW	38143	GTAGAGGCGGTTGACATGTAGGTGAGTAGTGTAAGAAGCATGGCGAAGTAGACAGGTTAC	38202	23.7815	24.1332	26.5337				34.1026	35.5804	37.3695				-0.156548	-0.168596	-0.148719	-0.157954	0.0100127	121.579	129.102	110.448				232.551	319.271	110.091				-0.28166	-0.393227	0.00140328	-0.224495	0.203431	42.233	43.3169	43.395
1366	CUST_427_PI424984692	13816	27448	32839	40737	EBV	NC_007605	FW	38173	GTAAGAAGCATGGCGAAGTAGACAGGTTACTTTTAGAGTGTAGTGTACAGGGCCGGGCGC	38232	93.5016	81.5957	46.7054				37.6149	39.6161	40.2816				0.39546	0.313796	0.0642597	0.257839	0.172545	166.916	175.099	154.436				72.5245	124.978	51.1674				0.362013	0.146452	0.479755	0.329407	0.169027	104.375	66.5523	43.8836
1367	CUST_428_PI424984692	14154	30225	39395	40244	EBV	NC_007605	FW	38203	TTTTAGAGTGTAGTGTACAGGGCCGGGCGCAACAGTGCCACCAACCCGGGGTCTGAGCAT	38262	393.699	403.449	351.103				405.498	367.084	304.231				-0.0128241	0.0410226	0.0622318	0.0301435	0.0386926	508.471	438.388	492.764				436.058	462.167	464.195				0.0667217	-0.0229395	0.0259387	0.0232403	0.0448915	293.864	319.998	301.06
1368	CUST_429_PI424984692	10912	16618	29399	36804	EBV	NC_007605	FW	40503	AGCCGGGCCGGCTCGCCTTCTTTTATCCTCTTTTTGGGGTCTCTGTGTAATACTTTAAGG	40562	48.365	91.6097	90.3832				152.369	38.1042	40.3779				-0.498366	0.380969	0.349944	0.0775158	0.49897	595.297	567.574	569.571				67.7096	105.682	53.8999				0.944084	0.730022	1.02396	0.899355	0.151988	113.843	94.4785	82.2807
1369	CUST_430_PI424984692	9978	14430	17946	21448	EBV	NC_007605	FW	40533	TTTTTGGGGTCTCTGTGTAATACTTTAAGGTTTGCTCAGGAGTGGGGGCTTCTTATTGGT	40592	209.108	186.924	209.703				330.151	348.699	250.028				-0.198341	-0.270786	-0.0763839	-0.181837	0.0982465	924.447	888.769	864.903				632.621	576.863	537.953				0.164738	0.187716	0.206223	0.186226	0.0207823	264.484	254.261	238.245
1370	CUST_431_PI424984692	10960	16770	17834	24012	EBV	NC_007605	FW	40563	TTTGCTCAGGAGTGGGGGCTTCTTATTGGTTAATTCAGGTGTGTCATTTTAGCCCGTTGG	40622	151.071	145.605	127.349				185.722	171.985	203.716				-0.0896826	-0.0723159	-0.204028	-0.122009	0.0715595	714.602	730.646	707.394				356.564	362.485	447.039				0.301927	0.304418	0.199316	0.268553	0.0599743	125.343	183.846	133.196
1371	CUST_432_PI424984692	11385	17821	18365	27735	EBV	NC_007605	FW	40593	TAATTCAGGTGTGTCATTTTAGCCCGTTGGGTTTCATTAAGGTGTGTCACCAGGTGGGTG	40652	25.9608	37.9897	27.8309				32.6062	62.6535	40.3752				-0.098982	-0.217279	-0.161587	-0.159283	0.0591823	575.137	580.674	662.582				52.3477	130.552	51.4714				1.04087	0.648149	1.10967	0.932898	0.248989	41.255	43.5309	43.8607
1372	CUST_433_PI424984692	2135	2640	26498	37691	EBV	NC_007605	FW	40623	GTTTCATTAAGGTGTGTCACCAGGTGGGTGGTACCTGGAGGTTATTCTATTGGGATAACG	40682	24.7858	23.7323	24.5425				37.9736	32.1365	36.4347				-0.185279	-0.13166	-0.171595	-0.162845	0.0278599	451.455	579.962	449.976				111.441	52.2835	62.0432				0.60757	1.04503	0.860495	0.8377	0.219621	43.9917	41.785	67.4924
1373	CUST_434_PI424984692	9396	13110	37541	40107	EBV	NC_007605	FW	40653	GTACCTGGAGGTTATTCTATTGGGATAACGAGAGGAGGAGGGGCTAGAGGTCCGCGAGAT	40712	73.5416	84.8575	38.7224				38.7715	68.4502	38.2064				0.27802	0.0933159	0.00582604	0.125721	0.13896	394.321	333.704	316.129				204.713	274.036	184.443				0.284705	0.0855532	0.234001	0.20142	0.103497	33.0539	61.373	61.2808
1374	CUST_435_PI424984692	5582	6817	19970	36390	EBV	NC_007605	FW	40743	CTCCATAGGGTTGAACCAGGAGGGGGAGGATTGGGCTCCGCCCCGATATACCTAGTGGGT	40802	80.6475	30.0791	63.0461				91.1234	33.0076	66.4067				-0.0530391	-0.0403487	-0.0225533	-0.038647	0.015314	225.28	166.857	192.733				46.2642	53.8942	50.853				0.687477	0.490803	0.578641	0.58564	0.0985235	41.8688	38.9246	43.3406
1375	CUST_436_PI424984692	4251	5186	28684	33853	EBV	NC_007605	FW	40772	ATTGGGCTCCGCCCCGATATACCTAGTGGGTGGAGCCTAGAGGTAGGTATCCATAGGGTT	40831	33.9171	23.7902	24.436				38.3926	32.7887	35.2732				-0.0538288	-0.139327	-0.159413	-0.117523	0.0560678	249.961	213.589	254.868				44.5609	49.9847	51.3886				0.748918	0.630743	0.695448	0.691703	0.0591766	42.7698	41.3282	42.2516
1376	CUST_437_PI424984692	4660	5522	8354	40404	EBV	NC_007605	FW	40773	TTGGGCTCCGCCCCGATATACCTAGTGGGTGGAGCCTAGAGGTAGGTATCCATAGGGTTC	40832	25.2743	23.7686	25.3313				37.8664	36.1641	37.5323				-0.175575	-0.182273	-0.170747	-0.176198	0.00578809	267.559	240.782	224.97				56.4675	49.0589	52.5072				0.675621	0.690906	0.631904	0.666144	0.0306212	45.1789	41.4516	43.6887
1377	CUST_438_PI424984692	13437	25020	30398	32640	EBV	NC_007605	FW	41252	TGGACAATGTCCCTCCAGCGTGGTGGCTGCCTTTGGGATGCATCACTTTGAGCCACTAAG	41311	1024.63	1036.92	988.722				1063	897.018	1093.8				-0.0159654	0.0629441	-0.0438631	0.00103852	0.0553967	1257.44	1269.09	1249.91				1100	1267.77	1168.21				0.0580968	0.000450924	0.0293593	0.0293023	0.028823	1117.54	1164.81	1197.63
1378	CUST_439_PI424984692	7724	10134	12130	30045	EBV	NC_007605	FW	41373	CCCGCCTTTAGGAAGCACCACGTCCCGGGGACGGAAGGGGACTTGGGGTGATTTTCTATG	41432	69.1667	53.3526	53.7367				39.9154	37.6767	36.3942				0.238756	0.151082	0.169239	0.186359	0.0462761	742.063	771.965	748.8				110.038	108.067	51.6243				0.828897	0.853906	1.16151	0.948105	0.185238	42.6425	41.8236	76.3108
1379	CUST_440_PI424984692	11018	16919	33471	37747	EBV	NC_007605	FW	41403	ACGGAAGGGGACTTGGGGTGATTTTCTATGTGGGGGTGGAAATATGAGCAAGAATAAGGA	41462	127.227	162.065	161.476				207.692	285.04	281.975				-0.212839	-0.245219	-0.242102	-0.233387	0.0178629	1329.77	1275.7	1135.09				524.928	681.87	667.918				0.403677	0.272048	0.230307	0.302011	0.0904852	103.994	141.913	132.28
1380	CUST_441_PI424984692	12343	20612	26401	43030	EBV	NC_007605	FW	41433	TGGGGGTGGAAATATGAGCAAGAATAAGGACGGCTCCTTATTAACCTGATCAGCCCCGGA	41492	135.544	117.485	96.8126				182.198	221.336	172.07				-0.128462	-0.275069	-0.249772	-0.217768	0.0783682	954.471	925.781	778.664				493.473	474.385	331.02				0.286499	0.290378	0.371496	0.316124	0.0479923	138.585	127.447	92.078
1381	CUST_442_PI424984692	2273	2719	36286	41504	EBV	NC_007605	FW	41463	CGGCTCCTTATTAACCTGATCAGCCCCGGAGTTGCCTGTTTCATCACTAACCCCGGGCCT	41522	168.088	174.573	176.827				238.018	43.3186	86.5724				-0.151072	0.605304	0.310168	0.2548	0.381216	1230.38	1376.21	1337.06				333.221	376.102	222.247				0.567305	0.563381	0.779313	0.636666	0.123551	275.414	294.147	314.052
1382	CUST_443_PI424984692	9865	14224	26883	39986	EBV	NC_007605	FW	41493	GTTGCCTGTTTCATCACTAACCCCGGGCCTGAAGAGGTTGACAAGAAGGGTCAAGGTTTC	41552	76.5067	66.0161	96.3124				46.5874	40.201	42.9634				0.215431	0.215413	0.350583	0.260476	0.0780355	1481.51	1491.37	1146.2				67.94	128.834	127.504				1.33858	1.06355	0.953738	1.11862	0.198243	149.436	109.729	113.536
1383	CUST_444_PI424984692	8936	12148	14461	31220	EBV	NC_007605	FW	41523	GAAGAGGTTGACAAGAAGGGTCAAGGTTTCGTCTGTGTGTTGAAGGGCAGGGGCTGTTGG	41582	109.423	88.3593	91.7947				98.2432	38.9612	89.5986				0.0468052	0.35562	0.0105166	0.137647	0.18964	1744.41	1964.8	2003.92				367.314	291.824	318.812				0.676612	0.828198	0.798347	0.767719	0.0803001	176.184	72.7698	100.237
1384	CUST_445_PI424984692	3942	4649	19600	26318	EBV	NC_007605	FW	41553	GTCTGTGTGTTGAAGGGCAGGGGCTGTTGGGTGCATCTGGAACGGCTTACCTCGGGTAAC	41612	4286.53	4990.28	4887.23				4206.35	5296.7	5082.49				0.00820056	-0.0258805	-0.0170144	-0.0115648	0.017682	7149.8	8540.89	8342.93				5547.95	5665.02	5408.65				0.110161	0.178302	0.18823	0.158897	0.0424981	6747.75	7512.22	7394.28
1385	CUST_446_PI424984692	2249	2705	9647	14590	EBV	NC_007605	FW	41583	GTGCATCTGGAACGGCTTACCTCGGGTAACTGTTTGCCATTAAAAGGTTGGGGATTAGGT	41642	36.6886	26.6588	29.9971				43.0387	35.7268	34.167				-0.0693277	-0.127153	-0.0565279	-0.0843363	0.0376288	3048.79	4136.01	4101.12				213.723	261.199	192.435				1.15428	1.19961	1.32862	1.2275	0.0904552	45.1064	41.4169	43.4967
1386	CUST_447_PI424984692	2385	2785	29396	32516	EBV	NC_007605	FW	41613	TGTTTGCCATTAAAAGGTTGGGGATTAGGTTTAGCCCCTTTAGCTGCCATTTCGAACCGG	41672	56.9609	51.0435	61.046				113.073	35.8736	37.7293				-0.297781	0.153165	0.208978	0.0214539	0.277871	2350.11	2721.32	3016.92				183.148	116.024	217.734				1.10829	1.37023	1.14164	1.20672	0.142585	44.6278	69.6891	38.4242
1387	CUST_448_PI424984692	12089	19792	21546	40401	EBV	NC_007605	FW	41643	TTAGCCCCTTTAGCTGCCATTTCGAACCGGGGTGTGCAGATGCAGGTCTCCGGGTGGGCA	41702	124.797	158.089	128.717				144.963	63.0418	70.7942				-0.0650532	0.399271	0.259639	0.197952	0.238229	3993.84	4026.97	3304.65				401.005	333.626	403.826				0.99824	1.08172	0.912931	0.99763	0.0843954	170.426	124.37	116.467
1388	CUST_449_PI424984692	11642	18424	28311	37642	EBV	NC_007605	FW	41673	GGTGTGCAGATGCAGGTCTCCGGGTGGGCAGGCAGTACGAGATGTCACGTTGTGTTGTCT	41732	222.48	255.309	280.07				269.658	308.22	270.141				-0.0835224	-0.0817938	0.0156758	-0.0498801	0.0567797	3512.54	3458.74	3245.11				556.148	588.163	640.553				0.800431	0.76942	0.704674	0.758175	0.0488589	302.675	291.64	320.273
1389	CUST_450_PI424984692	3785	4472	21949	36336	EBV	NC_007605	FW	41703	GGCAGTACGAGATGTCACGTTGTGTTGTCTTTCCTCCCACCCCTGTCCTGGCTGTGGCAA	41762	4189.44	4109.98	4024.15				3688.55	4219.63	4302.01				0.0552994	-0.0114342	-0.0289972	0.004956	0.0444743	10002.9	10915.2	11075.4				5793.22	5259.57	5871.43				0.237207	0.317081	0.275617	0.276635	0.0399464	7695.94	7078.13	7378.63
1390	CUST_451_PI424984692	9130	12589	25946	33821	EBV	NC_007605	FW	41733	TTCCTCCCACCCCTGTCCTGGCTGTGGCAAATGCGACCCTCATAGAGTTGTGTTTCAGGT	41792	16548.9	16857.5	15440.5				15965.1	15981.9	14779.1				0.0155962	0.0231637	0.0190148	0.0192582	0.00378963	29312	30910	27383.6				20755.1	20294.9	18881.1				0.14992	0.182713	0.161463	0.164699	0.0166341	27388.8	26928.3	25549.6
1391	CUST_452_PI424984692	6307	7860	8163	10709	EBV	NC_007605	FW	41763	ATGCGACCCTCATAGAGTTGTGTTTCAGGTCTGTGTCCTGTTTTGCGGTGGGTTATTTCT	41822	201.403	184.024	168.427				129.827	220.446	211.009				0.190701	-0.0784283	-0.0978885	0.00479465	0.161293	6207.09	5600.65	5036.2				798.192	920.611	582.292				0.890781	0.784162	0.936963	0.870635	0.078367	170.588	179.102	195.849
1392	CUST_453_PI424984692	5252	6420	25824	28712	EBV	NC_007605	FW	41793	CTGTGTCCTGTTTTGCGGTGGGTTATTTCTTCCCTCAGTGTTTGCCAGCTTATTTCCCCA	41852	178.489	193.562	178.456				156.217	279.955	242.101				0.0578827	-0.160268	-0.132465	-0.0782836	0.11874	5258.77	5447.09	5531.4				618.36	541.739	685.073				0.929643	1.00237	0.907098	0.946372	0.0497924	191.698	202.492	201.57
1393	CUST_454_PI424984692	14037	29197	36833	40039	EBV	NC_007605	FW	41823	TCCCTCAGTGTTTGCCAGCTTATTTCCCCAGTTTTCACGTACTGGGGCCTGTGGACACCT	41882	62.6685	89.1399	66.8705				36.6246	41.8048	61.873				0.233276	0.328846	0.0337339	0.198619	0.150578	2299.88	1925.62	1756.21				117.419	185.184	64.6391				1.29197	1.01697	1.43408	1.24767	0.212056	84.2981	73.6653	111.812
1394	CUST_455_PI424984692	4938	5960	10965	24355	EBV	NC_007605	FW	41853	GTTTTCACGTACTGGGGCCTGTGGACACCTGAGGGAGCGGCCGTTGGTGGGTATGTGTTG	41912	264.994	263.276	222.218				198.702	201.759	182.447				0.125033	0.11558	0.0856426	0.108752	0.0205639	1904.18	2094.49	1799.14				466.197	520.527	391.406				0.611138	0.604635	0.662438	0.62607	0.0316626	373.987	415.153	369.444
1395	CUST_456_PI424984692	13021	23168	23684	35436	EBV	NC_007605	FW	41883	GAGGGAGCGGCCGTTGGTGGGTATGTGTTGGAATTGCTCCCACCCTCAATTTTCGCTTGC	41942	69.469	77.3784	76.4739				69.5417	36.1278	39.6091				-0.000454256	0.330778	0.285718	0.205347	0.179648	2605.73	3059.12	2835.01				149.429	239.81	283.617				1.24149	1.10573	0.999822	1.11568	0.121143	119.456	226.02	208.823
1396	CUST_457_PI424984692	8364	11124	29712	41628	EBV	NC_007605	FW	41913	GAATTGCTCCCACCCTCAATTTTCGCTTGCCTTCTTCCCTTGTTAACCTGATAGCATAGC	41972	832.59	885.007	886.062				795.829	760.329	995.064				0.0196112	0.065945	-0.0503868	0.0117231	0.0585657	4955.24	5374.75	4765.87				1279.81	1606.73	1458.53				0.587921	0.524414	0.514228	0.542188	0.039932	970.692	850.533	923.039
1397	CUST_458_PI424984692	404	522	7556	7745	EBV	NC_007605	FW	41943	CTTCTTCCCTTGTTAACCTGATAGCATAGCCTCTAGGTTTCCTTGTAGGTCTGTTTGGGT	42002	35.2641	24.709	55.6742				39.8601	37.1343	40.1491				-0.0532058	-0.17692	0.141978	-0.0293827	0.160778	4962	4384.95	5059.48				332.517	244.327	367.181				1.17384	1.25399	1.13923	1.18902	0.0588698	72.0065	79.0534	41.8291
1398	CUST_459_PI424984692	114	152	4243	15915	EBV	NC_007605	FW	41973	CTCTAGGTTTCCTTGTAGGTCTGTTTGGGTTTGTTGGTTCACGTGGTGCTAACTTGAATT	42032	76.363	80.2991	23.8616				73.9496	68.4181	33.2902				0.0139471	0.0695396	-0.144617	-0.0203767	0.111127	6241.79	6127.5	8450.07				340.085	373.453	368.948				1.26372	1.21505	1.3599	1.27955	0.0737106	58.4436	108.71	63.7887
1399	CUST_460_PI424984692	1321	1572	34164	41765	EBV	NC_007605	FW	42003	TTGTTGGTTCACGTGGTGCTAACTTGAATTTTTTGGTTTTCTAGTTCCCTCTTAATTACA	42062	32.9869	24.2954	29.6353				87.5015	34.4151	38.3561				-0.423675	-0.151225	-0.112026	-0.228975	0.16975	4836.63	5504.99	4396.24				61.8256	138.808	109.892				1.89337	1.59834	1.60211	1.69794	0.169258	71.2512	105.852	44.146
1400	CUST_461_PI424984692	6061	7585	27936	41141	EBV	NC_007605	FW	42033	TTTTGGTTTTCTAGTTCCCTCTTAATTACATTTGTGCCAGATCTTGTAGAGCAAGATGGC	42092	23.8593	23.6378	25.5365				36.59	32.3464	34.5493				-0.185705	-0.136219	-0.131278	-0.151067	0.0300987	5286.17	5574.61	4099.28				111.909	75.0105	146.506				1.67428	1.87109	1.44685	1.66407	0.212304	41.6417	41.5969	63.1593
1401	CUST_462_PI424984692	10844	16366	24434	44080	EBV	NC_007605	FW	42063	TTTGTGCCAGATCTTGTAGAGCAAGATGGCCTATTCAACAAGGGAGATACTGTTAGCCCT	42122	23.5531	23.7184	26.235				32.5136	31.8987	36.9312				-0.140016	-0.128687	-0.148512	-0.139072	0.00994616	3918.97	3919.01	3265.27				52.6377	52.57	57.4499				1.87188	1.87244	1.75463	1.83298	0.0678546	40.8855	40.9438	45.3601
1402	CUST_463_PI424984692	7560	9830	16368	25288	EBV	NC_007605	FW	42093	CTATTCAACAAGGGAGATACTGTTAGCCCTGTGTATACGGGACAGTCGTGTGCATGGAAA	42152	23.8146	23.4961	23.6757				35.3783	33.441	31.9129				-0.171894	-0.153285	-0.129664	-0.151614	0.0211648	9653.92	9409.45	9655.59				108.797	85.6037	52.926				1.94809	2.04107	2.26111	2.08342	0.160751	41.9067	40.948	41.0581
1403	CUST_464_PI424984692	5709	7071	8477	19993	EBV	NC_007605	FW	42123	GTGTATACGGGACAGTCGTGTGCATGGAAATGGTACCCTGCATCCTGTGTTGGAGCTAGC	42182	68.5563	52.6886	54.0878				41.3753	53.0057	35.6645				0.219306	-0.0026055	0.180863	0.132521	0.118591	12031	12078.1	14434.7				170.87	155.291	159.42				1.84764	1.89085	1.95686	1.89845	0.0550094	49.4387	66.3587	95.2657
1404	CUST_465_PI424984692	11777	18970	37769	38508	EBV	NC_007605	FW	42153	TGGTACCCTGCATCCTGTGTTGGAGCTAGCAGCAAGAGAAACACCTCTCCGCCTTTCGCC	42212	57.8501	93.6362	150.315				36.0898	42.3781	89.9305				0.20492	0.344303	0.223095	0.257439	0.0757729	13965.6	11395.4	10339.5				197.296	261.098	233.085				1.84994	1.63993	1.64699	1.71228	0.119266	89.6011	121.822	83.1791
1405	CUST_466_PI424984692	5400	6522	23084	34912	EBV	NC_007605	FW	42183	AGCAAGAGAAACACCTCTCCGCCTTTCGCCAGAGGACACTGTAGTTCTGCGTTATCATGT	42242	39.1166	38.0884	92.2305				46.4956	49.7116	71.5951				-0.0750511	-0.115665	0.109991	-0.0269084	0.120285	9975.06	10151.9	10982.5				239.785	328.401	248.037				1.61909	1.49014	1.64619	1.58514	0.0833785	43.0498	75.6326	113.545
1406	CUST_467_PI424984692	9161	12701	16990	36895	EBV	NC_007605	FW	42213	AGAGGACACTGTAGTTCTGCGTTATCATGTGTTGCTTGAGGAGATAATTGAACGAAATTC	42272	23.5531	24.2613	24.9564				33.912	32.9055	35.0114				-0.158305	-0.132355	-0.147028	-0.145896	0.0130121	14346.6	13214.6	11324.2				541.762	329.631	445.765				1.42294	1.60303	1.4049	1.47696	0.109552	40.8928	42.5381	187.225
1407	CUST_468_PI424984692	9595	13494	18985	31539	EBV	NC_007605	FW	42243	GTTGCTTGAGGAGATAATTGAACGAAATTCAGAGACATTTACAGAAACTTGGAACAGATT	42302	23.8645	23.7493	24.7076				33.928	32.2865	33.3256				-0.152807	-0.133371	-0.129947	-0.138708	0.0123291	7019.14	6885.51	6237.82				296.222	127.528	289.945				1.37467	1.73233	1.33272	1.4799	0.219611	41.9297	40.6721	42.9821
1408	CUST_469_PI424984692	7299	9454	11296	17717	EBV	NC_007605	FW	42273	AGAGACATTTACAGAAACTTGGAACAGATTTATAACACACACCGAACATGTGGATCTGGA	42332	23.7849	24.4077	23.616				35.787	35.2055	32.306				-0.177424	-0.159084	-0.136078	-0.157528	0.0207167	8330.52	8042.27	9336.75				83.6746	171.443	99.0648				1.99808	1.67126	1.97428	1.8812	0.182207	41.3092	43.175	40.681
1409	CUST_470_PI424984692	4768	5762	10673	17130	EBV	NC_007605	FW	42303	TATAACACACACCGAACATGTGGATCTGGATTTTAACTCAGTATTTTTAGAGATATTTCA	42362	24.6642	23.6484	26.4768				37.9328	34.7839	32.7617				-0.186948	-0.167577	-0.0925009	-0.149008	0.0498862	8103.59	10763.1	10724.2				91.1439	220.885	152.588				1.94895	1.68777	1.84684	1.82786	0.13162	43.6838	41.4521	40.8518
1410	CUST_471_PI424984692	611	728	13357	28059	EBV	NC_007605	FW	42333	TTTTAACTCAGTATTTTTAGAGATATTTCACCGTGGAGACCCAAGCCTTGGGCGCGCGTT	42392	25.6622	23.9779	24.577				38.7143	34.2328	32.9371				-0.178578	-0.15463	-0.127157	-0.153455	0.0257307	9315.15	11502.6	10902.4				166.742	86.0237	60.8034				1.74715	2.12618	2.25359	2.04231	0.263435	44.7413	41.1358	42.1533
1411	CUST_472_PI424984692	11346	17674	32589	40457	EBV	NC_007605	FW	42393	GGCCTGGATGGCCTGGTGCATGCATGCCTGCAGGACATTGTGTTGTAACCAGTCTACTCC	42452	197.474	171.435	179.204				165.093	145.535	209.956				0.077781	0.0711321	-0.06878	0.026711	0.0827645	9255.2	10161.5	8607.62				324.202	504.541	407.047				1.45557	1.30406	1.32524	1.36162	0.0820469	152.913	173.594	171.917
1412	CUST_473_PI424984692	3212	3778	12038	31474	EBV	NC_007605	FW	42423	CAGGACATTGTGTTGTAACCAGTCTACTCCTTACTATGTTGTGGACCTGTCAGTTCGTGG	42482	24.4313	23.6642	24.2711				37.8049	34.247	34.2997				-0.189601	-0.160531	-0.150201	-0.166778	0.0204291	16779.9	20618.1	21522.5				822.188	636.813	874.158				1.30982	1.51024	1.3913	1.40379	0.100791	42.9274	41.3412	41.8424
1413	CUST_474_PI424984692	4970	5981	20979	41232	EBV	NC_007605	FW	42453	TTACTATGTTGTGGACCTGTCAGTTCGTGGGATGTTAGAAGCCAGCGAAGGCCTGGATGG	42512	87.7584	91.8411	42.1858				100.382	44.0406	38.3497				-0.0583665	0.319183	0.0414041	0.10074	0.195644	22561.5	25482.5	18704				1044.29	983.67	848.901				1.33455	1.41339	1.34308	1.36367	0.0432696	76.7782	42.8368	194.279
1414	CUST_475_PI424984692	7731	10054	10931	33369	EBV	NC_007605	FW	42483	GATGTTAGAAGCCAGCGAAGGCCTGGATGGTTGGATTCATCAACAGGGCGGCTGGTCTAC	42542	23.7016	23.6693	22.7736				35.402	34.7082	60.9457				-0.17425	-0.166246	-0.427512	-0.256003	0.148585	7829.64	10837.6	11133.6				210.694	231.881	254.228				1.57009	1.66967	1.64141	1.62706	0.0513176	41.1635	41.5167	42.1067
1415	CUST_476_PI424984692	2235	2613	8340	24793	EBV	NC_007605	FW	42513	TTGGATTCATCAACAGGGCGGCTGGTCTACATTAATTGAAGACAACATTCCTGGATCCAG	42572	111.041	63.5763	89.9002				188.687	110.921	36.8307				-0.230257	-0.241718	0.387551	-0.0281413	0.360046	12480.5	14679.4	16021.1				621.996	625.142	814.647				1.30244	1.37073	1.29372	1.3223	0.0421683	77.291	57.1671	87.5653
1416	CUST_477_PI424984692	11242	17364	22648	30102	EBV	NC_007605	FW	42543	ATTAATTGAAGACAACATTCCTGGATCCAGAAGGTTTAGCTGGACTTTGTTTCTTGCTGG	42602	23.8326	23.7112	24.5386				32.8174	31.8166	33.6871				-0.138932	-0.127701	-0.137615	-0.134749	0.00613976	15382.5	14650.8	13692.5				432.177	435.984	463.301				1.55136	1.52639	1.47062	1.51613	0.041339	40.7251	40.821	42.1992
1417	CUST_478_PI424984692	9956	14399	34235	38714	EBV	NC_007605	FW	42573	AAGGTTTAGCTGGACTTTGTTTCTTGCTGGACTGACTTTGAGTCTGTTAGTTATATGTAG	42632	22.9927	23.8414	24.6612				43.3119	34.4931	36.6768				-0.275017	-0.160401	-0.172377	-0.202598	0.063002	29513.1	26718.8	22733.2				749.743	585.233	416.77				1.5951	1.65949	1.73676	1.66379	0.0709282	40.7477	42.6706	43.1859
1418	CUST_479_PI424984692	2086	2525	15496	23914	EBV	NC_007605	FW	42603	ACTGACTTTGAGTCTGTTAGTTATATGTAGTTATTTATTTATCTCCAGAGGAAGACACTA	42662	25.2889	23.7246	23.9102				38.951	33.2368	32.1927				-0.187589	-0.146421	-0.129174	-0.154395	0.0300126	8871.21	12110.4	12105.5				128.3	339.565	386.337				1.83975	1.55224	1.49601	1.62933	0.184384	44.4382	40.7136	40.9126
1419	CUST_480_PI424984692	7781	10187	17784	25441	EBV	NC_007605	FW	42633	TTATTTATTTATCTCCAGAGGAAGACACTAATCTATACATTTTCTCAGCACTTTATATGA	42692	24.3167	23.9631	24.0245				35.7504	32.8605	32.5014				-0.167376	-0.137131	-0.131247	-0.145251	0.019385	8455.04	10275.6	10013.3				57.3281	196.852	155.778				2.16875	1.71767	1.80807	1.89816	0.238654	43.0367	40.8381	41.0819
1420	CUST_481_PI424984692	10502	15518	35837	39591	EBV	NC_007605	FW	42663	ATCTATACATTTTCTCAGCACTTTATATGAATCAGGGTCATTGGGCCTGCGGGGAACTGA	42722	128.815	112.162	110.878				131.006	107.568	172.194				-0.00732775	0.0181595	-0.191173	-0.0601137	0.114214	22344.2	21390.2	17941.6				473.856	483.001	328.175				1.67352	1.64627	1.73776	1.68585	0.0469731	84.3354	62.2843	81.311
1421	CUST_482_PI424984692	6074	7509	23238	25076	EBV	NC_007605	FW	42693	ATCAGGGTCATTGGGCCTGCGGGGAACTGAGCCAGTAGGATATTAGGCAAGGGTGACACA	42752	722.231	640.092	722.055				531.128	550.438	567.858				0.133477	0.0655342	0.104331	0.101114	0.0340853	32248.2	34419.1	34217.5				1197.6	841.073	1020.06				1.4302	1.61197	1.52562	1.52259	0.0909233	447.292	465.19	435.214
1422	CUST_483_PI424984692	11261	17395	24032	30715	EBV	NC_007605	FW	42723	GCCAGTAGGATATTAGGCAAGGGTGACACAGTGCCCATGCATTATAATTTAACCAAACAG	42782	39.3158	23.7268	24.0622				34.2881	31.8157	33.8089				0.0594232	-0.127402	-0.147695	-0.0718913	0.114173	26463.1	27177.7	27573.9				1297.79	1054.91	1138.59				1.30944	1.411	1.38413	1.36819	0.052623	35.5324	41.5915	41.6049
1423	CUST_484_PI424984692	5750	7100	17772	31991	EBV	NC_007605	FW	42753	GTGCCCATGCATTATAATTTAACCAAACAGTGGTCGTGAGTTTTAGGCCGGCCATGGGGG	42812	81.214	30.4632	43.9585				100.936	33.6296	67.065				-0.0944176	-0.0429458	-0.183453	-0.106939	0.0710858	29533.6	29675.4	29780.5				1019.24	1017.52	875.513				1.46204	1.46485	1.53167	1.48619	0.0394133	71.2916	44.8349	60.871
1424	CUST_485_PI424984692	13752	27070	35003	44671	EBV	NC_007605	FW	42783	TGGTCGTGAGTTTTAGGCCGGCCATGGGGGCTTACAAGAATAACATGCCAATGACCCGGC	42842	23.7507	23.9464	26.641				32.3428	34.7945	36.9617				-0.134102	-0.162271	-0.142201	-0.146191	0.0145023	41236.9	36912.9	32857.6				521.636	622.518	646.123				1.89792	1.77303	1.70632	1.79242	0.0972607	35.2719	42.9082	43.3346
1425	CUST_486_PI424984692	4440	5300	12007	32226	EBV	NC_007605	FW	42813	CTTACAAGAATAACATGCCAATGACCCGGCCCCCACTTTTAAATTCTGTTGCAGCAGATA	42872	1239.63	1161	1205.45				1119.96	1194.79	1195.28				0.0440898	-0.0124605	0.0036781	0.0117691	0.0291304	28313.1	31229.5	29728.9				2695.14	2543.11	2594.6				1.0214	1.0892	1.05911	1.05657	0.0339686	1135.71	1028.06	1074.23
1426	CUST_487_PI424984692	5977	7355	35215	42438	EBV	NC_007605	FW	42843	CCCCACTTTTAAATTCTGTTGCAGCAGATAGCTGATACCCAATGTTATCTTTTGCGGCAG	42902	23.8752	24.505	26.1298				36.3591	35.8139	37.8426				-0.182666	-0.164797	-0.160845	-0.169436	0.0116265	26956.9	24907.4	20681				485.253	283.108	274.424				1.7447	1.94438	1.87715	1.85541	0.101598	41.9755	42.4517	44.4416
1427	CUST_488_PI424984692	7120	9069	11057	20100	EBV	NC_007605	FW	42873	GCTGATACCCAATGTTATCTTTTGCGGCAGAAATTGAAAGTGCTGGCCATATCTACAATT	42932	23.957	24.0756	23.6357				35.8976	35.008	31.8587				-0.175632	-0.16259	-0.129659	-0.15596	0.0236927	39132.7	39811.1	41344.3				2313.93	2257.92	2438.59				1.22819	1.2463	1.22928	1.23459	0.0101547	42.2462	41.5295	40.7447
1428	CUST_489_PI424984692	1699	2132	24719	31823	EBV	NC_007605	FW	42903	AAATTGAAAGTGCTGGCCATATCTACAATTGGGTGTCCTAGGTGGGATATACGCCTGTGG	42962	24.8802	30.3419	23.6012				38.1655	32.9264	41.5101				-0.185818	-0.0355014	-0.245219	-0.155513	0.108093	44556.3	52230	53423.8				622.791	731.603	742.734				1.85457	1.85364	1.8569	1.85504	0.00167912	43.6502	41.9832	41.7406
1429	CUST_490_PI424984692	1788	2095	4416	38243	EBV	NC_007605	FW	42933	GGGTGTCCTAGGTGGGATATACGCCTGTGGTGTTCTAACGGGAAGTGTGTAAGCACACAC	42992	49.7443	25.4783	79.3132				41.8208	38.3751	40.6038				0.075351	-0.177879	0.290779	0.0627501	0.234583	63168.9	58919.9	69568.9				889.178	754.087	732.675				1.85152	1.89284	1.9775	1.90729	0.0642246	97.4739	86.2423	112.966
1430	CUST_491_PI424984692	7419	9552	14581	41536	EBV	NC_007605	FW	42963	TGTTCTAACGGGAAGTGTGTAAGCACACACGTAATTTGCAAGCGGTGCTTCACGCTCTTC	43022	23.6449	23.5475	25.0675				35.3995	33.0933	36.7735				-0.17526	-0.147795	-0.166424	-0.163159	0.0140204	30905.1	30208.9	25757.5				401.372	477.124	419.376				1.88648	1.8015	1.7883	1.82543	0.0532845	41.2424	40.9822	44.3694
1431	CUST_492_PI424984692	14534	35915	36889	43120	EBV	NC_007605	FW	42993	GTAATTTGCAAGCGGTGCTTCACGCTCTTCGTTAAAATAACACAAGGACAAGATACTAAA	43052	24.0891	24.7475	26.3804				35.3992	35.0914	37.8473				-0.167173	-0.15167	-0.156753	-0.158532	0.00790345	38481.2	33390.8	28631.5				362.7	341.465	884.506				2.0257	1.99028	1.51014	1.84204	0.287977	42.5374	43.6605	44.6804
1432	CUST_493_PI424984692	4568	5547	16112	17874	EBV	NC_007605	FW	43023	GTTAAAATAACACAAGGACAAGATACTAAAGAAATAACTGAGGTGAGTGTGGGAAGATGG	43082	24.0515	23.4062	37.2364				37.38	34.8192	34.4502				-0.191497	-0.172488	0.0337759	-0.11007	0.124936	25153.6	28238.1	29543.1				136.574	200.395	174.341				2.26523	2.14895	2.22906	2.21441	0.0595089	42.155	40.9407	40.7299
1433	CUST_494_PI424984692	7954	10514	13947	14943	EBV	NC_007605	FW	43053	GAAATAACTGAGGTGAGTGTGGGAAGATGGGAATACTATGTGTTATGTTAACGGGTGAGA	43112	23.8619	24.1674	112.565				35.1764	33.8549	39.5323				-0.168546	-0.14639	0.454449	0.0465044	0.353464	52894.1	52889.3	51748				198.129	287.768	335.64				2.42646	2.26433	2.18802	2.29294	0.121767	42.0193	41.3883	99.4152
1434	CUST_495_PI424984692	10711	16053	18236	30504	EBV	NC_007605	FW	43083	GAATACTATGTGTTATGTTAACGGGTGAGAGCCTATACTGCAGCCCAGACTCGGGGGGAG	43142	130.385	173.274	205.497				242.809	106.341	251.424				-0.270037	0.212033	-0.0876019	-0.0485354	0.243398	125132	130560	126696				1048.02	965.177	967.819				2.077	2.1312	2.11697	2.10839	0.0281009	142.455	154.709	155.084
1435	CUST_496_PI424984692	12122	20002	38691	42163	EBV	NC_007605	FW	43113	GCCTATACTGCAGCCCAGACTCGGGGGGAGGAGGAAATGGTAAGAGTTATACTCTACTTA	43172	52.9856	90.9028	66.2203				63.7329	124.859	79.5423				-0.0802055	-0.137844	-0.0796075	-0.099219	0.0334516	142398	111935	105031				768.88	680.95	804.965				2.26765	2.21585	2.11554	2.19968	0.0773311	67.8812	74.0683	93.409
1436	CUST_497_PI424984692	630	822	1335	18983	EBV	NC_007605	FW	43143	GAGGAAATGGTAAGAGTTATACTCTACTTATCTTTTTTGACACTACATTTAACTGTTATG	43202	25.8789	25.7434	23.5203				39.1619	39.2379	36.4239				-0.179918	-0.18304	-0.189944	-0.184301	0.00513061	70390	68679.1	94446.8				3789.18	3708.28	4402.09				1.26897	1.26765	1.33153	1.28938	0.0365059	45.1461	45.0409	66.9717
1437	CUST_498_PI424984692	7493	9776	13942	21486	EBV	NC_007605	FW	43173	TCTTTTTTGACACTACATTTAACTGTTATGTAACAATGTTTGCTTATTTTCATGTTCAAT	43232	37.0872	24.3346	23.8468				36.885	33.453	31.915				0.00237426	-0.13821	-0.126566	-0.0874671	0.0780225	58147.6	64585.2	69917.8				2270.74	2286.87	2435.02				1.40836	1.45089	1.45808	1.43911	0.0268722	41.9541	41.7164	41.7448
1438	CUST_499_PI424984692	1137	1467	8310	28049	EBV	NC_007605	FW	43203	TAACAATGTTTGCTTATTTTCATGTTCAATAAACGCTATGTTAATGATGAAGAACCTGTG	43262	24.9971	24.2229	24.6284				38.4124	36.5521	32.4072				-0.186583	-0.178685	-0.119205	-0.161491	0.0368328	56807.7	59362.5	61490.2				960.642	945.252	890.978				1.77185	1.79796	1.83894	1.80292	0.0338198	43.815	42.8431	43.0127
1439	CUST_500_PI424984692	8107	10810	22102	39414	EBV	NC_007605	FW	43233	AAACGCTATGTTAATGATGAAGAACCTGTGTTCTTTGGAAGTGGGCCCAATGGGGTAGTA	43292	23.8496	27.7686	29.9575				35.261	32.1024	37.168				-0.169813	-0.062985	-0.0936628	-0.10882	0.0550035	50.3809	64.88	51.5013				70.6485	94.8272	43.8494				-0.146837	-0.164822	0.0698541	-0.0806016	0.130608	41.2214	47.419	43.7151
1440	CUST_501_PI424984692	9914	14275	27041	35670	EBV	NC_007605	FW	43263	TTCTTTGGAAGTGGGCCCAATGGGGTAGTAGGTTTTGGGAGGGTGCCGTGCTAGATATTT	43322	74.9334	83.4916	91.5578				38.1887	37.5684	40.5519				0.292741	0.34682	0.353684	0.331082	0.0333809	231.097	183.69	202.884				194.559	139.635	145.064				0.0747426	0.11909	0.145688	0.113174	0.0358408	98.008	131.352	138.703
1441	CUST_502_PI424984692	12106	19897	25794	33766	EBV	NC_007605	FW	43293	GGTTTTGGGAGGGTGCCGTGCTAGATATTTCAACTGCCACAGACCCCATTTTGTCCCACC	43352	112.173	122.698	106.569				134.695	130.372	76.5978				-0.079462	-0.0263464	0.143413	0.0125349	0.116414	159.204	175.302	220.327				127.469	96.3763	260.111				0.0965495	0.259816	-0.0720913	0.0947581	0.165961	167.631	175.819	202.15
1442	CUST_503_PI424984692	2448	2993	8318	34679	EBV	NC_007605	FW	43323	CAACTGCCACAGACCCCATTTTGTCCCACCTGTTACCACATTCTAGGTCCTGCATCCAGT	43382	218.715	223.669	209.63				292.554	327.816	304.678				-0.126329	-0.166024	-0.162388	-0.15158	0.0219441	326.597	292.701	320.313				497.553	530.219	485.935				-0.182827	-0.258031	-0.181004	-0.207287	0.0439546	264.537	266.514	274.857
1443	CUST_504_PI424984692	7496	9694	13893	19139	EBV	NC_007605	FW	43353	TGTTACCACATTCTAGGTCCTGCATCCAGTGGGCCAGGTGTCTCACCATGGCTCTTTCTA	43412	122.844	105.992	76.0198				89.9356	100.162	90.4564				0.135421	0.0245692	-0.0755124	0.0281592	0.105512	171.567	149.318	134.782				101.132	99.5491	46.2367				0.229546	0.176074	0.464644	0.290088	0.153516	70.4139	127.046	99.8127
1444	CUST_505_PI424984692	11957	19380	24907	37366	EBV	NC_007605	FW	43413	GGTGGATACCACAGTCCAGGCCCCCAAGGCTACCGTGCTAATTACCTCCTCATGTCCACC	43472	257.695	192.374	228.328				276.015	208.978	307.26				-0.0298262	-0.0359551	-0.128948	-0.0649098	0.0555434	325.833	322.037	338.433				457.103	345.264	374.426				-0.147019	-0.0302453	-0.0438935	-0.0737192	0.0638451	260.857	237.13	245.646
1445	CUST_506_PI424984692	2318	2746	17013	32487	EBV	NC_007605	FW	43443	TACCGTGCTAATTACCTCCTCATGTCCACCCCCACCCTGTGTTACTGTCGCCTGATTATC	43502	4433.46	4717.72	4488.09				5686.93	5714.01	5586.2				-0.108135	-0.0832086	-0.0950552	-0.0954663	0.0124683	7255.67	7403.87	7316.28				7048.88	6409.11	7592.33				0.0125573	0.0626615	-0.016085	0.0197113	0.0398577	6809.45	6211.59	6634.51
1446	CUST_507_PI424984692	8908	12205	33719	41295	EBV	NC_007605	FW	43473	CCCACCCTGTGTTACTGTCGCCTGATTATCCTGGCTTAGCAGCCTCCAAGTTTTACAAGA	43532	182.686	217.394	159.609				158.085	231.514	257.239				0.0628125	-0.0273289	-0.207279	-0.057265	0.137512	253.144	308.439	292.998				236.6	231.242	373.656				0.0293527	0.125104	-0.105606	0.0162833	0.115909	225.651	253.716	225.493
1447	CUST_508_PI424984692	7379	9522	21354	42376	EBV	NC_007605	FW	43503	CTGGCTTAGCAGCCTCCAAGTTTTACAAGACGTCCCATTGCCCTGCCCTTGGTCCAAGTC	43562	1530.94	1470.52	1353.44				1516.89	1268.09	1388.9				0.00400323	0.0643197	-0.0112317	0.0190304	0.0399545	2059.3	1881.9	2028.65				2025.09	1455.18	1881.11				0.00727593	0.11168	0.0327933	0.0505832	0.0544282	1304.85	1237.29	1385.14
1448	CUST_509_PI424984692	7674	10006	28855	36198	EBV	NC_007605	FW	43533	CGTCCCATTGCCCTGCCCTTGGTCCAAGTCTCGCCGGTTTTCAGCAGCCTGTTGTAGCCT	43592	4698.99	4835.8	4488.57				4511.04	4993.83	4473.18				0.0177281	-0.0139654	0.00149192	0.00175154	0.0158484	6221.59	6143.37	6006.39				5882.76	6384.74	6179.55				0.0243205	-0.0167368	-0.012343	-0.00158641	0.0225433	4535.25	4515.98	4663.63
1449	CUST_510_PI424984692	2153	2565	6747	27483	EBV	NC_007605	FW	43563	TCGCCGGTTTTCAGCAGCCTGTTGTAGCCTGCCCCCAAGTTTCGCAGGTTTCCCCCATGC	43622	1235.92	1238.08	1299.5				1367.84	1247.37	1221.35				-0.0440426	-0.00324554	0.0269351	-0.00678434	0.0356209	1174.65	1224.55	1154.24				1697.08	1633.82	1569.94				-0.159792	-0.125225	-0.133588	-0.139535	0.0180345	865.906	846.033	808.564
1450	CUST_511_PI424984692	3423	4073	15303	28808	EBV	NC_007605	FW	43593	GCCCCCAAGTTTCGCAGGTTTCCCCCATGCTTCCACCCGTTAACCCAATAGCATGACAGC	43652	1154.32	1328.17	1213.91				1102.57	1447.98	1334.8				0.0199204	-0.0375102	-0.0412299	-0.0196066	0.0342819	1525.17	1723.03	1639.29				1826.79	2110.39	2122.31				-0.0783722	-0.0880687	-0.112153	-0.0928646	0.0173934	1022.36	936.29	940.241
1451	CUST_512_PI424984692	1351	1672	13564	38233	EBV	NC_007605	FW	43623	TTCCACCCGTTAACCCAATAGCATGACAGCCAATCCAACACGAGGCAAGTTTTAAGAGTT	43682	25.5155	22.6367	24.2906				39.0179	51.4756	35.8963				-0.18446	-0.356788	-0.169611	-0.236953	0.104045	37.2042	79.7746	57.4289				43.39	69.1081	44.443				-0.0667976	0.0623355	0.111327	0.0356215	0.0920179	44.6767	41.161	43.5834
1452	CUST_513_PI424984692	14635	40183	40307	41492	EBV	NC_007605	FW	43653	CAATCCAACACGAGGCAAGTTTTAAGAGTTAAAAGCAACTACTGTTTATTTTCCAAAATG	43712	24.6343	25.5219	25.8591				36.4322	37.3754	37.0297				-0.169945	-0.165673	-0.155937	-0.163852	0.00717939	25.2855	25.4355	24.8371				39.5456	39.1784	38.9291				-0.194226	-0.187607	-0.195173	-0.192335	0.00412208	44.0266	43.9094	380.646
1453	CUST_514_PI424984692	7532	9809	15811	44392	EBV	NC_007605	FW	43683	AAAAGCAACTACTGTTTATTTTCCAAAATGAGCTGGGTATAGTTGATGATCTGTAGGCGC	43742	23.6245	46.8958	27.0399				35.226	35.2189	37.6074				-0.1735	0.124358	-0.143268	-0.0641367	0.16394	23.1999	77.3158	31.0384				35.2476	40.7087	41.7285				-0.181643	0.278581	-0.128534	-0.0105317	0.251783	41.2262	41.8187	45.2356
1454	CUST_515_PI424984692	7925	10492	14212	41065	EBV	NC_007605	FW	43713	AGCTGGGTATAGTTGATGATCTGTAGGCGCAGCTCATCCCCACATTCCAGGTCCTTGATG	43772	46.0957	45.6374	37.561				37.6175	36.4967	38.4112				0.0882708	0.0970679	-0.00972038	0.0585394	0.0592782	98.5664	82.0202	24.8056				51.5583	42.3734	38.7563				0.28143	0.286828	-0.193793	0.124822	0.275941	64.2864	40.9253	945.262
1455	CUST_516_PI424984692	10108	14737	37229	43664	EBV	NC_007605	FW	43743	AGCTCATCCCCACATTCCAGGTCCTTGATGGCCTCGTAGATGGCATCTTCGTCGACATTG	43802	64.4483	91.95	97.9472				37.2002	146.357	79.1959				0.238666	-0.201863	0.0922893	0.0430308	0.224358	146.683	164.768	134.098				118.735	206.891	250.275				0.0918034	-0.0988664	-0.270996	-0.0926864	0.181479	144.012	176.626	75.6309
1456	CUST_517_PI424984692	9586	13566	19114	40708	EBV	NC_007605	FW	43773	GCCTCGTAGATGGCATCTTCGTCGACATTGACAGCCTTCTCATATACCGTGTCTCTGGGG	43832	23.5988	24.172	25.028				33.5389	32.3833	36.2408				-0.152659	-0.127008	-0.160773	-0.146813	0.0176252	25.9097	23.5062	34.3228				37.8115	39.9862	109.623				-0.164161	-0.230729	-0.504318	-0.299736	0.180273	41.2419	59.405	44.4207
1457	CUST_518_PI424984692	6446	8135	8889	42073	EBV	NC_007605	FW	43803	ACAGCCTTCTCATATACCGTGTCTCTGGGGCTGACCTTTATACAGAAGGCGTCCCCTACT	43862	89.0213	123.422	75.4543				91.4138	106.95	151.928				-0.0115174	0.0622152	-0.303952	-0.0844182	0.193664	147.144	166.733	173.317				107.915	80.0261	63.8564				0.134664	0.31879	0.433637	0.295697	0.150819	168.396	197.898	149.982
1458	CUST_519_PI424984692	5837	7164	20717	25290	EBV	NC_007605	FW	43833	CTGACCTTTATACAGAAGGCGTCCCCTACTAGGTCCACGGCCAGCTCGTAGGTGGGGCCT	43892	308.971	292.655	275.236				311.164	255.659	245.688				-0.00307107	0.0586957	0.0493226	0.0349824	0.0332868	379.844	357.298	301.409				366.671	461.987	383.23				0.0153281	-0.111599	-0.104303	-0.0668579	0.0712686	236.766	215.056	204.338
1459	CUST_520_PI424984692	7777	10183	19833	43997	EBV	NC_007605	FW	43863	AGGTCCACGGCCAGCTCGTAGGTGGGGCCTATGTTTTCACATAACAGTTTCAAGCAGGTC	43922	71.84	47.7246	41.8373				43.6405	34.9235	38.8619				0.216477	0.135624	0.0320398	0.128047	0.0924517	84.7708	67.1613	145.876				48.3227	79.8379	60.9576				0.244095	-0.07509	0.378956	0.182654	0.233175	36.7935	99.377	41.2314
1460	CUST_521_PI424984692	4039	4886	15725	26187	EBV	NC_007605	FW	43893	ATGTTTTCACATAACAGTTTCAAGCAGGTCTCTGGGATGTGAAGGGAGGTGCCCTGGAGC	43952	100.599	69.2763	60.3522				43.5683	2265.25	109.185				0.363422	-1.51453	-0.257468	-0.469526	0.956767	165.216	260.435	134.17				48.2854	151.669	130.447				0.534237	0.234803	0.0122236	0.260421	0.261948	88.8346	131.372	76.1675
1461	CUST_522_PI424984692	6047	7575	17187	20746	EBV	NC_007605	FW	43923	TCTGGGATGTGAAGGGAGGTGCCCTGGAGCAGGAGATGCATGATTAGGCGCCCTTTTCCA	43982	204.088	164.455	113.633				116.829	98.2758	183.991				0.242267	0.2236	-0.20929	0.0855255	0.255489	391.21	360.224	368.619				339.237	277.268	220.319				0.0619065	0.113672	0.223526	0.133035	0.0825314	180.726	190.947	205.547
1462	CUST_523_PI424984692	4428	5294	36053	44109	EBV	NC_007605	FW	43953	AGGAGATGCATGATTAGGCGCCCTTTTCCATTTGTGCTGAAGATGGGGCAGATGGTGCCA	44012	24.0799	36.9309	26.2315				37.4431	37.5319	36.0001				-0.191717	-0.00701042	-0.13748	-0.112069	0.094939	92.5904	103.268	134.216				140.035	92.4603	78.5883				-0.179669	0.0480113	0.232446	0.0335961	0.206435	42.2285	43.0899	49.5239
1463	CUST_524_PI424984692	3926	4640	13961	30875	EBV	NC_007605	FW	43983	TTTGTGCTGAAGATGGGGCAGATGGTGCCACAAAAGTGTCCGGTGACCAGGTAAGCGTAG	44042	24.4203	23.7825	24.3422				37.7189	33.902	34.1298				-0.188808	-0.153968	-0.146774	-0.163183	0.0224812	63.1205	87.4637	28.412				42.3499	87.7518	38.562				0.173318	-0.00142834	-0.132658	0.0130771	0.153503	42.9964	40.8479	41.8719
1464	CUST_525_PI424984692	4607	5486	32210	38471	EBV	NC_007605	FW	44013	CAAAAGTGTCCGGTGACCAGGTAAGCGTAGAGAAGGCTGGGTTGGGAAAGTCCAGCCTTT	44072	24.1725	24.2855	24.3654				37.2441	33.735	36.1889				-0.187737	-0.142734	-0.171802	-0.167424	0.0228188	122.352	101.753	98.6662				50.9721	48.1601	140.382				0.380279	0.32486	-0.153144	0.183999	0.293286	42.5439	42.9703	43.2698
1465	CUST_526_PI424984692	10357	15276	20117	43217	EBV	NC_007605	FW	44043	AGAAGGCTGGGTTGGGAAAGTCCAGCCTTTACTGCACTGGGAGAGCTGCTGAGCAGAGAC	44102	23.7639	23.6588	26.1644				33.1412	31.8394	37.5651				-0.14445	-0.128973	-0.157074	-0.143499	0.0140745	94.3916	23.249	56.3089				47.651	37.5996	45.9005				0.296861	-0.208779	0.0887593	0.058947	0.254135	41.6282	41.2632	44.7536
1466	CUST_527_PI424984692	4906	5854	26394	38943	EBV	NC_007605	FW	44073	ACTGCACTGGGAGAGCTGCTGAGCAGAGACACATAGAAGGTCTTGTTGGGTATTATCTTG	44132	24.8854	23.6821	25.2442				38.0057	32.0946	36.7529				-0.183905	-0.132012	-0.16313	-0.159682	0.0261175	43.8597	57.7064	58.547				44.4618	42.5541	113.338				-0.00592178	0.132283	-0.286871	-0.0535036	0.21359	43.3574	41.1551	43.7205
1467	CUST_528_PI424984692	1803	2187	27391	39757	EBV	NC_007605	FW	44103	ACATAGAAGGTCTTGTTGGGTATTATCTTGTGGACATTGTTGAAGAAGGAGAGCTGGGTG	44162	25.4682	97.8038	24.5334				39.141	59.0915	36.3467				-0.186633	0.218831	-0.170707	-0.0461696	0.229635	29.063	174.737	66.0775				38.635	194.291	45.7458				-0.12364	-0.0460679	0.159702	-0.00333522	0.146425	44.7321	95.9539	43.8822
1468	CUST_529_PI424984692	9867	14226	14748	28567	EBV	NC_007605	FW	44133	TGGACATTGTTGAAGAAGGAGAGCTGGGTGGAGCTAAACTCCTGAGGCACATGAACCTGG	44192	31.3246	23.5394	24.6313				34.5936	33.0386	32.8704				-0.04311	-0.147226	-0.125318	-0.105218	0.0548911	79.3395	90.8341	55.3962				57.2502	45.0152	42.2295				0.141712	0.304889	0.117864	0.188155	0.101795	40.7408	40.8852	42.3723
1469	CUST_530_PI424984692	7317	9387	16309	39938	EBV	NC_007605	FW	44163	GAGCTAAACTCCTGAGGCACATGAACCTGGGACCTATTGATGCAGATCTCGCAGTGAGAC	44222	23.644	26.2573	24.708				35.3825	33.4284	36.2479				-0.175068	-0.104865	-0.166446	-0.148793	0.038286	68.2332	120.017	73.521				42.0404	86.4909	47.0991				0.210329	0.142274	0.193398	0.182001	0.0354305	40.0024	49.9434	44.138
1470	CUST_531_PI424984692	11097	17008	26126	33285	EBV	NC_007605	FW	44193	GACCTATTGATGCAGATCTCGCAGTGAGACCCCAGAGTCAGGCTGTGGCCGAAGGGAGAC	44252	96.1449	64.6946	77.3266				38.2683	36.2588	38.8984				0.400086	0.251454	0.298397	0.316646	0.075978	120.26	122.106	152.217				150.876	104.764	126.435				-0.0984998	0.0665229	0.080595	0.0162061	0.099587	77.2468	63.9674	82.0613
1471	CUST_532_PI424984692	4003	4864	7940	40598	EBV	NC_007605	FW	44283	CACAGTGACAGTGGGAGAAACACGGCCTCTGAGACATGTATGGGGGTGTTCATCTCACGC	44342	298.136	351.058	291.281				253.2	331.789	306.743				0.070951	0.0245159	-0.0224622	0.0243349	0.0467069	403.037	468.954	397.284				564.225	519.672	427.059				-0.146107	-0.0445989	-0.0313876	-0.0740312	0.0627682	294.082	350.637	292.338
1472	CUST_533_PI424984692	12027	19687	22589	45081	EBV	NC_007605	FW	44313	GAGACATGTATGGGGGTGTTCATCTCACGCAGAAAATCTTTGCCCAGCTCAAAGTTGGCA	44372	80.9473	51.6409	73.3637				71.0939	34.7738	41.6728				0.0563698	0.171741	0.245629	0.157913	0.0953841	93.5433	86.2257	128.303				46.1887	175.784	231.366				0.306477	-0.309341	-0.256062	-0.0863087	0.341204	57.7711	63.3889	65.5333
1473	CUST_534_PI424984692	775	993	27406	43479	EBV	NC_007605	FW	44343	AGAAAATCTTTGCCCAGCTCAAAGTTGGCAGAGATTCCCCTGAAGAAGTCCCGTAGTGAA	44402	29.688	23.8349	25.6852				39.8239	32.5581	43.8401				-0.127563	-0.135446	-0.232188	-0.165066	0.058263	88.2843	59.6709	43.0164				96.4687	63.4512	44.3988				-0.0385032	-0.0266768	-0.0137369	-0.0263056	0.0123874	45.1058	40.5	44.9768
1474	CUST_535_PI424984692	1619	1916	2959	38715	EBV	NC_007605	FW	44373	GAGATTCCCCTGAAGAAGTCCCGTAGTGAAAAATGGGATCTGTCTACACCATGTCTGGTG	44432	25.131	45.716	23.7315				38.4605	41.8027	54.6294				-0.184805	0.0388644	-0.362102	-0.169347	0.200929	68.4195	24.4507	50.8064				157.476	38.7649	43.4027				-0.362035	-0.200147	0.068402	-0.164593	0.21741	41.8433	44.8634	43.1937
1475	CUST_536_PI424984692	10287	15030	30806	38668	EBV	NC_007605	FW	44403	AAATGGGATCTGTCTACACCATGTCTGGTGTGCCGGGAACATATTGATCGGGCCACACTG	44462	24.0408	23.9275	24.6223				33.4834	33.6282	35.8707				-0.143881	-0.147807	-0.163411	-0.1517	0.0103305	35.0367	68.0105	63.6117				42.545	43.9089	45.8347				-0.0843257	0.190024	0.142343	0.0826804	0.146583	39.9544	41.5824	43.8802
1476	CUST_537_PI424984692	8404	11244	21382	42847	EBV	NC_007605	FW	44433	TGCCGGGAACATATTGATCGGGCCACACTGCCAACCCTTTCCATTCTTCCCAGCTCTGAG	44492	317.325	299.792	270.864				257.745	274.367	193.778				0.0903146	0.0384891	0.145446	0.0914165	0.0534869	240.023	185.284	194.028				386.467	340.074	492.686				-0.206859	-0.263735	-0.404706	-0.291767	0.101859	143.231	123.88	191.771
1477	CUST_538_PI424984692	3279	3816	27268	32172	EBV	NC_007605	FW	44463	CCAACCCTTTCCATTCTTCCCAGCTCTGAGCGAGATTTTCCACACCTGGACACCGACTTC	44522	81.0426	69.3835	73.2804				44.0256	100.929	38.4092				0.265009	-0.162761	0.280552	0.1276	0.25158	122.419	58.2326	139.054				173.51	184.705	171.232				-0.151477	-0.501312	-0.0904019	-0.247731	0.221721	66.7931	77.6724	92.2815
1478	CUST_539_PI424984692	12442	20957	21136	24279	EBV	NC_007605	FW	44493	CGAGATTTTCCACACCTGGACACCGACTTCACGCTATGCGCCGAGGCCTTTGAGGCCGTG	44552	23.6049	23.6465	35.8023				31.6861	31.7213	36.7921				-0.127866	-0.127583	-0.0118431	-0.0890973	0.0669043	83.7391	58.799	99.1506				44.9961	43.4473	46.51				0.269754	0.131407	0.32875	0.243303	0.101295	40.9127	41.2319	68.2616
1479	CUST_540_PI424984692	6048	7491	20552	33447	EBV	NC_007605	FW	44518	ACTTCACGCTATGCGCCGAGGCCTTTGAGGCCGTGTAGTTTCTGTGGTGCGGATGCATTA	44577	24.028	23.9014	23.9185				36.6823	32.0379	34.4458				-0.183738	-0.127242	-0.158402	-0.156461	0.0282982	38.6098	23.4123	49.196				36.2424	38.7791	42.0446				0.0274811	-0.219154	0.06822	-0.0411509	0.155495	41.8631	33.7267	42.0242
1480	CUST_541_PI424984692	11479	18120	31236	41915	EBV	NC_007605	FW	44523	ACGCTATGCGCCGAGGCCTTTGAGGCCGTGTAGTTTCTGTGGTGCGGATGCATTAGGCGG	44582	24.0926	23.8252	25.9775				32.8531	33.5938	36.818				-0.134692	-0.149222	-0.151463	-0.145126	0.0091049	21.5355	79.7862	45.176				77.6985	52.9652	42.815				-0.557257	0.177937	0.0233118	-0.11867	0.387616	40.9897	41.6672	114.502
1481	CUST_542_PI424984692	11859	19170	22615	32125	EBV	NC_007605	FW	44553	TAGTTTCTGTGGTGCGGATGCATTAGGCGGCGCAATGCGGGATCTGCCGGTCGCTGTTGG	44612	24.5265	43.325	24.3135				32.0445	34.1438	33.6947				-0.116119	0.103426	-0.141714	-0.0514689	0.134752	90.8002	73.665	71.1184				45.3886	42.6284	52.762				0.30114	0.237562	0.129661	0.222788	0.086689	42.0771	46.5462	33.5507
1482	CUST_543_PI424984692	14632	39748	40345	41481	EBV	NC_007605	FW	44613	CGTGCATTCACGGCATCTGGGGTGACCGGGGCCATCGGGTTTACTTTTCACACGTAGACC	44672	151.85	146.929	157.581				190.031	144.437	175.819				-0.0974098	0.00743115	-0.047561	-0.0458466	0.0524415	194.792	188.925	197.517				155.013	158.093	259.755				0.0992027	0.0773758	-0.118959	0.0192064	0.120152	140.504	149.15	141.125
1483	CUST_544_PI424984692	9178	12716	15941	38720	EBV	NC_007605	FW	44643	GCCATCGGGTTTACTTTTCACACGTAGACCTGGGAAGTTTGATAGGACTGTACCAGGTCA	44702	23.6148	23.5513	24.52				33.8969	32.6384	36.443				-0.156975	-0.141714	-0.172094	-0.156928	0.0151903	23.1828	48.4357	43.2229				37.0653	77.4131	42.3034				-0.203801	-0.203649	0.00933833	-0.132704	0.123012	41.3209	40.9145	43.2516
1484	CUST_545_PI424984692	2239	2700	11892	20378	EBV	NC_007605	FW	44673	TGGGAAGTTTGATAGGACTGTACCAGGTCAAGGCCGTGGATGCGCAGGACCACGTCCAGT	44732	101.788	129.099	135.232				104.718	169.97	38.4993				-0.0123239	-0.119448	0.545627	0.137952	0.357097	299.971	287.472	254.636				169.804	116.75	158.633				0.247133	0.391337	0.205528	0.281333	0.0975116	391.041	401.563	346.47
1485	CUST_546_PI424984692	8590	11660	12803	15630	EBV	NC_007605	FW	44703	AGGCCGTGGATGCGCAGGACCACGTCCAGTTCCTTAGTGACATCCACGAGGATTGTTTTG	44762	36.7503	60.5348	71.2475				36.689	57.0868	50.0849				0.000724541	0.025469	0.153062	0.059752	0.0817508	170.512	230.444	189.697				54.8485	50.7093	54.4313				0.492591	0.657478	0.542211	0.564093	0.0845935	290.077	265.225	244.269
1486	CUST_547_PI424984692	4127	5027	27753	33421	EBV	NC_007605	FW	44733	TCCTTAGTGACATCCACGAGGATTGTTTTGCCCACTCTGGCCACTTGTGTGGATTTAAAT	44792	48.4862	50.3409	57.6512				47.6801	35.3319	38.5519				0.00728063	0.153754	0.174763	0.111932	0.0912377	100.269	85.5063	72.6035				41.7494	45.1012	44.9942				0.380518	0.27781	0.207801	0.28871	0.0868727	76.1572	91.5857	65.3908
1487	CUST_548_PI424984692	6183	7675	34322	40427	EBV	NC_007605	FW	44763	CCCACTCTGGCCACTTGTGTGGATTTAAATATGTACACAAGCGTAATTAACGAGTCACAG	44822	30.2041	106.414	51.718				38.6208	40.5575	39.825				-0.106756	0.418927	0.113485	0.141885	0.26399	70.8217	111.81	56.8133				41.0304	47.8963	44.8005				0.23706	0.368179	0.103167	0.236136	0.132508	41.589	90.1794	41.2799
1488	CUST_549_PI424984692	6424	8118	31980	44177	EBV	NC_007605	FW	44793	ATGTACACAAGCGTAATTAACGAGTCACAGACCCCCTGTTCCAGATTCTGACCGGCTGCA	44852	235.318	179.509	218.991				166.579	213.532	206.384				0.150035	-0.0753779	0.025749	0.0334686	0.112904	396.955	363.507	359.003				280.723	344.957	418.387				0.150463	0.0227485	-0.0664793	0.0355776	0.109039	293.803	289.614	278.623
1489	CUST_550_PI424984692	11566	18224	30882	41948	EBV	NC_007605	FW	44823	ACCCCCTGTTCCAGATTCTGACCGGCTGCAAGCGCTGCCTTAAAGGCCTGGAAGCTGGGT	44882	272.033	238.444	250.803				200.738	193.83	253.852				0.131992	0.0899647	-0.00524804	0.0722364	0.0703168	439.685	387.912	370.217				397.115	319.007	371.058				0.0442256	0.0849327	-0.000985911	0.0427241	0.042979	340.059	316.409	320.633
1490	CUST_551_PI424984692	9233	12859	19717	21244	EBV	NC_007605	FW	44853	AGCGCTGCCTTAAAGGCCTGGAAGCTGGGTGGGTAAATCTGACCAAACAGCACGCTCGGA	44912	23.2854	33.2562	24.4398				40.9431	48.0838	32.0769				-0.245097	-0.160126	-0.118095	-0.174439	0.0646993	80.684	127.007	107.004				148.132	79.7337	50.9236				-0.263862	0.202186	0.322482	0.0869352	0.309696	40.8582	61.639	73.2764
1491	CUST_552_PI424984692	2851	3394	38676	40441	EBV	NC_007605	FW	44883	GGGTAAATCTGACCAAACAGCACGCTCGGATTCGTGATGCTGTGGTTGATGGCACACAGG	44942	25.6589	48.5195	24.7121				38.8894	37.2022	36.4369				-0.180594	0.115348	-0.168632	-0.0779593	0.167516	60.7379	129.14	28.8481				47.2281	153.106	40.6839				0.10926	-0.0739312	-0.149306	-0.0379924	0.132976	45.6883	44.4969	44.1765
1492	CUST_553_PI424984692	489	565	36765	44055	EBV	NC_007605	FW	44913	TTCGTGATGCTGTGGTTGATGGCACACAGGGGGTCGCAGAACAGGTGCTTGTGGAAGTCT	44972	85.3516	68.2617	27.4586				44.3571	72.2609	50.1003				0.284248	-0.024726	-0.261162	-0.00054643	0.273508	183.261	148.304	170.721				130.387	153.025	158.628				0.147834	-0.0136084	0.0319071	0.0553777	0.0832411	187.025	197.9	183.6
1493	CUST_554_PI424984692	7507	9788	39877	44191	EBV	NC_007605	FW	45003	AGCCTGGGGCATGGCACATCCAGCAGCGTGTTTTGGGTCTTGATGAGGAACACGATCCTG	45062	68.7427	52.1625	26.1907				40.1123	81.4865	36.0991				0.233949	-0.193727	-0.139349	-0.0330422	0.232815	130.208	122.292	164.272				87.2311	49.2808	55.7707				0.173966	0.39472	0.469156	0.345948	0.15352	75.816	116.947	68.7171
1494	CUST_555_PI424984692	3993	4773	9417	10110	EBV	NC_007605	FW	45033	TTTTGGGTCTTGATGAGGAACACGATCCTGTCTAGGATTTTGATGTTGTTGCCGAACGAG	45092	24.2647	24.1669	24.6648				37.7382	36.02	35.7121				-0.191806	-0.173322	-0.160737	-0.175289	0.0156275	23.5799	23.5949	23.6712				33.3234	39.3178	42.1104				-0.150208	-0.221771	-0.250169	-0.207383	0.0515101	42.5175	42.725	43.7864
1495	CUST_556_PI424984692	4452	5307	5524	29683	EBV	NC_007605	FW	45063	TCTAGGATTTTGATGTTGTTGCCGAACGAGTCAAGAATCAGGCTCTTGAAGCGGTCAAGG	45122	24.098	25.3608	24.3579				37.2373	37.6801	33.7276				-0.188997	-0.17195	-0.141345	-0.167431	0.0241453	23.4987	48.9711	24.9689				35.0279	47.5939	37.5828				-0.17337	0.0123883	-0.177589	-0.112857	0.108486	42.3478	40.6105	41.7941
1496	CUST_557_PI424984692	13350	24631	31557	35459	EBV	NC_007605	FW	45150	AGGCTCTCGCAGAGTGGGCAGATGGTCCGTGAGGCATTCTTGTGCCTTAGTCCAAACATG	45209	23.6423	24.3156	24.7552				34.6294	34.3588	35.7501				-0.165756	-0.150153	-0.159612	-0.158507	0.0078601	23.3581	52.9528	74.3876				38.0937	42.6474	45.4312				-0.212415	0.093997	0.214146	0.0319094	0.219954	51.0957	41.8992	42.8927
1497	CUST_558_PI424984692	4971	6066	30922	38370	EBV	NC_007605	FW	45153	CTCTCGCAGAGTGGGCAGATGGTCCGTGAGGCATTCTTGTGCCTTAGTCCAAACATGGGG	45212	23.9532	23.7973	33.8353				36.9823	33.3276	38.0828				-0.188631	-0.146277	-0.0513585	-0.128756	0.0702938	57.0817	26.4573	41.5161				40.0612	38.4064	86.2669				0.153773	-0.161859	-0.317628	-0.108571	0.240176	42.0263	42.3187	43.074
1498	CUST_559_PI424984692	4043	4888	7945	41216	EBV	NC_007605	FW	45273	AACTCCGCCAGCTCATCGCCGCTGTATTCCGCGTTTAAACCGATAGCATGGTGGCCTGGC	45332	575.572	584.171	554.769				572.64	555.449	528.082				0.00221851	0.0218955	0.021411	0.015175	0.0112233	477.561	504.641	381.229				866.197	900.638	831.249				-0.258588	-0.251568	-0.338545	-0.2829	0.0483176	380.972	350.366	320.292
1499	CUST_560_PI424984692	10055	14520	31205	38797	EBV	NC_007605	FW	45274	ACTCCGCCAGCTCATCGCCGCTGTATTCCGCGTTTAAACCGATAGCATGGTGGCCTGGCC	45333	712.137	711.227	667.954				702.712	663.5	600.291				0.00578575	0.030167	0.0463847	0.0274458	0.0204358	739.599	610.088	594.581				963.487	1016.53	875.729				-0.114849	-0.221729	-0.168159	-0.168246	0.0534397	337.948	411.458	399.322
1500	CUST_561_PI424984692	2247	2704	14553	44084	EBV	NC_007605	FW	45363	CCTAATAGTAGTCCACAGTAGTCGGCCTTGGTTGTAATTTCAGGAGAGAGTCCTCCCTTT	45422	25.5133	23.8608	25.5817				39.2463	33.7583	46.4385				-0.187031	-0.150696	-0.258949	-0.198892	0.0550924	66.2158	88.8064	103.335				45.3613	86.8475	51.2826				0.164277	0.00968724	0.304278	0.159414	0.147355	45.0194	40.8851	45.4383
1501	CUST_562_PI424984692	13000	23209	31448	37284	EBV	NC_007605	FW	45393	GTTGTAATTTCAGGAGAGAGTCCTCCCTTTTCGGCCCTGAGAAATGGATGCTGAACTCGG	45452	195.649	231.126	237.405				194.651	323.011	243.166				0.00222033	-0.145369	-0.0104134	-0.0511872	0.0818077	247.243	302.755	309.868				410.674	392.424	417.182				-0.220374	-0.112664	-0.129149	-0.154062	0.058016	281.795	318.163	274.903
1502	CUST_563_PI424984692	13319	24474	34753	39866	EBV	NC_007605	FW	45423	TCGGCCCTGAGAAATGGATGCTGAACTCGGTTTCTGGTAGGCAGGTGGCAGCACAGGGCG	45482	64.0457	58.5551	397.058				35.71	51.1723	308.345				0.2537	0.0585295	0.109817	0.140682	0.10118	182.438	193.927	252.04				142.732	222.527	207.658				0.106595	-0.0597461	0.0841209	0.0436565	0.0902516	83.2452	64.1282	104.918
1503	CUST_564_PI424984692	5882	7285	21098	24785	EBV	NC_007605	FW	45513	ACATCCTGGGAATCTTTGCAGGTTCTGGGTCCAGGGAGGGTAAGAAAAGTGGGGGTGGTT	45572	171.006	176.453	188.381				253.053	220.006	229.235				-0.170199	-0.0958062	-0.0852445	-0.117083	0.0463019	219.734	240.861	265.16				436.634	397.341	417.597				-0.29822	-0.217397	-0.19725	-0.237623	0.0534374	124.822	148.53	168.441
1504	CUST_565_PI424984692	14505	35352	39548	39979	EBV	NC_007605	FW	45543	CCAGGGAGGGTAAGAAAAGTGGGGGTGGTTCTGGGCCACATGGACTTGAAGCAGAAGTTG	45602	377.292	351.678	384.082				371.41	430.353	373.283				0.00682354	-0.0876794	0.0123864	-0.0228231	0.056236	559.437	563.69	511.218				841.374	881.369	844.627				-0.177238	-0.194118	-0.218059	-0.196472	0.020512	367.762	380.277	394.386
1505	CUST_566_PI424984692	4797	5781	33881	39775	EBV	NC_007605	FW	45573	CTGGGCCACATGGACTTGAAGCAGAAGTTGGCCGGGGACTGGCCGGTGAGGATGGATTTC	45632	86.9539	43.109	52.1442				59.003	36.8266	67.2484				0.168415	0.0684061	-0.110476	0.042115	0.141292	134.814	139.373	130.256				271.835	48.6883	59.5609				-0.304572	0.456752	0.339836	0.164005	0.409989	70.1021	42.2355	67.8136
1506	CUST_567_PI424984692	5316	6464	33985	39686	EBV	NC_007605	FW	45603	GCCGGGGACTGGCCGGTGAGGATGGATTTCAGAAACTCCAATTTGTAGTAGCCGAGGTTG	45662	51.2012	66.2066	58.6102				39.9603	44.6992	39.7755				0.107652	0.170601	0.168357	0.14887	0.0357138	139.731	149.939	163.555				160.265	49.7565	52.3035				-0.059546	0.479066	0.495134	0.304885	0.315709	85.1627	63.917	57.9778
1507	CUST_568_PI424984692	1548	1877	20772	37823	EBV	NC_007605	FW	45633	AGAAACTCCAATTTGTAGTAGCCGAGGTTGGCATTTCTAATCATGTCAGAAGAGGACACA	45692	24.956	23.7727	24.7524				38.1622	32.046	35.4451				-0.184457	-0.129696	-0.155938	-0.156697	0.0273884	48.6411	23.373	72.49				36.9939	36.2522	46.7696				0.118873	-0.19062	0.190315	0.0395225	0.202485	43.7782	40.7189	43.7908
1508	CUST_569_PI424984692	13706	26685	28298	39228	EBV	NC_007605	FW	45663	GCATTTCTAATCATGTCAGAAGAGGACACAGGGAGGAAGCACCGGCAAATGTAAAAGTGA	45722	24.3947	24.2176	24.6751				32.2921	32.6491	36.6785				-0.121801	-0.12974	-0.172153	-0.141231	0.027072	55.6491	51.7572	71.1865				56.3978	43.9627	64.4062				-0.00580402	0.0708859	0.0434698	0.0361839	0.0388607	42.7353	42.6313	43.3752
1509	CUST_570_PI424984692	6598	8418	8666	9047	EBV	NC_007605	FW	45693	GGGAGGAAGCACCGGCAAATGTAAAAGTGAAGCTGGATGTCAATGGCAAGAATCCTGGAG	45752	75.6123	48.3948	50.605				40.6661	56.2901	38.7171				0.26936	-0.0656337	0.116291	0.106672	0.167704	139.276	151.963	144.695				262.123	312.857	120.375				-0.27463	-0.313607	0.0799161	-0.16944	0.216827	63.3621	71.7957	41.398
1510	CUST_571_PI424984692	7197	9209	9995	29046	EBV	NC_007605	FW	45723	AGCTGGATGTCAATGGCAAGAATCCTGGAGGGCATGAAGAGGGAATCCAACCCCCCGGCC	45782	42.9788	34.4415	22.4857				38.1384	36.7107	56.6602				0.0518919	-0.0277112	-0.401372	-0.12573	0.242008	161.135	117.143	91.4495				53.9005	98.2446	71.8898				0.475596	0.0764065	0.104514	0.218839	0.222802	45.4642	41.6408	41.4791
1511	CUST_572_PI424984692	4401	5361	19695	38141	EBV	NC_007605	FW	45753	GGCATGAAGAGGGAATCCAACCCCCCGGCCATGGGGAAGTATTTTATCAGGATGTGTAAA	45812	157.571	102.874	106.284				122.057	116.464	64.3159				0.110914	-0.0538866	0.218149	0.0917255	0.137029	240.911	189.766	232.435				265.791	149.684	360.452				-0.0426842	0.103042	-0.190546	-0.0433958	0.146795	87.1169	88.9615	127.067
1512	CUST_573_PI424984692	4231	5005	12569	34593	EBV	NC_007605	FW	45783	ATGGGGAAGTATTTTATCAGGATGTGTAAAAAGTCCATGCCTGTGATGAGGCTAGAGATC	45842	25.0907	28.4034	24.5094				38.3955	35.2371	34.4352				-0.184768	-0.0936294	-0.147671	-0.142023	0.0458311	24.1436	65.636	101.668				40.3807	105.559	136.55				-0.223372	-0.206355	-0.128109	-0.185945	0.0508052	44.5991	42.855	67.4144
1513	CUST_574_PI424984692	10948	16666	19352	21241	EBV	NC_007605	FW	45813	AAGTCCATGCCTGTGATGAGGCTAGAGATCCAGGCTCGTGGGGCATTTAGACAGTAGTAG	45872	37.7342	23.6656	29.7177				35.4955	31.9597	32.8784				0.0265613	-0.130485	-0.0438953	-0.0492731	0.0786613	101.145	121.211	70.3426				106.617	48.4435	47.4508				-0.0228791	0.398307	0.170975	0.182134	0.210814	41.4672	74.1077	50.7061
1514	CUST_575_PI424984692	13250	24152	25149	25763	EBV	NC_007605	FW	45843	CAGGCTCGTGGGGCATTTAGACAGTAGTAGCAGAGCAGGGCATAGTCCTCAAAGAAGGCC	45902	24.4199	42.4811	38.301				32.4808	34.2973	34.1974				-0.123884	0.0929363	0.0492165	0.00608973	0.114663	89.8401	101.486	87.5307				44.681	106.079	56.2087				0.303347	-0.0192204	0.192357	0.158828	0.163877	41.5408	66.5524	34.6754
1515	CUST_576_PI424984692	5956	7340	13854	21571	EBV	NC_007605	FW	45873	CAGAGCAGGGCATAGTCCTCAAAGAAGGCCACGGGGGCATCTGAGTGATTGACCAGGGTG	45932	47.8775	27.9678	23.8608				39.4453	34.2627	31.9211				0.0841365	-0.0881636	-0.126392	-0.043473	0.112154	124.1	110.799	109.614				53.1701	54.0801	95.5278				0.368105	0.311497	0.0597377	0.246447	0.164153	67.0178	50.2497	41.7754
1516	CUST_577_PI424984692	3342	4022	5891	37349	EBV	NC_007605	FW	45903	ACGGGGGCATCTGAGTGATTGACCAGGGTGTCGAGCAGATCACAAACTCGGCAGGTGCTG	45962	24.3061	23.9828	24.5377				37.8114	37.1549	36.3859				-0.191908	-0.190117	-0.1711	-0.184375	0.0115316	128.876	108.185	67.4943				44.4341	62.9618	44.9868				0.462456	0.235091	0.176182	0.291243	0.151172	49.3019	50.6574	42.8098
1517	CUST_578_PI424984692	213	307	32736	35607	EBV	NC_007605	FW	45911	ATCTGAGTGATTGACCAGGGTGTCGAGCAGATCACAAACTCGGCAGGTGCTGGCTGGAGA	45970	68.3376	45.0669	24.2492				43.2488	36.9931	34.9688				0.198686	0.0857371	-0.158984	0.0418132	0.182836	179.265	111.323	152.494				192.661	77.2047	123.506				-0.0312994	0.158943	0.0915655	0.0730696	0.0964604	45.1914	42.6063	50.0213
1518	CUST_579_PI424984692	10802	16234	36879	39630	EBV	NC_007605	FW	45933	TCGAGCAGATCACAAACTCGGCAGGTGCTGGCTGGAGAGAGGGACTCGTAGGTGTGGACG	45992	110.071	88.4014	89.9547				78.9127	58.7827	42.802				0.144525	0.17721	0.32256	0.214765	0.0947732	332.229	243.524	213.899				260.001	183.757	123.898				0.106463	0.122297	0.237144	0.155301	0.0713186	128.438	119.717	124.438
1519	CUST_580_PI424984692	8515	11514	14989	44394	EBV	NC_007605	FW	45993	AGTGGTGGGTAGGCTATGCCTTCTTCCGCGTTGGCTGGAAGATAGGAGTGGGCCATCAAA	46052	35.1491	34.7824	36.2639				36.0058	34.82	38.9402				-0.0104578	-0.000469472	-0.0309229	-0.01395	0.0155242	93.7244	137.292	120.39				113.198	140.865	116.97				-0.0819875	-0.0111601	0.0125144	-0.0268777	0.0491725	39.1726	55.2306	302.447
1520	CUST_581_PI424984692	1900	2332	5084	17890	EBV	NC_007605	FW	46023	TTGGCTGGAAGATAGGAGTGGGCCATCAAAAGGCCGACTGCCTCGAACTGGCTTTTCAGA	46082	24.836	99.5828	23.5917				38.2025	154.702	32.201				-0.18701	-0.191312	-0.13511	-0.171144	0.0312804	32.7155	47.3517	23.0996				36.7522	43.83	37.4193				-0.0505298	0.0335637	-0.209491	-0.0754856	0.123434	43.5565	134.265	40.721
1521	CUST_582_PI424984692	9135	12678	16165	18181	EBV	NC_007605	FW	46053	AGGCCGACTGCCTCGAACTGGCTTTTCAGATTGTCCACGGTCCAGGGCACAAAGTCCTCC	46112	53.1705	24.02	28.3529				37.7422	33.3146	33.1947				0.148843	-0.142063	-0.068471	-0.0205637	0.151254	53.5774	73.7459	64.8016				91.3636	41.9322	47.5915				-0.231792	0.24519	0.134056	0.0491516	0.249569	41.131	40.9801	42.5581
1522	CUST_583_PI424984692	6383	8090	23078	33646	EBV	NC_007605	FW	46083	TTGTCCACGGTCCAGGGCACAAAGTCCTCCATCTTTGGAGTTCTGCCCGCGATCTGTGCC	46142	50.2348	57.3621	65.4126				39.6169	35.0451	38.3494				0.103124	0.213997	0.231903	0.183008	0.0697586	114.11	65.0845	121.711				95.7521	43.2246	53.9844				0.076177	0.177747	0.353063	0.202329	0.14007	97.7095	47.0723	106.758
1523	CUST_584_PI424984692	8805	12036	16856	17706	EBV	NC_007605	FW	46093	TCCAGGGCACAAAGTCCTCCATCTTTGGAGTTCTGCCCGCGATCTGTGCCACCTCTGTTA	46152	362.407	335.835	404.918				355.405	322.867	337.595				0.00847317	0.0171015	0.0789709	0.0348485	0.0384538	226.583	281.915	250.665				472.491	315.41	546.646				-0.319166	-0.0487578	-0.338613	-0.235512	0.162026	365.171	320.42	297.51
1524	CUST_585_PI424984692	7695	10023	28304	41660	EBV	NC_007605	FW	46113	ATCTTTGGAGTTCTGCCCGCGATCTGTGCCACCTCTGTTACGCCACTCCTCGTGAGGGGG	46172	2060.09	2156.92	2153.82				2310.1	2254.55	2398.04				-0.0497444	-0.0192254	-0.046647	-0.0385389	0.0167975	1459.33	1341.69	1491.56				2693.97	2756.58	2912.88				-0.26624	-0.312717	-0.290681	-0.289879	0.0232493	1606.02	1541.72	1107.7
1525	CUST_586_PI424984692	6096	7608	12741	14981	EBV	NC_007605	FW	46173	CAGCTGGACAGTCTTTTTCCGGTCAGGGGGTTTGGCTCGTTTGCGCTCGTGACTTTGTGA	46232	32.9075	36.6766	20.7298				64.4885	41.3977	157.69				-0.292187	-0.0525866	-0.881208	-0.408661	0.426413	104.122	135.848	108.807				95.652	53.3963	422.372				0.0368486	0.405542	-0.589039	-0.0488826	0.502802	91.6325	54.1851	78.7606
1526	CUST_587_PI424984692	5863	7270	29059	31919	EBV	NC_007605	FW	46203	TTTGGCTCGTTTGCGCTCGTGACTTTGTGAGCCATGACACATCTGGGTGGCAAGGTGAGG	46262	23.8914	24.0372	23.799				36.4061	32.8447	33.7669				-0.182932	-0.135582	-0.151932	-0.156816	0.0240499	93.3257	71.1005	98.908				44.6423	48.4562	46.3379				0.320255	0.166523	0.329295	0.272025	0.0914784	42.0135	42.4825	41.8006
1527	CUST_588_PI424984692	2444	2906	9767	40127	EBV	NC_007605	FW	46233	GCCATGACACATCTGGGTGGCAAGGTGAGGTCTTCTGGGTTTTTAATACCGGGGTCGGCA	46292	80.0077	83.2598	78.8861				56.1174	94.8961	44.1214				0.154034	-0.056813	0.252351	0.116524	0.157958	95.0684	119.066	90.6457				41.6688	52.7472	121.857				0.358225	0.353588	-0.128504	0.194436	0.279684	107.969	70.2568	370.664
1528	CUST_589_PI424984692	4777	5683	26264	27101	EBV	NC_007605	FW	46263	TCTTCTGGGTTTTTAATACCGGGGTCGGCACCAGTTTCTGGGACACCGCCACAAGGACAA	46322	29.8328	77.8184	30.21				38.8957	85.2341	33.2761				-0.115207	-0.0395308	-0.0419817	-0.0655732	0.0430018	40.7356	70.8154	75.1568				43.7	119.179	45.8573				-0.0305072	-0.226071	0.214559	-0.0140062	0.220778	44.1826	185.48	41.5862
1529	CUST_590_PI424984692	10449	15460	25557	29860	EBV	NC_007605	FW	46293	CCAGTTTCTGGGACACCGCCACAAGGACAAGGTGGGCTAGCAAGTTCTCGAGTCTACGAA	46352	24.2757	23.6478	24.1677				33.402	31.8911	33.6761				-0.138599	-0.129879	-0.144086	-0.137522	0.00716432	64.509	74.0188	48.1319				47.8213	98.8058	41.765				0.129999	-0.12544	0.0616203	0.0220598	0.132235	42.6469	41.4532	41.5814
1530	CUST_591_PI424984692	7107	9144	15239	25860	EBV	NC_007605	FW	46323	GGTGGGCTAGCAAGTTCTCGAGTCTACGAAGACTCCGGGGGCAGTCTTTTGAGTTTCTCG	46382	28.9506	23.7465	24.2205				47.2826	33.3667	32.7483				-0.213043	-0.147713	-0.131006	-0.163921	0.0433539	92.1629	53.3543	46.5303				66.0292	40.383	41.0249				0.14482	0.120971	0.0546887	0.106826	0.0467006	69.3818	40.7394	41.3063
1531	CUST_592_PI424984692	13602	26115	26598	39372	EBV	NC_007605	FW	46353	GACTCCGGGGGCAGTCTTTTGAGTTTCTCGCCTATGATCCACCCCAATCTCGCCCCCCTA	46412	105.796	83.3535	99.6868				38.4532	99.8419	166.208				0.439538	-0.0783892	-0.222014	0.0463783	0.347977	196.77	200.244	184.672				57.9965	122.162	163.152				0.530558	0.214624	0.0538079	0.26633	0.242544	95.0486	138.663	121.219
1532	CUST_593_PI424984692	9332	12965	36140	39834	EBV	NC_007605	FW	46413	ATTGCGCCATCTGCCTACGCGAGGCTGAACCTCCTGAATCACTGCATCTTTCTTGAGGCG	46472	51.5845	31.5846	120.43				36.8504	37.0829	43.2074				0.146077	-0.0696977	0.445176	0.173852	0.258558	78.0299	73.3478	41.2748				44.0702	45.4593	42.4435				0.248116	0.207764	-0.0121263	0.147918	0.140063	52.6552	42.974	42.3065
1533	CUST_594_PI424984692	12016	19576	28966	42449	EBV	NC_007605	FW	46443	CTCCTGAATCACTGCATCTTTCTTGAGGCGTTTAAAGAAGAGAATAGTGGCCAGGGCCTC	46502	23.8661	23.7638	25.902				32.3736	32.7268	37.6606				-0.13241	-0.138988	-0.162554	-0.144651	0.0158494	27.0897	38.372	61.1232				36.8653	81.6278	46.0395				-0.133813	-0.327823	0.123076	-0.112853	0.226179	40.7331	42.0736	44.4155
1534	CUST_595_PI424984692	3118	3634	19440	33602	EBV	NC_007605	FW	46473	TTTAAAGAAGAGAATAGTGGCCAGGGCCTCGGTGGGGTCCAGCGTGAGGTCTTATTTTTG	46532	344.181	293.444	344.533				400.617	328.228	297.706				-0.0659426	-0.0486503	0.0634427	-0.0170501	0.0702429	473.345	450.845	480.876				563.986	367.703	571.429				-0.0760908	0.0885304	-0.074929	-0.0208298	0.0947105	361.379	349.319	349.382
1535	CUST_596_PI424984692	8362	11207	31958	39752	EBV	NC_007605	FW	46503	GGTGGGGTCCAGCGTGAGGTCTTATTTTTGAAAAGGGATATTATAAAACAGGTCATTGCT	46562	298.428	321.096	296.769				412.004	440.105	283.664				-0.140062	-0.136922	0.0196142	-0.08579	0.0912962	395.449	392.349	357.673				606.419	865.125	723.11				-0.185682	-0.343406	-0.305718	-0.278269	0.0823668	278.918	297.719	270.211
1536	CUST_597_PI424984692	9095	12473	19008	29748	EBV	NC_007605	FW	46533	AAAAGGGATATTATAAAACAGGTCATTGCTCGGATTGTGGCAGCCGATAGCACCCTAGAT	46592	22.4817	23.6142	24.522				65.0499	31.9484	32.8695				-0.461417	-0.131276	-0.127237	-0.239977	0.191784	100.168	67.6915	101.252				118.222	44.2131	90.8901				-0.0719711	0.184982	0.0468863	0.0532992	0.128597	65.2602	41.1088	42.9955
1537	CUST_598_PI424984692	3297	3996	4289	41688	EBV	NC_007605	FW	46563	CGGATTGTGGCAGCCGATAGCACCCTAGATCTAGTGAATCATGGCGAGCCCGGAAGAGAG	46622	24.6062	24.322	25.5228				37.3202	37.632	37.4556				-0.180899	-0.189558	-0.166589	-0.179015	0.0116001	67.0753	47.0383	58.5547				38.09	39.3097	45.4524				0.245752	0.0779516	0.110004	0.144569	0.0890802	43.1224	42.7522	44.1483
1538	CUST_599_PI424984692	4713	5643	18947	26725	EBV	NC_007605	FW	46593	CTAGTGAATCATGGCGAGCCCGGAAGAGAGGCTCCTAGACGAGCTCAATAACGTAATTGT	46652	24.0184	24.3233	23.843				37.1317	32.4277	32.4329				-0.189201	-0.124895	-0.133626	-0.149241	0.0348813	23.4609	23.5244	37.6686				34.7533	40.5307	39.7889				-0.170652	-0.236266	-0.0237824	-0.143567	0.1088	42.1715	42.5644	41.1122
1539	CUST_600_PI424984692	13107	23495	37942	44334	EBV	NC_007605	FW	46623	GCTCCTAGACGAGCTCAATAACGTAATTGTGTCATTTCTGTGTGACTCTGGGTCTCTGGA	46682	23.7802	24.7044	26.3795				31.9553	36.7057	36.9065				-0.128328	-0.171959	-0.145836	-0.148708	0.0219567	30.6372	64.8778	68.9725				38.2419	44.9179	48.4261				-0.0962911	0.159677	0.153597	0.0723277	0.14606	36.8084	42.9675	45.4766
1540	CUST_601_PI424984692	4791	5692	23176	27099	EBV	NC_007605	FW	46653	GTCATTTCTGTGTGACTCTGGGTCTCTGGAAGTGGAGAGATGCTCCGGGGCGCATGTGTT	46712	69.5197	51.9542	63.7585				42.1933	34.6517	36.1054				0.216865	0.175896	0.246966	0.213242	0.0356733	145.263	116.154	109.949				124.821	47.7221	48.1613				0.0658696	0.386314	0.358494	0.270226	0.177524	93.9252	45.9261	79.9484
1541	CUST_602_PI424984692	13038	23283	26233	34355	EBV	NC_007605	FW	46743	CGTGAAGCTGCGCCACGGACAGATTTACCACCTGGAGTTTGTCTACAAGTTCCTGGCCTT	46802	24.3507	29.2696	24.6558				32.0162	32.7964	35.3557				-0.118857	-0.0494093	-0.156541	-0.108269	0.054345	23.4726	28.0559	72.0067				39.8038	38.2288	45.0655				-0.229364	-0.134367	0.203529	-0.0534007	0.227521	42.5805	41.36	42.6653
1542	CUST_603_PI424984692	13832	27594	34085	36930	EBV	NC_007605	FW	46773	CCTGGAGTTTGTCTACAAGTTCCTGGCCTTTAAGCTGAAGAACTGCAACTACCCCTCCTC	46832	23.632	48.1547	24.3332				32.2578	36.8526	35.9955				-0.135134	0.116171	-0.170049	-0.0630039	0.156149	38.1621	93.7184	57.2533				40.2086	48.0466	55.6761				-0.022686	0.290162	0.0121318	0.0932026	0.171458	41.5014	71.5674	52.5326
1543	CUST_604_PI424984692	797	1004	2431	16417	EBV	NC_007605	FW	46803	TAAGCTGAAGAACTGCAACTACCCCTCCTCGCCCGTGTTTGTGATATCCAACAACGGCCT	46862	3153.78	3173.66	3361.09				2983.73	3112.39	3511.06				0.0240727	0.00846611	-0.018958	0.00452695	0.0217841	4076.19	4210.25	4392.22				3897.44	4035.78	4463.97				0.019475	0.0183809	-0.00703738	0.0102728	0.0150011	4002.39	4236.17	4485.94
1544	CUST_605_PI424984692	2191	2588	20085	31805	EBV	NC_007605	FW	46833	GCCCGTGTTTGTGATATCCAACAACGGCCTGGCCACCACCCTGAGGTGCTTTTTGCACGA	46892	264.166	238.388	215.591				224.209	195.39	215.807				0.0712238	0.0863825	-0.000434296	0.0523907	0.0463714	301.199	280.891	315.848				237.416	173.063	220.896				0.103343	0.210335	0.15529	0.156323	0.0535035	338.618	271.17	292.011
1545	CUST_606_PI424984692	10194	14918	20939	32396	EBV	NC_007605	FW	46923	CCCTTGCCTGGGTCTCTCAACGGATGTTGACCTACCAAAGAACTCCATCATTATGCTGGG	46982	600.021	588.018	631.705				489.543	606.187	671.588				0.0883757	-0.0132159	-0.0265885	0.0161904	0.0628708	626.089	666.871	643.9				752.686	714.217	741.753				-0.0799774	-0.0297886	-0.0614407	-0.0570689	0.0253784	601.944	538.391	574.454
1546	CUST_607_PI424984692	2880	3411	24009	28789	EBV	NC_007605	FW	46953	CCTACCAAAGAACTCCATCATTATGCTGGGCCAGGATGACTTCATTAAGTTCAAAAGCCC	47012	24.5331	147.476	23.6577				38.0814	124.776	32.5879				-0.19096	0.0725912	-0.139085	-0.085818	0.139617	23.6949	30.5343	39.4997				33.1531	38.3255	40.6139				-0.145869	-0.0986997	-0.0120803	-0.0855499	0.067857	43.0386	220.103	41.7789
1547	CUST_608_PI424984692	11111	17112	18961	30445	EBV	NC_007605	FW	46983	CCAGGATGACTTCATTAAGTTCAAAAGCCCCCTGGTCTTCCCTGCTGAGCTTGATCTCCT	47042	2509.14	2439.33	2333.42				2579.24	2363.23	2435.28				-0.0119672	0.0137635	-0.0185554	-0.00558638	0.0170782	2911.61	2782.18	2664.99				2992.15	2868.83	2899.78				-0.0118494	-0.0133187	-0.0366684	-0.0206121	0.0139245	2326.2	2238.6	2344.12
1548	CUST_609_PI424984692	2511	3028	21796	26293	EBV	NC_007605	FW	47013	CCTGGTCTTCCCTGCTGAGCTTGATCTCCTGAAATCTATGGTGGTCTGCCGGGCCTACAT	47072	607.658	573.878	557.93				610.641	438.906	438.001				-0.0021271	0.116449	0.105105	0.073142	0.0654313	838.14	853.955	869.921				721.343	707.246	703.302				0.0651746	0.0818647	0.0923379	0.0797924	0.0136997	698.962	645.486	693.164
1549	CUST_610_PI424984692	4081	4915	7582	20014	EBV	NC_007605	FW	47043	GAAATCTATGGTGGTCTGCCGGGCCTACATCACGGAACACCGGACGACGATGCAGTTTCT	47102	99.2078	100.262	98.4937				54.7677	42.7272	37.2453				0.258021	0.37043	0.422337	0.350263	0.0839936	197.94	186.674	184.138				161.851	261.078	226.402				0.0874185	-0.145687	-0.0897365	-0.0493349	0.121691	268.305	116.707	147.684
1550	CUST_611_PI424984692	1906	2251	2861	14390	EBV	NC_007605	FW	47103	GGTGTTTCAGGCCGCCAACGCCCAGAAGGCCTCGCGGGTCATGGATATGATTAGTGATAT	47162	246.62	293.455	261.579				238.525	215.013	289.136				0.0144928	0.135078	-0.0434985	0.0353574	0.0910982	297.589	223.862	299.249				606.34	410.053	435.714				-0.309099	-0.262861	-0.163169	-0.245043	0.0745785	149.59	117.127	126.58
1551	CUST_612_PI424984692	9606	13591	17922	41304	EBV	NC_007605	FW	47133	CTCGCGGGTCATGGATATGATTAGTGATATGTCTCAGCAACTGTCTCGGTCTGGTCAAGT	47192	24.3559	24.0927	25.2411				34.139	32.6179	36.2287				-0.146647	-0.131571	-0.156944	-0.145054	0.0127614	88.8996	54.5731	55.3119				50.53	45.5754	46.3715				0.24535	0.0782479	0.0765669	0.133388	0.0969656	74.762	45.5698	52.9166
1552	CUST_613_PI424984692	7525	9720	13480	22596	EBV	NC_007605	FW	47163	GTCTCAGCAACTGTCTCGGTCTGGTCAAGTCGAGGATACGGGCGCCAGAGTCACAGGTGG	47222	23.6495	33.0155	21.9079				35.3734	94.4296	86.709				-0.174856	-0.456391	-0.597464	-0.40957	0.215159	120.569	132.036	133.011				52.211	73.1703	172.989				0.363474	0.256356	-0.11413	0.168567	0.250613	50.7489	38.8663	61.5543
1553	CUST_614_PI424984692	239	320	27898	28603	EBV	NC_007605	FW	47171	AACTGTCTCGGTCTGGTCAAGTCGAGGATACGGGCGCCAGAGTCACAGGTGGAGGAGGTC	47230	93.0611	96.2563	82.1399				153.504	54.2529	81.3184				-0.217352	0.249006	0.00436534	0.0120065	0.233273	223.874	151.521	121.787				208.792	100.971	163.664				0.0302896	0.176275	-0.128354	0.0260703	0.152358	75.1387	50.778	58.2629
1554	CUST_615_PI424984692	7405	9625	36444	43973	EBV	NC_007605	FW	47253	GGGGTGTCTTGGGGACTCACACGTTAGGGGGCGCGGTGGTTGGGACTTGGATAACTTTTC	47312	725.7	677.187	663.372				576.386	657.113	547.008				0.100044	0.0130685	0.0837629	0.065625	0.0462374	852.231	816.651	800.238				855.747	814.237	1037.94				-0.00178831	0.00128572	-0.112955	-0.0378192	0.0650877	615.238	596.455	640.145
1555	CUST_616_PI424984692	14640	40595	41982	44254	EBV	NC_007605	FW	47283	GCGCGGTGGTTGGGACTTGGATAACTTTTCAGAAGCTGAGACCGAAGACGAGGCGAGTTA	47342	82.0908	48.7064	70.816				41.8438	39.0877	40.9429				0.292663	0.0955464	0.237952	0.208721	0.101758	139.845	123.721	174.697				305.66	238.23	151.948				-0.339593	-0.284555	0.0605898	-0.187853	0.21691	42.3779	37.0914	32.9259
1556	CUST_617_PI424984692	6515	8267	14346	43469	EBV	NC_007605	FW	47313	AGAAGCTGAGACCGAAGACGAGGCGAGTTACGCTCCTTGGAGGGACAAAGACTCGTGGTC	47372	23.7905	23.909	26.3473				36.2417	33.6396	37.6472				-0.182805	-0.148289	-0.154995	-0.16203	0.0183019	92.3736	60.0731	65.6675				42.5091	50.3043	47.0139				0.337066	0.077075	0.145124	0.186422	0.134826	41.4793	41.9891	44.8387
1557	CUST_618_PI424984692	10440	15366	41802	43609	EBV	NC_007605	FW	47349	TTGGAGGGACAAAGACTCGTGGTCGGAATCCGAGGCGGCGCCGTGGAAGAAGGAACTCGT	47408	23.8931	25.1077	26.427				33.2507	36.5741	35.2928				-0.143529	-0.163367	-0.125638	-0.144178	0.0188729	54.9362	24.0249	25.369				66.382	40.2149	38.3981				-0.0821917	-0.223726	-0.180006	-0.161975	0.0724698	41.9128	44.6698	75.7376
1558	CUST_619_PI424984692	4992	6078	16554	21263	EBV	NC_007605	FW	47643	TCCAGGCTCCTGGATCTGGGGCTGGCCTGCCTGGATCTGAGCTATGTGGAAATGAGGGAA	47702	965.928	918.746	974.738				839.883	901.953	849.874				0.0607258	0.00801174	0.0595332	0.0427569	0.0300961	1157.14	1081.76	1053.73				1248.67	946.804	980.6				-0.0330617	0.0578718	0.0312365	0.0186822	0.0467486	904.529	841.619	910.62
1559	CUST_620_PI424984692	7620	9881	17878	41705	EBV	NC_007605	FW	47673	CTGGATCTGAGCTATGTGGAAATGAGGGAATTTGTGGTTTGGGGCAGGCCCCCAGCTTCT	47732	23.7502	46.6451	25.1388				35.5645	35.1853	36.8171				-0.175348	0.122444	-0.165705	-0.0728697	0.169216	100.841	86.6441	100.784				170.585	43.9645	49.4155				-0.228304	0.294637	0.309527	0.125287	0.306309	41.2224	41.7592	44.4164
1560	CUST_621_PI424984692	8911	12207	13689	30302	EBV	NC_007605	FW	47913	GGTGGTGGGTGTGGAGCCGTGGCCTTTTGCAACGCCTTTTTCCTAGCTTATTTTTTGGTT	47972	1931.04	1932.22	2070.1				2090.49	2088.44	2181.26				-0.0344564	-0.0337656	-0.0227163	-0.0303128	0.0065878	2281.44	2162.16	2398.08				2549.58	2839.8	2896.26				-0.0482596	-0.118399	-0.0819731	-0.0828774	0.0350787	1486.4	1395	1459.67
1561	CUST_622_PI424984692	11389	17824	22611	29364	EBV	NC_007605	FW	47943	AACGCCTTTTTCCTAGCTTATTTTTTGGTTGTGCGGTCTGTTTTCCCCGCGTTTTCCGAT	48002	83.3173	80.964	67.9733				130.393	77.6769	37.0832				-0.19452	0.0180001	0.263161	0.0288803	0.229035	122.359	100.132	88.2605				284.144	155.863	127.035				-0.365901	-0.192171	-0.158156	-0.238743	0.111428	108.045	55.2544	85.6715
1562	CUST_623_PI424984692	1377	1601	6981	38661	EBV	NC_007605	FW	47973	GTGCGGTCTGTTTTCCCCGCGTTTTCCGATAGAATAGCTGCCTGGATCTGCGACCGGTCC	48032	89.363	129.057	120.841				129.364	102.639	42.666				-0.160657	0.0994695	0.452131	0.130314	0.307556	185.62	208.805	173.335				190.92	209.586	186.283				-0.012228	-0.00162179	-0.0312879	-0.0150459	0.0150325	180.448	115.287	178.751
1563	CUST_624_PI424984692	4895	5847	40782	43758	EBV	NC_007605	FW	48063	AGGGGTTACCGAGGCCTCGTGAAGAGGTTCTTGGCATTCGTGTTTGAGCGTAGTAGCTAT	48122	24.6319	24.8081	25.8635				37.8762	36.4762	36.457				-0.186868	-0.167416	-0.149093	-0.167792	0.0188903	23.9041	40.3296	24.5022				38.9396	43.1628	41.7378				-0.211919	-0.0294854	-0.231324	-0.157576	0.111354	67.2814	44.3069	45.4919
1564	CUST_625_PI424984692	14229	31043	41337	42387	EBV	NC_007605	FW	48153	CCTGTGGAGCGCTGCTTTGCCATCAAGAATTATGTCCCGGGCCTGGACTCACAAAGCTGT	48212	45.8719	66.5971	25.3517				36.7362	41.8847	36.8063				0.0964531	0.2014	-0.161916	0.0453126	0.186979	110.602	104.431	107.657				47.3734	148.967	50.383				0.36823	-0.154261	0.32976	0.181243	0.291191	56.5523	53.9346	56.1471
1565	CUST_626_PI424984692	10253	15073	22931	33621	EBV	NC_007605	FW	48273	GAGATTCGCGACAGAGTTACACCAGCGACTGCACCTTCGTTCGTGGCTGATCATGCCTCG	48332	23.6679	23.847	52.1264				33.2784	31.879	37.5692				-0.148003	-0.12607	0.142226	-0.0439492	0.161605	93.9134	74.2274	85.2194				44.0948	67.2332	45.5657				0.32834	0.0429804	0.271901	0.214407	0.151118	37.7602	57.2565	39.0573
1566	CUST_627_PI424984692	1398	1704	20540	21266	EBV	NC_007605	FW	48283	ACAGAGTTACACCAGCGACTGCACCTTCGTTCGTGGCTGATCATGCCTCGGCTCTATTGG	48342	29.4447	42.1268	37.3173				38.672	33.9625	34.154				-0.11839	0.0935595	0.0384684	0.00454599	0.109971	93.2999	107.392	41.1819				148.316	65.281	55.4814				-0.201306	0.216187	-0.129441	-0.0381866	0.223205	43.937	41.2011	41.1107
1567	CUST_628_PI424984692	10219	14947	33269	39146	EBV	NC_007605	FW	48303	GCACCTTCGTTCGTGGCTGATCATGCCTCGGCTCTATTGGCCTCCCTCCAGAAGAAGGCC	48362	955.634	949.491	965.715				840.516	921.973	762.029				0.0557453	0.0127723	0.102878	0.0571318	0.0450687	1152.85	1067.07	934.111				1131.28	1053.47	862.613				0.00820157	0.00556746	0.0345827	0.0161172	0.0160457	1647.69	1629.35	1614.2
1568	CUST_629_PI424984692	10637	15863	34615	43481	EBV	NC_007605	FW	48333	GCTCTATTGGCCTCCCTCCAGAAGAAGGCCTCCGACACCCCCTGTGGGAATCCCATTCAG	48392	1979.47	1919.62	1970.46				2044.61	1916.61	1952				-0.0140602	0.000681291	0.00408804	-0.00309697	0.00964606	2174.42	2101.53	2082.69				2427.29	2609.24	2653.43				-0.0477779	-0.0939771	-0.105184	-0.0823132	0.0304289	3144.52	3199.84	3390.34
1569	CUST_630_PI424984692	6137	7553	16446	23135	EBV	NC_007605	FW	48363	TCCGACACCCCCTGTGGGAATCCCATTCAGTGGATGTGGTACCGCCTGTTGGTAAACTCG	48422	252.61	248.486	186.705				187.758	277.551	230.01				0.128851	-0.0480397	-0.0905908	-0.00325971	0.116373	320.612	384.525	267.124				257.804	295.477	170.264				0.0946904	0.114402	0.195591	0.134894	0.0534809	171.538	228.026	186.513
1570	CUST_631_PI424984692	7106	9059	16324	25294	EBV	NC_007605	FW	48393	TGGATGTGGTACCGCCTGTTGGTAAACTCGTGCCTGAGGAGTGCCCACTGTCTTCTGCCT	48452	366.238	325.017	283.964				362.238	321.434	318.063				0.00476916	0.00481359	-0.0492504	-0.0132225	0.031201	606.439	525.243	517.108				407.889	480.247	363.427				0.172245	0.0388954	0.153165	0.121435	0.0721152	488.007	458.968	485.083
1571	CUST_632_PI424984692	13645	26307	33328	34890	EBV	NC_007605	FW	48411	TTGGTAAACTCGTGCCTGAGGAGTGCCCACTGTCTTCTGCCTATACCTGCCGTCTCTGAG	48470	1005.76	929.019	1098.75				1143.34	1116.41	1290.82				-0.0556778	-0.0798001	-0.0699639	-0.0684806	0.0121294	1724.6	1483.3	1907.16				1438.59	1429.47	1777.45				0.0787508	0.0160546	0.030589	0.0417981	0.0328167	1238.58	1142.36	1283.17
1572	CUST_633_PI424984692	6750	8613	9595	22748	EBV	NC_007605	FW	48541	ATGTTTTCGTGGCGATCGTAAGCCGCAATGTTCTCTCGTGTCTGCTGAACGTGCCTGCCG	48600	31.4742	61.686	29.6631				37.1249	39.956	53.9555				-0.07171	0.188604	-0.259819	-0.0476418	0.225179	366.689	310.299	304.676				75.0011	55.5437	51.1554				0.68923	0.747146	0.774946	0.737107	0.0437306	179.23	199.5	252.228
1573	CUST_634_PI424984692	7050	9096	12755	22449	EBV	NC_007605	FW	48543	GTTTTCGTGGCGATCGTAAGCCGCAATGTTCTCTCGTGTCTGCTGAACGTGCCTGCCGCG	48602	128.554	69.3741	78.5109				95.6196	88.0411	83.9557				0.128537	-0.103488	-0.0291207	-0.00135727	0.118478	675.824	638.302	579.832				46.1301	186.557	156.449				1.16585	0.534215	0.568928	0.756331	0.355078	383.523	331.711	350.301
1574	CUST_635_PI424984692	7486	9600	33461	42566	EBV	NC_007605	FW	48616	ACAAGTGTTTCAGATCCCACGCCTCCAGACCGGTGTCTGGCCCGGATTACCCTCCCTTGG	48675	180.862	220.286	217.507				169.854	203.962	130.08				0.0272715	0.0334385	0.223265	0.0946582	0.111419	326.074	432.184	313.866				291.043	304.049	279.951				0.0493596	0.152725	0.0496626	0.0839158	0.0595909	240.272	253.271	275.284
1575	CUST_636_PI424984692	5353	6576	32830	35083	EBV	NC_007605	FW	48663	TACCCTCCCTTGGCCGTGTTTTGCATGGACTGCGGTTACTGCTTGAACTTTGGAAAGCAG	48722	2093.64	2307.04	2205.45				2008.15	2228.41	2284.41				0.0181061	0.0150602	-0.0152759	0.00596348	0.0184567	2070.27	2226.65	2165.86				3021.35	2709.4	2665.94				-0.164173	-0.0852208	-0.0902197	-0.113205	0.044211	1716.74	1639.24	1595.04
1576	CUST_637_PI424984692	13312	24457	32849	44574	EBV	NC_007605	FW	48693	TGCGGTTACTGCTTGAACTTTGGAAAGCAGACAGGTGTAGGAGGCAGGCTCAATTCCTTT	48752	23.733	23.9555	26.9281				31.8564	34.3205	37.5033				-0.127845	-0.156148	-0.143863	-0.142619	0.014192	46.4993	60.6782	90.2094				42.2368	59.2514	151.31				0.0417555	0.010334	-0.224615	-0.0575084	0.145569	41.6333	41.8973	45.3388
1577	CUST_638_PI424984692	2693	3130	13473	35132	EBV	NC_007605	FW	48723	ACAGGTGTAGGAGGCAGGCTCAATTCCTTTAGACCCACTCTCCAGTTTTATCCCCGTGAC	48782	233.344	256.34	183.799				256.821	229.632	228.059				-0.0416341	0.0477825	-0.093704	-0.0291852	0.07156	355.325	379.048	380.742				390.113	359.865	331.389				-0.0405643	0.0225547	0.0602925	0.0140943	0.0509579	598.823	599.168	582.241
1578	CUST_639_PI424984692	9667	13659	15800	42722	EBV	NC_007605	FW	48753	AGACCCACTCTCCAGTTTTATCCCCGTGACCAGAAGGAGAAGCATGTGCTGACCTGCCAT	48812	1185.86	1181.77	997.275				1309.01	1326.2	1037				-0.0429081	-0.0500778	-0.0169635	-0.0366498	0.0174217	1930.5	1825.97	1817.36				1727.33	1859.18	1712.12				0.0482966	-0.00782778	0.0259068	0.0221252	0.0282527	3036.18	2869.25	2707.41
1579	CUST_640_PI424984692	8438	11276	29149	35684	EBV	NC_007605	FW	48783	CAGAAGGAGAAGCATGTGCTGACCTGCCATGCCAGCGGCCGTGTGTACTGCTCCAACTGC	48842	72.0767	53.4919	102.429				39.185	37.254	92.054				0.264675	0.157116	0.0463815	0.156057	0.109151	93.1212	98.3141	112.646				104.035	75.1173	71.0582				-0.0481327	0.116876	0.200101	0.0896146	0.126342	73.5537	52.9149	97.3629
1580	CUST_641_PI424984692	5808	7143	14974	22565	EBV	NC_007605	FW	48784	AGAAGGAGAAGCATGTGCTGACCTGCCATGCCAGCGGCCGTGTGTACTGCTCCAACTGCG	48843	93.4432	49.5654	23.6748				79.0482	36.5628	31.7474				0.0726558	0.132139	-0.127421	0.0257913	0.135978	120.677	121.029	23.238				215.426	85.6634	36.5738				-0.251674	0.150096	-0.196972	-0.0995168	0.217894	46.3071	45.1938	52.0726
1581	CUST_642_PI424984692	9761	13850	23508	30593	EBV	NC_007605	FW	49023	GTCCTGCGGGGGGTGACGGTCAGGCAGCTCCTGTATTTAACTTTGCGGACAGAGGCCAGA	49082	234.935	261.018	305.88				183.452	143.393	123.025				0.107425	0.260141	0.395557	0.254374	0.144152	265.073	321.079	295.569				245.329	321.787	323.462				0.0336169	-0.000956864	-0.0391643	-0.00216807	0.0364057	218.664	159.603	166.235
1582	CUST_643_PI424984692	5070	6130	13874	28529	EBV	NC_007605	FW	49053	CTGTATTTAACTTTGCGGACAGAGGCCAGAGCCGTTTGCTCCATCTGTCAGCAACGCCAA	49112	24.1509	23.8142	23.6364				37.2041	33.9714	32.4944				-0.187657	-0.154278	-0.138228	-0.160054	0.025216	56.4042	23.4684	37.9146				49.7693	34.8597	44.4676				0.0543499	-0.17184	-0.0692376	-0.0622426	0.113257	42.2028	40.8853	41.6036
1583	CUST_644_PI424984692	11170	17268	17469	39562	EBV	NC_007605	FW	49113	GCTCCAGAGGACGCCCGCGACGAGCCTCACCTGTTCTCCTCCTGTTTAGAGGTAGAATTG	49172	6159.13	5787.73	3178.56				7227.01	6629.07	5130.65				-0.0694395	-0.0589446	-0.207942	-0.112109	0.0831598	7100.94	6760.86	6286.6				9120.19	8426.3	7066.92				-0.108688	-0.0956347	-0.0508141	-0.0850455	0.0303552	8105.05	7925.03	7424.39
1584	CUST_645_PI424984692	1518	1770	26774	27245	EBV	NC_007605	FW	49132	ACGAGCCTCACCTGTTCTCCTCCTGTTTAGAGGTAGAATTGCCACCTGGTGAGCGGTGTG	49191	322.567	329.749	292.918				240.765	349.725	280.852				0.127027	-0.0255429	0.0182693	0.0399176	0.0785547	461.653	457.954	433.622				391.041	514.31	343.275				0.0720936	-0.050403	0.101469	0.0410532	0.0805538	412.128	404.282	398.069
1585	CUST_646_PI424984692	6316	7867	12310	27032	EBV	NC_007605	FW	49143	CTGTTCTCCTCCTGTTTAGAGGTAGAATTGCCACCTGGTGAGCGGTGTGCGGGCTGCCGT	49202	242.024	231.835	208.932				180.909	113.429	63.4247				0.1264	0.310457	0.517746	0.318201	0.195788	339.25	273.619	209.6				386.902	344.556	177.722				-0.0570816	-0.100113	0.0716517	-0.0285144	0.0893748	165.473	229.39	104.228
1586	CUST_647_PI424984692	6657	8378	9638	33060	EBV	NC_007605	FW	49263	GGCGGATTTTCCAGACAGTCCCCTGCTTCCTAAATTTCAAGAGCTGAACCAGAATAATCT	49322	360.728	327.43	348.824				278.598	251.935	307.105				0.112203	0.113829	0.05532	0.0937841	0.0333208	500.19	474.943	436.428				321.242	384.156	292.745				0.192302	0.0921336	0.173423	0.15262	0.0532262	429.925	415.694	455.563
1587	CUST_648_PI424984692	1666	1941	14596	17614	EBV	NC_007605	FW	49293	TAAATTTCAAGAGCTGAACCAGAATAATCTCCCCAATGATGTTTTTCGGGAGGCTCAAAG	49352	25.834	22.0804	63.6088				39.4852	73.8273	36.687				-0.184243	-0.524211	0.239005	-0.156483	0.382364	73.0325	90.901	57.4978				46.0245	47.4235	70.0805				0.200527	0.282575	-0.0859463	0.132385	0.19348	45.5133	41.6753	40.8357
1588	CUST_649_PI424984692	13345	24622	35899	37704	EBV	NC_007605	FW	49323	CCCCAATGATGTTTTTCGGGAGGCTCAAAGAAGTTACCTGGTATTTCTGACATCCCAGTT	49382	23.6563	35.0402	24.2548				31.7867	37.5166	35.9638				-0.128299	-0.0296568	-0.171068	-0.109675	0.0725222	94.0707	87.5091	62.4482				257.112	46.4925	44.388				-0.436668	0.27467	0.148255	-0.00458111	0.379499	41.42	42.5176	38.1972
1589	CUST_650_PI424984692	6420	8114	27260	32677	EBV	NC_007605	FW	49353	AAGTTACCTGGTATTTCTGACATCCCAGTTCTGCTACGAAGAGTACGTGCAGAGGACTTT	49412	23.7455	23.6709	23.9919				35.9659	32.2282	34.3263				-0.180309	-0.134022	-0.155562	-0.156631	0.023162	91.6363	79.8049	97.6708				43.9562	45.2764	46.4617				0.319047	0.246158	0.32267	0.295958	0.0431662	41.6404	41.6878	41.8637
1590	CUST_651_PI424984692	3383	4045	15777	20996	EBV	NC_007605	FW	49383	CTGCTACGAAGAGTACGTGCAGAGGACTTTTGGGGTGCCTCGGCGCCAACGCGCCATAGA	49442	96.5446	92.7621	107.139				118.544	85.1325	77.8892				-0.0891525	0.037275	0.138469	0.0288638	0.114044	144.632	173.269	146.608				123.131	123.944	102.156				0.0698984	0.145495	0.156893	0.124095	0.0472806	109.865	63.2887	108.585
1591	CUST_652_PI424984692	4546	5534	10908	24205	EBV	NC_007605	FW	49396	TACGTGCAGAGGACTTTTGGGGTGCCTCGGCGCCAACGCGCCATAGACAAGAGGCAGAGA	49455	90.7358	79.6163	84.8328				43.7321	76.0236	59.1279				0.316978	0.0200533	0.156771	0.164601	0.148617	119.612	191.257	156.094				191.731	143.721	194.164				-0.204917	0.124095	-0.094783	-0.0585351	0.167475	88.7203	75.619	48.1729
1592	CUST_653_PI424984692	3708	4508	12713	16109	EBV	NC_007605	FW	49563	ATCAGCGCCGTCCACGGCCGTAGCCCAGTCCGCGACCCCCTCTGTTTCTTCATCTATTAG	49622	3951.32	4830.29	5006.82				3919.36	5108.89	5308.03				0.00352726	-0.024354	-0.025371	-0.0153993	0.0163987	4388.76	5932.05	5735.44				5506.67	6311.94	6503.93				-0.0985477	-0.0269576	-0.0546094	-0.0600382	0.0361025	3382.3	4853.06	4902.41
1593	CUST_654_PI424984692	3951	4740	18321	43725	EBV	NC_007605	FW	49713	CGACACCGCCCCACGCGGGGCACGTAAGAAACAGTAGAGGGCACGAAACATGGTGTATGC	49772	24.8117	55.5325	26.4573				38.3376	35.3062	37.606				-0.188969	0.196696	-0.152712	-0.0483285	0.21297	289.438	285.247	306.236				52.3932	50.5521	54.608				0.74228	0.751482	0.748799	0.74752	0.0047324	55.7557	71.417	44.9556
1594	CUST_655_PI424984692	157	279	5395	17521	EBV	NC_007605	FW	49743	ACAGTAGAGGGCACGAAACATGGTGTATGCACTTTATTAATAAACAATTACAGATACAAA	49802	25.4621	24.1149	24.204				38.4229	37.2057	32.9425				-0.178696	-0.188324	-0.13387	-0.166963	0.0290616	300.232	179.077	308.134				47.1104	51.4439	63.4324				0.80434	0.541706	0.686428	0.677491	0.131545	44.4941	42.4026	41.1867
1595	CUST_656_PI424984692	1554	1881	19650	39827	EBV	NC_007605	FW	49773	ACTTTATTAATAAACAATTACAGATACAAAAACTTGAGTCTCTCGAGGTCTGCGATGAGG	49832	24.9074	24.1582	24.7391				38.3318	32.6132	36.718				-0.187231	-0.130329	-0.171495	-0.163018	0.0293829	23.9263	23.8119	56.0307				33.233	35.6921	44.4037				-0.142693	-0.175778	0.101006	-0.072488	0.151158	43.6954	41.0467	43.6094
1596	CUST_657_PI424984692	9692	13776	15406	17536	EBV	NC_007605	FW	49863	AGCTGGCTCACGAAGCGAGACAGTACTCGGCTAGCCTGACTAAGGGTGAGGCTATAACGC	49922	24.1928	23.8185	23.7934				33.8584	33.4109	32.7116				-0.14598	-0.146973	-0.138246	-0.143733	0.00477791	38.4116	71.417	53.0027				38.9885	42.0169	40.765				-0.00647379	0.230378	0.114011	0.112638	0.118432	41.4516	40.7891	40.6944
1597	CUST_658_PI424984692	811	1011	36798	44566	EBV	NC_007605	FW	49875	AAGCGAGACAGTACTCGGCTAGCCTGACTAAGGGTGAGGCTATAACGCAGGTCCTGTTCC	49934	26.3913	24.3883	27.0861				39.6115	35.3394	37.6419				-0.176361	-0.161078	-0.142925	-0.160121	0.0167386	78.0803	59.028	119.641				111.109	44.7528	61.9192				-0.153208	0.120237	0.286056	0.0843619	0.221819	46.5209	43.4952	75146.1
1598	CUST_659_PI424984692	11167	17181	36371	41134	EBV	NC_007605	FW	49893	CTAGCCTGACTAAGGGTGAGGCTATAACGCAGGTCCTGTTCCGGGGCGGCGGTGGATAGA	49952	387.283	367.651	370.764				446.522	402.752	428.62				-0.0618146	-0.0396022	-0.0629751	-0.0547973	0.0131721	372.296	362.733	413.937				401.869	612.332	496.735				-0.0331959	-0.2274	-0.0791908	-0.113262	0.101486	270.155	317.02	315.378
1599	CUST_660_PI424984692	13814	27444	34013	44863	EBV	NC_007605	FW	49983	TCGCCGGAGGTCGACCCTCCTGTCACCACCTCCCTGATAATGTCTTCAATAGACAGAAAT	50042	428.032	375.21	453.166				398.901	387.408	454.667				0.0306112	-0.0138935	-0.00143583	0.00509397	0.0229597	496.46	482.226	626.643				428.015	422.124	584.425				0.0644257	0.0578109	0.0302913	0.0508427	0.0181027	511.731	463.274	597.584
1600	CUST_661_PI424984692	3474	4107	32714	41044	EBV	NC_007605	FW	50013	TCCCTGATAATGTCTTCAATAGACAGAAATTGGGTGACCACTGAGGGAGTGTTCCACAGT	50072	24.2866	43.7962	24.9884				37.7921	36.3927	36.3929				-0.192034	0.0804214	-0.163279	-0.0916305	0.149693	51.6523	62.9625	66.3987				38.9233	44.4541	47.0686				0.12288	0.15117	0.149428	0.141159	0.015854	42.6448	60.7899	44.4871
1601	CUST_662_PI424984692	13454	25152	30427	34796	EBV	NC_007605	FW	50043	TGGGTGACCACTGAGGGAGTGTTCCACAGTAATGTTGTCTGGTCGCTAGATGGCGCGGGT	50102	32.5938	47.9957	24.2934				33.2638	35.7449	35.4432				-0.00883634	0.127989	-0.164043	-0.0149637	0.146112	82.6172	81.373	121.736				47.7177	48.2337	48.3715				0.238391	0.22713	0.400831	0.288784	0.0971987	45.3861	42.9704	42.2653
1602	CUST_663_PI424984692	8140	10754	22928	27111	EBV	NC_007605	FW	50073	AATGTTGTCTGGTCGCTAGATGGCGCGGGTGAGGCCACGCTTTGCGAAAACGAAAGTGCT	50132	23.6029	23.7683	24.416				34.7013	31.8105	32.3535				-0.16738	-0.126571	-0.122246	-0.138733	0.0249035	97.7145	50.0073	103.733				45.1799	42.9915	49.2702				0.335013	0.0656511	0.323331	0.241332	0.152256	41.2569	41.6307	34.5443
1603	CUST_664_PI424984692	14562	36840	37750	38473	EBV	NC_007605	FW	50103	GAGGCCACGCTTTGCGAAAACGAAAGTGCTTGAAAAGGCGCGGGATAGCGTGCGCTACCG	50162	24.4335	25.062	24.3362				36.144	36.0874	36.1413				-0.170051	-0.158339	-0.17175	-0.166713	0.00730202	46.2991	48.5208	75.0415				42.389	42.7706	45.8575				0.03832	0.0547835	0.213892	0.102332	0.0969638	42.6856	43.622	43.3083
1604	CUST_665_PI424984692	13029	23264	32496	39985	EBV	NC_007605	FW	50133	TGAAAAGGCGCGGGATAGCGTGCGCTACCGGATGGCGGGTAATACATGCTATCCTTACAT	50192	23.6888	24.2682	25.0773				31.7332	34.6544	37.2436				-0.126971	-0.154722	-0.171771	-0.151155	0.0226116	59.6313	39.7868	23.8601				43.6958	40.8803	38.8348				0.135035	-0.0117745	-0.211549	-0.0294295	0.173965	41.4452	41.9472	43.5452
1605	CUST_666_PI424984692	3508	4215	38645	38659	EBV	NC_007605	FW	50163	GATGGCGGGTAATACATGCTATCCTTACATTTTGGCATTTTGGGCAGCTGGGAGGCGGCG	50222	158.412	113.683	102.566				172.101	42.6053	108.231				-0.035994	0.426231	-0.0233484	0.122296	0.263291	184.009	140.17	157.284				316.55	262.261	181.577				-0.235603	-0.272077	-0.0623755	-0.190019	0.112036	162.322	129.311	159.208
1606	CUST_667_PI424984692	7497	9695	12748	13425	EBV	NC_007605	FW	50193	TTTGGCATTTTGGGCAGCTGGGAGGCGGCGGATGGGGGTGCTTCTTTTCGCACGGTGTAT	50252	1178.95	876.699	785.362				955.921	727.595	792.574				0.0910739	0.0809606	-0.00396977	0.0560216	0.0521995	974.807	831.909	824.471				1244.73	947.282	1017.21				-0.106158	-0.0564037	-0.091234	-0.0845986	0.0255323	805.141	718.218	790.305
1607	CUST_668_PI424984692	12639	21740	23402	31168	EBV	NC_007605	FW	50223	GATGGGGGTGCTTCTTTTCGCACGGTGTATGTTTGGGGACCCGCATGCCGGTACTGGGAT	50282	103.427	105.431	110.542				62.2659	48.794	57.0871				0.220386	0.334601	0.286989	0.280659	0.0573703	216.306	168.714	181.095				161.377	217.637	185.228				0.127227	-0.110582	-0.00979992	0.00228192	0.119364	121.146	123.453	157.828
1608	CUST_669_PI424984692	11711	18788	27816	39838	EBV	NC_007605	FW	50235	TCTTTTCGCACGGTGTATGTTTGGGGACCCGCATGCCGGTACTGGGATAGGCGCACCTCG	50294	39.6902	24.2233	24.5697				34.0811	33.1541	36.429				0.0661701	-0.136304	-0.171048	-0.0803938	0.128111	67.0495	45.211	90.979				40.9487	41.1275	47.7893				0.214156	0.0411126	0.27961	0.178293	0.123227	41.7481	41.4537	43.8155
1609	CUST_670_PI424984692	4350	5245	11905	43685	EBV	NC_007605	FW	50313	GAGCCGGAATGCATTGGGGGCAATGGGATTGCGGGGGATTGTTGCTGTCTGCTCCTGACA	50372	151.825	122.508	152.51				176.095	144.4	257.888				-0.0644042	-0.071401	-0.228134	-0.121313	0.0925755	264.705	252.495	366.377				488.6	411.955	563.357				-0.26619	-0.212596	-0.186856	-0.221881	0.040474	217.203	140.089	152.03
1610	CUST_671_PI424984692	9962	14322	25920	31700	EBV	NC_007605	FW	50326	TTGGGGGCAATGGGATTGCGGGGGATTGTTGCTGTCTGCTCCTGACAGGGAGAGACACGC	50385	162.099	140.446	128.183				222.489	167.195	132.341				-0.137528	-0.0757136	-0.0138617	-0.075701	0.0618331	259.843	170.388	220.064				365.104	279.707	206.619				-0.147705	-0.215264	0.0273792	-0.111863	0.125229	199.377	235.836	177.941
1611	CUST_672_PI424984692	2518	2947	13492	42607	EBV	NC_007605	FW	50493	TTAATTGTGGGGGTGGGCAGGGCAGCTGCATCTTGGGGCCTTTGTGCTTGCGTTTTTTGG	50552	978.348	923.284	1008.16				1019.92	829.38	1094.39				-0.018071	0.0465814	-0.0356447	-0.00237808	0.0433011	1324.44	1339.72	1402.82				1257.12	1058.82	1222.03				0.0226555	0.102192	0.0599204	0.0615892	0.0397943	941.248	924.361	1139.57
1612	CUST_673_PI424984692	10162	14800	22044	42470	EBV	NC_007605	FW	50523	TCTTGGGGCCTTTGTGCTTGCGTTTTTTGGGGGCGCGGTGCCAATGCACCAACTGGGGTG	50582	3279.08	3097.6	2853.93				3033.76	3297.64	2482.74				0.0337715	-0.0271768	0.0605108	0.0223685	0.0449422	3924.19	3810.93	3823.28				3453.72	2753.47	3301.87				0.0554627	0.141151	0.0636765	0.0867636	0.04728	2363.09	2346.82	2398.84
1613	CUST_674_PI424984692	13836	27691	35953	39091	EBV	NC_007605	FW	50525	TTGGGGCCTTTGTGCTTGCGTTTTTTGGGGGCGCGGTGCCAATGCACCAACTGGGGTGTG	50584	965.801	1017.79	935.941				961.907	879.745	998.7				0.0017547	0.0633029	-0.0281868	0.0122903	0.0466459	1527.91	1440.11	1542.9				1077.5	1079.59	1203.52				0.151679	0.125136	0.107885	0.128233	0.022061	837.453	897.514	842.909
1614	CUST_675_PI424984692	7558	9744	25380	28297	EBV	NC_007605	FW	50763	GCGGCTTCTTCCCGGCCCCCCTGCTGTTTCTTCTCCCGTTGCATGATAGAATGGCCATAG	50822	70080.9	69121.1	71293.1				74534.9	68391.2	73527.9				-0.0267601	0.00461054	-0.0134047	-0.0118514	0.0157429	83686.5	80784.4	80520.8				90970.6	89386.8	88551.8				-0.0362454	-0.0439458	-0.0412893	-0.0404935	0.0039114	159838	123120	142947
1615	CUST_676_PI424984692	1576	1893	12703	37476	EBV	NC_007605	FW	50793	TTCTCCCGTTGCATGATAGAATGGCCATAGGGTGGGTCCTGAGAGGAGGCTTGTGTGTCC	50852	102.344	125.47	80.5482				74.4747	130.867	107.653				0.138056	-0.0182895	-0.125972	-0.00206859	0.132759	232.653	181.916	187.177				373.207	244.099	141.32				-0.205242	-0.127695	0.12205	-0.070296	0.171029	137.139	118.097	116.636
1616	CUST_677_PI424984692	8376	11135	29684	33753	EBV	NC_007605	FW	50823	GGTGGGTCCTGAGAGGAGGCTTGTGTGTCCTGGGGCTGGAGCCCAAAAGTCGTTAAAGAT	50882	1298.3	1322.59	1262.39				1288.96	1292.88	1077.18				0.00313495	0.00986604	0.0689038	0.0273016	0.0361854	1264.52	1370.21	1396.85				1533.82	1723.61	8025.84				-0.0838499	-0.09965	-0.75934	-0.31428	0.385514	665.178	629.76	616.066
1617	CUST_678_PI424984692	13470	25273	33346	42266	EBV	NC_007605	FW	50846	TGTGTCCTGGGGCTGGAGCCCAAAAGTCGTTAAAGATGCCGCTGATGGTGTGGGAGCTAT	50905	169.993	171.92	208.061				174.103	176.071	183.594				-0.0103737	-0.0103624	0.054332	0.0111986	0.0373546	229.8	300.476	281.293				222.56	254.439	315.222				0.0139033	0.0722272	-0.0494575	0.0122243	0.0608597	191.649	227.109	199.248
1618	CUST_679_PI424984692	11939	19275	27552	40017	EBV	NC_007605	FW	50853	TGGGGCTGGAGCCCAAAAGTCGTTAAAGATGCCGCTGATGGTGTGGGAGCTATGCCTCCC	50912	41.4582	23.4198	38.418				34.3745	52.9888	38.2515				0.0813737	-0.354601	0.00188617	-0.090447	0.232191	98.5156	86.4354	101.76				48.1558	89.4174	195.779				0.310857	-0.0147302	-0.28419	0.00397895	0.297964	48.0809	41.8872	44.0511
1619	CUST_680_PI424984692	5291	6362	35530	37324	EBV	NC_007605	FW	50943	GGTGGATAACTGGGCTTCTGTGAAGGCACCAACCCTGGAATCTGGATGGTATGTTTCTTC	51002	65.3487	24.3537	43.6818				41.975	40.4293	38.2402				0.192246	-0.22013	0.0577804	0.00996542	0.210305	79.4392	175.008	99.5424				109.425	127.291	47.4059				-0.139083	0.13826	0.322176	0.107118	0.232201	159.777	40.1319	52.6256
1620	CUST_681_PI424984692	47	34	1646	9938	EBV	NC_007605	FW	50973	AACCCTGGAATCTGGATGGTATGTTTCTTCTGTGACCCCGAGGCAGTCGATGGTGTAGAG	51032	78.6126	22.8088	50.1567				90.1346	105.619	38.8541				-0.0593996	-0.665638	0.110892	-0.204715	0.408151	220.948	109.309	131.742				290.749	201.399	102.912				-0.119229	-0.265403	0.107261	-0.0924568	0.187769	138.043	54.5615	129.986
1621	CUST_682_PI424984692	10300	15128	20607	32695	EBV	NC_007605	FW	51003	TGTGACCCCGAGGCAGTCGATGGTGTAGAGTGTGGAGACAATGTGTAGACGATGGGCCCT	51062	24.3371	23.6832	24.1035				39.3548	31.8919	33.9571				-0.208729	-0.12924	-0.148851	-0.162273	0.0414096	236.368	107.913	121.941				212.987	152.614	77.8643				0.0452349	-0.150521	0.19481	0.0298412	0.173179	43.4522	40.7253	42.1332
1622	CUST_683_PI424984692	3475	4108	38177	41740	EBV	NC_007605	FW	51033	TGTGGAGACAATGTGTAGACGATGGGCCCTTGTTCAGAAGCCCAGGGACTTGAGGGGGGC	51092	221.488	245.268	251.361				267.137	153.886	205.345				-0.0813838	0.20244	0.0878131	0.0696231	0.142784	326.303	336.293	345.166				341.065	528.874	475.599				-0.0192162	-0.196634	-0.139213	-0.118354	0.0905295	241.645	388.777	158.926
1623	CUST_684_PI424984692	3280	3901	21466	39994	EBV	NC_007605	FW	51093	TGTTGTGGTGCTGGTTGGGGAAGGAGCTCCAGGGAATCTTTGGGCCATGGCCTTGGGGAG	51152	396.298	429.511	355.492				299.817	423.215	409.127				0.121166	0.00641304	-0.0610289	0.0221833	0.0921155	637.226	724.879	703.131				592.161	400.338	574.312				0.0318534	0.257839	0.0878883	0.12586	0.117681	493.219	513.68	545.525
1624	CUST_685_PI424984692	2007	2480	10370	11482	EBV	NC_007605	FW	51513	AAACCGGAGAACAGCTCCTGGACGTTGCGTGGATTCGGGGGAAGCTGGTATCCAACCGGC	51572	50.5866	24.9479	24.0693				41.5011	35.2073	34.8508				0.0859757	-0.149599	-0.160749	-0.0747909	0.13934	104.18	165.136	88.148				152.45	158.525	41.3258				-0.165346	0.0177416	0.328991	0.0604624	0.249922	52.6799	56.188	39.2964
1625	CUST_686_PI424984692	13670	26476	36381	39751	EBV	NC_007605	FW	51543	GGATTCGGGGGAAGCTGGTATCCAACCGGCAGTGGAGGATCTTCGTGCTCGTAGAAGGAG	51602	36.8104	68.598	67.6707				33.8626	43.5301	40.7174				0.0362505	0.197522	0.220621	0.151464	0.100444	142.481	138.562	106.279				84.9761	194.731	115.278				0.224461	-0.14779	-0.0352962	0.0137915	0.190918	51.6718	161.369	43.7587
1626	CUST_687_PI424984692	6693	8401	23065	23442	EBV	NC_007605	FW	51573	AGTGGAGGATCTTCGTGCTCGTAGAAGGAGGGGTTGAGTACATCGGTCGGCCATCGTGAG	51632	119.977	86.0331	106.042				130.428	49.9378	93.3889				-0.0362735	0.236236	0.0551819	0.0850483	0.138688	244.468	206.458	268.981				193.462	102.305	295.709				0.101627	0.304937	-0.0411429	0.121807	0.17392	118.87	87.4027	91.8815
1627	CUST_688_PI424984692	9028	12319	13470	27378	EBV	NC_007605	FW	51633	GCCCCGGCCGCGTTAAAGTAGAACTGCACGTCCGGCAGATTGTGCCGATAGGTGAAACAC	51692	1194.65	1215.49	1191.48				1137.31	1159.34	1069.14				0.0213634	0.0205435	0.0470503	0.0296524	0.0150726	1234.07	1323.52	1406.67				1306.19	1356.24	1398.83				-0.0246659	-0.0106041	0.00242574	-0.0109481	0.0135491	844.232	756.696	862.939
1628	CUST_689_PI424984692	5368	6585	12086	20023	EBV	NC_007605	FW	51663	TCCGGCAGATTGTGCCGATAGGTGAAACACTTCCAGATGATGTTTTTTCTGTTGGCCAGG	51722	23.9262	23.8524	23.5945				36.6826	34.7218	31.7675				-0.185586	-0.163069	-0.129172	-0.159275	0.0283976	23.3722	23.4677	23.18				35.4316	34.352	36.9012				-0.180691	-0.165482	-0.201926	-0.1827	0.0183048	42.0435	41.0887	40.9363
1629	CUST_690_PI424984692	14288	31521	32104	37325	EBV	NC_007605	FW	51693	TTCCAGATGATGTTTTTTCTGTTGGCCAGGATGGCCACGGTGGGGGGCCTGGCCTCCTTA	51752	352.423	306.74	340.946				262.45	319.717	392.267				0.128017	-0.0179963	-0.0608964	0.0163746	0.0990356	361.105	382.7	413.996				466.364	648.837	655.605				-0.111092	-0.229277	-0.199646	-0.180005	0.0614918	311.728	271.69	259.451
1630	CUST_691_PI424984692	7882	10366	30590	41758	EBV	NC_007605	FW	51702	ATGTTTTTTCTGTTGGCCAGGATGGCCACGGTGGGGGGCCTGGCCTCCTTAGGTTTGGCG	51761	301.023	288.19	291.193				238.947	266.445	211.944				0.100297	0.0340702	0.137959	0.0907756	0.052595	383.543	379.386	374.468				554.883	481.824	442.683				-0.160387	-0.103807	-0.0726779	-0.112291	0.0444658	246.423	267.881	258.127
1631	CUST_692_PI424984692	11614	18387	25254	42018	EBV	NC_007605	FW	51783	TCGCGTAGCCACACGGCCTGGCGTGCAAAGATGGACATCTCTGGCTCGAAAGACTCGGAG	51842	37.2154	24.5197	25.8881				34.2463	32.4796	37.8131				0.0361095	-0.122095	-0.164543	-0.0835096	0.105745	45.6082	31.0843	41.9355				39.9967	71.2622	43.2219				0.0570188	-0.360319	-0.0131227	-0.105474	0.223471	40.691	51.5463	44.2463
1632	CUST_693_PI424984692	12205	20226	28361	37323	EBV	NC_007605	FW	51813	ATGGACATCTCTGGCTCGAAAGACTCGGAGTAGCCGTCCAGGTCCTGCAGAAAATTCAGC	51872	43.7399	39.1277	29.5623				34.3453	34.4096	36.4558				0.10501	0.055804	-0.0910272	0.0232624	0.10199	59.6507	59.0641	36.5779				47.538	124.462	40.7936				0.0985741	-0.323714	-0.0473734	-0.0908379	0.214473	114.59	41.6518	43.6319
1633	CUST_694_PI424984692	8228	10921	40952	44510	EBV	NC_007605	FW	51843	TAGCCGTCCAGGTCCTGCAGAAAATTCAGCGAGATGGTCTCCACCAGGGACCGGAAGGGC	51902	79.268	50.4801	72.5976				39.5407	39.5108	40.9128				0.302053	0.106405	0.249063	0.219173	0.101191	140.735	124.99	170.065				47.0913	50.8972	79.6349				0.47546	0.390181	0.329511	0.398384	0.0733195	101.867	104.063	107.37
1634	CUST_695_PI424984692	13101	23567	42355	44106	EBV	NC_007605	FW	51933	GCAACGACCCTGACCTGTCCCAGGGTCTTCAGGTTAAACAGATATTGAGAGGAGACAAAG	51992	172.875	247.098	205.744				180.275	168.501	75.1508				-0.0182043	0.166267	0.437393	0.195152	0.229168	152.901	184.008	204.493				122.707	112.863	191.605				0.0955435	0.212283	0.0282709	0.112032	0.0931074	205.823	44.3931	196.43
1635	CUST_696_PI424984692	8259	11031	13752	19764	EBV	NC_007605	FW	51963	AGGTTAAACAGATATTGAGAGGAGACAAAGAGAGTTAGGGGCCGACCGAGGAAGGCCGCC	52022	24.039	23.9725	23.5997				35.1703	33.9292	31.8269				-0.165259	-0.150861	-0.129887	-0.148669	0.017788	88.3672	107.66	91.832				103.756	55.562	45.369				-0.0697237	0.287277	0.306235	0.174596	0.211799	42.4101	42.1498	40.8119
1636	CUST_697_PI424984692	3652	4304	21689	44149	EBV	NC_007605	FW	52053	ATGGTGTCACCGGAGCCCCTCTTAGGACCGGTAATGGGAGTGCCATAAGGCATAAGATTT	52112	103.621	78.3491	26.6855				126.908	36.9354	37.5673				-0.0880418	0.326591	-0.148535	0.0300046	0.258626	169.766	170.743	140.124				226.063	118.986	124.704				-0.12438	0.15685	0.0506318	0.0277003	0.14201	140.214	149.876	132.665
1637	CUST_698_PI424984692	11047	16863	23475	44412	EBV	NC_007605	FW	52083	GTAATGGGAGTGCCATAAGGCATAAGATTTCTCAGGGCCCGGCCGGTAACGGTGCCGTAG	52142	23.6453	36.0755	26.3992				32.6186	34.0205	40.7189				-0.13972	0.0254712	-0.188205	-0.100818	0.112024	57.5636	63.8586	84.3056				41.5454	42.5116	49.5686				0.141624	0.176712	0.23065	0.182996	0.0448444	40.6603	55.7375	45.3742
1638	CUST_699_PI424984692	2585	3156	32576	34313	EBV	NC_007605	FW	52203	GTATAGGCCTGCTTCACAAAGTCGCGCAGGTAGTCCTGAAATGCGACCGGGCCCTCCAGC	52262	29.3261	24.3927	55.5091				38.9373	34.7681	37.9546				-0.123111	-0.153922	0.1651	-0.0373108	0.175968	124.356	217.927	201.329				100.399	100.66	75.0205				0.0929374	0.335453	0.428726	0.285706	0.173334	174.19	107.153	170.189
1639	CUST_700_PI424984692	5523	6696	17223	43562	EBV	NC_007605	FW	52593	TCTCCCAAACCCCCATCTCTCGCTAGAGCCGAGACCAGGCCGAGTCCTGCGTAGAACGAT	52652	422.349	365.426	407.937				328.6	405.728	297.446				0.109004	-0.0454352	0.137185	0.0669181	0.0983157	529.115	560.667	516.571				637.153	483.314	519.57				-0.0806935	0.0644753	-0.0025143	-0.00624419	0.0726563	379.819	346.382	380.281
1640	CUST_701_PI424984692	414	527	4766	34394	EBV	NC_007605	FW	52683	GGATGTGTGCCGACCAGCAGCGCCATCATCTCCCGTTGTTCCAATAGAATAACTTCCCGG	52742	579.268	557.767	591.458				758.804	587.858	626.841				-0.11725	-0.0228198	-0.0252337	-0.0551011	0.0538359	477.625	437.5	450.611				951.715	1007.21	865.547				-0.29942	-0.362141	-0.283489	-0.315017	0.0415812	572.889	749.255	625.104
1641	CUST_702_PI424984692	10239	14971	26191	41528	EBV	NC_007605	FW	52713	TCCCGTTGTTCCAATAGAATAACTTCCCGGTCTGTGGCCGGGGCTGGATAAGGGGGGTGA	52772	141.026	166.228	168.629				125.549	156.338	194.904				0.0504852	0.026641	-0.0628891	0.00474568	0.0597744	256.267	142.188	194.024				292.036	216.742	231.216				-0.0567436	-0.18308	-0.0761624	-0.105329	0.0680313	189.004	161.203	149.742
1642	CUST_703_PI424984692	8613	11684	26046	36011	EBV	NC_007605	FW	52773	TTCCTAGAGGCGATGAGACTGGCGTGCGCTAAAAGTGTCATGGCCACAATGGGGTTGTCT	52832	23.5588	22.4529	23.9486				34.2968	60.1166	35.1919				-0.1631	-0.427722	-0.167162	-0.252661	0.151621	38.1835	36.9861	24.6973				41.9861	39.6256	37.99				-0.0412292	-0.0299372	-0.18702	-0.0860621	0.0876142	41.0503	41.0507	42.7753
1643	CUST_704_PI424984692	8785	11935	32174	37295	EBV	NC_007605	FW	52803	AAAAGTGTCATGGCCACAATGGGGTTGTCTGCCAGGTCTTCCATCAGGGCTTTGGGCGCA	52862	225.257	244.008	246.483				133.954	135.01	135.487				0.225723	0.257039	0.25989	0.247551	0.0189571	317.756	368.232	357.58				377.136	395.626	317.705				-0.0744038	-0.0311638	0.0513502	-0.0180725	0.063891	246.707	237.399	266.818
1644	CUST_705_PI424984692	1499	1844	6018	22454	EBV	NC_007605	FW	52964	ACTGGCCAGGGTTCTTCTCCTCCTCTCTTGGTCATCCTGCGGGGGACCAATAGCTTGGGG	53023	363.928	343.348	314.628				228.254	297.02	355.582				0.202597	0.0629482	-0.053143	0.0708006	0.128051	496.607	475.985	444.892				458.435	539.661	391.356				0.0347353	-0.0545275	0.0556822	0.0119634	0.0585275	472.941	449.629	437.585
1645	CUST_706_PI424984692	11794	18990	25620	39400	EBV	NC_007605	FW	53043	GAAAAGGCCTCTGGGTTCTCCAGCACGGTGGGCATGACATATTCCAGAAAGTTGTGGTAG	53102	154.991	123.481	141.63				99.1336	127.601	86.2351				0.194084	-0.0142529	0.21547	0.131767	0.126908	253.116	212.638	211.267				268.781	159.346	186.421				-0.0260791	0.125299	0.054337	0.0511858	0.0757384	218.569	188.52	195.85
1646	CUST_707_PI424984692	5091	6227	22814	39211	EBV	NC_007605	FW	53073	GGCATGACATATTCCAGAAAGTTGTGGTAGACGGGGATGTAGTTGAGCGGCTCCTGGGTG	53132	29.9665	23.7847	56.411				38.0903	31.9521	40.7743				-0.104178	-0.128203	0.140977	-0.0304679	0.148961	131.691	92.8651	114.07				182.602	68.8509	49.0539				-0.141948	0.129943	0.366499	0.118165	0.254428	41.9575	40.8146	40.1353
1647	CUST_708_PI424984692	10710	16137	27684	36130	EBV	NC_007605	FW	53253	CCATTGCCCCATCCAGTTGGTGGTGCCGAAATCGTGATGAGGAGGGGCAGGTTGTTGGTC	53312	58.7089	95.4852	93.5646				56.9157	72.2954	79.5834				0.0134719	0.120825	0.0702891	0.0681954	0.0537072	165.806	155.444	179.684				94.0102	155.599	170.381				0.246426	-0.000431442	0.0230902	0.089695	0.136242	89.4081	188.712	114.38
1648	CUST_709_PI424984692	7757	10162	25914	31593	EBV	NC_007605	FW	53282	AATCGTGATGAGGAGGGGCAGGTTGTTGGTCAAGGGATGCTTAACGAAAACGGTAGGCTG	53341	61.2299	42.0264	84.8482				82.5153	40.2681	38.4923				-0.129571	0.0185611	0.343269	0.0774197	0.241853	199.048	238.891	240.444				292.446	285.973	245.84				-0.167089	-0.0781251	-0.00963896	-0.084951	0.0789466	96.7905	92.37	65.2536
1649	CUST_710_PI424984692	10760	16272	34410	43793	EBV	NC_007605	FW	53283	ATCGTGATGAGGAGGGGCAGGTTGTTGGTCAAGGGATGCTTAACGAAAACGGTAGGCTGG	53342	57.9528	56.1536	57.3467				73.5919	48.0829	95.2717				-0.103755	0.0673876	-0.220455	-0.0856077	0.144777	254.263	234.488	250.498				269.606	420.374	475.964				-0.025447	-0.253516	-0.278771	-0.185911	0.139539	97.4262	117.726	356.501
1650	CUST_711_PI424984692	5232	6323	24567	37551	EBV	NC_007605	FW	53313	AAGGGATGCTTAACGAAAACGGTAGGCTGGGCGGTCTCGTAAAAAGCCAGGAAACTCTGC	53372	115.456	92.2404	128.113				43.564	127.284	44.5209				0.42329	-0.139851	0.45903	0.24749	0.335923	239.787	233.171	150.718				166.682	222.146	259.937				0.157937	0.0210357	-0.236703	-0.0192435	0.20038	102.712	149.596	145.161
1651	CUST_712_PI424984692	3073	3692	22144	30762	EBV	NC_007605	FW	53343	GCGGTCTCGTAAAAAGCCAGGAAACTCTGCTTGGCCGAGGCATAGCGCAGCAGCTTGTCC	53402	24.1231	53.0092	24.1568				43.5476	34.7266	33.3166				-0.256531	0.183688	-0.139622	-0.0708217	0.228031	55.4128	52.7353	82.3396				40.1028	52.408	46.6268				0.140435	0.00270317	0.246973	0.130037	0.122466	42.9497	39.597	42.7435
1652	CUST_713_PI424984692	10356	15191	24818	37991	EBV	NC_007605	FW	53352	TAAAAAGCCAGGAAACTCTGCTTGGCCGAGGCATAGCGCAGCAGCTTGTCCTTGAGGAGG	53411	23.7523	24.6345	24.6636				33.1553	31.9624	35.5893				-0.144847	-0.113096	-0.159263	-0.139069	0.0236194	73.8608	32.2185	40.6241				45.9373	84.6791	42.7976				0.206249	-0.419671	-0.0226355	-0.0786859	0.316702	41.6042	42.9401	44.6498
1653	CUST_714_PI424984692	10949	16752	20981	21692	EBV	NC_007605	FW	53637	TCCAACGTGGCCAGAGCCAACCTCAGCTCCTCCATGCCATCCATGGAGTTCTGGGCCATG	53696	448.4	484.11	427.736				451.584	336.814	428.161				-0.00307352	0.157554	-0.000430592	0.0513501	0.0919851	510.236	515.67	445.325				667.384	497.589	541.272				-0.116605	0.0155012	-0.0847391	-0.0619475	0.0689389	531.399	532.802	502.641
1654	CUST_715_PI424984692	10737	16249	41088	43223	EBV	NC_007605	FW	53673	CCATCCATGGAGTTCTGGGCCATGCCCTCGACTTCCAGGAGCCGTGTTAGCTCATGAATT	53732	48.2367	27.0841	26.0052				62.3102	37.8188	37.3079				-0.111182	-0.144994	-0.156741	-0.137639	0.0236534	92.3143	86.3663	79.0516				74.6545	47.8	48.3753				0.0922132	0.256916	0.213286	0.187472	0.0853321	41.0003	43.9057	41.1038
1655	CUST_716_PI424984692	5339	6483	20734	41287	EBV	NC_007605	FW	53703	ACTTCCAGGAGCCGTGTTAGCTCATGAATTTCACCGTCAGCCGCAGCGGCTAGGTTCAGC	53762	25.8017	24.4451	24.9354				37.3259	32.1269	36.6134				-0.160361	-0.118677	-0.166823	-0.14862	0.026132	30.7146	23.436	23.8955				35.7477	41.5087	39.6746				-0.0659026	-0.248256	-0.220196	-0.178118	0.0981889	41.886	22.9921	44.3972
1656	CUST_717_PI424984692	13336	24517	24938	38226	EBV	NC_007605	FW	54693	ACGAGCAGGGATCGCAGTCTCTCCCTCCTCACCCTCGTTATTCCCAATAGCATAGCGGCA	54752	2749.23	2730.89	2934.85				2997.22	2966.18	3221.95				-0.0375078	-0.0358939	-0.040532	-0.0379779	0.00235453	3876.94	4028.15	4114.28				3192.52	3747.8	3798.5				0.0843557	0.0313284	0.0346812	0.0501218	0.0296948	3583.28	3682.15	4031.48
1657	CUST_718_PI424984692	8630	11615	19926	38486	EBV	NC_007605	FW	54723	ACCCTCGTTATTCCCAATAGCATAGCGGCAAGGATCTGTGTGAGGGAGTCCAAGATGTCC	54782	23.7063	23.682	24.3001				34.4834	31.9824	35.9847				-0.162745	-0.130493	-0.17051	-0.154583	0.0212207	52.2331	47.516	49.7966				42.6943	40.7809	50.7874				0.0875759	0.0663833	-0.00855611	0.0484677	0.0505081	41.6114	40.6984	43.5925
1658	CUST_719_PI424984692	279	358	4498	22865	EBV	NC_007605	FW	54753	AGGATCTGTGTGAGGGAGTCCAAGATGTCCGTGTTTCTGGCTACTGCCGCCGCTGCTGCC	54812	1438.77	1360.9	1153.47				1257.55	1074.38	1338.32				0.0584657	0.102667	-0.0645526	0.0321935	0.0866505	2684.35	2457.2	2285.82				2189.97	2000.29	2118.33				0.088401	0.0893472	0.0330488	0.0702657	0.0322342	1424.48	1353.65	1041.91
1659	CUST_720_PI424984692	8352	11116	15235	29588	EBV	NC_007605	FW	54818	TGAGTCCGTATTGTCTGGCAGCAGGGAGGCCAGCAGGGTGTTCCAGTCATCGGGCGAAGT	54877	35.0372	232.804	56.4766				36.6771	528.512	36.4813				-0.0198651	-0.356065	0.189798	-0.062044	0.275365	166.49	161.788	150.912				61.4826	86.7773	81.894				0.432636	0.270541	0.265472	0.322883	0.0950827	74.8611	40.8153	42.4182
1660	CUST_721_PI424984692	4980	6072	17813	18263	EBV	NC_007605	FW	54963	TCCTTGTCTTCCTGTTCTCGGAGCTTCTCCTTTTCCTTGCGCCCGGTCTCCATAAGCTGC	55022	313.825	325.32	283.582				302.142	322.847	277.059				0.0164764	0.00331374	0.0101055	0.00996521	0.00658246	440.35	367.675	395.329				420.971	451.003	593.205				0.0195462	-0.0887148	-0.176246	-0.0818047	0.0980786	418.917	354.26	389.935
1661	CUST_722_PI424984692	6325	7958	23498	29637	EBV	NC_007605	FW	54993	TTTTCCTTGCGCCCGGTCTCCATAAGCTGCCGCAGCTTCTTCTCATACTGTCGCTTGAGC	55052	163.009	137.302	121.869				159.329	38.8462	141.49				0.00991731	0.548329	-0.0648342	0.164471	0.334525	193.203	203.772	213.257				224.894	83.0746	68.5982				-0.0659639	0.389676	0.492591	0.272101	0.29726	126.961	152.643	139.222
1662	CUST_723_PI424984692	13715	26742	31339	43823	EBV	NC_007605	FW	55023	CGCAGCTTCTTCTCATACTGTCGCTTGAGCTCTTTGTTGGGGGCAGTGTCCAGAAAGGCC	55082	54.9924	89.7942	55.141				75.5453	52.1986	99.5581				-0.137905	0.23559	-0.256602	-0.0529723	0.256853	216.336	256.428	239.023				73.4635	153.271	216.714				0.469058	0.223505	0.0425531	0.245039	0.214066	83.7561	115.007	77.3986
1663	CUST_724_PI424984692	4800	5784	6472	8597	EBV	NC_007605	FW	55053	TCTTTGTTGGGGGCAGTGTCCAGAAAGGCCTCGAGCTGTTCCTCGGTGGCGGGCTTAAAG	55112	278.204	326.857	252.332				256.223	300.926	205.067				0.0357447	0.0358985	0.090076	0.0539064	0.0313239	529.801	472.19	459.023				494.055	443.126	474.108				0.0303375	0.0275892	-0.0140423	0.0146281	0.0248673	311.228	307.777	333.392
1664	CUST_725_PI424984692	9460	13173	18383	20575	EBV	NC_007605	FW	55113	CCTTCGGCCTCCAGGCGCCAGGCCTGCACCTCCTTCTGTCTGAGCTGATCGTTGTTGTTA	55172	580.402	539.971	506.633				567.038	462.928	502.436				0.0101167	0.0668566	0.00361255	0.0268619	0.0347887	801.993	669.786	702.493				724.11	721.52	741.127				0.044366	-0.0323124	-0.0232508	-0.00373243	0.0419001	580.568	548.969	568.919
1665	CUST_726_PI424984692	14273	31421	35501	41482	EBV	NC_007605	FW	55143	TCCTTCTGTCTGAGCTGATCGTTGTTGTTATTCTTCAATTTCTGCAGGTAACTTAGGAAG	55202	23.6774	23.8982	25.6549				33.4132	34.9925	34.8561				-0.149585	-0.165609	-0.133108	-0.149434	0.0162512	170.737	163.462	152.97				49.5297	57.7837	80.3593				0.537462	0.451612	0.279569	0.422881	0.131325	41.9932	42.6685	45.1192
1666	CUST_727_PI424984692	8093	10800	19305	39466	EBV	NC_007605	FW	55173	TTCTTCAATTTCTGCAGGTAACTTAGGAAGCGTTTCTTGAGCTTCCCTGGGATGAGCGTT	55232	24.1168	24.301	25.1679				35.0302	32.5966	37.3617				-0.162122	-0.127548	-0.171579	-0.15375	0.0231789	76.1795	61.4104	85.2996				40.0901	41.1715	47.1861				0.278801	0.173645	0.257132	0.236526	0.0555239	41.6292	41.2863	43.4427
1667	CUST_728_PI424984692	8880	12097	25950	43125	EBV	NC_007605	FW	55203	CGTTTCTTGAGCTTCCCTGGGATGAGCGTTTGGGAGAGCTGATTCTGCAGCCCAGAGAGT	55262	61.3661	57.8829	40.8026				38.2884	36.0144	39.7099				0.204861	0.206074	0.0117894	0.140908	0.111822	471.786	532.087	402.62				49.0014	51.0832	54.4838				0.983536	1.0177	0.868628	0.956623	0.0780973	71.9743	52.6712	66.3663
1668	CUST_729_PI424984692	6304	7855	18225	31139	EBV	NC_007605	FW	55233	TGGGAGAGCTGATTCTGCAGCCCAGAGAGTAGTCTCAGGGCATCCTCTGGAGCCTGACCT	55292	27.9947	52.2367	24.1197				36.8322	35.3032	34.0239				-0.119152	0.170161	-0.149411	-0.0328007	0.17642	338.207	350.064	359.04				48.7565	50.0457	103.862				0.841149	0.844781	0.538685	0.741538	0.175686	41.6109	40.6653	41.6852
1669	CUST_730_PI424984692	4384	5265	20046	23900	EBV	NC_007605	FW	55262	TAGTCTCAGGGCATCCTCTGGAGCCTGACCTGTGATCGTCGCATCATAGACCGCCAGTAG	55321	43.1389	44.6682	40.6852				49.4811	34.5652	34.5173				-0.0595706	0.11136	0.0713992	0.0410627	0.089412	302.31	328.983	327.602				78.4215	53.8783	57.2061				0.586017	0.78576	0.757904	0.709894	0.10818	61.4949	99.8955	67.6296
1670	CUST_731_PI424984692	2580	3153	26620	42527	EBV	NC_007605	FW	55263	AGTCTCAGGGCATCCTCTGGAGCCTGACCTGTGATCGTCGCATCATAGACCGCCAGTAGA	55322	24.6231	45.6508	26.1041				38.0526	35.3529	37.8508				-0.189041	0.111024	-0.161366	-0.0797944	0.165832	331.308	321.346	303.642				45.9754	179.358	122.561				0.857707	0.253254	0.394009	0.501656	0.316278	70.3746	56.0824	44.4409
1671	CUST_732_PI424984692	7997	10548	20131	40204	EBV	NC_007605	FW	55322	ACCTGGGAGCAGATTCACCGCCGCGGCCGTCTCCTTTAAGGTGCTGTGAGTAGCAAAATT	55381	191.903	174.339	222.787				196.064	167.235	147.401				-0.00931543	0.0180687	0.179389	0.0627141	0.101967	469.242	502.724	495.995				328.07	147.564	303.338				0.155431	0.532348	0.21355	0.300443	0.202927	102.711	118.494	116.352
1672	CUST_733_PI424984692	6097	7609	11045	31420	EBV	NC_007605	FW	55323	CCTGGGAGCAGATTCACCGCCGCGGCCGTCTCCTTTAAGGTGCTGTGAGTAGCAAAATTC	55382	180.611	202.099	180.58				169.544	140.584	143.201				0.0274625	0.157627	0.100723	0.0952708	0.0652532	512.21	398.688	530.807				129.519	321.613	297.683				0.597115	0.0932998	0.251183	0.313866	0.25769	97.3116	107.678	92.5503
1673	CUST_734_PI424984692	8379	11306	30334	43936	EBV	NC_007605	FW	55353	TCCTTTAAGGTGCTGTGAGTAGCAAAATTCTGCAAGGCCACTAGGCGCGCTGGCTCCAGC	55412	24.2558	57.2008	26.0608				34.4563	36.6056	36.1796				-0.152453	0.193855	-0.142476	-0.0336915	0.197124	108.146	26.2247	34.7005				41.6801	41.0972	64.3397				0.414082	-0.195103	-0.268143	-0.0163877	0.374582	41.8327	45.3797	45.6087
1674	CUST_735_PI424984692	9480	13368	17111	32197	EBV	NC_007605	FW	55473	CGGTCAATGCCATCCTGCACCTCAGGGTCAAGGACCGGCAAGTCACGATAGAGGTGGTCT	55532	112.329	106.06	92.9079				55.8459	38.5448	106.16				0.3035	0.439584	-0.0579092	0.228392	0.257111	191.065	171.735	162.249				83.0183	47.6988	191.923				0.362007	0.556353	-0.072946	0.281804	0.322224	122.882	89.8921	178.901
1675	CUST_736_PI424984692	2118	2458	20777	40225	EBV	NC_007605	FW	55503	AGGACCGGCAAGTCACGATAGAGGTGGTCTATGCTCTCCTCGAAGGAGGCAATGTAGTTA	55562	25.7991	23.6871	25.4589				40.7447	31.8801	37.5146				-0.198466	-0.129008	-0.16836	-0.165278	0.0348317	62.569	84.1096	45.6748				46.6858	44.4854	48.1211				0.127174	0.276628	-0.0226582	0.127048	0.149643	45.9409	40.7311	43.776
1676	CUST_737_PI424984692	11561	18220	43760	44935	EBV	NC_007605	FW	55533	ATGCTCTCCTCGAAGGAGGCAATGTAGTTATCGATGGTGTAGAAGGTGATGGATTTCAGG	55592	48.2817	25.879	26.5831				35.1726	36.4064	36.5579				0.137578	-0.14823	-0.138375	-0.0496759	0.162241	23.3624	79.0374	62.598				35.9307	50.1479	59.2206				-0.186947	0.19758	0.0240878	0.0115737	0.192569	40.6629	45.2179	45.8921
1677	CUST_738_PI424984692	1571	1975	35517	37484	EBV	NC_007605	FW	55563	TCGATGGTGTAGAAGGTGATGGATTTCAGGATGTTCATCAGGTACTTTTTGGAGCGAACA	55622	24.8309	24.0815	24.7739				38.3766	34.9799	35.295				-0.189075	-0.162136	-0.153718	-0.16831	0.0184692	55.017	29.4717	63.25				38.7569	39.6022	45.8237				0.152148	-0.128315	0.13997	0.0546011	0.158527	43.559	42.5221	43.7484
1678	CUST_739_PI424984692	8752	11990	21598	22005	EBV	NC_007605	FW	55593	ATGTTCATCAGGTACTTTTTGGAGCGAACAATCTGCTGTATAGTGTCACGTAGGCGGATG	55652	24.1436	24.4714	24.188				34.5272	32.2581	32.0451				-0.155358	-0.119981	-0.122161	-0.1325	0.0198257	24.8873	38.2357	42.5507				309.729	57.2252	43.6072				-1.095	-0.175118	-0.0106509	-0.426924	0.584389	41.5459	41.594	38.6289
1679	CUST_740_PI424984692	8083	10621	36593	40594	EBV	NC_007605	FW	55623	ATCTGCTGTATAGTGTCACGTAGGCGGATGTACGTGGGGTTCTTTGCGGCCCCGACTATC	55682	43.7003	25.765	24.891				37.7866	36.0084	36.8113				0.0631469	-0.145373	-0.16994	-0.0840553	0.128071	176.634	132.095	122.643				195.711	49.0003	105.592				-0.0445414	0.430689	0.0650098	0.150386	0.248853	40.2192	49.6476	43.9068
1680	CUST_741_PI424984692	548	780	4047	22378	EBV	NC_007605	FW	55653	TACGTGGGGTTCTTTGCGGCCCCGACTATCGACCCTGCATTTGCGATGTACTTTTCTATG	55712	191.717	199.87	197.357				232.286	213.38	173.224				-0.0833638	-0.0284063	0.0566439	-0.0183754	0.0705408	215.633	205.648	209.047				408.994	228.799	193.657				-0.278002	-0.0463312	0.033212	-0.0970404	0.161685	177.781	214.328	173.175
1681	CUST_742_PI424984692	11798	18910	22484	23309	EBV	NC_007605	FW	55683	GACCCTGCATTTGCGATGTACTTTTCTATGACGGGGATGGTGAGGGCCGCGGTGTCGGCC	55742	143.07	134.728	115.922				104.645	90.335	143.181				0.13583	0.173601	-0.0917199	0.0725705	0.143528	201.383	167.343	193.611				241.756	261.776	229.662				-0.0793542	-0.194323	-0.0741598	-0.115946	0.0679267	96.6956	78.2484	130.213
1682	CUST_743_PI424984692	7976	10447	28299	31216	EBV	NC_007605	FW	55691	ATTTGCGATGTACTTTTCTATGACGGGGATGGTGAGGGCCGCGGTGTCGGCCAGCGGTGG	55750	87.8655	100.192	94.2534				122.994	56.4406	39.6518				-0.146064	0.249243	0.376034	0.159738	0.272314	184.332	165.127	156.904				66.6062	221.969	141.11				0.442086	-0.128475	0.0460759	0.119896	0.292356	98.2454	106.032	59.7354
1683	CUST_744_PI424984692	12733	22099	37636	39872	EBV	NC_007605	FW	55863	TCCAGGATGGTGCGGAGGCGCTTTTCGTTTTCTCTGGTGGTCTCGAGCTCCTTCTGTTTT	55922	73.794	92.986	96.5647				144.021	95.3994	123.04				-0.290405	-0.0111278	-0.105229	-0.135587	0.142092	137.441	165.341	178.717				129.944	167.252	204.653				0.0243617	-0.00499206	-0.0588509	-0.0131604	0.0422034	200.832	188.19	234.467
1684	CUST_745_PI424984692	13492	25435	30529	42285	EBV	NC_007605	FW	55893	TCTCTGGTGGTCTCGAGCTCCTTCTGTTTTTTCGCGACTGTCTCAAACTCTGGAAGGGGG	55952	535.36	671.996	538.736				709.691	925.396	763.302				-0.122423	-0.138961	-0.15132	-0.137568	0.0144986	600.814	680.157	554.401				1140.22	1102.47	1196.01				-0.27825	-0.209759	-0.333912	-0.273974	0.0621872	1223.21	1380.14	44.4057
1685	CUST_746_PI424984692	4879	5838	7418	29350	EBV	NC_007605	FW	55923	TTCGCGACTGTCTCAAACTCTGGAAGGGGGGCAATGCTGGGGTCGTCCTCCTCAACTCGC	55982	380.226	352.103	353.147				386.453	262.009	312.617				-0.00705499	0.128354	0.0529435	0.0580808	0.0678505	425.475	457.128	422.306				515.025	502.965	559.199				-0.0829543	-0.0415002	-0.121939	-0.082131	0.0402255	292.759	290.696	229.15
1686	CUST_747_PI424984692	887	1063	5079	16527	EBV	NC_007605	FW	55929	ACTGTCTCAAACTCTGGAAGGGGGGCAATGCTGGGGTCGTCCTCCTCAACTCGCTCCAGG	55988	486.017	430.953	526.199				464.211	388.415	397.839				0.0199358	0.045134	0.121442	0.0621708	0.0528544	612.422	551.211	601.14				737.389	593.852	702.035				-0.0806459	-0.0323603	-0.0673835	-0.0601299	0.0249466	450.522	457.319	395.577
1687	CUST_748_PI424984692	7546	9735	30677	38289	EBV	NC_007605	FW	56009	ATCACTAAGGGCGGTGCCCAGGTAGAGGAGCTCGCGATAGTCCCATTCAATGGACGTGTA	56068	23.663	29.8139	24.5888				35.1945	38.9675	36.5517				-0.172404	-0.116284	-0.17217	-0.153619	0.032334	73.0354	64.2367	22.1939				87.7622	44.9422	61.8844				-0.0797742	0.155129	-0.445347	-0.123331	0.302598	41.478	42.7142	43.0632
1688	CUST_749_PI424984692	13989	28707	34691	35910	EBV	NC_007605	FW	56013	CTAAGGGCGGTGCCCAGGTAGAGGAGCTCGCGATAGTCCCATTCAATGGACGTGTACCGG	56072	27.1306	24.7454	24.1978				36.3869	35.1975	35.5778				-0.127485	-0.153017	-0.167403	-0.149302	0.0202163	65.1228	92.1238	86.4649				44.0259	46.6283	46.1662				0.170024	0.295722	0.272516	0.246087	0.0668865	41.905	42.9609	41.4833
1689	CUST_750_PI424984692	5601	6914	21442	30092	EBV	NC_007605	FW	56043	CGATAGTCCCATTCAATGGACGTGTACCGGATGTTTAGGAGAGGCAGGGAGGCGATGATC	56102	31.7714	24.0351	27.8083				37.8969	32.3674	34.4216				-0.0765669	-0.129261	-0.0926571	-0.099495	0.0270044	124.885	95.5547	102.705				48.0884	92.2345	46.0544				0.414472	0.0153586	0.348319	0.259383	0.213904	41.7776	40.9029	43.0317
1690	CUST_751_PI424984692	8036	10669	12003	17721	EBV	NC_007605	FW	56073	ATGTTTAGGAGAGGCAGGGAGGCGATGATCTGGCATGTGTGCCGCAGGTGTGTCAGGAGG	56132	66.7404	52.2547	86.9939				38.9776	37.9293	89.993				0.233574	0.13915	-0.0147198	0.119335	0.125327	151.019	188.732	239.86				249.152	422.409	144.694				-0.217435	-0.349887	0.219506	-0.115938	0.297957	93.8472	82.0945	160.975
1691	CUST_752_PI424984692	3823	4494	15151	28907	EBV	NC_007605	FW	56103	TGGCATGTGTGCCGCAGGTGTGTCAGGAGGTCGTCAAAATCCATCACTGTTGGGAGGCTT	56162	33.2582	616.501	63.8095				62.9133	43.6629	36.6413				-0.276843	1.14982	0.240914	0.371297	0.722214	233.531	261	241.607				119.922	231.27	50.2166				0.289446	0.0525203	0.682263	0.34141	0.318071	124.818	142.703	74.4594
1692	CUST_753_PI424984692	1621	1917	5646	17698	EBV	NC_007605	FW	56133	TCGTCAAAATCCATCACTGTTGGGAGGCTTGGGTCCTCAAGGTAGGAGAGATAATCGGAG	56192	48.2079	77.6307	68.1891				48.5568	42.1353	49.2399				-0.00313185	0.265387	0.141398	0.134551	0.13439	120.102	115.61	112.535				157.968	185.054	79.3184				-0.119018	-0.204303	0.151916	-0.057135	0.185997	98.0872	120.341	72.3747
1693	CUST_754_PI424984692	14561	36742	37791	38629	EBV	NC_007605	FW	56171	AAGGTAGGAGAGATAATCGGAGGCCGCCGAGGCCACCTTGTCCCTGATGTCCGCCGTACA	56230	348.209	273.808	304.733				320.334	136.017	315.678				0.0362375	0.303852	-0.0153248	0.108255	0.171343	401.286	387.367	391.997				404.514	326.032	356.971				-0.00347976	0.0748617	0.04065	0.037344	0.0392752	442.361	403.843	499.092
1694	CUST_755_PI424984692	3806	4569	10362	21311	EBV	NC_007605	FW	56329	TCAACAGCGCCAAAAAGCGGACGTCCTCCTCATCTACCCCAGCCTGTTGTCTGGCCACGG	56388	299.636	242.01	246.042				164.291	196.68	229.672				0.26098	0.0900735	0.0299023	0.126985	0.11988	323.215	334.279	294.163				344.876	394.026	289.591				-0.028172	-0.071416	0.00680299	-0.0309283	0.0391823	362.138	320.557	326.86
1695	CUST_756_PI424984692	5284	6443	20788	26940	EBV	NC_007605	FW	56466	GGGCCCCTGTAGATGGAATTATCCTCGGGTTCTCCTCCTCCTTCCCCCGCCTCCTGATCT	56525	25530.4	25242.7	23659				24350.7	25544.1	24681.8				0.0205451	-0.00515497	-0.0183797	-0.00099652	0.0197928	28467.5	26517.5	27802.3				33173.2	26870	29207.2				-0.0664385	-0.00573606	-0.0214087	-0.0311944	0.0315122	33617.9	30460	31409.7
1696	CUST_757_PI424984692	129	265	25846	38939	EBV	NC_007605	FW	56553	CTGCGGGCCGCCTCCAGGTCAAATTTTCCATCGTCGCTCTCGGCCAGCTGGGGAATTTCA	56612	365.395	365.345	427.65				395.955	220.365	424.57				-0.0348836	0.21956	0.00313918	0.0626054	0.13725	595.194	429.501	572.718				621.921	410.45	369.342				-0.0190771	0.0197038	0.190512	0.0637129	0.11151	360.651	373.188	360.191
1697	CUST_758_PI424984692	2569	3147	3847	11090	EBV	NC_007605	FW	56575	ATTTTCCATCGTCGCTCTCGGCCAGCTGGGGAATTTCAGCCAGCATCTTAGCACCGGCAT	56634	32.9083	54.7122	23.5744				38.8817	65.8053	34.5564				-0.0724401	-0.0801764	-0.166088	-0.106235	0.0519783	112.121	86.7831	66.9763				110.882	42.1973	42.4139				0.00482825	0.31315	0.198413	0.172131	0.155832	43.3799	56.0304	68.8152
1698	CUST_759_PI424984692	14334	32112	41708	43286	EBV	NC_007605	FW	56583	TCGTCGCTCTCGGCCAGCTGGGGAATTTCAGCCAGCATCTTAGCACCGGCATCTACACGG	56642	61.7138	41.2269	26.9764				37.5165	38.8717	37.8441				0.21616	0.0255477	-0.147013	0.031565	0.181661	80.9697	67.594	90.1696				120.981	70.6193	53.4502				-0.174396	-0.0190153	0.227111	0.0112334	0.202455	42.4539	44.4736	161.272
1699	CUST_760_PI424984692	6381	8004	31053	35244	EBV	NC_007605	FW	56673	CAGGCCTCCAGCTTTGCGGCCAGGTGCTTATGGAACTCTCCCGCTCTTCCCTTGTTTTCT	56732	385.633	342.02	362.031				415.577	400.339	410.967				-0.0324766	-0.0683761	-0.055061	-0.0519713	0.0181481	446.838	452.733	484.494				648.674	567.204	507.959				-0.161876	-0.0978978	-0.0205399	-0.093438	0.0707737	368.44	427.535	433.178
1700	CUST_761_PI424984692	11609	18382	27108	41488	EBV	NC_007605	FW	56703	TGGAACTCTCCCGCTCTTCCCTTGTTTTCTGATAGCATGTTTGCGAGGTTTTGGATGTTA	56762	352.781	299.13	264.556				309.575	389.591	262.117				0.0567391	-0.114749	0.0040216	-0.0179961	0.0878386	417.604	488.142	435.767				533.135	529.466	693.611				-0.106073	-0.0352916	-0.201861	-0.114409	0.0835972	336.502	337.085	854.738
1701	CUST_762_PI424984692	13063	23324	26249	36977	EBV	NC_007605	FW	56733	GATAGCATGTTTGCGAGGTTTTGGATGTTAAGTTCGGAAGTGAGCAGTTGCTCCAGGTCC	56792	23.7959	23.8771	24.9445				31.9782	32.196	34.468				-0.128352	-0.129822	-0.140441	-0.132871	0.00659639	19.1305	23.3665	50.1935				277.748	38.1156	42.3031				-1.16192	-0.212508	0.0742748	-0.433386	0.647022	40.8455	42.0429	44.0602
1702	CUST_763_PI424984692	1498	1759	30625	40972	EBV	NC_007605	FW	56793	AGCGTGGGGACCTGCAGATGTCCCGACCAGTCCTTTAAGAATTCCAGCAGATTTAGCACA	56852	25.5257	24.2085	38.3771				39.0756	33.9592	36.5359				-0.184927	-0.14699	0.0213528	-0.103522	0.109795	24.5262	49.7548	24.8802				36.9603	42.0844	37.8505				-0.178105	0.0727135	-0.182218	-0.0958701	0.146012	44.7224	41.6948	77.4769
1703	CUST_764_PI424984692	6569	8228	12737	33553	EBV	NC_007605	FW	56823	TCCTTTAAGAATTCCAGCAGATTTAGCACAGACGATCGGTCCCTACTCCTTATTAGCCCC	56882	24.3177	24.1953	27.5888				36.6829	34.4957	34.8314				-0.178542	-0.154034	-0.101239	-0.144605	0.0395049	53.1889	25.9981	53.5305				47.6239	41.1218	42.8147				0.0479958	-0.19913	0.0970082	-0.018042	0.15873	87.9489	42.6584	34.3077
1704	CUST_765_PI424984692	8463	11387	23026	32900	EBV	NC_007605	FW	56853	GACGATCGGTCCCTACTCCTTATTAGCCCCTGCTCGAGGACCACTGTCACAAGAAGATAG	56912	893.125	762.636	823.317				811.515	938.772	892.917				0.0416157	-0.0902428	-0.0352443	-0.0279571	0.0662306	1351.31	1081.54	1417.39				1080.57	1150.19	1226.07				0.0970997	-0.0267259	0.0629749	0.0444496	0.0639577	1291.34	990.023	1177.97
1705	CUST_766_PI424984692	6761	8622	39695	41816	EBV	NC_007605	FW	56883	TGCTCGAGGACCACTGTCACAAGAAGATAGTCTATCATGCTCAAGGCATCTGCCTCTGGC	56942	23.6952	34.3525	25.4768				35.7384	37.0313	36.1393				-0.178476	-0.0326112	-0.151835	-0.120974	0.0776749	47.1374	90.3658	23.9147				74.5594	49.215	41.0472				-0.199137	0.263906	-0.234618	-0.0566161	0.278147	41.4906	44.2041	44.7858
1706	CUST_767_PI424984692	6028	7477	13395	31294	EBV	NC_007605	FW	56913	TCTATCATGCTCAAGGCATCTGCCTCTGGCACTTCCCGGTTAGAGGCCGGGTCGTAGACG	56972	105.954	89.331	102.183				84.0432	81.2298	154.15				0.100615	0.0412867	-0.178568	-0.0122219	0.147082	211.471	206.392	174.389				168.467	50.086	154.155				0.0987366	0.614976	0.0535612	0.255758	0.311911	165.567	166.185	224.186
1707	CUST_768_PI424984692	2774	3348	15690	35945	EBV	NC_007605	FW	56943	ACTTCCCGGTTAGAGGCCGGGTCGTAGACGATGGCCTGTTCCTGGTAGGTATGTCCGGCT	57002	45.676	72.797	37.6338				40.6904	37.0952	36.9436				0.0501969	0.292797	0.00803863	0.117011	0.153687	93.7597	147.885	110.724				119.205	73.6692	48.5425				-0.104278	0.302637	0.358119	0.185492	0.252477	51.6573	77.2621	58.7664
1708	CUST_769_PI424984692	8426	11266	30556	41634	EBV	NC_007605	FW	56973	ATGGCCTGTTCCTGGTAGGTATGTCCGGCTATTCTCGCAATGTTGCTCTCGAGGGGCACA	57032	263.413	261.726	248.862				248.746	243.769	181.291				0.0248816	0.0308677	0.137581	0.0644435	0.0634098	267.362	288.547	278.818				213.775	379.663	344.326				0.0971426	-0.119182	-0.0916485	-0.037896	0.117754	251.161	252.165	242.292
1709	CUST_770_PI424984692	2802	3282	11668	29558	EBV	NC_007605	FW	57003	ATTCTCGCAATGTTGCTCTCGAGGGGCACAAAGTCCATCTCAGGAGTCTCTATGTCAAAG	57062	24.8175	23.6947	23.7139				38.3083	34.7189	32.8565				-0.188535	-0.165915	-0.141618	-0.165356	0.0234635	24.0005	43.1746	23.2541				36.2988	38.4879	37.398				-0.179673	0.0499045	-0.206349	-0.112039	0.14088	43.6254	43.6297	42.0226
1710	CUST_771_PI424984692	6425	8119	10563	28123	EBV	NC_007605	FW	57033	AAGTCCATCTCAGGAGTCTCTATGTCAAAGGTGGTCTGATAGTATTGGCTCCTGGCGGTG	57092	50.82	53.339	38.4844				39.1847	38.563	34.4467				0.112918	0.140873	0.0481378	0.100643	0.0475707	119.596	92.8047	91.7501				46.1939	42.917	75.3123				0.413132	0.33494	0.0857405	0.277938	0.170977	41.779	41.3049	61.7877
1711	CUST_772_PI424984692	10060	14608	20093	33504	EBV	NC_007605	FW	57093	TCCAGTGTGATGGGGGACGTGGGGGCACTGGATCCCGATTCCAGGCTGTTGGAGAACACT	57152	274.597	305.076	279.12				281.164	225.386	251.53				-0.0102636	0.131481	0.0452021	0.0554733	0.0714285	363.593	327.868	376.662				398.485	364.695	380.978				-0.039796	-0.046231	-0.00494786	-0.030325	0.0222115	259.396	203.277	230.922
1712	CUST_773_PI424984692	8859	12166	28739	33631	EBV	NC_007605	FW	57123	GATCCCGATTCCAGGCTGTTGGAGAACACTTCATCTTCGAACATGTCTTCATCCTCTGTG	57182	23.9705	24.5862	27.0655				34.6883	33.0978	35.1092				-0.160505	-0.129107	-0.113005	-0.134206	0.0241571	21.9669	33.6561	205.004				58.4632	39.1856	56.0225				-0.425114	-0.0660633	0.563399	0.024074	0.500383	41.2415	42.2348	126.004
1713	CUST_774_PI424984692	6609	8343	27038	41138	EBV	NC_007605	FW	57153	TCATCTTCGAACATGTCTTCATCCTCTGTGGTGGGGATATCGGAGGCTAAGTCGCTCTCC	57212	63.325	45.9493	30.1657				40.4602	35.0674	36.7219				0.194547	0.117375	-0.0854112	0.0755038	0.1446	160.377	87.0338	106.334				79.4069	44.8716	102.039				0.305284	0.287717	0.0179039	0.203635	0.161087	37.0951	42.1124	54.8111
1714	CUST_775_PI424984692	9294	13009	22597	28124	EBV	NC_007605	FW	57183	GTGGGGATATCGGAGGCTAAGTCGCTCTCCGCTTCTTCAGAGTCGGACATGGATAGGAAA	57242	24.211	24.6425	24.0303				34.0438	32.0897	32.615				-0.148025	-0.114681	-0.132658	-0.131788	0.0166888	49.3033	66.8314	72.6585				44.7017	46.1301	69.3657				0.0425514	0.160996	0.0201416	0.0745629	0.0756871	41.5628	59.1739	42.4028
1715	CUST_776_PI424984692	10379	15386	17361	37851	EBV	NC_007605	FW	57213	GCTTCTTCAGAGTCGGACATGGATAGGAAAGGCTCCTCTAGGTCAGACAGGTAGCGGACG	57272	51.3236	23.9062	40.3783				35.7828	32.9111	38.9247				0.156643	-0.138833	0.0159231	0.0112445	0.147793	146.224	115.96	147.269				172.146	74.2991	139.716				-0.0708784	0.193325	0.0228631	0.0484366	0.133946	55.4376	40.7907	70.4636
1716	CUST_777_PI424984692	4352	5246	6069	17207	EBV	NC_007605	FW	57693	ATTTTTGGGTTCGAGGGAGCTGCCTGTGGCAGAGGGATGGGTATTTGCAAAGGGAGGCGA	57752	82.2528	83.3351	43.7285				43.2113	42.2671	86.165				0.279553	0.294826	-0.294567	0.0932708	0.335964	107.546	103.744	140.034				95.0484	47.6823	148.289				0.0536482	0.337606	-0.0248758	0.122126	0.190696	60.6124	35.0921	77.3011
1717	CUST_778_PI424984692	1422	1802	20244	42569	EBV	NC_007605	FW	57723	AGAGGGATGGGTATTTGCAAAGGGAGGCGAGGAGATGGAGTGACTGAAGGAGCGATAGTT	57782	57.7737	66.06	46.7961				117.831	86.6611	39.1539				-0.30953	-0.117885	0.0774351	-0.11666	0.193486	225.121	127.423	227.034				311.462	285.152	347.913				-0.14099	-0.349828	-0.18538	-0.225399	0.11002	62.3224	69.9925	53.8856
1718	CUST_779_PI424984692	3065	3688	7479	14511	EBV	NC_007605	FW	57963	TTCTTGTGGGGGCTATCTTTGCCCAATCCCTTTTTCCTCTTGGGAGTCTGAGGCGCTGCG	58022	142.664	141.678	98.8945				116.894	111.939	144.149				0.0865246	0.102319	-0.163638	0.0084017	0.1492	212.13	188.708	207.44				189.601	136.46	177.218				0.04876	0.140783	0.0683836	0.0859756	0.0484683	129.718	158.498	178.072
1719	CUST_780_PI424984692	9905	14264	15257	37474	EBV	NC_007605	FW	58248	GGGGAGTTGGTCTTTGCAGGACTATACCTGGCGGCAGGGAATGAGTCGGATGTGAAAGAT	58307	24.035	23.4868	43.9349				33.7712	33.6917	47.2283				-0.147703	-0.156699	-0.0313921	-0.111931	0.0698937	127.263	115.973	107.573				111.384	130.159	220.731				0.0578795	-0.0501158	-0.31216	-0.101465	0.190289	82.9917	40.8346	50.8526
1720	CUST_781_PI424984692	621	733	7182	16497	EBV	NC_007605	FW	58278	GCGGCAGGGAATGAGTCGGATGTGAAAGATCGAGAGGGCAGTGGCCTGAGGTTATACGGT	58337	110.085	113.107	77.7311				129.421	58.1501	139.056				-0.0702776	0.288939	-0.252595	-0.0113114	0.27554	480.82	309.556	323.695				1008.68	512.577	744.596				-0.321772	-0.21902	-0.361785	-0.300859	0.073644	131.707	124.133	115.841
1721	CUST_782_PI424984692	11104	17019	22344	23719	EBV	NC_007605	FW	58308	CGAGAGGGCAGTGGCCTGAGGTTATACGGTATTATTCGCCGTTCAAACGGTAGCATGACG	58367	23.9448	24.1363	24.6369				33.0405	32.0233	31.9449				-0.139835	-0.122795	-0.112816	-0.125149	0.0136624	69.1153	88.0674	24.1937				41.9576	70.269	35.9399				0.216764	0.0980514	-0.171875	0.0476468	0.199162	38.468	42.2615	36.0759
1722	CUST_783_PI424984692	13315	24381	28341	38295	EBV	NC_007605	FW	58338	ATTATTCGCCGTTCAAACGGTAGCATGACGGGAGGGCTGCTATCAGCACCGGGCGTCCCC	58397	23.9781	23.8438	24.4471				32.0208	32.7912	36.3174				-0.125617	-0.138383	-0.171888	-0.145296	0.0238977	57.2703	57.9329	77.7871				44.5379	55.2178	46.0312				0.109199	0.0208461	0.227856	0.1193	0.103874	40.08	41.2772	43.1243
1723	CUST_784_PI424984692	3344	4023	15818	38771	EBV	NC_007605	FW	58428	GGCCCCACCAGGTCAAAGCCGCTGCCGTTGGCCTCATAAAAGTCATACACGCCATAGTGT	58487	2424	4479.18	3841.88				4457.01	4910.26	3826.5				-0.264511	-0.0399053	0.00174253	-0.100891	0.143221	5168.99	5740.82	5069.74				6488.8	7005.83	5412.94				-0.0987584	-0.0864853	-0.0284474	-0.0712304	0.0375559	2430.52	2879.33	2542.57
1724	CUST_785_PI424984692	310	374	2725	9564	EBV	NC_007605	FW	58458	GCCTCATAAAAGTCATACACGCCATAGTGTTCCAGCATAAAGATGCGGGGGTCCTCTGTC	58517	96.2218	64.4194	69.564				144.393	42.5745	110.522				-0.176273	0.179867	-0.201064	-0.0658232	0.213135	106.556	112.819	130.232				123.283	245.258	225.041				-0.0633276	-0.337239	-0.237542	-0.212703	0.138635	105.319	91.0072	63.6368
1725	CUST_786_PI424984692	12221	20332	22859	27140	EBV	NC_007605	FW	58488	TCCAGCATAAAGATGCGGGGGTCCTCTGTCTCAAAGGCCTCGGGTAGAAAATAGAGATGC	58547	357.515	310.919	357.781				406.171	284.665	288.575				-0.0554152	0.0383139	0.0933587	0.0254191	0.0752205	573.215	619.893	550.885				646.468	626.678	715.572				-0.0522298	-0.00472786	-0.113593	-0.0568501	0.0545793	481.449	484.579	528.245
1726	CUST_787_PI424984692	7238	9238	24976	29413	EBV	NC_007605	FW	58518	TCAAAGGCCTCGGGTAGAAAATAGAGATGCACGCAAGTGTACTGGGCCCCTGGTGCCCCC	58577	182.352	182.341	189.59				191.692	114.683	173.955				-0.0216928	0.201385	0.0373804	0.0723574	0.115579	279.679	292.613	308.776				228.046	247.636	134.56				0.0886371	0.0724793	0.360726	0.173947	0.161956	182.865	222.772	195.227
1727	CUST_788_PI424984692	9066	12445	37264	42619	EBV	NC_007605	FW	58532	TAGAAAATAGAGATGCACGCAAGTGTACTGGGCCCCTGGTGCCCCCACGTACTGCAGGAT	58591	3710.77	3452.64	3573.33				3658.89	3645.29	3915.97				0.0061148	-0.0235803	-0.0397666	-0.0190774	0.0232698	4493.22	4550.77	4390.28				4325.68	4039.03	4666.13				0.0165032	0.0518074	-0.026465	0.0139485	0.0391987	3133.37	3047.43	3226.78
1728	CUST_789_PI424984692	569	706	7325	7566	EBV	NC_007605	FW	58638	GCCGCATCCTTCTGGCAGTGGGGGTCAAACAAGTAGAAGGAGCCATCTGTCTCGATGATG	58697	150.794	124.936	173.33				183.956	43.8166	147.986				-0.0863304	0.45505	0.0686518	0.145791	0.278812	538.456	499.56	564.387				660.535	433.734	383.774				-0.0887458	0.0613642	0.167502	0.0467067	0.128751	261.615	262.187	239.86
1729	CUST_790_PI424984692	12042	19706	22986	29507	EBV	NC_007605	FW	58668	AAGTAGAAGGAGCCATCTGTCTCGATGATGATGGCCCCCGCGTAGATGTCGCAGATGTAG	58727	91.3592	61.5568	76.1011				78.5216	79.4487	37.9795				0.0657631	-0.110811	0.301842	0.085598	0.20704	128.406	103.329	153.501				107.609	45.9308	113.757				0.0767366	0.35212	0.130135	0.18633	0.146039	124.747	104.916	86.0572
1730	CUST_791_PI424984692	14331	32002	41569	42478	EBV	NC_007605	FW	58698	ATGGCCCCCGCGTAGATGTCGCAGATGTAGAGGATGAACTGGGCCACCCCGTTGTAACTG	58757	477.983	371.923	409.36				535.28	388.108	502.546				-0.0491686	-0.0184988	-0.0890705	-0.052246	0.0353864	683.278	631.189	660.819				725.383	903.809	710.43				-0.02597	-0.155917	-0.0314387	-0.0711085	0.0734971	444.666	296.441	482.807
1731	CUST_792_PI424984692	6445	8049	26222	29437	EBV	NC_007605	FW	59028	TTGACCAGGTAGAGGACGCAGTTGCTGACGCACTGGATGCCGGCAAAGCGGCCAAACTTG	59087	24.0609	23.7065	24.1125				36.4294	32.1067	33.4868				-0.18014	-0.131728	-0.14263	-0.1515	0.0253955	52.1417	47.0202	63.1377				43.0027	41.2154	43.4252				0.0836892	0.0572246	0.162547	0.101154	0.0547903	42.4652	41.1103	41.4945
1732	CUST_793_PI424984692	13046	23299	30918	43128	EBV	NC_007605	FW	59538	ATCTGCCTCCCCTCCCTCTCCCTCGTCCTGGTCGGAAAAGTCTGAGGAGGAGAAGGAGAA	59597	125307	116983	109518				121252	111701	107791				0.0142885	0.0200653	0.00690101	0.0137516	0.00659853	206377	195580	185384				174107	149802	148197				0.0738456	0.115809	0.0972334	0.0956295	0.0210278	287207	285723	280012
1733	CUST_794_PI424984692	13502	25454	29015	39795	EBV	NC_007605	FW	59568	GTCGGAAAAGTCTGAGGAGGAGAAGGAGAATGGGGAGGAGTCCAAAACGGCACGCCACCT	59627	52.9508	66.364	62.6985				35.0989	117.741	79.2323				0.178578	-0.248995	-0.101645	-0.0573538	0.2172	186.615	138.805	208.636				305.801	323.134	304.739				-0.214492	-0.366978	-0.164539	-0.24867	0.105458	46.0379	70.2192	574.653
1734	CUST_795_PI424984692	1201	1501	28849	36267	EBV	NC_007605	FW	59838	GGGGCTTCTGGGGGTGACTGTGATCTGTTCCGGATTTAGGTCCATGGCGGGTGTGTATGT	59897	680.759	827.923	801.886				682.515	784.302	671.43				-0.00111881	0.0235063	0.0771119	0.0331665	0.04	893.313	999.675	1026.87				974.358	1108	1087.33				-0.0377146	-0.0446802	-0.024848	-0.0357476	0.0100614	1269.69	1844.96	1726.57
1735	CUST_796_PI424984692	6533	8281	38112	38307	EBV	NC_007605	FW	59868	CGGATTTAGGTCCATGGCGGGTGTGTATGTTTTAATAGGGGTGGTCTCTGGCGCGGCAGG	59927	409.97	419.382	417.487				393.027	404.196	394.343				0.01833	0.0160179	0.0247695	0.0197058	0.00453511	510.448	426.647	457.553				645.543	614.16	535.53				-0.101974	-0.158213	-0.0683419	-0.109509	0.0454069	258.554	263.169	262.933
1736	CUST_797_PI424984692	8239	11013	21792	26359	EBV	NC_007605	FW	59898	TTTAATAGGGGTGGTCTCTGGCGCGGCAGGATGATGGTCGAGGACGTCCACCAGGGCCTT	59957	265.492	231.821	237.397				255.643	247.875	200.841				0.0164189	-0.0290785	0.0726232	0.0199879	0.0509447	234.315	241.062	274.416				247.34	244.018	307.902				-0.0234945	-0.00529401	-0.0500038	-0.0262641	0.0224832	214.994	198.548	188.704
1737	CUST_798_PI424984692	5803	7055	13568	39557	EBV	NC_007605	FW	59928	ATGATGGTCGAGGACGTCCACCAGGGCCTTGCAGATGCTCTTGCCTAGATACAGGATGTC	59987	93.5736	88.5217	91.3273				60.5086	41.95	42.7602				0.189337	0.324318	0.32956	0.281071	0.0794879	23.7948	161.872	128.046				43.0222	164.823	114.22				-0.257211	-0.00784528	0.0496227	-0.0718112	0.163112	150.949	125.322	133.787
1738	CUST_799_PI424984692	2389	2788	6525	15890	EBV	NC_007605	FW	59958	GCAGATGCTCTTGCCTAGATACAGGATGTCGTCCATGCTGAGGGGAGGTGGGGTGTCTGC	60017	227.579	225.372	185.711				98.5092	106.417	145.42				0.363655	0.32589	0.106213	0.265253	0.139021	248.03	275.886	235.564				275.775	360.138	395.508				-0.0460507	-0.11574	-0.225047	-0.128946	0.0902261	150.321	202.695	204.836
1739	CUST_800_PI424984692	6223	7789	22394	23253	EBV	NC_007605	FW	60408	GACGCTCTTTAGCGTCTGGAGGTCCGTGGAGTAGTGGCGGGGGGAGGATGAAACGCTCTT	60467	154.868	143.716	143.818				248.903	191.374	212.105				-0.206068	-0.124377	-0.168737	-0.166394	0.0408956	198.659	173.409	218.508				472.354	462.171	377.165				-0.37616	-0.42573	-0.237064	-0.346318	0.097809	115.794	120.823	126.594
1740	CUST_801_PI424984692	2815	3374	23693	37790	EBV	NC_007605	FW	60648	CAACGACTCCGCCGTCGTGCTGTATCTCAGGGTGAAGAGGAGTGAAAAGAGGGAGGTGGG	60707	67.4765	72.0787	110.726				213.441	170.486	218.341				-0.500126	-0.373881	-0.294884	-0.389631	0.103523	103.329	105.541	185.171				352.709	269.699	306.083				-0.533194	-0.407457	-0.218265	-0.386305	0.158526	55.7622	62.033	158.481
1741	CUST_802_PI424984692	6790	8641	9461	11926	EBV	NC_007605	FW	60738	CTCTGAAGCTGAGATAGTCTCGGAGATGATGCCTGAGACCTCTCGGACGGCGTCCATGAT	60797	23.9368	23.6895	23.6564				36.0256	35.5914	34.5318				-0.177545	-0.17679	-0.16427	-0.172868	0.00745591	60.6706	23.2905	30.9789				43.6417	34.6656	36.672				0.143077	-0.172719	-0.0732688	-0.0343035	0.161464	42.1905	41.2415	40.9249
1742	CUST_803_PI424984692	11901	19312	23009	35587	EBV	NC_007605	FW	61338	CTGCCACAGGCGGCTGTAGCGGACCCATAGCAGAGACCTGAGGAGTTCGGATGAAAGGTC	61397	24.084	23.6825	26.3225				32.6397	31.7187	38.2749				-0.132018	-0.126887	-0.162587	-0.140497	0.0193013	87.0976	74.3064	87.0674				84.8335	60.7229	46.0914				0.0114388	0.0876738	0.276236	0.125116	0.136311	40.95	41.4141	42.6994
1743	CUST_804_PI424984692	14183	30473	34305	44772	EBV	NC_007605	FW	61908	CTCGATGACCGAGTCTGGGACGCCGTAAGTCTGGTCCCAGAGCAGGGCCTCGTACACATA	61967	149.989	23.849	26.3853				113.571	34.5928	36.3835				0.120792	-0.161515	-0.139543	-0.0600885	0.157032	230.114	45.2833	99.448				152.562	41.5824	52.1796				0.178497	0.0370293	0.280095	0.165207	0.122077	195.773	42.303	45.9218
1744	CUST_805_PI424984692	13335	24600	29571	41405	EBV	NC_007605	FW	61938	CTGGTCCCAGAGCAGGGCCTCGTACACATAGTCGTAAAAGAGGGCCCCTGAGGGCTCCAA	61997	55.3685	30.8041	40.6405				35.7634	33.9421	38.7512				0.189823	-0.04213	0.0206743	0.0561225	0.119971	117.416	125.471	138.949				113.888	49.4456	150.57				0.0132512	0.404416	-0.0348821	0.127595	0.240939	84.2703	96.6946	140.334
1745	CUST_806_PI424984692	9469	13270	19369	28754	EBV	NC_007605	FW	62298	CTCCGCGTATACGGTGACCAGCCATCTCCCCAGCGTCGTTTTCGCCGCGTTAAAAGCGTA	62357	225.306	248.919	265.032				219.264	250.75	165.73				0.0118072	-0.0031822	0.203897	0.0708406	0.115474	299.843	270.247	358.479				371.355	331.86	327.61				-0.0928956	-0.0891941	0.0391062	-0.0476611	0.0751655	247.202	237.751	276.666
1746	CUST_807_PI424984692	14244	31090	37361	42656	EBV	NC_007605	FW	62688	GACCGCCGCCGGGTAAGCGTGGCCGCTCATGAGGGTGAGAGTATTTAAAAAATCGCGCAC	62747	171743	163105	156179				167827	164446	158291				0.0100175	-0.00355657	-0.00583304	0.000209289	0.00857006	222559	225880	211359				217447	187124	183100				0.0100902	0.0817481	0.0623333	0.0513905	0.0370611	270715	267816	246517
1747	CUST_808_PI424984692	3716	4512	24515	33292	EBV	NC_007605	FW	62718	GAGGGTGAGAGTATTTAAAAAATCGCGCACCAGCACCGGCTGGGCCAAATCCCCCAGTCC	62777	24.3965	23.8007	69.343				37.6638	32.0537	38.4093				-0.188597	-0.129289	0.256566	-0.0204401	0.24172	74.753	111.104	130.004				92.3827	59.5661	48.3272				-0.0919617	0.270731	0.429765	0.202845	0.267406	42.6889	52.4086	42.2944
1748	CUST_809_PI424984692	10749	16262	19620	38264	EBV	NC_007605	FW	63198	TGGGTGGCGGCCGCCAGTCTTTGGGGACTTTCTGATACACGCCAGCTCCTTCAACAACGC	63257	37.0642	66.8009	54.5264				34.7211	36.1286	58.5428				0.0283611	0.266931	-0.0308664	0.0881418	0.157642	62.6678	62.1235	60.5341				41.694	45.814	44.4726				0.176971	0.132258	0.133907	0.147712	0.0253523	40.6834	42.0123	179.37
1749	CUST_810_PI424984692	10460	15556	30497	30952	EBV	NC_007605	FW	63228	TCTGATACACGCCAGCTCCTTCAACAACGCCGAGGCCACTGGAACGCCCCTTTTCCAATT	63287	125.614	102.365	92.5721				111.438	85.4354	57.8044				0.0520066	0.0785145	0.20452	0.11168	0.0814864	333.799	204.276	189.263				341.615	208.24	245.758				-0.0100529	-0.00834637	-0.113441	-0.0439466	0.0601896	157.73	158.109	84.8833
1750	CUST_811_PI424984692	4683	5624	14505	41641	EBV	NC_007605	FW	63258	CGAGGCCACTGGAACGCCCCTTTTCCAATTCAAGCAGAGTGACCCGTTCTCGGGCGTCGA	63317	76.6022	66.6937	58.1353				42.4483	37.3094	39.8806				0.256381	0.252267	0.163679	0.224109	0.0523744	201.032	204.505	156.472				835.48	129.665	156.548				-0.618671	0.19788	-0.000210057	-0.140333	0.425928	80.0091	71.6604	89.1285
1751	CUST_812_PI424984692	6585	8324	8591	22843	EBV	NC_007605	FW	63288	CAAGCAGAGTGACCCGTTCTCGGGCGTCGACGCGGTATTCACTCCTCTCTCCCTGTTTAT	63347	70.0475	72.2642	37.1894				108.804	40.6561	47.6822				-0.19125	0.249798	-0.107937	-0.016463	0.234321	134.266	164.445	97.7808				54.0155	94.6787	47.3492				0.395449	0.239768	0.314941	0.316719	0.0778559	170.578	98.8391	114.254
1752	CUST_813_PI424984692	3188	3849	38089	38617	EBV	NC_007605	FW	63318	CGCGGTATTCACTCCTCTCTCCCTGTTTATCCTAATGAATCACGGCCGGGGTGTAGCCGC	63377	345.077	385.559	340.774				234.473	383.785	308.574				0.167824	0.00200307	0.0431072	0.0709781	0.0863524	537.158	565.499	598.69				712.566	510.729	485.424				-0.122723	0.0442418	0.0910806	0.00419976	0.112386	599.234	594.92	544.901
1753	CUST_814_PI424984692	910	1075	23691	39301	EBV	NC_007605	FW	63498	CTTCATCACCCCTGTGGGCCCCCTGGTGGAGAATATAAAGAGCACCTATCTGAATAAAAT	63557	731.211	749.655	741.125				735.231	768.045	802.473				-0.00238104	-0.0105252	-0.034539	-0.0158151	0.0167188	878.532	854.977	845.607				997.466	921.109	824.856				-0.0551405	-0.0323566	0.0107907	-0.0255688	0.0334856	931.311	815.013	856.263
1754	CUST_815_PI424984692	9963	14408	32317	36468	EBV	NC_007605	FW	63528	GAATATAAAGAGCACCTATCTGAATAAAATCACCACGGTGGTCCACGGGCCTGTGGTCAG	63587	55.2389	57.1816	54.0901				57.0947	49.7003	37.7176				-0.0143506	0.0608979	0.156574	0.0677071	0.0856655	44.6367	93.802	60.741				40.5028	46.502	84.9898				0.0422061	0.304741	-0.145884	0.0670208	0.226335	47.3119	48.7395	43.8714
1755	CUST_816_PI424984692	8142	10840	13981	36617	EBV	NC_007605	FW	63738	CCTCTATGTCGCTCTGACCTATGAGGAAGCCGGGCCGCGGTTTACGTTTTTCCAGTCGTC	63797	64.0181	40.2419	39.002				64.549	35.4677	37.3961				-0.00358681	0.0548448	0.018261	0.023173	0.0295238	139.389	149.542	92.7949				55.6276	47.7172	47.0644				0.398937	0.49609	0.294831	0.396619	0.100649	111.69	66.955	43.1736
1756	CUST_817_PI424984692	14659	42736	43292	45153	EBV	NC_007605	FW	63768	CGGGCCGCGGTTTACGTTTTTCCAGTCGTCCCGCGGCCACTGTCAGATCATGAATATCTT	63827	25.4307	26.4214	27.4729				36.6071	37.8299	37.1944				-0.158206	-0.155879	-0.131573	-0.148553	0.0147508	24.224	24.7136	57.8991				40.7877	40.0703	45.9175				-0.226283	-0.209887	0.100694	-0.111825	0.184229	45.0188	44.74	619.127
1757	CUST_818_PI424984692	2912	3430	21067	30565	EBV	NC_007605	FW	63798	CCGCGGCCACTGTCAGATCATGAATATCTTAAGAATTTATTACTCACCATCCATCATGCA	63857	34.3841	24.0859	23.679				43.694	32.0853	33.1471				-0.104064	-0.124544	-0.146083	-0.124897	0.0210116	40.3436	24.8974	62.3463				37.598	39.7948	43.2832				0.0306097	-0.203671	0.158491	-0.00485692	0.183668	62.1901	46.044	41.724
1758	CUST_819_PI424984692	6974	8949	31989	35567	EBV	NC_007605	FW	63828	AAGAATTTATTACTCACCATCCATCATGCACCGCTATGCTGTGGTCCAGCCCCTACATAT	63887	167.114	182.353	124.945				170.975	164.397	187.337				-0.00992056	0.0450189	-0.175905	-0.0469356	0.115019	397.577	328.414	336.638				211.148	173.338	306.864				0.274834	0.277528	0.0402164	0.197526	0.136241	154.459	137.32	165.828
1759	CUST_820_PI424984692	1707	2052	21563	27570	EBV	NC_007605	FW	63858	CCGCTATGCTGTGGTCCAGCCCCTACATATAGAGGAGCTAACCTTCGGGGCGGTTGCCTG	63917	132.242	217.564	212.899				102.782	205.319	161.186				0.109451	0.0251579	0.120846	0.0851517	0.0522675	799.006	1286.38	850.475				404.501	3934.08	240.619				0.29563	-0.485473	0.548332	0.119496	0.538939	176.809	161.004	159.907
1760	CUST_821_PI424984692	2988	3558	16102	36041	EBV	NC_007605	FW	63888	AGAGGAGCTAACCTTCGGGGCGGTTGCCTGTCTGGGGACATTTAGTGCTACTGACGGTTG	63947	171.092	178.099	190.287				228.629	199.216	138.585				-0.125901	-0.0486631	0.137692	-0.0122905	0.135508	250.247	267.856	274.828				248.034	310.82	357.183				0.00385853	-0.0646062	-0.113829	-0.0581923	0.0591054	217.031	205.659	283.595
1761	CUST_822_PI424984692	10939	16574	18596	21578	EBV	NC_007605	FW	63918	TCTGGGGACATTTAGTGCTACTGACGGTTGGAGGAGGTCTGCCTTCAATTACCGTGGCTC	63977	41.7975	53.7759	41.1491				54.9298	75.6841	34.0999				-0.118658	-0.148416	0.0816078	-0.0618221	0.125102	203.443	137.905	153.695				112.873	62.0278	115.269				0.255851	0.346993	0.124948	0.242597	0.111614	145.79	117.971	94.2911
1762	CUST_823_PI424984692	5173	6282	7358	27283	EBV	NC_007605	FW	63948	GAGGAGGTCTGCCTTCAATTACCGTGGCTCTAGCCTCCCCGTGGTGGAGATTGACAGCTT	64007	1408.64	1541.08	1461.6				1462.68	1534.97	1587.58				-0.0163502	0.00172614	-0.035906	-0.0168433	0.0188209	1284.5	1287.03	1302.57				1804.01	1993.38	2140.25				-0.147506	-0.190002	-0.215663	-0.18439	0.0344236	1260.57	1357.79	1213.96
1763	CUST_824_PI424984692	3053	3597	9555	25065	EBV	NC_007605	FW	63978	TAGCCTCCCCGTGGTGGAGATTGACAGCTTTTATTCCAACGTCTCTGACTGGGAGGTGAT	64037	3346.16	3403.65	3457.65				3337.42	3244.28	3583.7				0.00113519	0.020826	-0.0155505	0.00213691	0.0182089	3368.24	3301.85	3284.08				4550.53	4445.25	4480.85				-0.130659	-0.129139	-0.134946	-0.131581	0.00301128	2360.07	2447.16	2392.48
1764	CUST_825_PI424984692	1452	1818	15287	27404	EBV	NC_007605	FW	64008	TTATTCCAACGTCTCTGACTGGGAGGTGATTCTCTAGACTTAACGGGAGGAAACAGGAGG	64067	24.9564	24.1403	32.9421				38.2862	33.4374	33.8868				-0.18586	-0.14149	-0.012279	-0.11321	0.0901799	66.7722	128.76	52.8419				40.7222	51.8855	41.9972				0.214764	0.394736	0.0997588	0.23642	0.148676	583134	42.4063	41.1814
1765	CUST_826_PI424984692	1331	1577	8717	13830	EBV	NC_007605	FW	64038	TCTCTAGACTTAACGGGAGGAAACAGGAGGAGGAGGGGGACAAGAGCACAAAAGTGGTTC	64097	124.225	118.835	107.101				143.892	208.396	180.803				-0.0638247	-0.243947	-0.227411	-0.178394	0.0995641	159.088	172.473	145.22				321.869	232.535	313.979				-0.306041	-0.129767	-0.334875	-0.256895	0.111035	109.083	99.4101	104.951
1766	CUST_827_PI424984692	598	806	17512	31683	EBV	NC_007605	FW	64068	AGGAGGGGGACAAGAGCACAAAAGTGGTTCAGTGGACACCCACCACACAGCATGGCAACG	64127	208.186	272.671	232.871				607.58	282.848	344.902				-0.465153	-0.0159138	-0.170581	-0.217216	0.228221	338.436	332.533	319.663				708.693	664.42	620.947				-0.320981	-0.300609	-0.288362	-0.303318	0.0164773	215.935	220.334	229.696
1767	CUST_828_PI424984692	5632	6850	11496	14138	EBV	NC_007605	FW	64098	AGTGGACACCCACCACACAGCATGGCAACGACCAGTCATGTCGAGCATGAGCTCCTCTCC	64157	101.188	163.486	128.619				98.5274	119.718	123.592				0.0115726	0.135321	0.0173148	0.0547361	0.0698475	220.706	218.692	243.054				286.34	131.457	249.798				-0.113069	0.221051	-0.0118857	0.0320323	0.171335	101.46	124.06	143.619
1768	CUST_829_PI424984692	4560	5542	35994	36235	EBV	NC_007605	FW	64128	ACCAGTCATGTCGAGCATGAGCTCCTCTCCAAATTGATTGATGAGTTAAAGGTCAAGGCC	64187	24.0983	24.2197	24.6211				37.4663	35.6328	36.2342				-0.191655	-0.167682	-0.167812	-0.175716	0.0138036	54.9781	85.611	67.8897				38.6998	46.1296	44.962				0.152481	0.26855	0.178958	0.199996	0.0608272	42.2026	42.502	42.6615
1769	CUST_830_PI424984692	104	147	7974	45112	EBV	NC_007605	FW	64158	AAATTGATTGATGAGTTAAAGGTCAAGGCCAACTCAGACCCCGAGGCTGATGTCCTGGCC	64217	62.7698	32.2441	38.4785				43.3754	38.0672	37.8419				0.160507	-0.0721009	0.00724509	0.0318837	0.118245	223.918	99.8445	82.9677				75.1674	49.4444	137.393				0.474059	0.305208	-0.219057	0.186737	0.361426	45.8579	43.2371	40.3864
1770	CUST_831_PI424984692	14327	32068	37123	39100	EBV	NC_007605	FW	64218	GGGCGCCTGCTCCACCGCCTTAAGGCCGAGTCAGTTACACACACAGTAGCCGAATATCTG	64277	978.626	959.99	912.139				932.38	960.412	985.033				0.0210238	-0.000190462	-0.0333893	-0.00418534	0.0274257	1450.08	1362.37	1272.54				1285.55	1247.06	1156.86				0.0523014	0.0384088	0.0413898	0.0440333	0.00731383	692.169	765.621	744.184
1771	CUST_832_PI424984692	6519	8185	26939	29857	EBV	NC_007605	FW	64248	TCAGTTACACACACAGTAGCCGAATATCTGGAGGTCTTCTCTGACAAATTCTACGATGAG	64307	23.7683	23.0831	24.2519				36.2088	55.8308	33.7487				-0.182815	-0.38358	-0.143511	-0.236636	0.128766	99.3815	63.7499	74.0104				43.1479	45.7482	44.5591				0.362346	0.144106	0.220356	0.242269	0.110758	41.4804	42.6455	41.6651
1772	CUST_833_PI424984692	6638	8364	12679	32283	EBV	NC_007605	FW	64278	GAGGTCTTCTCTGACAAATTCTACGATGAGGAATTCTTCCAGATGCACCGGGATGAGCTG	64337	23.7111	23.1612	23.8378				35.9098	48.1167	33.8017				-0.180262	-0.317535	-0.151673	-0.21649	0.0886674	62.3666	48.5509	53.7157				65.9097	38.6949	43.0456				-0.0239967	0.0985443	0.0961726	0.0569067	0.0700745	41.4867	41.0956	42.5123
1773	CUST_834_PI424984692	5079	6220	11836	26003	EBV	NC_007605	FW	64308	GAATTCTTCCAGATGCACCGGGATGAGCTGGAGACCCGAGTCTCTGCTTTCGCGCAGAGC	64367	60.8878	23.7312	35.4708				41.2407	34.7079	33.6782				0.169204	-0.165108	0.0225216	0.00887252	0.167574	68.844	83.6526	73.3063				39.912	100.334	46.844				0.236763	-0.0789701	0.194487	0.117427	0.171393	42.0457	35.1713	35.0876
1774	CUST_835_PI424984692	13007	23221	29899	31040	EBV	NC_007605	FW	64310	ATTCTTCCAGATGCACCGGGATGAGCTGGAGACCCGAGTCTCTGCTTTCGCGCAGAGCCC	64369	24.2556	23.7314	24.4789				32.4804	32.9696	34.1395				-0.12681	-0.142791	-0.144465	-0.138022	0.00974606	35.9254	69.2472	50.3375				38.9071	44.4869	42.2703				-0.0346273	0.19217	0.075856	0.0777995	0.113411	41.2238	42.0951	42.1204
1775	CUST_836_PI424984692	7015	8985	23127	30773	EBV	NC_007605	FW	64398	TACCTGTCGGCCCTGCGCTACTATGACACCTATCTGTATGTGGGGCGCAGCGGGAAGCAG	64457	287.177	254.408	311.67				201.383	269.967	228.024				0.154128	-0.0257791	0.135714	0.088021	0.0989829	430.977	374.218	546.184				333.218	291.257	447.274				0.111726	0.108849	0.0867658	0.102447	0.0136563	322.084	288.074	340.265
1776	CUST_837_PI424984692	14518	35671	36274	37818	EBV	NC_007605	FW	64428	TATCTGTATGTGGGGCGCAGCGGGAAGCAGGAGAGTGTGCAGCACTTTTACATGCGGTTA	64487	79.6149	53.6223	63.0821				64.004	70.9822	90.1434				0.0947867	-0.121805	-0.155028	-0.060682	0.135661	103.76	105.382	113.723				47.248	75.5675	67.5839				0.341647	0.14443	0.226006	0.237361	0.0990976	93.1872	91.1924	111.357
1777	CUST_838_PI424984692	11105	17020	20926	42792	EBV	NC_007605	FW	64458	GAGAGTGTGCAGCACTTTTACATGCGGTTAGCCGGCTTCTGTGCCTCAACCACCTGCCTC	64517	73.0577	66.576	73.4187				37.3564	36.3768	48.1957				0.291301	0.262494	0.182798	0.245531	0.056205	116.847	56.5318	90.9949				154.562	67.4705	136.952				-0.121485	-0.0768209	-0.177551	-0.125286	0.0504725	100.971	108.555	46.9964
1778	CUST_839_PI424984692	5854	7264	34661	40591	EBV	NC_007605	FW	64548	GCCAGGCCGGAGATTGAGAGTGACATGGAGGTGTTTGATTACTACTTTGAGCACCTAACC	64607	23.8325	30.8951	24.9546				36.3667	35.7204	36.9166				-0.183535	-0.0630262	-0.170071	-0.138878	0.0660332	79.1572	110.33	65.6847				45.3832	47.7999	82.9509				0.241595	0.363267	-0.101357	0.167835	0.240934	41.8391	42.7885	43.8563
1779	CUST_840_PI424984692	6768	8626	34034	35192	EBV	NC_007605	FW	64578	GTGTTTGATTACTACTTTGAGCACCTAACCTCCCAGACGGTGTGCTGCTCCACGCCCTTT	64637	171.208	139.976	153.664				145.208	102.603	158.704				0.0715345	0.134897	-0.0140163	0.0641383	0.0747314	402.58	376.229	337.901				298.419	224.902	214.108				0.130026	0.223459	0.198157	0.183881	0.0483251	255.379	257.861	243.288
1780	CUST_841_PI424984692	6362	7990	14746	34100	EBV	NC_007605	FW	64608	TCCCAGACGGTGTGCTGCTCCACGCCCTTTATGCGCTTTGCCGGGGTGGAAAACTCCACT	64667	790.127	836.967	744.482				825.405	865.916	842.997				-0.0189699	-0.0147674	-0.0539717	-0.0292363	0.0215243	1487.31	2062.09	1891.94				1164.05	1188.43	1110				0.10643	0.239334	0.231585	0.19245	0.0745959	1330.89	1373.18	1209.31
1781	CUST_842_PI424984692	10698	16042	26651	33559	EBV	NC_007605	FW	64635	TTTATGCGCTTTGCCGGGGTGGAAAACTCCACTCTGGCCAGCTGCATCCTCACCACCCCC	64694	23.7691	43.5703	41.8179				32.894	44.5844	36.5381				-0.141104	-0.00999277	0.0586167	-0.0308268	0.101477	83.7112	43.8595	102.258				46.8941	40.8698	47.3265				0.251665	0.0306611	0.334595	0.20564	0.157107	49.8982	41.2237	79.1502
1782	CUST_843_PI424984692	10425	15351	15834	19624	EBV	NC_007605	FW	64788	GGGGCTGGCCAGGATGGGAAACACATCAGCCTCCTGATGAGGATGATCAACAGCCACGTG	64847	27.9981	36.1457	76.8315				33.537	34.8637	38.8846				-0.0783946	0.0156831	0.295761	0.0776833	0.194631	106.084	111.348	82.8798				48.6769	70.1494	71.1291				0.338326	0.200658	0.0664012	0.201795	0.135966	55.8671	54.347	80.6401
1783	CUST_844_PI424984692	1832	2204	2877	42390	EBV	NC_007605	FW	64818	CTCCTGATGAGGATGATCAACAGCCACGTGGAGTACCACAACTATGGCTGCAAGAGGCCG	64877	26.0292	25.5615	25.3192				39.2377	39.2353	36.7347				-0.178242	-0.18609	-0.161628	-0.17532	0.0124901	50.9534	50.5884	24.1059				45.5052	44.2349	40.2574				0.0491121	0.0582856	-0.222722	-0.0384416	0.159658	46.2255	45.2064	44.7801
1784	CUST_845_PI424984692	13963	28446	35287	43375	EBV	NC_007605	FW	64878	GTCAGTGTGGCGGCCTACATGGAGCCCTGGCACAGCCAGATTTTCAAGTTTTTGGAAACG	64937	68.0027	48.283	26.5043				36.5358	38.3216	37.8274				0.269808	0.100351	-0.154489	0.07189	0.213575	93.6746	109.892	64.6459				105.472	47.9228	46.5241				-0.0515159	0.360423	0.142863	0.15059	0.206078	47.2303	61.7308	102.68
1785	CUST_846_PI424984692	4335	5236	11072	39765	EBV	NC_007605	FW	64908	CACAGCCAGATTTTCAAGTTTTTGGAAACGAAGCTGCCGGAGAACCACGAGAGGTGCCCG	64967	24.3237	23.7199	24.6053				37.5158	35.0158	36.2616				-0.188185	-0.169152	-0.168418	-0.175251	0.0112065	50.2209	81.1123	99.4267				41.2129	67.108	48.8783				0.085852	0.0823122	0.308388	0.158851	0.129515	42.8535	41.0554	44.0392
1786	CUST_847_PI424984692	9711	13880	24646	34831	EBV	NC_007605	FW	64968	GGCATCTTTACGGGGCTCTTTGTCCCCGAGCTCTTCTTCAAGCTTTTTAGGGACACGCCC	65027	23.6905	44.5158	27.8578				33.7871	34.2948	35.3586				-0.154176	0.113286	-0.103548	-0.0481462	0.142077	73.7795	92.7256	79.0015				42.2216	49.2792	45.6332				0.242401	0.274536	0.238355	0.251764	0.0198248	40.7822	64.0444	58.925
1787	CUST_848_PI424984692	5421	6623	19223	31613	EBV	NC_007605	FW	64998	CTCTTCTTCAAGCTTTTTAGGGACACGCCCTGGTCGGACTGGTACCTGTTTGACCCCAAG	65057	36.0382	93.9759	82.6987				49.5287	4182.72	53.9846				-0.138093	-1.64844	0.185229	-0.533769	0.978778	166.985	132.785	147.47				94.318	59.3991	50.3143				0.248084	0.349369	0.467011	0.354821	0.109565	119.83	74.6634	136.178
1788	CUST_849_PI424984692	5874	7194	19261	32833	EBV	NC_007605	FW	65088	GAGGAGTTTGAGCGCGAGTACTATCGGCTGGTGACAGCGGGCAAGTTTTGTGGGCGGGTC	65147	105.511	76.2628	85.9763				99.3415	68.4192	133.682				0.0261686	0.0471348	-0.191695	-0.0394639	0.132252	195.71	460.185	192.687				54.1681	361.087	200.246				0.55787	0.105321	-0.016711	0.215493	0.30272	79.2744	133.886	58.0297
1789	CUST_850_PI424984692	1173	1485	25962	35048	EBV	NC_007605	FW	65118	GTGACAGCGGGCAAGTTTTGTGGGCGGGTCTCCATCAAGTCCCTGATGTTCTCTATCGTC	65177	240.754	211.205	246.959				301.705	261.088	137.623				-0.0980092	-0.0920824	0.253933	0.0212806	0.201505	400.157	367.801	391.426				543.84	415.983	553.201				-0.133241	-0.0534621	-0.150233	-0.112312	0.0516687	356.16	318.65	345.125
1790	CUST_851_PI424984692	4619	5578	34112	34113	EBV	NC_007605	FW	65148	TCCATCAAGTCCCTGATGTTCTCTATCGTCAACTGCGCCGTCAAGGCCGGCAGCCCCTTC	65207	24.3007	24.3381	24.3118				37.4376	35.2845	35.2544				-0.18769	-0.161297	-0.161395	-0.170128	0.0152097	144.677	135.649	129.933				62.758	48.9947	48.7208				0.36273	0.442269	0.426005	0.410334	0.0420212	39.7599	42.1905	42.1736
1791	CUST_852_PI424984692	573	793	12418	39015	EBV	NC_007605	FW	65163	ATGTTCTCTATCGTCAACTGCGCCGTCAAGGCCGGCAGCCCCTTCATCCTTTTGAAGGAG	65222	133.688	130.263	127.396				132.416	41.279	118.731				0.0041536	0.499091	0.0305923	0.177946	0.278434	264.385	221.818	288.898				235.29	132.678	178.754				0.0506344	0.223197	0.208489	0.160774	0.0956663	185.095	165.253	194.192
1792	CUST_853_PI424984692	2933	3526	40176	43403	EBV	NC_007605	FW	65471	TGATGGATTCTCGCTAGCCCGCCTCAGAGATGCCACCCAGTGTGCCACCTTTGTGGTGGC	65530	424.347	413.868	440.632				449.248	385.071	284.284				-0.0247643	0.0313219	0.190323	0.0656267	0.111572	547.372	530.797	602.035				651.54	619.538	572.479				-0.0756587	-0.0671398	0.0218622	-0.0403121	0.0540127	443.79	436.108	443.623
1793	CUST_854_PI424984692	3677	4320	33591	42834	EBV	NC_007605	FW	65508	CAGTGTGCCACCTTTGTGGTGGCCTGCTCCATTCTTCAGGGATCCCCCACTTATGATTCC	65567	176.51	146.25	199.833				74.1876	55.0466	141.458				0.376437	0.424364	0.150039	0.316947	0.146519	262.693	233.479	281.015				173.734	217.655	255.32				0.179563	0.0304805	0.0416444	0.0838959	0.0830378	262.681	220.927	285.999
1794	CUST_855_PI424984692	7802	10205	14483	40686	EBV	NC_007605	FW	65532	TGCTCCATTCTTCAGGGATCCCCCACTTATGATTCCAGGGATATGGCCTCCATGGGCCTC	65591	94.1704	79.738	98.498				40.8348	95.8992	42.4743				0.362884	-0.0801493	0.365301	0.216012	0.256486	245.813	233.832	262.53				204.784	137.353	100.696				0.0793077	0.231067	0.416165	0.24218	0.168704	31.9482	83.9308	74.5084
1795	CUST_856_PI424984692	180	206	19177	24076	EBV	NC_007605	FW	65538	ATTCTTCAGGGATCCCCCACTTATGATTCCAGGGATATGGCCTCCATGGGCCTCGGGGTG	65597	150.379	154.628	136.279				70.0253	155.145	152.306				0.331934	-0.00144852	-0.0482908	0.0940648	0.207328	307.397	228.11	236.17				221.038	50.6502	154.666				0.143233	0.653563	0.183831	0.326876	0.283647	222.014	111.701	96.5538
1796	CUST_857_PI424984692	905	1072	34590	36714	EBV	NC_007605	FW	65628	GGCTGGCAGTACACTGACCCTCCCTCTCGCTCGTTAAACAAGGAAATATTCGAACATATG	65687	1642.04	1688.58	1664.96				1660.22	1572.29	1457.6				-0.00478086	0.0309869	0.0577657	0.0279906	0.0313808	2315.46	2171.91	2221.79				2272.91	2492.97	2370.29				0.00805466	-0.0598747	-0.0280987	-0.0266396	0.0339882	1437.65	1439.55	1410.15
1797	CUST_858_PI424984692	11136	17058	32767	36541	EBV	NC_007605	FW	65658	TCGTTAAACAAGGAAATATTCGAACATATGTACTTTACGGCCCTCTGCACCAGTAGTCTG	65717	144.657	170.719	184.363				152.404	243.8	83.5101				-0.0226578	-0.154753	0.343934	0.0555078	0.258369	326.986	334.789	307.542				211.485	208.968	340.117				0.18925	0.204693	-0.043724	0.116739	0.13918	264.917	200.161	244.731
1798	CUST_859_PI424984692	10517	15537	18116	34333	EBV	NC_007605	FW	65688	TACTTTACGGCCCTCTGCACCAGTAGTCTGATTGGACTTCACACCAGGAAGATTTTTCCG	65747	176.488	163.673	223.67				134.237	211.117	245.603				0.118842	-0.110546	-0.0406268	-0.0107769	0.117571	371.388	374.41	400.137				275.12	237.984	354.528				0.130305	0.196799	0.0525575	0.126554	0.0721939	256.48	250.092	300.7
1799	CUST_860_PI424984692	13880	27989	37237	39815	EBV	NC_007605	FW	65718	ATTGGACTTCACACCAGGAAGATTTTTCCGGGTTTCAAACAGAGCAAGTATGCCGGGGGG	65777	90.7876	65.617	38.0541				190.672	174.466	191.215				-0.322259	-0.424695	-0.701121	-0.482691	0.195976	214.824	189.074	150.25				211.997	266.466	302.151				0.00575187	-0.149009	-0.30341	-0.148889	0.154581	73.9013	98.074	98.826
1800	CUST_861_PI424984692	14432	33511	35776	40842	EBV	NC_007605	FW	65748	GGTTTCAAACAGAGCAAGTATGCCGGGGGGTGGTTTCACTGGCACGATTGGGCAGGAACA	65807	74.6474	98.8752	102.059				119.859	90.4483	122.111				-0.205656	0.0386872	-0.0779036	-0.081624	0.122214	283.753	236.804	284.353				431.651	287.918	400.698				-0.182193	-0.0848798	-0.148958	-0.138677	0.0494644	114.932	107.361	73.8456
1801	CUST_862_PI424984692	970	1201	19203	29404	EBV	NC_007605	FW	65778	TGGTTTCACTGGCACGATTGGGCAGGAACAGACCTTTCTATTCCCAGGGAAATTTGGTCT	65837	25.117	24.4027	24.2787				38.3707	32.3672	32.9005				-0.184031	-0.122666	-0.131978	-0.146225	0.0330702	113.923	103.812	103.873				42.3646	51.0654	48.5841				0.429608	0.308119	0.330009	0.355912	0.0647543	44.0344	42.6802	22.689
1802	CUST_863_PI424984692	6058	7583	11082	26718	EBV	NC_007605	FW	65808	GACCTTTCTATTCCCAGGGAAATTTGGTCTCGCCTCTCTGAACGCATTGTGAGGGATGGG	65867	70.3462	59.6011	43.1849				41.227	86.7034	34.9795				0.232059	-0.162782	0.0915181	0.0535986	0.200133	204.523	234.121	201.369				200.274	110.796	49.6758				0.00911781	0.324915	0.607847	0.31396	0.299515	67.3214	110.889	58.1689
1803	CUST_864_PI424984692	9874	14231	29330	34741	EBV	NC_007605	FW	65838	CGCCTCTCTGAACGCATTGTGAGGGATGGGCTTTTCAATTCACAGTTTATCGCCCTGATG	65897	23.558	23.4776	44.9736				33.3239	55.6554	37.2768				-0.150619	-0.374855	0.0815195	-0.147985	0.228199	179.455	158.162	156.854				48.1652	48.7355	49.6114				0.571222	0.511258	0.499914	0.527465	0.0383167	40.7787	42.5962	42.8634
1804	CUST_865_PI424984692	634	740	1492	28827	EBV	NC_007605	FW	65868	CTTTTCAATTCACAGTTTATCGCCCTGATGCCCACCTCAGGCTGTGCCCAGGTGACGGGC	65927	569.54	528.806	499.811				515.462	515.876	426.941				0.0433277	0.0107505	0.0684372	0.0408384	0.0289238	797.384	830.321	723.064				759.308	740.235	700.054				0.0212498	0.0498761	0.0140456	0.0283905	0.0189525	798.844	819.515	833.694
1805	CUST_866_PI424984692	11750	18747	32453	39692	EBV	NC_007605	FW	65928	TGTTCGGACGCCTTCTACCCCTTCTATGCCAATGCGTCCACCAAGGTCACCAACAAGGAG	65987	95.6321	108.105	122.003				109.276	139.018	192.671				-0.0579198	-0.109225	-0.198445	-0.121863	0.0711102	376.776	345.634	326.377				238.528	129.494	157.713				0.198545	0.426366	0.315852	0.313588	0.113927	151.673	157.09	137.797
1806	CUST_867_PI424984692	8316	11170	17025	32818	EBV	NC_007605	FW	65958	AATGCGTCCACCAAGGTCACCAACAAGGAGGAGGCCCTTAGGCCAAACCGGTCTTTTTGG	66017	75.7558	81.0098	89.7922				40.325	56.9727	39.3608				0.273841	0.152871	0.358175	0.261629	0.103195	248.204	290.774	234.817				121.088	196.995	50.8481				0.311707	0.1691	0.664455	0.381754	0.254998	140.061	190.05	127.524
1807	CUST_868_PI424984692	5539	6705	15964	35380	EBV	NC_007605	FW	65988	GAGGCCCTTAGGCCAAACCGGTCTTTTTGGCGTCATGTGCGTCTGGATGACAGGGAAGCT	66047	109.292	143.407	103.631				77.924	104.614	110.825				0.146916	0.136982	-0.0291488	0.0849166	0.0989083	392.909	398.636	361.199				96.7853	110.596	52.2				0.608482	0.556837	0.840076	0.668465	0.150846	69.0346	110.29	78.5708
1808	CUST_869_PI424984692	13495	25355	32042	32870	EBV	NC_007605	FW	66013	TTTGGCGTCATGTGCGTCTGGATGACAGGGAAGCTTTGAATCTTGTCGGGGGCCGTGTCT	66072	160.739	163.575	158.866				90.4963	142.113	138.708				0.24949	0.061083	0.058929	0.123167	0.109404	413.526	451.262	460.047				236.566	274.264	184.686				0.242551	0.216259	0.396367	0.285059	0.0972881	117.406	145.912	120.398
1809	CUST_870_PI424984692	12013	19655	23603	29519	EBV	NC_007605	FW	66018	CGTCATGTGCGTCTGGATGACAGGGAAGCTTTGAATCTTGTCGGGGGCCGTGTCTCCTGC	66077	91.4752	103.832	65.9102				37.6506	52.3098	54.9327				0.385532	0.297749	0.0791212	0.254134	0.157793	345.28	342.056	309.002				125.552	221.035	98.3434				0.43935	0.189637	0.497216	0.375401	0.163458	85.5179	84.5028	112.641
1810	CUST_871_PI424984692	13794	27269	32586	37573	EBV	NC_007605	FW	66078	CTCCCGGAGGCTCTGCGGCAGCGCTACCTGCGTTTCCAAACGGCCTTTGATTACAACCAG	66137	135.733	88.6583	107.631				38.9958	51.7933	77.7091				0.541669	0.233446	0.141465	0.305527	0.209612	258.483	257.353	251.492				58.1406	112.669	99.2541				0.647952	0.358724	0.403775	0.47015	0.15562	101.487	93.3726	123.794
1811	CUST_872_PI424984692	11386	17738	18919	21040	EBV	NC_007605	FW	66108	CGTTTCCAAACGGCCTTTGATTACAACCAGGAGGACCTGATTCAGATGTCCCGGGACAGG	66167	550542	45.8049	23.6107				616017	34.4605	31.6924				-0.0488022	0.123591	-0.127847	-0.0176862	0.128575	191.384	191.542	193.002				50.8429	49.7735	49.5377				0.575675	0.585265	0.590626	0.583855	0.00757452	41.3307	40.9427	40.8766
1812	CUST_873_PI424984692	8711	11865	36814	41896	EBV	NC_007605	FW	66138	GAGGACCTGATTCAGATGTCCCGGGACAGGGCCCCCTTTGTGGACCAGAGCCAATCTCAC	66197	128.141	137.493	180.12				88.1782	132.137	119.9				0.162326	0.0172565	0.176741	0.118774	0.0882121	296.873	296.525	307.531				144.467	129.106	140.319				0.312801	0.361114	0.340773	0.33823	0.0242567	196.555	218.902	201.385
1813	CUST_874_PI424984692	11056	16959	18030	25276	EBV	NC_007605	FW	66163	ACAGGGCCCCCTTTGTGGACCAGAGCCAATCTCACAGCCTGTTTTTGCGTGAGGAAGATG	66222	233.654	204.667	211.709				200.816	302.615	194.212				0.0657754	-0.169844	0.0374615	-0.0222022	0.128643	541.609	436.176	432.164				322.508	319.238	297.954				0.225145	0.135547	0.1615	0.174064	0.0461013	289.841	234.507	254.891
1814	CUST_875_PI424984692	5450	6647	7821	29010	EBV	NC_007605	FW	66168	GCCCCCTTTGTGGACCAGAGCCAATCTCACAGCCTGTTTTTGCGTGAGGAAGATGCCGCG	66227	383.869	327.776	330.378				278.672	311.032	283.554				0.139089	0.0227715	0.0663765	0.076079	0.0587626	730.788	685.381	726.335				925.545	624.404	695.008				-0.102606	0.0404665	0.019147	-0.0143309	0.0771883	364.746	307.207	381.042
1815	CUST_876_PI424984692	13234	24131	28100	29918	EBV	NC_007605	FW	66258	CGCAGCTACGAGCTGGGCCTGAAGACTATCATGTACTATTGTCGCATTGAGAAGGCCGCC	66317	47.3616	23.6447	24.5187				34.6117	32.3984	32.9158				0.136203	-0.136789	-0.127907	-0.0428309	0.155111	362.397	389.989	406.523				53.8872	51.13	76.2744				0.8277	0.882376	0.726707	0.812261	0.0789746	55.7007	41.4358	43.0018
1816	CUST_877_PI424984692	1433	1808	17213	21332	EBV	NC_007605	FW	66288	ATGTACTATTGTCGCATTGAGAAGGCCGCCGATCTGGGGGTGATGGAGTGTAAGGCCAGC	66347	462.496	658.906	767.237				135.15	144.419	160.175				0.534293	0.6592	0.680333	0.624609	0.0789265	857.841	1336.68	1011.66				237.835	302.655	185.207				0.557131	0.64508	0.737377	0.646529	0.0901318	314.969	484.685	468.65
1817	CUST_878_PI424984692	4404	5363	10877	22540	EBV	NC_007605	FW	66498	GGGGGATTGGAAGTGTGCTATAAGTACCGTCAGCTCTTCTCAGAGGATGATCTGTTGGAG	66557	62.1999	24.8245	45.6943				41.5152	62.1775	59.1352				0.175583	-0.398753	-0.111984	-0.111718	0.287168	1251.72	1213.62	1565.73				252.986	216.397	119.185				0.694413	0.74883	1.11849	0.853913	0.230745	42.4533	57.6992	102.718
1818	CUST_879_PI424984692	10509	15610	23363	32988	EBV	NC_007605	FW	66528	CAGCTCTTCTCAGAGGATGATCTGTTGGAGACTGACGGTTTTACTGAACGAGCCTGTGAA	66587	23.6367	36.7468	24.6974				32.8585	66.5057	34.2766				-0.143061	-0.25764	-0.142346	-0.181016	0.0663593	1447.37	1443.41	1375.39				85.5799	54.5267	52.5222				1.22821	1.42278	1.41808	1.35636	0.111006	41.2856	47.8865	42.8969
1819	CUST_880_PI424984692	1172	1400	5224	32393	EBV	NC_007605	FW	66558	ACTGACGGTTTTACTGAACGAGCCTGTGAATCTTGCCAATAAACGTTTATTGCCATGTCC	66617	25.2072	23.1776	24.6698				38.4017	57.4653	34.1387				-0.182825	-0.394338	-0.141081	-0.239414	0.135781	1404.88	1494.88	1527.94				49.3509	49.8897	52.5478				1.45435	1.4766	1.46355	1.46483	0.0111807	44.0937	42.4315	42.7674
1820	CUST_881_PI424984692	3587	4346	25979	33806	EBV	NC_007605	FW	66588	TCTTGCCAATAAACGTTTATTGCCATGTCCAAGTTGTTGTACGTGCGTGATCATGAGGGC	66647	23.5912	34.7773	23.7835				53.1258	82.4308	34.3179				-0.352555	-0.374794	-0.159244	-0.295531	0.11855	239.404	322.432	297.81				45.688	78.1149	51.3827				0.719329	0.615704	0.763123	0.699385	0.0757058	42.6887	56.0407	42.4932
1821	CUST_882_PI424984692	6817	8661	11831	35014	EBV	NC_007605	FW	66618	AAGTTGTTGTACGTGCGTGATCATGAGGGCTTTGCCTGCCTAACGGTCGAAACCCACCGC	66677	75.7484	26.7108	46.6638				53.0427	35.2907	37.3693				0.154748	-0.120973	0.0964655	0.0434135	0.145315	139.399	85.4549	140.304				67.022	68.2794	50.1723				0.318041	0.0974474	0.446606	0.287365	0.176589	83.9638	45.2185	38.7236
1822	CUST_883_PI424984692	958	1184	8631	21741	EBV	NC_007605	FW	66648	TTTGCCTGCCTAACGGTCGAAACCCACCGCAACCGCTGGTTCGCGGCTCACATTGTCCTC	66707	31.1443	51.7919	43.6658				40.1844	59.2551	34.2151				-0.11068	-0.0584633	0.105924	-0.0210731	0.113039	120.749	135.402	119.444				79.7538	47.2595	110.849				0.180132	0.457135	0.032433	0.223233	0.215607	37.6495	42.7815	51.6408
1823	CUST_884_PI424984692	7144	9172	21438	31178	EBV	NC_007605	FW	66678	AACCGCTGGTTCGCGGCTCACATTGTCCTCACCAAGGACTGCGGGTGTCTCAAGCTACTC	66737	24.6111	24.1514	23.8108				36.2692	32.4532	33.417				-0.168407	-0.128315	-0.147193	-0.147972	0.0200572	84.1143	57.1205	88.9231				70.7755	41.5436	49.3867				0.0749871	0.138287	0.255404	0.156226	0.0915367	93.7854	41.037	42.3661
1824	CUST_885_PI424984692	597	805	1670	44185	EBV	NC_007605	FW	66708	ACCAAGGACTGCGGGTGTCTCAAGCTACTCAATGAGAGGGACTTGGAGTTTTACAAGTTC	66767	21.9391	25.4597	26.079				211.043	38.9167	36.3067				-0.983154	-0.184283	-0.143696	-0.437044	0.47338	81.2962	41.2638	96.1863				109.45	39.7861	52.0223				-0.129144	0.0158383	0.266924	0.0512059	0.200389	43.2645	59.9217	45.7119
1825	CUST_886_PI424984692	197	299	9904	28182	EBV	NC_007605	FW	66738	AATGAGAGGGACTTGGAGTTTTACAAGTTCCTCTTTACGTTCCTGGCCATGGCCGAGAAG	66797	26.3128	23.6446	23.6648				38.7039	35.1066	32.4508				-0.167589	-0.171657	-0.137123	-0.15879	0.0188738	34.9605	23.1831	23.1749				37.4117	36.0633	36.8466				-0.0294296	-0.191894	-0.201379	-0.140901	0.0966534	44.8711	41.4171	41.3872
1826	CUST_887_PI424984692	9974	14426	19055	34511	EBV	NC_007605	FW	66768	CTCTTTACGTTCCTGGCCATGGCCGAGAAGCTTGTGAACTTTAACATTGATGAACTGGTC	66827	23.7754	24.1478	24.7888				33.4594	32.696	33.4577				-0.148391	-0.131618	-0.130241	-0.13675	0.0101049	59.1395	23.7994	24.4247				44.5733	35.5612	37.3374				0.122803	-0.174411	-0.184315	-0.0786409	0.174526	41.688	41.0429	43.7809
1827	CUST_888_PI424984692	14280	31480	32943	42434	EBV	NC_007605	FW	66798	CTTGTGAACTTTAACATTGATGAACTGGTCACCAGCTTCGAGAGCCACGACATTGATCAC	66857	24.1078	23.7878	26.1732				34.1181	34.0753	37.7208				-0.150827	-0.156086	-0.158724	-0.155212	0.00402039	23.5213	23.1829	24.7834				37.286	37.1118	39.5281				-0.200085	-0.204345	-0.202745	-0.202392	0.00215168	41.7199	42.026	44.5114
1828	CUST_889_PI424984692	13590	25896	31507	43275	EBV	NC_007605	FW	66828	ACCAGCTTCGAGAGCCACGACATTGATCACTACTACACCGAGCAGAAGGCCATGGAGAAC	66887	23.6394	32.3816	25.3509				31.9332	34.6947	58.3923				-0.130606	-0.0299648	-0.362362	-0.174311	0.170454	81.2159	112.889	78.7551				45.217	47.3013	60.0346				0.25434	0.377778	0.117877	0.249998	0.130005	41.4385	42.0203	96.5209
1829	CUST_890_PI424984692	6798	8564	15683	39259	EBV	NC_007605	FW	66858	TACTACACCGAGCAGAAGGCCATGGAGAACGTCCACGGGGAGACTTATGCTAACATTTTA	66917	24.1478	38.4043	24.5996				36.3609	34.6455	36.0919				-0.177756	0.044733	-0.166483	-0.0998352	0.125327	46.3898	88.7399	62.3168				43.1946	44.8816	62.0958				0.0309931	0.296051	0.0015432	0.109529	0.162202	42.6778	40.8282	43.9679
1830	CUST_891_PI424984692	14067	29426	31274	35788	EBV	NC_007605	FW	66888	GTCCACGGGGAGACTTATGCTAACATTTTAAACATGCTCTTTGATGGGGACAGGGCGGCG	66947	76.5027	131.882	114.55				119.642	145.343	126.875				-0.194208	-0.0422074	-0.0443802	-0.0935984	0.0871369	164.611	171.104	164.241				181.852	138.851	222.954				-0.0432583	0.0907135	-0.132733	-0.0284258	0.112459	70.1512	118.062	90.1214
1831	CUST_892_PI424984692	12168	20162	26382	37473	EBV	NC_007605	FW	66918	AACATGCTCTTTGATGGGGACAGGGCGGCGATGAACGCCTACGCAGAGGCCATCATGGCC	66977	24.1187	23.9051	23.2189				32.5414	32.4731	57.4847				-0.130083	-0.133033	-0.393711	-0.218942	0.151361	66.3488	79.6148	114.861				42.2195	71.0658	162.444				0.19632	0.0493335	-0.150531	0.0317077	0.174096	40.9873	41.0927	60.5018
1832	CUST_893_PI424984692	3040	3673	23642	24330	EBV	NC_007605	FW	66948	ATGAACGCCTACGCAGAGGCCATCATGGCCGACGAGGCCCTGCAAGCCAAGATTTCCTGG	67007	24.2432	24.9242	40.5986				40.7889	48.3364	34.538				-0.225952	-0.287653	0.0702138	-0.147797	0.191307	98.8651	65.7171	65.8876				42.1259	42.6051	42.9832				0.370494	0.188217	0.185505	0.248072	0.106029	71.1402	63.1198	43.1928
1833	CUST_894_PI424984692	2218	2688	37293	38193	EBV	NC_007605	FW	66996	AAGATTTCCTGGCTCCGTGACAAGGTGGCGGCCGCCGTCACCCTGCCGGAGAAGATTCTT	67055	69.915	69.621	48.1985				43.1052	40.0231	51.0624				0.210041	0.24043	-0.0250674	0.141801	0.145309	87.5879	126.81	104.223				44.4892	49.1188	48.1771				0.294189	0.411905	0.335122	0.347072	0.0597608	99.8721	95.3967	85.1169
1834	CUST_895_PI424984692	14466	34342	39694	45014	EBV	NC_007605	FW	67038	CTGCCGGAGAAGATTCTTGTGTTCCTGCTGATTGAAGGCATCTTCTTCATTAGCTCCTTC	67097	52.1128	34.106	42.613				36.5969	37.0862	38.7231				0.1535	-0.0363815	0.0415715	0.0528966	0.0954458	69.6077	69.6201	68.2402				44.1356	47.3404	90.6509				0.197868	0.167503	-0.123332	0.0806797	0.17733	146.401	44.1969	45.4606
1835	CUST_896_PI424984692	4559	5457	12444	32571	EBV	NC_007605	FW	67068	ATTGAAGGCATCTTCTTCATTAGCTCCTTCTACAGCATAGCCCTGCTGCGGGTCCGGGGC	67127	263.5	262.225	224.053				177.563	194.769	165.934				0.17143	0.129153	0.130415	0.143666	0.0240523	384.354	339.898	337.92				413.393	281.706	332.459				-0.0316312	0.081552	0.00707515	0.0189987	0.057526	344.659	329.093	251.547
1836	CUST_897_PI424984692	2707	3222	23483	44210	EBV	NC_007605	FW	67128	CTAATGCCTGGCATCTGCCTGGCCAATAACTACATAAGTAGGGATGAGCTGCTCCACACC	67187	53.7975	22.0692	26.861				59.3413	82.6984	36.4164				-0.0425944	-0.57371	-0.132174	-0.249493	0.284331	97.6362	83.8484	77.3844				49.9659	62.6761	46.6225				0.290937	0.126393	0.220058	0.212463	0.0825347	87.6799	58.8079	45.4699
1837	CUST_898_PI424984692	10169	14807	26321	34199	EBV	NC_007605	FW	67158	TACATAAGTAGGGATGAGCTGCTCCACACCCGCGCTGCCTCCCTGTTATACAATAGCATG	67217	2302.01	2799.08	2320.71				2163.37	2775.77	2423.53				0.0269762	0.00363106	-0.0188279	0.00392646	0.0229035	2491.85	2861.26	2628.41				2902.42	3122.3	2769.69				-0.066239	-0.0379178	-0.0227374	-0.0422981	0.0220791	2371.08	2623.41	2458.32
1838	CUST_899_PI424984692	6985	8874	10571	28506	EBV	NC_007605	FW	67188	CGCGCTGCCTCCCTGTTATACAATAGCATGACAGCCAAGGCTGACCGACCAAGGGCCACC	67247	2203.61	1996.38	2149.8				2191.48	2071.67	2039.22				0.00239762	-0.0160763	0.0229342	0.00308517	0.0195143	2506.55	2440.5	2360.47				2900.92	2728.57	2753.5				-0.0634604	-0.0484561	-0.0668869	-0.0596011	0.00980275	2066.77	1930.37	1956.2
1839	CUST_900_PI424984692	10587	15790	19972	33025	EBV	NC_007605	FW	67206	TACAATAGCATGACAGCCAAGGCTGACCGACCAAGGGCCACCTGGATCCAGGAGCTGTTT	67265	23.8718	24.6077	27.263				33.0857	32.1591	34.7408				-0.141755	-0.116233	-0.105266	-0.121085	0.0187222	78.5083	69.5241	39.7767				47.0909	48.7854	40.6016				0.221979	0.153846	-0.00891353	0.122304	0.118634	41.8507	42.9526	41.9832
1840	CUST_901_PI424984692	10285	15029	17098	18733	EBV	NC_007605	FW	67248	TGGATCCAGGAGCTGTTTCGCACTGCGGTGGAGGTAGAGACTGCCTTCATCGAGGCTCGT	67307	23.0234	39.5019	23.697				52.6114	35.0172	32.2374				-0.358911	0.0523363	-0.133667	-0.146747	0.205935	79.648	67.5121	68.862				47.9295	85.0131	42.8644				0.220573	-0.100104	0.205883	0.108784	0.181052	42.1517	57.6395	40.6633
1841	CUST_902_PI424984692	4598	5481	25495	44764	EBV	NC_007605	FW	67278	GAGGTAGAGACTGCCTTCATCGAGGCTCGTGGAGAGGGGGTTACCTTGGTGGATGTGCGA	67337	125.476	87.7507	88.6459				298.381	175.806	75.0143				-0.37621	-0.301783	0.0725147	-0.201826	0.240483	222.473	161.906	252.842				384.142	423.28	408.382				-0.237215	-0.417366	-0.208217	-0.287599	0.113313	129.255	107.215	94.6911
1842	CUST_903_PI424984692	7043	8922	10108	27953	EBV	NC_007605	FW	67296	ATCGAGGCTCGTGGAGAGGGGGTTACCTTGGTGGATGTGCGAGCCATAAAGCAGTTTCTG	67355	89.2758	57.6535	62.6743				137.61	62.9593	36.2688				-0.187917	-0.0382345	0.237556	0.00380148	0.215829	164.374	116.672	132.69				289.929	308.037	197.099				-0.246459	-0.421636	-0.171846	-0.27998	0.128224	105.109	61.5437	40.3606
1843	CUST_904_PI424984692	951	1096	22463	30546	EBV	NC_007605	FW	67308	GGAGAGGGGGTTACCTTGGTGGATGTGCGAGCCATAAAGCAGTTTCTGGAGGCCACGGCC	67367	36.5384	71.8535	43.2783				70.8759	97.9567	101.718				-0.287749	-0.134586	-0.371127	-0.264487	0.119974	204.674	137.042	115.582				287.03	204.861	240.135				-0.146864	-0.174604	-0.317565	-0.213011	0.0916029	58.3242	35.4207	32.9078
1844	CUST_905_PI424984692	6582	8237	32388	35278	EBV	NC_007605	FW	67338	GCCATAAAGCAGTTTCTGGAGGCCACGGCCGATCGCATCCTGGGTGACATTGGTCAGGCT	67397	133.622	106.254	82.4189				129.331	97.1025	88.8794				0.0141757	0.0391148	-0.0327744	0.00683871	0.0365019	218.285	163.914	160.724				167.433	122.884	106.738				0.115183	0.125119	0.177762	0.139354	0.0336306	124.327	95.868	79.8663
1845	CUST_906_PI424984692	10029	14578	33296	37667	EBV	NC_007605	FW	67368	GATCGCATCCTGGGTGACATTGGTCAGGCTCCCTTGTATGGCACACCACCCCCCAAGGAC	67427	301.371	300.921	430.6				383.383	246.481	329.658				-0.104531	0.08667	0.11601	0.0327163	0.119761	609.925	621.869	604.354				379.467	455.311	427.527				0.206102	0.135391	0.150328	0.163941	0.0372692	436.429	454.048	397.972
1846	CUST_907_PI424984692	12906	22769	27045	43832	EBV	NC_007605	FW	67387	TTGGTCAGGCTCCCTTGTATGGCACACCACCCCCCAAGGACTGCCCGCTCACCTACATGA	67446	2110.21	2288.87	2279.32				2198.52	1912.7	2330.44				-0.0178043	0.0779741	-0.00963319	0.0168455	0.0530963	3646.44	3890.72	3930.45				2848.93	3232.15	3443.88				0.107186	0.0805386	0.0573951	0.0817067	0.0249162	2419.38	2542.42	2570.64
1847	CUST_908_PI424984692	3653	4305	4937	37634	EBV	NC_007605	FW	67428	TGCCCGCTCACCTACATGACTAGCATCAAGCAAACTAATTTCTTTGAGCAAGAGAGTTCC	67487	220.847	228.053	215.107				190.777	87.4566	214.434				0.0635665	0.416243	0.00136231	0.160391	0.223747	361.204	313.891	340.001				285.119	444.674	343.207				0.102726	-0.151263	-0.00407696	-0.017538	0.127528	249.358	267.895	289.237
1848	CUST_909_PI424984692	11862	19090	30053	32923	EBV	NC_007605	FW	67458	CAAACTAATTTCTTTGAGCAAGAGAGTTCCGATTACACCATGCTGGTGGTAGATGACCTT	67517	23.5901	23.6854	24.2261				31.9026	33.0006	34.7531				-0.131096	-0.144042	-0.156711	-0.14395	0.0128078	41.2011	23.165	23.5925				40.7	36.9125	37.5091				0.00531441	-0.202341	-0.201363	-0.132796	0.119608	40.9769	41.6163	41.9672
1849	CUST_910_PI424984692	2682	3124	18950	36056	EBV	NC_007605	FW	67488	GATTACACCATGCTGGTGGTAGATGACCTTTGAGTCAGGGTGGCTACTTGCTCAGGTTTC	67547	25.2008	24.4912	24.7898				38.9218	32.3904	36.0531				-0.188779	-0.121406	-0.162669	-0.157618	0.0339692	32.9225	62.7412	67.7146				39.9242	47.9195	44.9306				-0.0837431	0.11704	0.178141	0.0704792	0.13701	44.4051	42.8232	42.9337
1850	CUST_911_PI424984692	2407	2884	7910	31380	EBV	NC_007605	FW	67518	TGAGTCAGGGTGGCTACTTGCTCAGGTTTCTGGGCATAAATTCTCCTGCCTGCCTCTGCT	67577	114.349	150.885	123.53				91.2517	135.293	40.7162				0.0979928	0.0473707	0.482006	0.209123	0.237675	214.174	238.345	187.682				237.098	138.53	84.1883				-0.0441608	0.235663	0.34817	0.179891	0.202024	252.75	135.889	141.121
1851	CUST_912_PI424984692	6558	8220	8346	37756	EBV	NC_007605	FW	67548	TGGGCATAAATTCTCCTGCCTGCCTCTGCTCTGGTACGTTGGCTTCTGCTGCTGCTTGTG	67607	3582	3772.3	3842.85				3562.75	3537.31	4083.97				0.00234108	0.027933	-0.0264291	0.00128166	0.0271965	12108.8	12126.8	11790.4				5821.19	5744.53	6120.19				0.318089	0.32449	0.284765	0.309115	0.0213288	18213.5	17011.8	16841.1
1852	CUST_913_PI424984692	7725	10050	22700	42592	EBV	NC_007605	FW	67578	CTGGTACGTTGGCTTCTGCTGCTGCTTGTGATCATGGAAACCACTCAGACTCTCCGCTTT	67637	2629.23	2798.21	2481.12				3340.13	3609.58	3338.09				-0.103935	-0.110577	-0.12885	-0.114454	0.0129023	46173.7	47772.5	35946.8				6976.56	7003.69	6201.27				0.820753	0.833851	0.763179	0.805928	0.0375962	38867.3	40642.4	18879.8
1853	CUST_914_PI424984692	11661	18623	31012	37588	EBV	NC_007605	FW	67608	ATCATGGAAACCACTCAGACTCTCCGCTTTAAGACCAAGGCCCTAGCCGTCCTGTCCAAG	67667	57.1253	97.7588	130.82				35.9216	86.7205	152.201				0.201472	0.052034	-0.0657436	0.0625876	0.13392	177.448	208.755	222.904				216.531	61.4867	213.432				-0.0864496	0.530855	0.0188578	0.154421	0.330226	182.038	157.074	160.136
1854	CUST_915_PI424984692	2240	2616	34188	38632	EBV	NC_007605	FW	67638	AAGACCAAGGCCCTAGCCGTCCTGTCCAAGTGCTATGACCATGCCCAGACTCATCTCAAG	67697	361.747	359.091	375.331				438.717	460.549	432.499				-0.0837793	-0.108071	-0.0615708	-0.0844737	0.0232579	594.034	589.587	547.308				623.525	578.332	623.33				-0.0210425	0.0083706	-0.0564861	-0.0230527	0.032475	644.96	588.847	629.808
1855	CUST_916_PI424984692	4075	4826	6621	25224	EBV	NC_007605	FW	67668	TGCTATGACCATGCCCAGACTCATCTCAAGGGAGGAGTGCTGCAGGTAAACCTTCTGTCT	67727	35.0137	24.8591	41.2341				39.8595	37.6047	34.0694				-0.0562933	-0.179758	0.0828921	-0.0510531	0.131403	50.726	58.2189	95.434				43.5304	47.175	114.016				0.0664373	0.0913519	-0.0772633	0.026842	0.0910144	59.539	44.2368	38.7855
1856	CUST_917_PI424984692	11360	17782	30896	31840	EBV	NC_007605	FW	67700	AGGAGTGCTGCAGGTAAACCTTCTGTCTGTAAACTATGGAGGCCCCCGGCTGGCCGCCGT	67759	532.92	526.042	549.643				636.043	502.732	639.105				-0.0768247	0.0196841	-0.0654911	-0.0408773	0.0527529	799.606	797.83	795.586				771.651	724.679	827.089				0.0154553	0.0417643	-0.0168647	0.0134516	0.0293658	513.876	499.884	534.522
1857	CUST_918_PI424984692	11194	17216	23749	44904	EBV	NC_007605	FW	67818	GAGTGGCAGAATCACCAGAGCCCAGAGGAGGCCCCGGCCGCCGTGTCATTTAGAAACCTT	67877	712.136	655.87	828.202				697.674	688.325	937.737				0.00891041	-0.0209762	-0.0539449	-0.0220036	0.0314403	1021.02	1015.86	1257.33				1066.14	1070.56	1438.18				-0.0187816	-0.0227784	-0.0583641	-0.033308	0.021791	669.931	614.363	872.056
1858	CUST_919_PI424984692	9942	14301	19674	25724	EBV	NC_007605	FW	67825	AGAATCACCAGAGCCCAGAGGAGGCCCCGGCCGCCGTGTCATTTAGAAACCTTGCCTACG	67884	1429.12	1381.79	1335.84				1325.36	1382.9	1240.4				0.0327341	-0.000348732	0.0321919	0.0215258	0.0189458	1831.85	1629.43	1855.18				2116.31	1765.1	1979.23				-0.0626902	-0.0347334	-0.0281098	-0.0418445	0.0183542	1086.99	1120.82	1752.88
1859	CUST_920_PI424984692	4235	5092	8286	43719	EBV	NC_007605	FW	67905	AAGGAGCTGTTTGGCTCGGCTGTGGAGCAGGCTTCCCTGCAATTTTACAAGCGGCCACAA	67964	81.7051	105.14	55.8368				57.0014	42.0832	99.4735				0.156363	0.39766	-0.250787	0.101079	0.327739	172.976	183.001	161.113				53.9255	55.4183	257.167				0.506192	0.518801	-0.203086	0.273969	0.41319	187.899	190.078	143.124
1860	CUST_921_PI424984692	1964	2283	2475	40410	EBV	NC_007605	FW	67908	GAGCTGTTTGGCTCGGCTGTGGAGCAGGCTTCCCTGCAATTTTACAAGCGGCCACAAGGG	67967	68.3663	69.3574	114.432				43.7955	140.672	43.8218				0.193412	-0.307114	0.416858	0.101052	0.370718	177.162	147.981	186.546				51.894	46.6474	135.715				0.533253	0.501379	0.138158	0.39093	0.219486	130.652	141.958	146.717
1861	CUST_922_PI424984692	6554	8300	27053	43766	EBV	NC_007605	FW	67938	TCCCTGCAATTTTACAAGCGGCCACAAGGGGGTTCCCGGCCTGAATTTGTTAAGCTCACT	67997	661.687	660.218	651.192				636.144	674.877	726.967				0.017097	-0.00953674	-0.0478056	-0.0134151	0.0326247	355.697	377.868	456.248				1107.04	848.245	1153.13				-0.493083	-0.351182	-0.402677	-0.415647	0.0718343	253.571	269.804	259.916
1862	CUST_923_PI424984692	12032	19609	29452	41233	EBV	NC_007605	FW	67968	GGTTCCCGGCCTGAATTTGTTAAGCTCACTATGGAATATGATGATAAGGTGTCCAAGAGC	68027	151.46	153.837	150.659				62.1615	160.831	116.626				0.386778	-0.019307	0.111198	0.159556	0.207316	224.192	247.161	196.038				315.107	276.588	158.439				-0.147838	-0.0488524	0.0924786	-0.0347372	0.120778	167.577	135.335	155.548
1863	CUST_924_PI424984692	802	922	5912	7415	EBV	NC_007605	FW	67998	ATGGAATATGATGATAAGGTGTCCAAGAGCCACCACACCTGCGCCCTGATGCCCTATATG	68057	627.692	563.797	567.266				489.358	370.444	409.572				0.10812	0.1824	0.141456	0.143992	0.0372048	777.79	611.684	747.159				823.743	793.446	777.217				-0.0249291	-0.11299	-0.0171295	-0.051683	0.0532367	303.15	631.428	558.288
1864	CUST_925_PI424984692	11735	18730	37534	39888	EBV	NC_007605	FW	68083	ACGAGCAGATGATTGGGCAGGTGCTGTTGATGCCCAAGACGGCTTCCTCGTTGCAGAAGT	68142	23.5689	24.2268	25.3227				35.0307	35.9006	37.485				-0.172109	-0.170805	-0.170347	-0.171087	0.000914375	96.6299	84.9004	73.3155				44.861	56.1877	46.2682				0.333243	0.179269	0.199913	0.237475	0.0835773	40.6699	42.9909	43.6088
1865	CUST_926_PI424984692	9081	12461	24302	29168	EBV	NC_007605	FW	68088	CAGATGATTGGGCAGGTGCTGTTGATGCCCAAGACGGCTTCCTCGTTGCAGAAGTGGGCA	68147	55.1309	62.2661	24.4801				37.4032	77.4726	33.4788				0.168486	-0.0948962	-0.135958	-0.0207893	0.165198	112.606	128.754	110.991				47.13	50.8906	47.0414				0.378264	0.403122	0.372807	0.384731	0.0161591	41.3261	79.3131	45.716
1866	CUST_927_PI424984692	5651	6950	8499	23683	EBV	NC_007605	FW	68148	CGCCAGCAAGGCTCAGGCGGCGTTAAGGTGACACTCAATCCGGATCTCTACGTCACCACG	68207	24.3983	30.643	23.626				37.2678	65.295	31.672				-0.183975	-0.328549	-0.127285	-0.21327	0.103781	60.9911	61.9976	64.7078				45.0754	105.511	43.6783				0.131326	-0.230921	0.17069	0.0236984	0.221384	43.1808	44.643	41.203
1867	CUST_928_PI424984692	12862	22497	27512	31014	EBV	NC_007605	FW	68173	AGGTGACACTCAATCCGGATCTCTACGTCACCACGTATACTTCTGGGGAGGCCTGCCTCA	68232	23.6575	23.6217	22.9736				31.6828	32.6018	55.3307				-0.126855	-0.13993	-0.381737	-0.216174	0.143531	86.5283	113.528	84.7828				113.22	47.393	82.0915				-0.116766	0.379389	0.01401	0.0922109	0.257156	59.9242	41.6128	36.3957
1868	CUST_929_PI424984692	12338	20601	35951	44018	EBV	NC_007605	FW	68178	ACACTCAATCCGGATCTCTACGTCACCACGTATACTTCTGGGGAGGCCTGCCTCACCCTA	68237	43.9785	59.9611	36.73				34.449	38.6411	37.7079				0.106064	0.19082	-0.0114115	0.0951576	0.101556	135.706	128.817	122.569				47.2311	59.575	53.7822				0.458371	0.334909	0.35774	0.383673	0.0656897	40.7163	85.7347	72.1869
1869	CUST_930_PI424984692	14234	31050	37204	42185	EBV	NC_007605	FW	68208	TATACTTCTGGGGAGGCCTGCCTCACCCTAGACTACAAGCCTCTGAGTGTGGGGCCATAC	68267	94.382	111.551	99.189				91.159	77.9852	43.6312				0.0150899	0.155462	0.356666	0.175739	0.171689	182.839	165.06	228.772				142.664	135.28	217.405				0.107753	0.0864075	0.0221331	0.0720978	0.0445675	113.904	112.703	105.476
1870	CUST_931_PI424984692	12586	21485	30078	38383	EBV	NC_007605	FW	68358	GCGGCGCTTAGCCTCTGCCGCATTCCGGCCGTTAGCGTGCCAATCTTGAGGTTTTACAGG	68417	46.5552	35.1142	24.393				34.4415	34.627	36.2317				0.130886	0.00606754	-0.171823	-0.0116233	0.152128	74.166	112.227	69.4309				45.9534	48.3555	45.2963				0.207887	0.365651	0.18549	0.25301	0.0981913	108.688	175.966	79.6344
1871	CUST_932_PI424984692	11397	17750	17927	40377	EBV	NC_007605	FW	68388	GTTAGCGTGCCAATCTTGAGGTTTTACAGGTCTGGCATCATAGCTGTGGTGGCCGGCCTG	68447	101.577	95.4213	108.915				70.6218	69.8183	72.9889				0.157858	0.135676	0.173832	0.155789	0.019162	220.858	185.448	214.046				53.2749	94.3034	132.483				0.617591	0.293695	0.208348	0.373211	0.215899	157.473	192.179	174.716
1872	CUST_933_PI424984692	8791	11940	29692	44672	EBV	NC_007605	FW	68448	CTGACGTCAGCGGGGGACCTGCCGTTGGATCTTAGTGTTATTTTATTTAACCACGCCTCC	68507	48.3111	83.1044	65.7398				113.225	38.4188	82.5078				-0.369894	0.33508	-0.0986667	-0.0444935	0.355596	122.388	152.516	171.294				85.7803	120.395	174.422				0.154352	0.102705	-0.00785735	0.0830663	0.0828685	72.3319	45.7287	86.8691
1873	CUST_934_PI424984692	5307	6458	31110	36648	EBV	NC_007605	FW	68478	CTTAGTGTTATTTTATTTAACCACGCCTCCGAAGAGGCGGCCGCCAGTACGGCCTCTGAG	68537	25.1916	24.6441	24.8933				37.3094	33.1561	36.1062				-0.170563	-0.128849	-0.1615	-0.153637	0.0219402	72.1103	96.1367	82.1778				90.1416	48.4794	46.2345				-0.0969279	0.297332	0.249788	0.150064	0.215218	43.2807	43.1544	43.1803
1874	CUST_935_PI424984692	14582	37385	41299	41797	EBV	NC_007605	FW	68538	CCAGAAGATAAAAGTCCCCGGGTGCAACCACTGGGCACAGGACTCCAACAACGCCCCAGA	68597	29.362	25.0711	25.0966				36.439	36.402	36.6596				-0.09378	-0.161953	-0.164573	-0.140102	0.0401373	98.8231	97.7789	105.087				77.5428	49.9427	50.054				0.105317	0.291773	0.322109	0.239733	0.117392	73.7965	41.8296	38.6819
1875	CUST_936_PI424984692	5384	6512	7212	15912	EBV	NC_007605	FW	68542	AAGATAAAAGTCCCCGGGTGCAACCACTGGGCACAGGACTCCAACAACGCCCCAGACATA	68601	54.973	49.029	23.939				40.4849	45.8268	33.3574				0.132856	0.0293334	-0.144086	0.00603435	0.139934	67.1612	85.3077	149.607				95.9116	48.8354	109.841				-0.154753	0.242254	0.134187	0.073896	0.205255	55.7549	50.5792	73.9048
1876	CUST_937_PI424984692	10512	15529	39199	42862	EBV	NC_007605	FW	68598	CATACGGTCAGTCCATCTCCTTCACCTCCGCCACCTCCTAGGACCCCTACTTGGGAGAGT	68657	3144.06	3094.16	2929.25				3029.12	3150.77	3025.61				0.0161739	-0.00787464	-0.0140572	-0.00191931	0.0159712	3934.08	3672.07	3737.77				3556.24	3605.51	4202.52				0.0438521	0.00794329	-0.0508962	0.000299732	0.0478344	2778.39	2833.61	2839.36
1877	CUST_938_PI424984692	5887	7203	23017	26722	EBV	NC_007605	FW	68747	GAAAAGGACATCGTCGGAGGCCAGGCAGAAGCAGAAGCACCCCAAGAAAGTGAAGCAGGC	68806	57.2843	30.4091	44.8158				40.7327	67.4659	34.9804				0.148093	-0.34608	0.107607	-0.030127	0.274371	236.001	119.468	207				178.408	188.46	139.793				0.1215	-0.197969	0.170487	0.0313394	0.200092	77.1836	82.2602	69.5793
1878	CUST_939_PI424984692	11921	19334	29261	32777	EBV	NC_007605	FW	68748	AAAAGGACATCGTCGGAGGCCAGGCAGAAGCAGAAGCACCCCAAGAAAGTGAAGCAGGCC	68807	64.4299	48.8161	37.0941				35.7671	36.3497	35.7493				0.255604	0.128062	0.0160378	0.133234	0.119867	234.916	243.348	195.268				120.059	131.257	112.777				0.29152	0.268105	0.23841	0.266012	0.0266168	49.9138	178.2	103.732
1879	CUST_940_PI424984692	3179	3843	21882	41875	EBV	NC_007605	FW	68778	CAGAAGCACCCCAAGAAAGTGAAGCAGGCCTTTAACCCCCTCATTTAACACCATGTTCTC	68837	103.317	89.1023	84.1082				92.3635	112.529	50.2535				0.0486707	-0.101377	0.223672	0.0569887	0.162684	299.377	280.558	256.257				441.645	213.357	260.733				-0.168856	0.118917	-0.00752009	-0.0191531	0.144238	231.073	197.809	194.856
1880	CUST_941_PI424984692	3225	3871	26506	44247	EBV	NC_007605	FW	68808	TTTAACCCCCTCATTTAACACCATGTTCTCGTGCAAGCAGCACCTGTCCCTGGGGGCCTG	68867	258.349	270.095	264.452				139.66	242.784	302.19				0.267135	0.0462961	-0.0579343	0.0851657	0.165984	442.18	459.945	430.297				422.057	264.384	439.574				0.020228	0.240471	-0.00926359	0.0838119	0.13647	281.599	312.387	255.506
1881	CUST_942_PI424984692	7333	9402	27529	41892	EBV	NC_007605	FW	68868	TGTCTTCTGTCTCGGCCTCCTGGCCAGCACCCCCTTCATTTGGTGCTTTGTCTTTGCCAA	68927	446.966	458.7	423.546				523.73	507.887	566.566				-0.0688333	-0.0442381	-0.126349	-0.0798069	0.0421412	740.989	645.202	672.258				574.283	637.338	716.131				0.110686	0.00532643	-0.027456	0.0295187	0.0721785	911.195	834.931	815.699
1882	CUST_943_PI424984692	14530	35781	40417	42567	EBV	NC_007605	FW	68884	CTCCTGGCCAGCACCCCCTTCATTTGGTGCTTTGTCTTTGCCAACCTGCTCTCTCTGGAG	68943	328.014	323.146	318.752				330.31	300.951	250.006				-0.00302948	0.0309031	0.105502	0.0444584	0.0555208	517.643	504.487	482.652				768.769	449.484	449.065				-0.171765	0.0501358	0.0313249	-0.0301016	0.123044	549.119	582.109	565.225
1883	CUST_944_PI424984692	7787	10106	22942	41672	EBV	NC_007605	FW	68898	CCCCTTCATTTGGTGCTTTGTCTTTGCCAACCTGCTCTCTCTGGAGATCTTCTCACCGTG	68957	266.415	183.855	301.808				313.209	336.144	318.631				-0.0702749	-0.26205	-0.0235569	-0.118627	0.126385	411.732	408.032	403.079				527.771	1018	393.57				-0.107831	-0.397051	0.0103673	-0.164838	0.209606	334	244.605	302.917
1884	CUST_945_PI424984692	6843	8768	10089	43310	EBV	NC_007605	FW	68928	CCTGCTCTCTCTGGAGATCTTCTCACCGTGGCAGACACACGTGTACAGGCTTGGATTCCC	68987	59.0337	66.436	51.4152				40.4584	39.6003	40.1289				0.164091	0.224705	0.107635	0.165477	0.0585473	328.261	341.15	293.578				176.285	165.956	136.113				0.270003	0.312953	0.333824	0.305593	0.0325405	182.5	186.842	135.08
1885	CUST_946_PI424984692	9857	14130	16281	21731	EBV	NC_007605	FW	68944	ATCTTCTCACCGTGGCAGACACACGTGTACAGGCTTGGATTCCCGACGGCATGCCTAATG	69003	23.8105	23.0359	23.6524				33.8688	41.0353	31.6943				-0.153031	-0.250752	-0.127106	-0.176963	0.0652046	200.093	215.216	143.515				47.3487	96.3376	49.1184				0.625924	0.349079	0.465653	0.480219	0.138996	40.8621	40.9027	41.2664
1886	CUST_947_PI424984692	6603	8338	12077	33442	EBV	NC_007605	FW	68958	GCAGACACACGTGTACAGGCTTGGATTCCCGACGGCATGCCTAATGGCCGTCCTCTGGAC	69017	26.5889	24.0994	24.0286				36.6603	34.5808	34.6263				-0.139496	-0.156828	-0.158678	-0.151667	0.0105814	171.974	128.513	142.536				44.5448	59.1224	48.8887				0.586666	0.337194	0.464715	0.462859	0.124746	41.8154	41.4585	41.993
1887	CUST_948_PI424984692	5188	6294	11773	39889	EBV	NC_007605	FW	69016	ACGCTGGTACCCGCCAAGCACGCGGTGAGGGCCGTCACTCCAGCCATCATGCTGAATATT	69075	201.03	134.12	131.612				102.59	163.143	97.963				0.292157	-0.0850745	0.128232	0.111772	0.189154	270.649	335.503	305.269				137.161	153.609	97.5402				0.295175	0.33928	0.495499	0.376651	0.105261	68.0935	150.167	154.207
1888	CUST_949_PI424984692	8767	12005	15804	15985	EBV	NC_007605	FW	69048	CGTCACTCCAGCCATCATGCTGAATATTGCCAGCGCCTTGATCTTCTTCTCCCTCAGAGT	69107	552.292	564.411	538.563				542.11	474.665	530.918				0.00808078	0.0752083	0.0062098	0.029833	0.0393073	797.411	813.112	714.164				711.542	584.049	702.831				0.0494815	0.143701	0.0069468	0.0667099	0.0699862	408.98	504.201	358.54
1889	CUST_950_PI424984692	7870	10270	19654	28387	EBV	NC_007605	FW	69078	CAGCGCCTTGATCTTCTTCTCCCTCAGAGTCTACTCGACCAGCACGTGGGTTTCTGCCCC	69137	97.6681	125.925	88.9816				85.3442	49.9395	88.6453				0.0585787	0.401667	0.00164479	0.153964	0.216398	195.845	209.134	224.378				110.083	172.169	52.8759				0.250191	0.0844687	0.627722	0.320794	0.278423	141.046	104.51	136.956
1890	CUST_951_PI424984692	11625	18487	24377	25597	EBV	NC_007605	FW	69107	TCTACTCGACCAGCACGTGGGTTTCTGCCCCCTGTCTCTTTCTGGCCAACCTGCCTCTCT	69166	3118.35	3048.92	3321.71				3132.35	3095.2	3233.55				-0.00194431	-0.00654339	0.0116833	0.00106521	0.00947873	6061.44	6281.01	7376.98				2998.41	3348.57	3745.94				0.305685	0.27317	0.294318	0.291057	0.0165009	2683.95	2709.75	2826.33
1891	CUST_952_PI424984692	3173	3755	20524	39673	EBV	NC_007605	FW	69108	CTACTCGACCAGCACGTGGGTTTCTGCCCCCTGTCTCTTTCTGGCCAACCTGCCTCTCTT	69167	3043.34	3139.74	3056.44				2600.88	3330.72	2889.26				0.0682295	-0.0256454	0.0244292	0.0223378	0.0469724	6614.75	6607.6	6331.35				3997.32	3384.06	3789.51				0.218744	0.290605	0.222913	0.244088	0.0403392	2938.18	2763.27	2912.89
1892	CUST_953_PI424984692	1866	2227	17945	29514	EBV	NC_007605	FW	69138	CTGTCTCTTTCTGGCCAACCTGCCTCTCTTATGCCTGTGGCCCCGGCTGGCCATCGAGAT	69197	2438.03	2427.38	2365.03				2209.25	2301.27	2031.61				0.0427949	0.0231706	0.0659959	0.0439871	0.0214375	3191.97	3030.75	3221.71				2682.15	2880.65	2666.17				0.075576	0.0220584	0.0821992	0.0599446	0.032977	1988.07	1820.87	1880.39
1893	CUST_954_PI424984692	6804	8653	18399	38984	EBV	NC_007605	FW	69167	TATGCCTGTGGCCCCGGCTGGCCATCGAGATTGTTTACATCTGCCCGGCTATACACCAAA	69226	1988.97	2116.63	1944.4				1751.11	1900.56	1800				0.055314	0.0467622	0.0335138	0.0451967	0.0109841	3286.77	3305.45	3270.81				1949.06	1894.12	2270.25				0.226945	0.241824	0.158581	0.209117	0.044393	1902.94	1651.2	1820.91
1894	CUST_955_PI424984692	125	73	9091	36530	EBV	NC_007605	FW	69168	ATGCCTGTGGCCCCGGCTGGCCATCGAGATTGTTTACATCTGCCCGGCTATACACCAAAG	69227	2026.33	2145.36	2336.86				1887.4	1963.62	2119.39				0.0308447	0.038442	0.0424224	0.0372364	0.00588227	3111.76	3553.27	3848.62				2409.07	2269.13	2507.46				0.111155	0.194769	0.186072	0.163999	0.0459699	1899.55	1803.99	2158.82
1895	CUST_956_PI424984692	760	901	9113	40638	EBV	NC_007605	FW	69198	TGTTTACATCTGCCCGGCTATACACCAAAGGTTCTTTGAACTTGGGTTGCTCTTGGCCTG	69257	25.6603	28.5414	25.5905				38.8261	36.7317	36.3254				-0.179863	-0.109567	-0.152132	-0.147187	0.0354079	153.346	218.859	142.439				69.2507	46.6322	49.8545				0.345247	0.671478	0.455926	0.490884	0.165901	44.7667	49.8999	79.6022
1896	CUST_957_PI424984692	10030	14579	39554	40530	EBV	NC_007605	FW	69228	GTTCTTTGAACTTGGGTTGCTCTTGGCCTGCACCATCTTTGCCCTGTCCGTGGTCTCCAG	69287	646.768	679.742	590.962				561.738	651.608	669.28				0.0612146	0.0183572	-0.0540484	0.00850782	0.0582593	1046.26	1056.3	973.596				905.857	929.191	1005.42				0.0625815	0.0556803	-0.0139706	0.0347637	0.042346	687.992	645.509	637.944
1897	CUST_958_PI424984692	84	137	5712	6353	EBV	NC_007605	FW	69288	GGCCCTGGAGGTGTCGGCTGTCTTCATGTCTCCATTTTTCATCTTTCTGGCTTTGGGCTC	69347	514.597	689.049	665.413				654.449	715.886	674.397				-0.104409	-0.0165941	-0.00582467	-0.0422758	0.0540773	1216.12	1470.66	1329.39				1425.13	1392.46	1117.06				-0.0688804	0.0237277	0.0755747	0.0101407	0.0731798	494.077	577.236	549.216
1898	CUST_959_PI424984692	12761	22228	24533	36284	EBV	NC_007605	FW	69318	TCCATTTTTCATCTTTCTGGCTTTGGGCTCTGGAAGCCTGGCCGGTGCTCGGCGTAACCA	69377	161.618	147.631	176.075				133.329	107.153	181.186				0.0835665	0.13917	-0.012425	0.070104	0.0766891	476.791	427.719	420.738				262.313	136.78	320.803				0.259508	0.495136	0.117773	0.290806	0.190618	209.361	222.347	281.337
1899	CUST_960_PI424984692	13385	24809	25890	27768	EBV	NC_007605	FW	69378	GATTTACACCTCGGGTCTCGAGCGGAGACGCAGCATTTTCTGCGCCCGGGGAGATCATTC	69437	24.1174	23.631	23.6495				32.0947	31.9227	32.3196				-0.124104	-0.130618	-0.135644	-0.130122	0.00578599	233.874	197.899	198.947				52.7153	49.8413	50.1995				0.647044	0.598854	0.598038	0.614645	0.0280611	42.3156	41.2465	41.6523
1900	CUST_961_PI424984692	4764	5760	26372	41118	EBV	NC_007605	FW	69408	CAGCATTTTCTGCGCCCGGGGAGATCATTCGGTGGCATCCCTGAAGGAGACCCTCCATAA	69467	25.2956	42.3667	24.8832				37.9865	34.9963	36.5769				-0.176585	0.0830025	-0.1673	-0.0869609	0.147266	304.902	373.492	300.046				117.889	72.5821	75.398				0.412686	0.711451	0.599827	0.574655	0.150965	67.58	46.9039	44.3534
1901	CUST_962_PI424984692	11854	19081	40382	42835	EBV	NC_007605	FW	69412	ATTTTCTGCGCCCGGGGAGATCATTCGGTGGCATCCCTGAAGGAGACCCTCCATAAATGC	69471	102.682	76.4895	25.7688				37.5085	58.5834	36.144				0.437365	0.115827	-0.146943	0.135416	0.292646	357.748	327.256	441.55				107.882	52.2604	68.0927				0.520627	0.796715	0.81188	0.70974	0.163953	97.3602	106.944	105.442
1902	CUST_963_PI424984692	12099	19803	22073	22510	EBV	NC_007605	FW	69438	GGTGGCATCCCTGAAGGAGACCCTCCATAAATGCCCGTGGGATCTGCTGGCCATCTCTGC	69497	102.943	115.994	143.048				113.545	78.9856	78.1429				-0.0425711	0.166889	0.262594	0.128971	0.156076	634.398	571.302	531.161				271.773	267.161	270.204				0.368156	0.330093	0.293534	0.330594	0.0373135	161.993	187.913	159.054
1903	CUST_964_PI424984692	2647	3104	11178	36750	EBV	NC_007605	FW	69468	ATGCCCGTGGGATCTGCTGGCCATCTCTGCCTTGACCGTTCTTGTCGTCTGTGTGATGAT	69527	1007.33	1080.64	1026.78				1169.83	1162.4	1267.72				-0.0649498	-0.0316761	-0.0915479	-0.0627246	0.0299978	2085.83	2314.08	2163.2				1537.56	1482.88	1788.85				0.132448	0.193272	0.0825235	0.136081	0.0554637	1330.17	1208.1	1185.24
1904	CUST_965_PI424984692	9950	14310	17326	23855	EBV	NC_007605	FW	69498	CTTGACCGTTCTTGTCGTCTGTGTGATGATTGTGTTGCATGTGCACGCAGAGGTGTTCTT	69557	23.6277	24.0766	23.6367				33.481	32.7645	31.697				-0.151378	-0.133809	-0.127432	-0.13754	0.012401	799.892	682.505	730.846				49.891	129.962	157.808				1.20501	0.720288	0.665695	0.863664	0.296871	40.7351	46.3037	41.2836
1905	CUST_966_PI424984692	571	792	12758	20150	EBV	NC_007605	FW	69528	TGTGTTGCATGTGCACGCAGAGGTGTTCTTTGGACTCTCTAGATACCTGCCCCTCTTTCT	69587	206.455	133.244	160.92				131.324	153.101	184.918				0.196483	-0.0603302	-0.0603691	0.0252612	0.148282	689.816	706.411	757.666				196.238	314.108	82.7343				0.545951	0.351978	0.961792	0.619907	0.311561	246.695	195.549	215.141
1906	CUST_967_PI424984692	2178	2666	37002	41974	EBV	NC_007605	FW	69618	CCTGGGCCATTCCAGCATCATTGCATGTGTCATGGCCACCCTCTGCACCCTGACATCTGT	69677	1285.92	1298.07	1251.26				1680.08	1534.86	1734.32				-0.116118	-0.0727732	-0.141781	-0.110224	0.0348795	1261.75	1316.18	1173.03				2044.88	2098.96	1874.21				-0.209696	-0.202688	-0.20351	-0.205298	0.00383113	884.225	855.413	800.712
1907	CUST_968_PI424984692	4045	4805	7307	23918	EBV	NC_007605	FW	69648	CATGGCCACCCTCTGCACCCTGACATCTGTTGTGGTATATTTCCTCCATGAAACCCTTGG	69707	9760.72	10260.8	11592.9				11566.5	12217.1	14346.1				-0.0737219	-0.0757892	-0.0925419	-0.0806843	0.0103208	5582.62	5812.76	6280.18				15350.9	16303.1	16586.8				-0.439297	-0.447887	-0.421792	-0.436325	0.0132991	6657.36	7030.11	6955.61
1908	CUST_969_PI424984692	2308	2825	18366	30845	EBV	NC_007605	FW	69678	TGTGGTATATTTCCTCCATGAAACCCTTGGACCCCTGGGCAAGACCGTGCTGTTTATCTC	69737	315.573	318.355	308.7				215.591	226.472	262.1				0.165469	0.147898	0.0710704	0.128146	0.0502034	1166.94	1234.09	1243.69				423.298	375.325	393.202				0.440403	0.516938	0.500096	0.485812	0.0402174	230.585	197.563	300.942
1909	CUST_970_PI424984692	336	472	4130	29314	EBV	NC_007605	FW	69708	ACCCCTGGGCAAGACCGTGCTGTTTATCTCAATCTTTGTCTATTACTTTAGCGGGGTAGC	69767	102.059	57.0467	70.4879				50.0083	84.7317	37.8655				0.309808	-0.171815	0.269871	0.135955	0.267283	1288.04	1213.92	1411.3				260.851	188.107	242.309				0.693535	0.809784	0.765251	0.75619	0.0586519	61.1528	97.5441	70.2342
1910	CUST_971_PI424984692	695	867	6236	21122	EBV	NC_007605	FW	69738	AATCTTTGTCTATTACTTTAGCGGGGTAGCGGCCCTGAGCGCAGCTATGCGCTACAAGCT	69797	126.469	166.254	146.406				117.782	99.3861	220.163				0.0309058	0.223447	-0.177186	0.0257226	0.200367	1615.36	1516.31	1672.08				316.221	237.516	293.188				0.708277	0.805095	0.756112	0.756495	0.0484103	228.413	246.794	217.67
1911	CUST_972_PI424984692	1181	1489	4377	29883	EBV	NC_007605	FW	69768	GGCCCTGAGCGCAGCTATGCGCTACAAGCTTAAGAAGTTTGTGAACGGACCCCTGGTCCA	69827	53.8158	24.3477	23.6817				41.8485	37.6348	32.943				0.10923	-0.189131	-0.14335	-0.074417	0.160682	1356.51	1212.41	1463.42				86.1041	49.9342	52.0441				1.1974	1.38525	1.449	1.34388	0.130802	69.8598	42.8161	41.5954
1912	CUST_973_PI424984692	11797	18909	35190	37235	EBV	NC_007605	FW	69798	TAAGAAGTTTGTGAACGGACCCCTGGTCCATCTCCGTGTGGTATACATGTGCTGTTTTGT	69857	63.7177	50.526	70.9435				35.8085	37.3897	39.3574				0.250274	0.130763	0.255887	0.212308	0.0706758	2974.69	2621.33	2401.15				94.9698	115.879	53.3121				1.49586	1.35452	1.65359	1.50132	0.149612	114.936	70.063	81.148
1913	CUST_974_PI424984692	8573	11563	12632	24429	EBV	NC_007605	FW	69828	TCTCCGTGTGGTATACATGTGCTGTTTTGTCTTTACTTTTTGTGAATATCTGTTGGTGAC	69887	29.0527	23.6238	23.8089				35.2502	33.9432	32.0604				-0.0839755	-0.157404	-0.129229	-0.123536	0.0370438	2827.95	2885.31	2908.8				86.3886	52.9341	197.321				1.51502	1.73646	1.16854	1.47334	0.286243	33.2596	41.3514	40.9202
1914	CUST_975_PI424984692	13361	24741	39138	42550	EBV	NC_007605	FW	69858	CTTTACTTTTTGTGAATATCTGTTGGTGACATTCATTAAATCCTAACGACCGGAGTCCTG	69917	24.5978	24.7922	25.5433				32.2032	36.8772	37.0283				-0.117003	-0.172443	-0.161258	-0.150235	0.0293178	1459.2	1165.93	1159.97				50.9409	53.6556	55.3396				1.45705	1.33706	1.32141	1.37184	0.0742081	41.9881	43.2997	44.6649
1915	CUST_976_PI424984692	11555	18213	22473	23746	EBV	NC_007605	FW	69888	ATTCATTAAATCCTAACGACCGGAGTCCTGTCTCTTTGTGTTCTTGGGGGACTTGAGTTA	69947	57.5546	100.903	88.8606				36.0832	62.2288	164.808				0.202775	0.209911	-0.268269	0.0481389	0.274041	200.612	184.01	154.406				101.815	80.3992	155.644				0.294547	0.359589	-0.00346738	0.216889	0.193586	91.5518	98.4056	103.933
1916	CUST_977_PI424984692	4457	5310	35990	41893	EBV	NC_007605	FW	69918	TCTCTTTGTGTTCTTGGGGGACTTGAGTTAGCTGTCTTTCCTCTTATTACATTGGGCTAA	69977	49.2666	30.8994	40.1296				60.9454	36.8054	38.4482				-0.0923889	-0.0759611	0.0185887	-0.0499204	0.0598965	52.49	100.361	84.1803				189.056	48.1691	86.0709				-0.556515	0.318798	-0.00964597	-0.0824543	0.442175	67.0112	58.6245	58.0101
1917	CUST_978_PI424984692	5265	6345	10741	45015	EBV	NC_007605	FW	69948	GCTGTCTTTCCTCTTATTACATTGGGCTAACGGGAGGAAATGAACCCAGGGGTGGCAGTG	70007	88.2475	50.6809	94.0521				66.3252	62.9049	41.978				0.124024	-0.0938408	0.350347	0.126843	0.222107	145.738	116.966	196.272				182.325	169.488	163.973				-0.0972722	-0.161081	0.0780875	-0.0600885	0.123844	47.425	80.2479	65.7739
1918	CUST_979_PI424984692	9007	12301	15465	40164	EBV	NC_007605	FW	69978	CGGGAGGAAATGAACCCAGGGGTGGCAGTGGATGGGGTCATTTATGGGCAAAACTCACAG	70037	165.342	98.0388	148.155				133.73	186.392	106.733				0.0921551	-0.279029	0.142415	-0.0148198	0.230188	287.727	281.199	219.862				394.469	278.596	216.375				-0.137033	0.00403734	0.0069437	-0.0420173	0.0822987	155.328	152.686	184.572
1919	CUST_980_PI424984692	9817	14082	18852	36411	EBV	NC_007605	FW	70008	GATGGGGTCATTTATGGGCAAAACTCACAGGACATGTTTGGGGAGTTAGCATTGGCGTCG	70067	23.2968	23.9135	24.49				39.8492	32.3078	36.1412				-0.233122	-0.130665	-0.169015	-0.177601	0.0517653	105.426	100.953	96.4471				148.544	49.5218	197.066				-0.148909	0.309323	-0.310322	-0.0499693	0.321453	41.487	41.8591	45.7561
1920	CUST_981_PI424984692	9730	13907	19868	34377	EBV	NC_007605	FW	70038	GACATGTTTGGGGAGTTAGCATTGGCGTCGGGAAACACAGCTCTGGCAGTTATAACCGCA	70097	35.7105	36.0341	89.5259				35.0677	33.6179	40.3944				0.00788853	0.0301429	0.345627	0.127886	0.188897	144.038	114.376	187.663				141.27	119.823	50.2936				0.00842653	-0.0202056	0.571867	0.186696	0.333875	133.527	107.036	127.529
1921	CUST_982_PI424984692	5011	6090	20204	44165	EBV	NC_007605	FW	70068	GGAAACACAGCTCTGGCAGTTATAACCGCACCAGCTAACAGGACATGTTTGGGGGAGTTG	70127	167.009	154.546	142.849				126.027	117.61	100.557				0.122276	0.118613	0.152464	0.131118	0.018577	173.008	220.507	251.677				246.936	120.12	158.344				-0.154518	0.263806	0.201243	0.10351	0.225638	206.338	223.944	224.943
1922	CUST_983_PI424984692	14480	34668	35389	42601	EBV	NC_007605	FW	70098	CCAGCTAACAGGACATGTTTGGGGGAGTTGGCATTGGCGTCAGGAGACACGGCTCTGTCA	70157	51.8647	42.0446	31.1628				48.5248	47.9879	38.272				0.0289081	-0.0574215	-0.0892446	-0.0392527	0.0611359	183.653	206.422	172.955				289.312	145.389	204.264				-0.19737	0.152225	-0.0722595	-0.0391348	0.177135	95.48	74.4185	86.6416
1923	CUST_984_PI424984692	4029	4795	25737	33112	EBV	NC_007605	FW	70128	GCATTGGCGTCAGGAGACACGGCTCTGTCAGTTATCACCGTACCATGAGTGCCATGTGTG	70187	24.1788	23.8249	23.8108				37.4477	32.0851	34.166				-0.189991	-0.129272	-0.15682	-0.158694	0.0304028	82.0906	104.392	113.009				42.4079	109.082	47.3216				0.286847	-0.0190862	0.378055	0.215272	0.20802	42.4836	45.507	42.0363
1924	CUST_985_PI424984692	1107	1366	14074	41939	EBV	NC_007605	FW	70158	GTTATCACCGTACCATGAGTGCCATGTGTGTCCAGTGCCTAATCACCGTTCCTCATTTTG	70217	83.3204	105.469	60.3988				213.647	94.8091	132.459				-0.408946	0.0462759	-0.341052	-0.234574	0.245581	274.491	281.528	256.436				178.36	125.561	105.096				0.187232	0.350666	0.387395	0.308431	0.106556	99.2699	136.523	373.571
1925	CUST_986_PI424984692	13322	24395	37607	41446	EBV	NC_007605	FW	70188	TCCAGTGCCTAATCACCGTTCCTCATTTTGTGTGCCTCCTCAAATGTTCCAGAAGTCGGC	70247	1114.41	1085.71	1045.95				1666.53	1870.71	1672.05				-0.174766	-0.236293	-0.203739	-0.204933	0.0307813	1488.28	1891.08	1867.31				1873.41	2520.39	2624.56				-0.09995	-0.124758	-0.147839	-0.124182	0.0239497	1116.21	1125.06	1144.79
1926	CUST_987_PI424984692	13939	28281	29116	29324	EBV	NC_007605	FW	70218	TGTGCCTCCTCAAATGTTCCAGAAGTCGGCCACAGGGGAGGTGGCTGAATTAGGGCCTTT	70277	542.924	487.606	503.773				464.599	460.782	423.029				0.067661	0.0245734	0.0758652	0.0560332	0.0275521	907.43	949.814	682.896				916.649	800.942	553.14				-0.00438989	0.0740374	0.0915194	0.0537223	0.0510801	692.362	702.812	599.837
1927	CUST_988_PI424984692	9782	13958	19783	23680	EBV	NC_007605	FW	70248	CACAGGGGAGGTGGCTGAATTAGGGCCTTTTCCCTCATTCCCCCATGAGACCCACGTGGC	70307	320.686	290.844	341.794				238.262	283.287	361.49				0.129025	0.0114336	-0.0243322	0.0387087	0.0802342	556.454	563.211	491.967				438.689	540.185	377.996				0.103272	0.0181287	0.114449	0.0786165	0.0526812	419.575	408.308	423.759
1928	CUST_989_PI424984692	7257	9335	29079	40645	EBV	NC_007605	FW	70275	TTTTCCCTCATTCCCCCATGAGACCCACGTGGCAGGCCTAGGGGCTACATTCGCCTCCCA	70334	437.839	479.255	439.637				497.689	374.823	380.805				-0.0556436	0.10674	0.0623918	0.0378293	0.0839319	611.045	652.156	607.429				527.02	619.602	559.895				0.0642456	0.0222383	0.0353892	0.0406244	0.0214874	634.34	613.607	589.649
1929	CUST_990_PI424984692	2941	3530	11432	17537	EBV	NC_007605	FW	70308	AGGCCTAGGGGCTACATTCGCCTCCCACGTTTCCCTTCGCGTGAGGCATCCGATATGACT	70367	427.521	401.637	407.999				375.962	340.003	422.739				0.055814	0.0723502	-0.0154131	0.0375837	0.0466354	478.447	532.001	478.207				449.975	492.243	422.608				0.0266448	0.0337333	0.0536781	0.0380188	0.0140169	336.294	371.087	291.544
1930	CUST_991_PI424984692	10745	16259	26902	30941	EBV	NC_007605	FW	70338	TTCCCTTCGCGTGAGGCATCCGATATGACTGAATTTTCGCAGTCTCTTTTCCCTCTTCCC	70397	23.8258	43.9404	38.5429				33.0793	34.6229	34.2244				-0.142507	0.103501	0.0516091	0.004201	0.129675	93.9581	99.1259	76.5703				44.0376	46.003	44.209				0.329111	0.333401	0.23855	0.300354	0.0535667	40.7196	41.1707	43.2504
1931	CUST_992_PI424984692	11456	18006	27676	38785	EBV	NC_007605	FW	70368	GAATTTTCGCAGTCTCTTTTCCCTCTTCCCTTGTTATTCCCATAGAATTACAGTGAGGTT	70427	538.789	497.987	513.931				613.435	603.458	607.556				-0.0563495	-0.0834295	-0.0726817	-0.0708203	0.0136356	707.132	691.384	650.97				718.041	811.579	799.336				-0.00664863	-0.0696116	-0.0891684	-0.0551429	0.0431206	836.534	816.684	800.879
1932	CUST_993_PI424984692	3134	3643	11175	29306	EBV	NC_007605	FW	70398	TTGTTATTCCCATAGAATTACAGTGAGGTTACACAGGTGGAGATTCAGTTTAACCATTTA	70457	25.3505	23.5728	23.7622				38.9696	34.5148	32.8189				-0.186739	-0.165593	-0.140238	-0.16419	0.0232821	24.3648	36.5328	43.6442				39.6736	38.6986	41.6364				-0.211738	-0.0250125	0.0204541	-0.0720988	0.123049	44.9237	41.1351	42.1026
1933	CUST_994_PI424984692	2013	2399	14507	33667	EBV	NC_007605	FW	70428	ACACAGGTGGAGATTCAGTTTAACCATTTATTGATTTAATCCAGGAACAAAAAACAGTCC	70487	24.7096	23.6727	24.736				38.3263	33.2923	34.371				-0.190631	-0.148096	-0.142863	-0.16053	0.0261994	23.255	23.2472	34.9158				42.3391	37.7927	40.0174				-0.260225	-0.211037	-0.0592263	-0.176829	0.104775	43.3625	41.4286	43.0832
1934	CUST_995_PI424984692	13587	25888	31530	39147	EBV	NC_007605	FW	70458	TTGATTTAATCCAGGAACAAAAAACAGTCCTAGTGACCCAGTGCCCGGAGAGAGAATGGC	70517	41.9731	82.3556	89.8258				65.205	77.5283	58.2611				-0.191309	0.0262327	0.188022	0.00764865	0.190347	106.409	116.662	97.124				165.981	49.1113	61.7823				-0.19308	0.375748	0.196463	0.126377	0.290818	75.8054	71.3244	70.9277
1935	CUST_996_PI424984692	8950	12245	19822	25057	EBV	NC_007605	FW	70488	TAGTGACCCAGTGCCCGGAGAGAGAATGGCCCTGACAAGTCGGCTGCATGATGCACTTCG	70547	161.374	158.148	152.695				140.497	98.8061	105.795				0.0601666	0.204279	0.159362	0.141269	0.0737402	201.833	198.321	268.314				285.022	274.356	202.815				-0.149886	-0.140946	0.121545	-0.0564294	0.154195	150.242	139.19	128.742
1936	CUST_997_PI424984692	10931	16648	21643	36770	EBV	NC_007605	FW	70518	CCTGACAAGTCGGCTGCATGATGCACTTCGGCAGTCACGTGTGTGAGTCTCCACGGCCTC	70577	24.1695	23.6212	24.1078				32.9939	31.656	35.5999				-0.135167	-0.127154	-0.169292	-0.143871	0.0223765	64.7454	52.5567	56.0991				47.2398	42.4362	43.4387				0.1369	0.0928916	0.111079	0.113624	0.0221145	42.3923	41.1244	42.811
1937	CUST_998_PI424984692	1462	1739	24352	26643	EBV	NC_007605	FW	70548	GCAGTCACGTGTGTGAGTCTCCACGGCCTCTGTCAAAAGGGAGCTTAGCGTGCCAGGGTT	70607	89.3941	46.3461	51.0061				43.9184	34.379	35.2281				0.308663	0.12972	0.160733	0.199705	0.0956255	102.89	145.387	112.203				122.419	83.1864	99.8093				-0.0754779	0.242473	0.0508321	0.072609	0.16009	103.557	137.813	57.9345
1938	CUST_999_PI424984692	14149	30201	33319	38206	EBV	NC_007605	FW	70578	TGTCAAAAGGGAGCTTAGCGTGCCAGGGTTGTAATTCTTGATGTAGTGGCCCAGGAATTC	70637	31.3767	24.5745	24.5106				34.8143	33.9266	36.4193				-0.04515	-0.140056	-0.171977	-0.119061	0.0659688	48.8317	102.922	60.763				41.8865	52.1655	45.8436				0.0666268	0.295126	0.122361	0.161371	0.11914	41.6027	43.247	170.091
1939	CUST_1000_PI424984692	5435	6720	26430	45106	EBV	NC_007605	FW	70608	GTAATTCTTGATGTAGTGGCCCAGGAATTCAACTTCATCGTGTCTCCGTCTGCAGTTGGC	70667	100.759	39.5448	50.4839				42.8309	34.1235	39.16				0.371526	0.0640351	0.11031	0.181957	0.165794	70.0916	41.2977	76.6119				39.0131	43.0911	139.802				0.254455	-0.0184616	-0.261216	-0.0084075	0.257983	48.7327	106.518	38.9726
1940	CUST_1001_PI424984692	1094	1266	9146	39036	EBV	NC_007605	FW	70638	AACTTCATCGTGTCTCCGTCTGCAGTTGGCGTTAATGTAGGCTGGGGCTACTGCCGCATA	70697	128.809	154.104	366.624				46.7521	111.773	4471.39				0.440146	0.139477	-1.08622	-0.168866	0.808552	189.817	193.781	211.859				185.847	49.6591	103.14				0.0091814	0.591312	0.31262	0.304371	0.291153	133.401	92.0086	104.918
1941	CUST_1002_PI424984692	14055	29297	36179	43394	EBV	NC_007605	FW	70668	GTTAATGTAGGCTGGGGCTACTGCCGCATATGCTGCCAAGAGACAGAGGGGCTGCTTCAC	70727	72.2344	74.0905	59.2293				70.2771	39.9233	61.3115				0.0119307	0.268536	-0.015005	0.0884871	0.156507	142.989	159.723	148.648				120.641	61.4975	52.5778				0.0738091	0.41451	0.451356	0.313225	0.208157	44.826	172.794	55.1623
1942	CUST_1003_PI424984692	13755	27158	27402	30571	EBV	NC_007605	FW	70698	TGCTGCCAAGAGACAGAGGGGCTGCTTCACATATGAGCTGCTCAGGGTCTCCACCACCTT	70757	86.3877	64.847	59.7475				45.6576	41.4621	90.3682				0.276939	0.194238	-0.179696	0.0971604	0.243304	125.791	122.535	115.876				53.98	149.162	47.4216				0.367415	-0.0853979	0.388017	0.223345	0.267577	95.3421	96.2959	99.3792
1943	CUST_1004_PI424984692	6819	8662	20794	25303	EBV	NC_007605	FW	70728	ATATGAGCTGCTCAGGGTCTCCACCACCTTGTTTTGACGGGCCGTGGCACAGGTGATGTA	70787	148.05	136.355	129.853				152.666	98.8437	135.038				-0.0133322	0.139722	-0.0170053	0.0364614	0.089445	198.831	169.518	150.73				83.2346	183.708	130.697				0.37818	-0.0349132	0.0619363	0.135068	0.216038	130.944	131.351	137.323
1944	CUST_1005_PI424984692	11532	18189	20697	39435	EBV	NC_007605	FW	70758	GTTTTGACGGGCCGTGGCACAGGTGATGTAGAAGAGTTGCTTCACAAAGTTGTAGTCTCG	70817	24.7836	23.6239	24.8625				32.3699	31.7566	35.9451				-0.115978	-0.128482	-0.160096	-0.134852	0.0227385	74.5583	37.7904	67.672				85.1674	51.7501	46.7589				-0.0577771	-0.13653	0.160544	-0.0112543	0.153904	56.4299	40.8018	44.1001
1945	CUST_1006_PI424984692	4612	5489	5628	14644	EBV	NC_007605	FW	70788	GAAGAGTTGCTTCACAAAGTTGTAGTCTCGCGTGTTAGGAAGGAAGCAGGGTGCCAGCTC	70847	24.224	24.0808	23.7389				37.3204	37.4268	33.5737				-0.187701	-0.191512	-0.150539	-0.176584	0.0226358	70.148	69.2556	88.6294				109.981	58.6726	70.4109				-0.195301	0.0720192	0.0999376	-0.00778154	0.162996	42.6604	42.169	40.7658
1946	CUST_1007_PI424984692	5507	6770	30418	33260	EBV	NC_007605	FW	70818	CGTGTTAGGAAGGAAGCAGGGTGCCAGCTCTTTGAGCTTGGTCAGGATCACCTTGCTAAG	70877	24.143	23.983	24.3285				36.9411	33.2225	34.9811				-0.184718	-0.141527	-0.157719	-0.161321	0.0218196	26.5937	41.3915	75.6349				37.9444	118.173	47.7125				-0.15437	-0.455607	0.20009	-0.136629	0.328208	60.5124	57.931	42.0836
1947	CUST_1008_PI424984692	4866	5914	27126	29293	EBV	NC_007605	FW	70848	TTTGAGCTTGGTCAGGATCACCTTGCTAAGACTCATGGCGCAGGCCAGGAGGATGTCTTC	70907	24.1563	30.2904	23.6442				37.1425	33.7225	32.7151				-0.186841	-0.0466145	-0.141022	-0.124826	0.0715024	49.5861	31.4289	47.3674				40.9812	38.5768	41.5465				0.082775	-0.0889969	0.0569451	0.0169077	0.0926209	42.5488	43.6561	43.286
1948	CUST_1009_PI424984692	1068	1253	9509	43489	EBV	NC_007605	FW	70936	TAGGTGATCTCCTGGAGCCAAAAGATGGTCTCTTCTAGCATGGCCACCAGGGTGCAGAGC	70995	36.2681	53.4977	46.7287				90.3141	57.2165	39.3727				-0.39623	-0.0291864	0.0743884	-0.117009	0.247296	81.7931	90.6817	35.6625				45.2111	51.6793	43.4491				0.257472	0.244203	-0.0857689	0.138635	0.194453	45.249	52.7243	36.3048
1949	CUST_1010_PI424984692	6864	8782	17904	21865	EBV	NC_007605	FW	70938	GGTGATCTCCTGGAGCCAAAAGATGGTCTCTTCTAGCATGGCCACCAGGGTGCAGAGCCC	70997	48.0752	40.6272	36.1704				46.9682	34.2667	33.97				0.0101164	0.0739447	0.0272583	0.0371065	0.0330341	94.0185	65.0862	67.888				78.9509	44.0494	43.3123				0.0758563	0.169549	0.195182	0.146862	0.0628144	41.3595	52.9519	59.5526
1950	CUST_1011_PI424984692	11507	18147	23478	39233	EBV	NC_007605	FW	70998	CGCGTTCTGGATCGCCTGCATGCGTGCATCCAGCCATGTGTCCTTGTTGGTTGACTTGGT	71057	50.5077	22.7783	24.5672				51.668	62.4205	36.5005				-0.0098644	-0.437806	-0.171943	-0.206538	0.216058	27.7073	52.525	26.3424				37.6101	41.3753	39.1994				-0.13271	0.103626	-0.172625	-0.0672366	0.149311	52.9442	41.1789	43.4488
1951	CUST_1012_PI424984692	11759	18854	38741	40751	EBV	NC_007605	FW	71028	CAGCCATGTGTCCTTGTTGGTTGACTTGGTGAAAAACTCACGTAGTGTCTTGTAGCTCCT	71087	60.2782	45.1767	25.2551				52.6539	38.6651	37.3627				0.0587301	0.0675951	-0.170089	-0.0145879	0.134741	57.4985	55.2676	42.5902				45.3365	44.2863	42.944				0.103209	0.0962006	-0.00359291	0.0652721	0.0597417	124.567	43.6716	43.8024
1952	CUST_1013_PI424984692	4194	4983	41519	42877	EBV	NC_007605	FW	71058	GAAAAACTCACGTAGTGTCTTGTAGCTCCTGCGCAGCTCGTGTCTGGGTTGCACTTTCTG	71117	51.5262	24.4696	40.6143				40.9542	56.7003	58.9093				0.0997294	-0.364959	-0.161505	-0.142245	0.232942	68.9917	53.9364	42.9241				108.647	81.4161	43.8885				-0.197221	-0.178828	-0.00964965	-0.128566	0.103395	43.0118	44.0939	43.7019
1953	CUST_1014_PI424984692	9875	14147	16564	18872	EBV	NC_007605	FW	71110	ACTTTCTGCCAGGCTCCAATCTCTGGATGGGCGGCCACCGCCAGCATCGACTGTAGGAAC	71169	84.4498	105.62	108.734				73.2611	88.3428	121.598				0.0617249	0.0775746	-0.0485613	0.0302461	0.0687078	158.036	238.099	212.344				197.76	196.023	138.311				-0.0973821	0.0844508	0.186185	0.0577511	0.143656	162.525	124.164	132.771
1954	CUST_1015_PI424984692	12688	21836	33400	42178	EBV	NC_007605	FW	71175	TTGGATGGGCTCTAGGGTCAGAGAGGCCAGGGGGCTGGGCAAGGTGACAAATGTAATCTT	71234	317.313	361.241	285.071				334.589	284.193	375.225				-0.0230243	0.104183	-0.11934	-0.0127271	0.112117	527.019	498.362	552.475				474.216	467.167	432.25				0.0458506	0.0280733	0.106577	0.0601669	0.0411633	247.952	347.307	334.759
1955	CUST_1016_PI424984692	6287	7926	20791	33012	EBV	NC_007605	FW	71178	GATGGGCTCTAGGGTCAGAGAGGCCAGGGGGCTGGGCAAGGTGACAAATGTAATCTTGGA	71237	375.334	367.969	408.716				405.087	387.31	479.264				-0.0331304	-0.0222473	-0.0691526	-0.0415101	0.0245498	550.837	498.182	542.49				694.754	499.266	689.486				-0.100808	-0.000944048	-0.104134	-0.0686286	0.0586401	332.782	351.996	314.711
1956	CUST_1017_PI424984692	13855	27833	29764	34385	EBV	NC_007605	FW	71208	GCTGGGCAAGGTGACAAATGTAATCTTGGAGACAGGCTTAACCAGACTCATGTCAAACCA	71267	23.792	24.4809	32.2202				32.581	33.6726	35.9854				-0.136533	-0.13845	-0.0479978	-0.10766	0.051678	72.7523	24.0972	54.7684				44.0521	37.3346	42.8399				0.21788	-0.190145	0.106681	0.0448052	0.210933	41.2295	42.0316	42.2247
1957	CUST_1018_PI424984692	13485	25319	31098	44938	EBV	NC_007605	FW	71238	GACAGGCTTAACCAGACTCATGTCAAACCACGGTTTGTTCGGCAGGGGCCTCTGGCTGCG	71297	84.6349	74.7338	78.1639				36.8976	57.941	49.032				0.360552	0.110531	0.202527	0.224537	0.126455	166.1	169.517	174.609				126.134	168.276	243.446				0.119535	0.00319185	-0.144335	-0.0072027	0.132242	107.162	108.138	55.5687
1958	CUST_1019_PI424984692	3458	4094	11989	24500	EBV	NC_007605	FW	71245	TTAACCAGACTCATGTCAAACCACGGTTTGTTCGGCAGGGGCCTCTGGCTGCGTTCTTGC	71304	539.411	563.754	572.882				438.087	581.387	672.42				0.0903588	-0.0133761	-0.0695753	0.00246913	0.0811359	455.543	461.342	483.792				756.104	683.774	842.605				-0.220052	-0.170889	-0.240965	-0.210635	0.0359743	374.001	361.888	384.207
1959	CUST_1020_PI424984692	8406	11331	28111	43474	EBV	NC_007605	FW	71355	ACCTCTGGTTGCTCTGTTGCTTCGGGGAGCTCTTGGAGACCTCGGTGCTCTAGGCACCCT	71414	338.05	350.769	263.186				249.482	348.019	247.49				0.131941	0.00341775	0.0267048	0.0540211	0.0684776	420.648	458.294	421.876				487.868	413.083	496.491				-0.0643837	0.0451067	-0.0707267	-0.0300012	0.0651226	422.482	411.197	366.772
1960	CUST_1021_PI424984692	2233	2612	20875	29375	EBV	NC_007605	FW	71473	TAACTTTCATCGGTGCAGCCATGGACCTCTCCGCGTCGCCTTTTGTGGCCTCTGGTGTAA	71532	478.418	461.469	474.946				462.312	496.725	466.46				0.0148727	-0.031973	0.00783001	-0.00309011	0.02526	490.724	462.395	479.763				542.855	419.586	475.113				-0.0438459	0.0421916	0.0042302	0.000858628	0.0431177	548.859	514.101	546.466
1961	CUST_1022_PI424984692	3659	4393	18239	24979	EBV	NC_007605	FW	71478	TTCATCGGTGCAGCCATGGACCTCTCCGCGTCGCCTTTTGTGGCCTCTGGTGTAAGAGGA	71537	536.387	638.367	635.364				429.315	591.884	559.327				0.0967022	0.0328337	0.0553568	0.0616309	0.0323932	639.082	637.93	683.265				709.653	768.851	686.26				-0.0454898	-0.0810692	-0.00189958	-0.0428195	0.0396523	711.144	689.294	665.591
1962	CUST_1023_PI424984692	12807	22397	30478	39974	EBV	NC_007605	FW	71508	TCGCCTTTTGTGGCCTCTGGTGTAAGAGGAGTTGCCAGTCTCCTCCTTCTCGTCCTCGTC	71567	163.253	171.114	190.896				292.393	186.445	169.427				-0.253105	-0.0372639	0.0518142	-0.0795182	0.15679	276.071	312.257	281.214				346.517	368.538	261.706				-0.0987049	-0.0719705	0.0312231	-0.0464841	0.0686112	188.273	201.768	244.506
1963	CUST_1024_PI424984692	10930	16563	22505	23081	EBV	NC_007605	FW	71538	GTTGCCAGTCTCCTCCTTCTCGTCCTCGTCCCTGCACAGGGGTGAGCGATGCAATGTGAC	71597	1772	1825.09	1521.97				1862.14	1714.67	1583.98				-0.0215493	0.0271035	-0.017343	-0.00392961	0.0269576	2523.27	2470.64	1991.69				2606.12	2430.01	2377.21				-0.0140319	0.0072007	-0.0768445	-0.0278919	0.0437033	1580.3	1544.29	1268.91
1964	CUST_1025_PI424984692	4529	5439	10663	44731	EBV	NC_007605	FW	71568	CCTGCACAGGGGTGAGCGATGCAATGTGACTGTCTTGTCCTGTAGGTCCCACTTCTTTCT	71627	84.6056	79.9555	68.6032				151.448	66.6588	93.288				-0.252866	0.0789908	-0.133482	-0.102452	0.16809	161.745	142.559	149.723				198.214	72.4928	234.079				-0.0883032	0.293699	-0.194075	0.00377364	0.256592	102.981	114.565	75.2779
1965	CUST_1026_PI424984692	6345	7977	13963	29563	EBV	NC_007605	FW	71598	TGTCTTGTCCTGTAGGTCCCACTTCTTTCTGGGAATCACAAACGATGCCGAGGTAGGGGT	71657	87.5544	78.7925	84.3306				79.129	38.6029	37.8189				0.0439423	0.309865	0.348276	0.234028	0.165735	161.569	168.599	179.035				83.8391	115.573	148.752				0.284911	0.163998	0.0804748	0.176461	0.102786	109.084	147.57	89.9213
1966	CUST_1027_PI424984692	14402	32956	35947	39753	EBV	NC_007605	FW	71628	GGGAATCACAAACGATGCCGAGGTAGGGGTTATGACCACGCTGGAGGGCCGTGCAGGTAT	71687	23.7457	24.2731	44.0876				33.9917	35.0834	38.8952				-0.155788	-0.159976	0.0544202	-0.0871148	0.122591	182.929	206.635	165.29				74.3478	201.027	168.023				0.391013	0.0119493	-0.00712398	0.131946	0.224561	42.361	93.5994	64.6601
1967	CUST_1028_PI424984692	12506	21164	26639	31124	EBV	NC_007605	FW	71688	GGCGTGGGCCGGAGTTGGATCTTCATCCTCCTCCTCTGAGGATGAAATCTCTCCATCTGT	71747	263.878	236.362	204.701				195.726	264.5	266.917				0.129756	-0.0488477	-0.115258	-0.0114498	0.126716	316.374	293.853	324.981				226.998	163.282	301.85				0.144179	0.255192	0.0320665	0.143812	0.111563	247.502	276.598	246.874
1968	CUST_1029_PI424984692	12277	20512	31747	33519	EBV	NC_007605	FW	71718	CTCCTCTGAGGATGAAATCTCTCCATCTGTGGAGTGTTCTTCGCTGCCCTCCATAGGGTC	71777	218.348	187.042	161.595				186.387	211.292	209.398				0.0687327	-0.0529455	-0.112542	-0.0322517	0.0923923	288.509	342.274	324.297				177.255	268.978	230.192				0.211562	0.104657	0.148854	0.155024	0.0537189	40.7452	248.971	246.975
1969	CUST_1030_PI424984692	1288	1554	14267	26383	EBV	NC_007605	FW	71748	GGAGTGTTCTTCGCTGCCCTCCATAGGGTCCAGATCGCAGTCTGTGTTGGTGTCTGAGAC	71807	387.522	354.253	339.702				419.69	462.671	393.373				-0.0346322	-0.115958	-0.063707	-0.0714325	0.0412098	670.072	665.356	649.534				536.281	528.492	571.651				0.0967295	0.100016	0.0554709	0.0840721	0.0248238	457.045	466.799	452.348
1970	CUST_1031_PI424984692	4957	6056	27951	30155	EBV	NC_007605	FW	71778	CAGATCGCAGTCTGTGTTGGTGTCTGAGACCGCTTCGAGTTCCAGAATGTGGCTCTCTGC	71837	42.0241	55.8964	37.3701				39.6457	35.8255	47.0068				0.0253016	0.193191	-0.0996368	0.0396186	0.146938	95.4856	109.134	92.8958				53.9195	61.3885	63.7225				0.248192	0.249872	0.163703	0.220589	0.0492718	42.0123	44.2779	47.4083
1971	CUST_1032_PI424984692	6818	8577	19594	31238	EBV	NC_007605	FW	71808	CGCTTCGAGTTCCAGAATGTGGCTCTCTGCAGAGGGGAGACAAAAGGTGGAGACTGCCTT	71867	24.6415	23.5971	22.9113				36.5874	31.8488	49.8454				-0.171664	-0.130235	-0.337574	-0.213158	0.109721	98.6123	50.8231	59.801				51.3356	41.6003	43.0382				0.283513	0.0869644	0.142855	0.171111	0.101275	43.7876	40.8092	41.6894
1972	CUST_1033_PI424984692	14552	36475	37225	42596	EBV	NC_007605	FW	71838	AGAGGGGAGACAAAAGGTGGAGACTGCCTTGAGCACCTCTGTCTCAGGCACCGGATGCCC	71897	33.6278	24.5485	26.2217				70.4152	35.3938	36.9472				-0.320967	-0.158901	-0.148921	-0.209596	0.0965791	136.992	90.4718	96.028				149.049	135.811	133.686				-0.0366344	-0.176421	-0.143688	-0.118915	0.0731121	43.325	43.6314	131.23
1973	CUST_1034_PI424984692	9696	13782	21760	32735	EBV	NC_007605	FW	71928	GTAGCTTCTTACCTGCGGGATCCTCGTTGGAGGAAATGCTGCTAGTTCGGGAGAGTCTCT	71987	24.0077	24.8331	24.6486				34.0704	31.8092	34.4541				-0.152026	-0.107522	-0.14545	-0.134999	0.0240222	36.1215	136.31	126.916				36.9222	53.5161	48.3913				-0.0095218	0.406044	0.418748	0.271757	0.243677	41.14	43.1892	42.6737
1974	CUST_1035_PI424984692	6016	7469	30664	37557	EBV	NC_007605	FW	71958	AGGAAATGCTGCTAGTTCGGGAGAGTCTCTGAGAAGGAACCATCTTGTCTGTCTCTACGA	72017	24.6581	23.7265	24.2795				37.1922	33.203	35.6635				-0.178492	-0.145944	-0.166985	-0.163807	0.0165051	88.9097	54.7431	79.6501				49.7893	42.9162	46.6004				0.251813	0.105708	0.232797	0.196773	0.0794355	43.8099	42.154	43.5154
1975	CUST_1036_PI424984692	335	387	14427	28742	EBV	NC_007605	FW	71988	GAGAAGGAACCATCTTGTCTGTCTCTACGACGGGCTAGCTGGGATGTAGTGCTGTCTTGA	72047	31.5661	23.1061	24.5108				39.6063	45.7508	33.295				-0.0985441	-0.296672	-0.133022	-0.176079	0.10585	103.362	122.034	88.7652				111.739	432.32	45.4864				-0.0338455	-0.549325	0.290361	-0.097603	0.423458	35.5022	45.0293	42.0263
1976	CUST_1037_PI424984692	9578	13555	17530	41553	EBV	NC_007605	FW	72018	CGGGCTAGCTGGGATGTAGTGCTGTCTTGACTGGCCTCAGCCCTATTTATGATTCTGGAG	72077	54.1053	40.092	65.8063				36.8071	44.1144	40.5186				0.167308	-0.0415223	0.210613	0.112133	0.134819	68.4188	116.386	101.296				84.4773	53.0338	94.7747				-0.0915648	0.341348	0.028902	0.0928951	0.223438	112.752	40.8201	44.6486
1977	CUST_1038_PI424984692	6762	8538	22335	27659	EBV	NC_007605	FW	72048	CTGGCCTCAGCCCTATTTATGATTCTGGAGGCGGGCACGCTGATGGAGAAATGGGCGGTC	72107	91.3174	93.8263	66.3192				41.3831	37.0011	58.6061				0.34373	0.40411	0.0536962	0.267179	0.18733	114.893	125.393	134.208				64.7304	181.065	47.9339				0.249185	-0.159562	0.447137	0.17892	0.309393	99.1502	69.2814	94.2251
1978	CUST_1039_PI424984692	2515	3030	3062	12214	EBV	NC_007605	FW	72138	CACTGACTCATGAAGGTGACCGTGATGGCCTGTGATGTGTAGTAGAGTACCAGAAACACC	72197	28.7548	36.1833	23.7807				41.6575	39.2515	34.3476				-0.160984	-0.0353479	-0.159673	-0.118668	0.0721604	101.859	118.222	108.718				95.3624	94.1499	74.9605				0.0286224	0.0988802	0.161467	0.0963234	0.0664594	78.4284	37.2699	62.2869
1979	CUST_1040_PI424984692	542	776	12376	23579	EBV	NC_007605	FW	72168	TGTGATGTGTAGTAGAGTACCAGAAACACCCTCACATTCTTGGAGCTGGCCCTGTGGGTA	72227	180.997	175.725	161.343				218.118	151.682	205.006				-0.0810199	0.0638981	-0.104017	-0.0403794	0.0910361	433.614	395.855	365.245				327.16	315.426	240.972				0.122343	0.0986393	0.180618	0.133867	0.0421867	230.592	178.993	164.011
1980	CUST_1041_PI424984692	1524	1773	29189	30542	EBV	NC_007605	FW	72258	GCATGGCACACCTGAACTAAGTTTGGCCCGGTTTGCTCAAACGTGACATGGAGAAACTGG	72317	30.6614	23.9108	32.4405				40.2977	33.1255	35.0424				-0.118688	-0.141568	-0.0335062	-0.0979208	0.0569456	24.8084	57.8806	54.2955				39.1698	42.7353	42.5917				-0.198353	0.131746	0.105439	0.0129439	0.183461	45.7785	38.2825	41.6279
1981	CUST_1042_PI424984692	527	669	9027	20940	EBV	NC_007605	FW	72288	GTTTGCTCAAACGTGACATGGAGAAACTGGGGGAATTTGTCTTCTGGCACAGCTGTTGCC	72347	85.3263	48.038	23.8189				84.1349	38.9843	32.11				0.00610642	0.0906944	-0.129719	-0.0109727	0.111195	93.3445	71.8395	79.1069				183.14	196.333	131.22				-0.292695	-0.436631	-0.219787	-0.316371	0.110343	65.9427	42.2949	55.8877
1982	CUST_1043_PI424984692	9868	14142	29141	42903	EBV	NC_007605	FW	72318	GGGAATTTGTCTTCTGGCACAGCTGTTGCCAGGGTGCTCATGAGCGAGGGCCAGATGCAG	72377	23.5989	23.9023	25.4969				33.4766	32.8398	36.6617				-0.151851	-0.137962	-0.157726	-0.149179	0.0101495	23.2273	23.3392	24.2466				35.5561	37.9395	40.754				-0.184916	-0.211004	-0.225519	-0.207146	0.0205746	40.7469	42.3152	45.0455
1983	CUST_1044_PI424984692	7840	10328	17472	30107	EBV	NC_007605	FW	72325	TGTCTTCTGGCACAGCTGTTGCCAGGGTGCTCATGAGCGAGGGCCAGATGCAGGAGCTGA	72384	23.6186	23.5667	24.4111				34.9003	32.2221	33.8555				-0.169574	-0.135856	-0.142043	-0.149158	0.0179501	42.8509	28.7434	45.121				39.9049	38.1827	41.4411				0.030934	-0.123328	0.036947	-0.0184824	0.0908489	41.3339	40.9051	41.9186
1984	CUST_1045_PI424984692	5574	6812	12912	40886	EBV	NC_007605	FW	72378	GAGCTGACCCAGGCGACGAGATCCAGGCCCAGATGTCCCTCTATCATGGCGCAGACATTC	72437	972.278	995.35	839.761				919.716	890.44	887.107				0.0241367	0.0483712	-0.0238203	0.0162292	0.0367397	1641.44	1764.89	1423.61				1323.1	1419.48	1475.2				0.0936317	0.094589	-0.0154587	0.0575873	0.0632615	844.664	903.651	566.872
1985	CUST_1046_PI424984692	6500	8174	17562	44449	EBV	NC_007605	FW	72388	AGGCGACGAGATCCAGGCCCAGATGTCCCTCTATCATGGCGCAGACATTCTCCACGGTGG	72447	229.972	169.027	196.907				205.111	245.321	230.183				0.049685	-0.161779	-0.067812	-0.0599688	0.10595	293.326	295.85	313.762				259.913	207.287	276.741				0.0525229	0.154499	0.0545268	0.0871829	0.0583062	194.1	294.843	183.945
1986	CUST_1047_PI424984692	7281	9351	14928	21025	EBV	NC_007605	FW	72468	CTCTGGATTAGATAGTCACGCCCATCATCCGCGATGTGGTAGCAGAAGGTTTTGGGGGCC	72527	190.498	108.576	170.81				133.001	136.058	75.5547				0.156034	-0.0979906	0.354252	0.137432	0.226695	149.441	227.405	211.715				70.3948	218.261	92.84				0.326929	0.0178248	0.358017	0.234257	0.188079	124.632	159.877	141.49
1987	CUST_1048_PI424984692	10090	14636	20835	31744	EBV	NC_007605	FW	72498	GCGATGTGGTAGCAGAAGGTTTTGGGGGCCGGCCAGCCCACGTGCAGTGAGTGATGTAAG	72557	23.9283	24.3632	23.19				33.7724	32.425	46.246				-0.14965	-0.124145	-0.299772	-0.191189	0.0948966	99.5505	69.6899	95.2933				43.5304	42.8993	78.2854				0.359251	0.21072	0.0853815	0.218451	0.137098	49.0842	41.3753	36.8592
1988	CUST_1049_PI424984692	2311	2742	18624	36490	EBV	NC_007605	FW	72528	GGCCAGCCCACGTGCAGTGAGTGATGTAAGAGGTTTTGAATGTTGAGGGCATTCTTAACA	72587	73.944	38.2529	65.7596				43.0701	34.4378	40.4652				0.234727	0.0456295	0.210878	0.163745	0.102984	122.366	117.489	159.583				55.3394	213.407	50.3111				0.344627	-0.259212	0.501322	0.195579	0.401577	82.7703	71.1379	121.801
1989	CUST_1050_PI424984692	9075	12455	13445	21537	EBV	NC_007605	FW	72558	AGGTTTTGAATGTTGAGGGCATTCTTAACATAGCTGTGCTTGTCTTCCTCTTCCGGATGA	72617	29.0928	46.1408	30.3355				34.7901	36.86	32.9294				-0.0776695	0.0975297	-0.0356332	-0.00525765	0.0914642	113.312	74.9639	72.7497				46.4022	131.729	43.4763				0.387736	-0.244829	0.223578	0.122162	0.328251	118.726	37.9419	79.5488
1990	CUST_1051_PI424984692	7823	10309	37232	39342	EBV	NC_007605	FW	72588	TAGCTGTGCTTGTCTTCCTCTTCCGGATGACAGACAAAGAGGCGCAGCTGCCGGCTAAGA	72647	65.0392	86.7779	63.0621				39.4439	66.565	40.1149				0.217195	0.115163	0.196462	0.176273	0.0539287	46.7545	84.2263	54.6443				38.8472	45.6016	44.7297				0.0804636	0.266467	0.086949	0.144627	0.105567	76.284	82.905	101.356
1991	CUST_1052_PI424984692	10810	16412	26172	39292	EBV	NC_007605	FW	72702	TGATACACGCCGCTGTCAAAAAGCGGGGCCCCAATCTCTTTGATCTTGTGACGCATGCGG	72761	24.265	23.3662	25.2094				33.0896	47.3959	37.3181				-0.13471	-0.307153	-0.170356	-0.204073	0.0910315	72.2157	72.5576	71.3502				41.2324	60.7519	45.9296				0.243393	0.0771234	0.191303	0.170606	0.0850449	41.3631	42.5342	50.5475
1992	CUST_1053_PI424984692	4136	4949	34542	35218	EBV	NC_007605	FW	72708	ACGCCGCTGTCAAAAAGCGGGGCCCCAATCTCTTTGATCTTGTGACGCATGCGGCGCAGG	72767	24.1672	24.073	24.4277				37.6579	38.2378	35.7418				-0.192631	-0.200963	-0.165294	-0.186296	0.0186593	23.5839	69.0562	55.4494				33.7758	44.6188	43.4041				-0.155992	0.189685	0.106366	0.0466862	0.1804	42.3677	42.2118	42.3929
1993	CUST_1054_PI424984692	12844	22552	23733	29462	EBV	NC_007605	FW	72738	TCTTTGATCTTGTGACGCATGCGGCGCAGGCAGGCCGTTAGGCCCATGAGCTTCTGCAGC	72797	23.9239	24.2097	23.6498				32.1844	32.4978	32.7729				-0.128814	-0.127864	-0.141687	-0.132788	0.00772114	23.5289	23.8527	23.1639				36.372	36.4603	36.9489				-0.189165	-0.184283	-0.20279	-0.192079	0.00959176	40.8489	41.1778	41.6299
1994	CUST_1055_PI424984692	12291	20530	23140	42931	EBV	NC_007605	FW	72768	CAGGCCGTTAGGCCCATGAGCTTCTGCAGCACAGACACAAACCCTTGTACTGCGCTTGTT	72827	44.5964	24.1475	26.2407				34.1457	32.4353	35.9475				0.115964	-0.128146	-0.136693	-0.0496252	0.143468	23.1843	22.3316	25.21				36.7223	60.2028	38.612				-0.199737	-0.430696	-0.185149	-0.27186	0.137748	40.863	41.0758	45.2114
1995	CUST_1056_PI424984692	786	914	7261	16774	EBV	NC_007605	FW	72798	ACAGACACAAACCCTTGTACTGCGCTTGTTCCCACAATAGCATGGCCTCTAGGTAGGGGG	72857	169.227	96.9756	187.636				271.147	118.49	279.581				-0.204736	-0.08702	-0.173192	-0.154983	0.0609341	154.763	153.302	298.357				240.315	151.981	476.584				-0.191115	0.00375939	-0.203403	-0.130253	0.11622	132.852	93.4127	125.746
1996	CUST_1057_PI424984692	10382	15389	33123	36124	EBV	NC_007605	FW	72828	CCCACAATAGCATGGCCTCTAGGTAGGGGGGTGATGACGCGAAAGCCCAGTTTTCCCGTG	72887	457.383	720.257	592.62				111.911	160.453	99.7301				0.611409	0.652141	0.77395	0.679166	0.0845736	515.072	791.548	409.221				273.152	317.969	226.476				0.275463	0.396092	0.256935	0.309497	0.075564	256.809	346.495	334.335
1997	CUST_1058_PI424984692	8909	12121	18323	25003	EBV	NC_007605	FW	72858	GTGATGACGCGAAAGCCCAGTTTTCCCGTGCATATGCAAAAGGGGAGCACATCTTCCATA	72917	23.6239	23.5777	24.4099				34.1504	32.0376	32.5963				-0.160044	-0.133158	-0.125602	-0.139602	0.0181024	23.1852	37.8663	24.0606				36.9774	40.0366	36.5813				-0.202725	-0.0242044	-0.181953	-0.136294	0.0976265	41.3633	76.9815	41.5608
1998	CUST_1059_PI424984692	3802	4482	8721	24466	EBV	NC_007605	FW	72888	CATATGCAAAAGGGGAGCACATCTTCCATATTATCCGGGTCGGCGGGTGGACAAGCTGAT	72947	107.186	165.697	117.128				146.324	192.29	160.828				-0.135176	-0.0646432	-0.1377	-0.112507	0.0414701	232.75	272.479	212.632				260.056	116.489	142.962				-0.0481781	0.369047	0.172408	0.164425	0.208727	116.122	121.409	109.454
1999	CUST_1060_PI424984692	9199	12654	17295	43929	EBV	NC_007605	FW	72918	TTATCCGGGTCGGCGGGTGGACAAGCTGATTTGAAAAAATAGACTGGGTGGGCCCTGGAC	72977	217.868	180.467	170.834				205.527	267.767	187.897				0.025324	-0.171359	-0.041346	-0.0624602	0.100027	363.155	334.774	321.82				380.937	457.721	282.547				-0.0207608	-0.135849	0.0565227	-0.0333625	0.0968031	232.863	215.908	240.804
2000	CUST_1061_PI424984692	11729	18807	24073	38513	EBV	NC_007605	FW	72948	TTGAAAAAATAGACTGGGTGGGCCCTGGACACTGGACCCAGGCGGCGCATGAGGCGCAGT	73007	136.883	145.892	170.832				140.849	104.93	88.3833				-0.0124049	0.14313	0.2862	0.138975	0.149346	208.641	200.215	242.256				161.71	213.271	124.275				0.110664	-0.0274367	0.289891	0.124373	0.159107	168.642	162.12	195.404
2001	CUST_1062_PI424984692	14340	32131	41264	41626	EBV	NC_007605	FW	72949	TGAAAAAATAGACTGGGTGGGCCCTGGACACTGGACCCAGGCGGCGCATGAGGCGCAGTA	73008	132.4	126.659	143.176				137.405	65.335	139.514				-0.0161129	0.287489	0.0112537	0.09421	0.167943	209.082	217.115	202.11				150.996	52.7667	124.918				0.141352	0.61433	0.208962	0.321548	0.2558	177.893	205.052	209.096
2002	CUST_1063_PI424984692	1077	1342	8031	34072	EBV	NC_007605	FW	73037	ATAGATTTCCTCCAGCGACCAGGGGGCCCCCTTGATCTTTAGATCCAGGTCCAAGACCAG	73096	45.2301	59.3574	31.824				81.6599	39.8551	35.6189				-0.256581	0.172991	-0.0489266	-0.0441722	0.214826	66.757	91.8829	74.1645				44.5444	44.123	45.4409				0.175704	0.31857	0.212749	0.235674	0.0741406	53.5119	41.6954	52.3902
2003	CUST_1064_PI424984692	14531	35883	38808	39389	EBV	NC_007605	FW	73038	TAGATTTCCTCCAGCGACCAGGGGGCCCCCTTGATCTTTAGATCCAGGTCCAAGACCAGG	73097	26.4605	67.2582	24.9419				36.0695	40.6521	37.0976				-0.134542	0.218663	-0.172416	-0.0294317	0.215689	78.2359	59.9982	53.1937				114.414	44.4792	43.9767				-0.165073	0.129981	0.0826379	0.0158489	0.158461	43.0564	56.6098	68.3847
2004	CUST_1065_PI424984692	11634	18498	20327	31235	EBV	NC_007605	FW	73068	TTGATCTTTAGATCCAGGTCCAAGACCAGGTTGCAGACCGGAAGCCGGGGATTAAAGTAT	73127	23.612	24.2796	23.8448				32.0438	32.5204	33.626				-0.132611	-0.126914	-0.149282	-0.136269	0.0116238	47.8989	23.9181	66.2351				42.0033	35.6981	43.7186				0.0570426	-0.173919	0.180422	0.0211819	0.179872	41.1114	41.2283	41.6587
2005	CUST_1066_PI424984692	3924	4639	12218	31439	EBV	NC_007605	FW	73098	TTGCAGACCGGAAGCCGGGGATTAAAGTATTCATGCCGGGAGACAAAGAGCTGCTCGCTC	73157	24.4002	23.8886	24.0206				37.686	34.4863	33.5448				-0.188786	-0.159456	-0.145042	-0.164428	0.0222919	51.9138	55.1791	69.5313				131.736	44.479	45.1769				-0.404422	0.0936196	0.187264	-0.0411796	0.318043	42.9548	42.0356	40.9828
2006	CUST_1067_PI424984692	12981	22995	38793	43007	EBV	NC_007605	FW	73128	TCATGCCGGGAGACAAAGAGCTGCTCGCTCAGGCTGTTCTGTGAATAGTACACTGGGGTG	73187	36.8964	68.7499	59.3213				33.3657	41.3146	61.0954				0.0436831	0.221168	-0.0127973	0.084018	0.122087	70.9475	61.999	107.784				83.2468	75.3536	52.7099				-0.0694309	-0.0847193	0.310662	0.0521707	0.223991	40.9434	43.1922	36.4062
2007	CUST_1068_PI424984692	4804	5786	12180	39592	EBV	NC_007605	FW	73158	AGGCTGTTCTGTGAATAGTACACTGGGGTGTAGGAGAGGGCCCTGGTGAGACACGTGTCT	73217	63.7003	56.6414	49.1549				73.0956	37.9833	39.2023				-0.0597499	0.173542	0.0982557	0.0706824	0.119065	156.669	164.394	135.407				105.37	261.974	119.42				0.172265	-0.202372	0.0545657	0.00815303	0.191582	54.7653	40.9046	70.4234
2008	CUST_1069_PI424984692	14104	29838	30100	34928	EBV	NC_007605	FW	73248	ACCTCCGCCAGGTGGGATGAGAAGGGGTCAGCGGCTGTCATTACAAAGTAGTGCCTGTCT	73307	35.0669	57.5498	75.422				34.0725	36.91	42.0611				0.0124927	0.192899	0.253617	0.153003	0.125415	125.669	123.49	149.554				47.4275	120.723	89.5076				0.423199	0.00984143	0.222938	0.218659	0.206712	42.8469	75.8786	39.826
2009	CUST_1070_PI424984692	4538	5529	28435	28522	EBV	NC_007605	FW	73278	GCGGCTGTCATTACAAAGTAGTGCCTGTCTGCAAAATGGCAGAGGAAGACCGGTAGCCGC	73337	38.493	37.2228	23.6691				39.1399	34.3236	32.5438				-0.00723773	0.0352166	-0.138286	-0.0367691	0.0904426	104.002	133.095	130.97				98.0909	47.9531	47.899				0.0254149	0.443346	0.436847	0.301869	0.239438	42.5517	85.2429	41.422
2010	CUST_1071_PI424984692	7070	9115	10442	38567	EBV	NC_007605	FW	73368	AATTGTTCCTTGGGATTCCACTGGCCCCGGCAGGTGGCCTGGCCGGCCAAGCATAGAAAC	73427	87.3084	94.2279	88.1609				41.346	41.2139	73.4468				0.324622	0.359136	0.0793033	0.254354	0.152577	173.018	125.056	146.087				56.1049	72.0774	50.337				0.48909	0.239305	0.462725	0.39704	0.137237	115.108	112.977	142.181
2011	CUST_1072_PI424984692	13460	25169	35720	43448	EBV	NC_007605	FW	73578	TCCATGCGGATTTTCAGCTGCTGGACACGCACATGCTCAGCCAGGTAAGTCTCCCGGGTG	73637	34.8683	24.6764	26.5795				33.7981	36.0417	37.13				0.0135384	-0.164523	-0.145179	-0.0987212	0.0976996	101.478	129.096	111.374				45.519	49.1071	55.425				0.348181	0.419769	0.30308	0.35701	0.0588429	41.8373	42.7009	98.8844
2012	CUST_1073_PI424984692	1301	1562	11542	16671	EBV	NC_007605	FW	73587	ATTTTCAGCTGCTGGACACGCACATGCTCAGCCAGGTAAGTCTCCCGGGTGAAGTAGGTG	73646	54.2676	72.2935	57.1503				59.3679	67.4751	36.5171				-0.0390106	0.0299558	0.194523	0.0618226	0.119984	98.9695	109.818	161.962				161.833	49.9169	46.3459				-0.213565	0.342425	0.543401	0.224087	0.392112	43.8404	42.4101	51.1129
2013	CUST_1074_PI424984692	3380	3959	29438	40462	EBV	NC_007605	FW	73608	ACATGCTCAGCCAGGTAAGTCTCCCGGGTGAAGTAGGTGCGCATGTGCTCCGCAAAGCCC	73667	94.9827	44.1175	92.1051				129.432	35.8541	82.1903				-0.134398	0.0900724	0.0494627	0.00171221	0.119611	100.008	107.969	145.51				128.449	46.8696	91.8182				-0.108695	0.362407	0.199965	0.151226	0.239303	41.7953	41.1592	52.2063
2014	CUST_1075_PI424984692	9585	13563	21963	22427	EBV	NC_007605	FW	73698	CCCGAAGGCAGACACCCAATTTCTCCCATGCTCGTTAACTGAGAGTATCGCTTAAAGGTT	73757	61.3105	62.8408	50.4651				102.52	35.6581	34.8223				-0.223272	0.246083	0.161133	0.0613147	0.250093	81.5104	138.387	78.7063				88.0377	81.8851	220.141				-0.0334557	0.22789	-0.446691	-0.0840855	0.340128	111.096	135.771	90.9858
2015	CUST_1076_PI424984692	13283	24406	31693	44565	EBV	NC_007605	FW	73728	CTCGTTAACTGAGAGTATCGCTTAAAGGTTCCCTCGTTGAAGCACTGTGCGTGGGCCAAA	73787	24.4416	23.9647	27.0997				32.4849	33.6262	37.6346				-0.123552	-0.147105	-0.142623	-0.13776	0.0125074	62.1505	91.0817	112.55				42.3862	46.8202	50.8064				0.166219	0.288998	0.345429	0.266882	0.0916287	41.5956	39.6373	45.2929
2016	CUST_1077_PI424984692	12423	20908	24648	32521	EBV	NC_007605	FW	73891	TCTCGTGTGCAAAGTGGGCAAAAGCCTCGGTCTGCTCCGCCCATGCCGAGGAGCCAAAGA	73950	398.611	353.449	425.997				347.608	307.483	324.358				0.059459	0.0605065	0.118383	0.0794494	0.0337212	444.608	343.88	415.972				316.731	553.191	370.582				0.147287	-0.206468	0.050179	-0.00300082	0.182775	312.79	311.913	331.009
2017	CUST_1078_PI424984692	10293	15036	20497	34589	EBV	NC_007605	FW	73998	GACTCGGAAGTAAATAGCTCCGTGAGGTGCGCCAGGGTCTCAATCGTACAAGGAATGCCC	74057	49.4612	62.9712	69.1115				52.6338	91.4061	57.1072				-0.0270006	-0.161833	0.0828599	-0.0353246	0.122559	215.334	161.232	184.903				176.337	148.512	227.079				0.0867704	0.035691	-0.0892331	0.0110761	0.0905468	99.3101	85.6647	111.096
2018	CUST_1079_PI424984692	2031	2409	37253	40378	EBV	NC_007605	FW	74028	GCCAGGGTCTCAATCGTACAAGGAATGCCCCAAAAATAGTAAGCAGCCGTGACTAGCACG	74087	83.7248	54.2766	53.0717				43.5581	39.985	38.3				0.283784	0.132716	0.141664	0.186055	0.0847547	179.925	214.457	172.499				189.962	177.796	150.936				-0.0235753	0.0814186	0.0579937	0.0386123	0.0551149	89.5521	42.9363	106.701
2019	CUST_1080_PI424984692	6935	8753	26439	38565	EBV	NC_007605	FW	74058	CAAAAATAGTAAGCAGCCGTGACTAGCACGAACTGGGCCTCGTGGGAGCCAAAGGTGCTA	74117	129.59	95.5684	89.12				120.472	114.522	149.27				0.0316868	-0.0785733	-0.223998	-0.0902948	0.128245	251.352	192.734	206.377				219.592	173.654	151.737				0.058667	0.045273	0.133569	0.0791697	0.0475849	155.846	139.503	124.732
2020	CUST_1081_PI424984692	9534	13339	25709	36018	EBV	NC_007605	FW	74088	AACTGGGCCTCGTGGGAGCCAAAGGTGCTAATGAACCACCTGGCCGAGATGTTAACGCGG	74147	118.726	135.872	153.841				100.406	70.1509	115.327				0.0727869	0.287095	0.125139	0.161674	0.111728	268.474	214.386	254.689				112.594	183.564	177.715				0.377387	0.0674078	0.156288	0.200361	0.15962	157.639	158.84	156.2
[truncated: 5,569 more rows]
[truncated: 98 more columns]
