# Supplementary material for: Coupled transcriptome and proteome analysis of human lymphotropic tumor viruses: insights on the detection and discovery of viral genes
Source: BMC Genomics. 2011 Dec 20;12:625. doi: 10.1186/1471-2164-12-625 (PMC3282826; doi:10.1186/1471-2164-12-625)
Supplement: Additional file 7 — KSHV Probe Data from 8 Microarrays. This excel file contains microarray data from all 8 experiments corresponding to KSHV probes. [file 1471-2164-12-625-S7.XLS]

## Sheet: KSHV DATA
Linear Order	Probe Name	Probe UID	Feature Num-1	Feature Num-2	Feature Num-3	Sequence Source	Accession	Direct	Begin	Sequence	End	BJAB Cy3-1	BJAB Cy3-2	BJAB Cy3-3	BJAB Cy3-1 Saturation	BJAB Cy3-2 Saturation	BJAB Cy3-3 Saturation	BJAB(1) Cy5-1	BJAB(1) Cy5-2	BJAB(1) Cy5-3	BJAB(1) Cy5-1 Saturation	BJAB(1) Cy5-2 Saturation	BJAB(1) Cy5-3 Saturation	BJAB Log Ratio-1	BJAB Log Ratio-2	BJAB Log Ratio-3	BJAB Log Ratio AVE	BJAB Log Ratio STDEV	MutuIII Cy3-1	MutuIII Cy3-2	MutuIII Cy3-3	MutuIII Cy3-1 Saturation	MutuIII Cy3-2 Saturation	MutuIII Cy3-3 Saturation	BJAB(2) Cy5-1	BJAB(2) Cy5-2	BJAB(2) Cy5-3	BJAB(2) Cy5-1 Saturation	BJAB(2) Cy5-2 Saturation	BJAB(2) Cy5-3 Saturation	MutuIII Log Ratio-1	MutuIII Log Ratio-2	MutuIII Log Ratio-3	MutuIII Log Ratio AVE	MutuIII Log Ratio STDEV	BCBL-1 Cy3-1	BCBL-1 Cy3-2	BCBL-1 Cy3-3	BCBL-1 Cy3-1 Saturation
7590	CUST_1_PI424986027	4710	5726	30741	31486	KSHV	NC_009333	FW	87	ACATCCCGTACAATCAAGATGTTCCTGTATGTTGTTTGCAGTCTGGCGGTTTGCTTTCGA	146	112.697	42.267	100.973				87.8435	75.5209	88.7849				0.108201	-0.252065	0.0558646	-0.0293332	0.194659	189.466	113.434	123.05				126.023	48.4854	131.992				0.177081	0.369134	-0.0304671	0.171916	0.199851	470.786	503.498	551.861
7591	CUST_2_PI424986027	13787	27328	30210	35375	KSHV	NC_009333	FW	151	TATTAAGCCTTTCTCTGCAATCGTCTCCAAATCTCTGCCCTGGAGTGATTTCAACGCCTT	210	339.293	342.365	242.55				267.315	333.455	240.276				0.103552	0.0114519	0.00409106	0.0396983	0.0554212	928.287	896.951	693.74				449.545	595.225	473.321				0.314909	0.178088	0.166041	0.219679	0.0826912	792.285	792.874	675.287
7592	CUST_3_PI424986027	13497	25445	28926	37955	KSHV	NC_009333	FW	230	TAATACATCCTTGCCAACATCCTGGTATTGCAACGATACTCGGCTTTTACGAGTGACGCA	289	153.531	209.994	149.837				96.1059	69.0027	43.8275				0.203447	0.48334	0.533873	0.406887	0.177987	176.408	203.002	175.103				122.926	169.058	78.1042				0.156875	0.0794657	0.350619	0.195653	0.139674	584.553	599.393	439.603
7593	CUST_4_PI424986027	13174	23830	31617	35729	KSHV	NC_009333	FW	323	TTTTAGTTGTGTGGGACAATCTGGGCATCGATACAGCCTTTGGATTACATGGTATGCACA	382	23.8962	24.4339	24.4577				32.1664	33.4646	35.927				-0.129073	-0.136593	-0.167005	-0.144223	0.0200843	23.4734	26.9604	63.7951				36.5204	39.6223	44.3869				-0.191958	-0.167213	0.157532	-0.0672133	0.195028	387.715	340.78	363.324
7594	CUST_5_PI424986027	3767	4461	37664	39455	KSHV	NC_009333	FW	383	ACCTGTCTTACAAACCTTCTGTGGACAACCATCAAACACAGTCACTTGTGGTCAGCATGT	442	24.3081	25.0507	25.3354				37.5836	35.9942	37.0561				-0.189248	-0.157413	-0.165132	-0.170597	0.0166065	37.5595	24.4644	24.4649				38.1352	38.2559	38.7158				-0.00660657	-0.194163	-0.199344	-0.133371	0.109812	687.246	293.861	267.212
7595	CUST_6_PI424986027	11488	18044	18702	19433	KSHV	NC_009333	FW	473	TGTTACCGTTTGGCATCTACCAAACGGACAAAATGAAACCGTGTCACAAACTAAATACTA	532	23.8581	24.5582	23.6116				32.6792	32.0778	31.8727				-0.136636	-0.116009	-0.130294	-0.127646	0.0105657	23.511	23.9212	23.203				35.7127	34.5598	37.2585				-0.181551	-0.159789	-0.205681	-0.18234	0.0229562	408.312	427.238	299.329
7596	CUST_7_PI424986027	7019	8988	9087	40254	KSHV	NC_009333	FW	533	TAATTTTACGCTCATGAACCAAACTGAGGGGTGTTATGCTTGTTCTAACGGGCTGTCGTC	592	24.6376	24.5955	24.7976				71.0752	36.3212	36.7379				-0.460121	-0.169305	-0.170704	-0.26671	0.1675	28.7775	87.8931	21.917				39.981	50.5848	72.6941				-0.142801	0.239935	-0.520718	-0.141195	0.380329	1356.27	1348.11	1205.71
7597	CUST_8_PI424986027	770	906	21905	37587	KSHV	NC_009333	FW	593	TCGCCTGTCAAATCGTCTATGTTTTTCGGCGCGTTGTGCCAATATAACTCCAGAAACTCA	652	25.7951	23.7126	24.9728				39.0725	31.7619	36.6457				-0.180334	-0.126928	-0.166555	-0.157939	0.0277258	24.7039	23.294	24.2228				36.4445	37.8083	38.4352				-0.168866	-0.210343	-0.200504	-0.193238	0.0216724	822.413	1186.6	849.497
7598	CUST_9_PI424986027	14361	32365	33367	40900	KSHV	NC_009333	FW	678	GGCTTTAGAACATTTGCAACCGCACCTACTCTATTTGTAATGAAAGAAGTAAAATCTACA	737	23.7693	23.8335	25.6907				33.7989	34.2823	37.357				-0.152886	-0.157882	-0.162596	-0.157788	0.0048556	46.5607	23.1991	24.6395				41.9338	37.1635	39.0029				0.0454557	-0.204645	-0.199465	-0.119552	0.142924	42.3954	42.0712	44.1372
7599	CUST_10_PI424986027	10827	16348	21234	25281	KSHV	NC_009333	FW	743	ATATATTCAAGAGCATTTGCTTGTATTTATGACACTCGTAGCTCTGATAGGAACCATGTG	802	23.7129	23.9642	23.785				32.9228	32.0155	32.1067				-0.142512	-0.125798	-0.130292	-0.132867	0.00864953	23.3573	23.4375	23.3194				35.6272	38.9492	36.6503				-0.183359	-0.220587	-0.19636	-0.200102	0.018894	1535.12	1528.91	1511.48
7600	CUST_11_PI424986027	9455	13253	14753	16141	KSHV	NC_009333	FW	833	TTGTCAAAAACAACGTGACTCAAACAAAACAGTGCCACAACAATTGCAGGATTATTATTC	892	24.4645	23.5592	24.3193				34.2599	33.0431	33.1702				-0.14625	-0.146921	-0.134798	-0.142656	0.00681378	23.5801	23.1459	23.5422				41.6748	36.8209	40.9242				-0.247328	-0.20162	-0.240133	-0.229694	0.0245773	1579.67	1856.88	1787.38
7601	CUST_12_PI424986027	6144	7642	13017	19903	KSHV	NC_009333	FW	893	CCTACACGATTTGTGCACGGAAGACTATACGCAACCAGTGGATTGGTACTGACATTCAGG	952	24.7637	23.967	24.2464				37.0641	34.3609	32.5722				-0.175139	-0.15645	-0.1282	-0.153263	0.0236309	23.8407	23.5475	23.8873				41.3565	34.2624	35.6373				-0.239225	-0.162872	-0.173738	-0.191945	0.0413046	2815.09	3093.93	3242.76
7602	CUST_13_PI424986027	562	787	3500	6750	KSHV	NC_009333	FW	923	GCAACCAGTGGATTGGTACTGACATTCAGGTAAGATAATCTAAATATTCTCTATAACATA	982	25.2431	24.4638	23.8724				38.4445	38.1134	36.6274				-0.182692	-0.192554	-0.185909	-0.187052	0.00502971	24.3199	23.7396	23.3519				34.0448	33.5042	35.0296				-0.14609	-0.149626	-0.176114	-0.157276	0.0164089	1299.3	1289.84	1523.04
7603	CUST_14_PI424986027	5038	6022	11332	18766	KSHV	NC_009333	FW	953	TAAGATAATCTAAATATTCTCTATAACATAATTGTAATGTGTTTTATGTTTATAGCTACA	1012	24.7783	23.6377	23.8654				37.9105	34.7333	32.2848				-0.184688	-0.167142	-0.13123	-0.16102	0.0272495	23.9694	23.2661	23.3955				39.945	34.9527	38.7971				-0.221806	-0.176756	-0.219667	-0.206076	0.0254149	45.2612	74.6439	54.2859
7604	CUST_15_PI424986027	12478	21201	31714	41841	KSHV	NC_009333	FW	983	ATTGTAATGTGTTTTATGTTTATAGCTACAAATGTTTTATGCAAAATACATTTTATGAGG	1042	23.7043	24.6325	25.9441				31.8726	34.0154	37.7599				-0.128591	-0.140167	-0.162992	-0.143917	0.0175044	23.2853	24.2594	24.6131				36.394	37.5354	39.4056				-0.193948	-0.189562	-0.204393	-0.195967	0.00761918	107.486	42.5931	44.2733
7605	CUST_16_PI424986027	11721	18716	29056	36127	KSHV	NC_009333	FW	1013	AATGTTTTATGCAAAATACATTTTATGAGGTCGGATACTTATTAAAAGCATTGTCTTAAG	1072	24.1034	23.9207	24.8777				32.7445	32.8237	34.2571				-0.13306	-0.137413	-0.13894	-0.136471	0.00305079	23.7585	23.3446	24.4798				35.5403	37.9894	37.619				-0.174903	-0.211475	-0.1866	-0.190992	0.0186776	120.751	140.39	205.73
7606	CUST_17_PI424986027	1890	2326	11270	14302	KSHV	NC_009333	FW	1043	TCGGATACTTATTAAAAGCATTGTCTTAAGTACATTAAAAGGACATTGTATAACCGTGCT	1102	24.7686	23.6405	23.771				38.2024	34.5254	33.7523				-0.18819	-0.164481	-0.152257	-0.168309	0.0182695	23.9824	23.1911	23.4297				34.4896	36.8131	35.061				-0.157796	-0.200681	-0.175057	-0.177845	0.021578	98.4023	115.263	120.541
7607	CUST_18_PI424986027	14063	29414	34185	35701	KSHV	NC_009333	FW	1073	TACATTAAAAGGACATTGTATAACCGTGCTACTTACAGCATGGCCTTTTTAAGACAAACA	1132	24.6983	24.6441	24.8398				32.685	35.2926	33.7722				-0.121681	-0.155971	-0.133412	-0.137021	0.0174276	24.3337	28.9021	24.461				36.9552	39.1074	37.4345				-0.181467	-0.13133	-0.184798	-0.165865	0.0299547	195.63	152.465	189.403
7608	CUST_19_PI424986027	299	368	32371	32931	KSHV	NC_009333	FW	1163	ATTGGCCAGGACAATGAAAAGTGTTCCCAAAAAACCTTAATTGGATATAGACTTAAAATG	1222	25.4575	23.9071	24.0196				38.407	33.8496	34.4519				-0.178595	-0.151027	-0.156648	-0.16209	0.0145679	25.3156	23.3124	23.3545				34.5356	37.7731	37.2848				-0.134878	-0.209596	-0.203161	-0.182545	0.0414058	327.753	351.024	364.377
7609	CUST_20_PI424986027	9176	12628	14741	36810	KSHV	NC_009333	FW	1193	AAAACCTTAATTGGATATAGACTTAAAATGTCTCGTGACGGTGACATTGCAGTTGGAGAA	1252	23.5775	23.5637	24.9502				33.8803	33.1458	35.0898				-0.157449	-0.148184	-0.148108	-0.151247	0.00537113	23.1495	23.175	53.2582				36.6711	35.8802	42.9673				-0.199783	-0.189835	0.0932484	-0.0987896	0.166384	558.626	593.774	407.514
7610	CUST_21_PI424986027	12228	20256	31607	39180	KSHV	NC_009333	FW	1223	TCTCGTGACGGTGACATTGCAGTTGGAGAAACAGTGGAATTACGTTGTAGATCTGGATAC	1282	23.8896	23.9468	24.7945				32.3044	33.5969	35.9157				-0.131054	-0.147053	-0.16093	-0.146346	0.0149507	23.1074	23.3222	23.5651				41.4686	37.8819	39.4858				-0.253969	-0.210662	-0.224171	-0.229601	0.0221579	908.518	742.726	692.968
7611	CUST_22_PI424986027	857	1132	40781	44728	KSHV	NC_009333	FW	1253	ACAGTGGAATTACGTTGTAGATCTGGATACACTACTTATGCCCGCAATATAACAGCAACA	1312	25.1438	24.7999	27.2297				38.3916	36.4896	37.2975				-0.183806	-0.16772	-0.136638	-0.162721	0.0239784	24.2538	23.8329	54.1581				34.2775	39.5602	45.2879				-0.150228	-0.220082	0.0776809	-0.0975431	0.155716	756.876	774.463	692.036
7612	CUST_23_PI424986027	7799	10286	28400	29801	KSHV	NC_009333	FW	1283	ACTACTTATGCCCGCAATATAACAGCAACATGTTTACAAGGTGGGACGTGGTCTGAACCA	1342	24.2364	24.5564	23.6603				34.8972	33.0904	32.8867				-0.158323	-0.129537	-0.143001	-0.143621	0.0144029	102.227	22.8434	59.1287				111.855	58.8749	48.7605				-0.0390883	-0.41117	0.0837296	-0.122176	0.2577	1121.78	1142.47	1297.74
7613	CUST_24_PI424986027	5194	6299	13200	27219	KSHV	NC_009333	FW	1313	TGTTTACAAGGTGGGACGTGGTCTGAACCAACGGCAACATGTAACAAAAAGTCCTGTCCA	1372	24.1564	23.6771	24.2818				37.109	34.04	33.0385				-0.186448	-0.157661	-0.133739	-0.159283	0.0263918	23.4419	23.3266	23.8904				33.0376	35.0829	36.9725				-0.149015	-0.177245	-0.189655	-0.171972	0.0208269	1073.6	1327.81	1354.45
7614	CUST_25_PI424986027	7099	9138	12355	29751	KSHV	NC_009333	FW	1343	ACGGCAACATGTAACAAAAAGTCCTGTCCAAACCCAGGTGAAATACAAAATGGAAAGGTT	1402	28.3276	18.3378	43.9497				36.2273	836.376	34.4291				-0.106827	-1.65905	0.10603	-0.553284	0.963521	86.0285	23.2269	66.2647				100.946	35.2601	111.85				-0.0694462	-0.181293	-0.227355	-0.159365	0.0812063	1418.37	1463.28	1236.56
7615	CUST_26_PI424986027	1087	1347	17541	18121	KSHV	NC_009333	FW	1403	ATATTTCATGGTGGACAAGATGCCTTAAAATATGGGGCAAACATTTCATATGTTTGTAAT	1462	26.1206	23.6958	24.0625				39.6226	32.5308	32.8448				-0.18096	-0.137624	-0.135125	-0.151236	0.025772	23.4715	23.3226	23.7189				63.2007	35.8901	35.451				-0.430182	-0.187198	-0.174533	-0.263971	0.144082	1137.9	1599.66	1565.36
7616	CUST_27_PI424986027	853	1130	7389	31322	KSHV	NC_009333	FW	1433	TATGGGGCAAACATTTCATATGTTTGTAATGAAGGATATTTTTTGGTTGGTCGAGAATAC	1492	25.1299	24.8614	23.8188				38.4083	37.1464	33.6093				-0.184234	-0.174391	-0.14954	-0.169388	0.0178799	24.2458	36.6739	23.2275				34.1752	44.7012	37.0076				-0.149075	-0.0859619	-0.202289	-0.145775	0.0582336	1218.53	1117.54	1402.07
7617	CUST_28_PI424986027	5210	6309	9055	20895	KSHV	NC_009333	FW	1463	GAAGGATATTTTTTGGTTGGTCGAGAATACGTGCGATATTGTATGATTGGAGCATCTGGC	1522	32.8175	23.7096	24.006				38.5205	35.5262	32.0677				-0.0695863	-0.175624	-0.125749	-0.123653	0.0530499	39.4124	54.3965	52.1043				36.9209	41.4227	44.4923				0.0283602	0.118333	0.068588	0.0717603	0.0450701	2519.67	3122.16	3020.54
7618	CUST_29_PI424986027	12930	22904	36119	39058	KSHV	NC_009333	FW	1493	GTGCGATATTGTATGATTGGAGCATCTGGCCAAATGGCGTGGTCATCTTCTCCTCCTTTT	1552	22.616	26.4987	44.5224				51.901	35.4433	39.1588				-0.36076	-0.126308	0.0557499	-0.143773	0.208804	23.2538	102.221	97.57				36.5631	77.6747	47.8087				-0.196549	0.119262	0.309809	0.0775074	0.255748	2604.59	2567.42	2289.67
7619	CUST_30_PI424986027	9419	13128	28976	40206	KSHV	NC_009333	FW	1523	CAAATGGCGTGGTCATCTTCTCCTCCTTTTTGTGAAAAAGAAAAGTGTCACAGACCGAAA	1582	840.504	775.634	727.633				1073.08	887.464	824.158				-0.106094	-0.0584938	-0.0540983	-0.0728953	0.0288346	1776.21	1750.82	1569.5				1283.89	1245.92	1037.57				0.140967	0.147748	0.179745	0.156154	0.0207103	3072.27	2864.89	1937.3
7620	CUST_31_PI424986027	9702	13870	18637	26093	KSHV	NC_009333	FW	1613	GATTATTATGAGTATAATGATGCAGTTCATTTTGAATGTAATGAAGGATATACTCTAGTT	1672	23.9137	23.9185	24.5714				34.0419	32.6222	32.1253				-0.153367	-0.13478	-0.116416	-0.134854	0.0184756	23.544	23.5733	23.3613				34.6236	35.7532	39.7068				-0.167491	-0.180895	-0.230368	-0.192918	0.033118	1298.42	1437.43	1332.48
7621	CUST_32_PI424986027	8949	12244	18864	21240	KSHV	NC_009333	FW	1643	TTTGAATGTAATGAAGGATATACTCTAGTTGGACCACATTCCATTGCATGTGCAGTTAAT	1702	24.2002	24.462	24.223				34.3093	32.4171	32.0996				-0.151593	-0.122281	-0.122271	-0.132048	0.0169263	23.4944	23.5219	23.4982				33.3198	41.0013	39.8148				-0.151738	-0.241325	-0.22901	-0.207358	0.0485597	2599.32	2789.88	2711.32
7622	CUST_33_PI424986027	11814	18927	19959	44870	KSHV	NC_009333	FW	1673	GGACCACATTCCATTGCATGTGCAGTTAATAACACGTGGACATCTAACATGCCAACCTGT	1732	27.2077	23.9581	26.5054				32.5612	32.1525	35.9368				-0.0780077	-0.127762	-0.132204	-0.112658	0.0300902	23.2477	23.4389	75.7281				37.6652	39.0717	719.699				-0.20956	-0.221925	-0.977894	-0.469793	0.440072	3700.88	3587.85	2897.46
7623	CUST_34_PI424986027	11548	18207	31673	42465	KSHV	NC_009333	FW	1703	AACACGTGGACATCTAACATGCCAACCTGTGAACTCGCAGGCTGTAAATTTCCATCGGTG	1762	24.0518	23.6928	25.5				32.8235	33.5206	37.0078				-0.135038	-0.150696	-0.161753	-0.149162	0.0134233	51.4973	23.1653	24.0987				40.2637	37.0413	40.0075				0.106871	-0.203849	-0.220147	-0.105708	0.184279	3470.55	3559.02	2862.22
7624	CUST_35_PI424986027	11342	17582	39171	44051	KSHV	NC_009333	FW	1733	GAACTCGCAGGCTGTAAATTTCCATCGGTGACTCATGGTTATCCAATCCAAGGTTTTTCT	1792	24.0955	23.0632	26.8688				32.7043	69.2169	37.642				-0.13267	-0.477293	-0.146425	-0.252129	0.195119	23.4934	23.6292	25.1283				39.8897	39.0038	40.1216				-0.229916	-0.217659	-0.203215	-0.21693	0.0133652	4079.09	3632.18	3140.4
7625	CUST_36_PI424986027	13521	25539	29649	43234	KSHV	NC_009333	FW	1763	ACTCATGGTTATCCAATCCAAGGTTTTTCTCTTACTTATAAACATAAGCAAAGTGTTACT	1822	23.7437	23.8362	25.7478				32.0675	32.9564	36.8789				-0.130516	-0.140703	-0.156039	-0.142419	0.0128478	23.2724	23.3142	24.2877				36.6767	37.7453	40.6082				-0.197548	-0.209243	-0.223227	-0.210006	0.0128565	2995.38	2914.56	2358.23
7626	CUST_37_PI424986027	3797	4479	26355	42102	KSHV	NC_009333	FW	1793	CTTACTTATAAACATAAGCAAAGTGTTACTTTTGCATGCAATGATGGATTTGTTCTCAGA	1852	24.6774	24.6599	25.9302				38.1658	32.2307	37.8264				-0.189374	-0.116279	-0.163989	-0.156547	0.0371118	23.9285	24.2691	24.4416				37.396	36.4979	39.6014				-0.193909	-0.177215	-0.209581	-0.193568	0.0161856	1508.65	1817.93	1404.22
7627	CUST_38_PI424986027	1204	1418	4502	7843	KSHV	NC_009333	FW	1823	TTTGCATGCAATGATGGATTTGTTCTCAGAGGATCCCCCACAATTACGTGTAACGTTACT	1882	25.6323	25.4776	23.8116				39.0936	38.2981	36.4166				-0.183318	-0.177019	-0.18451	-0.181616	0.00402528	24.5976	24.1935	45.7237				36.7713	41.7725	38.278				-0.174616	-0.237191	0.0771918	-0.111539	0.166413	2483.39	2479.56	2611.83
7628	CUST_39_PI424986027	5982	7359	41428	44175	KSHV	NC_009333	FW	1853	GGATCCCCCACAATTACGTGTAACGTTACTGAATGGGACCCACCACTTCCTAAGTGTGTT	1912	71.4042	34.1897	36.0308				52.1522	38.8747	37.9455				0.136452	-0.0557715	-0.0224863	0.0193979	0.102728	110.648	134.235	133.42				46.1944	50.8077	53.392				0.379354	0.421937	0.397744	0.399678	0.0213573	2801.67	2594.86	2726.69
7629	CUST_40_PI424986027	13501	25453	30928	36835	KSHV	NC_009333	FW	1883	GAATGGGACCCACCACTTCCTAAGTGTGTTTTGGAAGATATAGATGATCCAAACAATTCA	1942	23.7511	53.0409	24.5629				32.0689	36.513	36.3321				-0.1304	0.162163	-0.170012	-0.0460827	0.18143	23.281	53.8591	49.937				36.6692	43.4563	42.9798				-0.197301	0.0932065	0.0651576	-0.0129789	0.160242	3571.25	3434.29	3180.46
7630	CUST_41_PI424986027	3575	4255	10565	29814	KSHV	NC_009333	FW	1913	TTGGAAGATATAGATGATCCAAACAATTCAAATCCTGGACGTTTGCATCCAACACCCAAT	1972	24.4861	23.6784	23.7225				37.5814	35.1456	32.9384				-0.186054	-0.171519	-0.142543	-0.166705	0.0221513	23.4536	23.3025	23.2574				32.5431	34.7034	37.4153				-0.142249	-0.17297	-0.206488	-0.173903	0.0321297	2613.97	2984.62	3149.55
7631	CUST_42_PI424986027	6696	8487	15976	17914	KSHV	NC_009333	FW	1943	AATCCTGGACGTTTGCATCCAACACCCAATGAAAAACCAAATGGTAATGTCTTTCAACGC	2002	24.4592	24.5986	23.811				36.6458	33.128	32.4202				-0.175582	-0.129285	-0.134037	-0.146301	0.025469	23.7347	23.5281	20.7319				40.349	41.9665	102.601				-0.230448	-0.251317	-0.694512	-0.392092	0.262111	3419.02	3598.92	4074.58
7632	CUST_43_PI424986027	8075	10615	21190	41969	KSHV	NC_009333	FW	1973	GAAAAACCAAATGGTAATGTCTTTCAACGCTCAAACTATACAGAACCTCCAACAAAGCCT	2032	24.3971	23.9329	25.1525				35.5474	32.2638	36.6339				-0.16347	-0.129719	-0.163303	-0.152164	0.0194382	23.6423	23.5609	24.043				40.9949	36.182	40.1782				-0.239039	-0.1863	-0.223003	-0.216114	0.0270359	2541.71	2685.52	2394.88
7633	CUST_44_PI424986027	13230	24125	27978	43920	KSHV	NC_009333	FW	2003	TCAAACTATACAGAACCTCCAACAAAGCCTGAAGACACCCATACAGCAGCTACTTGTGAT	2062	23.9632	24.4559	25.9677				31.9963	33.1611	36.6281				-0.125554	-0.132245	-0.149381	-0.135727	0.0122893	23.6758	23.3626	30.9227				38.6695	57.0132	43.0287				-0.213064	-0.387453	-0.143481	-0.247999	0.125682	3228.53	3031.91	2641.58
7634	CUST_45_PI424986027	2956	3454	9482	9774	KSHV	NC_009333	FW	2033	GAAGACACCCATACAGCAGCTACTTGTGATACCAACTGTGAACAGCCACCTAAAATCCTG	2092	24.8158	39.5635	63.3915				38.335	37.4887	39.5092				-0.188868	0.0233934	0.205333	0.013286	0.197295	76.4754	73.6525	101.612				153.084	76.8037	180.412				-0.301409	-0.0181949	-0.249321	-0.189642	0.150744	2767.77	3452.29	3024.35
7635	CUST_46_PI424986027	6525	8274	31524	31845	KSHV	NC_009333	FW	2063	ACCAACTGTGAACAGCCACCTAAAATCCTGCCAACATCCGAAGGTTTTAATGAGACTACC	2122	23.7301	24.0018	24.0441				36.0486	33.5742	33.6309				-0.18159	-0.145761	-0.145729	-0.157693	0.0206949	66.8603	33.4666	23.1732				41.1227	40.3524	37.0862				0.211087	-0.0812578	-0.204226	-0.0247991	0.213335	3305.95	3275.65	3784.97
7636	CUST_47_PI424986027	2703	3220	9712	19954	KSHV	NC_009333	FW	2093	CCAACATCCGAAGGTTTTAATGAGACTACCACATCTAATACAATTACAAAACAATTAGAG	2152	25.5603	23.7381	23.8013				39.1	35.6097	32.0264				-0.184611	-0.176122	-0.128907	-0.163213	0.0300119	24.4733	23.3474	23.3575				40.0554	34.4057	38.3972				-0.213968	-0.168391	-0.215874	-0.199411	0.0268813	1897.58	2188.72	2250.58
7637	CUST_48_PI424986027	3469	4187	13806	25532	KSHV	NC_009333	FW	2183	CATATTACATCTGCCTTAACATCCATGAAAGCGAAAGGTAACTTTACCAACAAGACCAAT	2242	24.2781	23.5578	23.744				37.8499	33.4884	34.3925				-0.19285	-0.152758	-0.16091	-0.168839	0.0211894	23.6643	23.1692	23.4317				33.9803	35.7595	36.6729				-0.157133	-0.18848	-0.194541	-0.180052	0.0200779	2453.91	3024.95	2938.61
7638	CUST_49_PI424986027	4035	4884	15076	20404	KSHV	NC_009333	FW	2213	GCGAAAGGTAACTTTACCAACAAGACCAATAACTCTACTGATCTACATATAGCGTCTACA	2272	24.2013	23.6225	24.5594				37.4085	33.1768	32.0338				-0.189132	-0.147509	-0.115391	-0.150677	0.0369726	23.5624	23.254	24.038				35.2003	35.6349	35.162				-0.174326	-0.185378	-0.165176	-0.17496	0.0101161	857.361	1075.38	1057.7
7639	CUST_50_PI424986027	10696	16036	33116	38612	KSHV	NC_009333	FW	2243	AACTCTACTGATCTACATATAGCGTCTACACCCACTTCCCAAGATGATGCTACGCCTTCA	2302	34.2852	34.8132	25.0661				34.1853	50.0389	37.1158				0.00126793	-0.157564	-0.170472	-0.108923	0.0956457	96.1441	120.579	99.9539				46.893	54.5647	58.0066				0.311814	0.344361	0.236322	0.297499	0.0554235	1409.9	1395.19	1057.54
7640	CUST_51_PI424986027	13771	27200	30749	35622	KSHV	NC_009333	FW	2273	CCCACTTCCCAAGATGATGCTACGCCTTCAATACCTAGTGTACAGACACCCAATTATAAT	2332	27.2487	23.7353	24.8456				32.5552	33.2382	35.0829				-0.0772742	-0.146242	-0.149847	-0.124455	0.0408991	84.6467	23.256	58.3207				154.444	37.4143	56.6945				-0.261161	-0.206501	0.012282	-0.151793	0.144698	1504.32	1506.04	1360.34
7641	CUST_52_PI424986027	12505	21247	31777	40950	KSHV	NC_009333	FW	2303	ATACCTAGTGTACAGACACCCAATTATAATACTAACGCACCGACACGTACACTAACGTCT	2362	24.5227	23.948	24.8413				33.449	33.6545	36.5268				-0.134814	-0.147774	-0.167438	-0.150009	0.0164262	51.0296	23.3214	23.8558				46.3533	37.8766	39.6102				0.0417419	-0.210617	-0.220213	-0.129696	0.148547	1272.98	1277.94	1105.93
7642	CUST_53_PI424986027	11036	16852	34166	34435	KSHV	NC_009333	FW	2333	ACTAACGCACCGACACGTACACTAACGTCTCTCCATATTGAAGAAGGCCCATCCAATTCT	2392	52.6289	30.7642	24.7352				36.0941	85.2268	35.0577				0.163788	-0.442531	-0.151469	-0.143404	0.30324	57.0893	79.2319	61.4061				40.9187	70.6992	112.554				0.144633	0.0494857	-0.26315	-0.0230104	0.213339	2343.6	1870.18	1939.96
7643	CUST_54_PI424986027	5937	7408	11879	27148	KSHV	NC_009333	FW	2423	CTCTCACACAACTCACACAAAAATGACACCGGAGGCATATACACAACATTAAACAAAACA	2482	23.9821	23.9326	30.211				36.7422	34.6816	33.5038				-0.185279	-0.161109	-0.0449283	-0.130439	0.0750337	46.2813	23.4295	45.9753				37.5269	38.9409	41.0934				0.0910628	-0.220643	0.0487519	-0.0269429	0.169078	1390.54	1424.12	1651.69
7644	CUST_55_PI424986027	13167	23811	27407	28525	KSHV	NC_009333	FW	2453	GGAGGCATATACACAACATTAAACAAAACAACACAGTTGCCATCCACTAATAAACCTACA	2512	24.442	23.814	23.6461				32.4213	32.523	32.5083				-0.122695	-0.135358	-0.138234	-0.132096	0.00826742	24.0857	24.5209	23.167				36.3093	66.0335	36.9057				-0.178258	-0.430228	-0.202223	-0.270237	0.139074	1075.9	1129.49	1100.16
7645	CUST_56_PI424986027	8061	10604	22801	30204	KSHV	NC_009333	FW	2483	ACACAGTTGCCATCCACTAATAAACCTACAAACAGTCAAGCCAAGAGTTCCACTAAGCCA	2542	23.9829	24.1079	23.383				35.2967	32.3989	45.649				-0.167832	-0.12837	-0.29053	-0.195577	0.0845655	24.4569	23.7456	63.6124				39.0991	36.3476	43.528				-0.203765	-0.184892	0.164773	-0.0746282	0.207542	1803.4	1700.71	2164.69
7646	CUST_57_PI424986027	6411	8109	38952	40048	KSHV	NC_009333	FW	2513	AACAGTCAAGCCAAGAGTTCCACTAAGCCACGCGTTGAGACACACAATAAAACAACCAGT	2572	23.7311	786.281	25.4775				36.0194	1152.75	37.0412				-0.181217	-0.166157	-0.162528	-0.169967	0.00991038	30.8465	24.1592	24.9371				36.7993	38.6954	39.6966				-0.076633	-0.204577	-0.201906	-0.161039	0.0731097	2413.08	1921.7	1970.28
7647	CUST_58_PI424986027	9245	12790	33041	35686	KSHV	NC_009333	FW	2543	CGCGTTGAGACACACAATAAAACAACCAGTAATCCTGCCATTTCTTTAACAGATTCTGCA	2602	23.5428	23.7454	24.0658				33.8181	34.0236	35.0441				-0.157291	-0.1562	-0.163215	-0.158902	0.00377492	23.1343	47.0584	23.3751				35.9537	41.8722	38.0562				-0.191488	0.0507113	-0.211673	-0.117483	0.14601	2229.25	1987.22	1836.58
7648	CUST_59_PI424986027	6053	7494	17331	41431	KSHV	NC_009333	FW	2573	AATCCTGCCATTTCTTTAACAGATTCTGCAGATGTGCCTCAGAGACCGCGAGAACCAACA	2632	24.5542	24.3091	25.4738				36.8131	32.8109	37.4832				-0.175876	-0.130249	-0.167742	-0.157956	0.0243371	23.4411	23.5339	24.0573				33.5809	40.7375	39.365				-0.156115	-0.2383	-0.213862	-0.202759	0.0422026	3992.41	4316.45	3684.77
7649	CUST_60_PI424986027	3796	4563	5033	32525	KSHV	NC_009333	FW	2603	GATGTGCCTCAGAGACCGCGAGAACCAACACTCCCTCCCATTTTCAGGCCACCGGCGTCT	2662	5932.36	6069.47	5594.18				4799.53	5058.98	5316.19				0.0920284	0.079088	0.0221363	0.0644176	0.0371839	6516.92	6875.76	6145.57				6490.25	6953.05	5587.33				0.00178076	-0.00485464	0.0413578	0.0127613	0.0249865	14408.8	14449.2	16770
7650	CUST_61_PI424986027	3772	4548	15099	45157	KSHV	NC_009333	FW	2633	CTCCCTCCCATTTTCAGGCCACCGGCGTCTAAAAATCGCTATCTGGAAAAGCAACTAGTT	2692	13082.2	12985.7	11469.5				11249.6	11906.9	13036.7				0.0655433	0.0376653	-0.0556247	0.0158613	0.0634585	14776.6	14687.9	13976.6				15478.3	12707	15655.7				-0.0201487	0.0629192	-0.0492709	-0.00216681	0.0582166	24883	26861.1	17780
7651	CUST_62_PI424986027	4004	4780	20641	39702	KSHV	NC_009333	FW	2663	AAAAATCGCTATCTGGAAAAGCAACTAGTTATTGGACTACTAACCGCTGTCGCCCTAACG	2722	58.7317	68.6354	93.9426				46.2354	73.9471	92.0824				0.103898	-0.0323727	0.00868581	0.0267372	0.0699059	57.5638	67.9562	74.9102				134.416	51.4993	58.3976				-0.3683	0.120427	0.108146	-0.0465755	0.278689	15350.1	18459.9	13296
7652	CUST_63_PI424986027	2749	3250	16337	21182	KSHV	NC_009333	FW	2693	ATTGGACTACTAACCGCTGTCGCCCTAACGTGTGGACTGATTACCTTATTTCACTATCTG	2752	71.7643	105.888	115.298				60.7102	137.626	135.208				0.0726463	-0.113855	-0.069179	-0.0367958	0.0973763	53.2939	98.9843	94.5905				173.412	185.144	136.851				-0.512402	-0.271943	-0.160399	-0.314915	0.179893	22606.4	24527.2	26809.9
7653	CUST_64_PI424986027	13068	23332	31280	39870	KSHV	NC_009333	FW	2782	GTTAGACAGGGCTATGATTGCTTCTCCACGCTGTCCACCTTAACACTTCCCAATAACAAA	2841	133.215	113.312	168.055				83.7719	164.577	217.317				0.201455	-0.162091	-0.111642	-0.0240929	0.196952	167.506	211.228	194.708				144.581	170.776	124.653				0.0639191	0.0923259	0.19368	0.116642	0.0682122	21471.5	19459	15529.2
7654	CUST_65_PI424986027	9883	14154	15553	17321	KSHV	NC_009333	FW	2812	CTGTCCACCTTAACACTTCCCAATAACAAATCCGGTATGCAGCAGCGTGACACTACTAAT	2871	23.5394	19.8251	23.178				33.2504	422.438	44.8556				-0.150003	-1.32855	-0.286739	-0.58843	0.644596	23.7618	90.5599	23.4083				36.5502	52.0387	39.0213				-0.18701	0.240609	-0.221933	-0.0561111	0.25756	24598.3	22273.2	24915.8
7655	CUST_66_PI424986027	13633	26201	41468	41575	KSHV	NC_009333	FW	2842	TCCGGTATGCAGCAGCGTGACACTACTAATGTAACCTAAAAAATGTGCATGTGGTATGTA	2901	24.1989	25.0949	25.8734				32.7935	36.4378	36.8146				-0.131992	-0.161968	-0.153167	-0.149042	0.0154074	23.8049	36.3922	24.8873				36.824	43.1966	38.8338				-0.189465	-0.0744402	-0.193232	-0.152379	0.0675231	29343.8	22384.4	18010
7656	CUST_67_PI424986027	2140	2558	4816	34363	KSHV	NC_009333	FW	2872	GTAACCTAAAAAATGTGCATGTGGTATGTATTGTACTAAAGATACCGACCAATACAAGAC	2931	24.765	24.5192	24.4762				38.1345	37.8845	35.4852				-0.18748	-0.188956	-0.161303	-0.179246	0.0155568	23.7373	23.8067	23.8319				32.9183	37.0081	37.8627				-0.142006	-0.191598	-0.201053	-0.178219	0.0317158	13814.9	12793.7	15079.6
7657	CUST_68_PI424986027	10041	14510	20414	25666	KSHV	NC_009333	FW	2902	TTGTACTAAAGATACCGACCAATACAAGACAACTAATATTAACCATAGTGTGCGTTTCTT	2961	23.737	24.2356	24.4826				33.3803	32.5303	32.1205				-0.148065	-0.127835	-0.117925	-0.131275	0.0153617	23.2997	23.8842	23.398				38.2074	35.7781	39.6271				-0.214798	-0.175507	-0.228814	-0.206373	0.0276339	7682.05	7349.15	7080.09
7658	CUST_69_PI424986027	8615	11602	15437	33717	KSHV	NC_009333	FW	2932	AACTAATATTAACCATAGTGTGCGTTTCTTTGTATAAAATACGCGTGTGGGAAAGCGACA	2991	23.5648	23.5955	44.2021				34.3127	32.855	75.7601				-0.16319	-0.143772	-0.233998	-0.18032	0.0474896	33.8015	23.1825	28.2891				38.3917	37.2509	38.545				-0.0553012	-0.205977	-0.13435	-0.131876	0.0753685	41.1178	41.1583	43.7351
7659	CUST_70_PI424986027	3471	4188	30129	42286	KSHV	NC_009333	FW	2962	TGTATAAAATACGCGTGTGGGAAAGCGACAGAAGGGGGCGGCGTTTCCATATGAGGCCAA	3021	87.3112	133.602	148.707				238.215	311.633	319.259				-0.4359	-0.367831	-0.331812	-0.378514	0.0528596	163.36	175.035	165.258				433.315	558.122	534.824				-0.423659	-0.503605	-0.510047	-0.479104	0.0481243	96.425	107.288	44.4216
7660	CUST_71_PI424986027	3855	4682	19607	26893	KSHV	NC_009333	FW	2992	GAAGGGGGCGGCGTTTCCATATGAGGCCAAGTGCATTGGCTATTTTAGGGGCGGTGACCA	3051	538.24	558.042	510.498				620.191	784.436	626.697				-0.061549	-0.147891	-0.089064	-0.0995014	0.0441071	502.365	470.604	532.999				887.275	1007.28	1082.59				-0.247038	-0.330494	-0.307739	-0.29509	0.0431416	367.794	392.128	372.526
7661	CUST_72_PI424986027	5568	6893	18229	22321	KSHV	NC_009333	FW	3022	GTGCATTGGCTATTTTAGGGGCGGTGACCACGCACTATAGTGCGCGGTGTGGCAGAAAAT	3081	45.1549	23.6071	23.6158				39.5601	32.1546	31.6288				0.0574477	-0.134201	-0.126881	-0.067878	0.108597	49.3186	40.8372	46.3246				37.3513	39.8564	41.4593				0.120704	0.0105574	0.0481904	0.0598174	0.0559865	42.0718	93.4875	50.7858
7662	CUST_73_PI424986027	9975	14342	25833	29629	KSHV	NC_009333	FW	3052	CGCACTATAGTGCGCGGTGTGGCAGAAAATTCACACCGTATATAAACAAGGAAAGGGGAC	3111	23.7898	30.5134	54.8885				33.5109	33.0757	38.148				-0.148795	-0.0350175	0.158009	-0.00860131	0.155099	51.2346	23.4233	26.3687				43.7133	39.2187	37.7277				0.0689498	-0.223846	-0.155572	-0.103489	0.153189	60.2931	37.8549	41.5758
7663	CUST_74_PI424986027	3	12	9312	10554	KSHV	NC_009333	FW	3082	TCACACCGTATATAAACAAGGAAAGGGGACTCTGCGCGCTTAAGCGCCAAGCCATTATAC	3141	27.8353	23.7183	23.8837				38.7242	35.432	35.3791				-0.143386	-0.174312	-0.170646	-0.162781	0.0168966	122.504	23.233	23.4469				80.7545	36.3814	33.9664				0.180983	-0.194774	-0.160963	-0.0582517	0.207872	193.949	56.5474	41.2945
7664	CUST_75_PI424986027	155	278	23588	24968	KSHV	NC_009333	FW	3112	TCTGCGCGCTTAAGCGCCAAGCCATTATACACACGGGTTTTTTGTTGTCTTGGCCAATCG	3171	25.4557	23.0156	89.4992				38.4285	42.2616	40.0835				-0.178869	-0.263924	0.348853	-0.031313	0.331969	37.2277	23.2111	23.3113				36.6209	36.6892	37.7737				0.00713743	-0.198842	-0.209624	-0.133776	0.122154	59.8952	40.9461	88.1261
7665	CUST_76_PI424986027	8916	12128	22867	38353	KSHV	NC_009333	FW	3142	ACACGGGTTTTTTGTTGTCTTGGCCAATCGTGTCTCCATGGCGCTAAAGGGACCACAAAC	3201	23.7484	24.6785	25.0779				34.3358	31.6956	36.9566				-0.160112	-0.108681	-0.168401	-0.145731	0.0323532	23.2939	24.1633	32.8264				37.9028	35.59	40.5788				-0.21143	-0.168171	-0.0920755	-0.157225	0.0604253	81.847	37.6826	60.052
7666	CUST_77_PI424986027	11383	17735	18341	20429	KSHV	NC_009333	FW	3172	TGTCTCCATGGCGCTAAAGGGACCACAAACCCTCGAGGAAAATATTGGGTCTGCGGCCCC	3231	23.6274	23.8841	23.8254				32.2357	32.3902	32.18				-0.134921	-0.132305	-0.130547	-0.132591	0.00220091	44.2385	26.596	23.4419				41.6746	39.7667	36.1536				0.0259292	-0.174703	-0.188158	-0.112311	0.119908	64.0254	76.2943	40.725
7667	CUST_78_PI424986027	10367	15200	34123	41506	KSHV	NC_009333	FW	3193	ACCACAAACCCTCGAGGAAAATATTGGGTCTGCGGCCCCCACTGGTCCCTGCGGGTACCT	3252	6645.95	6724.55	6143.94				5445.63	5925.14	5780.62				0.0865094	0.0549645	0.0264728	0.0559822	0.0300312	4576.51	4737.86	4500.27				5988.69	6749.64	6466.47				-0.116797	-0.153698	-0.157428	-0.142641	0.0224591	1810.88	1848.84	1838.74
7668	CUST_79_PI424986027	3201	3856	29635	37302	KSHV	NC_009333	FW	3202	CCTCGAGGAAAATATTGGGTCTGCGGCCCCCACTGGTCCCTGCGGGTACCTCTATGCCTA	3261	7272.12	7393.54	7045.21				5311.35	6182.89	6197.06				0.136456	0.0776606	0.055708	0.0899415	0.0417513	5214.76	5018.96	4900.56				7259.73	7535.63	6787.97				-0.143686	-0.176506	-0.141495	-0.153896	0.0196118	2104.96	1953.75	2192.5
7669	CUST_80_PI424986027	14298	31754	33990	37528	KSHV	NC_009333	FW	3254	TATGCCTATGTGACACACAACTTCCCCATAGGGGAAGCCTCCCTGCTGGGCAATGGCTAC	3313	133.926	132.174	149.064				50.4577	41.2535	43.6897				0.423937	0.505686	0.532993	0.487539	0.0567476	185.995	197.669	159.869				107.066	112.262	89.7064				0.239849	0.245706	0.250942	0.245499	0.00554916	190.224	215.404	186.874
7670	CUST_81_PI424986027	12411	20889	21095	30018	KSHV	NC_009333	FW	3292	CTCCCTGCTGGGCAATGGCTACCCGGAGGCAAAAGTATTTTCACTACCTCTTTTGCACGG	3351	99.153	94.7823	97.5145				108.573	103.228	78.1421				-0.0394177	-0.0370709	0.0961843	0.00656524	0.0776212	144.821	122.503	137.955				189.376	63.1497	106.751				-0.116496	0.287775	0.111364	0.0942143	0.20268	214.4	274.202	291.932
7671	CUST_82_PI424986027	13173	23911	28637	34844	KSHV	NC_009333	FW	3322	AAAAGTATTTTCACTACCTCTTTTGCACGGGCTCACAGTGGAATCCGATTTCCCCTTAAA	3381	23.9867	24.1598	33.5248				32.3035	32.7358	35.9664				-0.129279	-0.13193	-0.0305304	-0.0972466	0.0577931	23.5825	23.3691	23.3166				36.5226	38.5317	38.4115				-0.189971	-0.217175	-0.216795	-0.207981	0.0155975	78.6031	52.9996	53.284
7672	CUST_83_PI424986027	9403	13199	36378	38189	KSHV	NC_009333	FW	3412	AACCACAGCTTCTGTGAAATTAACTTCATACCACAGGGAGGCCATCGTCTTTCATAATAC	3471	43.5284	34.3826	24.9328				36.5305	36.3721	36.9763				0.0761169	-0.0244302	-0.171154	-0.0398223	0.124352	23.3462	57.4003	23.9922				35.0284	44.8772	38.509				-0.176203	0.106888	-0.205492	-0.091602	0.17252	135.49	100.654	43.1268
7673	CUST_84_PI424986027	4661	5607	22339	30982	KSHV	NC_009333	FW	3442	CCACAGGGAGGCCATCGTCTTTCATAATACTCACTTATTTCAGCCAATCTTTCAAGGAAA	3501	42.1668	72.3727	50.0882				40.0334	97.1446	65.5539				0.0225484	-0.127844	-0.116863	-0.0740528	0.0838391	43.1051	32.427	82.8324				56.3746	40.8708	45.1162				-0.116555	-0.100506	0.263868	0.0156023	0.215154	129.352	147.794	140.175
7674	CUST_85_PI424986027	514	578	7250	10253	KSHV	NC_009333	FW	3472	TCACTTATTTCAGCCAATCTTTCAAGGAAAGGGACTGGAAAAGTTATGTCGAGAGAGCCG	3531	26.3168	23.8362	23.738				39.6584	36.6099	35.0889				-0.178102	-0.186362	-0.169725	-0.178063	0.00831871	60.2461	23.377	23.263				43.6647	34.3695	37.119				0.139799	-0.167384	-0.20293	-0.0768385	0.188453	65.5865	86.7613	45.6781
7675	CUST_86_PI424986027	3082	3698	15081	26658	KSHV	NC_009333	FW	3502	GGGACTGGAAAAGTTATGTCGAGAGAGCCGAGAGCTGTTTGGATTTTCAACGTTTGTTGA	3561	23.3148	23.5685	23.6295				65.516	33.0322	32.0556				-0.448715	-0.146606	-0.13245	-0.24259	0.17865	59.1481	66.3334	53.7543				100.156	71.1445	76.9238				-0.228737	-0.0304089	-0.155648	-0.138265	0.1003	123.9	126.206	161.839
7676	CUST_87_PI424986027	3789	4475	31093	37102	KSHV	NC_009333	FW	3532	AGAGCTGTTTGGATTTTCAACGTTTGTTGAGCAACAACACAAAGGGACGCTCTGGAGCCC	3591	24.5725	23.823	29.1931				37.9847	33.3956	36.764				-0.189159	-0.146694	-0.100142	-0.145332	0.0445244	23.8398	23.2959	38.1189				36.8275	37.6369	41.0698				-0.18887	-0.208335	-0.0323828	-0.143196	0.0964591	63.899	126.601	122.06
7677	CUST_88_PI424986027	886	1147	25074	40009	KSHV	NC_009333	FW	3592	AGAGGCATGCCCTCAGCTACCCTGCGCGAATGAGATTTTTATGGCGGTCATAGTTACAGA	3651	100.857	79.7849	73.5452				103.156	59.8901	51.3167				-0.00978799	0.124566	0.156296	0.0903577	0.0881679	120.611	127.79	107.582				127.726	145.035	49.0243				-0.0248913	-0.0549754	0.341327	0.0871532	0.220634	244.821	260.007	237.794
7678	CUST_89_PI424986027	363	401	26377	44486	KSHV	NC_009333	FW	3622	TGAGATTTTTATGGCGGTCATAGTTACAGAGGGATTCAAGGAGAGACTGTACGGCGGCAA	3681	26.1804	24.0333	42.3822				39.3846	32.6592	39.56				-0.177351	-0.133192	0.0299268	-0.0935386	0.10918	136.202	52.3251	82.8148				185.975	41.8565	55.8375				-0.135273	0.0969468	0.171182	0.0442852	0.15987	163.828	185.805	163.195
7679	CUST_90_PI424986027	12057	19818	23539	42497	KSHV	NC_009333	FW	3682	ACTGGTGCCCGTGCCCTCTCAGACAACGCCCGTACACATTGGGGAACACCAGGCGTTCAA	3741	86854.4	86075.8	75044				122379	110862	99103.7				-0.148914	-0.109902	-0.120774	-0.12653	0.0201332	88972.3	78802.7	72631.7				134202	125065	126347				-0.178503	-0.200596	-0.240439	-0.206512	0.0313892	226192	222080	161054
7680	CUST_91_PI424986027	3557	4159	9545	33781	KSHV	NC_009333	FW	3712	CGTACACATTGGGGAACACCAGGCGTTCAAGATACCCTTGTATGACGAGGATCTGTTTGG	3771	25.4395	23.703	24.0781				38.6373	35.5992	34.8109				-0.181499	-0.176637	-0.160094	-0.172743	0.0112214	54.6661	52.0476	22.7689				66.2349	39.4267	45.9725				-0.0833686	0.12061	-0.305155	-0.0893045	0.212945	179.71	164.848	200.926
7681	CUST_92_PI424986027	11308	17533	25887	40923	KSHV	NC_009333	FW	3742	GATACCCTTGTATGACGAGGATCTGTTTGGTCCAAGTCGCGCCCAAGAACTATGTAGGTT	3801	23.8625	55.8576	25.2557				32.8147	62.4797	37.3133				-0.138352	-0.0486565	-0.169505	-0.118838	0.0627431	23.5208	141.85	28.9758				35.6019	48.275	40.4314				-0.180021	0.468106	-0.144684	0.0478004	0.364424	252.633	275.907	225.329
7682	CUST_93_PI424986027	7936	10501	23564	40612	KSHV	NC_009333	FW	3772	TCCAAGTCGCGCCCAAGAACTATGTAGGTTTTACAACCCCGATATCAGTAGATACCTACA	3831	23.6349	24.1749	24.6461				34.8388	32.4705	38.3081				-0.168509	-0.128125	-0.191542	-0.162725	0.0321019	38.9636	59.6548	25.9239				39.6469	42.2232	40.0889				-0.00755061	0.150094	-0.189324	-0.0155934	0.169852	234.822	207.431	168.536
7683	CUST_94_PI424986027	7332	9485	10381	40050	KSHV	NC_009333	FW	3802	TTACAACCCCGATATCAGTAGATACCTACATGACTCCATATTCACTGGAATAGCACAGGC	3861	23.7482	23.9577	25.4691				35.4095	35.4328	37.2219				-0.173488	-0.16996	-0.164785	-0.169411	0.00437727	23.2599	23.4565	24.5195				36.7469	33.6956	38.8373				-0.198614	-0.15731	-0.199738	-0.185221	0.0241778	225.431	130.669	711.299
7684	CUST_95_PI424986027	8230	10922	21467	26820	KSHV	NC_009333	FW	3832	TGACTCCATATTCACTGGAATAGCACAGGCTCTAAGGGTAAAGGACGTTAGCACGGTCAT	3891	23.5858	22.0368	23.099				34.6231	65.9723	41.4867				-0.166716	-0.476214	-0.254314	-0.299081	0.159531	46.7824	25.1697	44.0133				40.3626	37.3308	40.8732				0.0641033	-0.171189	0.0321449	-0.0249803	0.127625	183.667	205.805	196.48
7685	CUST_96_PI424986027	420	530	20156	31527	KSHV	NC_009333	FW	3862	TCTAAGGGTAAAGGACGTTAGCACGGTCATCCAAGCCTCAGAAAGGCAATTTGTGCACGA	3921	25.335	26.9093	24.1306				38.4551	32.9117	33.5631				-0.181232	-0.0874478	-0.143295	-0.137325	0.0471762	37.8163	23.9333	56.2792				69.4196	35.6155	47.433				-0.263802	-0.172637	0.0742673	-0.120724	0.174911	188.127	228.785	211.42
7686	CUST_97_PI424986027	11257	17389	25910	35970	KSHV	NC_009333	FW	3892	CCAAGCCTCAGAAAGGCAATTTGTGCACGACCAATACAAGATACCAAAGCTGGTCCAAGC	3951	30.7206	23.916	24.7893				33.271	32.1635	35.9967				-0.0346368	-0.128674	-0.161998	-0.108436	0.0660484	23.7487	23.3837	25.3016				37.0888	38.2622	46.6651				-0.193604	-0.213857	-0.265843	-0.224435	0.0372632	124.368	94.9979	99.1177
7687	CUST_98_PI424986027	6536	8199	19057	34765	KSHV	NC_009333	FW	3922	CCAATACAAGATACCAAAGCTGGTCCAAGCCAAGGACTTCCCCCAGTGTGCTTCCAGGGG	3981	205.154	123.027	199.649				172.099	183.289	196.733				0.0763033	-0.173135	0.0063908	-0.030147	0.128671	266.253	179.977	288.508				193.734	187.839	343.881				0.138089	-0.0185686	-0.07625	0.0144234	0.110913	416.668	424.647	397.432
7688	CUST_99_PI424986027	12353	20624	26729	43809	KSHV	NC_009333	FW	3952	CAAGGACTTCCCCCAGTGTGCTTCCAGGGGAACCGACGGGTCTACCCTAATGGTGATAGA	4011	339.849	345.193	334.571				254.355	265.497	320.123				0.125846	0.114003	0.0191714	0.0863401	0.0584704	286.192	275.678	337.998				255.124	332.75	523.903				0.0499064	-0.0817154	-0.190337	-0.0740487	0.120305	282.504	283.143	236.427
7689	CUST_100_PI424986027	600	807	5611	18126	KSHV	NC_009333	FW	3982	AACCGACGGGTCTACCCTAATGGTGATAGACAGTCTGGTGGCTGAACTTGGTATGAGTTA	4041	588.735	552.589	594.644				550.657	536.203	611.458				0.0290386	0.0130729	-0.0121099	0.0100005	0.0207456	376.499	367.434	394.651				861.895	952.41	753.582				-0.35969	-0.413644	-0.280918	-0.351417	0.0667486	211.496	221.129	256.142
7690	CUST_101_PI424986027	6358	7903	18153	20915	KSHV	NC_009333	FW	4012	CAGTCTGGTGGCTGAACTTGGTATGAGTTATGGTCTGTCCTTTATTGAGGGACCCCAGGA	4071	26.1572	27.5592	48.7964				78.2225	32.6736	34.6961				-0.47574	-0.0739297	0.148107	-0.133854	0.316211	109.484	49.4192	40.5466				184.399	48.8878	72.9585				-0.22641	0.00469522	-0.255122	-0.158946	0.142442	347.959	498.344	511.729
7691	CUST_102_PI424986027	607	726	25854	37298	KSHV	NC_009333	FW	4042	TGGTCTGTCCTTTATTGAGGGACCCCAGGATAGCTGCGAGGTTCTAAATTATGACACGTG	4101	25.6152	24.3988	24.1513				38.6387	32.7403	35.6062				-0.178525	-0.127714	-0.168585	-0.158275	0.0269291	47.7389	28.0422	30.4459				79.4274	37.714	39.9589				-0.221098	-0.12869	-0.118085	-0.155958	0.0566619	278.769	296.763	273.577
7692	CUST_103_PI424986027	341	390	6459	42005	KSHV	NC_009333	FW	4072	TAGCTGCGAGGTTCTAAATTATGACACGTGGCCCATCTTTGAAAACTGCGAGACGCCAGA	4131	41.369	35.0353	26.0338				40.9298	38.6324	37.3938				0.0046354	-0.0424454	-0.157261	-0.0650237	0.0832764	88.8358	105.327	58.2499				43.6275	69.1766	44.8841				0.308828	0.182579	0.113202	0.201536	0.099181	277.127	243.856	217.47
7693	CUST_104_PI424986027	12921	22889	33452	37868	KSHV	NC_009333	FW	4102	GCCCATCTTTGAAAACTGCGAGACGCCAGATGCCCGCCTTCGTGCACTAGAAGTTTGGCA	4161	124.731	206.94	206.615				194.048	200.121	156.112				-0.191934	0.0145526	0.121725	-0.0185521	0.159429	192.874	284.023	273.077				364.298	393.828	279.519				-0.276182	-0.141953	-0.0101272	-0.142754	0.133029	502.623	688.173	529.49
7694	CUST_105_PI424986027	14264	31286	40939	41290	KSHV	NC_009333	FW	4132	TGCCCGCCTTCGTGCACTAGAAGTTTGGCACGCAGAGCAGGCCTTGCATATTGGCGCCCA	4191	227.613	228.09	166.773				176.059	193.086	267.416				0.11154	0.0723567	-0.205061	-0.0070547	0.172594	222.856	189.345	209.8				208.243	233.299	249.801				0.0294529	-0.0906586	-0.0757889	-0.0456649	0.0654774	459.334	433.669	446.195
7695	CUST_106_PI424986027	10299	15043	36368	42617	KSHV	NC_009333	FW	4162	CGCAGAGCAGGCCTTGCATATTGGCGCCCAGCTGTTTGCGGCCAACTCTGTGCTCTACCT	4221	19.1661	36.594	26.0199				899.243	36.9973	37.735				-1.67134	-0.00476003	-0.16144	-0.612514	0.920313	116.287	71.4155	83.4593				53.9173	45.6227	48.1953				0.333803	0.194612	0.23847	0.255628	0.0711642	213.874	210.284	144.461
7696	CUST_107_PI424986027	13421	24885	30072	31775	KSHV	NC_009333	FW	4192	GCTGTTTGCGGCCAACTCTGTGCTCTACCTGACCAGAGTGGCAAAGCTGCCTCAGAAGAA	4251	23.7837	23.7952	34.4791				31.946	33.0622	35.1127				-0.128136	-0.142843	-0.00790794	-0.0929623	0.0740253	33.2135	21.7097	23.3096				40.2242	66.099	37.7465				-0.0831739	-0.48354	-0.209342	-0.258685	0.204693	315.71	321.853	259.615
7697	CUST_108_PI424986027	1675	2030	2335	35282	KSHV	NC_009333	FW	4222	GACCAGAGTGGCAAAGCTGCCTCAGAAGAATCAGAGAGGAGACGCCAACATGTACAACTC	4281	25.9534	24.8809	24.8209				39.4486	38.2365	34.9741				-0.181838	-0.186612	-0.148929	-0.17246	0.0205177	46.5882	54.2624	89.4099				43.9682	45.5348	81.2232				0.0251379	0.0761559	0.0417056	0.0476665	0.0260261	237.277	236.952	255.896
7698	CUST_109_PI424986027	3442	4170	11867	33747	KSHV	NC_009333	FW	4252	TCAGAGAGGAGACGCCAACATGTACAACTCATTCTACCTACAGCATGGCCTGGGATACCT	4311	24.4889	23.654	24.7669				37.642	34.2992	33.5945				-0.186703	-0.16138	-0.132396	-0.16016	0.0271738	54.165	54.0055	111.348				37.3919	43.6166	71.8815				0.160941	0.0927857	0.190065	0.147931	0.0499278	354.326	430.659	378.159
7699	CUST_110_PI424986027	12719	22078	29161	30696	KSHV	NC_009333	FW	4333	AAATGGAGCCTCTGCCTTCAAGGGCGTGCCAGTGTCTGCACTGGATGGGTCATCTTACAC	4392	3825.16	4023.09	3837.24				5009.23	5272.93	5204.27				-0.117121	-0.117492	-0.132341	-0.122318	0.0086821	3358.71	3433.94	3449.67				5585.2	6457.55	6455.62				-0.220866	-0.274275	-0.27216	-0.255767	0.0302436	2826.69	3087.72	2940.14
7700	CUST_111_PI424986027	12203	20137	27663	28509	KSHV	NC_009333	FW	4342	CTCTGCCTTCAAGGGCGTGCCAGTGTCTGCACTGGATGGGTCATCTTACACCCTCCAGCA	4401	3299.38	3155.68	3197.59				4398.42	4381.04	4297.37				-0.124865	-0.142484	-0.12838	-0.13191	0.00932483	2571.88	2686.64	2630.8				4356.27	4982.18	5365.91				-0.228865	-0.26821	-0.309556	-0.268877	0.0403495	2249.64	2312.48	2344.72
7701	CUST_112_PI424986027	13357	24641	30357	41500	KSHV	NC_009333	FW	4402	CCTGGCCTACGCGTCCTCTTTCTCCCCACATCTCCTGGCAAGGATGTGTTACTATCTGCA	4461	554.621	579.344	560.01				602.345	605.754	604.013				-0.0358488	-0.0193602	-0.0328505	-0.0293532	0.00878303	734.455	726.086	823.275				684.847	819.585	1079.88				0.0303713	-0.0526059	-0.117832	-0.0466887	0.0742784	1149.57	1103.77	1072.33
7702	CUST_113_PI424986027	9438	13237	23016	26446	KSHV	NC_009333	FW	4432	TCTCCTGGCAAGGATGTGTTACTATCTGCAGTTCTTGCCCCACCATAAAAACACCAACAG	4491	122.702	93.5703	118.392				174.517	81.2911	104.012				-0.152984	0.0610947	0.0562378	-0.0118839	0.12222	138.303	53.7062	103.872				88.761	62.1433	52.5044				0.192608	-0.0633703	0.296303	0.141847	0.185131	386.52	308.08	356.913
7703	CUST_114_PI424986027	7173	9278	28202	28858	KSHV	NC_009333	FW	4462	GTTCTTGCCCCACCATAAAAACACCAACAGTCAGTCATACAATGTGGTGGACTACGTGGG	4521	150.367	155.022	136.29				170.97	108.286	148.437				-0.0557672	0.15582	-0.0370781	0.0209917	0.117138	241.69	180.589	196.046				399.202	216.681	213.582				-0.217933	-0.0791298	-0.0372064	-0.111423	0.0945921	478.154	534.195	497.89
7704	CUST_115_PI424986027	4176	4973	32488	43683	KSHV	NC_009333	FW	4492	TCAGTCATACAATGTGGTGGACTACGTGGGCACCGCGGCACCTAGTCAAATGTGTGACCT	4551	24.2268	24.4771	26.0252				37.4066	34.7254	36.1221				-0.188652	-0.151886	-0.142378	-0.160972	0.0244384	27.0936	65.2746	65.4228				36.3746	63.2399	49.4429				-0.127932	0.0137528	0.121626	0.00248231	0.12516	460.527	500.035	441.42
7705	CUST_116_PI424986027	11892	19217	20727	28584	KSHV	NC_009333	FW	4522	CACCGCGGCACCTAGTCAAATGTGTGACCTGTGTCAGGGGCAATGTCCAGCTGTATGCAT	4581	24.4123	24.0895	24.1721				32.4458	32.1208	33.3119				-0.12355	-0.124958	-0.139285	-0.129264	0.00870683	23.9557	40.0783	86.6473				35.1382	43.0746	45.3817				-0.16637	-0.0313119	0.280874	0.0277307	0.229393	510.934	489.438	506.069
7706	CUST_117_PI424986027	13346	24624	36640	41782	KSHV	NC_009333	FW	4552	GTGTCAGGGGCAATGTCCAGCTGTATGCATCAACACGCTGTTTTACAGGATGAAGGACAG	4611	23.6808	24.9339	25.1836				31.8165	35.0426	39.1237				-0.128256	-0.147806	-0.191323	-0.155795	0.0322835	21.3877	63.7767	54.5794				73.6205	62.5494	45.1233				-0.536835	0.00843897	0.0826278	-0.148589	0.338271	682.327	569.63	551.687
7707	CUST_118_PI424986027	5790	7043	11985	25925	KSHV	NC_009333	FW	4582	CAACACGCTGTTTTACAGGATGAAGGACAGGTTCCCACCTGTTCTGTCAAACGTTAAGAG	4641	38.8779	24.8617	24.7173				39.3958	34.4998	32.0085				-0.00574624	-0.142287	-0.112264	-0.0867657	0.0717527	23.8664	60.5437	23.3152				40.3017	50.1508	40.0008				-0.227537	0.0817906	-0.234429	-0.126725	0.180613	451.778	457.338	454.082
7708	CUST_119_PI424986027	4945	5964	26793	45080	KSHV	NC_009333	FW	4612	GTTCCCACCTGTTCTGTCAAACGTTAAGAGAGACCCATATGTGATCACGGGCACAGCGGG	4671	93.3322	79.7224	119.153				43.1598	47.6079	43.7534				0.334952	0.223901	0.435093	0.331315	0.105643	105.659	114.404	140.239				106.511	94.6214	154.787				-0.00348879	0.0824523	-0.0428633	0.0120334	0.0640836	702.601	726.209	647.752
7709	CUST_120_PI424986027	7445	9656	43119	44908	KSHV	NC_009333	FW	4642	AGACCCATATGTGATCACGGGCACAGCGGGAACGTACAATGACCTAGAGATTCTCGGAAA	4701	23.7518	45.788	27.2521				35.3474	58.2705	37.5475				-0.172662	-0.104697	-0.139181	-0.138847	0.0339835	23.2658	176.044	89.4019				36.8842	247.88	106.271				-0.200123	-0.148619	-0.0750689	-0.14127	0.0628499	717.505	613.024	568.859
7710	CUST_121_PI424986027	1478	1748	10439	35583	KSHV	NC_009333	FW	4672	AACGTACAATGACCTAGAGATTCTCGGAAACTTTGCCACCTTCAGGGAGAGAGAGGAGGA	4731	211.423	171.052	200.052				176.357	130.062	162.251				0.0787591	0.118978	0.0909562	0.0962311	0.0206218	55.9186	96.5412	62.179				40.8428	49.3414	45.6048				0.136441	0.291501	0.134634	0.187525	0.0900502	677.846	718.282	854.762
7711	CUST_122_PI424986027	8384	11226	13724	40433	KSHV	NC_009333	FW	4702	CTTTGCCACCTTCAGGGAGAGAGAGGAGGAGGGGAATCCTGTGGAAGATGCTCCAAAGTA	4761	1156.21	1141.86	1070.38				1043.65	891.94	973.904				0.0444803	0.107278	0.0410197	0.0642592	0.0372952	277.839	256.454	242.362				683.848	678.631	849.707				-0.391166	-0.422624	-0.544805	-0.452865	0.0811608	715.354	854.203	670.213
7712	CUST_123_PI424986027	917	1163	4383	28867	KSHV	NC_009333	FW	4732	GGGGAATCCTGTGGAAGATGCTCCAAAGTATACATATTGGCAACTATGCCAGAATATAAC	4791	25.755	24.449	23.6411				39.1645	37.7728	32.5912				-0.182032	-0.188918	-0.139433	-0.170128	0.0268046	34.1859	22.9886	23.1681				56.6964	46.3093	36.9551				-0.219708	-0.304156	-0.202784	-0.242216	0.0543047	885.635	868.464	1125.95
7713	CUST_124_PI424986027	3864	4603	5360	29369	KSHV	NC_009333	FW	4762	TACATATTGGCAACTATGCCAGAATATAACCGAGAAGCTAGCGTCCATGGGCATCTCGGA	4821	24.29	24.3275	23.7202				37.7905	37.2732	32.8574				-0.191955	-0.1853	-0.141515	-0.172923	0.0274032	23.5948	23.4027	23.1926				33.3193	32.6191	36.8639				-0.14988	-0.144206	-0.201253	-0.165113	0.0314265	590.023	537.566	665.163
7714	CUST_125_PI424986027	1435	1809	18880	32401	KSHV	NC_009333	FW	4792	CGAGAAGCTAGCGTCCATGGGCATCTCGGAGGGCGGCGATGCCCTAAGAACCCTCATTGT	4851	24.8877	24.2985	24.5091				38.3549	32.6466	34.663				-0.187836	-0.128258	-0.150538	-0.155544	0.0301028	23.02	23.8983	24.038				48.614	35.2694	37.6915				-0.324657	-0.169031	-0.195344	-0.229677	0.0833002	687.532	791.592	735.738
7715	CUST_126_PI424986027	9722	13808	14938	29440	KSHV	NC_009333	FW	4822	GGGCGGCGATGCCCTAAGAACCCTCATTGTGGACATCCCCAGCTTCGTCAAAGTGTTCAA	4881	23.5464	56.5648	60.8288				33.4475	36.7342	37.0351				-0.152438	0.187476	0.215496	0.0835111	0.204818	109.247	73.0935	110.026				207.16	116.694	105.208				-0.277897	-0.203171	0.0194449	-0.153874	0.154679	1475.9	1432.79	1552.41
7716	CUST_127_PI424986027	4882	5840	18519	41805	KSHV	NC_009333	FW	4852	GGACATCCCCAGCTTCGTCAAAGTGTTCAAGGGGATAGACAGCACGGTAGAGGCAGAGCT	4911	126.557	68.4746	25.1416				79.2826	57.5905	36.5196				0.203108	0.0751786	-0.162132	0.0387181	0.18533	107.63	164.506	141.026				102.695	96.0966	77.3309				0.0203815	0.233474	0.260946	0.171601	0.131678	1335.97	1605.81	1347.19
7717	CUST_128_PI424986027	6912	8736	31624	38259	KSHV	NC_009333	FW	4912	CCTAAAGTTTATTAACTGCATGATCAAAAACAATTACAACTTCAGAGAGAACATCAAATC	4971	24.1953	24.7148	25.1368				36.3472	33.2695	36.0793				-0.176741	-0.129089	-0.156949	-0.154259	0.0239395	23.6021	24.3621	24.5206				39.0786	37.2689	38.2993				-0.218988	-0.18463	-0.19366	-0.199093	0.0178115	478.373	403.172	415.854
7718	CUST_129_PI424986027	1141	1469	27132	36729	KSHV	NC_009333	FW	4942	CAATTACAACTTCAGAGAGAACATCAAATCCGTCCATCACATCCTTCAGTTTGCATGCAA	5001	24.895	24.3236	24.9402				40.2025	33.0247	35.6498				-0.208141	-0.132811	-0.155157	-0.165369	0.0386895	50.6175	26.5023	37.2257				38.4992	37.6088	40.877				0.118849	-0.152006	-0.040636	-0.0245974	0.136138	868.562	957.798	802.225
7719	CUST_130_PI424986027	7132	9078	17089	34652	KSHV	NC_009333	FW	4972	CGTCCATCACATCCTTCAGTTTGCATGCAACGTATACTGGCAGGCGCCGTGCCCGGTTTT	5031	24.2312	24.3987	23.8255				36.2296	32.7028	34.6512				-0.174689	-0.127218	-0.162676	-0.154861	0.0246813	23.6202	23.8282	34.6245				39.4848	34.433	39.9729				-0.223147	-0.159884	-0.0623813	-0.148471	0.0809883	1089.15	1239.8	1229.54
7720	CUST_131_PI424986027	2711	3140	33742	37671	KSHV	NC_009333	FW	5002	CGTATACTGGCAGGCGCCGTGCCCGGTTTTTCTGACCCTTTACTACAAGTCACTGCTGAC	5061	25.7497	24.422	56.0586				38.9421	34.1884	40.0841				-0.179648	-0.146097	0.14567	-0.060025	0.178925	24.4784	23.2565	24.2472				40.9485	38.5196	38.4449				-0.223454	-0.219138	-0.200177	-0.214256	0.0123826	997.173	1131.55	994.415
7721	CUST_132_PI424986027	6553	8215	13079	21941	KSHV	NC_009333	FW	5032	TCTGACCCTTTACTACAAGTCACTGCTGACGGTCATACAGGACATATGTCTGACGTCATG	5091	23.947	24.2734	24.3872				36.1897	34.3623	32.3854				-0.179334	-0.150951	-0.123187	-0.151157	0.028074	23.4086	23.5657	24.0209				37.2366	40.8312	35.9504				-0.201595	-0.238712	-0.175115	-0.20514	0.0319464	1610.88	1547.3	1634.76
7722	CUST_133_PI424986027	63	42	5510	12213	KSHV	NC_009333	FW	5062	GGTCATACAGGACATATGTCTGACGTCATGTATGATGTACGAGCAGGACAACCCGGCCGT	5121	86.4124	35.0351	23.757				43.8455	39.6605	34.3143				0.294651	-0.0538539	-0.159683	0.0270381	0.237723	136.703	24.3297	23.3017				89.4546	39.5513	37.9799				0.184177	-0.211025	-0.212167	-0.0796718	0.2285	933.106	802.887	946.05
7723	CUST_134_PI424986027	3035	3586	13742	39432	KSHV	NC_009333	FW	5092	TATGATGTACGAGCAGGACAACCCGGCCGTGGGAATTGTACCATCCGAGTGGCTTAAAAT	5151	24.4402	23.6947	24.7328				38.0906	33.6111	36.0558				-0.192714	-0.151831	-0.163702	-0.169416	0.021032	23.7316	50.4503	41.3524				33.5403	63.947	43.2315				-0.150241	-0.102956	-0.0192997	-0.0908323	0.0663073	1499.58	1944.78	1645.51
7724	CUST_135_PI424986027	10981	16796	28746	31018	KSHV	NC_009333	FW	5122	GGGAATTGTACCATCCGAGTGGCTTAAAATGCACTTTCAGACAATGTGGACCAACTTCAA	5181	23.5857	24.4029	24.1798				32.4234	33.4233	33.3909				-0.13821	-0.136607	-0.140175	-0.138331	0.00178699	22.3531	24.0161	30.4661				49.4445	37.1952	40.0895				-0.344781	-0.189985	-0.119214	-0.217994	0.115362	2374.58	2342.62	2233.8
7725	CUST_136_PI424986027	2402	2881	3829	31932	KSHV	NC_009333	FW	5152	GCACTTTCAGACAATGTGGACCAACTTCAAGGGTGCCTGCTTCGACAAAGGAGCAATCAC	5211	2889.06	2782.18	2619.98				3334.37	2997.55	2897.47				-0.062258	-0.0323812	-0.0437212	-0.0461201	0.0150822	2073.91	1900.15	1927.12				3416.28	3723.37	3506.98				-0.216763	-0.292148	-0.260025	-0.256312	0.0378297	3206.27	2993.55	3493.63
7726	CUST_137_PI424986027	5995	7453	18726	30488	KSHV	NC_009333	FW	5182	GGGTGCCTGCTTCGACAAAGGAGCAATCACGGGCGGGGAACTAAAAATAGTCCACCAGTC	5241	3993.6	4082.56	4020.29				3596.01	4519.01	3869.17				0.045544	-0.0441111	0.0166395	0.00602412	0.0457605	3056.28	2786.72	3121.14				4432.79	3812	4773.76				-0.161485	-0.136059	-0.184547	-0.160697	0.0242537	3943.66	4531.92	4351.84
7727	CUST_138_PI424986027	1176	1402	15726	37495	KSHV	NC_009333	FW	5212	GGGCGGGGAACTAAAAATAGTCCACCAGTCCATGTTCTGTGACCTCTTTGACACCGACGC	5271	70.0425	115.752	123.416				154.181	100.849	166.955				-0.34267	0.0598545	-0.13123	-0.138015	0.201348	139.711	242.865	128.629				239.645	278.689	176.058				-0.234339	-0.059755	-0.136316	-0.14347	0.0875115	1704.12	1952.66	1692.06
7728	CUST_139_PI424986027	115	68	19102	20294	KSHV	NC_009333	FW	5242	CATGTTCTGTGACCTCTTTGACACCGACGCTGCCATAGGAGGGATGTTTGCACCCGCTCG	5301	82.1736	42.4399	82.7661				62.7936	34.3382	36.6851				0.116817	0.091997	0.353363	0.187392	0.144269	203.974	56.3696	91.5009				246.207	44.0309	101.975				-0.081727	0.107288	-0.0470667	-0.00716853	0.100626	3168.15	3666.21	3962.13
7729	CUST_140_PI424986027	4028	4879	19998	41148	KSHV	NC_009333	FW	5272	TGCCATAGGAGGGATGTTTGCACCCGCTCGGATGCAGGTCAGGATAGCCAGAGCAATGCT	5331	24.1592	42.5506	25.7197				37.4191	57.7319	36.359				-0.190011	-0.13251	-0.150345	-0.157622	0.0294333	81.356	54.6641	72.8339				42.6115	41.2198	118.629				0.280863	0.122596	-0.211859	0.0638667	0.251556	2742.6	3373.96	2145.86
7730	CUST_141_PI424986027	14491	34873	37429	44594	KSHV	NC_009333	FW	5332	CATGGTTCCAAAAACCATAAAAATAAAAAACAGGATCATCTTTTCCAACTCCACCGGAGC	5391	24.5209	24.6927	26.4149				35.6972	36.6114	36.6806				-0.163098	-0.171048	-0.142588	-0.158911	0.0146847	29.9008	23.7697	24.6904				39.4126	38.259	41.6573				-0.119952	-0.206709	-0.227162	-0.184608	0.0569196	512.991	491.242	450.865
7731	CUST_142_PI424986027	8421	11346	22182	22401	KSHV	NC_009333	FW	5362	CAGGATCATCTTTTCCAACTCCACCGGAGCAGAGTCGATCCAGGCAGGTTTTATGAAGCC	5421	23.5702	24.5825	23.6216				34.43	31.9567	31.6442				-0.164573	-0.113935	-0.126984	-0.135164	0.0262914	23.0169	44.3681	42.8552				37.507	45.0183	40.7002				-0.212066	-0.00631807	0.0224064	-0.0653259	0.12789	1648.92	1621.04	1613.6
7732	CUST_143_PI424986027	8340	11106	16828	20239	KSHV	NC_009333	FW	5392	AGAGTCGATCCAGGCAGGTTTTATGAAGCCGGCCAGCCAAAGGGATTCATACATCGTCGG	5451	23.18	24.7198	24.3888				44.855	32.774	32.419				-0.286698	-0.122485	-0.123609	-0.177597	0.0944857	26.9941	89.8765	23.9851				38.5324	51.8362	35.4971				-0.154558	0.239013	-0.170252	-0.0285993	0.231892	1545.1	1473.81	1405.64
7733	CUST_144_PI424986027	8335	11101	11507	20810	KSHV	NC_009333	FW	5422	GGCCAGCCAAAGGGATTCATACATCGTCGGAGGACCCTACATGAAATTCCTAAACGCCCT	5481	23.6615	23.5871	22.8711				34.6252	34.5099	53.046				-0.165351	-0.165269	-0.365366	-0.231995	0.115502	86.69	42.0155	53.7103				79.5164	55.1238	233.482				0.0375123	-0.11793	-0.638195	-0.239537	0.353888	2488.01	2298.85	2173.02
7734	CUST_145_PI424986027	5871	7277	34464	36131	KSHV	NC_009333	FW	5452	AGGACCCTACATGAAATTCCTAAACGCCCTGCACAAAACACTTTTTCCTTCCACAAAAAC	5511	89.9983	78.8739	57.2335				60.9757	39.8267	87.5172				0.169078	0.29676	-0.184443	0.0937981	0.249277	183.272	152.747	89.1709				350.741	151.545	204.025				-0.28189	0.00343279	-0.359459	-0.212639	0.191101	1590.1	1788.18	1490.65
7735	CUST_146_PI424986027	9372	13086	23986	28647	KSHV	NC_009333	FW	5482	GCACAAAACACTTTTTCCTTCCACAAAAACTTCTGCCCTGTACTTGTGGCATAAGATTGG	5541	179.883	82.5366	166.088				148.965	150.779	112.513				0.0819071	-0.261694	0.169133	-0.0035514	0.227773	377.836	181.332	252.53				172.286	80.0937	233.973				0.341054	0.354876	0.0331465	0.243026	0.181892	949.068	1581.43	1548.01
7736	CUST_147_PI424986027	1654	1934	4998	8537	KSHV	NC_009333	FW	5512	TTCTGCCCTGTACTTGTGGCATAAGATTGGCCAGACCACAAAAAATCCCATACTACCAGG	5571	55.8899	33.7536	51.8288				42.7863	39.6802	39.0685				0.116029	-0.0702539	0.122744	0.056173	0.10954	102.628	40.7269	101.887				46.9452	77.3428	98.6893				0.339677	-0.278539	0.0138469	0.024995	0.309258	1607.39	1620.31	1799.92
7737	CUST_148_PI424986027	11541	18283	25764	44043	KSHV	NC_009333	FW	5542	CCAGACCACAAAAAATCCCATACTACCAGGTGTCTCGGGGGAACACCTAACGGAGTTATG	5601	24.3208	24.529	31.3152				32.6952	32.5462	37.6093				-0.128507	-0.12282	-0.0795407	-0.110289	0.0267802	46.2942	39.0866	72.6471				39.0685	52.8036	131.781				0.0737002	-0.130636	-0.258636	-0.10519	0.167623	2213.68	2309.41	1749.69
7738	CUST_149_PI424986027	11911	19237	21008	26593	KSHV	NC_009333	FW	5572	TGTCTCGGGGGAACACCTAACGGAGTTATGTAATTATGTAAAGGCAAGTAGCCAGGCTTT	5631	23.831	24.2741	24.0173				32.3794	32.4812	32.3068				-0.133127	-0.12649	-0.128771	-0.129463	0.00337214	23.466	23.9219	23.1142				35.9638	35.8714	59.2882				-0.185426	-0.175952	-0.40909	-0.256823	0.131953	2516.73	2391.71	2379.38
7739	CUST_150_PI424986027	3814	4489	13662	43054	KSHV	NC_009333	FW	5602	TAATTATGTAAAGGCAAGTAGCCAGGCTTTCGAAGAGATAAATGTTTTGGACCTTGTGCC	5661	24.9887	23.8032	25.9018				38.5639	33.7876	37.2694				-0.188437	-0.152122	-0.158023	-0.166194	0.0194878	24.1476	63.4137	24.2824				39.0858	45.1344	40.2286				-0.209144	0.147675	-0.219243	-0.0935708	0.208986	2095.83	2275.61	1802.11
7740	CUST_151_PI424986027	3892	4618	15895	43647	KSHV	NC_009333	FW	5692	ACTAAACAGTTCCATTCTCCGGGCTTGCGGACAGACACAGTTTTATGCAACTACTCTCTC	5751	24.1857	24.8214	26.2163				37.6036	32.9648	37.301				-0.191669	-0.123225	-0.153149	-0.156014	0.0343123	70.4917	141.426	80.3835				40.8995	55.4252	51.2072				0.23642	0.406823	0.195836	0.279693	0.111952	2577.4	2607.28	2279.71
7741	CUST_152_PI424986027	13537	25568	27128	43783	KSHV	NC_009333	FW	5722	ACAGACACAGTTTTATGCAACTACTCTCTCTTGCCTTTCGCCAGTGACTCAGCTGGTTCC	5781	157.342	128.391	128.02				162.685	116.704	158.709				-0.0145023	0.0414489	-0.0933223	-0.0221252	0.0677082	224.703	161.616	251.739				225.034	162.593	279.932				-0.000640235	-0.00261722	-0.046102	-0.0164532	0.0256957	2482.31	2519.77	1775.82
7742	CUST_153_PI424986027	2032	2494	19157	21794	KSHV	NC_009333	FW	5782	GGCCGAGGAGTACCCCCACGTACTGGGGCCAGTGGGGTTGTCATCTCCAGATGAATACAG	5841	130.005	61.0025	80.4551				45.4806	96.7949	88.8601				0.456134	-0.200505	-0.0431531	0.0708252	0.342837	97.8207	94.0854	118.116				113.266	78.6858	117.504				-0.0636676	0.077626	0.00225607	0.00540483	0.0706994	1883.07	2175.65	2037.56
7743	CUST_154_PI424986027	2600	3079	19815	23395	KSHV	NC_009333	FW	5830	AGATGAATACAGGGTAAAAGTCGCCGGCAGGTCTGTAACCATTGTACAGTCAACACTGAA	5889	38.4788	42.5699	24.1401				40.1981	34.6934	32.4396				-0.0189837	0.0888562	-0.128337	-0.0194881	0.108597	23.8202	23.9373	23.7764				33.7466	35.4946	36.4294				-0.151284	-0.171087	-0.185305	-0.169225	0.0170866	1843.8	2147.34	2250.37
7744	CUST_155_PI424986027	12476	21113	25415	30035	KSHV	NC_009333	FW	5872	TGTACAGTCAACACTGAAGCAAGCTGTTTCCACCAACGGACGACTCCGGCCTATCATTAC	5931	23.7626	24.7296	24.0374				31.9927	31.9463	33.563				-0.129157	-0.111203	-0.144974	-0.128445	0.0168965	23.3557	91.3834	37.0427				36.3043	49.5214	40.0317				-0.191566	0.266074	-0.0337006	0.0136025	0.232458	3030.59	3028.31	3363.18
7745	CUST_156_PI424986027	5112	6157	31066	36270	KSHV	NC_009333	FW	5902	CACCAACGGACGACTCCGGCCTATCATTACCGTGCCACTGGTGGTCAACAAATATACAGG	5961	98.6871	62.0788	75.0487				42.914	55.1082	39.9589				0.361661	0.0517268	0.27373	0.229039	0.159727	98.2235	129.757	108.978				80.2328	78.4948	112.592				0.0878634	0.218291	-0.0141715	0.0973277	0.11652	2577.49	2797.96	2510.85
7746	CUST_157_PI424986027	6123	7542	14174	36546	KSHV	NC_009333	FW	5932	CGTGCCACTGGTGGTCAACAAATATACAGGGAGCAACGGGAACACAAACGTCTTTCACTG	5991	30.3605	23.8495	63.7432				37.7998	33.6426	39.059				-0.0951818	-0.14941	0.212713	-0.0106263	0.195309	65.4886	82.5516	80.1146				44.959	77.4687	115.45				0.163349	0.0275994	-0.158684	0.010755	0.161676	2760.96	2903.51	2592.51
7747	CUST_158_PI424986027	12846	22471	27152	43598	KSHV	NC_009333	FW	5962	GAGCAACGGGAACACAAACGTCTTTCACTGTGCAAACCTGGGATACTTCTCGGGGAGAGG	6021	78.5047	57.2818	75.2845				36.562	61.0664	63.3205				0.331865	-0.0277854	0.0751609	0.126414	0.185222	99.282	87.8862	118.762				45.5113	45.2148	150.929				0.338751	0.288639	-0.104094	0.174432	0.242509	4156.01	4191.86	3660.76
7748	CUST_159_PI424986027	805	1008	37017	42204	KSHV	NC_009333	FW	5992	TGCAAACCTGGGATACTTCTCGGGGAGAGGGGTGGACAGAAATCTCAGGCCAGAAAGCGT	6051	126.305	105.005	64.6324				164.195	52.6168	179.714				-0.113938	0.300087	-0.444132	-0.0859944	0.372896	142.493	151.964	127.92				315.622	177.072	169.476				-0.345374	-0.066409	-0.122171	-0.177984	0.14762	3341.09	3293.34	3091.55
7749	CUST_160_PI424986027	9133	12592	12786	43225	KSHV	NC_009333	FW	6022	GGTGGACAGAAATCTCAGGCCAGAAAGCGTCCCCTTTAAAAAGAATAATGTCAGCTCTAT	6081	23.8267	23.5553	46.7473				36.7195	33.8858	39.7568				-0.187832	-0.157928	0.0703449	-0.091805	0.14122	20.5484	39.7549	75.2512				102.933	39.7944	144.887				-0.699777	-0.000431405	-0.284517	-0.328242	0.351717	4346.41	4649.43	3583.25
7750	CUST_161_PI424986027	3015	3659	9358	29455	KSHV	NC_009333	FW	6052	CCCCTTTAAAAAGAATAATGTCAGCTCTATGCTAAGAAAACGCCACGTGATTATGACCCC	6111	24.5961	24.0403	23.7148				37.6973	35.7895	32.8731				-0.185445	-0.172816	-0.141822	-0.166694	0.0224469	20.6251	38.0076	40.7634				92.689	119.023	40.4709				-0.652632	-0.49576	0.00312807	-0.381755	0.342423	3455.35	4144.49	4355.89
7751	CUST_162_PI424986027	2508	2942	10529	18069	KSHV	NC_009333	FW	6082	GCTAAGAAAACGCCACGTGATTATGACCCCCCTGGTAGACAGGCTGGTAAAGAGAATAGT	6141	138.083	90.7459	119.052				132.405	149.401	78.8178				0.0182371	-0.216527	0.179111	-0.0063927	0.198966	220.363	198.405	168.463				269.721	297.812	225.711				-0.0877777	-0.17639	-0.127049	-0.130406	0.0444012	4672.49	5362.4	5744.36
7752	CUST_163_PI424986027	4257	5190	34093	39530	KSHV	NC_009333	FW	6112	CCTGGTAGACAGGCTGGTAAAGAGAATAGTTGGCATCAACTCTGGGGAATTCGAGGCAGA	6171	30.564	24.7398	53.617				38.3286	34.712	58.9069				-0.0983127	-0.147084	-0.0408636	-0.0954199	0.053169	38.5262	24.3288	42.3679				35.4691	37.8024	41.686				0.0359065	-0.191398	0.00704733	-0.0494813	0.123747	5077.45	5081.84	4440.71
7753	CUST_164_PI424986027	11611	18469	30066	37950	KSHV	NC_009333	FW	6142	TGGCATCAACTCTGGGGAATTCGAGGCAGAAGCGGTTAAGAGAAGTGTGCAGAATGTCCT	6201	23.862	23.6876	24.5001				32.5849	32.9863	36.3875				-0.13531	-0.143813	-0.171785	-0.150303	0.0190836	41.5999	64.2566	46.0074				39.3344	43.8265	89.4717				0.02432	0.166181	-0.288858	-0.0327858	0.232832	7468.7	7227.54	5793.17
7754	CUST_165_PI424986027	8605	11678	13092	17421	KSHV	NC_009333	FW	6172	AGCGGTTAAGAGAAGTGTGCAGAATGTCCTGGAAGACAGAGATAACCCAAACCTGCCGAA	6231	23.5781	43.1006	136.175				34.4106	36.0694	46.868				-0.164184	0.0773446	0.463222	0.125461	0.316459	44.747	86.8511	40.52				39.4255	145.572	45.4345				0.0549862	-0.224302	-0.0497165	-0.0730107	0.141094	8028.73	6890.88	6961.05
7755	CUST_166_PI424986027	6869	8700	26691	43833	KSHV	NC_009333	FW	6289	GGAGGACGTGATTTACTACCTGGGCCCTTATGCCGTACTTGGGGACGAGGTCCTGTCATT	6348	53.3092	26.9074	26.7838				39.2467	32.006	36.8187				0.132999	-0.0753593	-0.138196	-0.0268522	0.141956	130.552	69.3437	103.529				244.794	90.9626	243.59				-0.273018	-0.117856	-0.371596	-0.254157	0.127917	11464.8	11439.2	9892.58
7756	CUST_167_PI424986027	5006	6003	22740	30242	KSHV	NC_009333	FW	6379	ATGGACGGCCGAGGGTGTGGCCTCGGTCATCCAGGACATAATAGATGATTGCGAGTTACA	6438	24.2115	23.6304	23.7952				37.2188	31.6595	33.1147				-0.186741	-0.127033	-0.143532	-0.152435	0.0308336	23.5815	23.1961	26.0744				36.7429	36.7462	38.3375				-0.192602	-0.199797	-0.167409	-0.186603	0.0170072	3049.3	3496.6	3235.31
7757	CUST_168_PI424986027	11241	17447	25566	27708	KSHV	NC_009333	FW	6409	CCAGGACATAATAGATGATTGCGAGTTACAGTTTGTGGGCCCAGAAGAGCCTTGCCTTAT	6468	23.8718	23.8006	24.5666				32.8485	32.0429	32.3827				-0.138631	-0.129145	-0.119967	-0.129248	0.00933219	23.5311	23.3383	30.4697				35.5713	37.9259	41.1866				-0.179457	-0.210867	-0.130888	-0.173737	0.0402956	11838	12021.7	11028.5
7758	CUST_169_PI424986027	10770	16195	35672	41275	KSHV	NC_009333	FW	6439	GTTTGTGGGCCCAGAAGAGCCTTGCCTTATCCAAGGACAGTCGGTAGTGGAGGAGCTTTT	6498	23.5502	23.9108	25.077				32.5654	35.0524	36.8987				-0.140761	-0.166123	-0.167736	-0.158207	0.0151301	68.3208	88.7817	61.6048				43.4275	46.2456	66.6484				0.196789	0.283253	-0.0341753	0.148622	0.164104	10175.1	9697.76	8774.2
7759	CUST_170_PI424986027	3454	4092	4333	8839	KSHV	NC_009333	FW	6499	TCCGTCCCCGGGCGTCCCAAGCCTGACAGTGGGTAAAAAACGAAAAATCGCATCCCTGCT	6558	609.431	563.877	599.735				608.19	587.921	525.928				0.000885266	-0.0181342	0.057033	0.0132614	0.039082	738.311	755.324	732.052				916.067	1018.99	722.941				-0.0936879	-0.130037	0.00543901	-0.072762	0.0701204	12968.2	12125	13229.5
7760	CUST_171_PI424986027	8595	11667	36614	37490	KSHV	NC_009333	FW	6529	GGGTAAAAAACGAAAAATCGCATCCCTGCTCTCTGACCTGGATTTGTAGTTGTGTACCCG	6588	380.524	428.141	426.031				355.864	457.12	447.82				0.029098	-0.0284435	-0.0216616	-0.00700238	0.0314472	480.072	450.186	439.202				854.259	632.811	548.498				-0.250283	-0.147882	-0.0965107	-0.164892	0.0782846	14544.8	13716.9	12210
7761	CUST_172_PI424986027	165	283	12770	23726	KSHV	NC_009333	FW	6559	CTCTGACCTGGATTTGTAGTTGTGTACCCGTAACGATGGCAAAGGAACTGGCGGCGGTCT	6618	38.9702	23.7751	24.4246				40.2919	34.3719	32.4346				-0.0144845	-0.160081	-0.12318	-0.0992485	0.0756911	148.013	87.7833	53.7667				86.7962	168.722	125.259				0.231799	-0.283759	-0.367295	-0.139752	0.324471	18445	20455.5	21029.9
7762	CUST_173_PI424986027	13905	28168	28336	37283	KSHV	NC_009333	FW	6589	TAACGATGGCAAAGGAACTGGCGGCGGTCTATGCCGATGTGTCAGCCCTAGCCATGGACC	6648	23.7718	23.9617	38.4266				34.8752	32.9799	37.6852				-0.166456	-0.138731	0.00846068	-0.0989087	0.0940123	61.6111	58.5114	93.2306				43.0458	49.0479	118.347				0.155728	0.0766201	-0.103597	0.0429169	0.132907	13905.9	14074	11945.9
7763	CUST_174_PI424986027	13674	26407	36049	44415	KSHV	NC_009333	FW	6619	ATGCCGATGTGTCAGCCCTAGCCATGGACCTCTGTCTTCTTAGTTACGCAGACCCGGCAA	6678	1955.46	1832.52	1816.19				1548.59	1514.86	1589.99				0.10131	0.0826761	0.0577679	0.0805848	0.0218465	3539.49	3424.09	3275.93				1839.86	1991.53	1996.71				0.284156	0.235359	0.21502	0.244845	0.0355309	28762.3	23578.7	22156.7
7764	CUST_175_PI424986027	9916	14278	16899	19381	KSHV	NC_009333	FW	6649	TCTGTCTTCTTAGTTACGCAGACCCGGCAACACTGGACACTAAAAGTCTGGCCCTCACTA	6708	29.005	23.9811	24.6198				51.8258	32.8316	31.8215				-0.252073	-0.136423	-0.111436	-0.166644	0.0750311	111.602	64.5049	37.7095				53.914	59.1319	52.6549				0.31597	0.0377716	-0.144988	0.0695847	0.23212	18620.5	18519.4	19026.4
7765	CUST_176_PI424986027	8710	11780	22312	23676	KSHV	NC_009333	FW	6679	CACTGGACACTAAAAGTCTGGCCCTCACTACAGGGAAGTTTCAGAGCCTTCACGGCACAC	6738	69.3237	75.8624	86.4186				38.6215	77.1138	69.0217				0.254052	-0.0071053	0.0976219	0.114856	0.131429	125.586	133.551	134.218				92.2399	175.102	290.673				0.134021	-0.117647	-0.335592	-0.106406	0.235008	21098.3	19856.2	20603
7766	CUST_177_PI424986027	5042	6110	25446	40324	KSHV	NC_009333	FW	6709	CAGGGAAGTTTCAGAGCCTTCACGGCACACTACTCCCCCTCCTCAGACGACAAAACGCAC	6768	1237.99	1060.64	1085.7				1129.88	1039.53	1118.4				0.0396853	0.00873055	-0.0128897	0.0118421	0.0264253	1654.33	1520.29	1499.56				1471.56	1326.33	1616.02				0.0508448	0.0592767	-0.0324821	0.0258798	0.0507184	11764.6	13080.6	10355.3
7767	CUST_178_PI424986027	11126	17132	34676	38208	KSHV	NC_009333	FW	6739	TACTCCCCCTCCTCAGACGACAAAACGCACACGAATGCTCAGGTCTGTCACTAGAATTGG	6798	4814.63	4707.59	4556.69				5305.11	5263.93	5073.76				-0.0421314	-0.0485115	-0.04668	-0.0457743	0.00328508	6418.35	5499.36	6150.15				7039.5	6214.29	6597.1				-0.0401182	-0.053079	-0.0304674	-0.0412215	0.0113461	46453.6	42602.4	36006.9
7768	CUST_179_PI424986027	4831	5890	25574	31535	KSHV	NC_009333	FW	6769	ACGAATGCTCAGGTCTGTCACTAGAATTGGAGCACCTTTTGGAAAACGTGGCTGATGCTC	6828	23.987	24.0793	24.6033				37.1785	32.1698	33.3171				-0.190316	-0.125804	-0.131672	-0.149264	0.0356725	53.3544	41.085	69.7685				39.1712	100.392	46.2027				0.134204	-0.388014	0.178992	-0.0249394	0.315228	32898	36665.9	35177.4
7769	CUST_180_PI424986027	8841	12062	12777	24574	KSHV	NC_009333	FW	6829	TGACCACGTTGGGAGTGTGCACTAGCAGAAAACTGTCTCCAGAAGAGCATTTTTCCCTCC	6888	24.4487	23.6474	24.5058				34.82	34.1518	32.4079				-0.153573	-0.15963	-0.121381	-0.144861	0.020559	23.6062	23.29	24.1441				41.5264	35.1093	36.3946				-0.245297	-0.178253	-0.178225	-0.200591	0.0387161	30595.3	32865.1	31795.7
7770	CUST_181_PI424986027	13624	26271	36200	38585	KSHV	NC_009333	FW	6889	TGCATTTGGACATAACATGCAACAAGCACCGGAGCGTTAGGTTTAATTTTTACGGAAATT	6948	24.6197	24.234	24.721				32.3819	35.1921	35.7602				-0.11902	-0.16202	-0.160334	-0.147125	0.0243542	24.2463	23.3968	23.496				36.5685	38.3591	39.2802				-0.178461	-0.214713	-0.22318	-0.205451	0.0237543	35700.3	34076.8	32711.6
7771	CUST_182_PI424986027	2859	3399	5505	42732	KSHV	NC_009333	FW	6919	GGAGCGTTAGGTTTAATTTTTACGGAAATTGGGCCTTGGAGTTAAAGCTGTCACTAATAA	6978	25.8459	24.6314	25.4363				38.4291	37.9663	36.6892				-0.172268	-0.187908	-0.159084	-0.173086	0.0144296	36.9294	67.5104	77.303				81.9814	45.3747	48.5828				-0.346343	0.172557	0.201714	0.00930933	0.308349	39493.6	41606.6	42280
7772	CUST_183_PI424986027	4297	5213	33888	45098	KSHV	NC_009333	FW	6949	GGGCCTTGGAGTTAAAGCTGTCACTAATAAACGACGTTGAAATTTTCTTTAAACGTCTTA	7008	24.0812	23.7755	26.8505				37.3783	34.3472	36.7833				-0.190942	-0.159761	-0.136698	-0.162467	0.0272228	37.2644	27.6462	24.3039				37.1745	38.4342	50.2532				0.00104946	-0.143083	-0.315488	-0.152507	0.158479	36879.3	43054.3	33239.3
7773	CUST_184_PI424986027	8811	12041	12634	32554	KSHV	NC_009333	FW	6979	ACGACGTTGAAATTTTCTTTAAACGTCTTAGTAGCGTTTTTTATTGTATAGGATCGGGCA	7038	23.7197	23.6546	24.5335				34.331	33.9885	33.6985				-0.160577	-0.157416	-0.137852	-0.151949	0.0123097	23.2687	40.0496	28.383				37.6855	40.8912	40.0277				-0.209403	-0.00903125	-0.149303	-0.122579	0.102824	41.6365	41.4429	43.1684
7774	CUST_185_PI424986027	5274	6352	20814	44195	KSHV	NC_009333	FW	7069	GTTTCGTTGGGAAGCTGAGGGGTATCTCACCCGTACCTGGGCCGGACCTATATGTCTCAA	7128	24.3834	24.1561	26.3266				37.4284	32.1296	35.8935				-0.186106	-0.123878	-0.134622	-0.148202	0.0332625	77.3053	62.4409	108.114				45.854	46.2966	53.8209				0.226832	0.12992	0.30293	0.219894	0.0867134	101.66	105.081	81.6103
7775	CUST_186_PI424986027	8870	12174	14550	25467	KSHV	NC_009333	FW	7099	CCGTACCTGGGCCGGACCTATATGTCTCAAATCTGCCCTGCCTAGAATGCCTTCAGGAAG	7158	181.257	209.98	176.147				164.322	118.41	242.86				0.0425978	0.24879	-0.13948	0.0506358	0.19426	309.139	336.821	297.82				245.222	236.369	291.942				0.100595	0.15381	0.00865787	0.0876874	0.0734317	414.027	388.349	414.533
7776	CUST_187_PI424986027	13030	23266	29118	33890	KSHV	NC_009333	FW	7129	ATCTGCCCTGCCTAGAATGCCTTCAGGAAGTGTGTCTGACTCCCAACCAGGGCACCAGTC	7188	328.899	270.746	309.792				317.869	149.475	286.687				0.0148145	0.257994	0.0336627	0.102157	0.135288	449.711	429.377	409.111				427.856	332.12	443.517				0.0216366	0.111544	-0.0350693	0.0327036	0.0739304	568.956	561.961	540.954
7777	CUST_188_PI424986027	7051	9012	18824	36733	KSHV	NC_009333	FW	7173	AACCAGGGCACCAGTCTGCAGGCCATGCTCCCAGACACGGCCTGCAGTCACATATGTACC	7232	70.5726	62.4699	79.3923				39.9314	35.7385	40.9345				0.247321	0.242534	0.287689	0.259181	0.0248038	127.791	72.4848	84.2746				42.2851	43.5336	46.3959				0.480313	0.221423	0.259217	0.320318	0.139843	113.12	115.966	84.623
7778	CUST_189_PI424986027	2477	3010	5669	14783	KSHV	NC_009333	FW	7219	GTCACATATGTACCCCCGCATGCGGTGAGCCTGTCCGGGGCCTCTTTGAGAACGAGCTAA	7278	148.185	161.073	165.748				169.472	112.566	112.376				-0.0582915	0.155616	0.168776	0.0887001	0.127468	222.79	192.648	234.752				205.328	129.474	251.649				0.0354485	0.172581	-0.0301873	0.0592808	0.103464	252.387	240.267	258.805
7779	CUST_190_PI424986027	13973	28646	30151	32348	KSHV	NC_009333	FW	7249	CTGTCCGGGGCCTCTTTGAGAACGAGCTAAAACAGCTCGGGCTTCAAACCCCTGAGTCCA	7308	68.9965	76.3961	108.787				38.6764	93.1519	41.6513				0.251381	-0.0861203	0.416951	0.19407	0.256385	104.93	102.336	129.81				167.028	84.7943	106.131				-0.201888	0.0816631	0.0874672	-0.0109192	0.165409	143.075	117.746	128.973
7780	CUST_191_PI424986027	91	56	10256	32403	KSHV	NC_009333	FW	7266	GAGAACGAGCTAAAACAGCTCGGGCTTCAAACCCCTGAGTCCATACCTACTACCCCCTGT	7325	71.0553	23.7965	24.4604				43.5872	35.1807	34.6996				0.212237	-0.169791	-0.151861	-0.0364714	0.215575	119.899	29.7271	30.7752				46.0941	39.1017	39.2917				0.415172	-0.119043	-0.106101	0.0633426	0.304762	80.7085	57.7962	42.176
7781	CUST_192_PI424986027	4746	5664	32533	34889	KSHV	NC_009333	FW	7279	AACAGCTCGGGCTTCAAACCCCTGAGTCCATACCTACTACCCCCTGTCAGTCCCGGGTAA	7338	231.792	228.031	236.368				201.627	276.703	203.438				0.06055	-0.08402	0.0651561	0.0138954	0.0848285	351.584	339.043	342.29				371.236	471.38	173.534				-0.0236204	-0.143116	0.29501	0.0427579	0.22648	363.17	306.977	280.473
7782	CUST_193_PI424986027	13872	27968	32449	38854	KSHV	NC_009333	FW	7309	TACCTACTACCCCCTGTCAGTCCCGGGTAAGGCAAGATGATGAAATCAGACAGAGCTCTC	7368	151.335	155.812	159.203				79.7334	166.177	117.135				0.278298	-0.0279689	0.133264	0.127864	0.153205	219.046	250.893	258.159				227.026	284.055	297.365				-0.0155403	-0.053914	-0.0614023	-0.0436189	0.0246033	224.869	209.647	221.04
7783	CUST_194_PI424986027	14256	31138	36094	36913	KSHV	NC_009333	FW	7339	GGCAAGATGATGAAATCAGACAGAGCTCTCTAATGGCGGTAGGAGATCACCACATTTTCG	7398	24.1469	23.9759	24.7582				34.0586	35.257	36.5193				-0.149364	-0.16747	-0.168803	-0.161879	0.0108587	31.5169	73.4317	62.9331				39.1638	45.0457	66.1853				-0.0943416	0.212231	-0.0218819	0.0320024	0.160232	41.7016	42.7378	96.4873
7784	CUST_195_PI424986027	9609	13594	15730	40893	KSHV	NC_009333	FW	7369	TAATGGCGGTAGGAGATCACCACATTTTCGGAGAGGTGACCAGATCTGTCCTGGAAATCT	7428	24.5114	24.2989	25.6605				34.0909	33.1647	36.44				-0.14327	-0.13509	-0.152314	-0.143558	0.0086154	79.0875	39.5385	24.8229				50.46	37.2675	38.5767				0.195161	0.0256898	-0.191473	0.00979249	0.193807	43.2075	41.4803	44.4823
7785	CUST_196_PI424986027	9427	13137	35406	38023	KSHV	NC_009333	FW	7399	GAGAGGTGACCAGATCTGTCCTGGAAATCTCAAACCTGATCTATTGGAGCTCTGGCCACT	7458	23.5608	24.0145	24.8081				33.6565	35.1574	36.8463				-0.15488	-0.165544	-0.171801	-0.164075	0.00855574	23.139	34.475	23.8354				36.5984	40.0171	38.4018				-0.199118	-0.0647409	-0.207129	-0.156996	0.0799954	41.1071	42.4421	43.0195
7786	CUST_197_PI424986027	2042	2415	5401	5728	KSHV	NC_009333	FW	7429	CAAACCTGATCTATTGGAGCTCTGGCCACTCGGATGCCACCTGCGACGGAGACAGAGACT	7488	63.283	88.9342	88.2504				42.2991	42.8966	42.6743				0.174956	0.316646	0.31555	0.269051	0.08149	133.628	130.607	113.182				141.052	87.7836	169.024				-0.0234837	0.172552	-0.174171	-0.00836736	0.173855	176.666	153.06	176.088
7787	CUST_198_PI424986027	13189	23937	25349	39045	KSHV	NC_009333	FW	7484	AGACTGCTCTCACCTGGCCTCGCTGTTTACTCACGAGGCTGACATGCATAAAAGGCGCGT	7543	312.741	334.971	344.531				275.379	258.922	225.103				0.0552539	0.111838	0.184848	0.117313	0.0649701	349.69	345.96	361.839				392.78	276.768	293.357				-0.0504672	0.0969092	0.0911178	0.0458533	0.0834662	391.161	441.599	429.102
7788	CUST_199_PI424986027	8193	10885	19519	44636	KSHV	NC_009333	FW	7489	GCTCTCACCTGGCCTCGCTGTTTACTCACGAGGCTGACATGCATAAAAGGCGCGTCGACC	7548	275.998	307.372	231.744				214.581	246.236	274.928				0.109316	0.0963137	-0.0742106	0.0438065	0.102412	333.072	340.796	325				364.258	453.456	462.931				-0.0388705	-0.124041	-0.153633	-0.105515	0.059582	293.685	294.433	610.582
7789	CUST_200_PI424986027	9819	13999	31363	33967	KSHV	NC_009333	FW	7549	TGGCCGGATGCTTGGGCGAACGCGGCACGCCCAAACACTTTTTTGACTGCTTTCGCCCAG	7608	22.7884	24.4669	23.8043				51.2732	33.3642	34.4207				-0.352176	-0.134701	-0.160164	-0.21568	0.118892	23.2853	26.9649	23.1965				38.0692	39.6925	37.2388				-0.213491	-0.16791	-0.205573	-0.195658	0.0243544	45.2936	51.6181	42.2827
7790	CUST_201_PI424986027	11592	18272	20831	28656	KSHV	NC_009333	FW	7579	CCAAACACTTTTTTGACTGCTTTCGCCCAGACTCCCTAGAAACCCTTTTCTGTGGTGGTC	7638	84.0681	47.7328	24.5221				37.1507	50.1869	33.2474				0.354664	-0.0217727	-0.1322	0.0668969	0.255257	75.4498	80.912	42.1067				106.974	42.9081	85.3034				-0.15162	0.275473	-0.306615	-0.0609205	0.301457	118.232	95.9276	54.0899
7791	CUST_202_PI424986027	8099	10719	12907	28262	KSHV	NC_009333	FW	7609	ACTCCCTAGAAACCCTTTTCTGTGGTGGTCTTTTTAGCTCCGTGGAGGACACCATAGAAA	7668	24.0135	24.1901	23.7372				35.2346	34.4167	32.5903				-0.166513	-0.153132	-0.13766	-0.152435	0.0144393	20.0697	23.5468	23.2237				120.67	40.4333	36.8113				-0.779057	-0.234807	-0.20005	-0.404638	0.324722	41.4651	55.4716	75.243
7792	CUST_203_PI424986027	3276	3814	19553	23162	KSHV	NC_009333	FW	7639	TTTTTAGCTCCGTGGAGGACACCATAGAAAGTCTCCAAAAGGACTGCTCTTCTGCCTTCT	7698	25.3392	24.5597	23.6663				38.9023	32.0441	31.7338				-0.186182	-0.115525	-0.127393	-0.143034	0.0378362	24.3422	23.9847	23.2239				39.9083	34.867	36.6356				-0.214703	-0.16248	-0.197967	-0.191717	0.0266667	44.9494	72.7635	40.8967
7793	CUST_204_PI424986027	7877	10363	41116	42966	KSHV	NC_009333	FW	7669	GTCTCCAAAAGGACTGCTCTTCTGCCTTCTACCAACAGGTAAACTACACTACTGCACTGC	7728	215.858	237.066	238.567				217.717	197.154	120.896				-0.00372499	0.0800631	0.295199	0.123846	0.154197	216.608	189.055	193.904				232.559	194.916	322.416				-0.0308577	-0.0132591	-0.22083	-0.0883157	0.115098	250.917	247.744	284.261
7794	CUST_205_PI424986027	1415	1713	15681	38909	KSHV	NC_009333	FW	7699	ACCAACAGGTAAACTACACTACTGCACTGCAAAAACAGAACGAGTTTTACGTCCGACTCA	7758	24.9401	23.5503	22.7552				38.3909	32.7558	75.6963				-0.187329	-0.143291	-0.521994	-0.284205	0.207105	25.5787	40.9981	23.5655				33.7701	39.8451	38.6271				-0.120653	0.0123888	-0.214615	-0.107626	0.114061	43.7471	40.7835	35.2038
7795	CUST_206_PI424986027	3230	3874	19210	31692	KSHV	NC_009333	FW	7729	AAAAACAGAACGAGTTTTACGTCCGACTCAGCAAACTGCTGGCAGCTGGTCAGCTAAATT	7788	24.5966	24.8521	23.9303				38.0022	32.1016	33.6217				-0.188933	-0.111163	-0.147672	-0.149256	0.0389091	23.8384	28.9681	23.3193				36.0815	43.5489	37.8458				-0.180007	-0.177057	-0.210303	-0.189122	0.018402	43.2671	43.3235	42.5833
7796	CUST_207_PI424986027	1543	1959	15436	39924	KSHV	NC_009333	FW	7786	ATTTGGGCAAATGTTCCACTGAAAGTTGCCCATCCGAGGCCCGTAGGCAGCTGGTAGGTG	7845	24.9734	23.5843	24.5811				37.9785	32.839	36.4257				-0.18206	-0.143768	-0.170807	-0.165545	0.0196808	30.7172	34.5432	60.3055				123.571	39.7087	45.1181				-0.604536	-0.0605234	0.126007	-0.179684	0.379569	44.5192	77.2885	43.0458
7797	CUST_208_PI424986027	10872	16480	32564	44683	KSHV	NC_009333	FW	7849	ACAAACCAGAGGAAGTGCTGAGGGATGCAAAACACCGGCAAGAACTATACCTTCAGAAAG	7908	24.2652	24.6593	26.3786				33.0594	34.2987	36.5112				-0.134311	-0.143298	-0.141175	-0.139594	0.00469721	168.025	75.5992	107.641				119.151	44.9776	68.4222				0.149278	0.225521	0.196783	0.190527	0.0385043	83.1113	42.7182	74.5024
7798	CUST_209_PI424986027	5547	6710	8739	40492	KSHV	NC_009333	FW	7879	AACACCGGCAAGAACTATACCTTCAGAAAGTGGCACGCGACGGTTTTAAAAAACTCTCTG	7938	24.9972	24.2999	25.2945				37.4415	36.4409	37.4771				-0.175462	-0.175985	-0.17074	-0.174062	0.00288932	59.2285	35.9634	24.0163				139.633	42.4934	39.0369				-0.372458	-0.0724604	-0.21097	-0.21863	0.150145	58.9189	84.8971	43.7065
7799	CUST_210_PI424986027	9459	13256	24031	33837	KSHV	NC_009333	FW	7909	TGGCACGCGACGGTTTTAAAAAACTCTCTGATTGTATAAGACACCAGGGCCACATCCTGT	7968	24.6286	23.7086	24.7431				34.1633	31.7962	34.4256				-0.14212	-0.127469	-0.143428	-0.137672	0.00886072	76.2555	23.2863	26.6369				50.7643	37.6544	38.2861				0.176713	-0.208716	-0.157557	-0.0631866	0.209328	27.5175	41.5441	43.1096
7800	CUST_211_PI424986027	8325	11093	15297	35902	KSHV	NC_009333	FW	7939	ATTGTATAAGACACCAGGGCCACATCCTGTCTCAGACCCTGGGTCTAAGACTGTGGGGGT	7998	120.281	123.021	151.039				42.5054	39.5553	84.3981				0.451753	0.492776	0.252757	0.399095	0.128382	146.774	171.229	159.586				102.239	179.821	167.781				0.157034	-0.021263	-0.0217469	0.038008	0.10308	101.149	135.938	119.955
7801	CUST_212_PI424986027	5283	6358	13257	22517	KSHV	NC_009333	FW	7969	CTCAGACCCTGGGTCTAAGACTGTGGGGGTCTGTCATCTACAACGAGGCATCTGCCCTAC	8028	25.7891	27.5935	71.7303				37.8681	39.7753	51.3867				-0.166838	-0.158807	0.144853	-0.0602641	0.177682	89.8974	118.226	97.5032				48.1018	90.2175	49.4549				0.271586	0.117423	0.29481	0.227939	0.096412	71.2233	76.9814	141.938
7802	CUST_213_PI424986027	14350	32193	38385	41613	KSHV	NC_009333	FW	7999	CTGTCATCTACAACGAGGCATCTGCCCTACAAAACCACTTTTTACACAGAGCACAGTTCA	8058	23.7368	24.3581	25.2302				33.7191	36.1751	37.0132				-0.152453	-0.171765	-0.166436	-0.163551	0.00997376	23.2389	42.0646	38.7547				37.3517	54.0116	51.2593				-0.206094	-0.108571	-0.121448	-0.145371	0.0529805	57.9402	43.2402	44.2611
7803	CUST_214_PI424986027	2470	2922	15394	17898	KSHV	NC_009333	FW	8029	AAAACCACTTTTTACACAGAGCACAGTTCATATCCCTCCCCTGGCAGGACCTGACGGTCG	8088	670.717	690.512	649.452				760.978	694.521	652.941				-0.054833	-0.00251409	-0.00232628	-0.0198911	0.0302607	1232.33	1208.64	1054.37				1091.02	856.387	759.198				0.0528955	0.149628	0.142638	0.115054	0.053944	936.812	878.826	910.55
7804	CUST_215_PI424986027	4735	5740	12175	27235	KSHV	NC_009333	FW	8059	TATCCCTCCCCTGGCAGGACCTGACGGTCGACTGTCCAACGCGGTTTGAAAATTCTAAAT	8118	1160.7	1147.34	1138.07				924.475	1051.39	1134.18				0.0988258	0.0379264	0.00148622	0.0460795	0.0491793	1849.25	1944.46	1880.58				1595.8	1508.49	1380.11				0.0640162	0.110257	0.134379	0.102884	0.0357559	1284.94	1213.46	1229.64
7805	CUST_216_PI424986027	1467	1826	3418	26600	KSHV	NC_009333	FW	8089	ACTGTCCAACGCGGTTTGAAAATTCTAAATATATCAAAAATTCTCTGTACTGCCAGCGTC	8148	25.0745	24.4615	24.3675				38.3603	38.1238	32.2881				-0.18465	-0.192714	-0.122232	-0.166532	0.038576	24.1683	23.765	21.5641				35.1467	33.6782	75.7559				-0.162638	-0.151412	-0.545686	-0.286579	0.224464	43.9133	42.9314	42.7019
7806	CUST_217_PI424986027	10181	14819	17290	36844	KSHV	NC_009333	FW	8119	ATATCAAAAATTCTCTGTACTGCCAGCGTCTGGGGCGGGAACACGTAGAGATCCTGACAC	8178	84.3098	100.5	62.378				92.8658	59.4262	39.9268				-0.0419774	0.228188	0.193767	0.126659	0.147054	101.268	108.616	121.251				175.15	106.107	67.5309				-0.237939	0.0101506	0.254184	0.00879855	0.246064	127.691	133.055	93.2866
7807	CUST_218_PI424986027	3558	4244	26934	32635	KSHV	NC_009333	FW	8149	TGGGGCGGGAACACGTAGAGATCCTGACACTGGAGTTCTACAAACTTATCACGGGCCCGC	8208	73.2603	84.024	58.9899				43.2464	73.5407	39.5237				0.228918	0.0578757	0.17392	0.153571	0.087318	153.529	111.066	102.21				322.349	291.43	182.417				-0.322137	-0.418953	-0.251573	-0.330888	0.0840324	84.1882	115.144	70.1672
7808	CUST_219_PI424986027	6526	8190	24399	35931	KSHV	NC_009333	FW	8179	TGGAGTTCTACAAACTTATCACGGGCCCGCTGTCAAAGCGACATACTTTATTTCCCAGTC	8238	23.7335	24.6489	23.9357				36.0731	31.9757	35.1349				-0.181822	-0.113021	-0.166692	-0.153845	0.0361546	23.2911	24.2182	23.3097				34.762	36.0816	37.6876				-0.173913	-0.173144	-0.20866	-0.185239	0.0202872	41.4846	42.1232	42.8716
7809	CUST_220_PI424986027	10858	16466	17210	33355	KSHV	NC_009333	FW	8209	TGTCAAAGCGACATACTTTATTTCCCAGTCCTCCAAATGTGACGCTGGCTCAGTGCTTCG	8268	23.7538	35.0953	40.5065				32.7441	33.8937	36.8205				-0.139401	0.0151293	0.0414353	-0.027612	0.0977011	107.812	20.7728	70.5716				49.7562	117.793	44.4946				0.335818	-0.753625	0.200323	-0.0724945	0.593754	111.051	112.425	87.7025
7810	CUST_221_PI424986027	5248	6417	12543	39002	KSHV	NC_009333	FW	8239	CTCCAAATGTGACGCTGGCTCAGTGCTTCGAGGCTGCGGGCATGCTTCCCCATCAAAAGA	8298	76.9284	48.6601	77.543				44.7365	41.2917	42.1419				0.235424	0.0713103	0.264829	0.190521	0.104281	103.399	70.8997	85.7096				77.7969	43.8353	75.9116				0.123553	0.208821	0.0527213	0.128365	0.0781609	118.34	140.41	113.405
7811	CUST_222_PI424986027	7917	10401	18534	41727	KSHV	NC_009333	FW	8269	AGGCTGCGGGCATGCTTCCCCATCAAAAGATGATGGTATCAGAGATGATCTGGCCCAGCA	8328	63.2051	171.152	69.2302				39.0845	178.176	40.5781				0.208747	-0.017467	0.232004	0.141095	0.13781	105.955	206.6	117.275				134.621	199.238	236.844				-0.103991	0.0157573	-0.305256	-0.131163	0.162222	98.817	201.7	108.222
7812	CUST_223_PI424986027	12390	20850	30910	38874	KSHV	NC_009333	FW	8299	TGATGGTATCAGAGATGATCTGGCCCAGCATAGAGCCGAAGGACTGGATAGAGCCCAACT	8358	23.9218	64.7782	24.9526				32.2804	703.092	37.1099				-0.130146	-1.03558	-0.172375	-0.446035	0.511	33.0196	133.324	50.1301				38.2527	475.406	43.4904				-0.0638896	-0.552157	0.0617052	-0.184781	0.324296	65.2564	112.409	64.7781
7813	CUST_224_PI424986027	11514	18158	36792	42289	KSHV	NC_009333	FW	8329	TAGAGCCGAAGGACTGGATAGAGCCCAACTTCAACCAGTTCTATAGCTTTGAGAATCAAG	8388	23.6106	24.1777	25.5736				32.1156	35.4221	37.2337				-0.133609	-0.165859	-0.163145	-0.154204	0.017888	23.2027	23.4306	24.0963				37.3365	38.2989	39.8051				-0.206595	-0.213404	-0.217988	-0.212662	0.00573241	72.9978	68.2355	44.4631
7814	CUST_225_PI424986027	1193	1496	35024	38305	KSHV	NC_009333	FW	8359	TCAACCAGTTCTATAGCTTTGAGAATCAAGACATAAACCATCTGCAAAAGAGAGCTTGGG	8418	25.4229	24.8164	24.2808				38.7587	34.2817	36.0447				-0.183145	-0.140323	-0.171579	-0.165016	0.0221524	24.4246	34.7394	23.4457				36.0245	39.9228	38.1845				-0.168771	-0.0603992	-0.211824	-0.146998	0.0780253	44.4614	43.5673	49.2703
7815	CUST_226_PI424986027	2801	3366	3993	30470	KSHV	NC_009333	FW	8389	ACATAAACCATCTGCAAAAGAGAGCTTGGGAATATATCAGAGAGCTGGTATTATCGGTTT	8448	24.782	25.6358	23.8277				38.2602	38.3972	33.3606				-0.18861	-0.175452	-0.146151	-0.170071	0.0217351	23.9731	24.2607	23.2559				36.251	41.8505	36.9639				-0.179596	-0.236797	-0.201244	-0.205879	0.028881	43.5664	45.8509	57.107
7816	CUST_227_PI424986027	4139	4951	13232	14470	KSHV	NC_009333	FW	8419	AATATATCAGAGAGCTGGTATTATCGGTTTCTCTGTACAACAGAACTTGGGAGAGGGAGC	8478	58.5041	39.0888	23.8215				41.4866	35.8372	33.7533				0.149278	0.0377177	-0.151348	0.0118827	0.151969	32.2977	121.206	50.2281				71.524	80.7946	39.6145				-0.34528	0.176143	0.103093	-0.0220147	0.282329	71.6202	79.365	70.2967
7817	CUST_228_PI424986027	362	485	12384	20009	KSHV	NC_009333	FW	8449	CTCTGTACAACAGAACTTGGGAGAGGGAGCTAAAAATACTTCTCACGCCTCAGGGCTCAC	8508	26.1257	23.7747	29.7313				39.3527	34.2675	32.8909				-0.177907	-0.158768	-0.0438609	-0.126845	0.0725009	93.1309	39.6002	43.857				115.636	41.611	40.2241				-0.0939985	-0.0215113	0.0375526	-0.0259858	0.0658896	49.9032	41.7636	40.6935
7818	CUST_229_PI424986027	1231	1517	8729	35957	KSHV	NC_009333	FW	8569	CATCTGCGCCCTTGGTGTTGGTGGATAAAAAATATGGCTGGATATTTAAAGACCTGTACG	8628	63.1846	102.672	117.823				118.378	150.639	81.6973				-0.27266	-0.166485	0.159023	-0.0933743	0.224936	117.007	118.171	161.603				103.606	75.6288	49.484				0.0528261	0.193824	0.513984	0.253545	0.236308	166.017	194.675	174.781
7819	CUST_230_PI424986027	1434	1724	9606	11537	KSHV	NC_009333	FW	8609	GATATTTAAAGACCTGTACGCCCTTCTGTACCACCACCTGCAATTGAGCAACCACAATGA	8668	1289.63	1334.94	1308.64				1629.71	1619.63	1735.3				-0.101648	-0.0839524	-0.122552	-0.102717	0.0193222	1145.64	1154.81	1194.82				2407.07	1969.14	1871.43				-0.322442	-0.231767	-0.19487	-0.249693	0.0656476	1168.18	1051.47	1235.7
7820	CUST_231_PI424986027	4017	4788	6837	25929	KSHV	NC_009333	FW	8659	ACCACAATGACTCCCAGGTCTAGATTGGCCACCCTGGGGACTGTCATCCTGTTGGTCTGC	8718	724	622.63	741.357				705.424	742.234	719.828				0.0112884	-0.0763109	0.0127988	-0.0174079	0.0510171	1250.07	1150.01	1398				905.015	1008.58	1027.07				0.14028	0.056991	0.133907	0.110393	0.0463568	729.492	691.037	758.712
7821	CUST_232_PI424986027	12905	22681	27180	32409	KSHV	NC_009333	FW	8702	TCATCCTGTTGGTCTGCTTTTGCGCAGGCGCGGCGCACTCGAGGGGTGACACCTTTCAGA	8761	47.5737	105.506	54.65				34.5804	51.4971	37.9547				0.138537	0.311495	0.158325	0.202785	0.0946636	107.57	66.4253	57.7116				152.694	73.1957	67.1042				-0.152129	-0.0421519	-0.0654861	-0.086589	0.057946	120.981	107.853	90.6281
7822	CUST_233_PI424986027	8942	12238	30494	34591	KSHV	NC_009333	FW	8779	CCCCCAGGATCTTCCTCTAAGGCCCCCACCAAACCTGGTGAGGAAGCATCTGGTCCTAAG	8838	447.854	455.526	461.84				485.822	499.84	478.03				-0.0353402	-0.0403182	-0.0149639	-0.0302074	0.0134339	622.842	525.331	595.972				647.963	595.053	1028.46				-0.0171725	-0.0541222	-0.236963	-0.102753	0.117689	520.448	473.216	554.181
7823	CUST_234_PI424986027	6767	8541	29374	32666	KSHV	NC_009333	FW	8809	AAACCTGGTGAGGAAGCATCTGGTCCTAAGAGTGTGGACTTTTACCAGTTCAGAGTGTGT	8868	44.9848	23.6638	24.2781				38.4515	32.7673	34.7247				0.0681528	-0.141355	-0.155424	-0.0762088	0.125218	51.7721	40.327	33.3291				87.1274	77.3561	39.7576				-0.226059	-0.282899	-0.0765967	-0.195185	0.10656	96.9864	134.639	105.702
7824	CUST_235_PI424986027	6663	8466	18012	42963	KSHV	NC_009333	FW	8839	AGTGTGGACTTTTACCAGTTCAGAGTGTGTAGTGCATCGATCACCGGGGAGCTTTTTCGG	8898	49.1838	24.3558	26.0115				39.002	32.6309	37.5094				0.100734	-0.127027	-0.158974	-0.0617558	0.141624	51.6622	23.532	24.344				41.8471	40.8047	40.0964				0.091508	-0.239052	-0.216713	-0.121419	0.184738	155.587	175.582	111.842
7825	CUST_236_PI424986027	483	562	17659	26448	KSHV	NC_009333	FW	8869	AGTGCATCGATCACCGGGGAGCTTTTTCGGTTCAACCTGGAGCAGACGTGCCCAGACACC	8928	25.8423	23.8269	24.0634				38.9079	32.498	38.387				-0.177708	-0.13479	-0.202828	-0.171775	0.034405	44.7541	43.8481	57.5801				78.9617	91.9496	42.3582				-0.246584	-0.321599	0.133334	-0.144949	0.243902	135.265	225.133	219.139
7826	CUST_237_PI424986027	9244	12787	14576	22229	KSHV	NC_009333	FW	8899	TTCAACCTGGAGCAGACGTGCCCAGACACCAAAGACAAGTACCACCAAGAAGGAATTTTA	8958	23.5505	28.8452	23.6311				33.8649	33.9203	31.6672				-0.157749	-0.0703872	-0.127126	-0.118421	0.0443268	47.0992	86.2418	26.3482				48.7448	44.4825	37.5069				-0.0149149	0.287528	-0.153361	0.0397509	0.225471	86.3957	93.2564	127.437
7827	CUST_238_PI424986027	1270	1629	17031	41966	KSHV	NC_009333	FW	8989	ATCTTTAAGGTGCGGCGCTATAGGAAAATTGCCACCTCTGTCACGGTCTACAGGGGCTTG	9048	98.1685	88.1948	81.2681				44.4453	37.6987	41.6454				0.344146	0.369117	0.290353	0.334539	0.0402513	159.454	189.749	156.677				95.9292	94.2385	113.063				0.220686	0.303951	0.141682	0.222106	0.0811437	139.656	146.49	135.084
7828	CUST_239_PI424986027	11379	17732	27022	40961	KSHV	NC_009333	FW	9019	GCCACCTCTGTCACGGTCTACAGGGGCTTGACAGAGTCCGCCATCACCAACAAGTATGAA	9078	155.833	115.993	131.951				192.841	204.857	159.472				-0.09254	-0.247017	-0.0822721	-0.14061	0.0922943	317.935	316.029	298.754				159.078	187.73	194.459				0.30073	0.226194	0.186484	0.237803	0.0580005	314.62	237.415	269.943
7829	CUST_240_PI424986027	13384	24806	25324	27939	KSHV	NC_009333	FW	9049	ACAGAGTCCGCCATCACCAACAAGTATGAACTCCCGAGACCCGTGCCACTCTATGAGATA	9108	283.991	285.422	303.383				317.776	320.817	338.051				-0.0488161	-0.0507706	-0.0469915	-0.0488594	0.00188992	458.692	425.438	441.323				484.664	459.773	555.635				-0.0239195	-0.0337067	-0.100033	-0.0525529	0.0414087	391.862	362.702	302.45
7830	CUST_241_PI424986027	11575	18328	36191	37783	KSHV	NC_009333	FW	9079	CTCCCGAGACCCGTGCCACTCTATGAGATAAGCCACATGGACAGCACCTATCAGTGCTTT	9138	224.973	238.758	197.605				263.305	298.342	231.022				-0.0683286	-0.0967571	-0.067856	-0.0776473	0.0165513	386.45	444.594	392.907				588.393	452.668	683.613				-0.182574	-0.00781552	-0.24052	-0.143637	0.12114	281.556	293.909	309.759
7831	CUST_242_PI424986027	6597	8417	25161	38958	KSHV	NC_009333	FW	9109	AGCCACATGGACAGCACCTATCAGTGCTTTAGTTCCATGAAGGTAAATGTCAACGGGGTA	9168	58.9259	50.472	25.0065				39.5345	34.2082	37.1743				0.173329	0.16892	-0.172189	0.0566866	0.198225	52.4241	28.119	23.9441				37.1494	36.8622	38.637				0.149579	-0.117581	-0.207805	-0.0586021	0.185849	42.0618	52.1127	63.7301
7832	CUST_243_PI424986027	14174	30333	43582	44209	KSHV	NC_009333	FW	9139	AGTTCCATGAAGGTAAATGTCAACGGGGTAGAAAACACATTTACTGACAGAGACGATGTT	9198	23.9641	25.7923	26.8348				33.1953	36.6251	36.2235				-0.141516	-0.152288	-0.130292	-0.141365	0.0109989	23.3359	24.4194	30.774				37.9901	41.2273	78.8556				-0.211646	-0.227451	-0.408648	-0.282582	0.109463	42.5009	45.3349	606.548
7833	CUST_244_PI424986027	74	132	13414	17842	KSHV	NC_009333	FW	9169	GAAAACACATTTACTGACAGAGACGATGTTAACACCACAGTATTCCTCCAACCAGTAGAG	9228	25.9306	24.0544	27.1604				38.7274	34.1288	33.0973				-0.174206	-0.151927	-0.0858568	-0.13733	0.0459479	39.5734	41.4178	23.5332				38.3787	43.6858	40.837				0.0133133	-0.0231534	-0.239374	-0.0830713	0.136584	45.0813	42.335	55.9318
7834	CUST_245_PI424986027	8216	10911	33854	40430	KSHV	NC_009333	FW	9199	AACACCACAGTATTCCTCCAACCAGTAGAGGGGCTTACGGATAACATTCAAAGGTACTTT	9258	23.6082	24.4099	24.7465				34.8129	35.2587	36.6106				-0.168677	-0.1597	-0.170093	-0.166156	0.0056364	88.7588	71.7744	73.2218				43.3352	54.0462	46.5539				0.31137	0.123205	0.196685	0.21042	0.0948318	83.1946	54.2752	43.9614
7835	CUST_246_PI424986027	816	929	12640	24678	KSHV	NC_009333	FW	9229	GGGCTTACGGATAACATTCAAAGGTACTTTAGCCAGCCGGTCATCTACGCGGAACCCGGC	9288	26.5055	23.7785	38.8527				39.4983	34.1677	34.1999				-0.173243	-0.157431	0.0553966	-0.0917591	0.127686	55.9949	57.3292	40.1849				47.4421	48.5729	56.1669				0.0719846	0.0719813	-0.145418	-0.000483873	0.125516	74.8078	64.4119	91.0125
7836	CUST_247_PI424986027	158	195	25009	42195	KSHV	NC_009333	FW	9259	AGCCAGCCGGTCATCTACGCGGAACCCGGCTGGTTTCCCGGCATATACAGAGTTAGGACC	9318	25.5051	24.2288	25.7892				38.4157	32.6285	37.6267				-0.177882	-0.129265	-0.164058	-0.157069	0.0250506	27.9191	23.8604	24.2448				34.9807	36.6574	39.6921				-0.0979282	-0.186484	-0.214086	-0.166166	0.060686	61.5322	41.2662	44.319
7837	CUST_248_PI424986027	9849	14203	36441	41300	KSHV	NC_009333	FW	9349	GCCAGGTCTGCTGAACCATACAATTACTTTGTCACGTCACTGGGTGACACGGTGGAAGTC	9408	24.1306	23.9886	25.0997				33.8338	35.3252	36.3743				-0.146783	-0.168081	-0.161126	-0.158663	0.0108603	34.3853	33.4961	60.6227				36.4034	40.1475	46.7113				-0.02477	-0.078665	0.113213	0.00325949	0.0989625	92.5597	87.4325	77.9281
7838	CUST_249_PI424986027	2592	3075	25934	37856	KSHV	NC_009333	FW	9379	GTCACGTCACTGGGTGACACGGTGGAAGTCTCCCCTTTTTGCTATAACGAATCCTCATGC	9438	130.064	97.9323	101.617				45.5399	73.7062	42.6776				0.455766	0.123422	0.376768	0.318652	0.173627	120.651	60.9854	142.697				78.5339	128.825	172.857				0.186473	-0.324773	-0.0832722	-0.0738572	0.255753	200.065	166.823	228.631
7839	CUST_250_PI424986027	4229	5004	18520	32566	KSHV	NC_009333	FW	9409	TCCCCTTTTTGCTATAACGAATCCTCATGCAGCACAACCCCCAGCAACAAAAATGGCCTT	9468	111.248	148.098	155.982				162.468	161.59	71.2722				-0.164475	-0.0378675	0.340156	0.0459377	0.262546	239.168	230.749	213.526				316.5	143.361	112.432				-0.121671	0.206711	0.278562	0.121201	0.213379	378.549	318.075	298.99
7840	CUST_251_PI424986027	6379	8002	16694	29051	KSHV	NC_009333	FW	9439	AGCACAACCCCCAGCAACAAAAATGGCCTTAGCGTCCAAGTAGTTCTCAACCACACTGTG	9498	99.165	75.8239	73.9004				131.673	101.189	47.0579				-0.123139	-0.125327	0.196014	-0.0174837	0.184898	173.921	176.65	155.542				244.656	353.512	352.675				-0.148204	-0.301291	-0.355528	-0.268341	0.107518	116.747	166.356	123.873
7841	CUST_252_PI424986027	1517	1769	12498	37226	KSHV	NC_009333	FW	9469	AGCGTCCAAGTAGTTCTCAACCACACTGTGGTCACGTACTCTGACAGAGGAACCAGTCCC	9528	25.8343	24.2252	24.602				39.4882	34.1633	35.3523				-0.18427	-0.149293	-0.157447	-0.16367	0.0183006	24.7505	23.5018	50.022				38.4747	33.3133	101.617				-0.191591	-0.151517	-0.307805	-0.216971	0.0811764	45.4301	41.6432	48.1195
7842	CUST_253_PI424986027	7134	9079	20585	25126	KSHV	NC_009333	FW	9499	GTCACGTACTCTGACAGAGGAACCAGTCCCACTCCCCAAAACAGGATCTTTGTGGAAACG	9558	308.528	349.786	378.654				489.382	400.422	384.561				-0.200354	-0.0587148	-0.0067236	-0.0885974	0.100214	524.383	495.347	539.71				415.687	585.565	574.651				0.100882	-0.0726654	-0.0272438	0.000324328	0.0899983	613.938	574.737	606.434
7843	CUST_254_PI424986027	383	411	31230	44219	KSHV	NC_009333	FW	9529	ACTCCCCAAAACAGGATCTTTGTGGAAACGGGAGCGTACACGCTTTCGTGGGCCTCCGAG	9588	40.5403	23.9563	26.9627				41.6735	33.8086	37.5018				-0.0119732	-0.149608	-0.143288	-0.101623	0.0777034	181.511	72.3108	61.8165				406.976	147.055	46.121				-0.350665	-0.308277	0.127206	-0.177245	0.264513	46.3481	61.2475	720.382
7844	CUST_255_PI424986027	914	1077	5965	27999	KSHV	NC_009333	FW	9537	AAACAGGATCTTTGTGGAAACGGGAGCGTACACGCTTTCGTGGGCCTCCGAGAGCAAGAC	9596	25.749	38.486	23.8811				39.1007	39.3757	32.7693				-0.181425	-0.00992462	-0.137413	-0.109587	0.0890717	73.9533	46.3208	48.0478				94.1757	37.5213	41.442				-0.104981	0.0914985	0.0642333	0.0169168	0.106443	96.471	77.7708	67.8288
7845	CUST_256_PI424986027	8040	10588	19685	34994	KSHV	NC_009333	FW	9619	CTGTGGAAAACCTTCCCGCGCTCCATCCAGACTACCCACGAGGACAGCTTCCACTTTGTG	9678	238.982	211.021	227.546				158.471	235.86	140.509				0.178416	-0.0483276	0.209366	0.113151	0.140699	292.069	256.843	276.379				285.475	261.074	275.035				0.00991633	-0.00709556	0.00211692	0.00164589	0.00851572	303.802	288.433	325.594
7846	CUST_257_PI424986027	24	107	11245	15522	KSHV	NC_009333	FW	9649	ACTACCCACGAGGACAGCTTCCACTTTGTGGCCAACGAGATCACGGCCACCTTCACGGCT	9708	25.5238	23.6717	23.5894				38.4231	34.8495	32.8188				-0.177647	-0.167967	-0.143404	-0.163006	0.017652	118.668	72.9517	103.07				88.7961	68.8107	131.063				0.12594	0.0253792	-0.104345	0.0156579	0.11545	84.2321	66.9532	82.9861
7847	CUST_258_PI424986027	9320	13035	24829	40049	KSHV	NC_009333	FW	9679	GCCAACGAGATCACGGCCACCTTCACGGCTCCTCTAACGCCAGTGGCCAACTTTACCGAC	9738	134.317	122.043	168.023				77.2519	65.2492	87.3948				0.240221	0.271936	0.283884	0.265347	0.0225648	175.339	127.986	152.737				209.722	177.95	184.067				-0.0777655	-0.143135	-0.0810318	-0.100644	0.0368345	219.509	160.153	83750.9
7848	CUST_259_PI424986027	14112	29787	30798	45017	KSHV	NC_009333	FW	9709	CCTCTAACGCCAGTGGCCAACTTTACCGACACGTACTCTTGTCTGACCTCGGATATCAAC	9768	23.8703	24.1327	26.6897				33.2275	33.9293	36.6235				-0.14364	-0.147968	-0.137417	-0.143008	0.00530381	39.5398	23.9842	52.6547				40.3314	37.3678	47.2499				-0.00860915	-0.192572	0.0470362	-0.0513817	0.1254	93.9657	60.1143	105.445
7849	CUST_260_PI424986027	4646	5598	34145	34874	KSHV	NC_009333	FW	9739	ACGTACTCTTGTCTGACCTCGGATATCAACACCACGCTAAACGCCAGCAAGGCCAAACTG	9798	24.9138	23.7964	24.4959				38.1281	34.446	35.6852				-0.184805	-0.160628	-0.163394	-0.169609	0.0132327	24.0443	21.8252	61.9929				40.1817	61.7688	112.901				-0.223017	-0.451811	-0.260355	-0.311728	0.122744	83.7678	51.2399	42.4099
7850	CUST_261_PI424986027	5058	6206	6552	32524	KSHV	NC_009333	FW	9799	GCGAGCACTCACGTCCCTAACGGGACGGTCCAGTACTTCCACACAACAGGCGGACTCTAT	9858	32.3241	28.677	28.6553				37.8315	37.6953	34.5979				-0.0683266	-0.118755	-0.0818448	-0.089642	0.0261025	49.4636	26.697	57.5874				44.9464	33.6594	42.9513				0.0415903	-0.100643	0.127351	0.0227662	0.115157	45.2615	58.7338	42.082
7851	CUST_262_PI424986027	813	1012	15298	18671	KSHV	NC_009333	FW	9829	CAGTACTTCCACACAACAGGCGGACTCTATTTGGTCTGGCAGCCCATGTCCGCGATTAAC	9888	86.8695	19.7557	45.8004				44.9114	452.865	71.2872				0.286511	-1.36027	-0.192142	-0.421969	0.847108	104.552	105.674	71.5561				122.577	53.3361	44.9207				-0.0690759	0.296947	0.2022	0.143357	0.189974	117.96	157.471	105.595
7852	CUST_263_PI424986027	7430	9561	38523	41346	KSHV	NC_009333	FW	10009	GGCGGGGGGTCCACGGACAACCTGTCTTACACGCAGCTGCAGTTTGCCTACGACAAACTG	10068	89.2397	87.5515	48.1778				41.7464	81.1266	92.8567				0.32994	0.0330998	-0.284967	0.0260242	0.307514	118.428	80.41	117.635				187.111	137.768	106.429				-0.198647	-0.233839	0.0434766	-0.12967	0.150978	265.695	96.3267	87.2651
7853	CUST_264_PI424986027	7247	9244	10981	42444	KSHV	NC_009333	FW	10039	ACGCAGCTGCAGTTTGCCTACGACAAACTGCGGGATGGCATTAATCAGGTGTTAGAAGAA	10098	24.0834	23.8279	26.0204				36.0046	35.1757	37.8104				-0.17464	-0.169156	-0.162297	-0.168698	0.00618404	23.5276	23.4309	24.4516				38.7505	34.2135	39.757				-0.2167	-0.164409	-0.211106	-0.197405	0.0287121	42.5385	41.1752	44.4014
7854	CUST_265_PI424986027	835	1121	39561	41798	KSHV	NC_009333	FW	10069	CGGGATGGCATTAATCAGGTGTTAGAAGAACTCTCCAGGGCATGGTGTCGCGAGCAGGTC	10128	58.7061	25.4653	91.8831				42.2151	37.159	42.1185				0.143216	-0.164116	0.338763	0.105954	0.253501	134.393	125.482	175.264				280.552	60.7268	76.2991				-0.319637	0.3152	0.361173	0.118912	0.38049	133.919	101.698	142.873
7855	CUST_266_PI424986027	6051	7577	16748	17771	KSHV	NC_009333	FW	10099	CTCTCCAGGGCATGGTGTCGCGAGCAGGTCAGGGACAACCTAATGTGGTACGAGCTCAGT	10158	74.2476	58.6232	76.6498				41.4726	36.0836	37.0967				0.252921	0.210759	0.315175	0.259618	0.0525293	81.8856	135.873	92.8909				165.996	133.54	114.733				-0.306891	0.0075231	-0.0917168	-0.130361	0.16073	127.837	148.27	111.722
7856	CUST_267_PI424986027	2088	2526	18473	33229	KSHV	NC_009333	FW	10129	AGGGACAACCTAATGTGGTACGAGCTCAGTAAAATCAACCCCACCAGCGTTATGACAGCC	10188	25.3182	23.7726	43.0856				38.9985	32.4406	36.421				-0.187614	-0.135012	0.0729806	-0.0832153	0.137803	63.0226	22.5162	72.3444				93.7853	132.286	45.7699				-0.172638	-0.769019	0.198825	-0.247611	0.488259	116.208	112.22	129.712
7857	CUST_268_PI424986027	12127	19923	21867	32555	KSHV	NC_009333	FW	10159	AAAATCAACCCCACCAGCGTTATGACAGCCATCTACGGTCGACCTGTATCCGCCAAGTTC	10218	84.6051	30.7677	76.9518				63.7827	42.3789	47.1207				0.122694	-0.139055	0.213007	0.0655487	0.182855	68.8076	78.4772	194.711				106.451	43.7429	256.432				-0.189511	0.253836	-0.119582	-0.018419	0.238358	150.272	180.427	156.921
7858	CUST_269_PI424986027	10683	16014	21302	35386	KSHV	NC_009333	FW	10189	ATCTACGGTCGACCTGTATCCGCCAAGTTCGTAGGAGACGCCATTTCCGTGACCGAGTGC	10248	28.7073	23.6144	24.4964				33.5825	31.666	35.8623				-0.0681208	-0.127416	-0.165536	-0.120358	0.0490896	42.9036	31.4666	58.335				83.3118	39.0787	43.8017				-0.288212	-0.0940897	0.124438	-0.0859545	0.206446	109.15	141.449	100.025
7859	CUST_270_PI424986027	1510	1765	35470	44639	KSHV	NC_009333	FW	10219	GTAGGAGACGCCATTTCCGTGACCGAGTGCATTAACGTGGACCAGAGCTCCGTAAACATC	10278	25.7065	24.5189	27.1575				39.3557	35.9104	36.9786				-0.184964	-0.16572	-0.134061	-0.161581	0.0257027	50.4112	78.7	120.09				42.4468	45.7817	109.51				0.0746825	0.235282	0.0400535	0.116673	0.104168	106.392	118.431	176.351
7860	CUST_271_PI424986027	9461	13259	17972	29523	KSHV	NC_009333	FW	10249	ATTAACGTGGACCAGAGCTCCGTAAACATCCACAAGAGCCTCAGAACCAATAGTAAGGAC	10308	24.8072	23.6164	24.0739				33.9825	32.2406	33.4622				-0.136676	-0.13519	-0.143007	-0.138291	0.0041511	68.8589	23.2172	23.5574				101.481	36.2055	37.1051				-0.168426	-0.192965	-0.197305	-0.186232	0.0155724	56.0511	80.8431	64.5615
7861	CUST_272_PI424986027	9581	13560	27865	32982	KSHV	NC_009333	FW	10279	CACAAGAGCCTCAGAACCAATAGTAAGGACGTGTGTTACGCGCGCCCCCTGGTGACGTTT	10338	91.5378	116.569	54.3555				38.8118	70.7657	36.3608				0.372636	0.216759	0.174611	0.254669	0.104314	189.9	168.443	173.285				171.788	183.167	149.992				0.043532	-0.0363935	0.062691	0.0232765	0.0525562	190.297	231.598	164.526
7862	CUST_273_PI424986027	909	1074	19347	32628	KSHV	NC_009333	FW	10309	GTGTGTTACGCGCGCCCCCTGGTGACGTTTAAGTTTTTGAACAGTTCCAACCTATTCACC	10368	245.834	241.299	202.975				263.553	290.44	208.355				-0.0302265	-0.0804997	-0.011361	-0.0406957	0.0357386	320.548	307.108	322.11				422.152	409.285	339.099				-0.119576	-0.124735	-0.0223227	-0.0888778	0.0576962	350.585	312.632	323.72
7863	CUST_274_PI424986027	3304	4000	5132	6150	KSHV	NC_009333	FW	10339	AAGTTTTTGAACAGTTCCAACCTATTCACCGGCCAGCTGGGCGCGCGCAATGAGATAATA	10398	24.517	24.1	23.9408				37.6881	37.3486	36.9736				-0.186737	-0.190258	-0.188754	-0.188583	0.00176694	23.4922	23.5205	30.9697				32.6029	34.6446	36.2617				-0.142333	-0.168189	-0.0685108	-0.126344	0.051727	68.2476	66.5327	81.6927
7864	CUST_275_PI424986027	3700	4419	4763	17172	KSHV	NC_009333	FW	10369	GGCCAGCTGGGCGCGCGCAATGAGATAATACTGACCAACAACCAGGTGGAAACCTGCAAA	10428	27.4335	82.6872	33.8069				38.3823	42.4992	33.6737				-0.14585	0.289057	0.00171516	0.0483076	0.221165	58.3781	55.8347	53.5551				106.999	40.977	40.4574				-0.263128	0.134364	0.121802	-0.00232057	0.225953	84.3275	91.8184	79.8536
7865	CUST_276_PI424986027	1601	1990	14494	14639	KSHV	NC_009333	FW	10399	CTGACCAACAACCAGGTGGAAACCTGCAAAGACACCTGCGAACACTACTTCATCACCCGC	10458	24.9227	23.5394	23.8511				38.2602	33.1265	33.7197				-0.186152	-0.14838	-0.150375	-0.161636	0.0212552	24.0763	51.8039	37.4638				34.7319	41.4914	37.7954				-0.159139	0.0964046	-0.00382654	-0.0221868	0.128757	90.6534	45.8928	106.627
7866	CUST_277_PI424986027	1485	1837	9381	22315	KSHV	NC_009333	FW	10429	GACACCTGCGAACACTACTTCATCACCCGCAACGAGACTCTGGTGTATAAGGACTACGCG	10488	39.189	50.1379	55.7082				40.699	38.6404	86.2743				-0.0164195	0.113125	-0.189962	-0.0310856	0.152075	86.5735	73.9647	83.1799				91.6781	166.992	68.865				-0.0248804	-0.353672	0.0820197	-0.0988443	0.227068	60.5437	112.891	93.9095
7867	CUST_278_PI424986027	12496	21233	23287	43911	KSHV	NC_009333	FW	10519	TCCACCCTGAACACTTTTATCGCCCTGAATCTATCCTTTATTCAAAACATAGACTTCAAG	10578	35.3992	27.3086	30.2512				33.4935	32.3247	37.5491				0.0240323	-0.0732345	-0.0938569	-0.0476864	0.0629603	22.5814	23.432	64.5539				51.8876	40.3844	111.4				-0.361313	-0.236404	-0.236963	-0.278227	0.0719557	46.3299	78.3598	45.2955
7868	CUST_279_PI424986027	3112	3715	15815	38104	KSHV	NC_009333	FW	10549	CTATCCTTTATTCAAAACATAGACTTCAAGGCCATCGAGCTGTACAGCAGTGCAGAGAAA	10608	24.9187	24.3204	24.9288				38.5449	33.0993	36.9514				-0.189441	-0.133848	-0.170929	-0.16474	0.0283086	24.1032	23.743	24.0033				37.5061	34.1927	38.4982				-0.192026	-0.158397	-0.205169	-0.185198	0.0241222	43.918	41.5164	43.1171
7869	CUST_280_PI424986027	6367	8078	19538	38041	KSHV	NC_009333	FW	10579	GCCATCGAGCTGTACAGCAGTGCAGAGAAACGACTCGCGAGTAGCGTGTTTGACCTGGAG	10638	70.3175	24.0767	24.3678				40.5299	33.2753	36.1744				0.239287	-0.140525	-0.171586	-0.0242744	0.228779	23.307	23.4986	54.6459				32.5917	39.8275	43.625				-0.145621	-0.229142	0.0978228	-0.0923135	0.169876	54.843	94.2579	57.3221
7870	CUST_281_PI424986027	9824	14089	18363	33358	KSHV	NC_009333	FW	10609	CGACTCGCGAGTAGCGTGTTTGACCTGGAGACGATGTTCAGGGAGTACAACTACTACACA	10668	23.8666	24.5093	24.0114				33.6958	32.2618	34.5717				-0.149785	-0.119358	-0.158303	-0.142482	0.0204736	23.3898	23.9068	23.3285				38.9138	34.5822	37.3027				-0.221077	-0.160331	-0.203853	-0.195087	0.0313075	74.885	72.5761	105.603
7871	CUST_282_PI424986027	3357	3946	24338	24769	KSHV	NC_009333	FW	10639	ACGATGTTCAGGGAGTACAACTACTACACACATCGTCTCGCGGGTTTGCGCGAGGATCTG	10698	24.3689	23.9583	23.8158				37.7455	32.2934	32.1032				-0.190029	-0.129658	-0.129683	-0.14979	0.0348479	23.6887	23.5399	21.6792				34.8571	36.5704	66.5605				-0.16775	-0.191326	-0.487173	-0.282083	0.178004	42.8164	84.4395	80.3502
7872	CUST_283_PI424986027	5870	7276	23274	25881	KSHV	NC_009333	FW	10669	CATCGTCTCGCGGGTTTGCGCGAGGATCTGGACAACACCATAGATATGAACAAGGAGCGC	10728	23.9871	23.9399	23.7165				36.5463	31.9466	32.0693				-0.182866	-0.125302	-0.131039	-0.146402	0.0317084	23.4225	23.4165	23.2412				36.6799	38.6209	36.7078				-0.194794	-0.2173	-0.198499	-0.203531	0.0120673	136.291	112.873	109.839
7873	CUST_284_PI424986027	9745	13834	16607	31461	KSHV	NC_009333	FW	10699	GACAACACCATAGATATGAACAAGGAGCGCTTCGTAAGGGACTTGTCGGAGATAGTGGCG	10758	23.8566	23.6457	24.5957				33.7845	32.7007	34.0575				-0.151109	-0.140805	-0.141353	-0.144422	0.00579763	39.8045	45.9669	38.9728				42.389	40.0919	40.6041				-0.027321	0.0593876	-0.0178084	0.00475272	0.0475536	149.948	162.545	98.0727
7874	CUST_285_PI424986027	12941	22926	31298	40833	KSHV	NC_009333	FW	10729	TTCGTAAGGGACTTGTCGGAGATAGTGGCGGACCTGGGTGGCATCGGAAAAACGGTGGTG	10788	112.235	132.661	150.664				130.901	84.5387	124.688				-0.0668124	0.195687	0.0821836	0.0703528	0.131649	224.99	279.901	287.495				299.204	199.746	287.221				-0.123804	0.146524	0.000412746	0.00771107	0.135312	247.02	306.022	290.672
7875	CUST_286_PI424986027	11433	17880	18678	21161	KSHV	NC_009333	FW	10759	GACCTGGGTGGCATCGGAAAAACGGTGGTGAACGTGGCCAGCAGCGTGGTCACTCTATGT	10818	101.222	55.4275	68.4306				119.552	69.9454	51.2449				-0.0722809	-0.101034	0.125599	-0.0159051	0.123387	242.7	157.133	151.196				164.735	280.92	338.279				0.168284	-0.252314	-0.349736	-0.144589	0.275299	278.589	250.698	244.344
7876	CUST_287_PI424986027	7971	10526	24780	35292	KSHV	NC_009333	FW	10789	AACGTGGCCAGCAGCGTGGTCACTCTATGTGGCTCATTGGTTACCGGATTCATAAATTTT	10848	37.5397	52.1639	44.6917				52.2136	34.8083	38.3107				-0.143292	0.175688	0.0669069	0.0331007	0.162155	41.4707	43.391	59.3117				76.2254	40.7512	44.7047				-0.264359	0.0272597	0.122787	-0.0381039	0.20168	198.903	237.943	238.842
7877	CUST_288_PI424986027	11660	18620	25879	29886	KSHV	NC_009333	FW	10819	GGCTCATTGGTTACCGGATTCATAAATTTTATTAAACACCCCCTAGGTGGCATGCTGATG	10878	22.5878	33.4455	23.6587				75.6896	33.4445	32.9089				-0.525162	1.25958e-05	-0.143323	-0.222824	0.271463	52.1026	23.2728	35.0692				39.5945	36.6934	39.6006				0.119224	-0.19774	-0.052776	-0.0437639	0.158674	246.842	250.191	235.308
7878	CUST_289_PI424986027	7627	9971	28484	38230	KSHV	NC_009333	FW	10849	ATTAAACACCCCCTAGGTGGCATGCTGATGATCATTATCGTTATAGCAATCATCCTGATC	10908	23.6728	24.5701	24.2534				35.3621	33.075	35.9123				-0.174289	-0.129093	-0.17047	-0.15795	0.0250643	23.2838	24.2204	23.5039				34.725	37.0675	38.4213				-0.173589	-0.184812	-0.213433	-0.190611	0.0205456	88.6933	72.6686	131.504
7879	CUST_290_PI424986027	2862	3401	3582	23969	KSHV	NC_009333	FW	10879	ATCATTATCGTTATAGCAATCATCCTGATCATTTTTATGCTCAGTCGCCGCACCAATACC	10938	24.7203	24.4849	23.4906				37.4025	38.0618	54.8381				-0.179847	-0.191591	-0.368189	-0.246542	0.105513	47.2968	31.953	38.5574				84.485	34.9703	43.9453				-0.251948	-0.0391883	-0.0568045	-0.11598	0.11808	110.19	92.9726	108.978
7880	CUST_291_PI424986027	7831	10231	10653	28661	KSHV	NC_009333	FW	10909	ATTTTTATGCTCAGTCGCCGCACCAATACCATAGCCCAGGCGCCGGTGAAGATGATCTAC	10968	44.5912	47.8507	32.5952				37.7479	37.9112	34.5598				0.0723564	0.10112	-0.0254181	0.0493529	0.0663315	117.804	81.8816	46.8562				86.3562	42.5997	41.4648				0.134866	0.28378	0.053088	0.157245	0.116963	168.278	180.618	125.138
7881	CUST_292_PI424986027	4426	5292	19002	36581	KSHV	NC_009333	FW	10999	GGCGGAGCCCCAACACGGGAGGAAATCAAAAACATCCTGCTGGGAATGCACCAGCTACAA	11058	24.0919	23.5828	24.5135				37.4858	31.9127	36.2117				-0.191995	-0.131369	-0.169444	-0.164269	0.0306428	23.5434	23.1708	56.0191				33.9933	36.8293	43.6666				-0.159523	-0.201253	0.108187	-0.0841964	0.16791	105.582	165.234	111.805
7882	CUST_293_PI424986027	13014	23229	30125	43188	KSHV	NC_009333	FW	11029	AACATCCTGCTGGGAATGCACCAGCTACAACAAGAGGAGAGGCAGAAGGCGGATGATCTG	11088	24.0219	23.927	26.3772				32.3197	33.4216	36.2437				-0.12886	-0.14514	-0.138004	-0.137335	0.00816068	34.644	92.1348	69.0309				45.6156	45.8083	94.3261				-0.119486	0.30348	-0.135588	0.0161353	0.248978	147.951	125.457	525.94
7883	CUST_294_PI424986027	7596	9949	31510	42821	KSHV	NC_009333	FW	11119	ACCGCAAACGGCCTTCGTCAGCGTCTGAGAGGATATAAACCTCTGACTCAATCGCTAGAC	11178	24.1389	23.6928	25.4634				35.3264	33.4562	36.5933				-0.165381	-0.14986	-0.157484	-0.157575	0.007761	36.0886	50.6126	47.4035				35.4811	42.2299	50.4038				0.00737235	0.0786385	-0.0266531	0.0197859	0.0537322	95.4862	126.075	99.7978
7884	CUST_295_PI424986027	5381	6510	6544	35859	KSHV	NC_009333	FW	11149	GGATATAAACCTCTGACTCAATCGCTAGACATCAGTCCGGAAACGGGGGAGTGACAGTGG	11208	81.3461	88.855	71.7166				70.8831	66.5093	84.3705				0.0597943	0.1258	-0.0705707	0.0383411	0.0999275	82.337	158.671	95.2857				256.347	332.471	60.7751				-0.493234	-0.321255	0.195302	-0.206396	0.35835	224.24	161.342	143.165
7885	CUST_296_PI424986027	5348	6488	17264	23699	KSHV	NC_009333	FW	11179	ATCAGTCCGGAAACGGGGGAGTGACAGTGGATTCGAGGTTATTGTTTGATGTAAATTTAG	11238	23.9023	24.2401	23.9167				36.8755	32.9582	31.9482				-0.188298	-0.13343	-0.125747	-0.149158	0.0341128	57.9369	50.3529	73.5312				155.729	151.039	46.0808				-0.429415	-0.477064	0.202952	-0.234509	0.3796	124.602	146.766	203.885
7886	CUST_297_PI424986027	7663	9913	36735	43022	KSHV	NC_009333	FW	11209	ATTCGAGGTTATTGTTTGATGTAAATTTAGGAAACACGGCCCGCCTCTGAAGCACCACAT	11268	141.862	157.033	1225.38				98.1496	137.328	483.44				0.159977	0.0582342	0.403929	0.20738	0.177656	213.022	207.655	224.389				95.7449	88.3602	148.983				0.347309	0.371086	0.177866	0.298753	0.105365	252.249	252.678	717.998
7887	CUST_298_PI424986027	7175	9195	14286	18471	KSHV	NC_009333	FW	11239	GAAACACGGCCCGCCTCTGAAGCACCACATACAGACTGCAGTTATCAACCCTACTCGTTG	11298	533.409	578.743	582.397				546.47	626.718	640.223				-0.0105063	-0.0345864	-0.0411124	-0.0287351	0.0161203	833.903	791.484	771.705				1422.41	1479.07	938.304				-0.231909	-0.271547	-0.0848923	-0.196116	0.0983405	609.22	568.875	573.809
7888	CUST_299_PI424986027	9043	12423	15825	26167	KSHV	NC_009333	FW	11269	ACAGACTGCAGTTATCAACCCTACTCGTTGCACACAGACACAAATTACCGTCCGCAGATC	11328	23.9362	24.0052	24.0046				34.5991	33.4099	32.2355				-0.160009	-0.14357	-0.128041	-0.143873	0.0159863	23.6858	44.4776	23.4033				34.2377	38.7933	38.4772				-0.160018	0.0593854	-0.215927	-0.10552	0.145522	83.1245	126.771	383.499
7889	CUST_300_PI424986027	2855	3312	19201	35381	KSHV	NC_009333	FW	11299	CACACAGACACAAATTACCGTCCGCAGATCATGGATTTTTTCAATCCATTTATCGACCCA	11358	24.2329	24.2945	24.6176				76.0575	32.3797	35.9115				-0.496736	-0.124766	-0.163987	-0.26183	0.204378	25.1404	23.5211	71.8721				67.4991	40.395	45.2284				-0.428926	-0.23487	0.201149	-0.154216	0.322688	73.1982	110.811	138.865
7890	CUST_301_PI424986027	9318	13033	15721	35006	KSHV	NC_009333	FW	11329	ATGGATTTTTTCAATCCATTTATCGACCCAACTCGCGGAGGCCCGAGAAACACTGTGAGG	11388	23.6288	24.5698	24.0191				34.0016	33.2304	34.7989				-0.158058	-0.131134	-0.161009	-0.150067	0.0164624	64.1225	51.3911	59.5666				41.4413	75.1498	153.102				0.189577	-0.16504	-0.409978	-0.12848	0.301445	96.8052	92.3532	113.345
7891	CUST_302_PI424986027	5817	7150	9864	20109	KSHV	NC_009333	FW	11389	CAACCCACGCCGTCACAGTCGCCAACTGTCCCCTCGGAGACAAGAGTATGCAGGCTTATA	11448	635.003	773.655	725.999				715.612	731.87	773.326				-0.0519021	0.0241132	-0.0274266	-0.0184052	0.0388023	964.943	1159.68	1038.19				1088.05	1617.64	1313.66				-0.0521454	-0.144543	-0.102206	-0.0996314	0.0462524	595.956	767.732	716.091
7892	CUST_303_PI424986027	10928	16562	20492	33282	KSHV	NC_009333	FW	11407	TCGCCAACTGTCCCCTCGGAGACAAGAGTATGCAGGCTTATACCGGCCTGTTTCCAAACC	11466	41.294	46.9924	87.3185				35.11	39.6655	39.436				0.0704554	0.0736151	0.345214	0.163095	0.157727	95.0728	101.619	111.465				49.5938	123.27	47.2555				0.282629	-0.0838819	0.372686	0.190478	0.241831	198.737	195.606	212.901
7893	CUST_304_PI424986027	214	223	7747	40494	KSHV	NC_009333	FW	11508	ACCCACCTACTTCCAGGGCCCCAAGCGGGGAGAAGTATTCGCGGGAGAGACTGGGTCTAT	11567	77.2656	23.9825	27.6943				43.8084	36.5944	37.812				0.246429	-0.18352	-0.13524	-0.0241104	0.235534	247.458	111.864	123.739				305.933	118.165	56.5813				-0.092125	-0.0237975	0.339835	0.0746376	0.232195	74.449	136.005	103.242
7894	CUST_305_PI424986027	12598	21505	23270	23722	KSHV	NC_009333	FW	11539	GAAGTATTCGCGGGAGAGACTGGGTCTATCTGGAAAACAAGGCGCGGACAGGCACGCAAT	11598	24.7988	23.8154	24.5472				31.8558	31.8604	32.2203				-0.108758	-0.126393	-0.118127	-0.117759	0.00882325	167.399	83.3104	72.9397				196.674	46.5238	93.4283				-0.0699939	0.253024	-0.107515	0.0251718	0.198215	183.4	165.56	141.082
7895	CUST_306_PI424986027	10558	15759	24454	32444	KSHV	NC_009333	FW	11569	TGGAAAACAAGGCGCGGACAGGCACGCAATGCTCCTATGTCGCACCTCATATTCCACGTA	11628	23.5998	23.6819	23.7148				32.8743	31.801	33.7921				-0.143947	-0.128024	-0.153795	-0.141922	0.0130041	137.877	23.2627	39.6407				46.9412	37.4959	40.6813				0.467936	-0.207324	-0.0112534	0.0831195	0.347381	156.085	153.385	161.349
7896	CUST_307_PI424986027	12352	20707	25284	37567	KSHV	NC_009333	FW	11599	GCTCCTATGTCGCACCTCATATTCCACGTATACGACATCGTGGAGACCACCTACACGGCC	11658	23.6142	23.7313	24.6936				31.7138	32.0117	35.4021				-0.128075	-0.129988	-0.156445	-0.138169	0.0158562	23.2029	45.4168	75.6462				37.1794	42.3652	46.9391				-0.204761	0.0302073	0.207253	0.0108997	0.206684	154.879	195.461	181.203
7897	CUST_308_PI424986027	1505	1847	30237	43681	KSHV	NC_009333	FW	11629	TACGACATCGTGGAGACCACCTACACGGCCGACCGCTGCGAGGACGTGCCATTTAGCTTC	11688	32.6666	23.7013	25.9619				58.6857	33.0513	36.2123				-0.254428	-0.144417	-0.144519	-0.181122	0.0634856	41.2881	41.4451	94.3703				40.7979	41.0544	51.8951				0.00518709	0.00411316	0.259709	0.0896698	0.147259	146.852	157.91	188.242
7898	CUST_309_PI424986027	4623	5580	26217	31144	KSHV	NC_009333	FW	11644	ACCACCTACACGGCCGACCGCTGCGAGGACGTGCCATTTAGCTTCCAGACTGATATCATT	11703	24.3471	23.792	23.9895				37.5177	32.2554	33.8349				-0.187789	-0.132172	-0.149344	-0.156435	0.0284783	22.2458	23.3114	53.6772				61.0735	36.7078	76.3151				-0.438606	-0.19719	-0.15282	-0.262872	0.153798	100.945	148.595	170.045
7899	CUST_310_PI424986027	14403	32881	39704	44674	KSHV	NC_009333	FW	11659	GACCGCTGCGAGGACGTGCCATTTAGCTTCCAGACTGATATCATTCCCAGCGGCACCGTC	11718	23.9175	25.3949	66.3945				34.0294	36.4633	40.7061				-0.153137	-0.157109	0.212472	-0.0325914	0.212241	62.3235	44.0198	60.496				44.1785	42.3121	63.0139				0.149441	0.0171835	-0.0177101	0.0496381	0.0881751	230.426	187.911	199.628
7900	CUST_311_PI424986027	3470	4103	24499	35146	KSHV	NC_009333	FW	11689	CAGACTGATATCATTCCCAGCGGCACCGTCCTCAAGCTGCTCGGCAGAACACTAGATGGC	11748	131.13	127.571	173.943				119.781	125.947	137.382				0.0393162	0.00556242	0.102475	0.0491179	0.0491942	337.928	330.512	412.398				199.76	147.666	311.908				0.228316	0.349907	0.121291	0.233171	0.114386	344.258	351.954	361.166
7901	CUST_312_PI424986027	2334	2755	26960	28356	KSHV	NC_009333	FW	11719	CTCAAGCTGCTCGGCAGAACACTAGATGGCGCCAGTGTCTGCGTGAACGTTTTCAGGCAG	11778	24.674	24.3783	23.6398				38.0952	32.9728	32.4544				-0.188631	-0.131153	-0.13763	-0.152471	0.0314826	57.3564	64.2534	28.5594				40.0054	66.2927	38.2636				0.156464	-0.0135693	-0.127037	0.0052859	0.142688	146.86	58.9617	117.352
7902	CUST_313_PI424986027	2648	3189	25067	27508	KSHV	NC_009333	FW	11744	ATGGCGCCAGTGTCTGCGTGAACGTTTTCAGGCAGCGCTGCTACTTCTACACACTAGCAC	11803	24.6857	24.234	23.6314				38.0846	32.1231	32.2371				-0.188305	-0.122391	-0.134867	-0.148521	0.0350139	50.8092	84.0666	102.046				40.1455	47.7833	46.5038				0.102305	0.245348	0.341306	0.229653	0.120271	158.952	179.085	153.683
7903	CUST_314_PI424986027	9589	13570	30823	44399	KSHV	NC_009333	FW	11749	GCCAGTGTCTGCGTGAACGTTTTCAGGCAGCGCTGCTACTTCTACACACTAGCACCCCAG	11808	23.3728	64.7519	24.9681				46.4556	37.1592	87.5266				-0.298327	0.241186	-0.544754	-0.200632	0.401975	409.243	454.692	361.624				51.9956	97.4645	91.544				0.896014	0.668871	0.596627	0.720504	0.15623	397.331	383.42	270.135
7904	CUST_315_PI424986027	6738	8520	11467	29904	KSHV	NC_009333	FW	11779	CGCTGCTACTTCTACACACTAGCACCCCAGGGGGTAAACCTGACCCACGTCCTCCAGCAG	11838	702.572	92.2221	86.0615				356.483	69.7175	129.665				0.294651	0.121493	-0.178015	0.0793766	0.239131	162.888	175.829	162.797				130.1	88.8223	50.0944				0.0976119	0.296569	0.511856	0.302012	0.207176	334.092	290.744	326.59
7905	CUST_316_PI424986027	4653	5603	22626	40616	KSHV	NC_009333	FW	11899	AAAATCTTGCGCGCGTACGACACACAACAATATGCTGTGCAAAAAATAACCCTGTCATCC	11958	25.1121	24.2523	24.821				38.0384	32.4605	36.393				-0.180338	-0.126603	-0.166199	-0.157713	0.0278547	24.0647	23.9055	23.8243				41.2555	36.239	39.7146				-0.234101	-0.180677	-0.22193	-0.212236	0.0280001	130.439	152.593	100.316
7906	CUST_317_PI424986027	2945	3532	10530	43698	KSHV	NC_009333	FW	11929	TATGCTGTGCAAAAAATAACCCTGTCATCCAGTCCGATGATGCGAACGCTTAGCGACCGC	11988	29.9417	24.4252	26.5818				38.9242	35.5924	36.1424				-0.113943	-0.163518	-0.133434	-0.136965	0.0249754	23.8697	23.0409	59.799				35.8291	50.5819	44.5599				-0.176389	-0.341495	0.12775	-0.130045	0.238031	101.368	110.54	231.869
7907	CUST_318_PI424986027	624	819	10602	32458	KSHV	NC_009333	FW	11959	AGTCCGATGATGCGAACGCTTAGCGACCGCCTAACAACCTGTGGGTGCGAGGTGTTTGAG	12018	25.7943	23.9236	23.9914				39.0069	35.2231	33.8873				-0.179617	-0.168	-0.149981	-0.165866	0.0149328	46.3237	33.3961	49.657				40.1835	40.8274	42.8693				0.061755	-0.0872555	0.0638345	0.012778	0.0866378	162.525	127.977	186.627
7908	CUST_319_PI424986027	1283	1551	25210	33666	KSHV	NC_009333	FW	11989	CTAACAACCTGTGGGTGCGAGGTGTTTGAGTCCAATGTGGACGCCATTAGGCGCTTCGTG	12048	24.9645	125.848	24.7454				38.4181	106.733	34.2208				-0.187213	0.0715462	-0.140796	-0.0854877	0.137961	27.6378	65.1995	34.7639				34.7164	43.5127	39.9295				-0.0990322	0.175628	-0.0601653	0.00547683	0.148631	170.381	288.978	128.84
7909	CUST_320_PI424986027	13868	27788	30284	34786	KSHV	NC_009333	FW	12019	TCCAATGTGGACGCCATTAGGCGCTTCGTGCTGGACCACGGGTTCTCGACATTCGGGTGG	12078	24.2281	24.2238	24.5498				32.5373	33.8612	35.6707				-0.128062	-0.145459	-0.162264	-0.145262	0.0171019	25.3951	78.0778	67.9173				39.3206	44.9477	59.5049				-0.189871	0.23982	0.0574273	0.0357923	0.215661	175.007	160.36	131.942
7910	CUST_321_PI424986027	10807	16325	25397	28384	KSHV	NC_009333	FW	12109	CAGGCCAGAGACTCTTGGACGGAACTGGAGTTTGACTGCAGCTGGGAGGACCTAAAGTTT	12168	24.3448	23.8296	24.2982				32.9502	32.0421	32.6479				-0.131451	-0.128605	-0.12828	-0.129445	0.00174443	37.5223	50.1198	40.9316				62.0902	43.0402	42.5582				-0.218733	0.0661343	-0.0169244	-0.0565077	0.146501	128.71	168.003	134.291
7911	CUST_322_PI424986027	6323	7872	8611	39580	KSHV	NC_009333	FW	12139	TTTGACTGCAGCTGGGAGGACCTAAAGTTTATCCCGGAGAGGACGGAGTGGCCCCCATAC	12198	23.9239	47.229	61.59				36.264	38.8874	40.3059				-0.180644	0.0844001	0.184142	0.0292993	0.188532	97.6039	116.353	124.358				45.9057	113.948	49.672				0.327601	0.00907162	0.398561	0.245078	0.207444	185.262	205.372	179.192
7912	CUST_323_PI424986027	10900	16603	26230	37364	KSHV	NC_009333	FW	12229	GGCGAGAAGGGTTTTCCCAACGCGACTCAAGACGAGGACATGATTATACAAATCTCGTGT	12288	23.7118	23.6325	24.2012				32.8389	31.9816	35.8395				-0.141424	-0.13139	-0.170525	-0.14778	0.020327	23.3528	23.1808	26.1776				35.6803	36.8982	38.6218				-0.184089	-0.201877	-0.168903	-0.184956	0.0165043	264.598	265.951	222.917
7913	CUST_324_PI424986027	12271	20413	32063	35160	KSHV	NC_009333	FW	12259	GACGAGGACATGATTATACAAATCTCGTGTGTTTTACACACAGTCGGCAACGATAAACCG	12318	24.2671	24.4439	24.7721				32.5199	34.5673	35.0208				-0.127133	-0.150495	-0.150363	-0.142664	0.0134503	23.9098	23.9566	26.9531				35.7366	37.6273	38.3958				-0.174537	-0.196078	-0.153675	-0.174764	0.0212023	135.433	118.88	151.133
7914	CUST_325_PI424986027	577	795	26457	27205	KSHV	NC_009333	FW	12349	TGCGACCCCCTTCCTGGGGTGGAGGTCTTTGAGTTTCCTTCGGAGTACGACATGCTGGCC	12408	209.12	237.315	206.119				190.084	245.385	225.351				0.0414502	-0.0145219	-0.0387409	-0.00393753	0.04113	233.315	218.923	253.688				300.291	204.777	207.054				-0.109601	0.0290115	0.0882173	0.00254265	0.101531	528.019	541.583	510.609
7915	CUST_326_PI424986027	2995	3478	18408	19605	KSHV	NC_009333	FW	12379	GAGTTTCCTTCGGAGTACGACATGCTGGCCGCCTTCCTCAGCATGCTCCGCGATTACAAT	12438	671.918	622.501	661.649				855.807	753.597	737.641				-0.10506	-0.0829992	-0.0472174	-0.0784255	0.0291912	938.679	919.306	849.641				1036.13	988.723	876.498				-0.0428978	-0.0316146	-0.0135153	-0.0293426	0.0148224	958.263	1775.94	975.098
7916	CUST_327_PI424986027	3152	3655	11927	39887	KSHV	NC_009333	FW	12409	GCCTTCCTCAGCATGCTCCGCGATTACAATGTGGAGTTTATAACGGGGTACAACATAGCA	12468	76.3595	82.6559	101.88				127.399	78.8609	43.4592				-0.222303	0.020412	0.370009	0.0560395	0.297759	174.674	86.1058	100.988				204.929	140.812	159.59				-0.0693757	-0.213607	-0.198736	-0.160573	0.0793286	418.167	461.089	377.558
7917	CUST_328_PI424986027	14066	29424	40894	41491	KSHV	NC_009333	FW	12439	GTGGAGTTTATAACGGGGTACAACATAGCAAACTTTGACCTTCCATACATCATAGCCCGG	12498	24.4728	24.482	25.8512				33.571	61.0808	36.8872				-0.137281	-0.397058	-0.154395	-0.229578	0.145294	24.0939	26.351	24.8618				37.2867	39.0573	38.8594				-0.189647	-0.170906	-0.193964	-0.184839	0.0122581	362.673	289.277	188.354
7918	CUST_329_PI424986027	11928	19263	22066	22483	KSHV	NC_009333	FW	12469	AACTTTGACCTTCCATACATCATAGCCCGGGCAACTCAGGTGTACGACTTCAAGCTGCAG	12528	23.6108	23.2691	23.6467				31.8993	36.8881	31.6933				-0.130671	-0.200108	-0.127197	-0.152658	0.041129	33.2181	23.1983	33.6006				39.5745	37.0663	38.9969				-0.0760405	-0.203523	-0.0646834	-0.114749	0.0770903	378.377	366.076	311.316
7919	CUST_330_PI424986027	4975	5984	34975	38062	KSHV	NC_009333	FW	12499	GCAACTCAGGTGTACGACTTCAAGCTGCAGGACTTCACCAAAATAAAAACTGGGTCCGTG	12558	25.576	24.6594	24.2492				37.2614	35.2624	35.8501				-0.163426	-0.155328	-0.169793	-0.162849	0.00724964	55.4876	23.3265	50.0062				40.0869	37.4868	43.4292				0.141193	-0.206029	0.0612422	-0.00119791	0.181838	278.38	272.289	308.487
7920	CUST_331_PI424986027	9552	13437	20061	28798	KSHV	NC_009333	FW	12529	GACTTCACCAAAATAAAAACTGGGTCCGTGTTTGAGGTCCACCAACCCAGAGGCGGTTCC	12588	24.1465	64.4036	23.8145				34.0438	35.315	32.7116				-0.149184	0.260952	-0.13786	-0.00869743	0.233592	59.5054	52.2955	79.2423				39.3514	141.825	105.242				0.179597	-0.433287	-0.123231	-0.125641	0.306449	239.762	256.328	276.139
7921	CUST_332_PI424986027	8182	10786	34635	35774	KSHV	NC_009333	FW	12559	TTTGAGGTCCACCAACCCAGAGGCGGTTCCGATGGGGGCAACTTCATGAGGTCCCAGTCA	12618	29.5872	24.0536	35.534				70.2209	35.0185	36.6635				-0.375363	-0.163117	-0.0135893	-0.184023	0.18179	72.6439	76.9493	108.147				49.0641	93.8217	48.2864				0.170435	-0.0860984	0.350189	0.144842	0.219267	332.905	210.307	305.211
7922	CUST_333_PI424986027	11032	16847	39820	44579	KSHV	NC_009333	FW	12589	GATGGGGGCAACTTCATGAGGTCCCAGTCAAAGGTCAAAATATCGGGGATCGTCCCCATA	12648	48.4954	24.9046	42.8438				35.8806	36.9924	39.3319				0.130841	-0.171833	0.0371431	-0.00128299	0.154952	77.9536	65.2965	81.2083				42.5447	45.4309	156.694				0.262991	0.157538	-0.285452	0.0450258	0.291019	392.308	298.669	334.816
7923	CUST_334_PI424986027	14358	32325	37244	40012	KSHV	NC_009333	FW	12619	AAGGTCAAAATATCGGGGATCGTCCCCATAGACATGTACCAGGTTTGCAGGGAAAAGCTG	12678	24.0686	24.9633	24.5928				38.0186	36.3481	36.4091				-0.198545	-0.163179	-0.170402	-0.177375	0.0186856	23.7096	50.5191	23.6855				37.5284	56.9647	39.0019				-0.199436	-0.05215	-0.216603	-0.156063	0.0903996	306.852	276.466	306.194
7924	CUST_335_PI424986027	7923	10405	36451	41856	KSHV	NC_009333	FW	12649	GACATGTACCAGGTTTGCAGGGAAAAGCTGAGTCTGTCAGACTACAAGCTGGACACAGTG	12708	40.498	24.1186	25.6358				37.1762	35.3128	37.5577				0.0371691	-0.165579	-0.165851	-0.098087	0.117135	21.8256	23.4084	24.1503				57.0237	38.1744	39.5453				-0.417089	-0.2124	-0.214171	-0.28122	0.11767	368.403	348.197	251.427
7925	CUST_336_PI424986027	5346	6487	22818	24685	KSHV	NC_009333	FW	12679	AGTCTGTCAGACTACAAGCTGGACACAGTGGCTAAGCAATGCCTCGGTCGACAAAAAGAT	12738	23.9062	23.7144	23.8039				36.8996	31.822	32.0742				-0.188511	-0.127715	-0.129508	-0.148578	0.0345946	33.2394	22.8836	76.7241				36.5059	41.7472	44.1424				-0.0407104	-0.261103	0.240075	-0.0205793	0.251195	253.493	214.512	228.483
7926	CUST_337_PI424986027	13862	27769	30474	32582	KSHV	NC_009333	FW	12709	GCTAAGCAATGCCTCGGTCGACAAAAAGATGACATCTCATACAAGGACATACCCCCGCTT	12768	23.6582	23.7553	24.2324				32.3295	33.2414	34.6444				-0.135618	-0.145919	-0.155237	-0.145591	0.00981365	23.2222	23.1981	36.8116				37.2358	36.9269	40.3601				-0.205058	-0.201891	-0.0399673	-0.148972	0.0944142	334.079	373.099	302.727
7927	CUST_338_PI424986027	10733	16159	28719	31321	KSHV	NC_009333	FW	12799	GTGGGAAACTACTGTGTTATTGACTCGGTCCTGGTTATGGATCTTCTGCTACGGTTTCAG	12858	289.342	289.57	302.529				192.128	138.679	222.874				0.17782	0.319743	0.132707	0.21009	0.0976042	302.12	241.993	237.212				348.503	288.797	184.018				-0.0620266	-0.0767898	0.110276	-0.00951344	0.104003	697.005	704.974	769.242
7928	CUST_339_PI424986027	7503	9701	27018	44335	KSHV	NC_009333	FW	12853	TTTCAGACCCACGTTGAGATCTCGGAAATAGCCAAGCTGGCCAAGATCCCCACCCGTAGG	12912	64.8021	106.282	69.6276				138.891	38.0409	40.9764				-0.331085	0.446209	0.230247	0.115124	0.401231	123.803	75.2541	99.2305				100.474	46.1616	51.0323				0.0906769	0.212249	0.2888	0.197242	0.0999104	347.687	365.687	382.881
7929	CUST_340_PI424986027	9836	14014	18087	21150	KSHV	NC_009333	FW	12889	CTGGCCAAGATCCCCACCCGTAGGGTACTGACGGACGGCCAACAGATCAGGGTATTTTCC	12948	45.3788	53.9563	69.1762				36.473	35.5998	44.8002				0.094882	0.180595	0.188677	0.154718	0.0519766	94.5798	100.005	67.937				50.319	115.382	46.9019				0.274067	-0.0621174	0.160916	0.124288	0.171059	364.993	419.066	378.216
7930	CUST_341_PI424986027	11891	19300	22900	38348	KSHV	NC_009333	FW	12919	ACGGACGGCCAACAGATCAGGGTATTTTCCTGCCTCTTGGAGGCTGCTGCCACGGAAGGT	12978	975.838	730.241	1047.31				996.285	945.695	1052.06				-0.00900591	-0.112285	-0.0019636	-0.0410849	0.0617617	1774.43	1368.93	2082.73				1071.53	968.633	1148.72				0.219058	0.150221	0.258418	0.209232	0.0547636	1613.19	1236.4	1632.7
7931	CUST_342_PI424986027	4856	5824	7938	20466	KSHV	NC_009333	FW	12943	TTTTCCTGCCTCTTGGAGGCTGCTGCCACGGAAGGTTACATTCTCCCCGTCCCAAAAGGA	13002	2767.02	2692.97	2714.77				2814.44	2614.64	3360.22				-0.00737939	0.0128194	-0.092634	-0.0290646	0.0559714	5454.78	5421.22	5209.48				3931.78	3545.83	3404.93				0.142188	0.184379	0.184686	0.170418	0.0244479	3722.61	3863.38	3064.44
7932	CUST_343_PI424986027	12022	19588	41129	41292	KSHV	NC_009333	FW	12949	TGCCTCTTGGAGGCTGCTGCCACGGAAGGTTACATTCTCCCCGTCCCAAAAGGAGACGCG	13008	1079.93	1018.51	1034.81				989.236	960.201	1150.25				0.0380951	0.0256016	-0.0459341	0.00592087	0.0453401	1685.04	1769.45	1834.21				1220.09	1355.76	1245.43				0.140218	0.115658	0.16813	0.141336	0.0262541	1191.03	1200.82	1215.36
7933	CUST_344_PI424986027	12710	22061	34211	39470	KSHV	NC_009333	FW	12979	TACATTCTCCCCGTCCCAAAAGGAGACGCGGTTAGCGGGTATCAGGGGGCCACTGTAATA	13038	152.949	165.974	213.506				76.2387	241.457	154.942				0.302371	-0.1628	0.139239	0.0929369	0.236017	209.471	245.874	221.251				180.957	178.634	305.174				0.0635499	0.138748	-0.139663	0.0208784	0.144027	503.35	533.214	493.429
7934	CUST_345_PI424986027	6400	8018	31973	34168	KSHV	NC_009333	FW	13009	GTTAGCGGGTATCAGGGGGCCACTGTAATAAGCCCCTCTCCGGGATTCTATGACGACCCC	13068	869.327	869.845	912.733				851.574	941.848	1029.76				0.00896092	-0.0345393	-0.0523916	-0.02599	0.0315571	1174.02	1159.2	1153.61				1136.47	996.099	1304.69				0.0141175	0.0658552	-0.053448	0.00884159	0.0598264	1176.56	1143.57	1230.47
7935	CUST_346_PI424986027	4900	5935	29675	39243	KSHV	NC_009333	FW	13039	AGCCCCTCTCCGGGATTCTATGACGACCCCGTACTCGTGGTGGATTTTGCCAGCTTGTAC	13098	23630.1	27706.9	23478				28194.3	30405	26760.9				-0.0766958	-0.0403568	-0.0568401	-0.0579642	0.0181956	30183.5	34309.4	32379.9				35887.3	38223.3	34754.3				-0.0751722	-0.0469147	-0.0307327	-0.0509399	0.0224916	25787.1	28549	27078.2
7936	CUST_347_PI424986027	4637	5591	25747	34998	KSHV	NC_009333	FW	13069	GTACTCGTGGTGGATTTTGCCAGCTTGTACCCCAGTATCATCCAAGCGCACAACTTGTGC	13128	40.4591	24.2195	23.8586				74.5957	32.199	34.986				-0.265697	-0.123676	-0.16625	-0.185208	0.0728838	46.0848	23.4293	56.8744				84.647	39.0587	43.395				-0.264054	-0.221958	0.117477	-0.122845	0.209187	550.241	646.66	606.428
7937	CUST_348_PI424986027	13493	25354	42594	44698	KSHV	NC_009333	FW	13099	CCCAGTATCATCCAAGCGCACAACTTGTGCTACTCCACACTGATACCCGGCGATTCGCTC	13158	24.0917	26.1915	26.3744				32.5693	36.6141	36.072				-0.13094	-0.145488	-0.135987	-0.137472	0.00738679	23.6867	29.4809	73.0198				36.7003	39.9699	383.577				-0.190165	-0.132191	-0.720413	-0.34759	0.324173	494.02	567.937	436.068
7938	CUST_349_PI424986027	12451	21060	22429	41574	KSHV	NC_009333	FW	13108	ATCCAAGCGCACAACTTGTGCTACTCCACACTGATACCCGGCGATTCGCTCCACCTGCAC	13167	34.468	24.1582	25.8611				33.3473	32.0252	36.6477				0.0143554	-0.122428	-0.1514	-0.0864907	0.0885285	23.3772	78.3539	33.8911				38.4544	47.559	40.7855				-0.216153	0.216828	-0.0804205	-0.0265819	0.221455	459.521	467.318	305.97
7939	CUST_350_PI424986027	3080	3697	20286	38491	KSHV	NC_009333	FW	13249	TCCCTTCTTGCCAAGCTTCTGACGGTATGGCTCGCGAAGAGAAAAGAAATAAGAAAGACC	13308	31.0781	23.6455	31.2892				38.9317	31.8008	37.0088				-0.0978485	-0.12869	-0.0729098	-0.0998161	0.0279421	44.7212	23.2367	70.2757				39.2415	37.4953	69.2024				0.056768	-0.207802	0.00668434	-0.0481166	0.140541	1029.99	1398.91	1200.12
7940	CUST_351_PI424986027	12791	22373	42313	44169	KSHV	NC_009333	FW	13279	CTCGCGAAGAGAAAAGAAATAAGAAAGACCCTGGCATCATGCACGGACCCCGCACTGAAA	13338	159.089	140.297	160.063				179.214	111.337	93.3854				-0.0517318	0.100409	0.234012	0.0942294	0.142972	250.228	322.142	335.442				245.878	183.335	302.738				0.00761763	0.244802	0.0445501	0.09899	0.12762	244.796	308.455	260.837
7941	CUST_352_PI424986027	2742	3331	17869	32715	KSHV	NC_009333	FW	13309	CTGGCATCATGCACGGACCCCGCACTGAAAACTATTCTAGACAAACAACAACTGGCCATC	13368	104.254	150.252	130.665				102.509	115.271	166.926				0.00733154	0.115103	-0.106362	0.00535745	0.110746	165.221	169.047	163.973				378.243	210.714	295.33				-0.359706	-0.0956866	-0.255535	-0.236976	0.132985	323.941	338.868	333.514
7942	CUST_353_PI424986027	4993	5994	14234	39517	KSHV	NC_009333	FW	13339	ACTATTCTAGACAAACAACAACTGGCCATCAAGGTTACCTGCAACGCCGTTTACGGCTTC	13398	24.0543	23.5425	313.465				36.9814	33.265	227.875				-0.18679	-0.150135	0.138493	-0.066144	0.178166	23.4557	43.5483	303.544				35.7087	39.9937	221.251				-0.182526	0.0369797	0.137336	-0.00273704	0.163588	117.378	210.1	300.89
7943	CUST_354_PI424986027	13428	24905	33820	36841	KSHV	NC_009333	FW	13369	AAGGTTACCTGCAACGCCGTTTACGGCTTCACGGGCGTTGCCTCTGGCATACTGCCTTGC	13428	24.7414	24.1003	24.408				31.8952	34.3586	36.1037				-0.110301	-0.154013	-0.17002	-0.144778	0.030912	23.3399	23.3317	23.5087				40.2863	38.089	37.9444				-0.237058	-0.212854	-0.207919	-0.219277	0.015595	111.321	123.036	69.1556
7944	CUST_355_PI424986027	9109	12573	18065	23473	KSHV	NC_009333	FW	13399	ACGGGCGTTGCCTCTGGCATACTGCCTTGCCTAAACATAGCGGAGACCGTGACACTACAA	13458	24.4822	23.5719	24.3713				34.5648	32.0983	32.4622				-0.149784	-0.134087	-0.1245	-0.136124	0.0127648	32.6155	23.1621	36.7294				44.018	36.637	38.9745				-0.130206	-0.199143	-0.0257671	-0.118372	0.0872915	197.026	181.546	206.841
7945	CUST_356_PI424986027	6496	8172	8897	32434	KSHV	NC_009333	FW	13429	CTAAACATAGCGGAGACCGTGACACTACAAGGGCGAAAGATGCTGGAGAGATCTCAGGCC	13488	23.9728	23.9242	23.7508				36.4063	35.9122	33.8541				-0.181457	-0.176405	-0.153932	-0.170598	0.0146528	45.9378	95.8857	62.235				37.435	117.965	43.3948				0.0888917	-0.0899981	0.156597	0.0518303	0.127407	206.33	228.636	260.706
7946	CUST_357_PI424986027	1639	2011	3534	4074	KSHV	NC_009333	FW	13459	GGGCGAAAGATGCTGGAGAGATCTCAGGCCTTTGTAGAGGCCATCTCGCCGGAACGCCTA	13518	25.3577	24.6887	25.4796				38.8899	38.1246	38.6423				-0.185727	-0.188707	-0.180871	-0.185102	0.00395528	24.3977	23.9028	36.8061				36.6762	36.044	58.0849				-0.177034	-0.178385	-0.198143	-0.184521	0.0118164	130.57	138.878	132.593
7947	CUST_358_PI424986027	5323	6554	17077	17832	KSHV	NC_009333	FW	13549	TCACCCGACGCCCGATTCAAGGTCATATACGGCGACACTGACTCTCTTTTCATATGCTGC	13608	4072.76	4680.29	4218.83				4219.41	5578.78	4712.36				-0.0153639	-0.0762666	-0.0480468	-0.0465591	0.0304786	5308.46	6396.77	5515.64				7036.08	7982.58	6728.35				-0.122363	-0.0961825	-0.0863121	-0.101619	0.01863	2746.6	4283.79	3865.69
7948	CUST_359_PI424986027	2604	3081	17456	40663	KSHV	NC_009333	FW	13579	GGCGACACTGACTCTCTTTTCATATGCTGCATGGGTTTCAACATGGACAGCGTGTCAGAC	13638	24.5253	43.112	25.3202				38.1711	34.8555	37.4802				-0.192121	0.0923275	-0.170334	-0.0900426	0.158312	53.5191	61.2193	57.9598				38.6559	118.06	44.9671				0.141293	-0.285214	0.110233	-0.0112297	0.237785	365.836	408.245	270.268
7949	CUST_360_PI424986027	13178	23833	24010	39957	KSHV	NC_009333	FW	13609	ATGGGTTTCAACATGGACAGCGTGTCAGACTTCGCGGAGGAGCTAGCGTCAATCACCACC	13668	23.828	23.7046	25.4248				32.0538	31.8419	36.055				-0.128792	-0.128167	-0.151708	-0.136222	0.0134143	22.84	23.2525	24.7256				44.072	36.6207	38.3429				-0.285466	-0.197256	-0.190538	-0.22442	0.0529738	365.446	359.742	575.702
7950	CUST_361_PI424986027	6215	7698	21364	34746	KSHV	NC_009333	FW	13639	TTCGCGGAGGAGCTAGCGTCAATCACCACCAACACGCTGTTTCGTAGCCCCATCAAGCTG	13698	52.0908	63.5317	65.6327				69.1985	35.8415	38.7991				-0.123335	0.248604	0.228298	0.117856	0.209124	65.1553	47.8983	79.095				42.752	40.7524	45.6057				0.182994	0.0701667	0.23913	0.164097	0.086052	316.1	367.793	366.962
7951	CUST_362_PI424986027	7841	10244	36908	38236	KSHV	NC_009333	FW	13669	AACACGCTGTTTCGTAGCCCCATCAAGCTGGAGGCTGAAAAGATCTTCAAGTGCCTTCTG	13728	23.6263	24.8586	24.3491				34.9428	36.4477	35.8743				-0.169962	-0.166193	-0.168301	-0.168152	0.00188881	23.1718	39.0468	23.5352				36.0919	41.4844	38.6797				-0.192449	-0.0263	-0.215764	-0.144838	0.103316	239.129	202.465	227.726
7952	CUST_363_PI424986027	11449	17910	20992	40908	KSHV	NC_009333	FW	13699	GAGGCTGAAAAGATCTTCAAGTGCCTTCTGCTCCTGACTAAAAAGAGATACGTGGGGGTA	13758	2690.3	2770.03	2700.62				2581.33	2559.67	2462.27				0.017958	0.0343	0.0401276	0.0307952	0.0114929	2008.5	1918.74	2268.79				2594.27	2196.64	2762.94				-0.111143	-0.0587426	-0.0855775	-0.0851542	0.0262025	1830.83	1888.75	1995.1
7953	CUST_364_PI424986027	14512	35491	42420	42923	KSHV	NC_009333	FW	13729	CTCCTGACTAAAAAGAGATACGTGGGGGTACTCAGTGACGACAAGGTTCTGATGAAGGGC	13788	76.6098	50.2786	52.0293				39.9347	38.4978	66.6211				0.282934	0.115947	-0.107364	0.0971723	0.195825	109.956	132.434	149.778				69.3887	201.007	146.333				0.19993	-0.181211	0.0101043	0.00960764	0.190571	381.962	285.862	313.958
7954	CUST_365_PI424986027	798	920	19281	33647	KSHV	NC_009333	FW	13759	CTCAGTGACGACAAGGTTCTGATGAAGGGCGTAGACCTCATTAGGAAAACAGCCTGTCGT	13818	26.2205	24.0399	23.9861				39.6642	32.3059	34.3076				-0.179758	-0.128348	-0.155431	-0.154513	0.0257171	35.7334	23.4714	30.4042				91.519	39.4744	39.6266				-0.408437	-0.225777	-0.115054	-0.249756	0.148154	252.294	336.179	258.53
7955	CUST_366_PI424986027	10290	15119	16679	40653	KSHV	NC_009333	FW	13789	GTAGACCTCATTAGGAAAACAGCCTGTCGTTTTGTCCAGGAAAAGAGCAGTCAGGTCCTG	13848	24.2331	23.9307	25.5375				33.5236	33.123	37.6467				-0.140941	-0.141174	-0.168549	-0.150221	0.0158722	65.8402	33.8368	38.5866				47.783	37.5168	42.1831				0.139218	-0.0448371	-0.0387018	0.0185597	0.104538	363.216	308.62	267.215
7956	CUST_367_PI424986027	3762	4458	27935	30552	KSHV	NC_009333	FW	13819	TTTGTCCAGGAAAAGAGCAGTCAGGTCCTGGACCTCATACTGCGGGAGCCGAGCGTCAAG	13878	24.2734	23.6347	23.8838				37.5656	32.3423	33.4781				-0.189661	-0.136221	-0.146658	-0.157513	0.0283253	23.6161	23.1865	23.3063				35.0442	37.0464	37.0107				-0.171407	-0.203511	-0.200854	-0.191924	0.0178175	82.8377	65.6107	78.1409
7957	CUST_368_PI424986027	322	465	3410	37992	KSHV	NC_009333	FW	13909	ACAGACTGGGTGTACAGGGAAGGGCTCCCAGAGGGGTTCGTCAAGATAATTCAAGTGCTC	13968	48.949	51.7428	47.9439				41.3699	41.3418	93.9028				0.0730598	0.0974602	-0.291945	-0.040475	0.218121	144.454	138.561	109.796				149.756	254.936	192.944				-0.0156552	-0.264791	-0.244846	-0.175097	0.138441	425.896	393.374	415.654
7958	CUST_369_PI424986027	9649	13720	16622	41225	KSHV	NC_009333	FW	13939	GAGGGGTTCGTCAAGATAATTCAAGTGCTCAACGCGAGCCACCGGGAACTGTGCGAACGC	13998	23.5608	23.5062	37.295				33.5346	33.2097	37.4836				-0.153303	-0.150082	-0.00219022	-0.101858	0.08633	77.1648	79.5273	161.387				43.1887	44.6496	204.377				0.252049	0.250698	-0.102565	0.133394	0.204348	583.508	539.619	454.4
7959	CUST_370_PI424986027	6766	8625	17830	36154	KSHV	NC_009333	FW	13950	CAAGATAATTCAAGTGCTCAACGCGAGCCACCGGGAACTGTGCGAACGCAGCGTACCAGT	14009	23.7076	22.8489	70.9245				35.7184	51.1846	40.5382				-0.178004	-0.350273	0.242931	-0.0951153	0.305165	37.6908	23.3892	125.979				38.6185	38.8224	57.6152				-0.0105603	-0.220067	0.339762	0.0363785	0.282851	443.537	493.833	759.629
7960	CUST_371_PI424986027	350	479	12819	40220	KSHV	NC_009333	FW	13969	AACGCGAGCCACCGGGAACTGTGCGAACGCAGCGTACCAGTAGACAAACTGACGTTTACC	14028	25.9514	24.0526	25.5096				39.0394	34.3842	37.2526				-0.177343	-0.155197	-0.164453	-0.165664	0.0111225	70.21	56.3192	24.542				42.6815	45.6894	38.8697				0.216159	0.090841	-0.199701	0.0357665	0.21333	442.827	502.664	685.747
7961	CUST_372_PI424986027	3026	3665	13194	14248	KSHV	NC_009333	FW	13999	AGCGTACCAGTAGACAAACTGACGTTTACCACCGAGCTAAGCCGCCCGCTGGCGGACTAC	14058	32.0673	38.6805	60.1287				39.2076	36.196	36.9846				-0.0873071	0.0288319	0.211061	0.0508619	0.150399	76.786	84.2536	82.7112				124.134	42.4978	80.5289				-0.20861	0.297222	0.0116121	0.0334082	0.25362	524.038	545.89	565.121
7962	CUST_373_PI424986027	7327	9480	13948	24553	KSHV	NC_009333	FW	14059	AAGACGCAAAACCTCCCGCACCTGACCGTGTACCAAAAGCTACAAGCTAGACAGGAGGAG	14118	336.8	393.885	291.579				259.247	238.318	269.286				0.11366	0.218213	0.0345424	0.122138	0.0921285	469.679	419.462	542.001				438.696	674.103	762.432				0.0296382	-0.206034	-0.148201	-0.108199	0.122823	723.643	679.771	636.742
7963	CUST_374_PI424986027	4649	5600	15702	31208	KSHV	NC_009333	FW	14102	AAGCTAGACAGGAGGAGCTTCCCCAGATACACGACAGAATCCCCTACGTGTTCGTCGACG	14161	23.2505	56.6894	30.2016				84.0402	36.4023	39.8905				-0.558055	0.192372	-0.120839	-0.162174	0.376917	86.7282	133.088	116.357				75.3928	202.364	52.0392				0.0608304	-0.181997	0.349463	0.0760988	0.266059	499.617	580.038	533.208
7964	CUST_375_PI424986027	2341	2759	5813	38447	KSHV	NC_009333	FW	14203	TACGTCAAGCAGCACGGACTGCGCGTGGCGGTGGACCTGTACTTCGACAAGCTGGTACAC	14262	142.227	135.42	150.769				162.81	98.0077	103.293				-0.058697	0.140422	0.164239	0.0819878	0.122417	93.8654	165.911	136.14				230.525	183.029	49.9238				-0.390212	-0.0426441	0.435679	0.000941254	0.414667	529.366	588.237	511.709
7965	CUST_376_PI424986027	12295	20454	38120	39425	KSHV	NC_009333	FW	14239	CTGTACTTCGACAAGCTGGTACACGCGGTAGCCAACATCATCCAATGCCTCTTCCAGAAC	14298	23.6246	24.5318	45.2315				31.7535	36.4504	38.7803				-0.128426	-0.171973	0.0668302	-0.0778564	0.12718	31.5891	29.8885	48.0548				39.2946	39.7549	43.8275				-0.0947962	-0.123887	0.0399905	-0.0595643	0.0874353	731.605	588.459	648.36
7966	CUST_377_PI424986027	6504	8261	9357	12156	KSHV	NC_009333	FW	14329	AACTTTTTAGACATTCCCGTGACTTTTCCCACGCCCTAGTGACTCAGACGCGGAAACAGC	14388	43.6876	67.7696	53.1485				38.9439	40.0558	37.2448				0.0499181	0.228369	0.154426	0.144238	0.0896608	102.74	107.901	96.4964				117.149	127.586	84.286				-0.0569992	-0.0727769	0.0587556	-0.0236735	0.0718202	1021.7	995.801	952.024
7967	CUST_378_PI424986027	9990	14444	19664	31914	KSHV	NC_009333	FW	14359	ACGCCCTAGTGACTCAGACGCGGAAACAGCGCCTAGAAAGTTTCCTCTTGCGCTATGTGG	14418	24.4976	35.8914	23.8953				33.7436	33.8209	33.9245				-0.139067	0.0258044	-0.152201	-0.088488	0.0991976	76.3808	23.4109	23.2752				50.0999	36.0787	37.1024				0.183147	-0.187834	-0.202509	-0.0690654	0.218546	831.675	758.754	826.269
7968	CUST_379_PI424986027	6748	8527	12308	16024	KSHV	NC_009333	FW	14389	GCCTAGAAAGTTTCCTCTTGCGCTATGTGGGACAACTAGAGTCCAACCTGGCAAGCAGTG	14448	309.515	259.226	272.52				214.084	335.916	341.686				0.160097	-0.112553	-0.0982289	-0.016895	0.153447	323.881	362.579	308.484				471.99	305.31	386.803				-0.163547	0.0746618	-0.0982582	-0.0623812	0.12309	1171.64	1160.83	1250.21
7969	CUST_380_PI424986027	6506	8262	26416	44304	KSHV	NC_009333	FW	14419	GACAACTAGAGTCCAACCTGGCAAGCAGTGGAGCAAGACGCCAGACAGCCGATCTCGAAA	14478	23.8629	23.1112	47.4834				36.3515	43.5417	90.8034				-0.182798	-0.275082	-0.28156	-0.24648	0.055245	93.1219	92.275	188.796				144.3	46.8015	145.68				-0.190215	0.294824	0.112591	0.0723999	0.245005	1176.73	1286.9	1329.87
7970	CUST_381_PI424986027	8147	10843	19514	22354	KSHV	NC_009333	FW	14479	AAAATAATGCAGACAGAGGCAACGTTCATCCTAGGTGACTGGGAGATAACGGTGTCTAAC	14538	23.6403	22.7293	24.7166				34.7015	47.0509	31.8684				-0.166695	-0.315982	-0.110372	-0.197683	0.10625	23.1863	79.9585	52.9199				36.6131	63.901	46.5478				-0.198406	0.0973568	0.0557196	-0.0151097	0.160098	513.092	548.04	553.673
7971	CUST_382_PI424986027	9255	12798	33038	40299	KSHV	NC_009333	FW	14509	CTAGGTGACTGGGAGATAACGGTGTCTAACTGCCGGTTTACTTGCAGCAGCCTAACATGT	14568	23.5743	23.733	25.5221				33.8082	34.0174	36.468				-0.156583	-0.156349	-0.154995	-0.155976	0.000857222	23.1479	48.786	48.8543				36.6802	42.0139	74.7456				-0.19992	0.0649018	-0.184683	-0.106567	0.148692	754.617	772.242	599.217
7972	CUST_383_PI424986027	6673	8472	20488	28499	KSHV	NC_009333	FW	14539	TGCCGGTTTACTTGCAGCAGCCTAACATGTGGCCCCCTTTACAGATCTAGCGGCGACTAC	14598	257.349	245.623	234.238				231.671	219.381	180.249				0.0456498	0.0490685	0.113785	0.069501	0.0383888	338.781	337.334	309.856				204.704	323.962	331.381				0.218791	0.017565	-0.029167	0.069063	0.131757	1007.49	1093.06	1051.58
7973	CUST_384_PI424986027	14184	30492	42264	42427	KSHV	NC_009333	FW	14569	GGCCCCCTTTACAGATCTAGCGGCGACTACACGCGGCTAAGAATCCCCTTCTCTCTGGAT	14628	388.11	341.427	364.477				404.901	462.077	357.968				-0.0183942	-0.131416	0.00782593	-0.0473282	0.0739931	754.756	678.87	710.972				704.926	620.765	616.563				0.0296634	0.0388599	0.0618746	0.043466	0.0165922	1211.49	1072.28	684.387
7974	CUST_385_PI424986027	2438	2902	19874	36149	KSHV	NC_009333	FW	14599	ACGCGGCTAAGAATCCCCTTCTCTCTGGATCGACTAATACGTGACCATGCCATCTTTGGG	14658	132.007	169.602	202.594				145.774	81.704	174.941				-0.0430831	0.317187	0.063735	0.112613	0.185042	243.123	225.373	267.484				381.586	306.827	253.027				-0.195766	-0.133992	0.0241318	-0.101875	0.113412	862.761	946.894	915.116
7975	CUST_386_PI424986027	3272	3812	23317	26051	KSHV	NC_009333	FW	14629	CGACTAATACGTGACCATGCCATCTTTGGGCTAGTGCCAAATATTGAGGATCTGTTAACC	14688	25.2677	23.9577	23.7188				38.8981	32.2383	32.1001				-0.187362	-0.128927	-0.131414	-0.149234	0.0330431	24.3201	23.5577	23.2412				39.5145	36.456	36.7143				-0.210791	-0.189637	-0.198577	-0.199668	0.0106191	913.069	949.313	910.467
7976	CUST_387_PI424986027	5792	7129	11598	37028	KSHV	NC_009333	FW	14659	CTAGTGCCAAATATTGAGGATCTGTTAACCCATGGGTCATGCGTCGCCGTAGTGGCCGAC	14718	69.5563	23.5615	44.9249				55.8706	34.3533	38.2311				0.0951536	-0.163766	0.0700704	0.000486002	0.142798	116.61	97.1065	96.0635				51.5948	158.897	87.7686				0.35413	-0.213866	0.0392189	0.0598276	0.284558	799.546	990.695	819.63
7977	CUST_388_PI424986027	5441	6640	24098	37925	KSHV	NC_009333	FW	14719	GCAAACGCCACAGGCGGCAACGCGCGACGCATCGTCGCGCCTGGCGTGATAAACAATTTT	14778	24.1067	23.6621	25.0515				37.006	31.7694	36.6384				-0.186135	-0.127955	-0.165102	-0.159731	0.0294593	23.4438	23.2121	24.3194				33.1586	36.6996	38.4658				-0.150568	-0.198947	-0.199123	-0.182879	0.0279827	42.0788	117.602	123.564
7978	CUST_389_PI424986027	8476	11397	37475	44306	KSHV	NC_009333	FW	14749	ATCGTCGCGCCTGGCGTGATAAACAATTTTTCAGAACCCATCGGCATTTGGGTACGCGGC	14808	24.0822	24.3456	26.9959				34.8634	35.6089	37.6094				-0.160675	-0.165137	-0.143998	-0.156603	0.0111421	25.2858	45.7116	44.0528				33.9195	43.0442	44.0486				-0.127574	0.0261118	4.10133e-05	-0.0338069	0.0822439	510.488	559.023	505.201
7979	CUST_390_PI424986027	12097	19886	23224	43210	KSHV	NC_009333	FW	14779	TCAGAACCCATCGGCATTTGGGTACGCGGCCCTCCGCCGCAAACGCGCAAGGAAGCTATT	14838	630.53	598.346	645.27				620.78	540.756	602.667				0.00676852	0.0439509	0.0296645	0.0267947	0.0187566	816.666	658.682	837.899				741.736	739.149	711.771				0.0417951	-0.0500558	0.0708512	0.0208635	0.0631128	1207.46	1243.32	1136.21
7980	CUST_391_PI424986027	13099	23480	28622	41959	KSHV	NC_009333	FW	14809	CCTCCGCCGCAAACGCGCAAGGAAGCTATTAAGTTCTGCATATTTTTTGTCAGTCCCCTG	14868	2644.53	3014.96	2523.86				2709.92	3109.2	2615.14				-0.0106078	-0.0133668	-0.015431	-0.0131352	0.00241993	7813.64	9216.01	8632.52				4992.55	5587.25	5913.34				0.194531	0.217345	0.164305	0.19206	0.0266062	4180.01	4431.44	4166.88
7981	CUST_392_PI424986027	819	1027	12822	39987	KSHV	NC_009333	FW	14839	AAGTTCTGCATATTTTTTGTCAGTCCCCTGCCCCCGCGGGAGATGACCACATATGTGTTC	14898	4209.78	4183.05	3896.02				4436.87	4656.13	4114.64				-0.0228172	-0.046532	-0.0237102	-0.0310198	0.0134414	5825.32	6040.69	5490.18				5881.17	5163.92	5181.77				-0.00414424	0.0681072	0.0251083	0.0296904	0.036343	6658.76	6796.48	5882.49
7982	CUST_393_PI424986027	8693	11848	18314	43662	KSHV	NC_009333	FW	14891	ATGTGTTCAAGGGCGGCGATTTGCCCCCCGGAGCAGAGGAACCCGAAACACTACACTCCG	14950	90.9426	117.817	117.618				117.257	38.2116	131.439				-0.110372	0.489011	-0.0482523	0.110129	0.329588	113.505	89.3379	140.835				114.616	174.165	212.216				-0.00423063	-0.289925	-0.178069	-0.157408	0.143964	1222.38	1145.06	1024.79
7983	CUST_394_PI424986027	7626	9886	15738	42275	KSHV	NC_009333	FW	14986	ACTGGACAGCTGCGATCCACCTCGCCACGAACGTATACGGGATACTTTCACAGTCCTGTC	15045	45.9362	51.9647	54.2182				38.1832	36.4849	52.2386				0.0802825	0.153596	0.016154	0.0833441	0.0687721	75.139	67.6614	84.2853				41.7674	88.9706	71.1725				0.255028	-0.118906	0.0734398	0.0698541	0.186993	1516.26	1486.15	1296.27
7984	CUST_395_PI424986027	7774	10095	33552	39178	KSHV	NC_009333	FW	15019	TATACGGGATACTTTCACAGTCCTGTCCCGCTCTCTTTTTTGGACCTCCTGACATTCGAG	15078	206.931	200.172	152.224				179.588	191.195	159.493				0.0615484	0.0199252	-0.0202585	0.020405	0.0409055	273.353	307.69	236.262				96.8893	221.123	241.041				0.450448	0.143479	-0.00869649	0.195077	0.233881	1460.19	1509	1326.07
7985	CUST_396_PI424986027	7143	9171	30981	45005	KSHV	NC_009333	FW	15091	GAAAACGTGGAAGGTGACCCCGAGCCATTGACACCCAAGTACTTGACGTTCACGCAGACG	15150	66.5768	100.731	100.623				68.2963	39.1724	117.332				-0.0110745	0.410184	-0.0667208	0.110796	0.260766	140.056	145.338	210.788				286.93	120.076	306.424				-0.311473	0.0829231	-0.162477	-0.130342	0.199152	1659.37	1873.4	1434.63
7986	CUST_397_PI424986027	10325	15248	22616	26684	KSHV	NC_009333	FW	15162	TTACAAAGTAACCGTTCACAACACCCATTCGACAGCATGCAAGAAGGCCCGTATTCGTTT	15221	23.601	24.5657	24.3362				33.0603	32.0809	32.3109				-0.146376	-0.115919	-0.123096	-0.128464	0.0159226	39.641	24.1364	35.4761				39.0826	35.8125	41.948				0.00616137	-0.171363	-0.0727751	-0.0793255	0.0889431	1634.01	1542.39	1617.66
7987	CUST_398_PI424986027	972	1202	9033	9865	KSHV	NC_009333	FW	15227	ACAGACCGACGCCCTCCGCCCGTCAGCTTGTCATGGGTCAGGCTTCACCCCTCATAACAA	15286	180102	182137	182781				216502	197078	201318				-0.0799449	-0.0342399	-0.0419512	-0.0520453	0.0244674	232412	236442	238042				300871	301073	304955				-0.112122	-0.104948	-0.107583	-0.108217	0.00362881	297663	306153	305735
7988	CUST_399_PI424986027	5541	6791	15004	41650	KSHV	NC_009333	FW	15259	ATGGGTCAGGCTTCACCCCTCATAACAACCCCTCTGGGAGCCAGGGTATTCGCAGTCTAT	15318	798.256	806.355	780.605				817.66	767.113	826.66				-0.0104306	0.0216668	-0.0248958	-0.00455322	0.0238312	1060.61	1081.88	994.952				1027.67	1038.2	1075.39				0.013702	0.0178948	-0.0337661	-0.0007231	0.0286927	2644.54	2825.44	2606.18
7989	CUST_400_PI424986027	5022	6012	10096	11460	KSHV	NC_009333	FW	15289	CCTCTGGGAGCCAGGGTATTCGCAGTCTATCCAGACTGTGAGAAAACTATCCCACCTCAG	15348	24.4422	24.0803	22.56				37.5956	35.6294	72.8458				-0.186996	-0.170146	-0.509065	-0.288736	0.190997	23.7726	23.5247	23.5466				38.0817	39.1619	39.963				-0.204639	-0.22134	-0.22973	-0.21857	0.0127727	1278.07	1325.64	1399.73
7990	CUST_401_PI424986027	7628	9887	41934	41977	KSHV	NC_009333	FW	15319	CCAGACTGTGAGAAAACTATCCCACCTCAGGAAACCACCACCCTGAGGATTCAATTGCTG	15378	35.9371	57.8137	88.3933				95.1176	41.28	41.7491				-0.422718	0.146291	0.325773	0.0164485	0.390773	123.304	93.298	87.166				103.339	156.465	114.315				0.0767139	-0.224546	-0.117755	-0.0885289	0.152742	1716.95	1539.13	1605.29
7991	CUST_402_PI424986027	3725	4518	27438	27957	KSHV	NC_009333	FW	15409	TGCGCCTTTGTCATCATGGGGCTCGCCCGTGAAACAAAGTTTGTCTCATTTCCCGCAGTA	15468	45.8348	26.9835	58.7122				40.6182	32.8773	36.0008				0.052474	-0.0857973	0.212416	0.0596976	0.149238	46.8269	29.1988	46.2086				102.515	39.3401	43.1623				-0.340292	-0.129471	0.0296182	-0.146715	0.185557	2106.56	2510.93	2234.03
7992	CUST_403_PI424986027	14168	30363	36407	44441	KSHV	NC_009333	FW	15499	GTATTCAACCCACAGACACATCCTCTGACCATTCAACGGGACACAATAGTGGGCGTGGCA	15558	28.1683	51.0317	36.0327				34.537	39.3497	77.7585				-0.0885241	0.112898	-0.334051	-0.103226	0.223837	87.9791	95.2004	150.344				45.7792	47.193	55.1246				0.283711	0.304761	0.435739	0.341404	0.0823721	2886.74	2659.66	2638.82
7993	CUST_404_PI424986027	10953	16673	18795	41381	KSHV	NC_009333	FW	15529	ATTCAACGGGACACAATAGTGGGCGTGGCAATGGCTTGCTATATCCACCCCGGTAAGGCA	15588	24.1021	24.2789	24.7213				33.1769	32.6773	41.4073				-0.138781	-0.129017	-0.224007	-0.163935	0.0522522	83.0825	23.8851	72.3023				242.255	35.2824	47.6776				-0.464763	-0.16943	0.180838	-0.151119	0.32319	2804.16	2770.09	2488.84
7994	CUST_405_PI424986027	1078	1258	17838	33026	KSHV	NC_009333	FW	15559	ATGGCTTGCTATATCCACCCCGGTAAGGCAGCCAGCCAGGCACCATACAGCTTCTACGAC	15618	120.566	71.3889	89.2209				60.0583	92.8387	39.4432				0.302651	-0.114099	0.354494	0.181016	0.256888	130.084	180.548	131.833				103.58	70.8405	113.882				0.0989495	0.406311	0.0635699	0.18961	0.1885	2796	3172.92	3484.07
7995	CUST_406_PI424986027	8459	11298	22109	24717	KSHV	NC_009333	FW	15582	TAAGGCAGCCAGCCAGGCACCATACAGCTTCTACGACTGCAAAGAAGAGAGCTGGCACGT	15641	62.2755	28.5152	39.7427				90.048	32.889	70.2502				-0.160157	-0.0619734	-0.24739	-0.156507	0.0927622	121.061	76.7594	74.2893				183.628	89.0021	45.7208				-0.180933	-0.0642686	0.210812	-0.0114631	0.20114	2475.64	2658.68	2701.59
7996	CUST_407_PI424986027	7915	10484	11030	15947	KSHV	NC_009333	FW	15649	TTCCAGATCAAACACGGACCTGGAGGGGTCTGTACACCACCTTGCCACGTAGCGATTAGG	15708	23.6298	24.0061	37.667				35.043	35.1373	34.5156				-0.171141	-0.165447	0.0379451	-0.0995476	0.119106	53.3724	36.4204	42.2946				92.735	42.0491	70.8685				-0.239927	-0.0624119	-0.224168	-0.175502	0.0982556	3614.39	3556.97	3661.96
7997	CUST_408_PI424986027	5662	6872	18056	29073	KSHV	NC_009333	FW	15679	TGTACACCACCTTGCCACGTAGCGATTAGGGCCGACCGCCACGAGGAACCCATGCAATCG	15738	400.982	336.884	384.313				503.082	324.615	402.089				-0.0985137	0.0161118	-0.0196369	-0.0340129	0.0586494	600.274	508.697	681.121				715.838	586.096	779.747				-0.0764653	-0.0615094	-0.0587293	-0.065568	0.00953915	7503.13	8771.61	8060.24
7998	CUST_409_PI424986027	10932	16565	23976	35599	KSHV	NC_009333	FW	15806	TAAACGACAGCTCGGGCGCGGCGAGCCCGTATGGGATTCCGTCATTCACCCTAGCCACAT	15865	24.2409	24.5978	97.6442				33.0319	32.1071	40.7341				-0.134385	-0.115704	0.379688	0.0431998	0.291557	57.2126	24.1884	44.2161				46.714	36.096	57.5507				0.0880452	-0.173851	-0.11447	-0.0667589	0.137313	5666.77	5758.69	5551.44
7999	CUST_410_PI424986027	3839	4504	35417	38420	KSHV	NC_009333	FW	15867	GTCATCTCTAATCGAGTACCCCTCTTACTAAGAGAACAGAACATATGTCTCCCTTCGTGC	15926	33.3981	23.8888	28.3683				39.2862	34.9564	35.9621				-0.070519	-0.165332	-0.103012	-0.112955	0.0481822	29.681	105.213	88.452				146.134	47.2958	48.5262				-0.692274	0.347247	0.260732	-0.0280985	0.576817	6414.54	7253.19	6747.09
8000	CUST_411_PI424986027	2262	2628	20911	37314	KSHV	NC_009333	FW	15949	ACAGAGCCTACCCCAACTTTACATTCGACAACACGCACCGCAAGCAGCAAACGGAGACCT	16008	147.283	137.414	140.289				139.566	187.585	197.601				0.0233739	-0.135167	-0.148766	-0.0868527	0.0957009	163.459	187.494	216.475				374.515	539.76	405.928				-0.36006	-0.459214	-0.273042	-0.364105	0.0931518	7674.32	9562.1	7816.7
8001	CUST_412_PI424986027	8226	10918	19226	19914	KSHV	NC_009333	FW	15979	ACACGCACCGCAAGCAGCAAACGGAGACCTACACTGCATTCTACGCTTTTGGGGACCAAA	16038	185.176	109.061	111.71				200.883	122.525	112.091				-0.0353594	-0.0505562	-0.00147675	-0.0291308	0.0251256	209.155	207.831	231.992				328.736	444.49	237.43				-0.19638	-0.330152	-0.0100635	-0.178865	0.160761	13971.1	13545	14212.5
8002	CUST_413_PI424986027	11638	18419	26723	29612	KSHV	NC_009333	FW	16009	ACACTGCATTCTACGCTTTTGGGGACCAAAATAACAAGGTTAGGATCTTGCCCACTGTTG	16068	23.692	23.8881	23.985				32.1697	32.5073	33.362				-0.132846	-0.133799	-0.143312	-0.136652	0.00578746	23.2768	52.9312	36.7975				37.9178	41.9504	39.921				-0.211921	0.100975	-0.0353834	-0.0487764	0.156877	13901	14171.8	14278.9
8003	CUST_414_PI424986027	1725	2146	4264	26326	KSHV	NC_009333	FW	16039	ATAACAAGGTTAGGATCTTGCCCACTGTTGTGGAAAGCTCCTCGAGCGTGCTGATTTTTA	16098	23.1096	24.3334	23.6982				82.1751	37.9028	32.0726				-0.550947	-0.192468	-0.131418	-0.291611	0.226657	41.1822	23.6369	23.268				37.1122	33.3933	37.4869				0.0451931	-0.150069	-0.20712	-0.103999	0.132315	8808.27	8814.37	10318.8
8004	CUST_415_PI424986027	8016	10648	23663	27278	KSHV	NC_009333	FW	16129	CCGTGGGAGGGCTCAAAATAATAATACTTGCTCTCACCCTGGTGCATGCCCAAGGAGTGT	16188	99.428	56.3323	84.9003				47.8574	133.826	37.2141				0.317559	-0.375783	0.358201	0.0999925	0.412535	97.9903	108.28	127.629				133.335	84.8196	182.533				-0.13376	0.106054	-0.155394	-0.0610333	0.145105	8808.92	9084.65	8771.59
8005	CUST_416_PI424986027	13064	23409	34606	40502	KSHV	NC_009333	FW	16159	CTCTCACCCTGGTGCATGCCCAAGGAGTGTACCTGCGTTGCGGTAAGGACCTTTCTACAC	16218	71.389	52.8484	31.751				61.5448	38.3383	38.1091				0.0644399	0.139399	-0.0792712	0.0415225	0.111122	30.6472	91.4188	88.3852				89.9804	77.32	59.8789				-0.467757	0.0727438	0.169106	-0.0753026	0.343274	11303.8	10026.9	9337.31
8006	CUST_417_PI424986027	7767	10090	26559	38751	KSHV	NC_009333	FW	16189	ACCTGCGTTGCGGTAAGGACCTTTCTACACCACACTGCGCACCGGCTATTGTTCAGCGTG	16248	23.9023	23.7601	24.5773				35.4088	32.2601	35.9306				-0.170671	-0.132817	-0.16493	-0.156139	0.0204004	23.3993	23.2731	56.4044				38.1279	36.7276	44.962				-0.212039	-0.198137	0.0984673	-0.103903	0.175396	21020.3	22301.2	18998.2
8007	CUST_418_PI424986027	7878	10364	26333	34608	KSHV	NC_009333	FW	16249	AGGTGCTGAGCAGCGGGTTTGAGCCGCAGTTTACCGTAACTGGCATTCCAGTGACATCCT	16308	24.6246	204.108	24.7012				35.6042	92.5929	35.3664				-0.160132	0.343283	-0.155872	0.00909303	0.289425	23.6626	151.175	39.0976				41.9985	127.32	41.1074				-0.249172	0.0745848	-0.0217695	-0.0654521	0.16624	12082.4	13823.2	11891.7
8008	CUST_419_PI424986027	2593	3160	13969	21862	KSHV	NC_009333	FW	16279	TTACCGTAACTGGCATTCCAGTGACATCCTCGAACTTAAACCAATGCTACTTTCTGGTAA	16338	24.5379	30.9186	24.181				38.1919	34.7147	32.4493				-0.192133	-0.0502935	-0.127732	-0.123386	0.0710194	23.7868	23.2761	23.8349				33.5089	35.3716	36.1429				-0.148825	-0.181745	-0.180809	-0.17046	0.0187421	16262.8	19273.3	18921.2
8009	CUST_420_PI424986027	8317	11086	21305	22425	KSHV	NC_009333	FW	16309	CGAACTTAAACCAATGCTACTTTCTGGTAAGAAAGCCAAAAAGCCGGCTGGCAAAGCCGT	16368	23.5771	23.6362	23.9883				34.6141	31.6953	31.97				-0.166763	-0.127419	-0.124744	-0.139642	0.0235255	23.1666	23.2257	23.4391				35.4887	37.3536	38.8844				-0.185228	-0.206364	-0.219834	-0.203809	0.0174439	10883.2	12534.5	12433.7
8010	CUST_421_PI424986027	11180	17281	22058	32004	KSHV	NC_009333	FW	16396	AGGAGTGTCGCGTCAGGTCTATCCGCCTCGGGAAGACACACCTGCGGATATCGGTGACTG	16455	40.1289	23.6365	23.8112				34.7942	31.6833	33.8144				0.0619506	-0.127248	-0.152321	-0.0725395	0.117145	60.5884	31.407	41.2936				41.579	64.3801	40.7404				0.163515	-0.311725	0.00585682	-0.0474509	0.242063	28433.4	27821.7	29219.7
8011	CUST_422_PI424986027	8667	11732	34459	37709	KSHV	NC_009333	FW	16555	AGACATTTGCCTGTAACGCCAGGCACTACATCCCAGTAATCTACAGCGGACCAAAAATTA	16614	30.241	24.1838	24.1864				42.5247	35.1805	35.8526				-0.148044	-0.162777	-0.17095	-0.160591	0.0116083	38.8416	28.156	23.3904				979.148	38.7376	37.9971				-1.40155	-0.138562	-0.210713	-0.583609	0.709277	21592.3	22303.8	19381.8
8012	CUST_423_PI424986027	4967	6064	9464	11783	KSHV	NC_009333	FW	16639	TAGTCTGGCACAACAACAGCTACACGTCCTCCCTGCCATGCAAAGTCACAGCCATCGTGT	16698	936.998	984.89	929.233				958.393	944.836	838.356				-0.00980534	0.0180313	0.0446964	0.0176408	0.027253	1264.39	1391.49	1180.06				1487.59	1274.17	1099.63				-0.0706004	0.0382516	0.0306568	-0.000563996	0.0607721	37393	40919.2	43230.4
8013	CUST_424_PI424986027	12298	20541	22693	24298	KSHV	NC_009333	FW	16669	CCCTGCCATGCAAAGTCACAGCCATCGTGTCAAACCACTGCTGTAACTGTGACATATTTT	16728	23.6522	24.6413	24.0814				31.7816	31.9066	32.0484				-0.128304	-0.112217	-0.124126	-0.121549	0.00834756	23.2428	60.2528	23.4437				37.5271	49.0545	38.9243				-0.208057	0.0892984	-0.220195	-0.112985	0.175287	33322.1	31538.8	31761.2
8014	CUST_425_PI424986027	3734	4526	15505	19596	KSHV	NC_009333	FW	16699	CAAACCACTGCTGTAACTGTGACATATTTTTAGAGGACTCGGAATGGCGCCCAAACAAGC	16758	24.2199	23.5894	23.5598				37.7605	32.9372	32.2643				-0.192865	-0.144969	-0.136551	-0.158128	0.0303761	23.6252	48.8023	23.1756				33.9264	40.4976	36.7378				-0.157163	0.0810111	-0.200082	-0.0920781	0.151428	21029	24907.2	24806.2
8015	CUST_426_PI424986027	10431	15357	25785	41588	KSHV	NC_009333	FW	16729	TAGAGGACTCGGAATGGCGCCCAAACAAGCCAGCACCCCTGAAACTGGTGAACACGAGTG	16788	71.1051	107.293	82.7148				112.38	38.1287	42.8222				-0.19879	0.449321	0.285914	0.178815	0.337068	179.404	145.832	183.641				77.3761	48.1905	58.0852				0.365224	0.480891	0.499904	0.448673	0.0728914	48115.2	47221.7	36884.3
8016	CUST_427_PI424986027	10149	14781	17029	32979	KSHV	NC_009333	FW	16759	CAGCACCCCTGAAACTGGTGAACACGAGTGATCATCCCGTCATATTGGAGCCGGACACAC	16818	24.3346	33.0932	27.9403				33.6539	47.2355	34.3288				-0.14081	-0.15453	-0.0894272	-0.128256	0.0343191	98.4543	69.8323	94.9861				51.1181	146.717	104.431				0.28466	-0.322424	-0.0411704	-0.0263113	0.303815	59345.3	59633.2	56429.6
8017	CUST_428_PI424986027	8059	10687	15289	17497	KSHV	NC_009333	FW	16789	ATCATCCCGTCATATTGGAGCCGGACACACACATTGGAAACGCCCTCTTCATCATCGCAC	16848	115.366	80.711	114.041				56.1385	116.635	38.6954				0.312817	-0.159894	0.469402	0.207442	0.327615	160.225	221.941	143.861				208.118	221.313	241.621				-0.113581	0.001231	-0.225192	-0.112514	0.113215	86172.4	85661.3	93989.5
8018	CUST_429_PI424986027	2566	2974	36165	36822	KSHV	NC_009333	FW	16819	ACATTGGAAACGCCCTCTTCATCATCGCACCCAAGGCCCGAGGTTTACGCAGACTGACTC	16878	275.179	336.481	296.699				275.49	312.259	292.788				-0.000490235	0.0324465	0.00576266	0.012573	0.0174926	513.498	557.373	511.918				644.685	530.953	532.289				-0.098809	0.0210896	-0.0169473	-0.0315556	0.0612697	70376.6	76625.3	70119.6
8019	CUST_430_PI424986027	8702	11856	34457	42611	KSHV	NC_009333	FW	16849	CCAAGGCCCGAGGTTTACGCAGACTGACTCGCTTAACCACAAAAACCATTGAACTTCCTG	16908	25.6465	24.2352	26.1483				34.5487	35.2581	37.8559				-0.129403	-0.162812	-0.160691	-0.150969	0.0187063	59.12	65.4783	53.3365				47.5671	44.2461	67.7607				0.0944279	0.170223	-0.103954	0.0535655	0.141582	136080	128921	94183.4
8020	CUST_431_PI424986027	3846	4593	9761	11450	KSHV	NC_009333	FW	16879	GCTTAACCACAAAAACCATTGAACTTCCTGGCGGGGTAAAGATAGACAGCAGGAAATTAC	16938	43.4802	24.2869	23.8245				39.8154	35.9487	34.7289				0.0382404	-0.170311	-0.163667	-0.0985792	0.118536	56.8034	66.3544	42.5701				82.0158	102.088	42.135				-0.159524	-0.187103	0.00446147	-0.114055	0.103561	157327	177357	199921
8021	CUST_432_PI424986027	13664	26462	29397	41240	KSHV	NC_009333	FW	16909	GCGGGGTAAAGATAGACAGCAGGAAATTACAAACATTCAGAAAAATGTATGTTGCCACCG	16968	24.0217	32.4252	23.8465				32.6587	55.8046	88.5318				-0.133395	-0.235788	-0.569675	-0.312952	0.228147	64.2944	88.7975	125.025				275.739	315.91	437.397				-0.632325	-0.551162	-0.54388	-0.575789	0.0490969	115027	104802	79908.4
8022	CUST_433_PI424986027	2148	2647	13927	31794	KSHV	NC_009333	FW	16939	AAACATTCAGAAAAATGTATGTTGCCACCGGACGCAGTTAGGTGTCCGGTTCCCACCCAC	16998	24.6878	24.1639	24.7171				38.2649	33.9711	33.3177				-0.190319	-0.147942	-0.129678	-0.15598	0.0311092	23.8269	23.5295	24.3645				33.3027	40.3749	37.291				-0.145411	-0.234498	-0.184846	-0.188252	0.0446411	125654	136452	130265
8023	CUST_434_PI424986027	8453	11375	17883	40109	KSHV	NC_009333	FW	16969	GACGCAGTTAGGTGTCCGGTTCCCACCCACACATTTGTCTTTATTGCTTTCAAATAAAAC	17028	82.6732	112.203	115.53				214.818	178.208	68.6783				-0.414707	-0.200921	0.225874	-0.129918	0.32614	130.842	106.141	158.992				94.4061	65.4104	171.124				0.141746	0.210238	-0.0319375	0.106682	0.124837	217366	241494	207795
8024	CUST_435_PI424986027	12993	23020	42543	44586	KSHV	NC_009333	FW	17018	TCAAATAAAACGGTGTTCTCTCAACCTCCTACGGGCTCACTAGTATTGTGTTCCCATACG	17077	23.9612	25.7132	26.608				31.9537	37.3097	37.0018				-0.125012	-0.161666	-0.14321	-0.143296	0.018327	23.4259	57.6874	30.4799				38.7215	45.8285	42.7722				-0.218255	0.0999457	-0.147148	-0.0884858	0.167015	14384.6	14363.2	14507.5
8025	CUST_436_PI424986027	683	861	8954	32268	KSHV	NC_009333	FW	17059	AGTATTGTGTTCCCATACGCGCCTGTCGCCCCAGGATCAACACTTCGTCCCCTATCCACC	17118	268.444	330.084	335.001				331	235.838	357.251				-0.0909739	0.14601	-0.0279281	0.00903599	0.12274	425.019	446.184	391.293				445.253	420.974	458.685				-0.020198	0.0252586	-0.0690123	-0.0213172	0.0471454	386.062	341.835	316.677
8026	CUST_437_PI424986027	2589	3158	15886	32716	KSHV	NC_009333	FW	17118	CCGAATACATAACACACACAAAGACATAGTGACTGTAGACAGTTAATCTTTATTGTCTAG	17177	20.5628	23.4649	24.0946				293.85	48.0116	33.9677				-1.15504	-0.310928	-0.149146	-0.538373	0.540145	23.7658	23.5418	23.3236				33.3608	40.8636	38.0993				-0.147284	-0.239497	-0.213122	-0.199968	0.0474934	43.0922	42.6577	42.853
8027	CUST_438_PI424986027	10875	16398	17232	23565	KSHV	NC_009333	FW	17149	ACTGTAGACAGTTAATCTTTATTGTCTAGACACGCAAAGTATATTAGTGTTATAAGAAAT	17208	24.3953	23.7617	24.1451				33.0774	32.5368	32.4514				-0.132225	-0.136496	-0.128403	-0.132375	0.00404855	23.5436	23.3275	23.7801				41.1826	38.3743	36.4547				-0.242841	-0.216173	-0.185541	-0.214852	0.028673	242.796	241.324	228.146
8028	CUST_439_PI424986027	971	1286	23472	29794	KSHV	NC_009333	FW	17179	CACGCAAAGTATATTAGTGTTATAAGAAATTTTATGTCACGTCGCTCTTTACTTATCGTG	17238	25.0836	24.4021	23.7371				38.3823	32.4369	33.0069				-0.18474	-0.123612	-0.143177	-0.15051	0.0312167	24.0551	24.0495	23.1974				33.3298	36.2803	36.886				-0.141625	-0.178566	-0.201423	-0.173871	0.0301742	275.212	262.816	245.856
8029	CUST_440_PI424986027	11127	17133	39303	43529	KSHV	NC_009333	FW	17269	CAAAACACGCACCGCTTGACCTGCAAACTTTTCCATTGCACTCAGAACATAAAACGAAGC	17328	43.0514	28.5452	26.5364				34.6351	37.7137	36.3879				0.0944708	-0.120965	-0.137115	-0.0545364	0.129296	103.19	56.0011	33.7578				97.1891	44.3045	40.9068				0.0260183	0.101748	-0.0834211	0.0147818	0.0930946	1372.36	1104.04	1117.48
8030	CUST_441_PI424986027	11011	16745	23275	24423	KSHV	NC_009333	FW	17299	TTCCATTGCACTCAGAACATAAAACGAAGCAAAGTGTCTCACCCAATACTTAAGTCCCTG	17358	18.8804	23.9764	23.9476				7631.21	31.9655	32.2845				-2.60658	-0.124898	-0.129733	-0.953737	1.43141	88.3546	22.9438	23.5254				52.1167	45.6976	36.5786				0.229252	-0.299228	-0.191689	-0.0872218	0.279299	561	542.389	542.011
8031	CUST_442_PI424986027	3660	4309	6217	9831	KSHV	NC_009333	FW	17329	AAAGTGTCTCACCCAATACTTAAGTCCCTGAAGCCTCCCTAATAGACCGCGGTCAAATTT	17388	135.248	120.193	110.148				144.883	102.403	158.263				-0.0298866	0.0695666	-0.157401	-0.0392403	0.113772	149.924	116.845	136.786				91.5476	362.929	299.231				0.214225	-0.49221	-0.339965	-0.205983	0.371787	880.356	909.791	980.488
8032	CUST_443_PI424986027	6486	8166	19714	41228	KSHV	NC_009333	FW	17359	AAGCCTCCCTAATAGACCGCGGTCAAATTTGGGTGGACTGTAGTGCGTCTTAGTCAGCTT	17418	24.1192	23.6223	25.64				36.2037	46.4614	35.3046				-0.176389	-0.293769	-0.138914	-0.203024	0.0807903	67.0875	23.5145	24.9209				67.6247	40.811	38.071				-0.00346394	-0.239442	-0.184031	-0.142312	0.123397	1391.76	1362.25	1140
8033	CUST_444_PI424986027	1160	1394	21457	25762	KSHV	NC_009333	FW	17389	GGGTGGACTGTAGTGCGTCTTAGTCAGCTTATTGAGCTCTTCCTGTATGTCCCATCCTAA	17448	58.6611	40.8113	27.5082				52.1491	33.9192	56.2025				0.0511039	0.0803344	-0.310294	-0.0596185	0.217583	66.6791	116.829	24.2169				40.7116	105.162	36.5258				0.214272	0.045695	-0.178481	0.0271621	0.197031	2122.23	2327.18	2438.55
8034	CUST_445_PI424986027	1713	2055	9018	44754	KSHV	NC_009333	FW	17419	ATTGAGCTCTTCCTGTATGTCCCATCCTAAGGTCTTCGTCAGAAGCTCCATGACGTCCAC	17478	74.0703	55.0485	26.7601				43.1975	43.5443	37.0499				0.234185	0.101814	-0.141299	0.0649001	0.190445	30.1043	82.3055	49.9209				34.8487	82.6311	46.2413				-0.0635576	-0.00171447	0.0332523	-0.0106733	0.0490228	1331.02	1459	1279.48
8035	CUST_446_PI424986027	11321	17637	20566	30238	KSHV	NC_009333	FW	17449	GGTCTTCGTCAGAAGCTCCATGACGTCCACGTTTATCACTGATTTTCCAAACTCCGTCGT	17508	23.5727	24.5697	23.7158				32.215	32.0983	33.0633				-0.135648	-0.116083	-0.144307	-0.132013	0.0144592	23.1656	23.488	23.2483				36.4585	40.9495	37.3737				-0.196955	-0.241402	-0.206175	-0.214844	0.0234573	1024.78	1039.19	1137.08
8036	CUST_447_PI424986027	737	973	6588	30596	KSHV	NC_009333	FW	17539	AAAGCCATCGGCGAGCTTTTTAAGGCAGCTAGTCTCATTAAATCCTATTAACCCGCAGTG	17598	25.3524	23.9575	24.3792				38.4264	36.7036	33.1863				-0.180611	-0.185267	-0.133938	-0.166605	0.0283863	24.3691	23.3897	39.689				34.897	35.7141	42.2122				-0.155948	-0.183814	-0.0267682	-0.122177	0.0837929	1030.88	1096.25	1179.03
8037	CUST_448_PI424986027	251	326	6264	18563	KSHV	NC_009333	FW	17569	AGTCTCATTAAATCCTATTAACCCGCAGTGATCAGTATCGTTGATGGCTGGTAGTTTCAG	17628	25.692	24.3266	23.6921				56.7159	37.3621	32.266				-0.343907	-0.18635	-0.134141	-0.221466	0.109203	36.8068	23.6856	22.2574				40.9387	37.7093	51.8854				-0.0462068	-0.201963	-0.36757	-0.205247	0.160707	677.963	688.335	836.832
8038	CUST_449_PI424986027	8755	11907	33451	33789	KSHV	NC_009333	FW	17599	ATCAGTATCGTTGATGGCTGGTAGTTTCAGATGAAAAATAGCAGCGGGCTCTAGAATACC	17658	24.0946	23.8464	23.9038				34.6504	34.3281	34.5266				-0.157789	-0.158227	-0.159687	-0.158568	0.000993732	21.165	57.8243	22.0732				77.9901	43.0418	55.8882				-0.56642	0.12822	-0.403455	-0.280552	0.363263	933.633	1072.52	972.818
8039	CUST_450_PI424986027	7904	10388	30810	33493	KSHV	NC_009333	FW	17629	ATGAAAAATAGCAGCGGGCTCTAGAATACCCTTGCAGATGCCGGTACGGTAACAGAGGTC	17688	23.7973	23.8392	28.5758				35.4094	33.4834	34.1968				-0.17259	-0.147537	-0.0779876	-0.132705	0.0490143	79.9412	44.3612	71.2415				41.5751	41.1238	48.1939				0.283938	0.0329098	0.169741	0.162196	0.125684	1261.35	1326.05	1126.45
8040	CUST_451_PI424986027	9195	12650	18004	31189	KSHV	NC_009333	FW	17659	CTTGCAGATGCCGGTACGGTAACAGAGGTCGCGGAAGCATTCATCGATCACCCATAGCAT	17718	24.0956	23.9913	27.2289				34.4847	32.5452	33.8912				-0.155687	-0.132433	-0.0950572	-0.127726	0.0305879	23.515	25.1804	56.0558				39.9487	39.8949	44.1839				-0.230158	-0.199856	0.103357	-0.108886	0.184431	1570.75	1706.72	1700.51
8041	CUST_452_PI424986027	12651	21763	34454	38885	KSHV	NC_009333	FW	17689	GCGGAAGCATTCATCGATCACCCATAGCATCCAATTGAGTCTCTGAATGAGAAGATCCTT	17748	24.6357	24.3145	24.6731				31.8014	35.3673	36.693				-0.110881	-0.162737	-0.172359	-0.148659	0.0330685	23.5807	23.5974	23.6039				42.1449	37.6999	38.4033				-0.252188	-0.203475	-0.211385	-0.22235	0.0261418	1779.65	1645.84	1409.92
8042	CUST_453_PI424986027	11697	18601	22235	28315	KSHV	NC_009333	FW	17719	CCAATTGAGTCTCTGAATGAGAAGATCCTTTTCAAACTCGGGGGCGTCCGGCAACTTGCC	17778	58.922	51.2634	28.5679				51.8615	34.5556	33.7015				0.0554326	0.171288	-0.0717716	0.0516498	0.121574	60.6162	78.6167	25.0054				110.155	105.755	80.044				-0.259416	-0.128786	-0.505295	-0.297833	0.191172	1036.64	1053.76	973.739
8043	CUST_454_PI424986027	8803	12035	29246	42911	KSHV	NC_009333	FW	17814	AGATAGACCACAACTTGAACCAGCGCATGGCTGCTAACGCGGCATACACTAGCCGGTGGT	17873	23.6202	24.6589	25.5348				34.1823	32.9204	36.489				-0.160518	-0.125491	-0.155029	-0.147013	0.0188391	21.6871	44.0627	56.955				62.7859	40.8348	47.1569				-0.46166	0.0330407	0.0819865	-0.115544	0.300742	806.226	682.834	613.139
8044	CUST_455_PI424986027	7583	9771	25361	42951	KSHV	NC_009333	FW	17929	CTCCAAATCAGGCAACGCCGTATCCGAACTCTGAGTCACTTTTATGTAGGTCTCAAACAT	17988	23.256	23.907	26.2905				69.8066	32.3217	37.8528				-0.477361	-0.130968	-0.158299	-0.255543	0.192586	23.6792	23.4587	23.7984				42.3315	36.6624	53.0802				-0.252297	-0.193918	-0.348385	-0.264867	0.0779968	881.219	863.825	1323.62
8045	CUST_456_PI424986027	2623	3091	24572	39202	KSHV	NC_009333	FW	17959	CTGAGTCACTTTTATGTAGGTCTCAAACATGTAAAAGATACCACGTTCTTGAAAAACCCT	18018	24.5425	24.5651	25.2574				38.0294	32.2742	37.1557				-0.190201	-0.118537	-0.167637	-0.158791	0.0366414	23.828	24.1851	24.3506				34.478	36.3015	38.7236				-0.160456	-0.176376	-0.201466	-0.179433	0.0206755	491.33	541.567	446.246
8046	CUST_457_PI424986027	10313	15146	16507	41051	KSHV	NC_009333	FW	17989	GTAAAAGATACCACGTTCTTGAAAAACCCTCTCTTGCTCGCCAGGCTTGGGGTTCACGCG	18048	134.766	149.463	142.79				40.4048	188.185	54.1182				0.523148	-0.100052	0.421354	0.281483	0.334316	184.219	230.317	214.813				109.254	108.586	143.002				0.226894	0.326552	0.176718	0.243388	0.0762664	735.177	754.163	723.454
8047	CUST_458_PI424986027	9904	14178	22010	33643	KSHV	NC_009333	FW	18077	AGAAACACGTCACAGGCAAAGTCATGTAAAACCCGGGTTAAAAATAGCCTAACTGGCCAG	18136	23.9808	24.4592	23.8767				33.7651	32.0168	34.2921				-0.148605	-0.116936	-0.15722	-0.140921	0.0212129	51.3256	23.4841	23.3041				44.8061	40.3373	37.6773				0.0589963	-0.234932	-0.208647	-0.128194	0.162644	71.4988	103.677	106.763
8048	CUST_459_PI424986027	1551	1963	20692	32907	KSHV	NC_009333	FW	18169	ACCCCCGATGACCCAAACCTTGTCAATTTGCTGTGCTAGCTCTGGGCTTCTCGCCAACCC	18228	143.41	116.132	226.487				120.695	231.773	153.592				0.0748923	-0.30011	0.168674	-0.0188477	0.248053	197.936	188.981	261.479				253.31	303.145	483.383				-0.107127	-0.205232	-0.266854	-0.193071	0.0805552	267.261	249.67	278.78
8049	CUST_460_PI424986027	6257	7729	18303	33769	KSHV	NC_009333	FW	18183	AAACCTTGTCAATTTGCTGTGCTAGCTCTGGGCTTCTCGCCAACCCAAGCGCGGCATCGA	18242	178.056	148.602	170.155				109.941	100.785	135.806				0.209397	0.16863	0.0979261	0.158651	0.0564013	357.825	288.712	310.951				267.498	237.69	90.2931				0.126349	0.0844529	0.537037	0.24928	0.250084	457.272	431.511	472.074
8050	CUST_461_PI424986027	7681	9927	27458	37763	KSHV	NC_009333	FW	18229	AAGCGCGGCATCGAGCGAACTCGCCAAAAAGTGAGCACCAGGGGGCGGGGTTTCTAACGT	18288	112.141	56.0898	120.315				42.1254	78.9113	43.5258				0.425219	-0.148256	0.441573	0.239512	0.335916	103.43	96.1887	98.8064				76.3812	143.321	151.159				0.131658	-0.173187	-0.18465	-0.075393	0.179403	117.703	126.48	142.53
8051	CUST_462_PI424986027	14315	31916	37718	37796	KSHV	NC_009333	FW	18258	AGTGAGCACCAGGGGGCGGGGTTTCTAACGTGCGACTTAGAACCACATTGATTCTACCCG	18317	90.7029	59.9169	86.3372				54.8489	171.388	44.7212				0.218453	-0.456432	0.285685	0.0159022	0.410432	110.725	79.9522	99.3712				119.188	56.5355	145.169				-0.0319856	0.150509	-0.164614	-0.0153635	0.158218	94.0357	126.824	88.8079
8052	CUST_463_PI424986027	4794	5778	21036	31200	KSHV	NC_009333	FW	18259	GTGAGCACCAGGGGGCGGGGTTTCTAACGTGCGACTTAGAACCACATTGATTCTACCCGC	18318	61.6666	70.3457	117.886				41.4835	45.7931	49.9179				0.172175	0.186437	0.373208	0.24394	0.112176	184.359	103.254	102.734				335.964	141.92	242.278				-0.260629	-0.138136	-0.3726	-0.257121	0.117271	129.478	100.423	79.1038
8053	CUST_464_PI424986027	10878	16485	17881	20730	KSHV	NC_009333	FW	18289	GCGACTTAGAACCACATTGATTCTACCCGCCAATGGTCGACAGCCCGCGGGAATCGAAAG	18348	24.5347	36.0063	24.2291				33.0002	34.0822	32.1501				-0.128735	0.023851	-0.122845	-0.0759099	0.0864456	26.0227	23.3312	23.5035				42.3822	35.9277	39.92				-0.211831	-0.187493	-0.230058	-0.209794	0.0213553	45.6564	40.6565	49.4769
8054	CUST_465_PI424986027	12341	20694	36370	40506	KSHV	NC_009333	FW	18319	CAATGGTCGACAGCCCGCGGGAATCGAAAGCCATGTGCGCCGCCCCATAACAACCATGTT	18378	1095.22	1128.63	1204.95				1292.2	1174.81	1130.23				-0.0718278	-0.0174146	0.0278025	-0.02048	0.0498858	1205.51	1277.31	1176.49				1499.36	1548.38	1518.46				-0.0947349	-0.0835811	-0.110817	-0.0963778	0.0136922	671.578	698.079	688.339
8055	CUST_466_PI424986027	3203	3857	26732	39865	KSHV	NC_009333	FW	18349	CCATGTGCGCCGCCCCATAACAACCATGTTTTGTTTTCCAGGGGCACAGTCGGTAGTCAG	18408	1102.54	1177.6	921.874				1223.87	1274.24	1169.29				-0.0453394	-0.0342538	-0.103249	-0.0609475	0.0370515	1464.84	2216.08	1233.68				1574.44	2510.54	1212.37				-0.0313353	-0.054181	0.00756875	-0.0259825	0.031221	837.997	914.001	681.566
8056	CUST_467_PI424986027	13407	24857	30857	44278	KSHV	NC_009333	FW	18379	TTGTTTTCCAGGGGCACAGTCGGTAGTCAGCTGTCGAAAACGCCTCATGTCTCCCCGCAA	18438	41.64	24.0112	41.5006				34.1752	44.6515	116.38				0.0857997	-0.269422	-0.447823	-0.210482	0.27165	111.36	152.479	154.295				46.5654	112.496	55.7399				0.378666	0.132074	0.442185	0.317642	0.163815	109.185	133.65	81.9321
8057	CUST_468_PI424986027	11329	17566	27255	40384	KSHV	NC_009333	FW	18409	CTGTCGAAAACGCCTCATGTCTCCCCGCAATGCAGGCCACGGGAGACATCTGTTTTTTCC	18468	23.6412	51.3907	39.104				32.2971	53.3701	45.1629				-0.135494	-0.0164132	-0.0625606	-0.0714893	0.0600404	220.22	242.875	261.183				51.019	124.35	52.1063				0.635125	0.290738	0.700055	0.541972	0.219984	114.535	98.2763	222.643
8058	CUST_469_PI424986027	14218	30805	35511	40776	KSHV	NC_009333	FW	18439	TGCAGGCCACGGGAGACATCTGTTTTTTCCGATCCCGAGTTTGGTATCAACCGCAACTAC	18498	23.9511	34.5271	24.7906				33.6662	36.4934	36.5595				-0.147868	-0.0240534	-0.168714	-0.113545	0.0781999	27.5306	60.3304	34.816				38.1338	43.9808	41.9197				-0.141494	0.137274	-0.0806394	-0.0282867	0.146572	68.2332	118.527	44.1969
8059	CUST_470_PI424986027	7826	10312	28457	40025	KSHV	NC_009333	FW	18529	GTATAGGTAAACACCACCAACCACACAGTGTGCTCTTATATACTTTTAATGAAACATAAG	18588	23.6533	23.7914	35.5472				35.1803	32.6108	37.7696				-0.172408	-0.136941	-0.0263369	-0.111895	0.0761884	23.2674	23.3086	24.2079				34.8284	37.698	39.728				-0.175185	-0.208803	-0.21514	-0.199709	0.0214736	41.1098	76.5626	69.8053
8060	CUST_471_PI424986027	7392	9532	12298	31996	KSHV	NC_009333	FW	18559	TGCTCTTATATACTTTTAATGAAACATAAGGGCAGACGAAACAGCCGAACGTTTCCTAAT	18618	23.9367	23.743	23.5592				35.8154	34.26	41.0243				-0.175005	-0.159253	-0.24088	-0.191713	0.0433025	23.4369	23.2904	23.353				33.6577	37.9072	37.1869				-0.157185	-0.211544	-0.202047	-0.190259	0.0290339	273.266	350.797	354.272
8061	CUST_472_PI424986027	11780	18888	19995	32541	KSHV	NC_009333	FW	18649	CAAACCCTGTGGAAGGATATCAACTAGAGAGGAGGGTCCAGCCTTATTATGGCAGGAGAC	18708	23.8468	24.0248	54.8992				35.7348	32.5003	40.4423				-0.175661	-0.131227	0.13273	-0.0580528	0.16671	106.149	90.3428	152.533				97.1392	111.821	49.8083				0.038521	-0.0926289	0.486063	0.143985	0.303419	405.456	401.801	369.957
8062	CUST_473_PI424986027	1285	1637	9846	18521	KSHV	NC_009333	FW	18679	GGAGGGTCCAGCCTTATTATGGCAGGAGACACTATAAGCCCCATCGCCCGACTGGGCACC	18738	162.79	171.668	154.886				223.905	44.0797	142.717				-0.138437	0.590452	0.0355347	0.162517	0.380674	248.137	248.301	216.889				327.269	291.498	231.523				-0.120212	-0.0696568	-0.0283554	-0.0727414	0.0460059	414.57	375.671	395.943
8063	CUST_474_PI424986027	9814	14077	16783	22167	KSHV	NC_009333	FW	18709	ACTATAAGCCCCATCGCCCGACTGGGCACCAACATAACCGCCACAGTAAGTGGCCCTATA	18768	158.292	183.27	180.714				79.4624	152.631	178.398				0.299297	0.0794487	0.00560086	0.128116	0.152777	244.243	246.369	181.798				249.786	204.171	182.845				-0.00974616	0.0815909	-0.00249304	0.0231172	0.0507694	696.321	719.05	694.235
8064	CUST_475_PI424986027	1615	1914	3998	8586	KSHV	NC_009333	FW	18739	AACATAACCGCCACAGTAAGTGGCCCTATACCGCTCAGCGCCCAAGTTGTTACAGTCACA	18798	25.0906	28.9806	66.2916				38.4022	38.2568	54.9828				-0.184845	-0.120601	0.0812317	-0.074738	0.138841	54.2822	77.2582	129.915				113.977	153.971	42.2335				-0.322158	-0.299494	0.488001	-0.0445503	0.461342	390.079	395.827	378.544
8065	CUST_476_PI424986027	2936	3443	28838	30674	KSHV	NC_009333	FW	18769	CCGCTCAGCGCCCAAGTTGTTACAGTCACACCCAACCGCGGTTGGCTCTACATTGTCATC	18828	29.7424	23.914	91.2783				43.4212	37.7005	54.4511				-0.164327	-0.197695	0.224361	-0.0458866	0.234635	23.8263	34.8089	47.6468				35.3881	39.5817	42.716				-0.1718	-0.0558043	0.0474434	-0.0600536	0.109683	584.222	651.695	637.467
8066	CUST_477_PI424986027	4626	5582	32461	39780	KSHV	NC_009333	FW	18799	CCCAACCGCGGTTGGCTCTACATTGTCATCACGTCCATCATTATGTGTTGGTTCTCCCGC	18858	26.6978	24.0801	25.2078				38.0019	34.3578	35.6993				-0.15333	-0.154368	-0.151124	-0.15294	0.00165656	43.8516	23.3221	54.1243				41.27	38.1371	45.7753				0.0263507	-0.213581	0.0727611	-0.0381563	0.153684	373.551	478.64	445.224
8067	CUST_478_PI424986027	11696	18598	20024	21228	KSHV	NC_009333	FW	18829	ACGTCCATCATTATGTGTTGGTTCTCCCGCTTCCTTGTACCCTGCAGCTTCATCCACGGA	18888	513.263	540.855	535.635				478.103	519.277	544.455				0.0308181	0.0176814	-0.00709256	0.0138023	0.0192507	574.479	598.612	568.94				481.134	583.565	643.181				0.0770074	0.0110566	-0.0532668	0.0115991	0.0651388	1227.16	1198.95	1212.43
8068	CUST_479_PI424986027	13447	25053	31170	33179	KSHV	NC_009333	FW	18859	TTCCTTGTACCCTGCAGCTTCATCCACGGATTCTTCTGAGTCGCGATGCACAGGAGCGCC	18918	395.42	407.231	409.456				371.072	317.904	282.094				0.0276002	0.107545	0.161813	0.0989862	0.0675147	347.85	373.822	413.387				443.103	373.177	410.631				-0.105112	0.000750453	0.0029054	-0.0338186	0.061751	1261.06	1364.09	1301.64
8069	CUST_480_PI424986027	6875	8789	22637	33414	KSHV	NC_009333	FW	18877	TTCATCCACGGATTCTTCTGAGTCGCGATGCACAGGAGCGCCATCCGCGGGGCCATCTTG	18936	164.861	212.666	210.205				172.773	222.703	149.774				-0.0203577	-0.020029	0.147207	0.0356068	0.0966489	345.583	296.408	393.297				242.819	137.637	181.052				0.153269	0.333152	0.336918	0.274447	0.104959	1025.48	1094.18	923.136
8070	CUST_481_PI424986027	13103	23490	39489	40243	KSHV	NC_009333	FW	18980	TCCCCACGGGGAAGAATTTCCTGAAGCTCGATCTCCTCTACCGCACACTCTGGTGATGTC	19039	37.9127	69.2484	70.5915				33.9141	40.938	41.6027				0.0484054	0.228283	0.229631	0.168773	0.104244	63.865	73.3809	74.343				42.804	46.0641	46.4608				0.173778	0.20222	0.204153	0.193384	0.0170065	467.575	408.547	364.076
8071	CUST_482_PI424986027	605	725	35335	38556	KSHV	NC_009333	FW	19045	AGGTCTATATGGAAACACTTCAACCCGGGTGTTTACAGCAGCGTATGCCCGCCCCACGTG	19104	118.81	91.5419	144.177				95.367	113.909	79.1226				0.0954559	-0.0949375	0.260596	0.0870382	0.177916	199.838	157.786	158.165				193.761	72.8353	189.558				0.0134117	0.335728	-0.078634	0.0901686	0.217584	464.029	533.98	418.504
8072	CUST_483_PI424986027	9362	12993	25974	38125	KSHV	NC_009333	FW	19096	CCCCACGTGGCGCATCATGTGGAAAAACGCACCCAACCCAAAAACGACAAACAATTGGTA	19155	83.472	117.055	116.778				76.4076	37.962	42.8245				0.0384045	0.489041	0.435668	0.321038	0.246218	213.898	137.336	137.426				64.3882	182.266	91.2974				0.5214	-0.122922	0.177609	0.192029	0.322403	393.648	482.05	417.909
8073	CUST_484_PI424986027	3540	4233	13522	24954	KSHV	NC_009333	FW	19186	AGCGACGTGATCTATCTCTGGGTCATGACCGCCCACTATATATAGCCAAACCCACGTCGC	19245	72.471	49.3168	40.7213				43.3695	36.9079	33.8606				0.22298	0.125876	0.0801262	0.142994	0.0729493	86.8346	64.5996	48.2505				47.4497	39.9079	41.5765				0.262459	0.209171	0.064654	0.178761	0.102349	234.993	229.564	297.219
8074	CUST_485_PI424986027	7935	10416	25980	37173	KSHV	NC_009333	FW	19216	GCCCACTATATATAGCCAAACCCACGTCGCAGCGGCAAGGCCAGCGGCCCCCAATGTCAT	19275	109.203	71.6462	97.1726				41.0963	36.1376	42.3079				0.424432	0.297234	0.361122	0.360929	0.0635992	203.184	193.369	207.926				120.668	182.836	169.592				0.226295	0.0243256	0.0885033	0.113041	0.103197	370.678	394.995	306.357
8075	CUST_486_PI424986027	14370	32577	33320	38825	KSHV	NC_009333	FW	19222	TATATATAGCCAAACCCACGTCGCAGCGGCAAGGCCAGCGGCCCCCAATGTCATGATGAA	19281	111.354	112.848	111.994				51.5764	119.49	166.157				0.334256	-0.0248347	-0.171324	0.0460323	0.260133	148.841	264.688	157.261				109.871	260.534	92.4717				0.13184	0.00687002	0.230613	0.123108	0.112127	291.883	300.334	348.485
8076	CUST_487_PI424986027	10047	14599	21023	33852	KSHV	NC_009333	FW	19282	AATAAAAACAATCAGTTCCAGACCCTCCTGGTAAGTCAGCCGAGGCAATAGCGTCATTTC	19341	65.8622	97.5898	75.4816				65.2664	37.4951	41.4433				0.00394678	0.41543	0.260387	0.226588	0.207813	119.67	66.147	120.796				134.443	42.7072	50.6444				-0.0505523	0.190009	0.377521	0.172326	0.214584	362.69	603.657	290.614
8077	CUST_488_PI424986027	5635	6853	13231	35312	KSHV	NC_009333	FW	19336	CATTTCGCGCAAGGGTCGCCAGACCACGCGCGTGTTGTATACGACGCCACATATCTGACA	19395	31.3599	23.685	24.1911				37.9536	33.7969	35.4254				-0.0828777	-0.154403	-0.16566	-0.134313	0.0448988	23.4883	23.2494	23.4014				36.832	37.7159	37.6154				-0.195374	-0.210113	-0.206124	-0.20387	0.0076234	127.638	124.496	149.397
8078	CUST_489_PI424986027	7776	10098	18775	22050	KSHV	NC_009333	FW	19366	CGTGTTGTATACGACGCCACATATCTGACAGGCCGTGTTTCTAGAGATAGTGAGCCAGGT	19425	24.1491	24.2229	23.7396				35.693	32.4586	31.8859				-0.169682	-0.127104	-0.128124	-0.141637	0.0242931	23.5642	30.1931	23.3155				39.5407	41.9309	36.4293				-0.224791	-0.142627	-0.193805	-0.187075	0.0414938	227.479	290.8	249.75
8079	CUST_490_PI424986027	9266	12808	24217	39523	KSHV	NC_009333	FW	19396	GGCCGTGTTTCTAGAGATAGTGAGCCAGGTGCTTAAACAACTTCTATGGACGTTCTCGAG	19455	23.7272	35.176	25.0085				34.0287	33.4832	35.8312				-0.156599	0.0214203	-0.156174	-0.0971174	0.102657	74.1322	44.3525	103.953				78.6547	50.3461	49.9286				-0.025718	-0.0550477	0.318488	0.0792407	0.207712	388.474	362.829	350.855
8080	CUST_491_PI424986027	6457	8143	26854	35274	KSHV	NC_009333	FW	19426	GCTTAAACAACTTCTATGGACGTTCTCGAGCTCTCCTGTGCATCCACAGGCTCTAAATCT	19485	74.0175	78.2326	92.1963				41.472	119.638	39.9261				0.25158	-0.184483	0.363457	0.143518	0.289513	67.2121	72.4496	132.783				115.893	46.6949	120.79				-0.23661	0.190766	0.0411133	-0.00157674	0.216863	302.296	342.283	419.727
8081	CUST_492_PI424986027	9854	14123	15802	42029	KSHV	NC_009333	FW	19456	CTCTCCTGTGCATCCACAGGCTCTAAATCTCTCATTTCCGAGCTCCTCGTTGCAAATCCA	19515	27.6099	33.1884	25.6194				34.5255	34.4993	37.4495				-0.097075	-0.016825	-0.164878	-0.0929259	0.0741134	91.7999	107.238	95.673				42.6807	155.384	48.9503				0.33261	-0.161056	0.291034	0.154196	0.273806	254.881	332.619	203.341
8082	CUST_493_PI424986027	8356	11203	14934	38321	KSHV	NC_009333	FW	19486	CTCATTTCCGAGCTCCTCGTTGCAAATCCAGCAGACAGGAACATCCTCATCTTCCATATC	19545	24.1003	23.72	24.3504				35.1445	33.2033	35.9024				-0.163834	-0.146067	-0.168618	-0.159506	0.0118819	43.7939	63.6903	65.3703				43.8835	44.7268	45.4598				-0.000887834	0.153505	0.157754	0.103457	0.0903902	288.421	355.832	308.074
8083	CUST_494_PI424986027	55	38	17484	27496	KSHV	NC_009333	FW	19516	GCAGACAGGAACATCCTCATCTTCCATATCCTGAGAGAGAACCCACAATAAAACATGGCA	19575	115.079	23.2347	63.5984				46.3204	39.9116	62.4557				0.395226	-0.234962	0.00787445	0.0560461	0.317843	176.514	23.2842	20.5672				215.836	38.0309	99.1752				-0.0873433	-0.213076	-0.683228	-0.327882	0.314094	239.492	248.556	240.475
8084	CUST_495_PI424986027	4253	5103	7850	19124	KSHV	NC_009333	FW	19546	CTGAGAGAGAACCCACAATAAAACATGGCATTAACCCCTGCAACAAGTGACCGTACCAGG	19605	142.272	124.488	89.7319				141.625	96.2624	56.1243				0.00198166	0.111671	0.203796	0.105816	0.101034	80.7128	111.813	116.025				164.271	213.097	116.781				-0.308617	-0.280084	-0.00281986	-0.197174	0.168919	189.469	125.784	88.5071
8085	CUST_496_PI424986027	8873	12092	30431	37367	KSHV	NC_009333	FW	19606	GCACGCGTCCAGGCAACCGGGGTCCCCCTCGTTGGTCTATACAATTCCATGACTACCTAC	19665	932.351	1058.89	1040.19				833.755	1006.49	885.158				0.0485412	0.0220443	0.0700936	0.0468931	0.024067	781.711	752.349	796.349				1055.9	1256.28	976.85				-0.130576	-0.222667	-0.0887245	-0.147322	0.0685233	712.492	751.457	740.22
8086	CUST_497_PI424986027	8743	11812	15011	20760	KSHV	NC_009333	FW	19636	GTTGGTCTATACAATTCCATGACTACCTACTGGTAATGCTACAGCCACTCACTGTACAAG	19695	24.6933	23.5803	24.0676				34.7891	32.9792	32.4496				-0.148865	-0.145692	-0.129775	-0.141444	0.010229	23.5879	27.8339	23.7212				42.5586	38.2585	36.0183				-0.256299	-0.138153	-0.181387	-0.191946	0.0597764	43.7126	77.9758	40.927
8087	CUST_498_PI424986027	14286	31597	38660	42329	KSHV	NC_009333	FW	19666	TGGTAATGCTACAGCCACTCACTGTACAAGCCGGTTAACTGGGAGGCGACGCTGGCGTGG	19725	23.718	24.3861	25.7944				33.5041	36.0057	35.9174				-0.150021	-0.169228	-0.143779	-0.154342	0.0132634	100.494	57.295	103.978				48.7641	44.6577	134.961				0.314042	0.10822	-0.113268	0.102998	0.213703	142.742	133.888	123.727
8088	CUST_499_PI424986027	202	217	13115	16525	KSHV	NC_009333	FW	19755	CCAAACACTTATGTACTTTGTGGCTCGGCTTTATTGTAACAGCCAAGAGGGGCGTTTGTG	19814	28.6699	64.3038	54.9757				51.4915	58.2515	91.0368				-0.254308	0.0429292	-0.219046	-0.143475	0.162391	113.555	56.7299	46.0503				135.67	401.243	112.686				-0.0772773	-0.849595	-0.388637	-0.438503	0.388566	137.563	94.8224	156.762
8089	CUST_500_PI424986027	4907	5939	20987	35591	KSHV	NC_009333	FW	19785	TTATTGTAACAGCCAAGAGGGGCGTTTGTGGCTCAGCTTTATTGTAACAGCCAAGAGGGA	19844	57.1485	58.5737	90.5669				126.951	58.3509	43.7934				-0.346632	0.00165488	0.315561	-0.00980524	0.331245	143.186	218.923	108.323				127.346	1004.84	65.7237				0.0509137	-0.661808	0.217	-0.131298	0.46688	144.893	115.816	159.146
8090	CUST_501_PI424986027	3345	3939	26373	37803	KSHV	NC_009333	FW	19815	GCTCAGCTTTATTGTAACAGCCAAGAGGGACGTATGTGGCTATCTCACAAAAAGTCACCG	19874	73.3757	82.4875	24.1708				42.6281	37.5142	35.791				0.235856	0.342193	-0.170482	0.135855	0.270571	23.6861	129.117	23.4475				34.3804	88.7988	38.202				-0.161819	0.162576	-0.21199	-0.0704106	0.203326	97.0893	141.106	90.9174
8091	CUST_502_PI424986027	11341	17665	18169	28128	KSHV	NC_009333	FW	19845	CGTATGTGGCTATCTCACAAAAAGTCACCGATTCATGTAGACAACCCGCTCCCACGAATT	19904	22.7587	47.1233	38.2626				58.2304	42.7009	34.3873				-0.408003	0.0427992	0.0463773	-0.106276	0.26131	83.3437	104.141	56.8906				48.219	101.059	44.6199				0.237655	0.0130442	0.105512	0.118737	0.112888	139.779	164.883	119.989
8092	CUST_503_PI424986027	9785	14045	22406	38202	KSHV	NC_009333	FW	19875	ATTCATGTAGACAACCCGCTCCCACGAATTCGGTTTTTAAAAAGCCCTCACGTATACAGA	19934	87.8954	112.286	112.129				104.081	94.847	84.4366				-0.0734044	0.0733004	0.123185	0.0410271	0.102191	155.997	132.903	159.867				235.791	177.317	194.544				-0.179411	-0.125215	-0.0852607	-0.129962	0.0472542	167.925	133.393	189.014
8093	CUST_504_PI424986027	11897	19222	22164	36771	KSHV	NC_009333	FW	19995	GACCGCACGCTAAACATCGCCCTACCTGCTATACTGCCATTTCCATACGAATGGTAGGAT	20054	20.9988	267.869	306.306				162.781	340.777	327.97				-0.88941	-0.104549	-0.0296783	-0.341212	0.476227	305.364	435.462	405.392				569.097	706.38	461.499				-0.270369	-0.210088	-0.0562956	-0.178918	0.110388	424.169	438.255	368.53
8094	CUST_505_PI424986027	11394	17745	26267	28751	KSHV	NC_009333	FW	20025	ATACTGCCATTTCCATACGAATGGTAGGATGCGGGCAGTAGTCCACCAGTCTAAAATCAT	20084	44.999	24.7205	24.2618				34.9483	31.8837	33.4218				0.109777	-0.110511	-0.139108	-0.0466141	0.136191	23.3804	24.2829	24.3478				38.7565	36.2991	37.2959				-0.219493	-0.174596	-0.185202	-0.193097	0.0234666	117.118	67.7856	144.981
8095	CUST_506_PI424986027	3960	4663	19375	19498	KSHV	NC_009333	FW	20055	GCGGGCAGTAGTCCACCAGTCTAAAATCATCAGGTGTAAACTCTTCCATGGAAGAAACAG	20114	31.0867	24.5185	23.7099				39.5176	32.2991	32.1114				-0.104216	-0.119696	-0.13173	-0.118547	0.0137927	39.2514	54.0555	23.3146				43.1931	177.01	36.1741				-0.0415594	-0.515157	-0.190769	-0.249162	0.242138	260.522	227.695	280.261
8096	CUST_507_PI424986027	8157	10849	27590	28272	KSHV	NC_009333	FW	20085	CAGGTGTAAACTCTTCCATGGAAGAAACAGACCGGAGTATCTCCAGGCGCGGAAAGGGAC	20144	23.7319	23.0142	23.6375				34.8372	42.7294	32.43				-0.166712	-0.268731	-0.137347	-0.19093	0.068959	23.266	23.1725	23.9544				37.3552	36.8904	37.1535				-0.20563	-0.20194	-0.190615	-0.199395	0.00782423	138.217	143.366	127.454
8097	CUST_508_PI424986027	8393	11318	37316	39584	KSHV	NC_009333	FW	20145	GTGGAGTGCGCGTCAGCTGCAGCCGTAGTGGCTCTATATGCGTTTTGTAGATGTGGGCAT	20204	23.9013	34.1358	24.5016				35.0531	35.5505	36.3437				-0.166305	-0.0176346	-0.171235	-0.118391	0.0872928	54.6979	57.9698	63.8856				39.0806	52.8354	45.3486				0.14601	0.0402766	0.148839	0.111708	0.0618778	260.07	252.747	314.724
8098	CUST_509_PI424986027	1027	1231	16690	41029	KSHV	NC_009333	FW	20175	GCTCTATATGCGTTTTGTAGATGTGGGCATCTCCCAACGTGTGAATAAACTCCCCGGGTC	20234	66.0944	115.484	72.9113				42.681	93.0117	56.2162				0.18993	0.0939855	0.112933	0.132283	0.050815	94.1495	162.121	89.5141				43.3053	81.1302	53.9303				0.337276	0.300656	0.220058	0.285997	0.0599682	280.645	284.967	221.122
8099	CUST_510_PI424986027	2363	2857	17729	40131	KSHV	NC_009333	FW	20205	CTCCCAACGTGTGAATAAACTCCCCGGGTCTAAGACCAGTAACATGAGCAAGCATATAAG	20264	24.961	23.5743	45.8145				38.4679	32.166	39.2579				-0.187837	-0.134959	0.0670758	-0.08524	0.134533	22.7875	43.5269	31.4946				56.739	40.9664	83.2408				-0.396186	0.0263303	-0.4221	-0.263985	0.251754	172.952	212.656	206.061
8100	CUST_511_PI424986027	846	1042	28673	33862	KSHV	NC_009333	FW	20235	TAAGACCAGTAACATGAGCAAGCATATAAGTTAAGAGGGAATAGCTGGCAATGTTAAAAG	20294	25.1446	24.0495	24.1989				38.4422	33.1937	35.0225				-0.184363	-0.13995	-0.160552	-0.161622	0.022226	25.1244	21.7535	23.499				34.2091	70.0677	37.5364				-0.134047	-0.507989	-0.203404	-0.281813	0.19892	114.399	140.851	104.125
8101	CUST_512_PI424986027	1705	2051	9994	11396	KSHV	NC_009333	FW	20265	TTAAGAGGGAATAGCTGGCAATGTTAAAAGGAACTCCCAAACCCATGTCTCCCGACCTCT	20324	31.7904	49.3402	24.1131				39.4147	58.4147	34.807				-0.0933615	-0.0733207	-0.159413	-0.108698	0.0450488	65.686	82.7458	23.4745				39.0914	44.7354	33.3844				0.225392	0.267095	-0.152947	0.11318	0.231414	94.3895	190.503	99.1641
8102	CUST_513_PI424986027	8344	11193	22628	29567	KSHV	NC_009333	FW	20295	GAACTCCCAAACCCATGTCTCCCGACCTCTGATACAGCTGACAGGAAAGCTCACCGTCAG	20354	688.034	684.414	649.66				649.745	729.118	673.219				0.0248669	-0.0274789	-0.0154703	-0.00602742	0.0274207	730.071	681.474	728.913				1109.82	950.849	873.117				-0.181886	-0.144662	-0.0783967	-0.134982	0.0524192	648.973	632.538	649.487
8103	CUST_514_PI424986027	14542	36156	36658	39984	KSHV	NC_009333	FW	20325	GATACAGCTGACAGGAAAGCTCACCGTCAGCTACATAAAATTGACATAACAAGTGACAGG	20384	24.4437	24.7115	25.1035				36.018	36.4179	37.2829				-0.168353	-0.168417	-0.171776	-0.169515	0.00195808	23.6058	23.9154	23.886				37.9351	38.2252	38.8468				-0.206022	-0.203672	-0.211212	-0.206969	0.00385832	63.9241	42.7892	54.0456
8104	CUST_515_PI424986027	11767	18958	20929	26874	KSHV	NC_009333	FW	20355	CTACATAAAATTGACATAACAAGTGACAGGGCGGAAGCGCCATCAACGACAAGTCCGCCG	20414	24.5183	24.1032	24.4201				32.199	32.4598	32.9272				-0.118352	-0.129272	-0.129809	-0.125811	0.00646521	23.9494	23.7576	24.0637				34.7763	36.0226	36.9053				-0.161989	-0.180773	-0.185726	-0.176163	0.0125221	82.937	78.8835	101.423
8105	CUST_516_PI424986027	13275	24218	33701	40010	KSHV	NC_009333	FW	20385	GCGGAAGCGCCATCAACGACAAGTCCGCCGGGTTCCACGCACACATAATGATTCTTCTAT	20444	115.682	113.275	129.862				111.873	40.8689	68.9308				0.0145406	0.44274	0.275068	0.244116	0.215771	156.594	171.892	223.671				269.456	176.225	140.205				-0.235712	-0.0108101	0.202845	-0.0145589	0.219302	526.798	613.6	502.306
8106	CUST_517_PI424986027	618	816	38576	44670	KSHV	NC_009333	FW	20415	GGTTCCACGCACACATAATGATTCTTCTATCGTGCGGATTATTTTTTATTAAATCCACAA	20474	25.7134	24.4021	26.6679				38.8593	35.9674	37.0048				-0.179336	-0.168481	-0.14227	-0.163362	0.0190559	24.6274	23.5672	24.7387				35.9421	38.7983	41.3507				-0.164185	-0.216505	-0.223106	-0.201265	0.0322814	87.9664	106.531	74.1777
8107	CUST_518_PI424986027	513	662	22745	23255	KSHV	NC_009333	FW	20445	CGTGCGGATTATTTTTTATTAAATCCACAATGTACGACAATTGGTCAAACCCCTGGCCTG	20504	26.2586	23.6171	23.6195				39.6344	31.6302	31.6446				-0.1788	-0.126876	-0.127029	-0.144235	0.0299345	25.0584	23.1939	23.1934				37.9441	36.9875	36.9753				-0.180192	-0.202681	-0.202548	-0.19514	0.0129457	45.9118	63.8426	77.7748
8108	CUST_519_PI424986027	5420	6622	32631	40910	KSHV	NC_009333	FW	20475	TGTACGACAATTGGTCAAACCCCTGGCCTGTATAGTCAGCATCCGCGTCCACGTACGCCG	20534	83.7673	70.8781	137.11				61.6635	121.947	44.9692				0.133047	-0.235658	0.484154	0.127181	0.359942	155.734	124.471	144.24				118.46	158.068	50.9358				0.118812	-0.103775	0.452064	0.1557	0.27975	197.08	195.219	193.689
8109	CUST_520_PI424986027	13901	28153	42852	43728	KSHV	NC_009333	FW	20481	ACAATTGGTCAAACCCCTGGCCTGTATAGTCAGCATCCGCGTCCACGTACGCCGCCCCAA	20540	131.255	212.376	140.427				133.444	95.8062	142.223				-0.00718516	0.345713	-0.00551923	0.111003	0.203266	240.182	225.694	24.5547				219.583	220.866	40.511				0.0389425	0.00939019	-0.217438	-0.0563686	0.140271	246.097	407.408	255.758
8110	CUST_521_PI424986027	8257	10945	14651	31866	KSHV	NC_009333	FW	20505	TATAGTCAGCATCCGCGTCCACGTACGCCGCCCCAAAGTGCCTCCACTGGAAACCGTAAA	20564	11755.9	12617	12830.2				12560.9	13069.3	13447.1				-0.0287642	-0.0152939	-0.0203953	-0.0214844	0.00680088	14903.4	14774.4	16046.3				16414.6	17731.6	17392.9				-0.0419458	-0.079238	-0.0349979	-0.0520606	0.0237914	11445.5	9603.13	12906.3
8111	CUST_522_PI424986027	14487	34726	35612	43672	KSHV	NC_009333	FW	20541	AGTGCCTCCACTGGAAACCGTAAACAGGTCCCAAATCCCCCTCCCTTCTGTGCGCCAGGC	20600	4152.71	4328.74	4424.9				4264.77	4278.77	4297.16				-0.0115638	0.00504297	0.0127217	0.00206697	0.0124133	5076.74	5023.69	5282.96				5107.89	5213.99	5204				-0.00265627	-0.0161471	0.00653995	-0.00408781	0.0114111	4810.31	5170.15	4923.99
8112	CUST_523_PI424986027	7851	10252	18687	34924	KSHV	NC_009333	FW	20625	AGCCATTTTTGTCCCATATCTTGACTCCTGTTCTTGAAAGCTCCCTGGAGTCAGTACTCC	20684	59.8037	48.0963	65.9258				38.8666	35.1141	57.4766				0.187151	0.13663	0.0595641	0.127782	0.0642522	88.6387	72.5836	114.913				70.2553	115.772	227.822				0.100944	-0.202764	-0.297227	-0.133015	0.208047	183.88	165.586	222.199
8113	CUST_524_PI424986027	8264	11037	15539	25882	KSHV	NC_009333	FW	20655	TTCTTGAAAGCTCCCTGGAGTCAGTACTCCCCTTCAGAAACCAAAGCAGCTCTTGCACTA	20714	71.2066	66.7764	45.9297				133.824	51.3814	82.1856				-0.274014	0.113818	-0.252702	-0.137633	0.218023	156.789	213.235	105.483				53.1347	208.2	147.6				0.469936	0.0103782	-0.145905	0.11147	0.320125	172.425	243.156	204.276
8114	CUST_525_PI424986027	3167	3751	33392	37836	KSHV	NC_009333	FW	20685	CCTTCAGAAACCAAAGCAGCTCTTGCACTACGCCTCGCCAAAACACCCGCTTTGTGGTTA	20744	170.079	158.228	242.949				68.1278	169.263	71.0478				0.397327	-0.0292776	0.533964	0.300671	0.293798	110.121	138.307	139.255				181.173	242.894	316.072				-0.216222	-0.244572	-0.355976	-0.272257	0.073876	147.67	146.902	249.448
8115	CUST_526_PI424986027	10567	15685	16431	18886	KSHV	NC_009333	FW	20715	CGCCTCGCCAAAACACCCGCTTTGTGGTTAGTAAGGGAAAGTGGTCCCGCAGACTATACC	20774	373.579	434.597	384.902				229.012	251.642	168.016				0.212524	0.237304	0.359999	0.269942	0.0789696	347.781	333.36	248.756				260.619	316.15	195.198				0.125301	0.0230201	0.105298	0.0845396	0.054208	300.164	261.328	288.763
8116	CUST_527_PI424986027	2517	3031	11252	14078	KSHV	NC_009333	FW	20745	GTAAGGGAAAGTGGTCCCGCAGACTATACCTGGCCTGCATGCCAAATAGAGAGAGGGTGC	20804	58.3031	59.1314	80.3177				59.2178	38.3749	38.1747				-0.00676092	0.187771	0.323035	0.168015	0.165783	96.6544	62.6742	74.9675				45.6344	199.029	106.055				0.325929	-0.501826	-0.150657	-0.108851	0.415458	213.489	198.81	212.319
8117	CUST_528_PI424986027	7267	9257	27366	36527	KSHV	NC_009333	FW	20805	CTATGCCGGTGCGGTCGAGTCGATCGCTGCCACGGCACAAAATTTCCCTCAACTGCCTGA	20864	24.5819	49.9338	23.9582				36.2358	279.1	36.0549				-0.168522	-0.747365	-0.17751	-0.364466	0.331631	23.7214	52.4076	23.3536				41.3881	44.6565	37.8543				-0.241734	0.0695099	-0.209761	-0.127329	0.171215	43.6419	165.953	70.3016
8118	CUST_529_PI424986027	6745	8609	33379	42553	KSHV	NC_009333	FW	20835	CACGGCACAAAATTTCCCTCAACTGCCTGAGATACTGAAGTTCCTCGTGGGGCGTCTCAG	20894	71.4738	105.388	58.7966				145.762	106.189	57.5486				-0.309497	-0.00329084	0.00931731	-0.101157	0.180538	178.582	95.8299	114.723				230.853	286.121	159.601				-0.111499	-0.475049	-0.143386	-0.243311	0.201323	265.074	234.052	247.28
8119	CUST_530_PI424986027	11874	19192	28091	44825	KSHV	NC_009333	FW	20865	GATACTGAAGTTCCTCGTGGGGCGTCTCAGCCCCAGTTACCTCATGCTGAATCGAACAAG	20924	23.9111	23.7509	21.2033				32.2429	32.572	3535.78				-0.129834	-0.137164	-2.22208	-0.829693	1.20585	22.3494	23.8148	73.2928				56.5469	36.9594	48.3124				-0.403142	-0.190878	0.181003	-0.137672	0.295685	224.326	252.281	176.847
8120	CUST_531_PI424986027	8240	10930	19346	40396	KSHV	NC_009333	FW	20895	CCCCAGTTACCTCATGCTGAATCGAACAAGGGTCAACCTCGGGGGCCAAAGCCAAGACGC	20954	40.9442	53.0849	33.3119				36.9418	44.6452	38.7471				0.0446745	0.0751953	-0.0656404	0.0180765	0.0740896	118.578	94.0429	119.283				143.436	46.1333	49.6127				-0.0826546	0.309311	0.380987	0.202548	0.249579	278.841	315.962	203.389
8121	CUST_532_PI424986027	10246	15064	24625	42306	KSHV	NC_009333	FW	20955	CAGGCTTTTGACAGAAGCGAAACCCCCTGGCACGGAATAACTTTTTGGCGACATACAAGC	21014	47.9869	88.5386	40.385				48.8077	36.7876	55.8571				-0.00736556	0.381431	-0.140858	0.0777356	0.271345	169.889	131.274	151.515				217.084	96.1607	159.012				-0.106463	0.135181	-0.0209732	0.00258136	0.122532	251.846	312.996	245.131
8122	CUST_533_PI424986027	5095	6230	9423	14876	KSHV	NC_009333	FW	20985	CACGGAATAACTTTTTGGCGACATACAAGCTTAAAGGTACAAACGGAAACATGATAGATC	21044	23.944	24.3936	24.3956				37.0422	36.1557	33.0618				-0.189501	-0.170901	-0.132016	-0.164139	0.0293332	42.3933	55.4069	54.3926				37.832	46.3834	44.2657				0.0494383	0.0772017	0.0894722	0.0720374	0.0205105	126.953	172.298	148.995
8123	CUST_534_PI424986027	11148	17071	24754	44482	KSHV	NC_009333	FW	21015	TTAAAGGTACAAACGGAAACATGATAGATCCTGGAAGTTTGTGAAGCCCTGTGCCCGGAG	21074	109.522	97.7216	101.332				127.962	46.9457	75.2683				-0.067576	0.318394	0.129134	0.126651	0.192997	140.508	104.157	210.283				201.847	94.5458	231.598				-0.157321	0.0420483	-0.0419308	-0.0524012	0.100096	294.064	313.014	256.66
8124	CUST_535_PI424986027	4067	4904	35113	44732	KSHV	NC_009333	FW	21045	CTGGAAGTTTGTGAAGCCCTGTGCCCGGAGAGACACCCCTCAACTCGCAGTGCTCGGAGA	21104	734.95	741.065	725.308				672.525	718.549	747.526				0.0385492	0.0134	-0.0131037	0.0129485	0.0258294	990.289	985.889	944.745				1172.18	1047.02	1245.73				-0.073234	-0.0261258	-0.120111	-0.0731569	0.0469926	1103.41	1061.95	1063.72
8125	CUST_536_PI424986027	9778	14037	17731	27244	KSHV	NC_009333	FW	21075	AGACACCCCTCAACTCGCAGTGCTCGGAGACCTACATGTATACTCAGGCTCTTCTATAAA	21134	32.7882	48.0691	66.5466				126.717	112.649	67.3046				-0.587116	-0.369861	-0.00491868	-0.320632	0.294204	116.319	131.361	133.762				260.615	65.5523	59.849				-0.350348	0.301877	0.349275	0.100268	0.390964	127.006	186.252	178.886
8126	CUST_537_PI424986027	4540	5530	29322	39173	KSHV	NC_009333	FW	21105	CCTACATGTATACTCAGGCTCTTCTATAAACCCTCCCCAAAAGTTTATAAAACACCGTAC	21164	178.502	135.206	119.038				209.172	207.752	128.897				-0.0688623	-0.186548	-0.034555	-0.0966551	0.079717	169.924	166.705	188.077				269.006	71.9846	254.554				-0.199506	0.364708	-0.131444	0.0112527	0.307987	205.902	219.157	188.525
8127	CUST_538_PI424986027	6701	8490	16997	30968	KSHV	NC_009333	FW	21135	CCCTCCCCAAAAGTTTATAAAACACCGTACGTAATACACATTACTCACAGTTCCCACGGT	21194	1445.07	1564.95	1551.56				1627.91	2053.36	1630.85				-0.0517401	-0.117966	-0.0216449	-0.0637836	0.0492769	1594.24	1685.13	1838.28				2053.6	2492.21	2350.5				-0.109962	-0.16995	-0.10675	-0.128888	0.0355977	1516.48	1599.01	1783.2
8128	CUST_539_PI424986027	10885	16583	18327	32519	KSHV	NC_009333	FW	21165	GTAATACACATTACTCACAGTTCCCACGGTGACGCCCAAACCCATGCACACGGGCGTGAT	21224	24.241	44.4448	39.1798				33.0893	34.4906	35.9125				-0.135138	0.11012	0.0378164	0.00426606	0.126024	112.524	103.959	90.5664				44.0663	46.9116	86.6134				0.407137	0.345584	0.0193819	0.257368	0.208387	63.5089	82.3276	109.326
8129	CUST_540_PI424986027	7098	9053	16644	45117	KSHV	NC_009333	FW	21225	CGATACCAGAAAACATCACAAGAACAAAAAGTGTGTGTCTGACATTCACATTTATTTTTA	21284	23.6918	24.0026	26.55				35.5127	32.9203	36.1355				-0.175786	-0.137206	-0.133869	-0.148954	0.0232971	27.3452	23.4621	26.3692				36.9105	39.5784	64.5802				-0.130269	-0.227091	-0.389003	-0.248788	0.130724	41.5393	42.084	58.1355
8130	CUST_541_PI424986027	12409	20885	25534	37105	KSHV	NC_009333	FW	21255	GTGTGTGTCTGACATTCACATTTATTTTTACAAGACAATTTTGTGCAGTAGAGTTGTGCC	21314	23.7166	24.9337	61.2566				31.8297	32.4105	39.7554				-0.12778	-0.113899	0.187756	-0.0179739	0.178303	29.5099	23.3786	46.6426				48.2352	36.6664	42.35				-0.213396	-0.195451	0.0419292	-0.122306	0.142514	216.477	249.204	168.32
8131	CUST_542_PI424986027	7192	9291	13759	15166	KSHV	NC_009333	FW	21285	CAAGACAATTTTGTGCAGTAGAGTTGTGCCTTCCGACACCCCGCGCCGTTCGCTGTTCTC	21344	3905.79	4240.61	4452.34				4006.62	4178.47	4462.19				-0.0110689	0.00641032	-0.000959152	-0.00187259	0.00877536	4193.45	4761.19	4574.69				5596.23	5988.06	6472.9				-0.125324	-0.0995711	-0.150738	-0.125211	0.0255835	4485.65	4166.78	4263.67
8132	CUST_543_PI424986027	699	869	1556	11186	KSHV	NC_009333	FW	21315	TTCCGACACCCCGCGCCGTTCGCTGTTCTCCTGTAATTGGGAGATCCCACTCCTTGGCAG	21374	149949	153896	145592				157630	146966	146401				-0.0216967	0.0200079	-0.00240504	-0.00136463	0.0208717	182310	176031	165909				211672	212292	200399				-0.0648534	-0.0813433	-0.0820251	-0.0760739	0.00972325	240284	228834	229842
8133	CUST_544_PI424986027	4931	5956	21366	35752	KSHV	NC_009333	FW	21345	CTGTAATTGGGAGATCCCACTCCTTGGCAGGCACGTTTCACGAAACGCTCTTGTCTCGCT	21404	39.4634	34.6225	24.0246				39.2101	65.3483	35.1658				0.00279622	-0.275877	-0.165465	-0.146182	0.140334	22.532	95.7518	56.5065				49.3372	88.3284	43.2608				-0.340374	0.0350466	0.116005	-0.0631078	0.243508	1239.72	1353.53	1342.25
8134	CUST_545_PI424986027	2750	3335	4737	37209	KSHV	NC_009333	FW	21375	GCACGTTTCACGAAACGCTCTTGTCTCGCTGGCCTTAGACTTGTGGACCCAACATGGGTA	21434	918.14	958.776	948.114				743.863	873.688	813.416				0.0914156	0.0403606	0.0665477	0.066108	0.0255303	1787.88	1716.17	1692.18				1138.35	1037.23	1112.87				0.196061	0.218686	0.182001	0.198916	0.0185083	2397.2	2377.39	2462.68
8135	CUST_546_PI424986027	2799	3364	16239	25245	KSHV	NC_009333	FW	21405	GGCCTTAGACTTGTGGACCCAACATGGGTATCGTTAGAGATCCGTCGCGTAAATGCGCAG	21464	24.7363	24.3571	24.7336				38.182	32.9365	31.9281				-0.188525	-0.131051	-0.110887	-0.143488	0.0402854	23.9363	23.7698	90.647				36.026	34.238	49.5228				-0.177559	-0.158483	0.262548	-0.0244978	0.248772	1832.64	2119.55	2252.43
8136	CUST_547_PI424986027	8163	10853	40270	44503	KSHV	NC_009333	FW	21435	TCGTTAGAGATCCGTCGCGTAAATGCGCAGCTGGCAAAGCATTCTTCAGCGAGCAGTGAC	21494	23.8177	24.6626	26.4976				34.9681	36.4183	36.9128				-0.166773	-0.16928	-0.143971	-0.160008	0.0139449	23.3388	23.7469	24.666				37.9326	39.254	41.3415				-0.210933	-0.218276	-0.224287	-0.217832	0.00668823	2075.55	1805.71	1750.64
8137	CUST_548_PI424986027	3009	3570	33655	40328	KSHV	NC_009333	FW	21465	CTGGCAAAGCATTCTTCAGCGAGCAGTGACTGGTAATTGCTGCATCAGCTTCTTCACCCA	21524	25.8388	24.3337	25.0927				38.2414	34.2117	37.2066				-0.170262	-0.147967	-0.171072	-0.1631	0.0131122	43.7793	23.285	23.8396				46.4633	38.4148	38.9232				-0.0258408	-0.217423	-0.21291	-0.152058	0.109331	1516.25	1765.05	1475.17
8138	CUST_549_PI424986027	8008	10558	15480	32825	KSHV	NC_009333	FW	21495	TGGTAATTGCTGCATCAGCTTCTTCACCCAGTCTTTCGATTTGTCGGCACACACCTGGCG	21554	23.7964	70.6513	120.787				35.3346	37.684	99.2846				-0.17169	0.272963	0.0851391	0.0621375	0.223217	60.1888	116.919	167.048				39.9037	81.1062	106.471				0.178503	0.158832	0.195613	0.177649	0.0184054	1343.56	1368.76	1250.47
8139	CUST_550_PI424986027	5180	6202	16680	23347	KSHV	NC_009333	FW	21525	GTCTTTCGATTTGTCGGCACACACCTGGCGACCACGCTTTGTCAAAAATATCACACCCGG	21584	55.4853	83.6635	68.6939				52.121	38.5031	55.5522				0.0271654	0.33704	0.0922173	0.152141	0.163398	65.5066	75.5463	34.3071				49.3317	42.5006	117.583				0.123159	0.249818	-0.534961	-0.0539946	0.421316	1305.42	1658.94	1656.35
8140	CUST_551_PI424986027	2080	2436	19296	44230	KSHV	NC_009333	FW	21555	ACCACGCTTTGTCAAAAATATCACACCCGGCTTGCTGCACAGTTGGGAGGTGGGGTACCA	21614	173.453	154.588	145.742				186.04	92.3324	181.614				-0.0304252	0.223821	-0.0955649	0.0326102	0.168766	193.583	229.97	235.251				249.993	267.898	295.447				-0.111061	-0.066298	-0.0989477	-0.0921023	0.0231535	1227.26	1403.64	1245.98
8141	CUST_552_PI424986027	6512	8181	12210	39840	KSHV	NC_009333	FW	21585	CTTGCTGCACAGTTGGGAGGTGGGGTACCAGCTGGACAGAAGCACCTGTGGTAATGGTCT	21644	70.9453	51.4523	38.1602				40.9282	57.222	52.9459				0.238901	-0.0461586	-0.142222	0.0168404	0.198218	143.912	92.6095	108.481				112.185	115.555	97.3303				0.108164	-0.0961316	0.0471046	0.0197123	0.104866	2064.16	2272.6	2066.73
8142	CUST_553_PI424986027	5171	6281	32282	43898	KSHV	NC_009333	FW	21615	GCTGGACAGAAGCACCTGTGGTAATGGTCTTTTCTGGTAACCGAGACAGCACTTGTCCGG	21674	24.9121	23.8148	26.4641				37.7717	33.7927	37.4686				-0.180756	-0.151976	-0.15101	-0.161247	0.0169015	32.461	32.0727	56.9062				43.0494	39.6462	46.3702				-0.122605	-0.092066	0.0889207	-0.0419169	0.114333	1982.94	2422.29	1976.7
8143	CUST_554_PI424986027	8178	10782	26363	37630	KSHV	NC_009333	FW	21645	TTTCTGGTAACCGAGACAGCACTTGTCCGGTCTATGCCAGGACGCTCCCAGCGTGTCCCC	21704	24.2595	24.4388	24.1415				35.4388	32.8015	35.7556				-0.164597	-0.127813	-0.17058	-0.15433	0.0231583	23.6017	41.5294	23.4112				40.3626	40.2635	38.0693				-0.233036	0.0134439	-0.21115	-0.143581	0.136427	1144.75	1158.28	1109.09
8144	CUST_555_PI424986027	8581	11567	13483	32873	KSHV	NC_009333	FW	21675	TCTATGCCAGGACGCTCCCAGCGTGTCCCCAGATTGCAAACAAAGCAAGGCAGTCAGCAC	21734	24.0861	74.2023	69.4356				34.7923	38.1243	49.9843				-0.159717	0.289216	0.142749	0.0907493	0.228939	53.2025	100.61	112.143				39.8828	56.5399	47.561				0.125147	0.250286	0.372522	0.249318	0.123691	1475.27	1615.43	1558.51
8145	CUST_556_PI424986027	12661	21775	24249	44007	KSHV	NC_009333	FW	21705	AGATTGCAAACAAAGCAAGGCAGTCAGCACAGCGACGAGCAGGATGCCCTTGGTGTCCAT	21764	31.0944	24.0498	25.9884				33.4235	32.4057	36.5467				-0.0313685	-0.129511	-0.148069	-0.102983	0.0627102	38.4671	50.5625	78.8065				39.0302	41.361	49.9403				-0.00631122	0.0872378	0.198111	0.0930125	0.102333	1578.54	1583.52	1281.46
8146	CUST_557_PI424986027	731	970	10636	43496	KSHV	NC_009333	FW	21735	AGCGACGAGCAGGATGCCCTTGGTGTCCATAACTCCCCTCGTGTGTCCTCGTGTAAATGC	21794	217.63	150.033	199.111				134.345	185.272	172.544				0.209499	-0.0916235	0.0621941	0.0600231	0.150573	274.015	273.013	255.823				336.673	332.337	153.225				-0.0894327	-0.0853955	0.222611	0.0159277	0.179005	2056.47	2173.14	2072.5
8147	CUST_558_PI424986027	7630	9888	22247	25012	KSHV	NC_009333	FW	21765	AACTCCCCTCGTGTGTCCTCGTGTAAATGCGAAACGGCGATGTTAGGTCAGGCGCGGTAA	21824	350.327	334.382	359.248				282.314	342.235	320.212				0.0937413	-0.0100819	0.049957	0.0445388	0.0521232	512.788	460.802	453.676				802.495	691.546	498.564				-0.194504	-0.176307	-0.0409754	-0.137262	0.0838817	3356.06	3424.7	3347.42
8148	CUST_559_PI424986027	10777	16287	33762	36919	KSHV	NC_009333	FW	21795	GAAACGGCGATGTTAGGTCAGGCGCGGTAAACAGCTCAACTCGGTTCAAAACACGTACGT	21854	23.5947	39.6622	29.1622				32.5842	37.2019	37.14				-0.140193	0.0278121	-0.105021	-0.0724676	0.0886074	50.0318	67.1982	85.7512				42.2079	70.8673	112.809				0.0738522	-0.0230884	-0.119102	-0.0227795	0.0964776	25417	22805.8	21622.3
8149	CUST_560_PI424986027	6511	8265	16600	43835	KSHV	NC_009333	FW	21825	ACAGCTCAACTCGGTTCAAAACACGTACGTGATGTAGTGCTGGTTCTACGACGCCTACCT	21884	23.8165	23.7715	25.9228				36.2915	32.9472	36.6275				-0.182927	-0.141761	-0.150125	-0.158271	0.0217586	23.3852	32.568	19.3982				34.1366	37.5946	310.422				-0.164278	-0.0623347	-1.20419	-0.476935	0.631882	38523.3	37172.8	35233.1
8150	CUST_561_PI424986027	2687	3211	26515	34712	KSHV	NC_009333	FW	21855	GATGTAGTGCTGGTTCTACGACGCCTACCTGTAAACTCCAGGATCCTGGGCTTTTATTAC	21914	25.2524	24.3989	24.2723				38.9886	32.2648	35.3888				-0.188636	-0.121359	-0.163755	-0.157916	0.0340164	24.3451	23.3918	87.4534				38.3838	39.3065	46.1907				-0.197737	-0.225401	0.277222	-0.0486385	0.282542	2873.22	3075.63	3688.82
8151	CUST_562_PI424986027	772	907	12883	39361	KSHV	NC_009333	FW	21885	GTAAACTCCAGGATCCTGGGCTTTTATTACGAAGGCCAACACCCCAAAAAATCCACGCCC	21944	43.0882	23.5772	24.4299				41.4325	33.7767	52.1907				0.0170169	-0.156126	-0.329671	-0.15626	0.173344	25.0318	23.151	46.7139				36.6381	36.7383	42.4095				-0.16544	-0.200549	0.0419835	-0.108002	0.131072	232.75	275.915	292.805
8152	CUST_563_PI424986027	7633	9974	12847	23736	KSHV	NC_009333	FW	21975	GTTACAGGTCCCTCCCGAGCCACGCACCTGCCATGTAACCTGCAAGGTAACCAGACAAAC	22034	24998.9	20822.5	22100.5				24391	19664.1	21584.8				0.0106911	0.0248588	0.0102559	0.0152686	0.00830823	32811.6	37334.1	31883.2				32659	36800.2	31257.8				0.00202399	0.00625551	0.00860364	0.00562771	0.00333444	32310.6	35472.8	24755.6
8153	CUST_564_PI424986027	5218	6398	12083	33987	KSHV	NC_009333	FW	22005	CCATGTAACCTGCAAGGTAACCAGACAAACATCTAGGAAGCGTAAATATCCCCAGGTAGG	22064	23.9366	24.8024	23.9984				37.0194	34.8827	34.4294				-0.189367	-0.148117	-0.156747	-0.164744	0.0217571	23.4455	23.5031	23.3325				34.1647	34.1369	37.9181				-0.163518	-0.162098	-0.210884	-0.178833	0.0277658	428.302	433.271	432.444
8154	CUST_565_PI424986027	3335	4018	27113	34964	KSHV	NC_009333	FW	22035	ATCTAGGAAGCGTAAATATCCCCAGGTAGGAGAAGTATTGCATATGTCACAGACTCAACA	22094	24.3093	24.5463	24.3623				37.8845	32.2889	35.5852				-0.19269	-0.119068	-0.164552	-0.15877	0.0371501	23.6853	25.7512	67.1466				34.038	42.4498	44.5694				-0.157486	-0.217077	0.177987	-0.0655254	0.212982	343.282	467.803	373.224
8155	CUST_566_PI424986027	9315	12946	37525	44139	KSHV	NC_009333	FW	22065	AGAAGTATTGCATATGTCACAGACTCAACACACACGGGCCGTTACGCAACGGCTAGGGGC	22124	63.2629	86.5275	56.3724				70.2399	41.5124	40.9192				-0.0454349	0.318976	0.139139	0.13756	0.182211	113.631	68.6897	94.1667				66.2135	66.9174	49.3718				0.234551	0.0113528	0.280419	0.175441	0.143943	589.79	456.007	460.405
8156	CUST_567_PI424986027	2188	2671	32474	33866	KSHV	NC_009333	FW	22125	ATAACCCTTTACCGGCGCGAAGCGCTACGCGCTTCGCGAGAGGTATCTCCGTGTGCTTCT	22184	24.7159	24.7285	24.0966				38.1178	33.5155	34.8656				-0.188151	-0.132049	-0.160442	-0.160214	0.0280518	23.9282	24.3745	23.3875				34.8247	37.376	37.4232				-0.162976	-0.185656	-0.204158	-0.184264	0.0206264	77.5723	98.5698	131.363
8157	CUST_568_PI424986027	13577	25852	34266	34270	KSHV	NC_009333	FW	22150	TACGCGCTTCGCGAGAGGTATCTCCGTGTGCTTCTCCATCAGAAGACGCGTGCGCCGCTT	22209	145.91	163.23	149.11				105.855	187.605	125.389				0.139373	-0.0604457	0.0752457	0.051391	0.102023	164.175	212.793	203.291				150.038	163.055	152.5				0.0391065	0.115624	0.124847	0.0931926	0.0470664	492.564	508.635	503.685
8158	CUST_569_PI424986027	9189	12645	14683	37810	KSHV	NC_009333	FW	22215	GCGACCCGCATACTTTCCGCCCCGAGTGCGTTACAAAAATGACTGCCTTCTGGCGACAAT	22274	492.52	642.857	399.408				597.772	605.828	374.845				-0.0841117	0.025765	0.0275655	-0.0102604	0.0639634	610.157	837.236	641.844				1026.52	984.675	596.833				-0.225928	-0.070445	0.0315764	-0.0882655	0.129674	1034.1	1223.04	874.954
8159	CUST_570_PI424986027	13852	27831	38346	40425	KSHV	NC_009333	FW	22245	TTACAAAAATGACTGCCTTCTGGCGACAATACACGGTGGACGTCCAGTACCACCCGCATA	22304	23.8327	30.5856	24.8255				32.6495	37.2743	36.7447				-0.136704	-0.0858932	-0.170297	-0.130965	0.0424934	23.3235	24.4645	23.7096				36.8148	38.4289	38.949				-0.198229	-0.196122	-0.215573	-0.203308	0.0106737	323.509	285.412	300.967
8160	CUST_571_PI424986027	6503	8176	39504	42252	KSHV	NC_009333	FW	22275	ACACGGTGGACGTCCAGTACCACCCGCATATCAGCTTATCCGGTGGCAATCTGGCACTGG	22334	23.8931	24.4807	26.0341				36.4063	36.271	36.2467				-0.182904	-0.170736	-0.143726	-0.165789	0.0200519	23.4222	23.6317	25.063				33.8075	38.8466	38.649				-0.159387	-0.215858	-0.188105	-0.187783	0.0282373	344.835	387.383	270.361
8161	CUST_572_PI424986027	3043	3675	7361	44993	KSHV	NC_009333	FW	22305	TCAGCTTATCCGGTGGCAATCTGGCACTGGACAGGGAATTCTCGCAACAATCCGAGGCCA	22364	24.3914	23.967	27.2918				38.03	36.4898	37.5196				-0.192891	-0.182559	-0.138226	-0.171225	0.0290412	23.7344	23.4071	42.3584				33.8423	36.6237	44.5045				-0.154082	-0.194414	-0.0214642	-0.12332	0.0904856	460.718	527.547	465.85
8162	CUST_573_PI424986027	390	499	28564	42271	KSHV	NC_009333	FW	22335	ACAGGGAATTCTCGCAACAATCCGAGGCCATGATGGTGGCAGGACCGCTGGCCGCACATA	22394	91.2386	77.3896	52.4086				45.2691	147.195	122.88				0.304377	-0.27921	-0.370078	-0.11497	0.365996	323.217	262.024	275.413				362.385	129.521	199.252				-0.0496768	0.306002	0.14058	0.132302	0.177984	819.435	752.417	638.204
8163	CUST_574_PI424986027	3127	3724	14586	26767	KSHV	NC_009333	FW	22350	AACAATCCGAGGCCATGATGGTGGCAGGACCGCTGGCCGCACATAGCTCAATCACGGCCA	22409	309.399	256.051	209.819				398.964	249.206	307.548				-0.110415	0.0117681	-0.166067	-0.0882382	0.0909683	726.225	733.864	747.709				334.325	371.628	306.266				0.336903	0.295507	0.387633	0.340014	0.0461418	602.916	609.233	552.167
8164	CUST_575_PI424986027	9079	12458	16414	22049	KSHV	NC_009333	FW	22425	CCAAATGTGCGCGCAACACCCAGCACATGCTCCACATACAGTTCTGGCGCCACAACGATG	22484	23.5812	33.0844	40.8444				33.9558	34.4106	33.9891				-0.158348	-0.017069	0.0797927	-0.0318749	0.119759	23.1513	70.9504	42.5138				36.6612	41.3139	40.1959				-0.199632	0.234859	0.0243479	0.0198583	0.21728	489.263	430.332	483.394
8165	CUST_576_PI424986027	12835	22537	30338	35086	KSHV	NC_009333	FW	22455	TCCACATACAGTTCTGGCGCCACAACGATGATGCGCAAAGGGGTGCATTACCCTAAATCC	22514	24.3586	24.1853	23.9089				32.4231	33.1844	34.8202				-0.124203	-0.137382	-0.163272	-0.141619	0.0198766	24.0054	23.3343	38.7724				36.124	38.396	41.0224				-0.177486	-0.216292	-0.0244974	-0.139425	0.101404	595.075	582.973	576.798
8166	CUST_577_PI424986027	4591	5477	18452	21468	KSHV	NC_009333	FW	22485	ATGCGCAAAGGGGTGCATTACCCTAAATCCCAGCCTAGTTATAAATTATTGAAGCCCAGG	22544	52.4198	24.3619	42.3963				40.5371	32.6102	52.4196				0.111643	-0.126643	-0.092166	-0.0357218	0.128781	36.3372	32.1141	23.1867				37.705	36.7979	36.8649				-0.0160477	-0.0591267	-0.201373	-0.0921824	0.0969838	479.429	534.948	552.733
8167	CUST_578_PI424986027	2093	2529	5156	34298	KSHV	NC_009333	FW	22515	CAGCCTAGTTATAAATTATTGAAGCCCAGGCGACCAGGGGTCGCCGCGCTTTTCCTCCCC	22574	93.9699	69.9601	86.77				76.7955	45.0723	119.641				0.0876529	0.190941	-0.13951	0.0463613	0.169051	142.43	93.2845	73.7465				49.2348	83.7725	44.7628				0.46133	0.0467077	0.216824	0.241621	0.20842	283.552	308.343	338.437
8168	CUST_579_PI424986027	4260	5107	31976	39593	KSHV	NC_009333	FW	22575	AAACGCGACGATAAAGACCAGCGTTGCCAAATGTAACTTATGTATAACCCAAAATATTGC	22634	28.5521	24.5021	24.537				38.1542	34.4897	36.2473				-0.125904	-0.148487	-0.169456	-0.147949	0.0217806	23.4571	24.0506	23.671				32.7749	37.6379	39.0664				-0.145267	-0.1945	-0.217587	-0.185785	0.0369397	513.688	527.785	471.918
8169	CUST_580_PI424986027	6099	7610	34636	41110	KSHV	NC_009333	FW	22605	ATGTAACTTATGTATAACCCAAAATATTGCGCATCGATAAGGTTTGCCAAAACACCCGAA	22664	23.8515	24.0318	24.9395				36.2427	34.9826	36.7299				-0.181704	-0.163066	-0.168133	-0.170968	0.00963684	23.3182	40.4707	23.8261				36.0126	40.9796	39.3597				-0.188759	-0.00542689	-0.217998	-0.137395	0.115219	543.69	565.583	401.773
8170	CUST_581_PI424986027	4807	5788	16593	23732	KSHV	NC_009333	FW	22695	GCTCACTAGACATTCACCCCTTCCCCCACCCCCGAAAACAAAACAACTTGACACAGGGGA	22754	55156.3	51816.1	51754.6				55734.2	54570.9	52966.6				-0.00452594	-0.0224959	-0.0100526	-0.0123582	0.00920416	62638	64717	63178.6				69688.9	64863.6	62167.7				-0.0463257	-0.000983007	0.00700513	-0.0134345	0.0287632	95634.1	90821.4	87686.9
8171	CUST_582_PI424986027	12489	21227	30639	42730	KSHV	NC_009333	FW	22725	CCCGAAAACAAAACAACTTGACACAGGGGAAACACCAGGGGCGGCGGAGGTTGTCAATAG	22784	578.442	552.715	567.506				667.865	455.573	716.714				-0.0624284	0.0839438	-0.101376	-0.0266201	0.0977114	688.197	689.614	825.859				778.621	813.92	828.052				-0.0536132	-0.0719757	-0.00115139	-0.0422468	0.0367548	1461.45	1459.08	1331.36
8172	CUST_583_PI424986027	2809	3371	29434	33768	KSHV	NC_009333	FW	22755	AACACCAGGGGCGGCGGAGGTTGTCAATAGTGTCCAGTATTTCGTTAGACGCGGGTTCTT	22814	3044.12	3339.49	3916.93				3418.45	3307.39	3371.46				-0.0503675	0.00419526	0.065127	0.00631823	0.0577765	4605.54	4319.39	4647.91				4781	4382.76	4170.73				-0.0162382	-0.00632487	0.0470461	0.00816102	0.0340383	4862.51	5952.12	5459.57
8173	CUST_584_PI424986027	7180	9283	19786	33764	KSHV	NC_009333	FW	22785	TGTCCAGTATTTCGTTAGACGCGGGTTCTTGGACCCGATGTCCCAGGTCATTAAAGTCTC	22844	23.8067	23.8591	24.5164				35.8842	32.1029	35.2468				-0.178204	-0.12889	-0.157663	-0.154919	0.0247708	23.3918	23.3919	33.1944				34.1185	38.678	39.9661				-0.163927	-0.218399	-0.0806267	-0.154318	0.0693873	2669.27	2627.41	2374.92
8174	CUST_585_PI424986027	922	1081	4436	16352	KSHV	NC_009333	FW	22815	GGACCCGATGTCCCAGGTCATTAAAGTCTCAAATGGGATTAAAGGATCATAGTTCCCAGG	22874	25.8674	24.2803	23.6466				39.3054	37.8522	32.7833				-0.181699	-0.192837	-0.141885	-0.17214	0.026787	44.9728	23.6311	75.4634				40.8976	33.5479	52.1997				0.0412515	-0.152181	0.160069	0.0163798	0.157604	1650.71	1685.58	2046.04
8175	CUST_586_PI424986027	13162	23799	27023	36755	KSHV	NC_009333	FW	22845	AAATGGGATTAAAGGATCATAGTTCCCAGGTTTAATACTCCAAGCTATCCCAGAACAGGA	22904	24.7283	24.2716	24.4337				31.8508	32.3834	36.1291				-0.109926	-0.125223	-0.169867	-0.135005	0.031145	23.3784	23.3974	23.5408				40.5349	38.972	37.9627				-0.239015	-0.221586	-0.207536	-0.222712	0.0157696	63.6037	70.1294	88.2443
8176	CUST_587_PI424986027	14039	29121	35020	39641	KSHV	NC_009333	FW	22934	ATCCACTTGCGGTCCCAGAAAAGGTCGCCGAGGTGGCAAGGTGACTGAAAAGGTCATAGA	22993	23.6502	57.9072	25.0927				32.6761	37.8717	37.2963				-0.140395	0.184417	-0.172117	-0.0426984	0.197327	85.7261	179.585	64.9272				45.29	96.0349	49.7034				0.277111	0.271841	0.116041	0.221664	0.0915107	94.6904	73.6997	81.2905
8177	CUST_588_PI424986027	10846	16367	35019	40877	KSHV	NC_009333	FW	22964	AGGTGGCAAGGTGACTGAAAAGGTCATAGAGAGGACACCGGTCCCATTTCCCACGGTCCA	23023	22.6915	24.6243	25.0333				48.1529	34.4967	36.2921				-0.326759	-0.146414	-0.161294	-0.211489	0.100104	60.8387	102.878	61.6329				42.8843	139.327	82.6322				0.151881	-0.131712	-0.127337	-0.0357226	0.162485	70.147	63.1464	53.9821
8178	CUST_589_PI424986027	4195	5069	26840	36017	KSHV	NC_009333	FW	23024	AAAATCCAGCGCGCCCCACCGGCTTTCCGAGAACTTCGGCAAAGCTAATTTGCATGCGCT	23083	279.113	245.616	263.258				121.109	184.748	255.191				0.362605	0.123675	0.0135162	0.166599	0.178459	296.452	238.002	323.954				171.201	275.481	277.81				0.238447	-0.0635104	0.0667345	0.0805569	0.151452	227.655	184.197	219.228
8179	CUST_590_PI424986027	10910	16530	34352	37882	KSHV	NC_009333	FW	23054	GAACTTCGGCAAAGCTAATTTGCATGCGCTAATCCTTTTATGTGCATAAATTATGTAGAT	23113	23.5672	24.7077	24.1895				32.527	35.1616	35.8674				-0.139937	-0.153236	-0.171072	-0.154748	0.0156227	23.167	24.2378	23.4172				36.2393	37.929	38.0914				-0.19431	-0.194479	-0.211293	-0.200027	0.00975651	40.7388	42.8367	43.2418
8180	CUST_3112_PI424986027	4196	4985	26909	43884	KSHV	NC_009333	FW	23084	AATCCTTTTATGTGCATAAATTATGTAGATGAGGAGTCGCGCATGCGCAGAAAAATTCAG	23143	24.4564	23.6413	26.7602				37.7657	32.1245	37.7554				-0.188706	-0.133165	-0.149489	-0.15712	0.0285462	23.7589	24.6217	24.9842				36.8918	37.2487	40.2011				-0.191102	-0.179792	-0.206573	-0.192489	0.0134442	43.1141	41.3024	45.0028
8181	CUST_3109_PI424986027	3970	4670	27380	36141	KSHV	NC_009333	FW	23154	GCACGGGGTCACCTCCAGGTCACGCCGCTAGGTGGGACCGTGAGCGACTCGAAAAATTAT	23213	28.6044	24.5411	24.7905				38.9149	32.8597	36.1068				-0.133683	-0.12677	-0.163304	-0.141252	0.0194076	24.1927	24.1917	61.7773				41.3779	36.9051	44.3495				-0.233084	-0.18342	0.14394	-0.0908548	0.204849	2447.84	2628.25	2358.17
8182	CUST_3108_PI424986027	4183	5061	25345	30927	KSHV	NC_009333	FW	23214	AATTTTTGGCCATTTTATGGGCGCCGCCATCTTGAATTTGCTAATCCCCCGTAATCCTCT	23345	64.5108	85.7288	53.097				41.6791	38.1916	36.5187				0.189713	0.351159	0.162555	0.234476	0.101959	92.1051	49.6317	43.6461				44.3504	66.2506	42.006				0.317386	-0.12543	0.0166345	0.06953	0.226097	151.436	170.784	165.04
8183	CUST_3106_PI424986027	1140	1384	23877	39505	KSHV	NC_009333	FW	23353	TTCGAGCTAGGCGACCGCGCCATTCCATTGGACGCCCCAGCCGTCAATCAAATTCGGAGG	23412	108.216	124.964	120.188				95.8239	60.1425	48.3659				0.0528178	0.317603	0.395322	0.255247	0.179564	116.64	129.167	133.609				50.5641	85.3136	70.7198				0.363003	0.180134	0.276296	0.273144	0.0914755	174.839	190.473	145.113
8184	CUST_3105_PI424986027	12672	21888	25043	41940	KSHV	NC_009333	FW	23382	GGACGCCCCAGCCGTCAATCAAATTCGGAGGCCTCCCATTGGCCCCTATCCCTAGAACTC	23441	285.534	344.031	336.409				320.932	292.506	427.958				-0.0507545	0.0704626	-0.104534	-0.0282753	0.0896379	399.139	406.823	441.631				583.018	508.801	363.431				-0.164558	-0.0971431	0.0846368	-0.0590213	0.128897	342.474	387.003	444.446
8185	CUST_3102_PI424986027	10941	16575	21119	38991	KSHV	NC_009333	FW	23443	CAAGCTGATTGGCCCACAGCGGGAACCAATCAGCGATTAGAGTTTTGTTTTGATTTTTCC	23502	720.92	23.6674	24.3728				42.646	31.8059	36.1686				1.22801	-0.128358	-0.171427	0.309408	0.795823	58.1268	23.2444	23.5491				49.1215	36.4626	38.5457				0.0731053	-0.195528	-0.214002	-0.112142	0.160694	43.4734	40.7623	43.6223
8186	CUST_3101_PI424986027	8068	10608	39067	43866	KSHV	NC_009333	FW	23473	CAGCGATTAGAGTTTTGTTTTGATTTTTCCTATATATATATATATAATCCTTTAATCCTA	23532	24.1155	24.4611	26.589				35.4297	36.3368	35.6311				-0.167071	-0.171871	-0.127127	-0.155356	0.0245647	23.5416	23.5233	25.4272				39.5588	38.4198	38.6532				-0.225407	-0.213057	-0.181887	-0.206784	0.0224279	42.591	43.4694	148.535
8187	CUST_3099_PI424986027	5044	6027	17483	28386	KSHV	NC_009333	FW	23503	TATATATATATATATAATCCTTTAATCCTAGCGCAGCTGAGTCATCGCAGCCCCTATTCC	23562	28.1777	23.6839	24.4181				38.4198	32.3751	32.6016				-0.134649	-0.135758	-0.125527	-0.131978	0.00561444	24.0103	23.2679	23.3341				41.006	37.9075	39.0232				-0.232451	-0.211967	-0.223333	-0.222584	0.0102625	43.0302	41.3617	42.8367
8188	CUST_592_PI424986027	11910	19321	21933	24866	KSHV	NC_009333	FW	23533	GCGCAGCTGAGTCATCGCAGCCCCTATTCCAGTAGGTATACCCAGCTGGGTAATCCAGTA	23592	24.6571	24.6406	40.6282				32.5166	31.7914	33.8732				-0.120165	-0.110659	0.0789707	-0.0506176	0.112327	22.0963	29.6061	23.1948				63.5173	36.6784	36.7785				-0.458574	-0.0930285	-0.200205	-0.250602	0.187912	69.5257	119.729	63.4562
8189	CUST_593_PI424986027	5673	6880	10059	20345	KSHV	NC_009333	FW	23563	AGTAGGTATACCCAGCTGGGTAATCCAGTAGGTATACCCAGGTGGGTGAACCCAGCTGGG	23622	24.9728	23.6457	23.7907				37.3565	35.2494	32.1316				-0.174899	-0.173399	-0.130525	-0.159608	0.0251975	23.5719	23.2504	23.4011				46.7553	34.895	36.1766				-0.297436	-0.176334	-0.189192	-0.220987	0.0665177	44.5344	41.1469	40.7098
8190	CUST_594_PI424986027	6343	7891	16682	17551	KSHV	NC_009333	FW	23593	GGTATACCCAGGTGGGTGAACCCAGCTGGGTATACCCAGCTGCAATTCTATAATTAAACA	23652	24.4667	23.8543	23.5788				36.9362	33.0429	32.2567				-0.178877	-0.141511	-0.136099	-0.152162	0.0232935	23.76	23.5157	23.174				39.9833	35.433	36.3624				-0.226033	-0.17805	-0.195651	-0.199911	0.0242736	43.384	40.7641	40.7409
8191	CUST_595_PI424986027	8159	10766	29972	37924	KSHV	NC_009333	FW	23623	TATACCCAGCTGCAATTCTATAATTAAACAAGGTAGAAACCAACGGGGTCCTCAGGTGGT	23682	23.7665	35.0894	27.4371				34.926	34.4853	93.6846				-0.167184	0.00754231	-0.53333	-0.230991	0.276024	66.6505	63.6265	63.3383				44.3656	134.779	44.7208				0.176757	-0.325985	0.151157	0.00064289	0.283157	70.3684	58.0413	43.4297
8192	CUST_596_PI424986027	10271	15012	18724	35903	KSHV	NC_009333	FW	23653	AGGTAGAAACCAACGGGGTCCTCAGGTGGTATTTCCGGAAGCATTACCAAATAAGGCAAC	23712	23.1913	48.1735	33.6972				39.4336	35.2771	48.595				-0.23054	0.135315	-0.158998	-0.0847412	0.193902	72.4467	53.8965	107.983				44.5167	162.114	127.025				0.211496	-0.47826	-0.0705333	-0.112432	0.346781	110.92	108.631	81.2186
8193	CUST_3091_PI424986027	9539	13428	23506	28372	KSHV	NC_009333	FW	23683	ATTTCCGGAAGCATTACCAAATAAGGCAACCTCAGCTGGGAATACCAGCGGACTACCCCC	23742	24.7425	23.635	23.805				33.9835	31.6852	32.5964				-0.137824	-0.127302	-0.136502	-0.133876	0.00573163	67.2298	49.2307	23.3154				50.37	41.5624	37.7415				0.12539	0.073535	-0.209176	-0.00341713	0.180069	43.6497	40.9923	49.1764
8194	CUST_597_PI424986027	4430	5295	20202	27324	KSHV	NC_009333	FW	23713	CTCAGCTGGGAATACCAGCGGACTACCCCCAACTGTATTCAACCCTCCTTTGTTTTCCGG	23772	61.6083	30.724	22.3494				41.5002	32.8362	62.2634				0.171589	-0.0288738	-0.444966	-0.100751	0.314499	58.3688	39.4056	45.48				39.6103	41.0714	41.0345				0.168373	-0.0179817	0.0446717	0.065021	0.0948293	73.7609	69.0763	94.6659
8195	CUST_598_PI424986027	4772	5764	7590	26265	KSHV	NC_009333	FW	23743	AACTGTATTCAACCCTCCTTTGTTTTCCGGAAGTATATCCATTTATGGAAATCAGCTGGG	23802	59.5831	38.711	24.7092				41.8464	38.5487	32.0562				0.153465	0.00182499	-0.113053	0.0140789	0.133681	23.9631	52.054	33.6611				39.4054	61.2376	48.3109				-0.216012	-0.0705637	-0.156917	-0.147831	0.0731484	61.3286	82.0698	92.5173
8196	CUST_599_PI424986027	4230	5089	7147	16582	KSHV	NC_009333	FW	23773	AAGTATATCCATTTATGGAAATCAGCTGGGTCACTCTACTGGGTTATTCTTTATAATAGG	23832	25.0543	40.5199	24.2733				38.3629	38.9148	33.0426				-0.185028	0.017554	-0.133944	-0.100473	0.105357	24.1274	65.4704	21.8083				40.2931	38.8458	69.4086				-0.222721	0.226701	-0.502791	-0.16627	0.368008	44.5213	42.074	49.0249
8197	CUST_600_PI424986027	3370	4037	19659	37519	KSHV	NC_009333	FW	23803	TCACTCTACTGGGTTATTCTTTATAATAGGGCCCGATGAGTCATGGGGTTGGGATTTTTC	23862	24.4278	23.9059	24.7661				37.7606	32.4158	36.486				-0.189154	-0.132252	-0.168269	-0.163225	0.0287843	49.3452	32.0239	29.7485				39.8929	37.8715	60.9652				0.0923485	-0.0728378	-0.311617	-0.0973687	0.203097	42.945	77.8576	42.8505
8198	CUST_601_PI424986027	11762	18778	26855	43560	KSHV	NC_009333	FW	23833	GCCCGATGAGTCATGGGGTTGGGATTTTTCTACTAGGTCGTTTCGGTGGATGGGTGCCAG	23892	48.6456	24.3909	26.2424				35.1157	32.3204	37.418				0.141542	-0.122249	-0.154076	-0.0449278	0.16227	157.002	80.3596	114.421				152.672	119.706	96.2363				0.0121472	-0.173077	0.0751675	-0.0285873	0.129038	120.466	102.064	63.6464
8199	CUST_602_PI424986027	4013	4870	13045	27870	KSHV	NC_009333	FW	23863	TACTAGGTCGTTTCGGTGGATGGGTGCCAGGATTATAGGGGCCCTGTCCACGGGGTTGTT	23922	132.505	127.66	119.699				230.712	173.246	89.8747				-0.240838	-0.13261	0.124454	-0.0829982	0.187631	243.064	190.239	229.078				329.241	250.832	207.954				-0.131794	-0.120084	0.0420152	-0.0699544	0.0971452	162.703	149.19	172.37
8200	CUST_603_PI424986027	12783	22279	27193	31778	KSHV	NC_009333	FW	23867	AGGTCGTTTCGGTGGATGGGTGCCAGGATTATAGGGGCCCTGTCCACGGGGTTGTTCGGT	23926	132.518	173.36	162.921				114.447	215.709	107.601				0.0636709	-0.0949186	0.180161	0.0496378	0.138076	219.582	269.558	252.388				302.887	308.217	373.369				-0.139684	-0.0582044	-0.170069	-0.122652	0.0578442	148.521	183.088	167.586
8201	CUST_604_PI424986027	2187	2586	2972	23735	KSHV	NC_009333	FW	24050	GGCTAACGCCTACATGGGCAGCTTGTCCTACGGTTACGCCCATTTGAGACGGGTTAACCA	24109	24.7348	25.8708	24.15				38.1359	38.8339	32.4645				-0.188026	-0.176401	-0.128492	-0.164306	0.0315563	22.2909	45.5559	23.7836				61.5103	48.7272	36.4787				-0.440821	-0.0292264	-0.185762	-0.218603	0.207753	144.904	77.1091	106.168
8202	CUST_605_PI424986027	3300	3913	28053	39369	KSHV	NC_009333	FW	24080	CGGTTACGCCCATTTGAGACGGGTTAACCAACTGTTACACCCCTTCGCCGGGAACGCTAT	24139	24.5847	24.7139	35.9262				37.5025	32.2418	38.507				-0.183394	-0.115479	-0.0301279	-0.109667	0.0767984	61.2395	46.6867	67.7216				113.289	40.7789	45.4008				-0.267156	0.0587579	0.173664	-0.0115781	0.228672	86.8622	42.671	34.7225
8203	CUST_606_PI424986027	9944	14389	22386	26792	KSHV	NC_009333	FW	25046	CAACAACCTGTTGCCATGTATGGCGATTTGTATCAGTCACAAGCACACAACCCCTGCTAG	25105	23.7218	23.8261	24.3159				33.6427	32.0309	32.9508				-0.151743	-0.128517	-0.131975	-0.137412	0.0125314	23.3782	23.4128	23.9405				35.199	36.3942	36.9142				-0.17772	-0.19158	-0.188061	-0.185787	0.00720442	65684.3	65031.8	63193.7
8204	CUST_607_PI424986027	5973	7437	10319	20676	KSHV	NC_009333	FW	25076	TATCAGTCACAAGCACACAACCCCTGCTAGTATTAATGGTGTTTAAAACGTTCTACACGT	25135	23.8376	35.0749	49.5014				36.2929	36.6352	35.2034				-0.182559	-0.018902	0.148033	-0.0178094	0.165298	39.9708	52.5996	23.6714				106.276	40.3346	36.0372				-0.424695	0.115305	-0.182526	-0.163972	0.270478	72199	82098.9	81235.3
8205	CUST_608_PI424986027	2543	2961	11915	39294	KSHV	NC_009333	FW	25106	TATTAATGGTGTTTAAAACGTTCTACACGTACGGCGGACCGCATCCGTCGCAAGCACGCG	25165	25.4814	23.8735	25.1716				39.1919	34.8016	37.3289				-0.186973	-0.163684	-0.171133	-0.17393	0.0118939	24.4841	23.4751	24.1233				39.1277	34.2553	38.7641				-0.203599	-0.164121	-0.205993	-0.191238	0.0235146	62223.9	73791	43.4305
8206	CUST_609_PI424986027	14004	28753	30118	44414	KSHV	NC_009333	FW	25136	ACGGCGGACCGCATCCGTCGCAAGCACGCGCATATAACCCCCAAATGCACCATGATGAGA	25195	24.2047	24.1076	26.5691				33.3847	33.6851	37.1244				-0.139648	-0.145285	-0.145283	-0.143405	0.00325356	23.7523	23.5782	48.5769				37.1282	37.1826	45.8149				-0.193999	-0.197829	0.0254229	-0.122135	0.127803	93780.8	95400.2	73320.6
8207	CUST_610_PI424986027	8381	11223	20390	27597	KSHV	NC_009333	FW	25196	AGCACAGCCACGCGTCAAAAAACTTTAAAAACATCGTTATCCAATATCATTAAAAACCAC	25255	24.2041	24.2327	23.6427				34.6473	32.1906	32.2708				-0.155779	-0.123327	-0.135113	-0.138073	0.0164271	23.4148	23.5068	23.2048				33.0078	39.9899	37.1433				-0.149126	-0.230757	-0.204303	-0.194729	0.0416493	60498.6	65379.8	66759.1
8208	CUST_611_PI424986027	9588	13485	22445	27620	KSHV	NC_009333	FW	25226	ACATCGTTATCCAATATCATTAAAAACCACACCGAAATTTACACAGGTAGCACGTCACCG	25285	23.6521	24.5922	24.3443				33.6482	31.9915	32.4732				-0.153092	-0.114237	-0.125127	-0.130819	0.0200427	23.2225	24.1379	23.3717				37.5215	35.7024	39.0155				-0.20837	-0.169999	-0.222546	-0.200305	0.0271865	84157.5	74821.1	76509
8209	CUST_612_PI424986027	13535	25650	33389	35074	KSHV	NC_009333	FW	25256	ACCGAAATTTACACAGGTAGCACGTCACCGTGTTAGTGTCACCCACTGTACACAAGGCGT	25315	23.7864	23.8792	23.8759				32.0445	34.202	34.8512				-0.129424	-0.156032	-0.164257	-0.149905	0.0182073	52.2048	40.6802	42.7012				43.1243	41.3106	41.343				0.0829879	-0.00667853	0.0140381	0.0301158	0.0469456	107811	93389.5	101089
8210	CUST_613_PI424986027	3064	3603	21281	33573	KSHV	NC_009333	FW	25286	TGTTAGTGTCACCCACTGTACACAAGGCGTGTCGTATATGTAGTATAGGTATTTGATGAG	25345	24.4255	23.8074	24.4801				37.8682	32.0586	34.0886				-0.190431	-0.129232	-0.143797	-0.154487	0.0319692	26.5013	23.407	64.1514				35.2873	36.2818	45.3212				-0.124352	-0.190342	0.150906	-0.0545963	0.181003	92950.6	119382	103841
8211	CUST_614_PI424986027	4049	4807	8101	23689	KSHV	NC_009333	FW	25316	GTCGTATATGTAGTATAGGTATTTGATGAGGCGGAAGCATATCCCGCTTCCAGCGAACGG	25375	24.3257	23.7614	23.6791				37.5586	36.2077	31.7409				-0.188644	-0.182928	-0.127253	-0.166275	0.0339145	23.6448	45.0616	23.2626				35.9031	38.4861	37.5191				-0.181396	0.0685033	-0.207594	-0.106829	0.152406	87036.8	107440	117147
8212	CUST_615_PI424986027	792	917	7813	40015	KSHV	NC_009333	FW	25436	AGAGAGAGTTTTTCTTAGTCACCATTCCATACTTGGGCAGTATTGGCCTACGATTTGGGC	25495	12997.3	12620.6	14301.3				13004	12365.1	14297.7				-0.000223818	0.00888099	0.000110248	0.00292247	0.00516293	1542.67	1297.1	1617.59				7614.25	7255.05	8469.34				-0.693353	-0.747668	-0.718981	-0.72	0.0271718	294094	325536	319932
8213	CUST_616_PI424986027	6329	7878	36202	37687	KSHV	NC_009333	FW	25466	ACTTGGGCAGTATTGGCCTACGATTTGGGCGACGTTTCAGGCTGGTCTATTCTCCGTCCA	25525	24.0557	24.3143	24.646				36.4794	35.159	36.5921				-0.180829	-0.160175	-0.17164	-0.170882	0.010348	73.7522	86.659	38.0926				105.554	47.1414	41.3579				-0.1557	0.264412	-0.0357175	0.0243314	0.216397	423472	415622	356835
8214	CUST_617_PI424986027	9860	14133	26260	33594	KSHV	NC_009333	FW	25496	GACGTTTCAGGCTGGTCTATTCTCCGTCCACTTTTCCCCGGCTATTCTGTCCCAGCATAG	25555	435.586	521.542	416.524				358.147	465.043	385.889				0.0850129	0.0497959	0.0331777	0.0559955	0.0264679	522.113	511.99	492.058				479.721	501.869	491.406				0.0367758	0.00867034	0.000575753	0.0153406	0.0189995	369774	355857	324989
8215	CUST_618_PI424986027	11816	19013	25462	27314	KSHV	NC_009333	FW	25526	CTTTTCCCCGGCTATTCTGTCCCAGCATAGGCTCTTGAAATAAACAATGTTTACCGAGTA	25585	85.9188	108.267	121.1				83.3796	127.517	39.0065				0.0130284	-0.0710704	0.492009	0.144656	0.303742	90.2809	138.935	87.8687				180.124	137.012	162.631				-0.299976	0.00605558	-0.26737	-0.187097	0.168067	488058	469837	491372
8216	CUST_619_PI424986027	4226	5087	22362	24287	KSHV	NC_009333	FW	25556	GCTCTTGAAATAAACAATGTTTACCGAGTAAAAGGTTCCACTCACCCTCATTTGTCGTTG	25615	24.979	24.5113	48.8953				38.3609	32.2009	34.5892				-0.186314	-0.118501	0.150326	-0.0514962	0.178042	62.483	24.1062	35.0403				46.3433	35.855	40.4146				0.129775	-0.172421	-0.0619707	-0.0348721	0.152909	7481.25	10466.4	10389.6
8217	CUST_620_PI424986027	6922	8829	18542	35061	KSHV	NC_009333	FW	25586	AAAGGTTCCACTCACCCTCATTTGTCGTTGCACCCATCCCCCCTTTGCTTAATCACCCGA	25645	3738.67	4079.82	3908.24				3456.21	4091.02	4117.76				0.034116	-0.00119007	-0.0226807	0.0034151	0.028677	2137.82	2156.94	2142.65				3867.43	4287.45	4825.31				-0.257452	-0.298361	-0.352575	-0.302796	0.0477166	5052.25	5297.09	5776.92
8218	CUST_621_PI424986027	3020	3662	3818	31687	KSHV	NC_009333	FW	25616	CACCCATCCCCCCTTTGCTTAATCACCCGAAAACTAGAGGACACGGATGGAAAACATATC	25675	988.373	905.4	971.669				984.213	817.126	1019.65				0.00183156	0.0445515	-0.0209316	0.00848381	0.0332445	1784.04	1728.62	1964.61				1676.73	1492.37	1499.46				0.0269409	0.0638236	0.11734	0.0693682	0.0454539	3977.26	4025.34	4527.09
8219	CUST_622_PI424986027	6376	8000	39522	42499	KSHV	NC_009333	FW	25646	AAACTAGAGGACACGGATGGAAAACATATCGCACGCGGGTTGTTTGAAAGTCAACAGCTA	25705	24.025	24.9545	25.8501				36.4451	35.8876	35.9051				-0.180975	-0.157796	-0.142694	-0.160489	0.0192821	30.1771	83.2992	75.8739				40.2566	99.1809	74.486				-0.125159	-0.0757873	0.00801793	-0.0643094	0.0673262	5243.39	5147.4	4547.11
8220	CUST_623_PI424986027	2782	3353	6660	22624	KSHV	NC_009333	FW	25676	GCACGCGGGTTGTTTGAAAGTCAACAGCTACTTGTTTTTAATGAGGACAGATTTGGGCAC	25735	24.5467	41.2392	24.314				37.9415	39.1143	32.45				-0.189121	0.0229744	-0.125358	-0.0971683	0.108822	23.8046	38.9427	23.9662				35.0077	37.7026	36.1871				-0.167503	0.0140539	-0.178954	-0.110801	0.108279	4594.6	5029.91	5397.45
8221	CUST_624_PI424986027	12365	20639	23396	38084	KSHV	NC_009333	FW	25706	CTTGTTTTTAATGAGGACAGATTTGGGCACAGGCCAGAGGGTAAAGCCCTACGTGTGCGC	25765	23.9522	40.1119	23.3043				32.0635	34.3844	77.8547				-0.126664	0.0669117	-0.523848	-0.194534	0.301171	84.1151	83.5257	57.6056				106.916	135.581	118.849				-0.104167	-0.210378	-0.31453	-0.209691	0.105183	5896.22	6303.23	4781.59
8222	CUST_625_PI424986027	2738	3329	8649	22504	KSHV	NC_009333	FW	25805	TGCACGGTGCATAACACCCAGGGCGTCACGTCACATATCTCTGTGCACCCAAGTGGTTGT	25864	40.3056	24.1549	23.7842				40.3609	36.3363	31.8243				-0.00059502	-0.177335	-0.126469	-0.101467	0.0909842	31.5827	23.2188	22.3074				35.095	43.7769	54.6498				-0.0457967	-0.275407	-0.38914	-0.236781	0.1749	5098.7	5441.67	5696.59
8223	CUST_626_PI424986027	6733	8517	8796	17322	KSHV	NC_009333	FW	25835	TCACATATCTCTGTGCACCCAAGTGGTTGTTCAACCGTTGTTTTTTGGATGATTTTTCCG	25894	23.8599	31.3059	23.9241				36.2466	36.8088	32.6715				-0.181599	-0.0703249	-0.135334	-0.129086	0.0558995	23.4112	44.4578	23.426				33.919	39.7625	39.1799				-0.16102	0.0484744	-0.223364	-0.11197	0.142403	4483.46	4984.62	4760.74
8224	CUST_627_PI424986027	14171	30399	30579	45084	KSHV	NC_009333	FW	25865	TCAACCGTTGTTTTTTGGATGATTTTTCCGCACCGGCTTTTTTGTGGGCGCGCATAGGTC	25924	23.6569	23.7341	27.2263				33.0617	33.1823	37.3718				-0.145367	-0.145533	-0.137556	-0.142819	0.00455823	23.169	23.2571	25.0665				37.0227	37.4179	41.2062				-0.203561	-0.206525	-0.215869	-0.208651	0.00642372	6452.93	5650.09	4826.58
8225	CUST_628_PI424986027	9705	13872	37221	41631	KSHV	NC_009333	FW	25985	GGATGAACCGTCACGTTCTTTGTCTCCAGAGGCGACGTCTCCTTCAGATGACTCGTCCGT	26044	23.8623	24.3706	25.0462				34.0144	35.5051	36.5804				-0.15395	-0.163425	-0.164508	-0.160627	0.00580846	23.5081	42.9122	23.9862				34.745	42.6497	40.0576				-0.169675	0.0026647	-0.222724	-0.129911	0.117838	7364.78	6893.6	6682.74
8226	CUST_629_PI424986027	12696	21945	30314	32165	KSHV	NC_009333	FW	26075	GACAAGGACCGTCAATTCGATGTTATCTTCGTTCGCGGTTGGCCGGCGCGGCCGTCGGTA	26134	28.2513	23.6564	26.2601				33.0477	33.0355	34.5598				-0.0681028	-0.145033	-0.119276	-0.110804	0.0391585	23.9149	23.167	67.5083				36.0937	37.0089	122.003				-0.178764	-0.203436	-0.257012	-0.213071	0.0400038	12459.5	12710.3	12929.6
8227	CUST_630_PI424986027	7366	9512	28072	31142	KSHV	NC_009333	FW	26089	ATTCGATGTTATCTTCGTTCGCGGTTGGCCGGCGCGGCCGTCGGTATGGCAGTACGGTCA	26148	24.5848	24.2158	24.0402				36.0944	33.2131	33.9126				-0.166773	-0.13721	-0.149424	-0.151136	0.0148558	78.3149	29.3604	41.7026				49.9314	49.5232	55.461				0.195471	-0.227047	-0.123824	-0.0518	0.220274	15529.8	17417.1	17996.5
8228	CUST_631_PI424986027	3640	4297	23990	32560	KSHV	NC_009333	FW	26135	TGGCAGTACGGTCACCCGGGTGTTATTTGCCGCGTATAATGCCCTCACAGTGCCACTTAC	26194	24.4412	24.1722	24.715				37.7628	32.4965	33.7924				-0.188942	-0.12852	-0.135858	-0.151107	0.0329712	60.7619	22.8584	75.6779				41.6895	50.3576	44.7634				0.163604	-0.343019	0.228047	0.0162105	0.312766	10153.1	12409.1	10857.4
8229	CUST_632_PI424986027	12597	21503	22345	28345	KSHV	NC_009333	FW	26165	CGCGTATAATGCCCTCACAGTGCCACTTACGCGGCATATGCCGCCAAATGCAAACACAAT	26224	90.0876	81.2964	79.199				63.7844	36.6072	37.2897				0.149951	0.346504	0.327131	0.274529	0.108321	114.871	126.453	125.836				120.254	124.75	47.5907				-0.0198866	0.00588893	0.422283	0.136095	0.248181	13290.6	13559.3	14409.9
8230	CUST_633_PI424986027	13991	28626	33913	42919	KSHV	NC_009333	FW	26195	GCGGCATATGCCGCCAAATGCAAACACAATAAATATTTGGTAAAACCCAAAGAAGCAGAG	26254	23.7659	24.4878	25.739				32.6365	34.2046	36.2134				-0.137748	-0.145134	-0.148277	-0.14372	0.00540483	23.2942	50.104	29.9568				37.6114	43.6879	43.2573				-0.208071	0.0595105	-0.159564	-0.102708	0.142564	2829.05	2654.81	2616.94
8231	CUST_634_PI424986027	14015	28994	35122	37891	KSHV	NC_009333	FW	26225	AAATATTTGGTAAAACCCAAAGAAGCAGAGAAAACCGAGCACGGCCCCGGGGGAGAATGT	26284	63.2851	62.9283	54.2234				46.4424	39.6472	39.1799				0.134386	0.200633	0.141123	0.158714	0.0364586	116.495	127.694	164.405				97.3087	145.465	140.63				0.078157	-0.0565881	0.0678376	0.0298022	0.0749939	1928.44	1696.44	1720.39
8232	CUST_635_PI424986027	739	975	29061	31831	KSHV	NC_009333	FW	26278	AGAATGTTCCCGCAGGAGCAGTTAGGATGACCAGGAGCGTCCAGGTGCACAACGCCACGC	26337	28.9463	23.0903	79.4537				39.0495	52.2824	38.6094				-0.130022	-0.354926	0.313421	-0.0571757	0.340076	120.714	74.4577	131.976				65.5224	46.0773	155.066				0.265369	0.208423	-0.070021	0.13459	0.179471	2073.12	2147	2361.84
8233	CUST_636_PI424986027	8657	11723	28136	38711	KSHV	NC_009333	FW	26344	GCCCAGCCACCACCACAGACATCAGCAAAAACAGTTCAAAAATTTCTTGGCGCTCCATCT	26403	1464.69	1339.4	1419.9				1676.39	1537.56	1475.35				-0.0586285	-0.0599214	-0.0166355	-0.0450618	0.0246264	2059.65	1712.27	1721.08				2922.78	3196.39	2346.67				-0.152003	-0.271088	-0.134651	-0.185914	0.0742716	2399.74	2176.31	2259.18
8234	CUST_637_PI424986027	5236	6325	19359	25242	KSHV	NC_009333	FW	26375	CAGTTCAAAAATTTCTTGGCGCTCCATCTCCGGCCACAGGTTAAGGCGACTACGCCACTG	26434	2048.97	2301.11	1988.03				2103.06	2344.03	2128.07				-0.0113167	-0.00802599	-0.0295642	-0.0163023	0.0116024	2820.73	2926.08	2726.5				2875.11	2905.37	2642.54				-0.00829356	0.00308519	0.0135834	0.00279169	0.0109415	2938.39	2934.42	2902.16
8235	CUST_638_PI424986027	12078	19854	28161	45104	KSHV	NC_009333	FW	26405	CGGCCACAGGTTAAGGCGACTACGCCACTGCGTGCGCGTGCGGTATATAACGCGACACAT	26464	23.5949	24.0904	26.7052				31.7892	33.1138	36.5422				-0.129463	-0.138165	-0.136199	-0.134609	0.00456397	23.1821	23.6203	59.2826				36.9721	36.9977	207.517				-0.202721	-0.194889	-0.544126	-0.313912	0.19941	1229.64	1325.07	1179.39
8236	CUST_639_PI424986027	5903	7298	11329	27265	KSHV	NC_009333	FW	26435	CGTGCGCGTGCGGTATATAACGCGACACATTTGACAGGCCGTGTTTCGAGACACTGTTAG	26494	24.6395	23.6789	23.7561				37.2762	34.8302	32.3077				-0.1798	-0.167596	-0.133532	-0.160309	0.0239791	23.8468	23.3142	23.3009				40.4398	34.7711	37.6588				-0.229379	-0.173598	-0.208495	-0.203824	0.0281825	875.194	955.843	898.69
8237	CUST_640_PI424986027	1515	1768	11677	27938	KSHV	NC_009333	FW	26465	TTGACAGGCCGTGTTTCGAGACACTGTTAGCCAAGTGCTTAAACACTGCGGGTGGACGAC	26524	25.8022	23.5851	32.5579				39.4616	34.4372	33.5999				-0.184518	-0.16439	-0.0136804	-0.120863	0.0933667	42.3909	56.7279	23.2106				41.8305	40.8036	37.1778				0.00577989	0.143098	-0.204597	-0.0185732	0.175122	1498.91	1868.45	1923.88
8238	CUST_641_PI424986027	4153	5044	5625	27956	KSHV	NC_009333	FW	26551	GGTGTATGCCCTCGTTCCCCACCTCTTCCCTACATATCCAGCAGATGGGTCCCTCTACAC	26610	7896.68	7669.74	7972.19				7989.57	8112.4	7974.06				-0.00507865	-0.0243685	-0.000101532	-0.00984956	0.0128177	11571.4	11781.9	12537				12376	11958.4	11387.3				-0.029194	-0.00645628	0.0417746	0.00204142	0.0362394	12521.3	11469.3	13120.8
8239	CUST_642_PI424986027	4117	5021	18045	19751	KSHV	NC_009333	FW	26616	TCTACGTCCTTGGACGCCATCTCTGCAGCTGGGGTGGAAGTCTGAAAAAGGGAAAGGGGA	26675	107.255	104.098	96.9408				127.198	77.944	70.8283				-0.0740628	0.125661	0.1363	0.0626327	0.118501	122.226	139.771	144.267				153.061	222.602	51.76				-0.0977014	-0.202113	0.445171	0.0484522	0.347512	1336.03	1536.31	1461.31
8240	CUST_643_PI424986027	9603	13504	24286	31614	KSHV	NC_009333	FW	26645	TGGGGTGGAAGTCTGAAAAAGGGAAAGGGGAGGTGAGCAGAGTGCCCAGTTAGTCTCCGA	26704	109.823	95.9874	155.912				80.6669	80.1832	48.0962				0.133998	0.0781308	0.51077	0.240966	0.235321	257.984	205.439	288.311				362.474	294.129	471.983				-0.147683	-0.155855	-0.214066	-0.172535	0.0361982	941.051	1010.16	968.051
8241	CUST_644_PI424986027	3186	3848	25569	29344	KSHV	NC_009333	FW	26705	CCCGCCGTCCGCCCTACTGTCGCTATCCCGCCTTGACAGATGTCTAACGTATTCACGGAC	26764	699925	672869	691321	Saturated	Saturated	Saturated	705317	779882	775119				-0.00333297	-0.0640987	-0.0496883	-0.03904	0.0317515	733561	732376	749805	Saturated		Saturated	1153251	1196133	1192600				-0.196487	-0.213045	-0.201546	-0.203693	0.00848512	1249645	994872	1158839	Saturated
8242	CUST_645_PI424986027	4420	5288	16602	27902	KSHV	NC_009333	FW	26735	CCTTGACAGATGTCTAACGTATTCACGGACGCCACATGTGTGTCTATTTTCCTACATCCA	26794	24.1272	23.7307	24.2114				37.553	32.8751	33.1666				-0.192138	-0.141557	-0.13668	-0.156792	0.0307078	23.5542	23.3759	23.7839				33.7215	35.6396	37.0371				-0.155838	-0.183163	-0.192354	-0.177119	0.0189938	1342.64	1641.57	1435.92
8243	CUST_646_PI424986027	2417	2889	5496	13403	KSHV	NC_009333	FW	26765	GCCACATGTGTGTCTATTTTCCTACATCCAGGCTTTCCCTGGAAAACTGTCACAACCCAC	26824	28.5788	24.3756	23.7229				39.0052	37.5774	33.7826				-0.135078	-0.187972	-0.153526	-0.158859	0.0268471	32.6685	23.7066	38.5179				87.9996	37.0935	41.2951				-0.430351	-0.194428	-0.030236	-0.218338	0.201126	1275.68	1301.95	1552.94
8244	CUST_647_PI424986027	1129	1463	5419	24975	KSHV	NC_009333	FW	26795	GGCTTTCCCTGGAAAACTGTCACAACCCACCCTGCTTTAGCTCTACATCTGTATTTTTGT	26854	605.795	592.254	653.038				536.407	539.782	592.828				0.0528313	0.0402899	0.0420103	0.0450438	0.00679877	887.079	880.468	883.498				852.454	747.688	696.424				0.0172915	0.0709935	0.103332	0.0638722	0.0434599	1954.71	1705.04	2034.41
8245	CUST_648_PI424986027	6968	8945	25034	32189	KSHV	NC_009333	FW	26825	CCTGCTTTAGCTCTACATCTGTATTTTTGTTTACGCACAGGATCAACGCTTCGTGCCCGT	26884	23.7852	23.6672	23.7045				35.9894	31.8665	33.6958				-0.179869	-0.129187	-0.152744	-0.153934	0.0253617	22.8408	23.208	23.2016				40.9603	36.7299	37.2059				-0.253652	-0.199381	-0.205094	-0.219376	0.0298212	1731.06	1727.96	1797.63
8246	CUST_649_PI424986027	1616	1999	2420	19513	KSHV	NC_009333	FW	26885	CCACCCCCGCGCTCTCCGCCTGTGTTTGGAGGTTTTATGAGTGGTTAGTTCTAGGCAGCT	26944	350359	319733	345876				340285	309616	361960				0.0126701	0.0139637	-0.0197414	0.00229745	0.0190971	393723	411076	383604				515033	529498	478033				-0.116644	-0.109942	-0.0955745	-0.107387	0.0107647	609349	625170	489700
8247	CUST_650_PI424986027	5320	6468	29592	37169	KSHV	NC_009333	FW	26915	GGTTTTATGAGTGGTTAGTTCTAGGCAGCTCCGGACAAGTTGTCCAAAACACGGCGCGCC	26974	42.0997	24.5275	24.7614				39.4112	33.5342	36.6061				0.0286594	-0.135835	-0.169778	-0.0923179	0.106135	23.4203	24.1613	25.6525				32.9501	37.2902	38.7624				-0.148263	-0.188473	-0.179281	-0.172006	0.021069	1681.63	1703.04	1475.51
8248	CUST_651_PI424986027	13268	24288	24782	29876	KSHV	NC_009333	FW	27005	ACCGGACCTATGAAATAAGGGACACGCGTCATCACTAGTTATGAGAGAAAAACCACAACA	27064	23.7554	23.6361	23.7813				31.8634	31.7826	33.1051				-0.127531	-0.128614	-0.14366	-0.133268	0.00901576	23.3191	23.1893	23.2298				37.8486	36.8251	36.9043				-0.210338	-0.200855	-0.201031	-0.204075	0.00542495	2108.21	2074.17	2104.8
8249	CUST_652_PI424986027	13266	24195	34809	39576	KSHV	NC_009333	FW	27035	ATCACTAGTTATGAGAGAAAAACCACAACAGCTTTATTGGAAAACACCTGAGTGGATCCC	27094	23.6363	32.4781	24.5902				31.7212	36.211	36.5072				-0.12777	-0.04725	-0.171616	-0.115545	0.0630779	30.8298	23.2621	23.5866				68.7182	37.3899	38.6033				-0.348101	-0.206106	-0.21396	-0.256055	0.0798105	871.791	922.183	724.314
8250	CUST_653_PI424986027	10105	14735	33077	36700	KSHV	NC_009333	FW	27095	CCACCCCCCGCGTACGACAGGCGTTTCTGTGGTGCGCTTCTGGGAAAAACGTTTTTCCCC	27154	24658.5	21043.6	22140.2				20739.4	16348.4	18872.8				0.0751702	0.109647	0.0693457	0.0847209	0.021782	31321.3	29185.2	32295				30321.3	21541	23022.8				0.0140931	0.131896	0.146977	0.0976551	0.0727587	28700.5	28986.3	29900.2
8251	CUST_654_PI424986027	9230	12856	20094	27405	KSHV	NC_009333	FW	27125	GGTGCGCTTCTGGGAAAAACGTTTTTCCCCCATTTCTTCCTCGACAGGTCTTCTAAGGTA	27184	24.4298	26.2839	23.8568				34.4145	32.4243	32.5946				-0.148822	-0.0911803	-0.135534	-0.125179	0.030184	23.3964	23.3157	23.3584				34.8125	36.2411	36.7987				-0.172585	-0.191552	-0.197389	-0.187176	0.0129683	1886.26	1831.74	1795.06
8252	CUST_655_PI424986027	6197	7770	10894	20627	KSHV	NC_009333	FW	27215	GAATGGCCTAGGCGCACGATGGCGTTGTCGCCTCGAGCAGTTGGGCCGCAGTGATATCTT	27274	23.7619	23.8851	23.659				36.1607	35.234	31.782				-0.182355	-0.168836	-0.128186	-0.159792	0.0281945	23.2795	39.0843	44.9159				35.122	37.0541	41.8392				-0.178607	0.0231659	0.0308167	-0.0415414	0.118764	982.721	911.432	976.074
8253	CUST_656_PI424986027	1365	1595	11235	24259	KSHV	NC_009333	FW	27245	CCTCGAGCAGTTGGGCCGCAGTGATATCTTCAACTTTCGACCGTCTAAGCTATGGCAGGC	27304	24.6317	26.8797	23.8055				64.4895	77.7382	32.0414				-0.417994	-0.461211	-0.129033	-0.336079	0.180604	68.4676	77.7118	70.5398				44.3589	151.932	112.574				0.188504	-0.291163	-0.203003	-0.101887	0.25532	2628.85	3096.26	3514.05
8254	CUST_657_PI424986027	9591	13574	30303	44644	KSHV	NC_009333	FW	27275	CAACTTTCGACCGTCTAAGCTATGGCAGGCAGCCGCTGCATCAGCTGCCTAACCCAGTTT	27334	23.7421	33.9645	23.7121				33.7444	34.6223	177.637				-0.152682	-0.00833019	-0.874564	-0.345192	0.464096	23.2986	72.6379	41.4157				38.1416	44.2073	420.691				-0.214068	0.215669	-1.0068	-0.335066	0.62015	3194.2	3047.06	2270.9
8255	CUST_658_PI424986027	5960	7428	31850	32447	KSHV	NC_009333	FW	27305	AGCCGCTGCATCAGCTGCCTAACCCAGTTTTTGGAAGGGTCTGCGCAGATCTGACGCCCT	27364	133.161	121.163	101.448				43.6221	79.8257	91.5063				0.484672	0.181227	0.044791	0.236896	0.225162	61.0193	71.4493	69.2138				115.329	93.2742	110.29				-0.276472	-0.115764	-0.202343	-0.198193	0.0804343	2033.21	1926.9	2034.63
8256	CUST_659_PI424986027	4096	4923	18217	20128	KSHV	NC_009333	FW	27335	TTGGAAGGGTCTGCGCAGATCTGACGCCCTCGCTTGGTCAGCAAAATAACTCCGGGTTTT	27394	40.9631	27.9588	23.9213				102.046	33.1687	32.1042				-0.396402	-0.0742099	-0.127777	-0.199463	0.172644	61.4048	45.7082	65.4792				47.6009	98.8961	45.7625				0.110588	-0.335185	0.155593	-0.0230014	0.271293	2726.97	2916.88	2692.42
8257	CUST_660_PI424986027	11230	17437	22891	29770	KSHV	NC_009333	FW	27365	CGCTTGGTCAGCAAAATAACTCCGGGTTTTGGGCACGCTGGGGACGTGGGATACCACTCT	27424	91.606	56.3708	46.7381				58.3602	37.3051	36.3565				0.195807	0.179286	0.109089	0.161394	0.0460446	130.278	92.1992	150.332				142.691	154.437	48.964				-0.0395249	-0.224024	0.487174	0.0745417	0.369065	4228.25	4041.75	4603.69
8258	CUST_661_PI424986027	6134	7551	15731	35809	KSHV	NC_009333	FW	27424	TTTTAGAATTTGGACGGGCGGTGGGTGCTGCTGGAACCCGTAGCAGCAGCTATTAGGCGT	27483	764.506	824.807	746.484				687.113	1005.31	838.427				0.0463527	-0.0859475	-0.0504446	-0.0300131	0.0684757	645.228	742.767	689.417				1118.28	1253.5	838.264				-0.238838	-0.227273	-0.0848984	-0.18367	0.0857339	2419.86	2476.65	2281.01
8259	CUST_662_PI424986027	460	635	38540	42243	KSHV	NC_009333	FW	27425	TTTAGAATTTGGACGGGCGGTGGGTGCTGCTGGAACCCGTAGCAGCAGCTATTAGGCGTG	27484	666.458	715.972	701.788				663.182	704.304	849.303				0.00214051	0.00713625	-0.0828565	-0.0245266	0.0505769	580.193	603.802	602.264				880.043	959.11	953.972				-0.180931	-0.200974	-0.199749	-0.193884	0.0112346	2278.05	2213.14	2225.95
8260	CUST_663_PI424986027	8862	12169	32808	39637	KSHV	NC_009333	FW	27455	TGGAACCCGTAGCAGCAGCTATTAGGCGTGTACGACACGAGTGACCCCGCGCTTTCTGTG	27514	22.4471	24.501	25.1871				67.8227	33.8083	37.3947				-0.480214	-0.13984	-0.171632	-0.263895	0.188011	59.1664	119.208	28.5345				43.2399	54.3735	39.9598				0.136191	0.340918	-0.146253	0.110285	0.244617	3769.28	3802.86	3190.62
8261	CUST_664_PI424986027	10223	14865	30636	39989	KSHV	NC_009333	FW	27485	TACGACACGAGTGACCCCGCGCTTTCTGTGGGCGTCAGGTAAAACGTGGCAAGCAGTACG	27544	24.2602	23.9213	24.9745				33.6226	33.566	37.0801				-0.141737	-0.147115	-0.171645	-0.153499	0.0159431	43.8528	54.5146	25.1584				45.108	65.4202	39.1662				-0.0122569	-0.0791994	-0.192228	-0.0945616	0.0909639	3680.66	4021.01	3270.53
8262	CUST_665_PI424986027	9137	12680	15108	22479	KSHV	NC_009333	FW	27511	TGTGGGCGTCAGGTAAAACGTGGCAAGCAGTACGCTAACGCAGCATAAAACGTGGACGGG	27570	23.8776	24.33	23.693				34.4905	33.3503	31.784				-0.159708	-0.136958	-0.127587	-0.141418	0.0165184	81.3134	58.4115	89.6849				125.187	44.8034	45.0801				-0.187396	0.115187	0.298734	0.0755086	0.245482	4603.33	4744.3	4653.72
8263	CUST_666_PI424986027	9289	12919	15756	20833	KSHV	NC_009333	FW	27515	GGCGTCAGGTAAAACGTGGCAAGCAGTACGCTAACGCAGCATAAAACGTGGACGGGGGCC	27574	107.586	137.032	141.571				39.9473	63.9144	62.1377				0.430267	0.331223	0.357618	0.373036	0.0512909	217.246	215.823	160.429				262.011	68.2805	212.817				-0.081368	0.499802	-0.122723	0.0985702	0.348092	4653.03	5013.11	4792.01
8264	CUST_667_PI424986027	14208	30752	41880	44898	KSHV	NC_009333	FW	27545	CTAACGCAGCATAAAACGTGGACGGGGGCCATCTGGAGGTGCCAAGTTCGCAACAGTCTA	27604	152.669	97.1772	141.896				40.5391	63.14	50.3168				0.575876	0.187259	0.450257	0.404464	0.198314	181.107	226.002	300.364				229.943	205.507	433.879				-0.103685	0.041285	-0.15972	-0.07404	0.10373	8630.56	8039.93	6283.97
8265	CUST_668_PI424986027	11293	17598	35170	40748	KSHV	NC_009333	FW	27575	ATCTGGAGGTGCCAAGTTCGCAACAGTCTAAAGAAAACCGTAAAGGCTATTTGGGGTTTC	27634	39.3668	42.777	25.3319				34.3249	37.2443	37.4789				0.0595206	0.0601502	-0.170118	-0.0168158	0.132764	50.27	66.3324	76.8892				38.9227	44.4983	46.8879				0.111106	0.173382	0.214804	0.166431	0.0521974	11438.3	10772.1	8613.17
8266	CUST_669_PI424986027	1991	2471	36829	37241	KSHV	NC_009333	FW	27605	AAGAAAACCGTAAAGGCTATTTGGGGTTTCTGTTCTGTCAGATGTAACGCCGAGTTCCTT	27664	24.8101	24.712	24.4079				38.0649	36.4762	46.2937				-0.185896	-0.169102	-0.277992	-0.210997	0.0586241	23.7001	23.8886	24.3963				32.7754	38.2379	38.2666				-0.140797	-0.204303	-0.195496	-0.180199	0.0344057	7120.8	6810.08	7003.13
8267	CUST_670_PI424986027	12553	21330	35692	41844	KSHV	NC_009333	FW	27635	TGTTCTGTCAGATGTAACGCCGAGTTCCTTATATGCTTACCTGATTCTGGTCTCACCTGT	27694	24.4682	24.2766	25.9021				32.0603	34.9876	37.8177				-0.117365	-0.158727	-0.164361	-0.146818	0.0256617	23.4935	35.2583	24.5094				40.5064	41.1077	39.4681				-0.236576	-0.0666626	-0.206914	-0.170051	0.090757	7095.97	6450.12	5867.78
8268	CUST_671_PI424986027	5831	7245	11485	17655	KSHV	NC_009333	FW	27665	ATATGCTTACCTGATTCTGGTCTCACCTGTTTATTTATAGTGGCGTATGCTAACCGCCAG	27724	62.4659	23.9829	23.7247				40.8445	34.9497	32.3854				0.18451	-0.163542	-0.135148	-0.0380601	0.193274	26.9371	22.6777	23.3011				34.8635	44.6571	38.1485				-0.11202	-0.294292	-0.214102	-0.206805	0.0913549	4064.62	4176.67	4510.59
8269	CUST_672_PI424986027	1807	2105	11852	27375	KSHV	NC_009333	FW	27695	TTATTTATAGTGGCGTATGCTAACCGCCAGCTTACATGCGGGATAAGTTGGCCTAACTCA	27754	25.5785	23.5579	24.6676				39.2734	34.2497	32.396				-0.186223	-0.16252	-0.118365	-0.155703	0.0344391	24.5754	23.1502	24.2905				37.9022	35.6757	36.6819				-0.188163	-0.187819	-0.179015	-0.184999	0.00518489	2773.81	3334.22	3187.92
8270	CUST_673_PI424986027	1690	2043	23971	43847	KSHV	NC_009333	FW	27725	CTTACATGCGGGATAAGTTGGCCTAACTCACCAAAAACGGGTTGCAGACAAAAGTGATTG	27784	24.9766	24.7402	25.9487				37.8339	31.4801	36.32				-0.180349	-0.104632	-0.146031	-0.143671	0.0379132	35.0638	24.203	24.5294				66.8703	35.6909	42.126				-0.280375	-0.168687	-0.234864	-0.227975	0.0561615	5504.41	6318.95	5389.03
8271	CUST_674_PI424986027	3889	4701	35038	39634	KSHV	NC_009333	FW	27755	CCAAAAACGGGTTGCAGACAAAAGTGATTGTTGGGGCGCTTACTTAGAAGGTGTGAGGGT	27814	24.1712	24.651	25.2504				37.6041	35.733	37.4212				-0.191936	-0.161234	-0.170849	-0.174673	0.0157042	67.6184	79.8447	64.8346				101.39	130.362	45.3912				-0.175929	-0.212903	0.154835	-0.0779991	0.202486	5305.8	5817.55	4856.83
8272	CUST_675_PI424986027	8224	10916	24725	32712	KSHV	NC_009333	FW	27785	TTGGGGCGCTTACTTAGAAGGTGTGAGGGTTTCTAAGAAACCCCGCCAACGCCCGGAAAC	27844	23.5816	28.6443	23.9446				34.6919	32.7477	33.9728				-0.167655	-0.0581426	-0.151924	-0.125907	0.0592106	23.1686	23.4453	35.3038				35.4713	39.0266	40.5435				-0.184977	-0.221305	-0.0601001	-0.155461	0.0845587	4393.43	4188.51	3710.21
8273	CUST_676_PI424986027	6672	8386	18976	28563	KSHV	NC_009333	FW	27875	CGGCGTCGCTGTGGCGCCTTTGTGGGCTTTGAGTTCTGTCATTAAGCCAGGTTTCCATTG	27934	23.9509	23.9576	24.7145				36.1383	32.5994	32.3422				-0.178645	-0.133767	-0.116818	-0.143077	0.0319476	23.4155	36.1232	24.3282				37.3933	38.413	36.7491				-0.20329	-0.0266926	-0.179138	-0.136373	0.095751	8598.86	9746.64	8981.37
8274	CUST_677_PI424986027	1547	1961	21021	42061	KSHV	NC_009333	FW	27905	GAGTTCTGTCATTAAGCCAGGTTTCCATTGCCACCCGGGCGAAAACAAGCCGGGTAGTTT	27964	24.941	23.9026	91.3219				38.1241	32.2358	103.674				-0.184285	-0.129895	-0.0550958	-0.123092	0.0648628	39.7199	63.8251	253.22				56.6669	42.4268	210.224				-0.154321	0.177351	0.0808172	0.0346156	0.170595	8912.14	10482	8289.28
8275	CUST_678_PI424986027	1165	1481	24720	34225	KSHV	NC_009333	FW	27935	CCACCCGGGCGAAAACAAGCCGGGTAGTTTCAGGGGTCATCTGGCGATCAGTGTACCATA	27994	25.1188	23.9356	23.804				38.3467	32.0295	34.4966				-0.183728	-0.126505	-0.161126	-0.15712	0.0288212	67.2987	103.974	61.0888				40.9461	48.3161	43.5299				0.215795	0.332832	0.147174	0.231933	0.0938752	4069.62	4393.81	4401.8
8276	CUST_679_PI424986027	2952	3536	6508	9757	KSHV	NC_009333	FW	27965	CAGGGGTCATCTGGCGATCAGTGTACCATATTCCCACGACCCATCAACACCGCTGCTTGA	28024	24.7328	55.4894	24.1399				38.2002	40.4131	35.843				-0.188793	0.137688	-0.171669	-0.0742576	0.18375	95.4151	69.4777	32.9928				44.9434	42.9915	41.6016				0.326951	0.208463	-0.100691	0.144908	0.220792	7010.49	7424.25	7509.51
8277	CUST_680_PI424986027	6119	7623	38504	39090	KSHV	NC_009333	FW	27995	TTCCCACGACCCATCAACACCGCTGCTTGAGGCGTGTCTCTGTATGTGTCACCGGAGACT	28054	36.292	50.7468	23.6405				55.3289	38.5153	55.0828				-0.183141	0.119775	-0.367358	-0.143575	0.245965	140.818	143.476	105.733				156.847	51.5286	49.278				-0.0468184	0.444731	0.331556	0.243156	0.257422	7222.13	7102.75	7101.39
8278	CUST_681_PI424986027	5876	7196	17743	39252	KSHV	NC_009333	FW	28025	GGCGTGTCTCTGTATGTGTCACCGGAGACTGCATGTATCGTGCATATCTGTATTGTGCGC	28084	24.0939	23.785	24.4557				36.7479	32.4327	36.1783				-0.183325	-0.134679	-0.170068	-0.162691	0.0251477	23.5124	23.3447	23.624				37.2819	38.4741	38.878				-0.200202	-0.216981	-0.21635	-0.211178	0.00951039	7687.31	9023.41	7598.88
8279	CUST_682_PI424986027	14607	38182	39313	44324	KSHV	NC_009333	FW	28055	GCATGTATCGTGCATATCTGTATTGTGCGCTTGCGCGGAGACAACATACCGACGACCAAG	28114	25.0621	24.7067	26.645				36.8617	36.7242	37.3394				-0.167558	-0.172138	-0.146552	-0.162082	0.0136432	24.2518	23.6146	24.7026				38.5385	38.5142	40.9108				-0.20115	-0.212441	-0.219095	-0.210895	0.00907167	7454.85	7804.4	7628.01
8280	CUST_683_PI424986027	13067	23415	36425	37538	KSHV	NC_009333	FW	28115	TCAGGGGTCACCTCCAGTGCACGCCGCTAGGTGGGACCGTGGGCGAGCCGAAATAATTAT	28174	107.581	145.449	152.72				132.569	143.496	85.7276				-0.0907094	0.00587154	0.250774	0.0553121	0.176028	93.0339	132.938	144.927				114.531	132.849	135.61				-0.0902799	0.000292158	0.0288566	-0.020377	0.0621996	6610.13	6142.34	6006.67
8281	CUST_684_PI424986027	10164	14886	29429	33662	KSHV	NC_009333	FW	28124	ACCTCCAGTGCACGCCGCTAGGTGGGACCGTGGGCGAGCCGAAATAATTATATATTTTTT	28183	24.0674	24.337	25.9244				33.6828	33.6466	33.6435				-0.145979	-0.140674	-0.113192	-0.133282	0.0175992	53.4963	23.9104	76.9263				39.4561	37.2722	44.706				0.13221	-0.192798	0.235709	0.0583738	0.223592	6497.87	6725.22	6156.53
8282	CUST_685_PI424986027	1443	1729	6425	21013	KSHV	NC_009333	FW	28188	ACGGTTGTGAGCAACGCCATCGTGAGTTGGTTAATACCCTCTAAACGCATAGTCTTTTTT	28247	23.3433	24.091	24.1208				79.0167	36.934	32.464				-0.529556	-0.185571	-0.129012	-0.28138	0.21678	24.1109	23.4897	23.7763				34.3441	36.4681	36.0246				-0.153639	-0.191036	-0.180455	-0.175043	0.0192767	11252.5	10523.3	14160.2
8283	CUST_686_PI424986027	13160	23709	33227	41970	KSHV	NC_009333	FW	28260	AACCAGTCAATCACCTGTCATCGCCGCTCAGAAGCACACGTCTTCGGCCAATGCCGTGTT	28319	37.5105	64.0444	37.5583				67.1845	113.322	38.333				-0.253116	-0.247833	-0.00886711	-0.169939	0.139517	69.4599	149.55	119.665				47.1484	63.3729	62.0983				0.168267	0.372884	0.284886	0.275346	0.102641	13152.5	12342	11365
8284	CUST_687_PI424986027	14522	35613	36466	38359	KSHV	NC_009333	FW	28265	GTCAATCACCTGTCATCGCCGCTCAGAAGCACACGTCTTCGGCCAATGCCGTGTTGGCGG	28324	61.622	57.0665	36.7818				64.7082	62.4631	38.713				-0.021223	-0.0392422	-0.0222244	-0.0275632	0.0101267	176.228	118.918	124.222				418.813	120.852	49.3908				-0.375944	-0.00700371	0.400552	0.005868	0.388408	12510.1	11525.6	11963.9
8285	CUST_688_PI424986027	666	756	10297	21071	KSHV	NC_009333	FW	28295	ACACGTCTTCGGCCAATGCCGTGTTGGCGGGTTTGACCACGGTTACTGATAGGTAGACGA	28354	26.4882	23.9198	24.2752				39.6579	35.486	32.1168				-0.175276	-0.171299	-0.121568	-0.156048	0.0299265	54.6077	24.7232	26.5486				105.773	34.12	40.8379				-0.28712	-0.139904	-0.187022	-0.204682	0.0751801	12024.9	13573.7	14474.2
8286	CUST_689_PI424986027	7426	9643	30214	35811	KSHV	NC_009333	FW	28325	GTTTGACCACGGTTACTGATAGGTAGACGAGTCCGACAATCACACACGTCCGCCAGCGAT	28384	23.632	23.8299	24.5317				35.2443	33.287	36.0297				-0.173588	-0.145153	-0.166934	-0.161892	0.014873	43.7968	57.4367	61.2732				39.4778	121.113	44.1892				0.0450894	-0.324	0.141954	-0.0456522	0.245874	16011.2	16274.6	13805
8287	CUST_690_PI424986027	11077	16900	31024	33864	KSHV	NC_009333	FW	28385	TTGCAGCGCAGCTAAAATCGCGTGGCCGGGTTGGTAGAAGCAAATTATCCAATGGTCGTG	28444	49.7466	24.5381	49.753				35.6935	33.2131	37.9149				0.144174	-0.131468	0.118009	0.0435716	0.152153	61.7182	84.3158	88.9604				112.571	47.4358	46.1049				-0.261012	0.249803	0.28545	0.0914135	0.305729	15465.7	15275.2	16101.7
8288	CUST_691_PI424986027	1876	2233	20120	23199	KSHV	NC_009333	FW	28415	TTGGTAGAAGCAAATTATCCAATGGTCGTGTTTGGGTTTGTTTTGGGGTTATCTACATAT	28474	361.187	355.167	260.728				408.192	369.67	378.393				-0.0531317	-0.0173818	-0.161756	-0.077423	0.0751897	317.561	294.156	238.046				401.322	369.401	399.086				-0.101666	-0.0989196	-0.224406	-0.141664	0.0716697	22034.5	27197.3	21456.7
8289	CUST_692_PI424986027	3480	4111	12052	31761	KSHV	NC_009333	FW	28445	TTTGGGTTTGTTTTGGGGTTATCTACATATTATATTCCTTATCCCGACTGGTTGCGGAAG	28504	24.2959	24.0258	58.2157				37.7277	34.7006	37.1004				-0.191127	-0.159659	0.195662	-0.0517082	0.214806	93.4254	102.84	70.8001				160.511	58.6733	44.2796				-0.235039	0.243721	0.203829	0.0708374	0.265646	17958.9	18910.3	21171.5
8290	CUST_693_PI424986027	1996	2389	22012	29831	KSHV	NC_009333	FW	28475	TATATTCCTTATCCCGACTGGTTGCGGAAGTATTCGCAGCTTGGCTACTCTGCTCGATTA	28534	24.7934	24.5851	24.359				38.2049	31.964	32.9823				-0.187782	-0.11399	-0.131622	-0.144465	0.0385358	32.2233	23.4618	41.3434				34.7743	40.6509	42.5401				-0.0330873	-0.238709	-0.0123917	-0.0947294	0.125119	19499	21675.7	20947.6
8291	CUST_694_PI424986027	11071	16889	18941	21107	KSHV	NC_009333	FW	28505	TATTCGCAGCTTGGCTACTCTGCTCGATTACCCCGTGAATAACTGGGCGGGGGGTGACCC	28564	520.221	539.184	531.624				274.671	296.27	278.763				0.277375	0.260049	0.280369	0.272598	0.0109699	515.664	494.944	481.646				436.298	466.356	382.186				0.072584	0.0258388	0.100454	0.0662922	0.0377033	26623.7	25538.3	26319.5
8292	CUST_695_PI424986027	13285	24327	32098	43031	KSHV	NC_009333	FW	28535	CCCCGTGAATAACTGGGCGGGGGGTGACCCAACATAGTGATTCGGTAGATTTGGGGGACT	28594	1056.13	1269.94	922.294				224.566	259.612	165.272				0.672375	0.68946	0.746672	0.702836	0.0389123	1326.88	1277.51	1216.99				401.804	438.367	403.359				0.518816	0.464526	0.479596	0.487646	0.0280256	30801.4	33009.8	22104.7
8293	CUST_696_PI424986027	1127	1462	13394	36073	KSHV	NC_009333	FW	28565	AACATAGTGATTCGGTAGATTTGGGGGACTGGATGAACATTAATGAAAGTTTATTAATGT	28624	24.9975	23.5786	24.3943				38.4421	33.5755	35.928				-0.18691	-0.153504	-0.168145	-0.16952	0.0167454	24.1149	42.5079	43.3953				33.7201	40.7477	57.4141				-0.145604	0.0183658	-0.121576	-0.0829382	0.0885506	16619.8	43840.5	37158.5
8294	CUST_697_PI424986027	1082	1260	3552	36464	KSHV	NC_009333	FW	28595	GGATGAACATTAATGAAAGTTTATTAATGTTCATCCGTATTGTGTATATGTAATTTGGTT	28654	26.0735	25.1854	24.6792				39.6117	38.8997	34.9941				-0.181625	-0.188798	-0.151664	-0.174029	0.0196982	24.9154	24.2947	23.263				38.5028	38.6271	38.9033				-0.189024	-0.201381	-0.223321	-0.204576	0.0173702	2299.23	2456.74	2486.08
8295	CUST_698_PI424986027	13737	26925	33702	38999	KSHV	NC_009333	FW	28625	TCATCCGTATTGTGTATATGTAATTTGGTTTCCATATTTGGTAGGAGTATGGAGTTTTCT	28684	23.7595	23.9465	24.428				32.2412	34.5699	36.1022				-0.132575	-0.159457	-0.169646	-0.153892	0.0191517	23.3057	23.262	23.603				37.6918	37.2651	38.8415				-0.208785	-0.204657	-0.216329	-0.209924	0.005919	30605	31611.2	25557.8
8296	CUST_699_PI424986027	5359	6496	22496	36567	KSHV	NC_009333	FW	28655	TCCATATTTGGTAGGAGTATGGAGTTTTCTTATGGATTATTAAGGGTCAGCTTGAAGGAT	28714	23.9072	23.6465	24.8323				36.7353	31.6684	36.2863				-0.186556	-0.126858	-0.164726	-0.15938	0.0302058	23.373	23.234	24.1565				35.0471	37.3675	38.2743				-0.175937	-0.20637	-0.199873	-0.19406	0.0160278	35154.2	41863.8	34527.9
8297	CUST_700_PI424986027	9548	13435	21133	29808	KSHV	NC_009333	FW	28685	TATGGATTATTAAGGGTCAGCTTGAAGGATGATGTTAATGACATAAAGGGGCGTGGCTTC	28744	74.8275	91.0397	104.555				128.568	152.573	60.7751				-0.235072	-0.224247	0.235618	-0.0745674	0.268683	139.248	99.4315	125.814				273.129	190.556	287.743				-0.292579	-0.282499	-0.359274	-0.311451	0.0417218	45177.5	49833	50120
8298	CUST_701_PI424986027	1471	1829	12031	23618	KSHV	NC_009333	FW	28715	GATGTTAATGACATAAAGGGGCGTGGCTTCCAAAAATGGGTGGCTAACCTGTCCAAAATA	28774	582.822	469.954	546.822				657.677	703.665	677.329				-0.0524769	-0.175311	-0.092953	-0.106914	0.0625957	1002.36	942.676	922.232				931.888	879.291	903.836				0.0316593	0.0302296	0.0087506	0.0235465	0.0128335	44253.2	56789.2	51249.2
8299	CUST_702_PI424986027	1854	2305	15131	29384	KSHV	NC_009333	FW	28745	CAAAAATGGGTGGCTAACCTGTCCAAAATATGGGAACACTGGAGATAAAAGGGGCCAGCT	28804	24.7956	64.7682	23.6637				38.269	36.6955	32.7602				-0.188472	0.246749	-0.141265	-0.027663	0.238817	43.638	90.6339	51.5104				36.6687	92.9839	112.371				0.0755692	-0.0111168	-0.338761	-0.0914362	0.218531	50412.4	60019.7	64173.4
8300	CUST_703_PI424986027	9347	13066	39077	43869	KSHV	NC_009333	FW	28775	TGGGAACACTGGAGATAAAAGGGGCCAGCTTGAGTCAGTTTAGCACTGGGACTGCCCAGT	28834	23.8046	56.8086	26.6834				34.0304	84.9732	36.3137				-0.155206	-0.174868	-0.13383	-0.154635	0.0205251	213.192	93.8314	216.789				128.062	96.2463	454.509				0.221351	-0.0110356	-0.321504	-0.0370631	0.272362	73613.2	58442.7	46123.5
8301	CUST_704_PI424986027	3998	4860	20275	31356	KSHV	NC_009333	FW	28805	TGAGTCAGTTTAGCACTGGGACTGCCCAGTCACCTTGGCTGCCGCTTCACCTATGGATTT	28864	212.338	209.481	184.349				174.297	243.549	182.117				0.0857375	-0.0654428	0.00528959	0.00852807	0.0756422	364.111	328.811	344.973				260.072	208.284	365.816				0.146141	0.198289	-0.0254782	0.106317	0.117079	239318	279617	258245
8302	CUST_705_PI424986027	9035	12415	23728	30702	KSHV	NC_009333	FW	28835	CACCTTGGCTGCCGCTTCACCTATGGATTTTGTGCTCGCTGCTTGCCTTCTTGCCGCTTC	28894	580.95	417.009	472.662				427.954	430.225	357.942				0.132742	-0.0135508	0.120738	0.0799762	0.0812189	577.61	460.334	515.084				781.14	419.254	587.19				-0.131094	0.0405964	-0.0569004	-0.0491328	0.0861086	890021	910329	925152
8303	CUST_706_PI424986027	5726	6997	26337	39299	KSHV	NC_009333	FW	28865	TGTGCTCGCTGCTTGCCTTCTTGCCGCTTCTGGTTTTCATTGGTGCCGCCGATTGTGGGT	28924	1244.66	1218.67	1109.56				1300.14	1251.89	989.269				-0.018938	-0.0116797	0.0498375	0.00640659	0.0377869	1406.78	1406.38	1275.96				1711.4	1455.47	1513.95				-0.0851247	-0.0149015	-0.0742767	-0.058101	0.037803	996140	953411	1056760	Saturated
8304	CUST_707_PI424986027	14126	29943	36318	39103	KSHV	NC_009333	FW	28895	TGGTTTTCATTGGTGCCGCCGATTGTGGGTTGATTGCGTCGCTTTTGGCAATATACCCAT	28954	41.6689	85.1368	113.662				43.0384	41.4805	70.3625				-0.0140437	0.312273	0.208273	0.168834	0.166695	74.5806	136.235	135.491				135.052	109.412	160.872				-0.257877	0.0952218	-0.0745682	-0.0790743	0.176592	1044797	1085860	1126377	Saturated
8305	CUST_708_PI424986027	9808	14065	42352	43068	KSHV	NC_009333	FW	28925	TGATTGCGTCGCTTTTGGCAATATACCCATCCTGGCTTTCGGCTAGGTTTTCCGTCCTAC	28984	57.7262	56.9267	65.4629				57.4228	41.1973	40.7507				0.00228845	0.140448	0.20586	0.116199	0.103929	130.58	136.63	146.622				46.9449	50.9868	52.8051				0.444289	0.428087	0.443522	0.438633	0.00914084	954927	1084863	1117792	Saturated
8306	CUST_709_PI424986027	14550	36281	38466	43124	KSHV	NC_009333	FW	28955	CCTGGCTTTCGGCTAGGTTTTCCGTCCTACTTTTCCCACATTGGCCTGAGAGCTGTAGTA	29014	26.6937	58.1287	38.7133				35.6801	40.002	51.6107				-0.126017	0.16231	-0.12488	-0.0295292	0.166138	68.7435	93.3184	87.3077				72.2721	71.02	48.6511				-0.0217386	0.118586	0.25396	0.116936	0.137856	980710	1011594	1035939	Saturated
8307	CUST_710_PI424986027	11160	17257	21766	25424	KSHV	NC_009333	FW	28985	TTTTCCCACATTGGCCTGAGAGCTGTAGTACAAAAAACACCGCGCGGTCTGGAGCTCTCC	29044	23.2111	24.541	24.5228				57.0299	32.1058	32.4998				-0.390407	-0.116691	-0.122311	-0.209803	0.156433	23.8252	24.0986	46.0863				34.2654	35.6301	314.78				-0.15782	-0.169825	-0.834435	-0.38736	0.387225	1030309	1020211	1016987	Saturated
8308	CUST_711_PI424986027	11135	17057	17060	43916	KSHV	NC_009333	FW	29015	CAAAAAACACCGCGCGGTCTGGAGCTCTCCATAAGCCCGCAGAACAAAAGCTGCGATTTG	29074	23.6574	23.7159	26.0243				32.452	32.5285	36.7447				-0.137274	-0.137225	-0.149816	-0.141438	0.00725498	23.2443	23.2925	44.1485				37.7449	38.1169	45.3043				-0.210542	-0.213902	-0.0112235	-0.145222	0.116059	809843	820924	769542
8309	CUST_712_PI424986027	8168	10857	11286	39566	KSHV	NC_009333	FW	29045	ATAAGCCCGCAGAACAAAAGCTGCGATTTGCCCAAAAACCTTGCCATGGCAACTATACAG	29104	23.9229	24.0088	24.8035				35.1129	35.0258	36.8592				-0.166653	-0.164017	-0.172033	-0.167568	0.00408563	23.42	23.4948	23.6685				38.5729	39.2045	38.6159				-0.216696	-0.222365	-0.212595	-0.217219	0.00490598	921895	927240	1008455	Saturated
8310	CUST_713_PI424986027	6841	8681	17888	43441	KSHV	NC_009333	FW	29075	CCCAAAAACCTTGCCATGGCAACTATACAGTCACCCCTTGCGGGTTATTGCATTGGATTC	29134	59.151	23.6092	26.4322				39.983	32.2454	35.8555				0.170087	-0.135385	-0.132422	-0.0325737	0.175515	32.6461	20.5033	37.21				35.4005	99.3248	41.2027				-0.0351776	-0.685234	-0.0442653	-0.254892	0.372715	924934	849069	814459	Saturated
8311	CUST_714_PI424986027	1350	1587	18615	33147	KSHV	NC_009333	FW	29105	TCACCCCTTGCGGGTTATTGCATTGGATTCAATCTCCAGGCCAGTTGTAGCCCCCTTTTA	29164	25.5355	43.5943	50.3099				39.0101	34.405	36.8564				-0.184033	0.102807	0.135141	0.0179716	0.175687	67.159	123.239	72.7934				43.0175	195.438	46.1227				0.193459	-0.200261	0.198177	0.0637916	0.228688	991097	892292	882882	Saturated
8312	CUST_715_PI424986027	4290	5208	35552	38374	KSHV	NC_009333	FW	29135	AATCTCCAGGCCAGTTGTAGCCCCCTTTTATGATATGCGAGGATACTTAACGTGTCTGAA	29194	97.4307	120.997	78.0039				158.277	64.0833	123.49				-0.210721	0.276029	-0.199515	-0.0447353	0.277847	221.487	199.026	207.315				452.863	197.085	246.8				-0.310619	0.00425669	-0.0757144	-0.127359	0.163667	923865	948524	953249	Saturated
8313	CUST_716_PI424986027	12740	22199	26486	42109	KSHV	NC_009333	FW	29165	TGATATGCGAGGATACTTAACGTGTCTGAATGTGGAATATAATGTGAAAGGAAAGCAGCG	29224	24.2853	23.6295	25.769				32.452	32.0229	37.6393				-0.125899	-0.132006	-0.164545	-0.140816	0.0207751	23.9377	26.1123	54.0271				36.1245	37.705	45.0571				-0.17872	-0.159554	0.0788483	-0.0864751	0.143495	1135010	1076051	1248872	Saturated
8314	CUST_717_PI424986027	6686	8481	19432	32846	KSHV	NC_009333	FW	29195	TGTGGAATATAATGTGAAAGGAAAGCAGCGCCCACTGGTGTATCAGAACAGTGGTGCACT	29254	40.2152	23.6039	24.0262				38.6683	31.8626	34.4351				0.0170344	-0.130297	-0.156316	-0.0898597	0.0934827	73.0565	33.2157	62.8486				46.7158	52.5669	43.6516				0.194195	-0.199368	0.158296	0.0510409	0.217602	1004100	933134	994893	Saturated
8315	CUST_718_PI424986027	13673	26405	28987	36656	KSHV	NC_009333	FW	29225	CCCACTGGTGTATCAGAACAGTGGTGCACTACCTATCTGCTCATTCGTTGTTTCGGTTCT	29284	23.6334	24.7238	31.7628				32.0131	32.3451	37.4863				-0.131801	-0.116693	-0.0719541	-0.106816	0.0311222	23.1998	31.5581	23.9916				37.096	38.4228	38.2574				-0.203842	-0.0854776	-0.202656	-0.163992	0.067998	832852	954282	939042	Saturated
8316	CUST_719_PI424986027	9452	13167	28001	42901	KSHV	NC_009333	FW	29255	ACCTATCTGCTCATTCGTTGTTTCGGTTCTGTGTTTGTCTGATTCTTAGATAGTGTTGAG	29314	71.0766	82.1069	25.5088				38.6084	37.4548	36.7057				0.265045	0.340873	-0.158043	0.149292	0.268846	74.3716	30.7387	82.0444				78.4968	46.0385	49.0719				-0.0234448	-0.175436	0.223216	0.00811175	0.201191	973727	930212	1074887	Saturated
8317	CUST_720_PI424986027	2368	2860	24067	44922	KSHV	NC_009333	FW	29285	GTGTTTGTCTGATTCTTAGATAGTGTTGAGGTAATTCTAGAAAGCGGATTGAGTGTAAAT	29344	55.9934	24.4022	26.9139				42.1839	32.4891	37.0965				0.12299	-0.124309	-0.139356	-0.0468916	0.147314	38.1896	24.0525	56.7461				39.5668	36.4044	47.1606				-0.0153866	-0.179994	0.0803568	-0.0383413	0.131685	994434	939045	1064754	Saturated
8318	CUST_721_PI424986027	11650	18438	24998	38835	KSHV	NC_009333	FW	29315	GTAATTCTAGAAAGCGGATTGAGTGTAAATCGGGCCACTTTGCCCTAAATGTGACAATCT	29374	24.3804	24.5586	24.5399				32.5281	32.3514	35.9828				-0.125218	-0.119689	-0.166222	-0.137043	0.0254207	53.4678	24.1876	70.8918				46.5127	36.4072	63.9058				0.0605213	-0.177594	0.0450557	-0.0240055	0.133236	849319	897016	898925	Saturated
8319	CUST_722_PI424986027	2390	2789	12558	27856	KSHV	NC_009333	FW	29345	CGGGCCACTTTGCCCTAAATGTGACAATCTGGATGTGTATCTTATTGGTGCGTTGTGAAG	29404	25.4697	23.8765	23.6878				39.2086	34.3289	32.3804				-0.187357	-0.157689	-0.135757	-0.160268	0.0258965	69.4301	45.7223	49.4311				45.6037	43.2359	42.2418				0.182548	0.0242834	0.0682575	0.0916961	0.081694	969130	839584	817554	Saturated
8320	CUST_723_PI424986027	11820	19017	23524	37185	KSHV	NC_009333	FW	29375	GGATGTGTATCTTATTGGTGCGTTGTGAAGCATTTTAAAATGCGTTTTAGATTGTATCAG	29434	23.7667	23.7748	24.36				32.1398	31.8338	36.077				-0.131073	-0.126772	-0.170553	-0.142799	0.0241315	23.3343	23.3343	23.4482				38.3008	37.9836	37.9353				-0.215212	-0.211601	-0.208934	-0.211916	0.00315088	820092	820955	899386	Saturated
8321	CUST_724_PI424986027	7172	9193	13537	30706	KSHV	NC_009333	FW	29405	CATTTTAAAATGCGTTTTAGATTGTATCAGGCTAGTGCTGTAATGGTGTGTTTATTTTTC	29464	44.2343	32.1067	24.3085				38.57	35.2312	34.0584				0.0595091	-0.040332	-0.146467	-0.0424299	0.103004	51.9243	23.3956	23.8246				38.3888	34.9689	37.4008				0.131166	-0.174548	-0.195855	-0.0797458	0.182966	866827	823057	874991	Saturated
8322	CUST_725_PI424986027	11589	18270	36139	36145	KSHV	NC_009333	FW	29435	GCTAGTGCTGTAATGGTGTGTTTATTTTTCCAGTGTAAGCAAGTCGATTTGAATGACATA	29494	24.4959	33.5856	63.3728				32.5331	37.2785	40.1745				-0.123232	-0.0453059	0.197953	0.00980491	0.167534	23.5238	127.516	168.549				41.2186	175.345	68.9917				-0.243586	-0.138329	0.38793	0.0020052	0.338339	852294	934105	922027	Saturated
8323	CUST_726_PI424986027	14163	30248	32308	37655	KSHV	NC_009333	FW	29465	CAGTGTAAGCAAGTCGATTTGAATGACATAGGCGACAAAGTGAGGTGGCATTTGTCAGAA	29524	23.9841	24.675	24.8579				33.1731	34.0506	35.2742				-0.140862	-0.139868	-0.151993	-0.144241	0.0067317	80.0738	58.0456	87.6787				46.1111	43.1682	48.1611				0.239685	0.128606	0.260198	0.209496	0.0708002	895369	981256	940347	Saturated
8324	CUST_727_PI424986027	6803	8568	21837	35852	KSHV	NC_009333	FW	29495	GGCGACAAAGTGAGGTGGCATTTGTCAGAAGTTTCAAAGTCGTGTAAGAACATTGGACTA	29554	24.2807	24.2919	23.992				36.5002	32.0576	35.1058				-0.177034	-0.120469	-0.165311	-0.154271	0.029855	23.6543	66.8356	44.8361				39.447	83.6683	42.1566				-0.222104	-0.0975531	0.0267624	-0.0976314	0.124433	923060	875692	909914	Saturated
8325	CUST_728_PI424986027	862	1050	36519	40850	KSHV	NC_009333	FW	29525	GTTTCAAAGTCGTGTAAGAACATTGGACTAAAGTGGTGTGCGGCAGCTGGGAGCGCTCTT	29584	25.198	42.6729	24.9562				38.3819	38.469	36.8449				-0.18276	0.0450407	-0.169198	-0.102306	0.127786	91.0376	90.9766	81.342				70.5824	46.5547	47.3724				0.110524	0.290966	0.23479	0.212093	0.0923371	1053368	992068	1047211	Saturated
8326	CUST_729_PI424986027	10307	15140	37614	42999	KSHV	NC_009333	FW	29555	AAGTGGTGTGCGGCAGCTGGGAGCGCTCTTTCAATGTTAATGTTTTAATGTGTATGTTGT	29614	184.221	89.5186	68.0605				133.709	66.9908	79.7173				0.139179	0.125898	-0.0686574	0.0654732	0.11635	137.854	116.198	114.71				125.501	69.7849	52.4172				0.0407695	0.221439	0.34013	0.200779	0.150746	931869	970927	1030281	Saturated
8327	CUST_730_PI424986027	9561	13446	22075	45109	KSHV	NC_009333	FW	29585	TCAATGTTAATGTTTTAATGTGTATGTTGTGTTGGAAGTTCCAGGCTAATATTTGATGTT	29644	46.7987	23.7117	26.6125				36.9113	31.7556	36.3712				0.103074	-0.126857	-0.135671	-0.0531513	0.135367	23.5177	26.8423	24.8897				34.5801	38.7147	42.4108				-0.167432	-0.159055	-0.231456	-0.185981	0.0396047	1069892	1027408	1271103	Saturated
8328	CUST_731_PI424986027	10545	15659	18072	23372	KSHV	NC_009333	FW	29615	GTTGGAAGTTCCAGGCTAATATTTGATGTTTTGCTAGGTTGACTAACGATGTTTTCTTGT	29674	23.8893	56.256	24.5626				33.401	35.4325	31.9447				-0.145555	0.200767	-0.114125	-0.019638	0.191522	44.2758	23.1879	24.099				38.9896	37.1959	40.4784				0.055218	-0.205233	-0.225224	-0.12508	0.156462	1004288	970408	1016806	Saturated
8329	CUST_732_PI424986027	425	617	10459	17156	KSHV	NC_009333	FW	29645	TTGCTAGGTTGACTAACGATGTTTTCTTGTAGGTGAAAGCGTTGTGTAACAATGATAACG	29704	25.3106	60.0576	24.078				38.4444	38.8488	32.8127				-0.181531	0.18919	-0.134421	-0.0422539	0.201815	23.6671	23.4074	23.4889				42.7972	33.0539	39.8588				-0.257271	-0.14987	-0.229662	-0.212268	0.0557733	1115650	1037441	982328	Saturated
8330	CUST_733_PI424986027	11719	18797	19159	24674	KSHV	NC_009333	FW	29675	AGGTGAAAGCGTTGTGTAACAATGATAACGGTGTTTTGGCTGGGTTTTTCCTTGTTCGCA	29734	74.0467	102.238	48.7477				37.024	60.8428	35.1934				0.301022	0.225404	0.141493	0.22264	0.0798002	87.3758	153.221	99.1637				43.3701	79.3807	45.6889				0.3042	0.285605	0.336542	0.308782	0.0257759	950832	905301	934287	Saturated
8331	CUST_734_PI424986027	7377	9520	22948	30212	KSHV	NC_009333	FW	29705	GTGTTTTGGCTGGGTTTTTCCTTGTTCGCACCGGACACCTCCAGTGACCAGACGGCAAGG	29764	167.522	96.2259	218.056				97.2956	48.7118	41.9542				0.235978	0.295658	0.715793	0.41581	0.261502	315.143	231.443	281.713				212.424	218.918	246.143				0.171304	0.0241618	0.0586201	0.0846952	0.0769585	989251	900638	900942	Saturated
8332	CUST_735_PI424986027	8042	10674	19153	26959	KSHV	NC_009333	FW	29735	CCGGACACCTCCAGTGACCAGACGGCAAGGTTTTTATCCCAGTGTATATTGGAAAAACAT	29794	43.9577	23.7951	22.9156				37.3496	32.3351	64.6783				0.0707497	-0.133186	-0.450628	-0.171021	0.26274	56.9633	70.7755	87.663				57.0862	42.8922	52.0694				-0.000936299	0.217504	0.226234	0.147601	0.128711	852263	833487	903231	Saturated
8333	CUST_736_PI424986027	6458	8059	15223	26281	KSHV	NC_009333	FW	29765	TTTTTATCCCAGTGTATATTGGAAAAACATGTTATACTTTTGACAATTTAACGTGCCTAG	29824	24.3722	43.5032	24.3341				36.7991	35.8234	32.8467				-0.178943	0.0843545	-0.130276	-0.0749546	0.140095	23.7116	23.7011	23.9688				39.5965	34.3826	36.8351				-0.222695	-0.161571	-0.186615	-0.190294	0.0307277	1026542	1002146	1002936	Saturated
8334	CUST_737_PI424986027	6335	7967	9058	32246	KSHV	NC_009333	FW	29795	GTTATACTTTTGACAATTTAACGTGCCTAGAGCTCAAATTAAACTAATACCATAACGTAA	29854	24.1687	23.7444	24.1064				36.6187	35.5672	34.3666				-0.18045	-0.175489	-0.154004	-0.169981	0.0140568	23.5842	46.4899	23.4825				38.3853	40.7915	37.3358				-0.211543	0.0567888	-0.201381	-0.118712	0.152073	935697	896197	922470	Saturated
8335	CUST_738_PI424986027	4666	5612	31175	35833	KSHV	NC_009333	FW	29825	AGCTCAAATTAAACTAATACCATAACGTAATGCAACTTACAACATAAATAAAGGTCAATG	29884	43.1097	23.7482	24.0173				39.338	33.383	35.2652				0.0397621	-0.147895	-0.166821	-0.0916515	0.1142	23.2631	45.2457	58.6159				32.1963	41.7365	43.5146				-0.141139	0.0350615	0.12938	0.00776753	0.137309	908817	837108	875636	Saturated
8336	CUST_739_PI424986027	1071	1339	12318	19468	KSHV	NC_009333	FW	29855	TGCAACTTACAACATAAATAAAGGTCAATGTTTAATCCATATTTCCTGACTTGTGTCTTG	29914	25.865	24.4646	24.5396				39.4238	34.692	32.1118				-0.183046	-0.151692	-0.116797	-0.150512	0.0331406	24.7794	23.6001	23.9817				37.6562	41.6236	34.8968				-0.181746	-0.246426	-0.162906	-0.197026	0.0438062	599825	645127	605342
8337	CUST_740_PI424986027	2641	3101	16321	32402	KSHV	NC_009333	FW	29885	TTTAATCCATATTTCCTGACTTGTGTCTTGACTTGCGTCGATTGGGATGGGGGTGTGGGA	29944	236.792	245.216	237.7				276.231	314.118	275.921				-0.0669061	-0.107544	-0.0647564	-0.0797355	0.0241068	225.036	303.366	292.129				441.641	413.993	486.224				-0.292817	-0.135026	-0.221262	-0.216368	0.0790091	537.546	590.469	505.449
8338	CUST_741_PI424986027	14119	29895	40964	41066	KSHV	NC_009333	FW	30073	TTGGTGACACATTTGCCCCACCGTCGCCTGCCCGGAACCAGCTTGGTGATGTGCTGTCTG	30132	7630.97	7205.41	6762.06				7170.78	7377.58	6968.71				0.0270136	-0.010255	-0.0130731	0.00122849	0.022375	11254.9	10555.3	10466.7				10988.3	10033.7	9213.99				0.01041	0.0220094	0.0553617	0.0292604	0.0233366	9297.54	8939.17	8654.75
8339	CUST_742_PI424986027	10562	15679	22792	42873	KSHV	NC_009333	FW	30110	CCAGCTTGGTGATGTGCTGTCTGGCTCTCAGGTGCACTTTATGCAAAGCAGTTGAGGCGC	30169	80.4672	69.4378	164.815				46.3908	47.0975	217.697				0.239186	0.168598	-0.120855	0.0956434	0.190786	165.704	78.614	271.559				51.612	83.4416	324.009				0.506583	-0.0258827	-0.0766936	0.134669	0.323088	709.092	545.012	619.133
8340	CUST_743_PI424986027	7744	10148	18616	44596	KSHV	NC_009333	FW	30140	GGTGCACTTTATGCAAAGCAGTTGAGGCGCATTAGATATATAAAACTTGGGTACACACCC	30199	23.6142	24.5713	26.3754				35.0921	32.0326	36.6116				-0.172036	-0.115165	-0.14242	-0.143207	0.028444	23.2006	44.3104	24.6972				35.2103	38.1838	41.7621				-0.181171	0.0646265	-0.228134	-0.114893	0.157232	214.688	232.914	219.228
8341	CUST_744_PI424986027	5683	6971	30880	35888	KSHV	NC_009333	FW	30170	ATTAGATATATAAAACTTGGGTACACACCCTTGGTGCTGTGCGCGTGCTATGTGCCCTGG	30229	173.62	105.187	82.2776				108.815	52.9304	158.957				0.202913	0.298257	-0.285998	0.071724	0.313443	96.5636	99.7912	104.507				207.968	61.383	153.668				-0.333183	0.211044	-0.16744	-0.0965263	0.278957	367.205	428.161	353.972
8342	CUST_745_PI424986027	12970	22965	29349	34556	KSHV	NC_009333	FW	30200	TTGGTGCTGTGCGCGTGCTATGTGCCCTGGTGACCGTCCACAATGGACGAGGACGTTTTG	30259	1095.13	1281.28	1259.56				1071.48	1181.07	1262.07				0.0094836	0.0353674	-0.000865272	0.0146619	0.0186632	635.399	798.762	851.475				1376.44	1526.46	1747.9				-0.33571	-0.281269	-0.312345	-0.309775	0.0273111	1143.57	1406.94	1717.08
8343	CUST_746_PI424986027	11997	19459	35561	40311	KSHV	NC_009333	FW	30230	TGACCGTCCACAATGGACGAGGACGTTTTGCCTGGAGAGGTGTTGGCCATTGAAGGGATA	30289	24.4288	24.3858	25.4755				32.315	35.7873	37.5462				-0.121503	-0.166592	-0.168443	-0.152179	0.0265825	28.1539	71.5022	41.9871				42.0271	53.3291	42.6261				-0.173991	0.127355	-0.00655972	-0.017732	0.150983	1100.48	1043.8	837.198
8344	CUST_747_PI424986027	10734	16160	35013	40665	KSHV	NC_009333	FW	30260	CCTGGAGAGGTGTTGGCCATTGAAGGGATATTCATGGCCTGTGGATTAAACGAACCTGAG	30319	24.1719	24.281	28.6307				33.2609	34.7328	37.9521				-0.138623	-0.155473	-0.122404	-0.138833	0.0165355	46.4492	59.2167	27.2129				38.7483	44.505	39.9225				0.0787261	0.124036	-0.166443	0.0121062	0.156279	1347.87	1315.54	1104.66
8345	CUST_748_PI424986027	4990	6077	20225	25518	KSHV	NC_009333	FW	30290	TTCATGGCCTGTGGATTAAACGAACCTGAGTACCTGTACCATCCTTTGCTCAGCCCTATT	30349	53.0081	32.4664	38.5724				40.3341	33.2479	34.5178				0.11867	-0.0103302	0.0482325	0.0521908	0.0645912	62.0654	55.0428	27.3326				107.687	46.7779	37.5758				-0.239315	0.0706597	-0.138227	-0.102294	0.158081	1768.72	2084.89	2186.93
8346	CUST_749_PI424986027	9485	13287	20812	33232	KSHV	NC_009333	FW	30320	TACCTGTACCATCCTTTGCTCAGCCCTATTAAGCTATACATCACAGGCTTAATGCGAGAC	30379	113.601	65.2931	76.8672				53.1678	88.8801	80.3248				0.329732	-0.133938	-0.0191083	0.0588954	0.241476	98.4786	92.7173	130.025				44.018	48.6432	223.947				0.349712	0.280139	-0.236118	0.131244	0.320041	2278.96	2234.82	2093.49
8347	CUST_750_PI424986027	2948	3449	4744	22037	KSHV	NC_009333	FW	30350	AAGCTATACATCACAGGCTTAATGCGAGACAAGGAGTCTTTATTCGAGGCCATGTTGGCT	30409	24.7009	24.9461	24.041				38.1349	38.4646	32.3451				-0.18861	-0.188058	-0.128856	-0.168508	0.0343406	23.9101	24.1142	23.6772				35.9795	39.2297	36.2552				-0.177474	-0.211342	-0.18504	-0.191285	0.0177768	1829.85	1770.04	2359.14
8348	CUST_751_PI424986027	7440	9568	37131	41399	KSHV	NC_009333	FW	30380	AAGGAGTCTTTATTCGAGGCCATGTTGGCTAATGTGAGATTTCACAGCACCACCGGTATA	30439	23.7065	24.1908	25.712				35.3142	35.541	35.5686				-0.173081	-0.16708	-0.140931	-0.160364	0.017095	23.2264	23.9543	24.9449				36.4591	38.4725	38.2134				-0.195824	-0.205766	-0.185234	-0.195608	0.0102677	2358.03	1929.52	1032.14
8349	CUST_752_PI424986027	5943	7329	12347	40567	KSHV	NC_009333	FW	30410	AATGTGAGATTTCACAGCACCACCGGTATAAACCAGCTTGGGTTGAGCATGCTGCAGGTT	30469	34.3409	27.8991	25.5226				38.2985	35.1358	37.6251				-0.0473703	-0.100159	-0.168554	-0.105361	0.0607591	66.4988	250.443	47.4426				40.1273	146.584	43.526				0.219374	0.232624	0.0374198	0.163139	0.109078	2095.07	2353.32	1797.86
8350	CUST_753_PI424986027	14086	29581	30412	40149	KSHV	NC_009333	FW	30440	AACCAGCTTGGGTTGAGCATGCTGCAGGTTAGCGGCGATGGAAACATGAACTGGGGGCGA	30499	197.625	130.951	135.338				156.405	132.681	155.467				0.10159	-0.00570023	-0.0602182	0.0118906	0.0823261	243.845	192.819	221.855				389.209	259.812	368.233				-0.203069	-0.129511	-0.220053	-0.184211	0.048127	2516.01	2486.12	2124.35
8351	CUST_754_PI424986027	14313	31895	33225	43039	KSHV	NC_009333	FW	30470	AGCGGCGATGGAAACATGAACTGGGGGCGAGCCCTGGCTATACTGACCTTTGGCAGTTTT	30529	43.4541	24.6981	26.2784				36.8623	34.2569	37.8218				0.0714491	-0.142085	-0.158143	-0.0762596	0.128171	58.4983	58.848	64.5851				43.358	52.6663	46.5392				0.130074	0.048199	0.142313	0.106862	0.0511708	3207.55	3109.23	2624.23
8352	CUST_755_PI424986027	12889	22642	24722	39543	KSHV	NC_009333	FW	30500	GCCCTGGCTATACTGACCTTTGGCAGTTTTGTGGCCCAGAAGTTATCCAACGAACCTCAC	30559	23.8217	35.8251	39.6266				32.0187	54.0946	39.2356				-0.128431	-0.178966	0.00430728	-0.10103	0.0946595	46.5869	57.8645	84.2736				40.766	44.6695	47.0286				0.0579652	0.112401	0.25333	0.141232	0.100823	4777.45	4546.83	3796.14
8353	CUST_756_PI424986027	2839	3387	12357	41171	KSHV	NC_009333	FW	30530	GTGGCCCAGAAGTTATCCAACGAACCTCACCTGCGAGACTTTGCTTTGGCCGTTTTACCT	30589	44.5658	23.5809	25.5274				41.5948	34.1495	37.6408				0.0299625	-0.160825	-0.168652	-0.099838	0.112479	84.9675	67.3715	105.816				147.009	41.9469	49.1938				-0.238091	0.205776	0.332641	0.100109	0.29968	4517.05	5710.12	4289.06
8354	CUST_757_PI424986027	8929	12228	12337	31721	KSHV	NC_009333	FW	30560	CTGCGAGACTTTGCTTTGGCCGTTTTACCTGTATATGCGTATGAAGCAATCGGACCCCAG	30619	24.2556	23.9473	24.4793				34.7457	34.6292	34.409				-0.156089	-0.160186	-0.147873	-0.154716	0.00626993	22.693	23.518	24.4469				55.1178	34.1423	37.7123				-0.385399	-0.161892	-0.188259	-0.245183	0.122144	5231	5544.93	5387.02
8355	CUST_758_PI424986027	13739	26931	30317	38257	KSHV	NC_009333	FW	30650	CTGAAGGCGTATTGTACACAGGTGCTTACCAGAAGAAGGGGACGGAGAATGACAGCGCTA	30709	23.9339	22.5626	25.1298				32.3427	54.534	35.7413				-0.130763	-0.383279	-0.152981	-0.222341	0.139818	82.1511	94.6988	62.0902				74.9598	77.9065	165.186				0.0397848	0.0847711	-0.424951	-0.100132	0.2822	6165.8	6605.43	5215.26
8356	CUST_759_PI424986027	14082	29568	38207	38682	KSHV	NC_009333	FW	30680	AGAAGAAGGGGACGGAGAATGACAGCGCTATTGGGAAGCATTGCATTATTGGCCACTATA	30739	810.85	688.968	722.441				2136.83	2133.87	1749.85				-0.420829	-0.49097	-0.384198	-0.431999	0.054255	119.708	128.041	137.673				3039.85	3192.82	2833.97				-1.40473	-1.39682	-1.31355	-1.3717	0.0505181	6650.22	5559.26	5424.45
8357	CUST_760_PI424986027	7688	9934	16328	39402	KSHV	NC_009333	FW	30710	TTGGGAAGCATTGCATTATTGGCCACTATATTGGCAGCGGTCGCGATGAGCAGGAGATAA	30769	24.3972	24.2446	24.6266				35.8963	33.137	36.584				-0.16771	-0.135698	-0.171887	-0.158432	0.0197983	25.1164	23.7726	23.5801				41.1725	34.5769	38.5238				-0.21465	-0.162709	-0.213184	-0.196848	0.0295744	6967.4	7916.37	6616.93
8358	CUST_761_PI424986027	12703	22047	31822	41121	KSHV	NC_009333	FW	30740	TTGGCAGCGGTCGCGATGAGCAGGAGATAACGCGTAATTCGAGGTCCCCGGAAGAGTAGA	30799	23.7965	24.0711	24.8935				31.9905	34.1755	36.5333				-0.128508	-0.15222	-0.166603	-0.14911	0.0192367	23.3825	56.3136	43.6048				36.3774	42.8983	43.8314				-0.191941	0.118173	-0.00225144	-0.0253398	0.156341	9002.33	8667.12	6903.34
8359	CUST_762_PI424986027	6210	7779	17338	30972	KSHV	NC_009333	FW	30770	CGCGTAATTCGAGGTCCCCGGAAGAGTAGAGGGTTGCATGTTATACAAACAACATAAACA	30829	23.8207	24.7189	24.033				36.1457	32.6331	33.8471				-0.181104	-0.12063	-0.148712	-0.150149	0.0302622	60.5747	95.9804	52.7395				41.8819	66.8321	67.5901				0.160264	0.157197	-0.107747	0.0699049	0.153859	9830.55	9499.97	10291.1
8360	CUST_763_PI424986027	218	225	21004	39619	KSHV	NC_009333	FW	30800	GGGTTGCATGTTATACAAACAACATAAACATTAAATGAACATTGTTCAAAACGTATGTTT	30859	26.0903	24.4021	25.3751				39.0817	32.3725	36.3674				-0.175494	-0.122749	-0.156303	-0.151516	0.0266962	24.9072	24.0131	24.6507				36.2263	35.6865	38.4594				-0.162698	-0.172057	-0.193173	-0.175976	0.015611	1753.88	2027.86	1790.88
8361	CUST_764_PI424986027	6816	8576	14215	15848	KSHV	NC_009333	FW	30892	AAGGGTACGTCTAATACGTAACTGTTCGCTACTGCTTGTTCAGGAGCTCCTCGCAGAACA	30951	24.5966	23.8015	23.569				36.602	33.8266	32.7589				-0.17263	-0.152653	-0.142987	-0.15609	0.015117	23.7618	23.4594	37.1607				41.1155	34.9686	39.0251				-0.238126	-0.173361	-0.0212606	-0.144249	0.111325	416.925	411.946	488.108
8362	CUST_765_PI424986027	6262	7819	38963	39525	KSHV	NC_009333	FW	30922	ACTGCTTGTTCAGGAGCTCCTCGCAGAACATCTTGCGAATTTTAGATTTTGGACTAGAGC	30981	40.2551	31.5966	30.2387				38.5802	38.0586	36.4737				0.018457	-0.0808128	-0.0814176	-0.0479245	0.0574888	23.742	27.6787	43.0872				43.0111	39.553	44.0628				-0.258062	-0.155034	-0.00972441	-0.14094	0.124767	373.585	379.278	453.082
8363	CUST_766_PI424986027	10714	16056	18336	40262	KSHV	NC_009333	FW	30952	TCTTGCGAATTTTAGATTTTGGACTAGAGCGACTGCTGGCTTCAACGCGGTTCGATGTAG	31011	24.2944	23.7455	24.6795				33.1981	32.2521	36.5337				-0.135606	-0.132978	-0.170357	-0.146314	0.0208637	23.5405	25.4	30.7896				40.8403	38.7892	40.7388				-0.239273	-0.183877	-0.121604	-0.181585	0.0588682	569.688	638.394	496.528
8364	CUST_767_PI424986027	1975	2289	6092	7309	KSHV	NC_009333	FW	30982	GACTGCTGGCTTCAACGCGGTTCGATGTAGGGTTCGGCGTAGGAGCGTCTTTCTCCACCG	31041	34.6867	24.3032	28.8624				40.5581	37.3599	37.403				-0.0679153	-0.186742	-0.112573	-0.12241	0.060021	86.3547	111.985	138.699				132.596	103.181	179.025				-0.186243	0.0355597	-0.11084	-0.0871745	0.112779	789.488	817.851	767.986
8365	CUST_768_PI424986027	1289	1639	11932	31484	KSHV	NC_009333	FW	31031	TTTCTCCACCGCCGCGCATGGTGTATGCGTGGTCTCCGGTGCCTGTTGTTGGATGCTCTG	31090	136.247	134.001	109.574				251.914	113.088	97.5996				-0.266924	0.0736924	0.0502604	-0.0476571	0.190252	234.238	184.75	212.306				250.327	204.368	223.426				-0.0288507	-0.0438276	-0.0221701	-0.0316161	0.0110904	507.936	539.687	514.257
8366	CUST_769_PI424986027	13231	24126	26567	35892	KSHV	NC_009333	FW	31130	AACTACCGCGAGTCCTGTAGAGACTGGCGGGTGGCTCACATGTGGCTGAGCAAAAAGGAT	31189	32.2397	62.69	41.9066				33.1439	35.787	38.3661				-0.0120127	0.243473	0.0383348	0.0899317	0.135333	35.0506	53.7999	78.4162				41.3949	42.1795	45.8811				-0.0722512	0.10568	0.232772	0.0887338	0.153216	187.192	256	186.145
8367	CUST_770_PI424986027	5719	6992	10943	16844	KSHV	NC_009333	FW	31132	CTACCGCGAGTCCTGTAGAGACTGGCGGGTGGCTCACATGTGGCTGAGCAAAAAGGATGG	31191	62.5454	23.9327	63.0655				40.9299	35.0896	36.8989				0.184155	-0.166186	0.232778	0.0835824	0.217668	84.9095	57.0958	40.5325				97.5317	44.5707	55.7857				-0.0601895	0.107555	-0.138719	-0.0304513	0.125801	196.394	146.223	222.801
8368	CUST_771_PI424986027	9001	12378	25989	34698	KSHV	NC_009333	FW	31222	CCTGCACGTAAATGGGTGGGTGTACGTAGGTTCCTCCGTGCTCCTTCATTGTCGGGAATT	31281	224.394	242.441	225.579				282.509	251.546	248.731				-0.100022	-0.0160108	-0.0424301	-0.0528208	0.0429584	277.37	277.172	271.025				342.5	181.223	391.119				-0.0916013	0.184535	-0.159299	-0.0221216	0.182143	719.706	769.283	653.442
8369	CUST_772_PI424986027	2320	2747	17680	44976	KSHV	NC_009333	FW	31278	AATTGACACGGGGCCGCTGAATTGGCGTGGGGCCTGTAGTGTGGATCTACTGCGGCTGCT	31337	393.237	418.521	456.253				490.128	609.928	494.783				-0.0956548	-0.163561	-0.0352091	-0.0981417	0.0642121	480.396	588.882	575.212				620.439	715.21	827.883				-0.111099	-0.0844053	-0.158141	-0.117882	0.0373331	923.808	988.165	1009.21
8370	CUST_773_PI424986027	2756	3339	27387	36126	KSHV	NC_009333	FW	31342	CAGAGGAGGACGGCGGTGGCCCTGCGTGCCAACCGTTCAGTTTCATCTCTTTGAGTTCAG	31401	717.458	859.938	768.828				792.138	755.43	775.461				-0.0430045	0.0562729	-0.00373083	0.00317918	0.0499981	925.835	901.105	873.203				858.892	978.855	777.589				0.032595	-0.0359427	0.0503651	0.0156725	0.0455745	851.924	978.023	878.769
8371	CUST_774_PI424986027	8948	12243	26964	31295	KSHV	NC_009333	FW	31372	AACCGTTCAGTTTCATCTCTTTGAGTTCAGACTGTATTTCCGCTATGTTCTTTGACATGG	31431	24.2333	24.2609	24.4998				34.2197	32.9755	34.2132				-0.149864	-0.133284	-0.145032	-0.142727	0.00852691	23.4761	23.8688	28.4315				33.2023	36.9349	38.6192				-0.150544	-0.189607	-0.133004	-0.157718	0.0289754	442.685	553.092	524.539
8372	CUST_775_PI424986027	9650	13636	36031	40218	KSHV	NC_009333	FW	31402	ACTGTATTTCCGCTATGTTCTTTGACATGGACAAGATATCCTTGTGATACGCCGGCTCCT	31461	23.5568	24.259	25.517				33.5532	35.1192	37.0695				-0.153619	-0.160672	-0.162188	-0.158826	0.0045729	23.1674	23.3843	24.6052				35.7432	38.3851	38.7931				-0.188315	-0.215239	-0.197727	-0.200427	0.0136635	428.053	437.752	286.366
8373	CUST_776_PI424986027	4682	5708	14842	22940	KSHV	NC_009333	FW	31432	ACAAGATATCCTTGTGATACGCCGGCTCCTCTCCTGGAAAGAGGTGTCCTTCGTCGTCCT	31491	302.823	242.606	162.344				202.987	310.332	296.676				0.173721	-0.106925	-0.261846	-0.0650166	0.220787	437.363	413.961	317.3				279.362	225.535	425.794				0.194675	0.263746	-0.12773	0.110231	0.208953	605.875	614.866	471.087
8374	CUST_777_PI424986027	9528	13418	15104	26778	KSHV	NC_009333	FW	31522	ATCCAGGCAGCTGTGGCGAGTAATACCATGGATCGTATGGGTTCTTGTAAGCGTAGCCGT	31581	38.9012	23.0855	56.4381				36.1211	44.0019	35.2367				0.0322014	-0.280132	0.204576	-0.0144514	0.245699	152.171	114.908	173.073				53.1915	48.618	142.138				0.456488	0.373553	0.0855201	0.305187	0.194704	541.371	614.02	665.596
8375	CUST_778_PI424986027	7242	9325	23527	26580	KSHV	NC_009333	FW	31552	GATCGTATGGGTTCTTGTAAGCGTAGCCGTATGGTGGCGCTGGGTTTGAAACATACGAAG	31611	124.639	136.03	141.595				179.919	77.1917	68.8559				-0.159424	0.246064	0.313109	0.133249	0.25567	128.024	160.5	170.001				174.506	251.54	161.406				-0.134517	-0.195133	0.022531	-0.102373	0.112336	520.761	573.164	596.548
8376	CUST_779_PI424986027	13702	26671	32374	40788	KSHV	NC_009333	FW	31582	ATGGTGGCGCTGGGTTTGAAACATACGAAGGTAGGTGATGGTCGGTGGGGAACATCTGGC	31641	1379.21	1436.65	1318.7				1263.95	1132.09	1211.04				0.0378979	0.10347	0.0369899	0.0594526	0.0381229	1374.94	1416.84	1373.66				1650.72	1678.15	1439.35				-0.079392	-0.0735107	-0.020285	-0.0577292	0.0325607	1245.89	1336.92	1269.3
8377	CUST_780_PI424986027	1976	2374	12657	40055	KSHV	NC_009333	FW	31642	CCCCACACCCCATTAGGCCTGGCCCTGAAAGTGTATGTGACATTTTTGCCGCTGTGGTCT	31701	850.018	1012.64	848.642				948.415	1102.57	903.836				-0.0475701	-0.0369527	-0.0273649	-0.0372959	0.010107	907.802	1145.14	1053.61				1211.07	1406.57	1490.17				-0.125176	-0.0893024	-0.150554	-0.121678	0.0307755	1062.16	1194.54	1164.93
8378	CUST_781_PI424986027	3822	4578	16545	41850	KSHV	NC_009333	FW	31672	GTGTATGTGACATTTTTGCCGCTGTGGTCTTCATTCCATCGATGCTGCTTTGTAGCATGC	31731	40.5375	44.4501	30.9942				40.7313	57.544	54.4391				-0.0020711	-0.112128	-0.244631	-0.11961	0.121453	92.6295	83.0315	42.8766				49.1228	45.7854	43.3471				0.275467	0.258516	-0.00474031	0.176414	0.157113	533.635	665.18	502.462
8379	CUST_782_PI424986027	8403	11328	14805	39541	KSHV	NC_009333	FW	31702	TCATTCCATCGATGCTGCTTTGTAGCATGCTCAGGAAGGCGGATTTGGGGATGGATATGA	31761	82.5191	29.9608	54.7277				48.0835	51.0616	40.4962				0.234558	-0.231541	0.130792	0.0446031	0.244711	138.386	104.95	128.823				45.4841	165.76	49.746				0.483233	-0.198498	0.413235	0.232657	0.375028	437.371	415.876	375.091
8380	CUST_783_PI424986027	2359	2855	26655	28898	KSHV	NC_009333	FW	31732	TCAGGAAGGCGGATTTGGGGATGGATATGATATCCTCTTGACCAGAGCTGTTCATGGCTG	31791	34.5685	23.6328	24.5389				39.8493	32.0607	32.6496				-0.0617404	-0.132458	-0.124023	-0.106074	0.0386248	50.1731	36.8645	95.7185				152.39	96.8438	48.6334				-0.482486	-0.419463	0.294062	-0.202629	0.4313	768.019	966.897	930.008
8381	CUST_784_PI424986027	2210	2599	18397	21292	KSHV	NC_009333	FW	31762	TATCCTCTTGACCAGAGCTGTTCATGGCTGGTCTGGGTGGTGTGACGGCTTGGATGCCGA	31821	343.559	345.229	350.424				484.067	340.005	313.028				-0.148905	0.00662185	0.0490106	-0.0310907	0.104208	310.075	301.496	277.423				471.096	434.779	384.945				-0.181642	-0.158987	-0.142256	-0.160962	0.0197669	1049.49	1143.42	1076.32
8382	CUST_785_PI424986027	346	477	4764	21429	KSHV	NC_009333	FW	31792	GTCTGGGTGGTGTGACGGCTTGGATGCCGACCGGGAATTGGCTGGCCTTTAAATACGCCG	31851	70.6645	83.7733	58.6009				43.3997	66.3566	35.6664				0.211715	0.101222	0.215645	0.176194	0.0649578	114.937	116	134.317				76.5023	177.004	143.741				0.176784	-0.183522	-0.0294494	-0.0120625	0.180781	380.573	364.904	473.314
8383	CUST_786_PI424986027	14145	30104	34416	43341	KSHV	NC_009333	FW	31822	CCGGGAATTGGCTGGCCTTTAAATACGCCGGGCTCAATATGCTGGCCACACCTCTGTCAG	31881	39.4939	67.7099	25.8211				35.6927	45.6114	36.2693				0.043951	0.171579	-0.147565	0.022655	0.160634	46.3189	159.666	77.6479				68.0475	58.818	50.1558				-0.167054	0.433703	0.189808	0.152152	0.302143	195.899	301.642	181.234
8384	CUST_787_PI424986027	10773	16283	35473	42396	KSHV	NC_009333	FW	31852	GGCTCAATATGCTGGCCACACCTCTGTCAGTTTTCAATAGGTCGAGGCGGTCCCGTATGA	31911	94.5467	121.913	131.436				142.338	118.993	64.4002				-0.177675	0.0105289	0.309829	0.0475608	0.245853	188.761	190.425	179.716				194.165	173.824	143.075				-0.0122578	0.0396151	0.099024	0.0421271	0.0556834	276.761	279.316	277.903
8385	CUST_788_PI424986027	3658	4392	13471	33065	KSHV	NC_009333	FW	31882	TTTTCAATAGGTCGAGGCGGTCCCGTATGAAGCTGGCATCTATAGCTTTTGCCATTAAGG	31941	36.9063	18.8935	24.6055				48.7099	421.493	33.8128				-0.120516	-1.34848	-0.138049	-0.535681	0.703957	85.0783	79.9317	121.074				132.96	74.2896	49.7531				-0.193903	0.031791	0.386229	0.0747057	0.292437	198.157	289.44	272.725
8386	CUST_789_PI424986027	3269	3895	8370	43418	KSHV	NC_009333	FW	31912	AGCTGGCATCTATAGCTTTTGCCATTAAGGTCTCCAGGGGACTGACGAAATTTGGTGTGG	31971	25.1932	31.3851	25.7118				38.8455	47.7433	36.5081				-0.188058	-0.182189	-0.152256	-0.174168	0.0192015	97.9717	81.496	24.4069				48.5949	43.3101	41.4433				0.30451	0.274546	-0.229941	0.116372	0.30029	161.517	193.189	89.7206
8387	CUST_790_PI424986027	6085	7517	18064	32551	KSHV	NC_009333	FW	31942	TCTCCAGGGGACTGACGAAATTTGGTGTGGAAAGGTCCTCCAGCCTGCAGCTACTTACGT	32001	706.665	667.56	732.553				572.775	676.679	683.951				0.0912298	-0.00589207	0.0298143	0.038384	0.0491248	817.122	821.585	845.674				921.235	844.112	937.332				-0.0520834	-0.0117475	-0.0446904	-0.0361738	0.0214743	600.251	601.729	647.231
8388	CUST_791_PI424986027	5372	6503	26450	35483	KSHV	NC_009333	FW	31972	AAAGGTCCTCCAGCCTGCAGCTACTTACGTGCTGGAGGATGTGGGCGCGCTCCGACTTAG	32031	136.007	195.793	181.256				116.34	130.092	216.138				0.0678301	0.177547	-0.0764383	0.056313	0.127384	171.373	160.778	259.328				257.182	181.348	251.523				-0.176299	-0.0522866	0.0132732	-0.0717707	0.0962762	191.141	133.189	190.257
8389	CUST_792_PI424986027	7266	9341	15841	35575	KSHV	NC_009333	FW	32002	GCTGGAGGATGTGGGCGCGCTCCGACTTAGATACTGATGAGAATCTGGAAACCACCCACT	32061	24.5516	23.6479	147.064				36.1963	32.9589	42.7016				-0.168584	-0.14418	0.537062	0.0747658	0.400546	23.7149	105.625	189.343				41.2809	55.3222	129.804				-0.240728	0.280865	0.163961	0.0680329	0.273709	98.795	143.019	263.349
8390	CUST_793_PI424986027	33	27	24375	41605	KSHV	NC_009333	FW	32032	ATACTGATGAGAATCTGGAAACCACCCACTCGGCGTCGTGTCCGTACACGGCCACTGTGC	32091	98.0545	23.7895	24.8865				44.2858	31.9017	46.9346				0.345203	-0.127429	-0.275529	-0.0192517	0.324197	164.624	102.676	58.9886				182.18	50.9802	45.4827				-0.0440063	0.304068	0.112922	0.124328	0.174317	249.369	190.414	169.951
8391	CUST_794_PI424986027	11749	18830	19027	34401	KSHV	NC_009333	FW	32122	CGTGTTGAAACACGGGACCGCTGGGAGTCTGGGATAACTCGCGGGGATGTATAGACGATA	32181	23.5815	24.1049	32.555				31.9504	32.38	35.8286				-0.131905	-0.128171	-0.041612	-0.100563	0.0510869	77.0753	23.4915	85.8026				46.234	39.754	45.8942				0.221954	-0.22847	0.271742	0.0884089	0.275552	269.894	304.137	262.593
8392	CUST_795_PI424986027	9	15	12824	43904	KSHV	NC_009333	FW	32152	GGGATAACTCGCGGGGATGTATAGACGATAAAGACAGCCCCGGGAGCCACGTGTGGAGTA	32211	51.3969	24.2582	26.302				58.0604	34.474	37.2064				-0.0529435	-0.152632	-0.150629	-0.118735	0.0569857	147.552	63.4933	48.8042				237.898	47.6138	45.5115				-0.207445	0.124995	0.0303361	-0.0173714	0.171278	142.984	148.836	104.919
8393	CUST_796_PI424986027	2942	3446	39635	45148	KSHV	NC_009333	FW	32182	AAGACAGCCCCGGGAGCCACGTGTGGAGTATCTCCAACAGTGGTTCCTTAGGGAGATTTT	32241	28.1072	53.731	37.863				38.6281	40.6905	38.0412				-0.138086	0.120732	-0.00203942	-0.00646443	0.129466	92.0317	87.7375	128.832				44.016	47.4175	74.5552				0.320327	0.267246	0.237546	0.27504	0.0419368	169.757	137.857	250.386
8394	CUST_797_PI424986027	10625	15839	23256	42621	KSHV	NC_009333	FW	32212	TCTCCAACAGTGGTTCCTTAGGGAGATTTTTCACGGGGGCTCTGGCCACGTGGGAGGTGT	32271	74.8743	23.6207	71.9406				37.5076	31.6455	41.9875				0.300214	-0.127019	0.233854	0.135683	0.229913	142.027	77.9209	9685.46				177.758	62.3964	11658.5				-0.0974569	0.0964945	-0.080524	-0.0271621	0.107424	317.068	295.922	254.518
8395	CUST_798_PI424986027	10032	14499	16976	22639	KSHV	NC_009333	FW	32302	CTGGCGACGTGATGGCTCCGGTGCAGAAAATACCGTGGGACACTTGAAATAGACCCAGTG	32361	38.199	33.5904	40.0636				35.0502	33.9448	34.1159				0.0373625	-0.00455756	0.0697932	0.0341994	0.0372762	102.238	76.9468	93.0461				109.999	81.7742	122.863				-0.0317764	-0.0264254	-0.120724	-0.0596418	0.052966	443.183	461.862	427.837
8396	CUST_799_PI424986027	10775	16201	21846	33804	KSHV	NC_009333	FW	32332	TACCGTGGGACACTTGAAATAGACCCAGTGTCCAGCCCACTTCTGTCTCTGGTAGGTGTT	32391	168.337	132.557	201.942				175.478	129.96	157.941				-0.0180444	0.00859097	0.106733	0.0324265	0.0657148	265.705	268.278	255.603				228.815	266.446	162.508				0.0649158	0.00297537	0.196691	0.0881939	0.0989333	339.022	325.228	365.004
8397	CUST_800_PI424986027	10476	15490	18746	26480	KSHV	NC_009333	FW	32362	TCCAGCCCACTTCTGTCTCTGGTAGGTGTTCGATTGTTATTGGAAGGGGTTCTGTGACTG	32421	265.388	261.039	292.959				190.65	255.057	318.771				0.143645	0.0100681	-0.0366711	0.039014	0.0935781	450.2	440.421	412.517				418.811	364.154	335.675				0.0313875	0.0825836	0.089523	0.0678314	0.0317514	594.516	573.305	578.731
8398	CUST_801_PI424986027	13461	25259	28430	34497	KSHV	NC_009333	FW	32392	CGATTGTTATTGGAAGGGGTTCTGTGACTGGGAGATAATCCGTCACCTGATCCGGATCGA	32451	24.3706	23.7752	24.0209				32.6605	32.698	34.6138				-0.127157	-0.138397	-0.15866	-0.141405	0.0159653	25.8649	54.0399	30.5463				37.119	42.1981	39.7174				-0.156886	0.107421	-0.114022	-0.0544957	0.141852	428.529	492.744	441.876
8399	CUST_802_PI424986027	2730	3239	12827	26460	KSHV	NC_009333	FW	32422	GGAGATAATCCGTCACCTGATCCGGATCGAGATAGAGCTCTTGCTCCAGCTTGGGGCAGG	32481	128.603	128.425	89.9075				58.2835	79.6188	64.5785				0.343707	0.207635	0.143708	0.231683	0.102145	178.297	140.821	135.631				165.872	112.572	149.612				0.0313715	0.0972349	-0.0426072	0.0286664	0.0699603	339.653	383.326	386.296
8400	CUST_803_PI424986027	13945	28476	30085	45036	KSHV	NC_009333	FW	32452	GATAGAGCTCTTGCTCCAGCTTGGGGCAGGACACAACATCTACAAACCCTCCGACGTACA	32511	60.082	59.2612	81.1763				60.2383	36.5386	40.65				-0.00112847	0.210019	0.300368	0.169753	0.154729	130.894	113.793	124.749				47.2149	49.1921	532.469				0.44284	0.364222	-0.630258	0.0589345	0.598151	411.677	343.109	351.025
8401	CUST_804_PI424986027	12280	20431	26706	32083	KSHV	NC_009333	FW	32482	ACACAACATCTACAAACCCTCCGACGTACAGGCCCTGTGCCATGCTCGGAAAATACGTGT	32541	383.484	372.25	357.223				370.052	358.885	366.438				0.0154848	0.0158796	-0.0110611	0.00676779	0.0154415	422.861	414.494	440.731				432.268	490.89	436.365				-0.00955514	-0.0734656	0.0043229	-0.0262326	0.0414893	883.135	935.272	929.851
8402	CUST_805_PI424986027	6469	8155	31768	37921	KSHV	NC_009333	FW	32542	GTGAGACCGAGCCGCTGAGCCCGGGGCTTAGGAGGCTCATGTGGCGCTTTTTGCAAAATA	32601	24.912	37.3845	49.0693				36.7001	35.3897	39.0961				-0.168258	0.0238153	0.098677	-0.0152552	0.13769	29.6923	33.8694	72.6027				134.561	39.7942	117.549				-0.656276	-0.0700122	-0.209264	-0.311851	0.306299	380.668	376.596	377.961
8403	CUST_806_PI424986027	10584	15788	41745	44300	KSHV	NC_009333	FW	32572	GGAGGCTCATGTGGCGCTTTTTGCAAAATAAGAATTTAAATACATTCCACGCCCAAGAGC	32631	23.812	25.9235	33.6383				33.0248	36.8176	38.1395				-0.142043	-0.152363	-0.0545415	-0.116316	0.0537464	112.71	49.3016	83.0435				78.2429	43.3697	74.7892				0.158516	0.0556742	0.0454669	0.0865525	0.0625312	722.53	767.971	1016.72
8404	CUST_807_PI424986027	809	1010	2256	21698	KSHV	NC_009333	FW	32662	TGTACAATTTCGGTCTAAATGTGTACCTGTTAAGGGAGGCTACTGCCAATGCCGGGACCT	32721	26.3601	25.0115	24.0023				39.6416	38.3849	32.3171				-0.177204	-0.18602	-0.129179	-0.164134	0.0305916	43.1893	30.2308	23.6365				82.7486	86.2255	36.2203				-0.282384	-0.455187	-0.185368	-0.307646	0.136672	557.667	490.066	750.134
8405	CUST_808_PI424986027	2290	2816	17287	20903	KSHV	NC_009333	FW	32721	TACGACGAGGTGGTCCTGGGACGCAAGGTTCCTGCGGAGGTGTGGAAGCTCGTGTACGAT	32780	477.597	450.337	484.963				604.56	600.586	641.88				-0.102378	-0.125038	-0.121745	-0.116387	0.0122436	381.098	355.797	352.334				918.045	910.115	761.149				-0.381827	-0.407895	-0.334515	-0.374746	0.037199	904.294	1019.03	688.019
8406	CUST_809_PI424986027	6884	8798	13278	39849	KSHV	NC_009333	FW	32809	AGATGCTGCTGTGTGAGGCATACCGGGACAGCCTCTGGATGCACTTGAACGATAAGGTGG	32868	64.9607	77.6928	61.6908				39.8367	38.9574	67.8501				0.212368	0.299791	-0.0413299	0.156943	0.177186	75.1697	93.4148	89.4477				97.134	146.802	48.1209				-0.111328	-0.196316	0.269236	-0.012803	0.247922	1372.43	1283.31	1170.95
8407	CUST_810_PI424986027	2824	3294	40424	42507	KSHV	NC_009333	FW	32812	TGCTGCTGTGTGAGGCATACCGGGACAGCCTCTGGATGCACTTGAACGATAAGGTGGGGC	32871	195.303	156.365	146.42				226.412	55.5247	72.3961				-0.0641909	0.449653	0.305885	0.230449	0.265098	215.687	215.019	229.939				252.026	245.505	317.574				-0.0676209	-0.0575834	-0.140233	-0.088479	0.0451001	1055.36	1068.63	1006.38
8408	CUST_811_PI424986027	14439	33644	33797	42354	KSHV	NC_009333	FW	32842	TCTGGATGCACTTGAACGATAAGGTGGGGCTCTTGAGGGGCCTGGCGAATTATCTGTTTC	32901	304.197	311.649	267.879				346.879	284.781	309.943				-0.057024	0.0391548	-0.0633434	-0.0270709	0.0574401	408.477	389.038	423.002				552.198	597.781	617.442				-0.130928	-0.18655	-0.164254	-0.160577	0.0279929	1192.21	1271.83	816.456
8409	CUST_812_PI424986027	14124	29928	36440	40510	KSHV	NC_009333	FW	32872	TCTTGAGGGGCCTGGCGAATTATCTGTTTCACCGGCTAGGGGTCACCCACGACGTTCGCA	32931	140.388	86.0844	129.725				109.029	40.5815	43.7913				0.109789	0.326596	0.471634	0.302673	0.182105	182.442	191.412	159.513				173.499	112.402	67.2906				0.0218279	0.231196	0.374841	0.209288	0.177523	1251.4	1229.66	1164.02
8410	CUST_813_PI424986027	10723	16149	32778	45113	KSHV	NC_009333	FW	32932	TCGCCCCGGAAAACCTGGTGGACGGAAACTTTTTGTTTAATCTGGGAAGTGTGCTCCCCT	32991	24.7872	41.3231	26.5661				32.9187	36.1719	36.2503				-0.123215	0.0578213	-0.134985	-0.0667927	0.108079	99.3234	99.7521	119.03				118.008	128.63	265.109				-0.0748601	-0.110421	-0.347767	-0.177683	0.148366	1539.88	1846.93	1508.61
8411	CUST_814_PI424986027	10080	14627	34850	36589	KSHV	NC_009333	FW	32965	TGTTTAATCTGGGAAGTGTGCTCCCCTGCAGGCTGCTCCTTGCGGCGGGCTACTGTCTCG	33024	1074.47	1045.65	1106.06				1108.87	1278.82	1198.92				-0.0136871	-0.0874242	-0.0350122	-0.0453745	0.037945	2247.29	2130.95	2241.97				1286.21	1366.53	1489.5				0.242349	0.192953	0.177589	0.204297	0.0338375	2064.53	2008.57	1939.14
8412	CUST_815_PI424986027	13363	24747	36359	37350	KSHV	NC_009333	FW	33022	TCGCCTTTTGGGGCAGCGATGAACACGAACGCTGGGTGCGCTTCTTCGCCCAGAAGCTTT	33081	24.419	24.0006	24.9199				32.5531	35.289	36.4171				-0.124865	-0.167417	-0.164759	-0.152347	0.0238369	29.8476	73.9875	48.931				37.8776	45.403	42.8658				-0.103473	0.212074	0.0574732	0.055358	0.157784	1383.68	1260.73	1152.98
8413	CUST_816_PI424986027	5603	6915	7426	30310	KSHV	NC_009333	FW	33049	AACGCTGGGTGCGCTTCTTCGCCCAGAAGCTTTTCATTTGCTACCTGATAGTCTCCGGGC	33108	67.7269	80.9513	70.4026				41.0805	41.5609	42.1209				0.217125	0.289538	0.223091	0.243252	0.0401963	100.391	104.158	105.661				43.5085	43.8897	63.3437				0.363121	0.37533	0.222211	0.32022	0.0850982	1581.73	1546.83	1482.5
8414	CUST_817_PI424986027	12592	21495	25909	37405	KSHV	NC_009333	FW	33052	GCTGGGTGCGCTTCTTCGCCCAGAAGCTTTTCATTTGCTACCTGATAGTCTCCGGGCGTC	33111	62.1814	42.985	88.6721				35.6606	66.6998	40.2962				0.241471	-0.190807	0.342523	0.131062	0.283289	95.7122	95.5851	126.663				72.2079	47.4254	48.5933				0.122383	0.30438	0.416074	0.280945	0.148241	1835.68	2086.68	1588.77
8415	CUST_818_PI424986027	2101	2534	20573	32748	KSHV	NC_009333	FW	33082	TCATTTGCTACCTGATAGTCTCCGGGCGTCTTATGCCACAGAGGTCTCTGCTAGTTTGGG	33141	34.877	42.0038	24.7494				40.7113	33.9393	34.8802				-0.0671763	0.0925858	-0.149015	-0.0412018	0.122877	40.0739	50.0084	66.6495				41.9909	39.5668	44.2892				-0.0202944	0.101712	0.177499	0.0863055	0.0997926	1930.67	2197.4	2261.91
8416	CUST_819_PI424986027	5209	6392	33840	40370	KSHV	NC_009333	FW	33112	TTATGCCACAGAGGTCTCTGCTAGTTTGGGCCAGCGAAACGGGCTATCCCGGTCCGGTGG	33171	33.4554	24.7073	25.0298				38.5888	34.7936	36.1187				-0.0619952	-0.148673	-0.159275	-0.123314	0.0533678	95.7649	78.3632	85.1185				125.516	45.412	136.014				-0.117493	0.236941	-0.20356	-0.0280373	0.233478	1804.91	1695.39	1625.29
8417	CUST_820_PI424986027	14068	29432	32611	36506	KSHV	NC_009333	FW	33113	TATGCCACAGAGGTCTCTGCTAGTTTGGGCCAGCGAAACGGGCTATCCCGGTCCGGTGGA	33172	24.2351	36.5052	42.3383				33.8683	35.5929	38.1119				-0.145349	0.0109923	0.0456723	-0.0295616	0.101763	33.5936	43.76	99.8201				51.1279	41.2473	47.2205				-0.182402	0.0256818	0.325087	0.0561224	0.25511	1915.18	1926.59	1796.91
8418	CUST_821_PI424986027	7747	10151	21644	24055	KSHV	NC_009333	FW	33172	AGGCAGTCTGTCGCGACATCCGCTCCATGTACGGCATACGAACGTATGCGGTCTCGGGTT	33231	23.6067	23.0591	24.759				35.0326	40.8298	31.8358				-0.171438	-0.248134	-0.109183	-0.176252	0.0696004	23.1791	26.068	48.7674				35.433	38.002	45.6203				-0.184311	-0.163699	0.0289715	-0.106346	0.117641	1299.08	1262.38	1312.58
8419	CUST_822_PI424986027	12229	20341	27241	39495	KSHV	NC_009333	FW	33178	TCTGTCGCGACATCCGCTCCATGTACGGCATACGAACGTATGCGGTCTCGGGTTATCTTC	33237	23.8801	23.7365	24.5213				32.2794	32.3537	36.4008				-0.130888	-0.134507	-0.171567	-0.145654	0.0225142	23.51	23.2398	23.5787				36.0917	36.7638	38.6113				-0.186155	-0.199189	-0.214193	-0.199846	0.0140309	977.836	1003.27	906.782
8420	CUST_823_PI424986027	9550	13436	36462	44319	KSHV	NC_009333	FW	33250	AAGCGCAGCTGGCCTACCTTGGTGCGTTTAACAACAACGCGGTTTAAACGACCGCGAGGA	33309	24.1787	35.9457	26.7753				33.9861	36.6759	37.5381				-0.147869	-0.00873419	-0.146737	-0.101113	0.0800047	53.3319	59.8107	24.8039				38.5941	45.0531	40.7638				0.140467	0.123054	-0.215755	0.0159217	0.200827	1281.31	1340.98	1161.07
8421	CUST_824_PI424986027	2150	2648	5566	17960	KSHV	NC_009333	FW	33262	CCTACCTTGGTGCGTTTAACAACAACGCGGTTTAAACGACCGCGAGGACCACCGGCAGGC	33321	24.6779	24.0962	23.82				38.279	37.1415	32.6429				-0.190653	-0.187912	-0.136846	-0.171804	0.0303049	23.8419	38.2662	37.8373				33.3786	38.4383	62.5705				-0.146127	-0.00194929	-0.21845	-0.122175	0.11022	1003.89	955.598	1217.31
8422	CUST_825_PI424986027	11800	18996	20130	43794	KSHV	NC_009333	FW	33292	TTTAAACGACCGCGAGGACCACCGGCAGGCAGCCAAGAACCATAAAGTACGCTCTATCGT	33351	23.6017	31.3709	26.7517				31.9712	65.7122	37.6131				-0.131815	-0.321119	-0.147987	-0.200307	0.104938	52.6103	66.8877	73.0622				41.6407	151.194	156.156				0.101553	-0.354189	-0.329866	-0.194168	0.25639	1363.49	1276.18	1164.81
8423	CUST_826_PI424986027	7504	9786	14501	41837	KSHV	NC_009333	FW	33322	AGCCAAGAACCATAAAGTACGCTCTATCGTAGTCATCGCCGCCGCCAAACTGGGACTTGA	33381	52616.4	53203.9	46734.5				57757.8	58120.1	53331.1				-0.0404894	-0.0383829	-0.0573424	-0.0454049	0.0103917	76214.8	72712	71231.6				82524	78461.8	71572.4				-0.0345408	-0.0330519	-0.00207227	-0.0232217	0.018331	76068.5	74921.9	65968.9
8424	CUST_827_PI424986027	6289	7927	40336	43891	KSHV	NC_009333	FW	33382	TAATCTCCTGGAGGAGGGTGGGTGGGGATGGGTGTGAAAGCAGGACGTCCAGGCCCTCTT	33441	1176.4	1081.31	1084.05				497.896	463.816	490.571				0.373417	0.367604	0.344347	0.361789	0.0153823	1260.05	1156.85	1144.39				734.185	672.052	855.979				0.234581	0.235874	0.126109	0.198855	0.0630027	1506.24	1357.66	1310.49
8425	CUST_828_PI424986027	8512	11512	40175	43663	KSHV	NC_009333	FW	33472	GGAGCAGCGCCAGTGGATCTCGGAATGTAAGCTGCTGGTTCAGGATTTCGAATATCTCAT	33531	23.5641	29.7493	25.8656				34.3992	37.3703	36.7056				-0.164298	-0.0990496	-0.15201	-0.138453	0.0346727	25.9133	30.4198	24.422				57.1927	40.5706	41.1151				-0.343818	-0.125055	-0.22622	-0.231698	0.109484	6082.98	5192.41	4984.27
8426	CUST_829_PI424986027	2268	2716	11426	20487	KSHV	NC_009333	FW	33502	GCTGCTGGTTCAGGATTTCGAATATCTCATTAAACCTACTGCCTGTCAGATTTACAAATG	33561	25.9318	24.8694	24.6114				38.9527	45.3886	31.8555				-0.176706	-0.261283	-0.112048	-0.183345	0.0748387	24.5518	24.8296	24.0392				41.1188	35.9499	35.0415				-0.223957	-0.160729	-0.163664	-0.182783	0.0356877	3567.21	5810.47	5591.46
8427	CUST_830_PI424986027	443	626	17192	41101	KSHV	NC_009333	FW	33532	TAAACCTACTGCCTGTCAGATTTACAAATGGTCCGGGTTGTTTGTGGGACACGGTCGATC	33591	25.3888	23.8743	25.1081				38.398	32.9209	37.0137				-0.179667	-0.139541	-0.168548	-0.162585	0.0207169	32.4045	83.2421	67.9406				53.0993	43.3045	56.158				-0.214484	0.28381	0.0827176	0.0506813	0.250687	656.184	709.631	692.823
8428	CUST_831_PI424986027	4205	5074	6567	40018	KSHV	NC_009333	FW	33608	CAGTATTATGCCAGGGAAGATGAAGGACACGGGGGCGTTTGGATTAGCCTGCAGTGTGGG	33667	66.8282	42.4793	22.5668				85.9259	39.4627	94.6374				-0.109164	0.0319914	-0.622593	-0.233255	0.344484	60.3715	125.324	62.1653				242.345	103.208	182.198				-0.603603	0.0843203	-0.466995	-0.328759	0.3642	98.609	90.7587	84.427
8429	CUST_832_PI424986027	5178	6200	21375	31333	KSHV	NC_009333	FW	33622	GGAAGATGAAGGACACGGGGGCGTTTGGATTAGCCTGCAGTGTGGGGATTATGTAGTGCT	33681	79.2593	95.1254	80.9407				116.794	138.574	48.3557				-0.16837	-0.163386	0.223719	-0.0360123	0.224948	202.642	142.666	194.509				309.979	269.702	255.96				-0.184603	-0.276563	-0.119232	-0.193466	0.079039	116.585	171.122	165.82
8430	CUST_833_PI424986027	729	969	25123	40945	KSHV	NC_009333	FW	33669	ATTATGTAGTGCTCCGATATGAACGAAAATAGTTGGCCCCTTTTCAGCATGGGGGCGTTT	33728	169.856	99.7796	91.0771				110.613	160.834	165.188				0.186275	-0.207336	-0.25857	-0.0932102	0.243393	206.829	160.265	202.994				337.363	264.184	227.813				-0.212486	-0.217067	-0.0500945	-0.159882	0.0951067	212.875	217.62	213.092
8431	CUST_834_PI424986027	5659	6955	12108	14761	KSHV	NC_009333	FW	33802	CTCGCGCGACTTGCCCAAACTCCAGCAATCCATACGCGAGGATAAACACCTCCAGCGCAA	33861	24.5723	22.8701	23.6605				37.4165	46.5097	33.183				-0.182618	-0.308275	-0.146892	-0.212595	0.0847647	32.9367	23.1459	23.2379				41.9666	35.7383	37.7258				-0.105224	-0.188661	-0.210442	-0.168109	0.0555384	55.1472	46.8661	48.1316
8432	CUST_835_PI424986027	903	1071	13678	30554	KSHV	NC_009333	FW	33832	CATACGCGAGGATAAACACCTCCAGCGCAACAATCCCCGCTCGCAGGTTCCACTGGTATG	33891	131.042	76.1001	237.726				48.0018	59.0196	192.54				0.436152	0.110389	0.091555	0.212698	0.193745	180.743	153.864	450.873				184.257	173.154	464.973				-0.0083625	-0.0512941	-0.0133735	-0.0243434	0.0234741	138.832	152.796	501.364
8433	CUST_836_PI424986027	9327	13046	21432	42439	KSHV	NC_009333	FW	33862	CAATCCCCGCTCGCAGGTTCCACTGGTATGCGGAAAATGGTGGTATATCGGACCCAAACA	33921	27.4761	44.2119	26.1149				34.3199	34.7348	37.8525				-0.0965904	0.104775	-0.161206	-0.0510073	0.138726	128.912	39.3788	92.7552				62.0345	38.9741	48.6294				0.317662	0.00448705	0.280439	0.200863	0.171082	117.306	104.859	26.1605
8434	CUST_837_PI424986027	5939	7410	15568	41540	KSHV	NC_009333	FW	33892	CGGAAAATGGTGGTATATCGGACCCAAACATGGCGCTCGTAATGGCGAATACCAAGTCCA	33951	23.9458	24.0378	25.0262				36.7381	33.4868	36.6851				-0.185887	-0.143978	-0.166094	-0.16532	0.0209652	72.6792	60.6725	23.9272				117.059	40.5142	39.7276				-0.206996	0.175385	-0.2202	-0.0839369	0.224676	96.8907	70.5278	44.4453
8435	CUST_838_PI424986027	2064	2512	9661	10243	KSHV	NC_009333	FW	33982	CCTTGTTGTGGGGAAATAATCCAGCCTTAGCCATCATTGCGTGAAGCTTGTGGCGCTGGA	34041	24.9565	23.8486	23.6196				38.3691	35.5	34.9404				-0.186798	-0.172766	-0.170056	-0.17654	0.00898648	70.9784	62.9878	92.8422				42.4014	43.9895	44.6855				0.223746	0.155907	0.317578	0.232411	0.0811831	82.0115	90.5191	76.127
8436	CUST_839_PI424986027	12692	21931	23496	28408	KSHV	NC_009333	FW	34012	CCATCATTGCGTGAAGCTTGTGGCGCTGGAAGAAGGCTGTCGGATAGCGGCTCTCCTTAT	34071	26.2659	23.7613	24.3385				31.7509	31.9211	33.3458				-0.082364	-0.128209	-0.136747	-0.115773	0.0292463	24.1078	28.7903	47.2394				35.227	37.8657	41.4886				-0.164718	-0.119	0.0563748	-0.0757813	0.116711	92.734	118.757	64.5178
8437	CUST_840_PI424986027	13077	23432	27837	34092	KSHV	NC_009333	FW	34102	GGTTTGAGTATGTGAAGCTGAAGTCCCCAGGACCGCTTTCCTGTTTTAGCTGAGTGATTA	34161	70.0473	46.9502	32.333				35.7866	35.1025	35.6731				0.291671	0.1263	-0.0426952	0.125092	0.167186	43.1058	114.047	127.911				112.169	111.269	48.4874				-0.415337	0.0107096	0.421278	0.00555021	0.418331	194.705	182.059	125.861
8438	CUST_841_PI424986027	10248	14982	25212	37522	KSHV	NC_009333	FW	34132	GACCGCTTTCCTGTTTTAGCTGAGTGATTAGCAGGTCTAGCTTTTGAGGCAGGTCTGCTA	34191	23.7924	23.626	24.4888				33.5286	31.8155	36.3302				-0.148978	-0.129248	-0.171301	-0.149842	0.0210397	67.9314	23.1914	60.8505				41.6688	36.9967	44.2936				0.21226	-0.202836	0.137923	0.0491156	0.221339	73.7736	80.214	116.128
8439	CUST_842_PI424986027	13311	24453	32418	41786	KSHV	NC_009333	FW	34162	GCAGGTCTAGCTTTTGAGGCAGGTCTGCTAACAGGTCATCGGGAGTAGCGGGCAGTTGCC	34221	23.6684	27.3908	37.0753				31.7849	34.8871	38.5901				-0.128051	-0.10506	-0.0173912	-0.0835008	0.0583953	111.066	138.836	99.6359				203.6	48.6892	49.2904				-0.263197	0.455069	0.305654	0.165842	0.378995	95.3902	112.042	53.3991
8440	CUST_843_PI424986027	7301	9371	26556	45027	KSHV	NC_009333	FW	34192	ACAGGTCATCGGGAGTAGCGGGCAGTTGCCTGGATGTCTTTTGACAAAAGTACGCGTTGA	34251	23.7632	37.2135	25.6661				35.7906	34.0862	65.5277				-0.177864	0.0381225	-0.407065	-0.182269	0.222627	107.553	53.7677	97.1972				85.7077	58.0286	162.214				0.0986012	-0.0331209	-0.222434	-0.052318	0.161376	117.762	75.466	114.907
8441	CUST_844_PI424986027	5485	6755	13157	23388	KSHV	NC_009333	FW	34222	TGGATGTCTTTTGACAAAAGTACGCGTTGACGAGGCAAAGCGCGGCCTGGGTGTCCGTGA	34281	44.8238	35.9768	48.7533				39.3018	35.8192	74.6141				0.0570961	0.00190689	-0.184817	-0.041938	0.126776	104.973	130.327	74.9264				72.0671	50.8902	43.4421				0.163339	0.408402	0.236724	0.269488	0.125774	96.388	134.735	104.232
8442	CUST_845_PI424986027	10335	15171	41709	41995	KSHV	NC_009333	FW	34312	TGGTCGAGGCGACCGTCGTCAGGGTGTGAGAGATGAGTTTGAGCGATGTGGAATTCTGAA	34371	32.3767	25.0905	25.8911				34.1723	36.7214	35.6782				-0.0234415	-0.16541	-0.139252	-0.109368	0.075555	23.1432	23.9551	25.1263				36.2132	39.7935	38.3469				-0.194443	-0.220413	-0.183601	-0.199486	0.0189174	104.773	69.2831	44.0822
8443	CUST_846_PI424986027	3529	4226	19062	27664	KSHV	NC_009333	FW	34342	AGATGAGTTTGAGCGATGTGGAATTCTGAAAGTTAACAGTCCCCTTTAGTTCTTTAGGGA	34401	24.0633	23.9476	23.2313				53.287	32.5729	41.2986				-0.345267	-0.133594	-0.249861	-0.242907	0.106008	38.2353	23.6028	33.675				40.7541	35.8034	39.1405				-0.0277069	-0.180961	-0.0653191	-0.0913289	0.079869	61.8848	117.802	98.9201
8444	CUST_847_PI424986027	11436	17969	31302	36736	KSHV	NC_009333	FW	34372	AGTTAACAGTCCCCTTTAGTTCTTTAGGGAAGACGCGCCGCTGCATGGCGTTGTCCGTGA	34431	54.5977	24.3179	58.3975				35.5402	34.2691	39.8997				0.186455	-0.148977	0.165424	0.067634	0.187885	88.514	56.9305	78.3015				44.4433	43.0828	45.9905				0.299205	0.121041	0.231101	0.217116	0.0899015	132.619	108.734	141.977
8445	CUST_848_PI424986027	4687	5711	12267	12553	KSHV	NC_009333	FW	34432	GGCTGATGAACCACGGCCCAAAGGATGGCAACCACTGATTCTGGTTCATGTACAGGGTGG	34491	58.8582	100.744	32.4362				126.693	64.4997	40.2232				-0.332946	0.19366	-0.0934459	-0.0775774	0.263661	83.469	143.911	148.981				187.336	46.1239	301.074				-0.351096	0.494168	-0.305543	-0.0541569	0.475409	149.369	120.448	217.551
8446	CUST_849_PI424986027	14391	32810	38740	40694	KSHV	NC_009333	FW	34462	ACCACTGATTCTGGTTCATGTACAGGGTGGGCATGAGCTCGCCGCGCAGGTCCCTGTCAA	34521	124.064	132.828	127.669				101.595	118.943	96.9472				0.0867708	0.047952	0.119552	0.0847582	0.0358423	334.612	219.198	193.176				293.026	200.143	154.948				0.0576354	0.0394961	0.0957673	0.0642996	0.0287214	242.661	306.721	268.316
8447	CUST_850_PI424986027	11934	19355	21654	42637	KSHV	NC_009333	FW	34473	TGGTTCATGTACAGGGTGGGCATGAGCTCGCCGCGCAGGTCCCTGTCAACGGAGAAGTGA	34532	204.417	226.224	166.107				240.853	272.86	142.199				-0.0712351	-0.0814013	0.0674916	-0.0283816	0.0831841	272.709	268.175	313.396				206.808	237.311	179.375				0.120133	0.0531004	0.242332	0.138522	0.0959465	372.072	358.717	335.193
8448	CUST_851_PI424986027	11979	19424	24210	27312	KSHV	NC_009333	FW	34582	GGGGGGATGTCACTAAGGGAGGCTCATGGGAACGGCTTTGGGGCATGTCTATGTTGTCAG	34641	126.158	117.268	116.076				124.707	117.12	200.498				0.00502396	0.000548456	-0.237367	-0.077265	0.138671	238.069	224.31	202.023				431.421	434.562	565.178				-0.258198	-0.287204	-0.446785	-0.330729	0.101548	217.495	217.087	160.214
8449	CUST_852_PI424986027	4793	5693	6555	37190	KSHV	NC_009333	FW	34612	AACGGCTTTGGGGCATGTCTATGTTGTCAGACCATGTCATGTTGCCTATCATCTGTTTCA	34671	24.612	50.7968	25.3382				50.3844	40.2755	36.0803				-0.311149	0.100795	-0.153494	-0.121283	0.207852	45.1493	23.4518	23.3793				47.9901	33.1981	37.8614				-0.0265002	-0.150937	-0.209364	-0.128934	0.0933967	94.8452	134.915	153.825
8450	CUST_853_PI424986027	9731	13823	15062	28690	KSHV	NC_009333	FW	34642	ACCATGTCATGTTGCCTATCATCTGTTTCACCGCGTCGATATCTGCGTTAATGACGCGGA	34701	24.776	30.2422	30.7911				50.1138	88.9764	33.6521				-0.305925	-0.468662	-0.038587	-0.271058	0.217147	60.9639	79.0881	54.5874				80.853	106.464	42.2985				-0.122623	-0.129092	0.110767	-0.0469826	0.136654	144.78	186.744	194.855
8451	CUST_854_PI424986027	9660	13650	38387	38611	KSHV	NC_009333	FW	34672	CCGCGTCGATATCTGCGTTAATGACGCGGACGCGTGAGTCATGGACCTGAACAAGCCGGT	34731	23.5803	24.3277	25.0844				33.4786	36.1255	37.1027				-0.152218	-0.171713	-0.170001	-0.164644	0.0107952	23.1591	23.4502	24.1617				36.9343	38.1876	38.6273				-0.202708	-0.211776	-0.203768	-0.206084	0.00495787	43.6063	43.2752	43.3211
8452	CUST_855_PI424986027	6010	7379	21480	38511	KSHV	NC_009333	FW	34702	CGCGTGAGTCATGGACCTGAACAAGCCGGTCCAGCTCTAGGGAAAGCAGGTGTGCCTTTG	34761	24.4572	23.705	30.4492				37.1585	31.773	36.5059				-0.181652	-0.127218	-0.0787869	-0.129219	0.0514617	96.8403	80.551	126.394				49.0207	58.4118	57.7049				0.295676	0.139571	0.340512	0.258586	0.10548	137.519	98.3973	68.0324
8453	CUST_856_PI424986027	2529	2953	4050	13338	KSHV	NC_009333	FW	34732	CCAGCTCTAGGGAAAGCAGGTGTGCCTTTGTCTTTCGTTCTCGATTTCGCACGAGTTGGC	34791	24.266	24.6915	24.4369				59.0453	38.1803	34.2329				-0.386187	-0.189292	-0.146397	-0.240625	0.127872	40.5218	71.3448	59.9738				41.0645	43.7724	141.244				-0.00577823	0.212162	-0.372009	-0.0552085	0.295206	94.6248	140.393	135.167
8454	CUST_857_PI424986027	14506	35353	44651	45034	KSHV	NC_009333	FW	34762	TCTTTCGTTCTCGATTTCGCACGAGTTGGCTGCGCAGTCCAAGGGCGACCCTTCTTGTTT	34821	24.2996	27.1271	26.512				34.8502	37.6219	36.0894				-0.156606	-0.142037	-0.133936	-0.144193	0.011488	23.3424	25.1301	20.1043				38.4033	40.6478	275.405				-0.216224	-0.208842	-1.13668	-0.520583	0.533571	92.8547	45.3306	64.2281
8455	CUST_858_PI424986027	13742	27116	35043	40664	KSHV	NC_009333	FW	34792	TGCGCAGTCCAAGGGCGACCCTTCTTGTTTCTTCCATGGTGGGCTTGTGAATAAACAGCA	34851	45.1644	50.3221	25.2949				34.113	38.7737	37.4438				0.121876	0.113221	-0.170347	0.0215835	0.166273	35.3942	73.5599	75.0879				40.5967	106.509	49.0842				-0.059558	-0.160745	0.184628	-0.0118917	0.177552	119.886	107.49	105.631
8456	CUST_859_PI424986027	11353	17773	20931	25385	KSHV	NC_009333	FW	34822	CTTCCATGGTGGGCTTGTGAATAAACAGCACGTTTTCCGGGTGTGGGGCCCAGAATCTTC	34881	53.6789	60.9428	50.6021				39.3319	35.9835	117.367				0.135058	0.228819	-0.365376	-0.000499682	0.319451	117.481	100.117	108.005				44.6253	114.525	117.722				0.420388	-0.0583927	-0.0374141	0.108194	0.270571	239.977	189.211	191.211
8457	CUST_860_PI424986027	11964	19389	30227	44228	KSHV	NC_009333	FW	34852	CGTTTTCCGGGTGTGGGGCCCAGAATCTTCCCGCCTCTGTCCATCTTCGGTTTTTTGGGT	34911	315.478	413.058	365.922				364.6	274.668	360.736				-0.0628479	0.177203	0.0061988	0.0401845	0.123581	397.365	457.897	505.619				529.209	583.091	741.983				-0.124437	-0.104969	-0.166571	-0.131992	0.0314883	436.255	521.281	563.925
8458	CUST_861_PI424986027	1951	2276	21165	30171	KSHV	NC_009333	FW	34882	CCGCCTCTGTCCATCTTCGGTTTTTTGGGTACCTTAGATAGGACCTTTCTGATGTCAGCA	34941	275.778	286.61	275.909				266.596	243.914	291.694				0.0147062	0.0700558	-0.0241613	0.0202002	0.0473482	359.246	309.294	328.922				464.688	414.108	493.482				-0.11177	-0.126742	-0.176179	-0.13823	0.0337062	303.916	339.115	328.297
8459	CUST_862_PI424986027	11309	17619	20105	42551	KSHV	NC_009333	FW	34912	ACCTTAGATAGGACCTTTCTGATGTCAGCATTTTCTCTAGCAGTGAGAAAGGCGCACAAT	34971	23.8303	23.6003	25.522				32.7455	31.7769	36.9928				-0.138022	-0.129193	-0.161203	-0.142806	0.0165324	23.4833	23.1823	24.117				35.6674	36.6871	40.0698				-0.181512	-0.199355	-0.220493	-0.200453	0.0195137	40.718	40.8417	44.6834
8460	CUST_863_PI424986027	4588	5475	10592	22284	KSHV	NC_009333	FW	34942	TTTTCTCTAGCAGTGAGAAAGGCGCACAATTTTCCTTCGGTGGTGTGCACCGGCGTGGGA	35001	62.2856	41.4135	53.5686				49.1153	37.1984	35.4862				0.103171	0.0466173	0.178851	0.109547	0.066347	50.0324	83.8261	75.0027				53.8097	45.229	43.248				-0.0316086	0.267962	0.239111	0.158488	0.16526	102.577	84.5717	108.502
8461	CUST_864_PI424986027	1015	1309	22277	43228	KSHV	NC_009333	FW	34972	TTTCCTTCGGTGGTGTGCACCGGCGTGGGAAACGCCCCGGGTGATTCAGAGTATACTGTC	35031	58.2404	73.4819	57.209				104.018	114.456	58.1721				-0.251882	-0.192458	-0.00725069	-0.15053	0.127592	108.225	104.04	120.226				134.15	44.8719	51.3904				-0.0932613	0.365225	0.369117	0.213694	0.265838	172.906	201.857	127.454
8462	CUST_865_PI424986027	13863	27771	37762	41719	KSHV	NC_009333	FW	35002	AACGCCCCGGGTGATTCAGAGTATACTGTCTTTAGTGTTTTCTGATTCTTAAATATCAGC	35061	42.3189	110.257	57.7257				34.5972	43.1439	86.0209				0.0874935	0.407485	-0.173235	0.107248	0.290864	136.084	168.502	131.815				48.7075	80.494	51.8089				0.44621	0.320841	0.405562	0.390871	0.0639626	163.651	154.286	189.604
8463	CUST_866_PI424986027	13248	24232	31288	39503	KSHV	NC_009333	FW	35032	TTTAGTGTTTTCTGATTCTTAAATATCAGCAGGGGCGTGATAGTCCACGCCTCGGTACCC	35091	24.5582	24.6492	24.4778				32.2495	33.7251	36.2809				-0.118327	-0.13615	-0.170905	-0.141794	0.0267398	24.1745	24.291	23.6245				36.2342	37.4294	38.8119				-0.175761	-0.187767	-0.215602	-0.193043	0.0204377	37.5609	42.6459	43.8149
8464	CUST_867_PI424986027	3552	4155	32370	43665	KSHV	NC_009333	FW	35092	GGAGGGGCCGAGTGAGCGATGTAATGGATCGAGTCGGAGAGTTGGCACAGGCCTTGAGCT	35151	117.883	123.928	123.919				181.397	153.306	133.325				-0.187179	-0.0923914	-0.0317747	-0.103782	0.0783257	228.273	204.535	182.509				462.792	427.795	4002.4				-0.306932	-0.320468	-1.34104	-0.656145	0.593171	153.341	165.055	135.707
8465	CUST_868_PI424986027	3983	4850	5872	38787	KSHV	NC_009333	FW	35122	GAGTCGGAGAGTTGGCACAGGCCTTGAGCTCGCTGTGACGTTCTCACGGTGTTGGTTGGG	35181	32.3366	54.5085	55.9388				38.6798	40.7162	40.6088				-0.0777895	0.126698	0.139093	0.0626671	0.121797	52.8043	27.7682	57.8372				37.2638	33.8356	56.5259				0.151382	-0.085826	0.00995993	0.025172	0.119333	62.7555	61.2632	71.324
8466	CUST_869_PI424986027	3330	4015	10146	37483	KSHV	NC_009333	FW	35152	CGCTGTGACGTTCTCACGGTGTTGGTTGGGATCAGCTGGTGACTCAGACAAGTCTTGAGC	35211	24.3216	23.6245	24.7138				37.9348	35.1414	35.3523				-0.193046	-0.172457	-0.155479	-0.17366	0.0188124	23.6887	23.22	85.6142				33.8474	35.0716	47.7889				-0.154983	-0.179093	0.253218	-0.0269527	0.242935	70.1209	96.1664	124.798
8467	CUST_870_PI424986027	7819	10305	11436	30704	KSHV	NC_009333	FW	35182	ATCAGCTGGTGACTCAGACAAGTCTTGAGCTCTACAACGTAACATACGGGCTGATGCCCA	35241	23.7515	23.5922	24.3632				35.3889	34.3958	34.0722				-0.173176	-0.163736	-0.145666	-0.16086	0.0139789	23.3685	23.1529	23.9021				34.3845	36.3861	37.434				-0.167731	-0.19633	-0.19483	-0.186297	0.0160965	41.1716	59.5728	41.8871
8468	CUST_871_PI424986027	5498	6680	7209	35518	KSHV	NC_009333	FW	35212	TCTACAACGTAACATACGGGCTGATGCCCACCCGATACCAGAATTACGCAGTCGGCAATT	35271	24.0426	27.9392	24.1123				36.795	37.8273	34.9754				-0.184808	-0.131591	-0.161524	-0.159308	0.0266775	50.2379	60.2355	94.4647				41.2372	69.9429	47.3142				0.0857423	-0.0648912	0.300278	0.107043	0.183514	78.7002	113.079	79.0768
8469	CUST_872_PI424986027	899	1069	10751	34588	KSHV	NC_009333	FW	35242	CCCGATACCAGAATTACGCAGTCGGCAATTCTGTGCCCTAGAGTCACCTCAAAGAATAAT	35301	25.5371	23.5883	24.238				38.7179	34.7055	34.5971				-0.18074	-0.167701	-0.154542	-0.167661	0.0130988	23.5206	23.1528	61.7942				49.3186	35.8585	155.171				-0.321563	-0.189989	-0.399862	-0.303805	0.106057	58.0687	41.2048	57.9205
8470	CUST_873_PI424986027	11525	18093	27299	41122	KSHV	NC_009333	FW	35272	CTGTGCCCTAGAGTCACCTCAAAGAATAATCTGTGGTGTCCAAGGGGAGGGTTCTGGGGC	35331	118.191	114.162	86.8991				92.2054	82.0901	77.4887				0.107829	0.143232	0.0497766	0.10028	0.0471832	135.589	110.956	144.783				233.639	203.093	171.704				-0.23632	-0.262544	-0.0740633	-0.190976	0.102095	176.014	189.444	145.868
8471	CUST_874_PI424986027	14359	32411	39555	39997	KSHV	NC_009333	FW	35332	CGGCTACTTAGAAACCGCCATAGATCGGGCAGGGTGGAGTACTTGAGGAGCCGGCGGTAG	35391	24.2501	25.0838	30.6517				34.6071	37.2872	37.6791				-0.154452	-0.172167	-0.0896456	-0.138755	0.0434426	99.1356	58.2858	115.556				46.767	183.445	49.2984				0.32629	-0.497942	0.369961	0.0661029	0.488965	85.139	78.3228	43.6653
8472	CUST_875_PI424986027	4327	5230	21515	27702	KSHV	NC_009333	FW	35339	TTAGAAACCGCCATAGATCGGGCAGGGTGGAGTACTTGAGGAGCCGGCGGTAGGTGGCCA	35398	24.2131	24.3882	36.9282				37.344	32.3831	34.1622				-0.18817	-0.12314	0.033812	-0.0924993	0.114119	87.2086	64.7615	132.667				91.9018	102.206	81.7724				-0.0227651	-0.198157	0.210158	-0.00358826	0.204832	49.7886	40.3165	74.4667
8473	CUST_876_PI424986027	2840	3303	17278	25556	KSHV	NC_009333	FW	35422	TTGCGTGCTGCTGGAAGCCTGCTCAGGGATTTCTTAACCTCGGCCTCGGTTGGACGTACC	35481	70.339	64.3688	40.7739				93.7344	50.1373	136.495				-0.124703	0.108515	-0.524733	-0.180307	0.320265	142.023	126.134	143.809				119.59	45.9793	59.1333				0.0746633	0.438268	0.385955	0.299629	0.196574	108.041	113.2	142.408
8474	CUST_877_PI424986027	3088	3701	17148	20714	KSHV	NC_009333	FW	35450	ATTTCTTAACCTCGGCCTCGGTTGGACGTACCATGGCAGAAGGCGGTTTTGGAGCGGACT	35509	52.9127	23.8016	37.3675				41.3403	32.6053	35.1297				0.107186	-0.136682	0.0268199	-0.000891768	0.124273	96.8582	132.071	93.1701				112.893	60.8905	134.768				-0.0665296	0.336259	-0.16031	0.036473	0.263823	62.9366	90.3397	127.973
8475	CUST_878_PI424986027	12522	21274	36162	43747	KSHV	NC_009333	FW	35452	TTCTTAACCTCGGCCTCGGTTGGACGTACCATGGCAGAAGGCGGTTTTGGAGCGGACTCG	35511	38.3788	66.1998	25.9287				34.1277	39.9607	36.7373				0.0509856	0.219224	-0.151326	0.0396281	0.185536	93.3776	123.062	116.475				94.4155	54.4316	51.9761				-0.00480087	0.354272	0.350429	0.2333	0.206211	120.488	98.6126	69.4418
8476	CUST_879_PI424986027	6413	8110	15084	34144	KSHV	NC_009333	FW	35540	TGACTAGGGGAGGCAGGTGGGACTTGGGGAGCTCGGACGACGAATCAAGCACCTCCACAA	35599	594.415	770.112	626.051				374.045	612.43	483.968				0.201166	0.0994976	0.111793	0.137485	0.0554906	751.773	844.129	853.228				612.614	669.768	522.686				0.0888996	0.100485	0.212824	0.13407	0.0684492	620.878	613.419	558.589
8477	CUST_880_PI424986027	4241	5011	12203	26045	KSHV	NC_009333	FW	35572	TCGGACGACGAATCAAGCACCTCCACAACCAGCACGGATATGGACGACCTCCCTGAGGAG	35631	110.614	93.9836	168.413				170.325	120.374	113.121				-0.187468	-0.10748	0.172831	-0.0407057	0.189203	290.434	207.563	258.286				375.584	134.794	211.416				-0.11166	0.187479	0.0869626	0.0542605	0.152227	198.866	248.262	157.585
8478	CUST_881_PI424986027	6017	7385	13415	17781	KSHV	NC_009333	FW	35632	AGGAAACCACTAACGGGAAAGTCTGTAAAAACCTCGTACATATACGACGTGCCCACCGTC	35691	44.6929	24.093	24.0474				39.8079	34.1523	32.9133				0.05027	-0.151529	-0.136304	-0.0791879	0.112372	51.2054	99.8341	23.5838				169.335	121.401	36.8181				-0.519431	-0.0849438	-0.193447	-0.26594	0.226133	92.1099	48.3093	58.8603
8479	CUST_882_PI424986027	13951	28413	30185	37351	KSHV	NC_009333	FW	35669	ACATATACGACGTGCCCACCGTCCCGACCAGCAAGCCGTGGCATTTAATGCACGACAACT	35728	4205.05	4091.31	4016.59				3791.14	3767.39	3710.18				0.0450014	0.0358226	0.0344627	0.0384289	0.00573245	4761.18	4549.12	4754.98				5173.63	4766.13	5035.72				-0.0360812	-0.0202385	-0.0249124	-0.0270774	0.00814021	2395.47	2484.44	2505.75
8480	CUST_883_PI424986027	9642	13711	15078	16569	KSHV	NC_009333	FW	35751	TCCGCCCAGACCTCTCATACGGCACCCTTCCGAAAAAGGCAGCATTTTTGCCAGTCGGTT	35810	478.342	464.869	507.538				531.155	533.375	518.819				-0.045483	-0.0597019	-0.00954799	-0.0382443	0.0258487	685.121	724.571	551.7				849.481	922.533	931.129				-0.0933863	-0.104901	-0.227307	-0.141865	0.0742188	542.165	508.31	505.995
8481	CUST_884_PI424986027	5023	6097	22352	26733	KSHV	NC_009333	FW	35752	CCGCCCAGACCTCTCATACGGCACCCTTCCGAAAAAGGCAGCATTTTTGCCAGTCGGTTG	35811	660.07	669.239	769.586				732.915	847.243	746.407				-0.0454635	-0.102427	0.0132815	-0.0448696	0.0578565	772.114	842.733	1076.36				1463.45	1261.84	1299.38				-0.277695	-0.175315	-0.081781	-0.178264	0.0979903	827.313	669.883	758.221
8482	CUST_885_PI424986027	9026	12402	24319	39363	KSHV	NC_009333	FW	35782	GAAAAAGGCAGCATTTTTGCCAGTCGGTTGTCAGCGACTGACGACGACTCGGGAGACTAC	35841	24.4372	24.5151	25.322				34.6582	32.3576	36.2397				-0.151754	-0.120542	-0.155687	-0.142661	0.0192561	43.439	24.1481	24.6338				45.8124	36.3246	38.3949				-0.0231029	-0.177317	-0.192743	-0.131054	0.0938063	43.16	41.7555	44.0879
8483	CUST_886_PI424986027	13955	28508	34265	44828	KSHV	NC_009333	FW	35962	TGGGCGGATCTGCAGGGACTCAAGAGGACCCCAAAGGGATTTTTAAAAACATCTACCAAG	36021	23.9169	24.7244	27.0863				32.953	34.9965	37.4585				-0.139191	-0.150899	-0.140801	-0.14363	0.00634654	23.3994	47.4517	56.8794				36.9063	42.2358	46.7165				-0.197896	0.050571	0.0854854	-0.0206132	0.154521	41.3019	42.9201	51.4895
8484	CUST_887_PI424986027	3438	4168	38205	44351	KSHV	NC_009333	FW	35992	CCAAAGGGATTTTTAAAAACATCTACCAAGGGGGGCAGTCTCAAAGCCCGTGGACGCGAT	36051	55.4463	24.4452	26.1414				73.5692	37.8949	36.3741				-0.122824	-0.190388	-0.143463	-0.152225	0.0346238	109.292	85.6435	99.4341				181.921	74.8581	95.4206				-0.221296	0.0584555	0.0178931	-0.0483157	0.151172	115.618	72.8709	88.5805
8485	CUST_888_PI424986027	13600	26027	26747	28984	KSHV	NC_009333	FW	36052	GTAGGTGACCGTCTCAGGGACGGCGGCTTTGCCTTTAGTCCTAGGGGCGTGAAATCTGCC	36111	24.3135	38.8979	24.5715				32.8015	34.0033	32.6482				-0.130047	0.0584056	-0.123429	-0.0650234	0.106944	60.5077	56.8009	38.9727				42.6749	63.1393	42.6279				0.151638	-0.0459442	-0.038933	0.0222536	0.112105	128.682	89.8133	91.538
8486	CUST_889_PI424986027	12938	22834	32686	41411	KSHV	NC_009333	FW	36082	GCCTTTAGTCCTAGGGGCGTGAAATCTGCCATAGGGCAAAACATTAAATCATGGTTGGGG	36141	23.445	25.1752	25.8382				34.3355	34.2568	37.4911				-0.165694	-0.133773	-0.161666	-0.153711	0.0173839	33.9103	72.0066	24.6897				39.6404	71.5375	39.1516				-0.0678068	0.00283855	-0.200233	-0.0884006	0.10309	91.8696	124.428	92.4466
8487	CUST_890_PI424986027	5669	6962	28904	44010	KSHV	NC_009333	FW	36172	GTCACCACGCAGCTTATGGTACCGGTGCACCTCATTAGAACGCCTGTGACCGTGGACTAC	36231	535.339	478.81	499.895				446.102	407.589	436.824				0.0791948	0.0699411	0.058572	0.069236	0.0103294	619.18	603.602	644.199				577.289	463.556	554.725				0.0304233	0.114648	0.0649427	0.0700048	0.0423401	295.717	248.716	275.147
8488	CUST_891_PI424986027	4850	5819	19427	24883	KSHV	NC_009333	FW	36202	CTCATTAGAACGCCTGTGACCGTGGACTACAGGAATGTTTATTTGCTTTACTTAGAGGGG	36261	44.2242	30.7631	49.1163				41.1066	32.864	34.6723				0.0317479	-0.0286904	0.151243	0.0514334	0.0915675	65.8283	58.0577	46.4842				41.5573	42.6476	42.2327				0.199765	0.133965	0.0416558	0.125129	0.0794241	137.429	110.952	105.249
8489	CUST_892_PI424986027	14336	32118	42182	43199	KSHV	NC_009333	FW	36232	AGGAATGTTTATTTGCTTTACTTAGAGGGGGTAATGGGTGTGGGCAAATCAACGCTGGTC	36291	122.002	107.006	88.3674				84.4981	44.4846	55.1436				0.159521	0.3812	0.204797	0.248506	0.117125	141.944	172.405	156.309				230.251	261.906	222.586				-0.210084	-0.181596	-0.153513	-0.181731	0.0282857	148.218	186.758	498.065
8490	CUST_893_PI424986027	11116	17035	21498	43037	KSHV	NC_009333	FW	36262	GTAATGGGTGTGGGCAAATCAACGCTGGTCAACGCCGTGTGCGGGATCTTGCCCCAGGAG	36321	233.514	225.186	151.637				206.831	130.262	214.94				0.0526965	0.237724	-0.151511	0.046303	0.194696	139.908	168.486	117.928				195.024	253.597	292.594				-0.144245	-0.177581	-0.394648	-0.238825	0.135972	147.142	137.703	116.699
8491	CUST_894_PI424986027	1784	2093	10483	21791	KSHV	NC_009333	FW	36292	AACGCCGTGTGCGGGATCTTGCCCCAGGAGAGAGTGACAAGTTTTCCCGAGCCCATGGTG	36351	223.216	318.498	304.749				207.921	234.104	267.913				0.0308281	0.133698	0.0559488	0.0734915	0.0536316	173.704	145.698	182.941				332.077	314.105	205.841				-0.281428	-0.333621	-0.0512202	-0.22209	0.150261	147.768	144.33	190.735
8492	CUST_895_PI424986027	12547	21314	40420	44354	KSHV	NC_009333	FW	36322	AGAGTGACAAGTTTTCCCGAGCCCATGGTGTACTGGACGAGGGCATTTACAGATTGTTAC	36381	23.0845	24.9307	26.1538				43.7496	36.9188	36.2933				-0.277654	-0.170513	-0.142292	-0.196819	0.0714128	23.3514	68.451	67.2203				38.2445	45.9757	49.5346				-0.214255	0.172851	0.132592	0.0303961	0.212828	122.518	102.944	110.256
8493	CUST_896_PI424986027	1069	1338	31907	35120	KSHV	NC_009333	FW	36352	TACTGGACGAGGGCATTTACAGATTGTTACAAGGAAATTTCCCACCTGATGAAGTCTGGT	36411	25.8339	24.0625	24.707				39.3803	34.1908	35.6742				-0.183089	-0.152568	-0.159533	-0.165063	0.0159943	21.96	23.4474	50.6227				100.359	37.2667	42.8898				-0.659927	-0.201226	0.0719911	-0.263054	0.369855	46.8524	89.4886	42.7771
8494	CUST_897_PI424986027	7109	9145	14398	38896	KSHV	NC_009333	FW	36382	AAGGAAATTTCCCACCTGATGAAGTCTGGTAAGGCGGGAGACCCGCTGACGTCTGCCAAA	36441	23.7743	23.5861	24.442				35.5789	33.3419	36.3121				-0.175085	-0.150333	-0.171915	-0.165778	0.0134688	73.818	41.9083	23.5045				44.0525	39.3355	38.3522				0.224191	0.0275159	-0.21264	0.0130225	0.218776	119.854	71.2304	43.402
8495	CUST_898_PI424986027	626	820	23145	33632	KSHV	NC_009333	FW	36412	AAGGCGGGAGACCCGCTGACGTCTGCCAAAATATACTCATGCCAAAACAAGTTTTCGCTC	36471	25.8221	24.0059	23.7614				39.0584	32.2981	34.2482				-0.179722	-0.128859	-0.158766	-0.155782	0.0255627	24.7194	23.619	23.2084				36.3728	36.4254	37.273				-0.167738	-0.188142	-0.205748	-0.18721	0.0190221	102.674	131.611	110.216
8496	CUST_899_PI424986027	572	708	19929	38263	KSHV	NC_009333	FW	36442	ATATACTCATGCCAAAACAAGTTTTCGCTCCCCTTCCGGACGAACGCCACCGCTATCCTG	36501	514.38	515.912	570.596				569.241	469.966	606.081				-0.0440119	0.0405095	-0.0262017	-0.00990139	0.044556	673.874	556.547	657.693				854.393	705.333	857.817				-0.103079	-0.102892	-0.115371	-0.107114	0.00715158	665.844	559.863	624.761
8497	CUST_900_PI424986027	12991	23101	24555	30865	KSHV	NC_009333	FW	36454	CAAAACAAGTTTTCGCTCCCCTTCCGGACGAACGCCACCGCTATCCTGCGAATGATGCAG	36513	1138.4	1408.85	1420.71				1388.86	1552.35	1317.44				-0.0863623	-0.0421223	0.0327761	-0.0319028	0.0602231	1308.43	1664.09	1762.85				1870.1	2060.56	2241.01				-0.155116	-0.0928076	-0.104229	-0.117384	0.033172	990.066	1286.85	1403.03
8498	CUST_901_PI424986027	1238	1436	37007	45205	KSHV	NC_009333	FW	36560	TCTTTGATAGGCATCTCCTCTCCCCAGCAGTGGTGTTCCCTCTCATGCACCTGAAGCACG	36619	4021.56	4253.22	4106.46				4106.79	4911.32	4519.19				-0.00910774	-0.0624801	-0.0415936	-0.0377272	0.0268954	5336.18	4811.97	2890.7				4933.59	5727.72	3882.27				0.0340673	-0.0756588	-0.128082	-0.0565578	0.082745	6760.33	5254.37	5300.71
8499	CUST_902_PI424986027	8198	10890	28149	43976	KSHV	NC_009333	FW	36562	TTTGATAGGCATCTCCTCTCCCCAGCAGTGGTGTTCCCTCTCATGCACCTGAAGCACGGC	36621	4604.2	4356.17	4415.69				4766.2	4549.9	5357.11				-0.0150182	-0.0188964	-0.083932	-0.0392822	0.0387165	5591.65	5359.34	5445.53				6257.95	5771.28	6084.93				-0.0488919	-0.0321611	-0.0482152	-0.0430894	0.00947025	6425.86	5382.26	6871.51
8500	CUST_903_PI424986027	7068	9028	13275	25388	KSHV	NC_009333	FW	36592	GTGTTCCCTCTCATGCACCTGAAGCACGGCCGCCTATCTTTTGATCACTTCTTTCAATTA	36651	2487.19	1965.11	2403.63				2131.44	1735.62	2451.36				0.0670363	0.053932	-0.00853858	0.0374766	0.0403854	3606.98	3314.03	3577.57				3064.2	2937.3	2841.34				0.0708272	0.0524086	0.100064	0.0744333	0.0240314	4782.32	5090.89	4827.14
8501	CUST_904_PI424986027	12039	19617	22270	36910	KSHV	NC_009333	FW	36622	CGCCTATCTTTTGATCACTTCTTTCAATTACTTTCCATCTTTAGAGCCACAGAAGGCGAC	36681	23.8921	24.8265	24.8213				32.1564	31.7875	36.4989				-0.129012	-0.107341	-0.167455	-0.134602	0.0304443	23.409	56.6412	23.964				38.8351	57.6799	39.5992				-0.219842	-0.0078916	-0.218128	-0.14862	0.121878	77.133	46.6573	63.3972
8502	CUST_905_PI424986027	1650	1932	12688	29699	KSHV	NC_009333	FW	36652	CTTTCCATCTTTAGAGCCACAGAAGGCGACGTGGTCGCCATTCTCACCCTCTCCAGCGCC	36711	52.2828	23.7041	42.3427				63.2387	34.3038	35.5519				-0.0826236	-0.160518	0.075916	-0.0557417	0.120487	68.0071	33.7852	83.9875				43.9381	37.145	49.5206				0.189713	-0.0411747	0.229429	0.125989	0.146124	135.175	112.167	90.0954
8503	CUST_906_PI424986027	12640	21745	25055	38737	KSHV	NC_009333	FW	36742	AGAAAGAACGACGGGACGGTGGAGCAAAACTACATCAGAGAATTGGCGTGGGCTTATCAC	36801	25.6537	34.6696	24.3247				32.2552	33.4065	36.0821				-0.0994496	0.016118	-0.171244	-0.0848586	0.0945295	174.307	133.706	116.766				224.645	131.793	73.9946				-0.110183	0.00625823	0.198115	0.0313968	0.155678	160.16	176.754	153.959
8504	CUST_907_PI424986027	5909	7302	18218	29600	KSHV	NC_009333	FW	36772	TACATCAGAGAATTGGCGTGGGCTTATCACGCCGTGTACTGTTCATGGATCATGTTGCAG	36831	24.8053	23.7743	24.3136				37.237	32.5038	33.697				-0.176429	-0.135826	-0.141742	-0.151332	0.0219349	23.8715	23.4112	23.8727				41.3143	35.8645	37.2821				-0.238221	-0.185242	-0.193599	-0.205687	0.028483	58.2657	48.6632	107.717
8505	CUST_908_PI424986027	14088	29672	35822	42053	KSHV	NC_009333	FW	36802	GCCGTGTACTGTTCATGGATCATGTTGCAGTACATCACTGTGGAGCAGATGGTACAACTA	36861	24.6324	24.2483	24.3041				33.2014	35.6417	53.5727				-0.129649	-0.167277	-0.343263	-0.213397	0.114031	24.2827	28.8099	24.0506				37.1801	39.0525	40.163				-0.185013	-0.132106	-0.222701	-0.17994	0.0455097	72.3007	119.792	85.6731
8506	CUST_909_PI424986027	10676	16084	31229	39549	KSHV	NC_009333	FW	36832	TACATCACTGTGGAGCAGATGGTACAACTATGCGTACAAACCACAAATATTCCGGAAATC	36891	23.8932	23.9807	25.2205				33.2673	33.8472	37.3982				-0.143742	-0.14966	-0.171096	-0.154833	0.0143921	35.0018	23.384	24.1351				67.8341	37.1405	38.8224				-0.287358	-0.200929	-0.206434	-0.231574	0.0483891	68.0216	101.839	48.1299
8507	CUST_910_PI424986027	12260	20304	26468	35590	KSHV	NC_009333	FW	36862	TGCGTACAAACCACAAATATTCCGGAAATCTGCTTCCGCAGCGTGCGCCTGGCACACAAG	36921	35.9829	23.8717	23.9016				33.7225	32.4338	35.0084				0.0281764	-0.133114	-0.165744	-0.0902275	0.103831	57.3131	56.0466	70.6699				45.8183	58.0534	44.796				0.0972153	-0.0152785	0.197996	0.0933108	0.106691	193.694	159.79	230.901
8508	CUST_911_PI424986027	7511	9708	24459	41833	KSHV	NC_009333	FW	36892	TGCTTCCGCAGCGTGCGCCTGGCACACAAGGAGGAAACTTTGAAAAACCTTCACGAGCAG	36951	23.806	23.7768	25.9725				35.7054	31.8978	37.1701				-0.176048	-0.127607	-0.15568	-0.153112	0.0243221	25.4833	23.3316	32.9383				106.897	37.9218	40.9238				-0.622709	-0.210944	-0.0942743	-0.309309	0.277611	80.4485	80.8529	45.8935
8509	CUST_912_PI424986027	913	1161	16660	33565	KSHV	NC_009333	FW	36922	GAGGAAACTTTGAAAAACCTTCACGAGCAGAGCATGCTACCTATGATCACCGGTGTACTG	36981	25.6973	19.0374	24.0724				39.0611	2015.52	34.2733				-0.181858	-2.02478	-0.153437	-0.786692	1.07231	24.6367	90.056	28.8898				36.5423	71.2014	39.4455				-0.171213	0.102024	-0.135252	-0.0681469	0.148465	105.21	117.688	144.502
8510	CUST_913_PI424986027	1430	1722	37650	37722	KSHV	NC_009333	FW	36952	AGCATGCTACCTATGATCACCGGTGTACTGGATCCCGTGAGACATCATCCCGTCGTGATC	37011	24.9111	24.5724	24.2002				38.3926	35.5358	35.7459				-0.187854	-0.16022	-0.169407	-0.172494	0.0140735	24.0895	23.4311	23.4739				33.9634	38.95	38.3398				-0.149183	-0.220714	-0.213065	-0.194321	0.039277	98.8924	146.596	91.2562
8511	CUST_914_PI424986027	1581	1980	18750	25295	KSHV	NC_009333	FW	36982	GATCCCGTGAGACATCATCCCGTCGTGATCGAGCTTTGCTTTTGTTTCTTCACAGAGCTG	37041	24.8385	23.6621	23.6273				38.3207	31.9733	31.8287				-0.188309	-0.130734	-0.129404	-0.149483	0.0336312	24.0444	23.1777	57.5469				34.1481	37.0166	42.7363				-0.152352	-0.203327	0.129225	-0.0754849	0.179107	191.657	268.817	233.177
8512	CUST_915_PI424986027	11776	18885	20253	27085	KSHV	NC_009333	FW	37012	GAGCTTTGCTTTTGTTTCTTCACAGAGCTGAGAAAATTACAATTTATCGTAGCCGACGCG	37071	24.1407	23.9661	23.6333				32.7213	32.406	32.1459				-0.13208	-0.131028	-0.133602	-0.132237	0.00129403	23.7918	23.6119	23.1939				35.5292	36.0075	37.0711				-0.174159	-0.183263	-0.203662	-0.187028	0.0151075	95.0241	140.699	131.669
8513	CUST_916_PI424986027	7670	9919	25193	40272	KSHV	NC_009333	FW	37042	AGAAAATTACAATTTATCGTAGCCGACGCGGATAAGTTCCACGACGACGTATGCGGCCTG	37101	23.8889	23.8568	24.6785				35.4598	32.2189	36.3951				-0.17154	-0.130499	-0.168724	-0.156921	0.0229253	23.3864	23.4021	27.4235				37.9571	36.6418	40.3044				-0.210329	-0.194722	-0.16723	-0.19076	0.0218212	98.6164	122	50.0801
8514	CUST_917_PI424986027	8622	11607	22045	29644	KSHV	NC_009333	FW	37072	GATAAGTTCCACGACGACGTATGCGGCCTGTGGACCGAAATCTACAGGCAGATCCTGTCC	37131	23.5951	38.693	23.7223				34.325	33.9217	32.8873				-0.162789	0.0571549	-0.141871	-0.0825015	0.121397	23.1563	92.0347	27.0557				36.503	44.9691	38.3975				-0.19766	0.311038	-0.152044	-0.012889	0.281454	83.9286	73.876	55.3808
8515	CUST_918_PI424986027	7003	8887	28575	34212	KSHV	NC_009333	FW	37102	TGGACCGAAATCTACAGGCAGATCCTGTCCAATCCGGCTATTAAACCCAGGGCCATCAAC	37161	23.7457	24.4269	23.9851				35.6366	33.3582	34.7853				-0.176311	-0.135335	-0.161454	-0.1577	0.020744	81.9691	24.4344	43.4241				44.2214	37.2703	41.3594				0.268017	-0.183361	0.0211566	0.035271	0.22602	137.747	115.213	99.5187
8516	CUST_919_PI424986027	5901	7297	7382	11786	KSHV	NC_009333	FW	37132	AATCCGGCTATTAAACCCAGGGCCATCAACTGGCCAGCATTAGAGAGCCAGTCTAAAGCA	37191	24.5994	24.5693	23.7191				37.2685	37.22	34.4331				-0.180418	-0.180383	-0.161878	-0.174226	0.0106938	23.8348	30.7129	23.2655				40.2276	41.8733	37.6047				-0.227312	-0.134617	-0.20853	-0.190153	0.0490042	112.07	133.205	156.393
8517	CUST_920_PI424986027	2114	2456	23661	32234	KSHV	NC_009333	FW	37162	TGGCCAGCATTAGAGAGCCAGTCTAAAGCAGTTAATCACCTAGAGGAGACATGCAGGGTC	37221	25.8203	24.7151	24.4269				39.3254	32.2478	34.6401				-0.182712	-0.115538	-0.151711	-0.149987	0.0336202	53.9883	26.1121	39.5593				45.2438	37.1868	40.8919				0.0767412	-0.153547	-0.0143886	-0.030398	0.115976	84.0501	139.899	135.167
8518	CUST_921_PI424986027	2541	2960	4161	37434	KSHV	NC_009333	FW	37192	GTTAATCACCTAGAGGAGACATGCAGGGTCTAGCCTTCTTGGCGGCCCTTGCATGCTGGC	37251	25.447	29.9915	33.4045				39.1745	39.2368	42.8967				-0.187368	-0.116696	-0.108619	-0.137561	0.0433227	63.1568	88.3022	73.3799				45.2338	50.5331	45.5661				0.144957	0.242396	0.206936	0.198096	0.0493173	135.061	145.377	153.618
8519	CUST_922_PI424986027	11292	17597	17608	25217	KSHV	NC_009333	FW	37222	TAGCCTTCTTGGCGGCCCTTGCATGCTGGCGATGCATATCGTTGACATGTGGAGCCACTG	37281	81.3268	85.2099	77.3483				64.7846	72.4981	36.3115				0.0987618	0.0701635	0.328407	0.165777	0.141565	86.3739	86.9894	98.3612				56.9615	125.511	46.5763				0.180801	-0.159217	0.324659	0.115414	0.248476	196.779	224.054	237.477
8520	CUST_923_PI424986027	2501	2938	5196	13819	KSHV	NC_009333	FW	37252	GATGCATATCGTTGACATGTGGAGCCACTGGCGCGTTGCCGACAACGGCGACGACAATAA	37311	24.8302	24.2286	23.5689				38.2644	37.5763	33.3993				-0.187815	-0.190586	-0.151398	-0.1766	0.0218691	23.9988	23.5316	29.8596				35.8204	33.2108	38.4563				-0.173942	-0.149627	-0.109884	-0.144484	0.0323373	144.708	168.243	195.06
8521	CUST_924_PI424986027	779	995	2760	41673	KSHV	NC_009333	FW	37312	CCCGCTCCGCCACGCAGCTCATCAATGGGAGAACCAACCTCTCCATAGAACTGGAATTCA	37371	31217.3	33786.8	42159.1				34336.7	38365.8	45075				-0.0413625	-0.0551983	-0.0290446	-0.0418685	0.0130842	52585.5	61787.6	62193.1				53600.9	68314	58706.5				-0.00830575	-0.0436079	0.025056	-0.00895255	0.0343365	42828	56785	50626.9
8522	CUST_925_PI424986027	855	1131	7624	13122	KSHV	NC_009333	FW	37325	GCAGCTCATCAATGGGAGAACCAACCTCTCCATAGAACTGGAATTCAACGGCACTAGTTT	37384	25.1367	23.8188	23.5874				38.3997	41.9668	33.8571				-0.184021	-0.245986	-0.156969	-0.195659	0.0456353	33.7572	37.4542	23.2124				36.1921	94.3231	35.4403				-0.0302478	-0.401118	-0.183778	-0.205048	0.186348	185.689	166.094	237.338
8523	CUST_926_PI424986027	7707	10032	26032	40809	KSHV	NC_009333	FW	37385	TTTTCTAAATTGGCAAAATCTGTTGAATGTGATCACGGAGCCGGCCCTGACAGAGTTGTG	37444	52.6404	24.166	25.439				38.2577	32.7414	39.7765				0.1386	-0.131892	-0.194127	-0.0624731	0.176893	103.397	23.7667	24.8002				41.2396	36.7967	38.6072				0.399195	-0.189839	-0.192213	0.00571417	0.340766	146.996	214.425	174.084
8524	CUST_927_PI424986027	10311	15145	31588	32340	KSHV	NC_009333	FW	37402	ATCTGTTGAATGTGATCACGGAGCCGGCCCTGACAGAGTTGTGGACCTCCGCCGAAGTCG	37461	87.8761	50.8214	62.5926				42.8698	36.5132	46.5547				0.31172	0.143597	0.12856	0.194625	0.101685	125.976	96.5075	131.671				134.354	46.2033	69.4371				-0.0279628	0.319888	0.2779	0.189942	0.189875	266.174	319.638	310.419
8525	CUST_928_PI424986027	1282	1635	29148	39856	KSHV	NC_009333	FW	37432	TGACAGAGTTGTGGACCTCCGCCGAAGTCGCCGAGGACCTCAGGGTAACTCTGAAAAAGA	37491	112.554	122.17	99.9394				45.0522	120.288	64.8662				0.397644	0.00674335	0.187718	0.197368	0.195629	171.273	142.374	185.666				122.072	97.3133	222.924				0.147072	0.165258	-0.0794255	0.0776348	0.136322	356.165	295.891	297.51
8526	CUST_929_PI424986027	774	908	9603	36884	KSHV	NC_009333	FW	37522	TTGTGATCTCTGGAGACGGCCATCGCTATACGTGCGAGGTGCCGACGTCGTCGCAAACTT	37581	25.8521	24.737	24.4654				39.1759	37.5686	35.3246				-0.180523	-0.181478	-0.159525	-0.173842	0.0124081	24.7524	23.6588	23.392				36.6833	42.7991	38.7277				-0.170851	-0.257441	-0.218954	-0.215749	0.0433838	248.487	265.226	256.208
8527	CUST_930_PI424986027	4581	5470	19020	20866	KSHV	NC_009333	FW	37552	CGTGCGAGGTGCCGACGTCGTCGCAAACTTATAACATCACCAAGGGCTTTAACTATAGCG	37611	52.033	60.299	53.5684				40.6018	53.3391	34.8615				0.107734	0.0532643	0.186563	0.115854	0.0670193	89.2217	62.1031	81.8167				42.5711	45.1826	44.521				0.321356	0.138142	0.264278	0.241258	0.0937509	316.947	335.361	317.069
8528	CUST_931_PI424986027	1949	2359	9783	12474	KSHV	NC_009333	FW	37582	ATAACATCACCAAGGGCTTTAACTATAGCGCTCTGCCCGGGCACCTTGGCGGATTTGGGA	37641	55.4338	24.0237	23.4653				42.6801	35.6244	41.5825				0.113549	-0.171107	-0.248485	-0.102014	0.19065	61.805	43.8345	43.3071				43.8721	37.0395	42.9627				0.148836	0.073151	0.00346683	0.0751511	0.072705	248.603	282.716	272.296
8529	CUST_932_PI424986027	9547	13519	32998	36948	KSHV	NC_009333	FW	37612	CTCTGCCCGGGCACCTTGGCGGATTTGGGATCAACGCGCGTCTGGTACTGGGTGATATCT	37671	131.303	126.399	148.964				142.916	92.7982	71.3851				-0.0368055	0.134204	0.319472	0.138957	0.178186	271.252	257.513	262.728				180.229	113.203	97.3084				0.177548	0.356942	0.431356	0.321949	0.130472	424.249	425.747	464.466
8530	CUST_933_PI424986027	7140	9167	9429	29509	KSHV	NC_009333	FW	37642	TCAACGCGCGTCTGGTACTGGGTGATATCTTCGCATCAAAATGGTCGCTATTCGCGAGGG	37701	24.3948	24.6618	32.3132				36.2846	36.0968	34.7241				-0.172425	-0.165444	-0.0312513	-0.12304	0.079568	21.9299	23.7114	24.0771				75.4679	41.8527	37.3009				-0.536726	-0.246766	-0.190116	-0.324536	0.185932	436.367	487.417	434.75
8531	CUST_934_PI424986027	613	729	5333	41819	KSHV	NC_009333	FW	37672	TCGCATCAAAATGGTCGCTATTCGCGAGGGACACCCCAGAGTATCGGGTGTTTTACCCAA	37731	25.6872	24.6041	25.6361				38.7565	37.966	35.9363				-0.178628	-0.188388	-0.146681	-0.171232	0.0218151	36.991	23.8878	34.1441				38.2055	38.1582	43.7553				-0.0140297	-0.203411	-0.107716	-0.108386	0.0946926	307.151	313.086	333.984
8532	CUST_935_PI424986027	9229	12854	33999	44145	KSHV	NC_009333	FW	37762	CCATTGGCAACAACGAGTCCGGCGTAGCGCTCTATGGAGTGGTGTCGGAAGATTTCGTGG	37821	23.7876	24.5889	26.7776				34.3522	34.1541	37.6833				-0.159603	-0.142705	-0.148378	-0.150229	0.00859999	37.6915	72.2839	82.0823				112.364	102.079	54.1215				-0.474384	-0.149894	0.18088	-0.1478	0.327637	565.212	548.183	471.444
8533	CUST_936_PI424986027	10781	16207	24506	42575	KSHV	NC_009333	FW	37792	TCTATGGAGTGGTGTCGGAAGATTTCGTGGTCGTCACGCTCCACAACAGGTCCAAAGAGG	37851	23.6594	24.0151	25.4897				32.6997	32.3851	36.4004				-0.14054	-0.129861	-0.154742	-0.141714	0.0124817	46.4894	23.6071	26.995				42.2849	36.5917	61.8337				0.0411687	-0.19034	-0.359942	-0.169705	0.20135	523.692	482.52	409.682
8534	CUST_937_PI424986027	12196	20207	32710	33360	KSHV	NC_009333	FW	37822	TCGTCACGCTCCACAACAGGTCCAAAGAGGCTAACGAGACGGCGTCCCATCTTCTGTTCG	37881	26.5772	23.885	31.4833				32.382	33.962	35.6147				-0.0857954	-0.152867	-0.0535494	-0.097404	0.0506663	58.2024	50.7726	42.2486				44.192	83.5286	41.0934				0.119598	-0.216206	0.0120406	-0.0281891	0.171478	557.816	489.096	598.913
8535	CUST_938_PI424986027	11009	16826	23623	25561	KSHV	NC_009333	FW	37852	CTAACGAGACGGCGTCCCATCTTCTGTTCGGTCTCCCGGATTCACTGCCATCTCTGAAGG	37911	112.137	78.5427	61.2846				119.549	36.4423	35.5533				-0.0277997	0.3335	0.236472	0.180724	0.18699	149.293	89.2334	140.087				202.642	113.671	52.5856				-0.132689	-0.105124	0.42553	0.0625721	0.314633	460.054	404.011	410.971
8536	CUST_939_PI424986027	13636	26205	28256	31571	KSHV	NC_009333	FW	37882	GTCTCCCGGATTCACTGCCATCTCTGAAGGGCCATGCCACCTATGATGAACTCACGTTCG	37941	74.7054	51.0341	66.1812				110.541	40.315	69.8631				-0.170171	0.102394	-0.0235137	-0.0304304	0.136414	128.965	146.364	119.662				142.498	236.842	274.167				-0.0433349	-0.209023	-0.360059	-0.204139	0.158419	405.241	399.823	406.024
8537	CUST_940_PI424986027	5060	6208	20852	31387	KSHV	NC_009333	FW	37912	GCCATGCCACCTATGATGAACTCACGTTCGCCCGAAACGCAAAATATGCGCTAGTGGCGA	37971	62.8347	47.059	24.3084				53.7712	34.8126	34.2962				0.0676501	0.130907	-0.14949	0.0163557	0.147068	130.16	42.7921	96.3722				42.2628	39.9332	63.8174				0.488518	0.0300293	0.179013	0.23252	0.233881	535.346	536.551	517.263
8538	CUST_941_PI424986027	1042	1324	25816	40677	KSHV	NC_009333	FW	37942	CCCGAAACGCAAAATATGCGCTAGTGGCGATCCTGCCTAAAGATTCTTACCAGACACTCC	38001	25.4424	23.7023	24.9694				38.701	31.9923	36.9164				-0.182164	-0.130254	-0.169812	-0.160743	0.027117	24.432	38.224	22.8554				35.8027	40.7458	91.5448				-0.165956	-0.0277466	-0.602646	-0.265449	0.300086	226.782	260.186	214.294
8539	CUST_942_PI424986027	29	25	18904	41994	KSHV	NC_009333	FW	37972	TCCTGCCTAAAGATTCTTACCAGACACTCCTTACAGAGAATTACACTCGCATATTTCTGA	38031	32.7135	23.6859	25.8615				39.504	32.1774	35.4112				-0.0819136	-0.133061	-0.136488	-0.117154	0.0305671	76.7292	23.2923	25.0428				40.9854	36.1374	38.1918				0.272332	-0.190744	-0.183288	-0.0339001	0.265231	419.627	450.205	408.946
8540	CUST_943_PI424986027	12167	20157	38061	44075	KSHV	NC_009333	FW	38002	TTACAGAGAATTACACTCGCATATTTCTGAACATGACGGAGTCGACGCCCCTCGAGTTCA	38061	24.273	24.2367	26.3617				32.5367	35.8548	37.1398				-0.127251	-0.170073	-0.148866	-0.14873	0.0214113	23.9103	57.0042	49.0227				35.6641	44.2479	45.6874				-0.173648	0.110015	0.0306006	-0.0110107	0.146338	450.744	376.472	359.774
8541	CUST_944_PI424986027	8232	10923	13108	33486	KSHV	NC_009333	FW	38122	AGGCGGCGCCGGACATATTCTTGGTGTTGTTTCAGATGTTGGTGGCACACTTTCTTGTTG	38181	23.5904	23.828	24.3863				34.6213	34.2877	34.1199				-0.166609	-0.15805	-0.145863	-0.156841	0.0104257	20.917	23.47	23.266				81.6688	34.6478	38.4816				-0.591556	-0.169163	-0.218531	-0.326417	0.23094	857.465	720.187	799.603
8542	CUST_945_PI424986027	9856	14129	37628	41591	KSHV	NC_009333	FW	38153	TCAGATGTTGGTGGCACACTTTCTTGTTGCGCGGGGCATTGCCGAGCACCGATTTGTGGA	38212	23.8339	24.1474	25.7672				33.8933	35.7747	37.7901				-0.152918	-0.170706	-0.16631	-0.163311	0.00926511	23.488	29.8221	24.3755				34.8742	39.6131	39.4136				-0.171658	-0.123301	-0.208693	-0.167884	0.0428207	800.969	780.848	598.227
8543	CUST_946_PI424986027	12675	21812	30563	37901	KSHV	NC_009333	FW	38212	AGGTGGACTGCGTGTGTCGGCAGTATGCGGAACTGTATTTTCTCCGCCGCATCTCGCGTC	38271	446.07	474.499	402.079				429.18	470.193	403.35				0.0167635	0.00395914	-0.00137024	0.00645081	0.00932012	1021.5	1105.1	1067.73				645.427	754.659	639.953				0.19939	0.165652	0.222312	0.195785	0.0285016	1468.61	1502.69	1251.69
8544	CUST_947_PI424986027	14211	30771	31271	33048	KSHV	NC_009333	FW	38242	AACTGTATTTTCTCCGCCGCATCTCGCGTCTGTGCATGCCCACGTTCACCACTGTCGGGT	38301	257.949	244.036	259.521				283.645	171.178	257.448				-0.0412421	0.154007	0.00348433	0.0387499	0.10229	642.198	599.297	623.497				327.68	320.034	347.57				0.292219	0.272445	0.253791	0.272819	0.0192164	955.794	941.564	930.045
8545	CUST_948_PI424986027	12814	22414	26543	45156	KSHV	NC_009333	FW	38247	TATTTTCTCCGCCGCATCTCGCGTCTGTGCATGCCCACGTTCACCACTGTCGGGTATAAC	38306	210.445	566.231	260.292				234.347	517.838	199.221				-0.0467201	0.0388	0.116126	0.0360685	0.0814572	739.778	972.839	614.637				295.051	555.112	385.079				0.399204	0.24366	0.203069	0.281978	0.10353	1016.28	1229.61	1111.12
8546	CUST_949_PI424986027	459	550	33688	40966	KSHV	NC_009333	FW	38422	CCCGTGATGGCGCCGTCCCTTCCTCCATTCTGGAGGGCATTGCTATGGTCGTCGAACATA	38481	252.522	256.079	245.354				278.289	262.863	251.471				-0.0421962	-0.0113562	-0.0106953	-0.0214159	0.0179993	333.733	291.05	363.344				480.49	355.77	412.57				-0.158285	-0.0872018	-0.0551792	-0.100222	0.0527717	783.279	778.759	718.684
8547	CUST_950_PI424986027	436	538	1453	24248	KSHV	NC_009333	FW	38452	TGGAGGGCATTGCTATGGTCGTCGAACATATGTATACCGCCTACACTTATGTGTACACAC	38511	202.325	158.473	235.61				113.711	173.071	254.171				0.250245	-0.0382685	-0.0329328	0.0596813	0.165055	276.475	279.311	364.013				235.57	237.556	245.977				0.0695364	0.0703232	0.170222	0.103361	0.0579053	1074.17	1123.76	1186.1
8548	CUST_951_PI424986027	79	50	21177	38003	KSHV	NC_009333	FW	38482	TGTATACCGCCTACACTTATGTGTACACACTCGGCGATACTGAAAGAAAATTAATGTTGG	38541	26.0381	24.3122	25.0987				38.8381	32.4557	35.9357				-0.173649	-0.125467	-0.155875	-0.151663	0.0243655	50.1497	23.954	24.512				40.0312	35.8635	38.2415				0.0978692	-0.175275	-0.193156	-0.0901872	0.163107	294.414	279.467	257.828
8549	CUST_952_PI424986027	11881	19117	30188	40716	KSHV	NC_009333	FW	38512	TCGGCGATACTGAAAGAAAATTAATGTTGGACATACACACGGTCCTCACCGACAGCTGCC	38571	24.3216	24.5037	54.0623				32.3941	33.7872	37.766				-0.124474	-0.139521	0.155793	-0.036067	0.166326	23.5232	25.8847	74.2065				40.4983	37.8448	44.8206				-0.235942	-0.164963	0.218964	-0.060647	0.244737	444.641	426.013	124.296
8550	CUST_953_PI424986027	2867	3488	16935	42657	KSHV	NC_009333	FW	38542	ACATACACACGGTCCTCACCGACAGCTGCCCGCCCAAAGACTCCGGAGTATCAGAAAAGC	38601	4301.29	4978.48	4875.95				4209.2	4847.81	4536.38				0.00939916	0.0115516	0.0313496	0.0174335	0.0120997	5427.58	5836.23	6200.19				6010.88	5642.41	5476				-0.0443315	0.0146675	0.053941	0.00809232	0.0494651	4492.65	5035.69	5308.3
8551	CUST_954_PI424986027	8261	11033	14881	28464	KSHV	NC_009333	FW	38572	CGCCCAAAGACTCCGGAGTATCAGAAAAGCTACTGAGAACATATTTGATGTTCACATCAA	38631	24.1095	24.2255	24.0246				35.2309	33.501	32.6954				-0.164736	-0.140784	-0.13383	-0.14645	0.0162132	23.2102	23.6846	23.3696				44.2661	34.1322	38.2757				-0.280392	-0.158699	-0.214272	-0.217788	0.0609226	561.09	523.598	564.955
8552	CUST_955_PI424986027	5694	7062	18109	29016	KSHV	NC_009333	FW	38602	TACTGAGAACATATTTGATGTTCACATCAATGTGTACCAACATAGAGCTGGGCGAAATGA	38661	24.1333	24.4469	23.2866				36.7473	32.4626	45.167				-0.182609	-0.123159	-0.287715	-0.197828	0.0833274	23.3991	21.2588	23.4587				32.9459	89.4244	36.989				-0.148603	-0.623917	-0.197769	-0.32343	0.261388	395.446	462.877	443.537
8553	CUST_956_PI424986027	9870	14228	27655	38870	KSHV	NC_009333	FW	38632	TGTGTACCAACATAGAGCTGGGCGAAATGATCGCCCGCTTTTCCAAACCGGACAGCCTTA	38691	23.5836	23.971	25.0463				33.4023	32.8311	37.1914				-0.151166	-0.136599	-0.1717	-0.153155	0.0176348	33.2055	23.4854	24.0225				37.8708	36.8783	38.65				-0.0570947	-0.195973	-0.206531	-0.1532	0.0833966	920.633	920.729	727.746
8554	CUST_957_PI424986027	3571	4253	13334	25474	KSHV	NC_009333	FW	38662	TCGCCCGCTTTTCCAAACCGGACAGCCTTAACATCTATAGGGCATTCTCCCCCTGCTTTC	38721	200.579	209.815	189.125				167.07	301.395	161.306				0.0793871	-0.1573	0.0690989	-0.00293793	0.13378	374.893	388.005	335.339				445.93	333.175	265.55				-0.0753596	0.0661644	0.101338	0.0307141	0.0935308	1478.39	1500.88	1686.53
8555	CUST_958_PI424986027	11001	16735	19676	38667	KSHV	NC_009333	FW	38692	ACATCTATAGGGCATTCTCCCCCTGCTTTCTAGGACTAAGGTACGATTTGCATCCAGCCA	38751	6953.45	7195.76	6398.19				6659.77	7008.35	6105.78				0.0187414	0.0114608	0.0203158	0.0168394	0.004724	23202.3	24169.1	21575.6				7267.82	7246.29	7116.18				0.504128	0.523144	0.481717	0.502996	0.0207369	12392.3	12739.9	11371.7
8556	CUST_959_PI424986027	11323	17641	24116	33181	KSHV	NC_009333	FW	38812	CATCGGGATTCGCAGAATTGCTCCACGCGCTGCACCTCGATAGCTTAAATTTAATTCCGG	38871	52.8947	29.109	38.3907				35.2817	32.5938	36.6747				0.175862	-0.0491063	0.0198596	0.0488718	0.115256	67.6863	61.9772	71.5319				43.5526	44.0458	44.6527				0.191487	0.148328	0.204652	0.181489	0.0294634	2241.62	2091.62	2224.76
8557	CUST_960_PI424986027	10358	15192	24837	34105	KSHV	NC_009333	FW	38842	TGCACCTCGATAGCTTAAATTTAATTCCGGCGATTAACTGTTCAAAGATTACAGCCGACA	38901	23.7775	24.2847	24.5169				33.186	32.6204	35.3895				-0.144788	-0.128156	-0.159409	-0.144118	0.015637	30.519	23.9275	23.9208				40.2591	36.6175	37.8758				-0.120294	-0.184792	-0.199585	-0.168224	0.0421626	1486	1372.01	1235.37
8558	CUST_961_PI424986027	6830	8674	11995	40536	KSHV	NC_009333	FW	38872	CGATTAACTGTTCAAAGATTACAGCCGACAAGATAATAGCTACGGTACCCTTGCCTCACG	38931	47.9223	23.994	25.4386				38.7199	34.7385	36.3727				0.0926039	-0.160708	-0.155282	-0.0744623	0.144709	23.3329	23.5162	27.7519				32.7267	33.9201	40.962				-0.146932	-0.159089	-0.169089	-0.15837	0.0110958	1443.12	1483.83	1371.7
8559	CUST_962_PI424986027	1818	2112	17300	43069	KSHV	NC_009333	FW	38902	AGATAATAGCTACGGTACCCTTGCCTCACGTCACGTATATCATCAGTTCCGAAGCACTCT	38961	25.4525	102.608	66.6021				45.7064	90.302	71.5322				-0.254246	0.0554841	-0.0310136	-0.0765918	0.159816	159.81	169.589	147.988				51.1572	142.995	69.1802				0.494698	0.0740761	0.330243	0.299672	0.211971	1959.79	2428.87	2097.59
8560	CUST_963_PI424986027	4664	5610	13314	44560	KSHV	NC_009333	FW	38932	TCACGTATATCATCAGTTCCGAAGCACTCTCGAACGCTGTTGTCTACGAGGTGTCGGAGA	38991	26.167	23.6389	27.1377				37.9333	33.6948	37.4775				-0.161266	-0.153935	-0.140198	-0.1518	0.010695	88.508	23.2093	22.3393				105.909	37.3903	113.633				-0.0779497	-0.207097	-0.706436	-0.330494	0.331917	1798.28	2224.91	1688.27
8561	CUST_964_PI424986027	6439	8129	25423	26928	KSHV	NC_009333	FW	38962	CGAACGCTGTTGTCTACGAGGTGTCGGAGATCTTCCTCAAGAGTGCCATGTTTATATCTG	39021	23.9455	24.552	23.8367				36.2163	32.4341	32.2952				-0.179681	-0.120915	-0.131892	-0.144163	0.0312454	23.6372	24.1888	23.3437				37.2202	36.5091	37.938				-0.197183	-0.178786	-0.210905	-0.195625	0.0161162	2022.36	2594.41	2781.27
8562	CUST_965_PI424986027	14636	40330	41584	43614	KSHV	NC_009333	FW	38992	TCTTCCTCAAGAGTGCCATGTTTATATCTGCTATCAAACCCGATTGCTCCGGCTTTAACT	39051	25.041	25.873	26.5859				37.1222	37.6831	36.4649				-0.170981	-0.1633	-0.137224	-0.157168	0.0176942	40.8545	25.6785	42.2859				42.5075	39.5758	42.4712				-0.0172263	-0.187861	-0.00189947	-0.0689956	0.103225	2239.07	2112.36	1893.29
8563	CUST_966_PI424986027	12144	19956	20754	29963	KSHV	NC_009333	FW	39022	CTATCAAACCCGATTGCTCCGGCTTTAACTTTTCTCAGATTGATAGGCACATTCCCATAG	39081	23.858	24.2488	23.7575				32.0784	32.5031	33.0915				-0.128578	-0.127235	-0.143916	-0.133243	0.00926702	23.3912	23.8983	47.3743				38.6572	35.8424	41.4565				-0.218179	-0.17603	0.0579506	-0.112086	0.148757	3016.2	3054.12	2738.77
8564	CUST_967_PI424986027	13352	24633	29790	35413	KSHV	NC_009333	FW	39052	TTTCTCAGATTGATAGGCACATTCCCATAGTCTACAACATCAGCACACCAAGAAGAGGTT	39111	23.886	23.8073	23.9151				31.9944	33.1231	35.0005				-0.126931	-0.143422	-0.165402	-0.145252	0.0193003	27.5714	23.2542	34.655				66.2439	36.9129	40.0422				-0.380688	-0.200676	-0.0627522	-0.214705	0.159431	2365.63	2376.28	2240.16
8565	CUST_968_PI424986027	7168	9190	16595	28815	KSHV	NC_009333	FW	39082	TCTACAACATCAGCACACCAAGAAGAGGTTGCCCCCTTTGTGACTCTGTAATCATGAGCT	39141	414.707	397.091	402.956				423.043	424.132	395.309				-0.00864295	-0.028611	0.00832082	-0.00964439	0.0184863	498.99	447.163	509.319				636.605	581.327	503.977				-0.105778	-0.113954	0.0045789	-0.0717178	0.0662012	2513.66	2638.04	2552.29
8566	CUST_969_PI424986027	7212	9220	15794	27671	KSHV	NC_009333	FW	39112	GCCCCCTTTGTGACTCTGTAATCATGAGCTACGATGAGAGCGATGGCCTGCAGTCTCTCA	39171	418.168	430.839	419.425				381.447	493.099	391.854				0.0399168	-0.0586189	0.0295299	0.00360926	0.0541409	623.005	665.689	600.45				681.164	973.503	1011.18				-0.0387602	-0.165065	-0.226353	-0.143393	0.0956557	3942.31	3748.86	3744.42
8567	CUST_970_PI424986027	6591	8327	33803	42482	KSHV	NC_009333	FW	39142	ACGATGAGAGCGATGGCCTGCAGTCTCTCATGTATGTCACTAATGAAAGGGTGCAGACCA	39201	24.9254	25.8383	25.3419				36.4778	34.6545	36.5851				-0.165387	-0.127496	-0.159465	-0.150782	0.0203828	36.739	44.2796	45.3398				78.0741	46.0009	45.0252				-0.32738	-0.0165624	0.00302414	-0.113639	0.185364	1537.85	1632.12	1557.64
8568	CUST_971_PI424986027	4072	4909	27432	44645	KSHV	NC_009333	FW	39172	TGTATGTCACTAATGAAAGGGTGCAGACCAACCTCTTTTTAGATAAGTCACCTTTCTTTG	39231	24.7428	23.6977	27.1848				38.2253	32.2937	37.48				-0.188903	-0.134412	-0.139474	-0.154263	0.0301055	23.3569	23.2605	25.3195				47.3283	37.4337	40.3131				-0.306705	-0.206644	-0.201991	-0.238447	0.0591592	2008.16	2612.73	1808.38
8569	CUST_972_PI424986027	5759	7105	30921	37200	KSHV	NC_009333	FW	39202	ACCTCTTTTTAGATAAGTCACCTTTCTTTGATAATAACAACCTACACATTCATTATTTGT	39261	23.9913	23.7749	24.1011				36.6018	33.3161	35.6542				-0.183448	-0.146536	-0.170074	-0.166686	0.018688	23.4221	23.2768	23.3535				36.5359	37.5215	37.8691				-0.193094	-0.207358	-0.209932	-0.203461	0.00907034	1931.33	2235.16	1984.31
8570	CUST_973_PI424986027	2287	2729	15619	18634	KSHV	NC_009333	FW	39232	ATAATAACAACCTACACATTCATTATTTGTGGCTGAGGGACAACGGGACCGTAGTGGAGA	39291	24.71	23.8432	23.9986				38.1527	33.1152	32.7034				-0.188653	-0.142663	-0.134407	-0.155241	0.0292284	84.5851	56.6791	48.3629				40.3494	44.7456	44.4274				0.321456	0.102673	0.0368607	0.153663	0.148992	3764.88	4452.82	4030.26
8571	CUST_974_PI424986027	12424	20910	27167	31198	KSHV	NC_009333	FW	39262	GGCTGAGGGACAACGGGACCGTAGTGGAGATAAGGGGCATGTATAGAAGACGCGCAGCCA	39321	24.8419	23.6305	30.0321				31.8724	32.1611	33.8301				-0.108229	-0.133858	-0.0517174	-0.0979347	0.0420266	232.93	52.0616	94.0931				302.916	157.76	86.5193				-0.114097	-0.481479	0.0364445	-0.186377	0.26642	6427.17	6669.95	5912.49
8572	CUST_975_PI424986027	4346	5243	6592	30094	KSHV	NC_009333	FW	39292	TAAGGGGCATGTATAGAAGACGCGCAGCCAGTGCTTTGTTTCTAATTCTCTCTTTTATTG	39351	60.9797	24.3032	24.7016				41.7923	36.8235	32.8526				0.164089	-0.180462	-0.123846	-0.0467394	0.184764	23.7971	23.4298	24.3426				37.4264	36.1348	37.0568				-0.196655	-0.188158	-0.182501	-0.189104	0.00712414	5964.01	6275.09	6930.54
8573	CUST_976_PI424986027	5066	6128	19608	27960	KSHV	NC_009333	FW	39322	GTGCTTTGTTTCTAATTCTCTCTTTTATTGGGTTCTCGGGGGTTATCTACTTTCTTTACA	39381	60.7588	39.8522	68.9873				60.0505	104.87	47.987				0.00509299	-0.420201	0.157645	-0.0858209	0.299459	57.1013	50.6266	67.7837				563.128	105.831	126.826				-0.993961	-0.320233	-0.272084	-0.528759	0.403595	6729	7599.82	6967.53
8574	CUST_977_PI424986027	14573	37045	38713	38738	KSHV	NC_009333	FW	39352	GGTTCTCGGGGGTTATCTACTTTCTTTACAGACTGTTTTCCATCCTTTATTAGACGGTCA	39411	23.3303	41.931	24.3279				66.4388	38.9924	36.0743				-0.454501	0.0315545	-0.171094	-0.198014	0.244144	97.8289	29.2454	76.2228				309.404	148.25	46.2977				-0.500059	-0.704935	0.216525	-0.32949	0.483831	6945.97	6806.51	6947.63
8575	CUST_978_PI424986027	5665	6875	8525	9895	KSHV	NC_009333	FW	39382	GACTGTTTTCCATCCTTTATTAGACGGTCAATAAAGCGTAGATTTTTAAAAGGTTTCCTG	39441	24.7594	23.7482	23.6197				37.4946	36.058	35.1776				-0.180228	-0.18137	-0.172992	-0.178197	0.0045433	23.9038	68.3741	23.1943				40.7073	40.9299	35.2938				-0.231205	0.222851	-0.182318	-0.0635571	0.249238	3573.25	4238.42	4505.18
8576	CUST_979_PI424986027	4826	5802	10772	43276	KSHV	NC_009333	FW	39412	ATAAAGCGTAGATTTTTAAAAGGTTTCCTGTGCATTCTTTTTGTATGGGCATATACTTGG	39471	24.0021	23.9139	26.4816				37.6022	35.1399	36.8729				-0.194964	-0.167149	-0.143762	-0.168625	0.0256328	23.4989	23.4129	29.3659				34.0234	38.4885	83.0536				-0.16073	-0.215875	-0.451516	-0.27604	0.154447	42.0817	42.1357	271.865
8577	CUST_980_PI424986027	2065	2428	32826	34479	KSHV	NC_009333	FW	39442	TGCATTCTTTTTGTATGGGCATATACTTGGCAAGAAATCCGAGCACCTCAGAAAGTGGAT	39501	24.9945	24.5413	23.8247				38.4077	34.8081	34.6037				-0.186574	-0.151783	-0.162096	-0.166817	0.0178698	24.1143	24.0642	34.3393				35.7689	37.7512	39.8504				-0.171232	-0.195559	-0.0646414	-0.143811	0.0696334	43.8373	59.5273	61.4723
8578	CUST_981_PI424986027	13827	27581	32153	40698	KSHV	NC_009333	FW	39472	CAAGAAATCCGAGCACCTCAGAAAGTGGATTGCCGTCACATATCAGTTCGACCACCCCTG	39531	23.742	24.3309	24.7912				32.4375	34.5841	36.4578				-0.13553	-0.152718	-0.167492	-0.151913	0.015996	37.7915	80.3474	31.6228				39.8766	45.4216	41.4998				-0.0233244	0.24771	-0.118045	0.0354467	0.189828	73.8119	105.278	44.2868
8579	CUST_982_PI424986027	12978	23066	42149	43557	KSHV	NC_009333	FW	39502	TGCCGTCACATATCAGTTCGACCACCCCTGCACCTAGCCATGCGGCGCTTTGACGGTCTT	39561	1702.14	2100.55	2064.76				1870.74	1927.38	1868.85				-0.0410186	0.0373674	0.0432948	0.0132145	0.0470606	2113.04	2745.61	24.5242				2446.07	2244.66	40.3902				-0.0635599	0.0874881	-0.216682	-0.0642511	0.152086	1699.91	2100.09	2121.81
8580	CUST_983_PI424986027	4704	5722	5923	12290	KSHV	NC_009333	FW	39532	CACCTAGCCATGCGGCGCTTTGACGGTCTTTGGGGCTACACATCATAAAGTACTTTTCCA	39591	24.0038	24.3602	23.6064				37.2011	37.4865	34.0569				-0.190276	-0.187195	-0.159175	-0.178882	0.0171362	23.4749	23.7051	23.1716				34.3805	37.5129	36.8717				-0.165708	-0.199339	-0.201737	-0.188928	0.0201444	42.0988	95.6166	133.393
8581	CUST_984_PI424986027	13754	27082	27157	27893	KSHV	NC_009333	FW	39562	TGGGGCTACACATCATAAAGTACTTTTCCATGGCTTCTATAAGCACCTTGGAACAATCTG	39621	23.6309	23.7119	24.468				32.1433	32.2942	33.1239				-0.133611	-0.134158	-0.131542	-0.133104	0.00137963	23.1788	23.2197	24.11				36.9534	36.7669	37.0505				-0.202562	-0.1996	-0.186598	-0.196253	0.00849211	38.5909	49.6632	41.8632
8582	CUST_985_PI424986027	6479	8160	32017	35896	KSHV	NC_009333	FW	39592	TGGCTTCTATAAGCACCTTGGAACAATCTGGGGGTTGGCGAATGGGTTCCCTAAACGGGA	39651	107.456	74.04	64.2616				62.3589	92.9834	40.1082				0.236333	-0.0989391	0.204718	0.114037	0.185119	220.319	142.628	119.563				184.911	48.7144	195.188				0.0760893	0.466548	-0.212856	0.109927	0.340964	183.43	131.526	180.385
8583	CUST_986_PI424986027	12301	20544	25689	41794	KSHV	NC_009333	FW	39622	GGGGTTGGCGAATGGGTTCCCTAAACGGGAAATCCTCTATGGTATTCAGGCAGAAGACCG	39681	24.0009	23.893	25.1138				31.889	40.371	36.7178				-0.123413	-0.2278	-0.164964	-0.172059	0.0525541	46.7544	78.2189	48.3462				144.282	117.686	44.6233				-0.48939	-0.177415	0.0348004	-0.210668	0.263672	160.559	120.066	79.5354
8584	CUST_987_PI424986027	4182	4976	16833	18310	KSHV	NC_009333	FW	39652	AATCCTCTATGGTATTCAGGCAGAAGACCGCGTCCTCCACCCGACGTTTGAGTCTTTCTA	39711	225.243	197.573	202.215				96.751	179.834	210.709				0.366995	0.0408546	-0.0178682	0.129994	0.207339	281.346	241.984	232.11				319.559	384.114	60.0211				-0.0553101	-0.200673	0.58739	0.110469	0.419372	321.296	295.257	294.532
8585	CUST_988_PI424986027	14592	37620	37643	41835	KSHV	NC_009333	FW	39682	CGTCCTCCACCCGACGTTTGAGTCTTTCTAGCAGAGCGCCGAAGAACTCCCGCTCGTGTG	39741	398.77	544.384	405.525				492.059	480.257	388.325				-0.0912943	0.0544316	0.0188222	-0.00601351	0.0759712	675.919	661.813	497.353				637.081	891.359	418.293				0.0256999	-0.129317	0.0751836	-0.00947795	0.106692	681.042	696.524	923.868
8586	CUST_989_PI424986027	6135	7552	16474	25738	KSHV	NC_009333	FW	39742	TTTTCGCAGGGGCAAGTTCTGCGCCGTACAGCGATGAGAAACACGACACGATGTTTTCCA	39801	24.5468	24.0042	23.8542				37.1298	32.9718	32.1044				-0.179727	-0.137855	-0.128999	-0.14886	0.0270955	39.1756	23.463	29.4067				43.564	39.5963	39.5988				-0.0461122	-0.227272	-0.129236	-0.134207	0.0906821	63.7972	92.0985	77.9952
8587	CUST_990_PI424986027	12079	19773	33013	44614	KSHV	NC_009333	FW	39772	GCGATGAGAAACACGACACGATGTTTTCCAGCCCCATGCTGCGCAGCAACACGTGCTTCA	39831	28.9702	24.5488	26.3418				37.2319	35.4527	36.0786				-0.108963	-0.15962	-0.136605	-0.135063	0.0253633	33.8601	37.9295	100.05				39.682	40.4934	106.956				-0.0689053	-0.0284068	-0.0289897	-0.0421006	0.0232154	83.4257	78.6934	89.3218
8588	CUST_991_PI424986027	12408	20883	26131	35159	KSHV	NC_009333	FW	39802	GCCCCATGCTGCGCAGCAACACGTGCTTCAGGAACAGGTGTTGTAGCCGGTTCAGTTTTA	39861	30.792	22.9449	23.8792				32.7885	47.3822	34.878				-0.0272834	-0.314929	-0.164531	-0.168915	0.143873	27.6432	23.3217	58.3617				38.8138	36.7032	63.3475				-0.147397	-0.196944	-0.035601	-0.126647	0.0826486	73.3591	77.345	102.63
8589	CUST_992_PI424986027	10016	14561	16243	45185	KSHV	NC_009333	FW	39832	GGAACAGGTGTTGTAGCCGGTTCAGTTTTAGCTTGGGTAGAAAAGTTATCGAGTTGTTAG	39891	23.689	24.2243	26.836				33.5151	33.1843	36.6533				-0.150693	-0.136681	-0.135396	-0.140923	0.00848529	49.5224	23.403	54.8866				39.9444	38.9932	69.9913				0.0933459	-0.221718	-0.105578	-0.0779831	0.159334	114.627	65.4588	96.4467
8590	CUST_993_PI424986027	2003	2478	13489	27075	KSHV	NC_009333	FW	39862	GCTTGGGTAGAAAAGTTATCGAGTTGTTAGCACGCTCCATGATGGTAACGGTGTTGAAGT	39921	27.2404	23.7325	23.678				38.7423	33.7636	32.219				-0.152971	-0.153106	-0.133767	-0.146615	0.0111265	55.6804	59.9928	33.8032				38.3291	44.2683	39.1883				0.162174	0.132006	-0.0641976	0.0766609	0.122916	52.2066	121.699	110.555
8591	CUST_994_PI424986027	2553	2967	3562	18395	KSHV	NC_009333	FW	39892	CACGCTCCATGATGGTAACGGTGTTGAAGTCACAGACCGGGCTTTCTCCGAGTCTCGGCC	39951	25.6907	29.9737	23.873				39.1444	39.6508	32.2646				-0.182894	-0.121511	-0.130819	-0.145075	0.0330814	51.4896	29.7765	82.9791				45.3436	41.9226	44.1034				0.0552027	-0.148576	0.274496	0.0603745	0.211583	115.743	125.459	164.904
8592	CUST_995_PI424986027	4571	5549	20397	32329	KSHV	NC_009333	FW	39922	CACAGACCGGGCTTTCTCCGAGTCTCGGCCGCCTGAGTCCAATCATGTAGAACATAGACG	39981	109.953	102.721	86.807				85.0462	128.472	55.7118				0.11155	-0.0971487	0.192608	0.0690031	0.14949	271.003	206.441	208.556				114.178	136.637	93.595				0.375392	0.179229	0.347969	0.300864	0.106227	231.3	190.256	179.746
8593	CUST_996_PI424986027	12024	19680	23021	36292	KSHV	NC_009333	FW	39952	GCCTGAGTCCAATCATGTAGAACATAGACGCGGCCTCGTTGTCTGTGTTAAGTGACACGA	40011	67.5533	35.4463	24.5447				35.7947	33.4644	35.0434				0.275828	0.0249874	-0.154649	0.048722	0.216218	63.4153	23.4381	97.1037				43.1042	38.8461	48.766				0.167675	-0.219424	0.299118	0.0824562	0.26957	92.0591	94.224	77.4104
8594	CUST_997_PI424986027	7650	9986	20052	30631	KSHV	NC_009333	FW	39982	CGGCCTCGTTGTCTGTGTTAAGTGACACGATATCCCGTTCGCAAACCTGTGCGATGTTGT	40041	23.2836	26.86	24.0461				40.8253	32.6154	33.7602				-0.24388	-0.0843174	-0.14736	-0.158519	0.0803644	68.2942	54.7615	25.4816				42.564	46.2073	37.6868				0.205341	0.0737643	-0.169963	0.0363809	0.190424	133.335	138.93	99.8944
8595	CUST_998_PI424986027	8491	11494	31783	32752	KSHV	NC_009333	FW	40012	TATCCCGTTCGCAAACCTGTGCGATGTTGTGTTTCAGTATAGATCTGGTCTGACCGGCAC	40071	23.7677	24.2044	24.2426				34.9016	33.6259	34.7154				-0.166859	-0.14278	-0.155942	-0.155194	0.0120565	23.3991	25.0904	41.5391				34.4878	38.7954	57.0323				-0.168466	-0.189273	-0.137663	-0.165134	0.0259656	41.0538	94.8013	90.9359
8596	CUST_999_PI424986027	2810	3287	23847	43344	KSHV	NC_009333	FW	40042	GTTTCAGTATAGATCTGGTCTGACCGGCACGGGGTGTTATGGGGTGACGCGGTAAAGGCG	40101	71.9154	83.1629	38.7564				55.0174	36.414	37.8272				0.116322	0.358661	0.0105395	0.161841	0.178469	149.342	121.379	161.811				179.665	47.3727	177.719				-0.0802814	0.408615	-0.0407242	0.0958698	0.271567	152.253	163.233	191.986
8597	CUST_1000_PI424986027	9136	12594	19745	34766	KSHV	NC_009333	FW	40070	ACGGGGTGTTATGGGGTGACGCGGTAAAGGCGACTCTGGGTCAAACACCTTTATGCGGTT	40129	62.4738	27.9961	71.2635				137.176	33.0031	124.244				-0.34158	-0.0714571	-0.241407	-0.218148	0.136555	153.421	116.119	217.482				260.71	241.928	460.435				-0.230273	-0.318781	-0.325744	-0.2916	0.0532242	102.971	139.578	182.708
8598	CUST_1001_PI424986027	12875	22521	24443	34690	KSHV	NC_009333	FW	40072	GGGGTGTTATGGGGTGACGCGGTAAAGGCGACTCTGGGTCAAACACCTTTATGCGGTTGG	40131	30.5192	30.9032	40.5346				32.813	32.7597	37.1305				-0.0314728	-0.0253366	0.038095	-0.0062381	0.038516	166.037	99.461	104.444				53.3142	85.1748	201.275				0.493361	0.0673415	-0.284906	0.0919322	0.389716	169.691	132.47	111.437
8599	CUST_1002_PI424986027	1217	1425	11435	29171	KSHV	NC_009333	FW	40102	ACTCTGGGTCAAACACCTTTATGCGGTTGGCGGCCTCGTCGATGACGACACGCTTGTTCG	40161	89.3411	98.6171	77.3509				112.907	80.8882	114.299				-0.101669	0.086067	-0.169576	-0.0617259	0.132419	189.343	211.841	126.43				50.2101	120.45	47.9079				0.576457	0.245202	0.421442	0.414367	0.165741	236.407	274.028	224.035
8600	CUST_1003_PI424986027	3686	4325	11213	40453	KSHV	NC_009333	FW	40162	CGGCGTGTATGGGGACGCGACGGCATCCCGCTGGCAGATCTATAATCTTAAAGTTGGTAT	40221	25.2457	23.4372	164.206				38.69	57.3155	74.1374				-0.185411	-0.388366	0.345351	-0.0761421	0.378866	36.9963	63.8143	246.955				86.8179	48.8048	142.924				-0.370452	0.116455	0.237514	-0.00549424	0.321806	65.4533	76.9616	183.18
8601	CUST_1004_PI424986027	12625	21714	36653	38877	KSHV	NC_009333	FW	40192	CTGGCAGATCTATAATCTTAAAGTTGGTATAAGACTGGTCGCTCGTTATGGCCAGCCGGC	40251	23.6727	24.8161	24.8774				31.7725	36.3692	37.0131				-0.127804	-0.166	-0.172551	-0.155452	0.0241669	62.8384	39.2909	33.775				42.7959	41.4899	40.8545				0.166823	-0.0236503	-0.0826451	0.020176	0.130381	40.7915	42.9487	54.1411
8602	CUST_1005_PI424986027	1629	1921	19138	42715	KSHV	NC_009333	FW	40222	AAGACTGGTCGCTCGTTATGGCCAGCCGGCACTCCGGTAGTATCTGCGTGTCCTCGAATT	40281	33.448	24.1984	25.6587				39.9149	32.6778	38.37				-0.0767654	-0.130468	-0.174756	-0.12733	0.0490708	78.4905	38.1668	67.1093				107.765	38.4078	50.9319				-0.137661	-0.00273357	0.119793	-0.00686734	0.128777	86.0235	116.448	74.288
8603	CUST_1006_PI424986027	6332	7965	37061	44954	KSHV	NC_009333	FW	40252	ACTCCGGTAGTATCTGCGTGTCCTCGAATTCGTGGCCGCGTACGACTGGCTTGGAGTGCA	40311	24.1116	26.7335	26.5183				36.5374	34.3728	35.9682				-0.180512	-0.109159	-0.132373	-0.140681	0.0363951	23.5403	24.5213	57.3944				38.0484	37.5261	845.174				-0.208525	-0.18479	-1.16808	-0.520464	0.560975	42.5788	44.2236	83.4899
8604	CUST_1007_PI424986027	14381	32769	38155	44086	KSHV	NC_009333	FW	40312	GGTAAACGCCAAGAGATGCGGTCTCTTCGCCTACGCACAAGTGGCTTCTTAACGCGTAGG	40371	35.4784	24.4354	26.1095				35.7171	35.8071	36.7169				-0.00291228	-0.165949	-0.148068	-0.105643	0.0894155	23.2111	36.7303	49.2024				37.1175	41.7998	46.1899				-0.203883	-0.0561506	0.0274396	-0.0775314	0.117134	94.1487	97.967	41.6734
8605	CUST_1008_PI424986027	13879	27899	28964	42084	KSHV	NC_009333	FW	40342	CTACGCACAAGTGGCTTCTTAACGCGTAGGGGTGCGGTGAGAGCATGATCCGTAGCAACG	40401	24.2979	23.7234	26.019				33.2065	32.6967	36.6446				-0.135654	-0.139327	-0.14872	-0.141234	0.00673848	26.6635	32.7265	24.9979				53.5532	39.664	38.8274				-0.302868	-0.083497	-0.191235	-0.192533	0.109691	47.9467	61.6579	156.939
8606	CUST_1009_PI424986027	14349	32186	35824	42043	KSHV	NC_009333	FW	40372	GGTGCGGTGAGAGCATGATCCGTAGCAACGATAGTTCCGGGTGCCTAGCCGCGTAGAGTG	40431	23.6998	24.1995	25.2903				33.6946	35.5622	36.9033				-0.152816	-0.167181	-0.164111	-0.16137	0.00756456	60.3293	120.29	46.2741				57.1736	50.7935	53.4769				0.0233325	0.374422	-0.0628278	0.111642	0.231616	127.965	81.3136	76.5099
8607	CUST_1010_PI424986027	13039	23286	25808	28947	KSHV	NC_009333	FW	40402	ATAGTTCCGGGTGCCTAGCCGCGTAGAGTGGCAGGGTAGACGAGTCCGGAGTCCCAAACT	40461	24.532	23.6287	23.6806				31.9585	31.9042	32.676				-0.114853	-0.130407	-0.139836	-0.128365	0.0126158	71.2028	79.0065	37.5297				47.8662	44.9016	44.3489				0.172469	0.245401	-0.0725077	0.115121	0.166532	113.022	81.125	62.0869
8608	CUST_1011_PI424986027	1393	1694	14128	28003	KSHV	NC_009333	FW	40432	GCAGGGTAGACGAGTCCGGAGTCCCAAACTTTTCGAACAACAGTGGCATCGGGACTTCAG	40491	26.214	31.5709	23.7953				39.3491	43.2283	32.6264				-0.176401	-0.13648	-0.137077	-0.149986	0.0228781	123.909	74.5379	51.1868				373.149	78.2174	123.849				-0.478779	-0.0209263	-0.383736	-0.294481	0.241624	46.4784	100.228	41.2476
8609	CUST_1012_PI424986027	8277	11050	14185	19316	KSHV	NC_009333	FW	40462	TTTCGAACAACAGTGGCATCGGGACTTCAGGATTAGAGACTCCCACCATGGCCGCCACCG	40521	33.5008	49.1078	70.1131				36.1037	45.9471	36.6748				-0.0324968	0.0288926	0.281431	0.0926089	0.166381	301.881	139.573	139.925				247.066	53.0493	97.2898				0.0870227	0.420122	0.157827	0.221657	0.175483	124.7	182.289	104.532
8610	CUST_1013_PI424986027	77	49	27564	31583	KSHV	NC_009333	FW	40488	TCAGGATTAGAGACTCCCACCATGGCCGCCACCGCCGGAGAGGTCAAGACGTGAAACACG	40547	61705.9	70104.2	71903.3				78472.9	66927.4	70512.5				-0.104393	0.0201406	0.00848259	-0.0252566	0.0687816	85797.1	88812.6	92822.8				102098	92810.8	88452.9				-0.0755426	-0.0191239	0.0209427	-0.0245746	0.048473	78423.2	81449.6	84088
8611	CUST_1014_PI424986027	13080	23350	25612	39308	KSHV	NC_009333	FW	40582	CTAGACTAGCCTTCACGTCCGGAACTCGTAACATAGCTTAGACCAGCGGACGGACGCAAC	40641	23.6961	24.0018	24.831				31.745	32.4952	36.9292				-0.127	-0.131576	-0.172376	-0.14365	0.0249819	23.2782	21.9026	23.7017				37.6311	66.0157	38.5727				-0.208597	-0.479152	-0.211501	-0.29975	0.155374	52.6897	96.2757	43.3486
8612	CUST_1015_PI424986027	236	234	23544	32876	KSHV	NC_009333	FW	40702	GCAGGCCTAGTTTGCGAATGGCGTGACGGACAATTTGTGGCTTTAGAGCGGCGAACCGAT	40761	26.358	24.6964	23.8004				39.5385	31.868	33.993				-0.176108	-0.110721	-0.154806	-0.147212	0.0333486	130.462	77.8328	78.9901				101.128	115.34	45.4241				0.11061	-0.170816	0.240286	0.0600266	0.210167	79.556	101.826	63.4594
8613	CUST_1016_PI424986027	8496	11413	21619	39358	KSHV	NC_009333	FW	40732	CAATTTGTGGCTTTAGAGCGGCGAACCGATGACCCGTGGTGGCGACGAACGAAATGAAGT	40791	139.85	127.98	159.914				139.411	106.959	156.703				0.0013648	0.0779243	0.00880863	0.0293659	0.0422172	185.541	155.883	189.615				46.821	173.93	208.302				0.598	-0.047576	-0.0408194	0.169868	0.370789	193.932	150.861	394.387
8614	CUST_1017_PI424986027	10548	15663	39156	39903	KSHV	NC_009333	FW	40762	GACCCGTGGTGGCGACGAACGAAATGAAGTTTGCATTGCGGCCCAACTCGTCTAGCCTGG	40821	1026.17	921.157	939.081				1044.77	811.584	892.985				-0.00779969	0.0549999	0.0218588	0.0230197	0.0314159	1142.03	1098.56	1131.69				1176.66	952.302	901.976				-0.012975	0.062049	0.0985337	0.0492026	0.0568535	645.759	665.326	651.933
8615	CUST_1018_PI424986027	9632	13616	23269	38240	KSHV	NC_009333	FW	40792	TTGCATTGCGGCCCAACTCGTCTAGCCTGGTCTTCTTGTTTCGGGCATAGATTTTCGGGA	40851	59.9645	68.2121	95.4282				37.8234	54.7811	41.4676				0.200133	0.0952309	0.361968	0.219111	0.134377	114.254	97.7153	82.0063				45.1412	81.9603	47.2114				0.403298	0.0763593	0.239801	0.239819	0.163469	153.348	227.868	241.548
8616	CUST_1019_PI424986027	2797	3363	30067	44906	KSHV	NC_009333	FW	40822	TCTTCTTGTTTCGGGCATAGATTTTCGGGATTAGGTTACACTTTTTATATCCCAGTACTG	40881	24.7147	23.7003	27.2825				38.1464	32.9974	37.5503				-0.188499	-0.143727	-0.138729	-0.156985	0.0274061	23.9188	23.2384	25.23				35.9154	37.3263	40.7488				-0.176542	-0.205809	-0.208198	-0.19685	0.0176272	43.437	42.0345	45.4489
8617	CUST_1020_PI424986027	418	529	6406	15187	KSHV	NC_009333	FW	40852	TTAGGTTACACTTTTTATATCCCAGTACTGCGCACTCGTGTTTGCTTTTAGTGTGACTGA	40911	39.5111	23.9075	23.6656				75.8132	36.8372	33.0403				-0.283026	-0.187752	-0.144927	-0.205235	0.0706898	60.5547	23.3936	53.4031				119.371	34.7047	43.2054				-0.294751	-0.171292	0.0920286	-0.124672	0.19756	60.5068	41.9293	64.291
8618	CUST_1021_PI424986027	12590	21574	29861	35196	KSHV	NC_009333	FW	40882	CGCACTCGTGTTTGCTTTTAGTGTGACTGATTATCTTCTTTGAGAAGTCAAACAGGCCCC	40941	23.961	24.1399	24.8226				31.9896	33.6459	34.7076				-0.125504	-0.144197	-0.145576	-0.138426	0.0112118	23.4346	23.6295	24.4119				38.8946	37.1885	37.8029				-0.220032	-0.196954	-0.189925	-0.202304	0.0157505	41.9603	61.5662	43.4222
8619	CUST_1022_PI424986027	13478	25293	26367	28222	KSHV	NC_009333	FW	40912	TTATCTTCTTTGAGAAGTCAAACAGGCCCCGGGCGGCGGCTCGCCTAATGCAAGCCACGT	40971	636.006	698.113	670.925				675.008	629.343	635.862				-0.0258475	0.0450384	0.023311	0.0141673	0.0363168	612.023	501.165	594.134				787.829	845.088	805.746				-0.109665	-0.226921	-0.132314	-0.1563	0.0621995	496.517	522.539	552.473
8620	CUST_1023_PI424986027	2450	2994	29827	34022	KSHV	NC_009333	FW	40942	GGGCGGCGGCTCGCCTAATGCAAGCCACGTCAAGCCTGAGAAACGAACAGCATTCCACCA	41001	223.002	270.71	254.267				231.377	273.69	162.278				-0.0160103	-0.00475368	0.195029	0.0580885	0.118728	343.247	298.611	345.616				390.206	294.007	319.963				-0.0556871	0.00674755	0.0334936	-0.00514867	0.045765	213.185	242.763	234.128
8621	CUST_1024_PI424986027	11145	17069	27874	42741	KSHV	NC_009333	FW	40972	CAAGCCTGAGAAACGAACAGCATTCCACCAGACACTCCAGGAACCTTTTGTGTAGCGTCT	41031	23.9798	48.7066	25.4725				32.7814	35.2185	36.5002				-0.135783	0.140817	-0.156223	-0.0503962	0.16591	64.2771	59.3589	66.0508				157.426	45.6384	111.513				-0.389019	0.114156	-0.227448	-0.167437	0.256899	36.0549	54.1989	84.3734
8622	CUST_1025_PI424986027	367	403	31679	38802	KSHV	NC_009333	FW	41002	GACACTCCAGGAACCTTTTGTGTAGCGTCTGTATTTGGGAACGGTTTCTGTGCTCAAGTA	41061	26.241	23.6907	24.6179				39.4809	33.51	36.6037				-0.177407	-0.150597	-0.172274	-0.16676	0.0142306	79.3156	47.6387	23.57				92.6547	41.8109	38.3574				-0.067509	0.0566702	-0.211489	-0.0741094	0.134202	45.7342	49.0273	43.2317
8623	CUST_1026_PI424986027	3909	4713	9840	23133	KSHV	NC_009333	FW	41032	GTATTTGGGAACGGTTTCTGTGCTCAAGTAGGGAGAATATTCTATTTTTGTTTCCGTCGA	41091	24.2248	41.7304	24.3613				37.4708	38.0575	32.4468				-0.189432	0.0400125	-0.124472	-0.091297	0.118265	40.7573	23.527	24.0111				38.4438	39.0584	36.2498				0.0253793	-0.220148	-0.178894	-0.124554	0.131474	42.5837	42.5327	47.1222
8624	CUST_1027_PI424986027	10208	14932	16587	20949	KSHV	NC_009333	FW	41062	GGGAGAATATTCTATTTTTGTTTCCGTCGATGCGCGCGTGCTGGTCCGTGAGAATGGGCG	41121	32.6638	45.2826	58.432				34.42	35.6754	35.2349				-0.0227432	0.103563	0.219678	0.100166	0.121246	114.528	123.688	82.439				149.269	168.762	75.9111				-0.115059	-0.13495	0.0358277	-0.0713937	0.0933875	145.056	131.579	132.964
8625	CUST_1028_PI424986027	3994	4858	27672	28458	KSHV	NC_009333	FW	41122	CCAGCTCGTGGCGAATCTGTTCCACAAGAGGCTGCCCGTACACTTTAGAAATCGTGGCTG	41181	48.337	40.6088	47.4715				40.7416	75.814	35.3034				0.074241	-0.271129	0.128617	-0.022757	0.216808	80.5937	60.8166	51.4159				40.547	106.045	42.9183				0.298343	-0.24147	0.078455	0.0451093	0.271447	112.06	117.357	101.547
8626	CUST_1029_PI424986027	6184	7760	17565	38901	KSHV	NC_009333	FW	41152	GCTGCCCGTACACTTTAGAAATCGTGGCTGTCGCGGCCTTAAACCAGGACACGTTTAGCC	41211	58.877	23.6271	24.7179				40.2337	32.2776	36.2647				0.165356	-0.135491	-0.166472	-0.045536	0.183293	85.1403	304.151	74.3738				108.22	758.121	51.4564				-0.104173	-0.39665	0.159981	-0.113614	0.278436	115.987	110.184	37.3168
8627	CUST_1030_PI424986027	6036	7568	18525	27212	KSHV	NC_009333	FW	41182	TCGCGGCCTTAAACCAGGACACGTTTAGCCCATCCTTGCTGGAGACCACAGATGGAAAGT	41241	81.6917	60.5868	24.4836				98.8274	90.1245	32.9296				-0.0826998	-0.172465	-0.128711	-0.127959	0.0448875	126.554	138.81	82.7581				141.551	53.5215	44.7591				-0.0486383	0.413893	0.266929	0.210728	0.236332	108.828	124.87	148.304
8628	CUST_1031_PI424986027	12015	19574	22727	23829	KSHV	NC_009333	FW	41212	CATCCTTGCTGGAGACCACAGATGGAAAGTTTGTGGTCCAAAATACGTTTTTTCGCCCCA	41271	23.9154	23.8132	23.9203				32.4434	32.0032	32.2037				-0.132448	-0.128375	-0.129139	-0.129988	0.00216516	23.5609	23.392	23.503				35.9329	36.4363	36.5178				-0.183301	-0.192468	-0.191381	-0.18905	0.0050087	51.1099	40.8123	40.9126
8629	CUST_1032_PI424986027	1503	1846	31689	31921	KSHV	NC_009333	FW	41242	TTGTGGTCCAAAATACGTTTTTTCGCCCCATTCTCACCATGTACTGGTTTTCCAGTCCGT	41301	71.759	44.002	43.5443				43.7964	47.3201	36.1377				0.214438	-0.0315741	0.0809705	0.0879447	0.123154	61.0617	86.315	68.8671				80.972	46.1654	43.9918				-0.122566	0.27177	0.19464	0.114615	0.208993	90.1995	112.321	107.895
8630	CUST_1033_PI424986027	7967	10524	37986	38769	KSHV	NC_009333	FW	41272	TTCTCACCATGTACTGGTTTTCCAGTCCGTGCAGGTCCAACGTGGAGTTCCAATTTGCTA	41331	24.3148	40.7529	44.1357				35.5416	37.8879	38.5648				-0.164866	0.0316579	0.0585988	-0.0248698	0.121986	62.4908	23.5048	36.406				46.4783	38.8289	40.9373				0.128566	-0.217998	-0.0509462	-0.0467929	0.173319	59.0036	59.8447	156.33
8631	CUST_1034_PI424986027	9719	13802	17441	28445	KSHV	NC_009333	FW	41302	GCAGGTCCAACGTGGAGTTCCAATTTGCTATCGATACAGGAAATATGTGCCTGATTGGCA	41361	23.5941	24.0326	23.6366				33.5988	32.9852	32.4733				-0.15352	-0.137518	-0.137941	-0.142993	0.00911899	23.2216	23.6882	35.801				35.5177	35.3279	79.0074				-0.184552	-0.173587	-0.343772	-0.23397	0.0952492	57.9278	67.8001	41.6113
8632	CUST_1035_PI424986027	13320	24478	36291	38180	KSHV	NC_009333	FW	41332	TCGATACAGGAAATATGTGCCTGATTGGCAGAAAGCATTTCAGCGTACCCATTGCGAAGA	41391	24.6419	24.4898	25.0875				31.9364	35.0844	36.7498				-0.112612	-0.156129	-0.165798	-0.144846	0.0283311	23.3881	38.0013	24.3227				40.2009	41.9393	38.5145				-0.23524	-0.042823	-0.199613	-0.159225	0.102369	42.9444	43.4849	43.4172
8633	CUST_1036_PI424986027	477	559	19378	38717	KSHV	NC_009333	FW	41362	GAAAGCATTTCAGCGTACCCATTGCGAAGAGAAAGTGCAGCATGTCCCCACTGATGTTGA	41421	61.7762	47.3758	52.4232				53.6546	57.9586	39.7795				0.0612146	-0.0875614	0.119864	0.0311724	0.106926	109.692	106.445	65.6725				128.013	180.433	94.5447				-0.0670787	-0.229191	-0.158253	-0.151508	0.0812664	93.1391	86.3588	86.2416
8634	CUST_1037_PI424986027	1284	1552	5790	7407	KSHV	NC_009333	FW	41392	GAAAGTGCAGCATGTCCCCACTGATGTTGATGTTTATTGCGGTGCCTTGACACATGTTGT	41451	48.8849	64.2136	87.7129				93.1334	104.803	42.2497				-0.279931	-0.212748	0.317239	-0.05848	0.327112	78.1641	87.3444	88.0685				159.758	295.463	41.9493				-0.310455	-0.529269	0.322096	-0.172543	0.44212	120.481	95.065	143.328
8635	CUST_1038_PI424986027	10849	16454	40589	43901	KSHV	NC_009333	FW	41512	AATTGTTGGTCAATCTGGGGATGTTTAAAATAGTCTTTTGCAGGGTGTTAGGAACGTGGC	41571	32.283	25.0012	26.3832				33.7236	36.9939	37.3391				-0.0189606	-0.17017	-0.150836	-0.113322	0.0822895	50.4109	25.4026	44.3542				41.9354	39.4345	62.3364				0.0799431	-0.190999	-0.147807	-0.0862874	0.145571	40.9972	75.0878	41.3195
8636	CUST_1039_PI424986027	12614	21701	34343	41019	KSHV	NC_009333	FW	41542	TAGTCTTTTGCAGGGTGTTAGGAACGTGGCAGCTTATCTTAGTGTTAATCACCATGTTGG	41601	23.9241	29.1486	25.0276				32.2151	34.5227	36.9086				-0.129224	-0.0734879	-0.168708	-0.123807	0.0478409	23.5423	68.881	23.8123				36.2604	44.1678	39.2066				-0.187583	0.192994	-0.216559	-0.0703824	0.22855	40.8158	43.5499	44.0494
8637	CUST_1040_PI424986027	9750	13924	19748	21681	KSHV	NC_009333	FW	41572	AGCTTATCTTAGTGTTAATCACCATGTTGGTGTTGAATATGGTGATCTTGAAGTTTTCCA	41631	23.7958	23.8257	24.5223				37.7616	32.2806	32.1505				-0.200551	-0.131896	-0.117628	-0.150025	0.0443346	23.4846	23.4526	24.0894				39.8002	36.0522	35.6441				-0.229103	-0.186741	-0.170162	-0.195335	0.0303957	42.285	60.3903	41.7116
8638	CUST_1041_PI424986027	13411	24863	29442	43799	KSHV	NC_009333	FW	41602	TGTTGAATATGGTGATCTTGAAGTTTTCCAAACTGACGTGTTTTGTGGGTTCCAGCATGT	41661	23.6765	23.9796	26.7096				31.8642	33.3046	37.7754				-0.128984	-0.142661	-0.150542	-0.140729	0.0109078	27.9318	23.4452	24.944				37.8781	37.0198	40.1869				-0.13229	-0.198381	-0.207118	-0.179263	0.0409135	41.0193	41.423	44.9632
8639	CUST_1042_PI424986027	7097	9052	11041	14240	KSHV	NC_009333	FW	41692	CGTCCGTGGCCGCGTATCGTTGGAAGCACGCCTGCAAATTTCCTTTCATGGCTGCTCGCC	41751	379.934	327.139	352.892				302.369	286.804	375.183				0.0991708	0.0571469	-0.0266022	0.0432385	0.0640296	441.442	358.144	360.425				451.01	330.808	454.7				-0.00931291	0.034482	-0.100911	-0.0252473	0.0690887	192.517	104.009	152.111
8640	CUST_1043_PI424986027	4956	5971	8884	9505	KSHV	NC_009333	FW	41722	CCTGCAAATTTCCTTTCATGGCTGCTCGCCGGTCTTTCGGCGCGTACCGGATTCTTGAAA	41781	117.908	103.734	99.1713				88.3281	110.816	103.594				0.125444	-0.0286798	-0.0189503	0.0259378	0.0863117	318.827	298.32	257.082				119.578	205.43	156.808				0.425904	0.162018	0.214703	0.267542	0.139653	320.577	258.703	295.911
8641	CUST_1044_PI424986027	10950	16753	23132	43002	KSHV	NC_009333	FW	41776	TTGAAAGCGTCGCCGCCAGGAGACGCGGTGTCTCGTGGGTGCCTAAAAAGTTTGCGCAGG	41835	23.3572	24.3922	58.0038				49.0676	32.4226	39.6861				-0.322375	-0.123598	0.164818	-0.0937182	0.244967	73.1869	68.8821	100.954				99.1918	45.1806	51.7923				-0.132042	0.183155	0.28986	0.113657	0.219369	51.1023	46.1596	57.7666
8642	CUST_1045_PI424986027	10673	16079	24853	32637	KSHV	NC_009333	FW	41842	GTCCGCTGCACGAGTGGCCGATGCAGTCTGCCACTGCCATACACATGACGAGTCTGTAGA	41901	24.0306	38.4091	24.2065				33.3392	34.0026	37.302				-0.142191	0.0529223	-0.1878	-0.0923563	0.127865	32.0515	32.4782	27.2617				36.8113	38.6915	39.628				-0.060133	-0.0760244	-0.162449	-0.0995354	0.055061	64.3101	84.5935	97.3943
8643	CUST_1046_PI424986027	5390	6516	13770	18288	KSHV	NC_009333	FW	41872	CCACTGCCATACACATGACGAGTCTGTAGATGGCCGGTGTGCCCGGATACACTAGATAGT	41931	24.1946	24.864	24.1605				37.088	33.694	32.8214				-0.185515	-0.131982	-0.133051	-0.150183	0.0306033	23.5813	133.906	33.6678				37.2108	117.128	37.4706				-0.198101	0.0581383	-0.0464757	-0.0621461	0.128836	42.686	43.8308	41.0843
8644	CUST_1047_PI424986027	22	106	15646	41203	KSHV	NC_009333	FW	41902	TGGCCGGTGTGCCCGGATACACTAGATAGTAGGTACAATCTGGGGTACTGACGACCACCC	41961	42.2677	24.2779	24.9102				40.6713	33.2248	36.5958				0.0167205	-0.136252	-0.167055	-0.0955289	0.0984233	129.13	98.5562	57.5226				123.31	42.762	45.5891				0.0200278	0.362626	0.100977	0.16121	0.179065	54.3373	53.4935	44.375
8645	CUST_1048_PI424986027	6678	8390	15475	38515	KSHV	NC_009333	FW	41932	AGGTACAATCTGGGGTACTGACGACCACCCTGTATGGCTTTGGTCCGGGGTCCTTGCGTT	41991	87.905	66.1534	143.165				114.844	81.0144	132.604				-0.116097	-0.0880101	0.0332777	-0.056943	0.0793854	208.898	199.171	255.926				204.516	275.699	245.046				0.00920722	-0.141209	0.0188675	-0.0377113	0.0897613	149.812	124.27	264.654
8646	CUST_1049_PI424986027	8517	11516	21861	44857	KSHV	NC_009333	FW	41962	TGTATGGCTTTGGTCCGGGGTCCTTGCGTTGGATTTTTACGTGCAGACGGGACACGAGCT	42021	181.501	172.296	161.814				122.71	124.694	148.561				0.170001	0.140432	0.037111	0.115848	0.0697726	269.424	199.429	305.812				305.017	159.089	432.698				-0.053888	0.0981473	-0.150731	-0.0354907	0.125455	237.942	184.185	193.29
8647	CUST_1050_PI424986027	6792	8558	33233	36040	KSHV	NC_009333	FW	41992	GGATTTTTACGTGCAGACGGGACACGAGCTGGTTTAGAGCCAGCTGAAAGCCCACCAGAT	42051	23.9807	24.4741	24.7478				36.125	33.9731	34.7643				-0.177947	-0.142429	-0.147596	-0.15599	0.0191894	43.2818	52.5305	85.3581				41.6912	44.0007	47.6391				0.0162612	0.0769524	0.253281	0.115498	0.123122	42.2931	70.7943	43.5634
8648	CUST_1051_PI424986027	6832	8675	38724	41493	KSHV	NC_009333	FW	42022	GGTTTAGAGCCAGCTGAAAGCCCACCAGATCCCGTCCGTTAACCTTGACGTCCTGGTGCT	42081	95.5224	90.6952	75.3146				163.666	112.133	51.1684				-0.233853	-0.0921482	0.167877	-0.052708	0.203748	150.793	135.282	126.683				166.157	190.328	120.454				-0.0421386	-0.148265	0.0218975	-0.0561685	0.0859442	122.262	147.905	97.777
8649	CUST_1052_PI424986027	2773	3263	10389	39507	KSHV	NC_009333	FW	42052	CCCGTCCGTTAACCTTGACGTCCTGGTGCTTACTCTGTTTCGACAGGTTCTTCAGCACGG	42111	720.6	751.901	632.516				885.979	805.371	686.716				-0.0897294	-0.029835	-0.0357058	-0.0517568	0.033016	1230.39	1338.94	1147.35				1659.29	1669.93	1332.6				-0.129878	-0.0959375	-0.0650025	-0.0969395	0.0324496	935.652	1057.08	810.696
8650	CUST_1053_PI424986027	14328	32069	35708	36705	KSHV	NC_009333	FW	42082	TACTCTGTTTCGACAGGTTCTTCAGCACGGTGGGCAGTCGCTCTACGTTGTGAGCGATGG	42141	24.2859	27.8159	31.8181				34.5197	35.6545	46.8054				-0.152713	-0.107822	-0.167621	-0.142719	0.0311273	53.181	73.7327	78.2852				42.7172	45.1485	46.1349				0.0951535	0.213017	0.22965	0.179273	0.0733232	48.2435	72.2503	81.9173
8651	CUST_1054_PI424986027	13144	23672	30551	37940	KSHV	NC_009333	FW	42202	TAAACTTTAAAAAATGTAGCTGTGCATCTGGGGATGCGGGTGGCATTATTGAAAACGAGA	42261	47.684	23.9063	55.2924				34.4217	33.5153	40.2047				0.141541	-0.14673	0.138388	0.0443995	0.165531	76.8748	49.598	84.4572				51.4259	41.8565	46.6934				0.174602	0.0737008	0.257381	0.168561	0.0919889	50.794	74.6265	73.1809
8652	CUST_1055_PI424986027	7035	9000	21016	44211	KSHV	NC_009333	FW	42232	GGGATGCGGGTGGCATTATTGAAAACGAGAGATGCTTCAGGCTCTCCAGGAGTGCAAAAT	42291	24.5368	43.6896	30.3232				36.3862	34.7046	37.1073				-0.171118	0.0999902	-0.0876837	-0.0529372	0.138854	103.182	63.4175	98.8256				66.9618	159.675	54.227				0.187778	-0.401029	0.260654	0.0158008	0.36282	78.3523	89.8244	488.075
8653	CUST_1056_PI424986027	3373	3954	6938	38179	KSHV	NC_009333	FW	42262	GATGCTTCAGGCTCTCCAGGAGTGCAAAATAATTTTGATAGATTGTGGGTTGTAGACTAT	42321	24.4714	51.686	25.0979				37.8171	40.0647	36.6786				-0.189028	0.110611	-0.164777	-0.0810645	0.166439	23.7444	39.9969	26.1892				35.5231	40.3026	38.9719				-0.174951	-0.00330749	-0.172631	-0.116963	0.0984353	54.219	57.0356	69.2173
8654	CUST_1057_PI424986027	11603	18376	38168	42086	KSHV	NC_009333	FW	42292	AATTTTGATAGATTGTGGGTTGTAGACTATGGGGCAACACCGCCAGAAACGCATGAAAAC	42351	24.0887	28.0621	26.0446				32.8025	35.4381	36.9694				-0.134095	-0.101349	-0.152125	-0.12919	0.0257409	23.7432	28.9169	28.7067				35.4774	38.9154	39.925				-0.174413	-0.128969	-0.143261	-0.148881	0.0232372	40.9763	330.67	44.671
8655	CUST_1058_PI424986027	13810	27431	35806	39693	KSHV	NC_009333	FW	42322	GGGGCAACACCGCCAGAAACGCATGAAAACACTGTTCGAACTCCCAGAACTCCAGGTACC	42381	23.6829	24.6521	24.4636				32.2788	36.0858	45.8973				-0.134483	-0.165482	-0.273267	-0.191077	0.0728468	71.1221	95.1039	127.611				202.735	126.237	180.985				-0.454925	-0.122987	-0.151756	-0.243223	0.183903	84.1334	71.9393	89.0663
8656	CUST_1059_PI424986027	3608	4274	29343	31784	KSHV	NC_009333	FW	42352	ACTGTTCGAACTCCCAGAACTCCAGGTACCTGCACACTATCCTGAACATGGCTTTGTAAC	42411	24.2567	24.3485	24.2573				37.7958	33.6211	33.6073				-0.192612	-0.14014	-0.141592	-0.158115	0.0298845	23.6503	23.928	26.8824				34.0777	37.2648	39.3312				-0.158634	-0.192393	-0.165269	-0.172099	0.0178857	42.5764	41.7509	42.9132
8657	CUST_1060_PI424986027	14354	32297	41115	41398	KSHV	NC_009333	FW	42382	TGCACACTATCCTGAACATGGCTTTGTAACATATGGTGCACGTTAGTAGCGCGGGAAGAT	42441	24.4346	24.8913	25.6833				33.6829	36.6256	35.3017				-0.139404	-0.167737	-0.138145	-0.148429	0.0167331	23.2467	23.8517	24.9468				38.5896	39.5061	38.0818				-0.220109	-0.219145	-0.183703	-0.207652	0.0207466	43.0848	43.768	44.9727
8658	CUST_1061_PI424986027	8114	10816	12788	22934	KSHV	NC_009333	FW	42412	ATATGGTGCACGTTAGTAGCGCGGGAAGATACAGCGAGCGTAGCTCCCTGAATTCGCAGG	42471	23.7296	23.5468	23.9446				35.14	33.8477	31.944				-0.170511	-0.157597	-0.125181	-0.151096	0.0233537	22.3336	23.1452	23.4206				49.1268	35.8014	38.6756				-0.342359	-0.189439	-0.21784	-0.249879	0.0813391	41.0921	40.9081	41.9707
8659	CUST_1062_PI424986027	7196	9293	38356	38367	KSHV	NC_009333	FW	42442	ACAGCGAGCGTAGCTCCCTGAATTCGCAGGGTTTATCACAATCATCGGTAAGTTCCCATG	42501	23.6785	25.0264	24.772				35.6105	37.029	36.8406				-0.177224	-0.170144	-0.172365	-0.173245	0.00362086	52.1222	24.1197	23.74				39.6683	38.574	38.4027				0.11858	-0.203922	-0.208881	-0.0980746	0.187644	41.2688	43.2427	43.0773
8660	CUST_1063_PI424986027	13233	24046	31377	40971	KSHV	NC_009333	FW	42472	GTTTATCACAATCATCGGTAAGTTCCCATGATCCCACCGCAGGTAGGTAGTTGTCGGTGT	42531	22.6575	24.5612	37.2307				64.832	34.1292	36.0907				-0.456578	-0.142877	0.0135054	-0.195317	0.239389	45.8225	28.2916	58.3754				43.7954	38.5611	71.027				0.0196505	-0.134491	-0.0851939	-0.0666781	0.0787212	51.7359	46.1435	96.328
8661	CUST_1064_PI424986027	3588	4262	10156	41415	KSHV	NC_009333	FW	42502	ATCCCACCGCAGGTAGGTAGTTGTCGGTGTCTATCTGTCCGCGCGTAAACACTCCACCAC	42561	24.3607	23.6158	25.8063				37.8813	34.9832	37.7057				-0.191736	-0.170657	-0.164681	-0.175692	0.0142127	23.6161	23.1678	24.5536				33.2313	35.8507	39.2762				-0.148339	-0.189612	-0.204015	-0.180655	0.0288983	42.7082	41.3061	534.424
8662	CUST_1065_PI424986027	4876	5836	8764	19505	KSHV	NC_009333	FW	42532	CTATCTGTCCGCGCGTAAACACTCCACCACCGTCAATTATTAAACCTTCGCCGCTGTACC	42591	24.3117	74.7432	78.3811				37.4186	40.8672	75.8778				-0.187272	0.262197	0.0140965	0.0296736	0.225139	137.68	132.31	110.456				51.7275	52.7236	46.3155				0.425148	0.399587	0.377464	0.400733	0.0238629	100.306	52.9089	90.0498
8663	CUST_1066_PI424986027	5511	6772	24953	25613	KSHV	NC_009333	FW	42562	CGTCAATTATTAAACCTTCGCCGCTGTACCGTCGACCCACTTTTCCCAAAAGAGTCCCTT	42621	65.0847	48.9353	73.3595				93.3189	34.5584	119.795				-0.156491	0.151069	-0.212984	-0.0728019	0.195924	90.6597	42.9044	49.4661				193.427	83.9981	83.8663				-0.329102	-0.291767	-0.22928	-0.283383	0.0504362	105.201	81.5102	51.1923
[truncated: 5,938 more rows]
[truncated: 98 more columns]
