# Supplementary material for: Coupled transcriptome and proteome analysis of human lymphotropic tumor viruses: insights on the detection and discovery of viral genes
Source: BMC Genomics. 2011 Dec 20;12:625. doi: 10.1186/1471-2164-12-625 (PMC3282826; doi:10.1186/1471-2164-12-625)
Supplement: Additional file 8 — Cross-Array Limma Analysis Control Probes. This excel file contains cross-array Limma statistical analysis corresponding to control probes. [file 1471-2164-12-625-S8.XLS]

## Sheet: MutuIII vs BJAB
Linear Order	Probe UID	Feature Num	Probe Name (embedded info.)	Log2 FC	t	P-Value	Adj. P-Val	B
1	8943	12154	12154_ACTA1_NM_001100.3_FW_61	0.795362	3.56154	0.0267392	0.0267392	-3.74717
1	8943	29444	29444_ACTA1_NM_001100.3_FW_61	0.629613	2.03437	0.117201	0.117201	-5.45195
1	8943	33801	33801_ACTA1_NM_001100.3_FW_61	0.40974	1.95181	0.128306	0.128306	-5.55166
2	12578	21469	21469_ACTA1_NM_001100.3_FW_76	-0.0291633	-0.097513	0.927362	0.927362	-7.19618
2	12578	32273	32273_ACTA1_NM_001100.3_FW_76	-0.227967	-0.775074	0.484763	0.484763	-6.85077
2	12578	32868	32868_ACTA1_NM_001100.3_FW_76	0.806861	3.78066	0.0223023	0.0223023	-3.53229
3	1304	1648	1648_ACTA1_NM_001100.3_FW_241	-0.159333	-0.461997	0.669888	0.669888	-7.07116
3	1304	6878	6878_ACTA1_NM_001100.3_FW_241	-0.131085	-0.435991	0.687024	0.687024	-7.08514
3	1304	14718	14718_ACTA1_NM_001100.3_FW_241	-0.150572	-0.406686	0.706616	0.706616	-7.10002
4	6110	7618	7618_ACTA1_NM_001100.3_FW_286	-0.0118916	-0.0383217	0.971405	0.971405	-7.20125
4	6110	15938	15938_ACTA1_NM_001100.3_FW_286	0.149603	0.465591	0.667539	0.667539	-7.06917
4	6110	40780	40780_ACTA1_NM_001100.3_FW_286	0.108457	0.345863	0.748176	0.748176	-7.12784
5	2883	3497	3497_ACTA1_NM_001100.3_FW_301	-0.153846	-0.508911	0.639601	0.639601	-7.04413
5	2883	5885	5885_ACTA1_NM_001100.3_FW_301	-0.119612	-0.42607	0.693624	0.693624	-7.09028
5	2883	27963	27963_ACTA1_NM_001100.3_FW_301	0.040861	0.152895	0.886439	0.886439	-7.18746
6	9601	13502	13502_ACTA1_NM_001100.3_FW_316	0.0699602	0.227105	0.832312	0.832312	-7.16984
6	9601	16074	16074_ACTA1_NM_001100.3_FW_316	0.0762109	0.25869	0.809598	0.809598	-7.1603
6	9601	24245	24245_ACTA1_NM_001100.3_FW_316	0.115976	0.352167	0.743815	0.743815	-7.12515
7	2581	3069	3069_ACTA1_NM_001100.3_FW_331	-0.108613	-0.3828	0.722798	0.722798	-7.11144
7	2581	37333	37333_ACTA1_NM_001100.3_FW_331	0.157841	0.567898	0.602726	0.602726	-7.00695
7	2581	37625	37625_ACTA1_NM_001100.3_FW_331	0.116094	0.396547	0.713462	0.713462	-7.10494
8	5287	6360	6360_ACTA1_NM_001100.3_FW_346	-0.20834	-0.809304	0.467081	0.467081	-6.82151
8	5287	11893	11893_ACTA1_NM_001100.3_FW_346	-0.0818925	-0.247174	0.817854	0.817854	-7.16392
8	5287	41724	41724_ACTA1_NM_001100.3_FW_346	-0.0539914	-0.216014	0.840338	0.840338	-7.1729
9	6697	8403	8403_ACTA1_NM_001100.3_FW_451	0.0127018	0.0558404	0.958348	0.958348	-7.20021
9	6697	34797	34797_ACTA1_NM_001100.3_FW_451	0.121224	0.475738	0.660932	0.660932	-7.06348
9	6697	40389	40389_ACTA1_NM_001100.3_FW_451	0.0531157	0.210602	0.844264	0.844264	-7.17434
10	3719	4514	4514_ACTA1_NM_001100.3_FW_466	-0.190407	-0.751822	0.497071	0.497071	-6.87013
10	3719	19267	19267_ACTA1_NM_001100.3_FW_466	0.0669366	0.212478	0.842902	0.842902	-7.17384
10	3719	25389	25389_ACTA1_NM_001100.3_FW_466	0.00533332	0.0140676	0.9895	0.9895	-7.20205
11	10445	15373	15373_ACTA1_NM_001100.3_FW_667	-0.000540271	-0.00233161	0.99826	0.99826	-7.20218
11	10445	17255	17255_ACTA1_NM_001100.3_FW_667	0.0591927	0.241202	0.822147	0.822147	-7.16573
11	10445	29627	29627_ACTA1_NM_001100.3_FW_667	-0.0697724	-0.288782	0.788172	0.788172	-7.15011
12	3291	3823	3823_ACTA1_NM_001100.3_FW_916	-0.139568	-0.655963	0.550323	0.550323	-6.9452
12	3291	31433	31433_ACTA1_NM_001100.3_FW_916	-0.111838	-0.459435	0.671565	0.671565	-7.07257
12	3291	43877	43877_ACTA1_NM_001100.3_FW_916	-0.0855364	-0.410739	0.703889	0.703889	-7.09801
13	7001	8886	8886_ACTA1_NM_001100.3_FW_931	-0.0643864	-0.190495	0.858895	0.858895	-7.17938
13	7001	27234	27234_ACTA1_NM_001100.3_FW_931	-0.0815739	-0.395211	0.714367	0.714367	-7.10558
13	7001	28242	28242_ACTA1_NM_001100.3_FW_931	-0.0930849	-0.451079	0.677052	0.677052	-7.07712
14	1590	1900	1900_ACTA1_NM_001100.3_FW_946	-0.206543	-0.603342	0.581245	0.581245	-6.98297
14	1590	7791	7791_ACTA1_NM_001100.3_FW_946	-0.465405	-1.93418	0.130826	0.130826	-5.57298
14	1590	43078	43078_ACTA1_NM_001100.3_FW_946	-0.247545	-0.734801	0.506232	0.506232	-6.88402
15	671	843	843_ACTA1_NM_001100.3_FW_970	-0.140319	-0.100259	0.925325	0.925325	-7.19584
15	671	12491	12491_ACTA1_NM_001100.3_FW_970	0.0289302	0.0649745	0.951546	0.951546	-7.19951
15	671	30983	30983_ACTA1_NM_001100.3_FW_970	0.0297702	0.115665	0.91391	0.91391	-7.19375
16	7191	9206	9206_ACTA1_NM_001100.3_FW_1043	-0.0794796	-0.307809	0.774741	0.774741	-7.14311
16	7191	20951	20951_ACTA1_NM_001100.3_FW_1043	0.147663	0.617879	0.572585	0.572585	-6.97279
16	7191	31304	31304_ACTA1_NM_001100.3_FW_1043	-0.051653	-0.228646	0.831199	0.831199	-7.1694
17	1812	2193	2193_ACTA1_NM_001100.3_FW_1235	-1.10894	-5.19158	0.00805277	0.00805277	-2.32152
17	1812	13646	13646_ACTA1_NM_001100.3_FW_1235	-0.924179	-2.98047	0.0448415	0.0448415	-4.35516
17	1812	24990	24990_ACTA1_NM_001100.3_FW_1235	-1.00502	-4.40947	0.013749	0.013749	-2.95753
18	4888	5843	5843_ACTA1_NM_001100.3_FW_1321	-2.28248	-3.92639	0.0198429	0.0198429	-3.39366
18	4888	28621	28621_ACTA1_NM_001100.3_FW_1321	-1.80568	-7.44735	0.0023331	0.0023331	-0.867219
18	4888	40395	40395_ACTA1_NM_001100.3_FW_1321	-1.6746	-3.94189	0.0196013	0.0196013	-3.37911
19	2391	2874	2874_ACTA1_NM_001100.3_FW_1336	-1.65081	-3.78656	0.0221957	0.0221957	-3.52661
19	2391	5331	5331_ACTA1_NM_001100.3_FW_1336	-2.12193	-10.5012	0.000685267	0.000685267	0.50674
19	2391	10015	10015_ACTA1_NM_001100.3_FW_1336	-1.45344	-2.60801	0.0643067	0.0643067	-4.77332
20	426	533	533_ACTA1_NM_001100.3_FW_1351	-2.18175	-5.05465	0.00880139	0.00880139	-2.42708
20	426	19040	19040_ACTA1_NM_001100.3_FW_1351	-1.16975	-2.64682	0.0618678	0.0618678	-4.72878
20	426	29214	29214_ACTA1_NM_001100.3_FW_1351	-1.98392	-4.62541	0.0117802	0.0117802	-2.77367
21	13701	26582	26582_ACTA1_NM_001100.3_FW_1366	-2.37214	-4.0967	0.0173747	0.0173747	-3.23586
21	13701	36389	36389_ACTA1_NM_001100.3_FW_1366	-2.4303	-2.04334	0.11606	0.11606	-5.44113
21	13701	40696	40696_ACTA1_NM_001100.3_FW_1366	-2.16186	-1.71887	0.166408	0.166408	-5.83293
22	12811	22404	22404_ACTA1_NM_001100.3_FW_1381	-2.06665	-9.66001	0.000925406	0.000925406	0.178625
22	12811	22828	22828_ACTA1_NM_001100.3_FW_1381	-1.96341	-9.41893	0.00101321	0.00101321	0.0783465
22	12811	38165	38165_ACTA1_NM_001100.3_FW_1381	-1.65444	-4.29774	0.0149266	0.0149266	-3.05529
23	8979	12269	12269_ACTA1_NM_001100.3_FW_1396	-1.64521	-5.22123	0.00790119	0.00790119	-2.29897
23	8979	33017	33017_ACTA1_NM_001100.3_FW_1396	-1.33974	-3.84559	0.0211632	0.0211632	-3.47011
23	8979	36400	36400_ACTA1_NM_001100.3_FW_1396	-1.53643	-2.11113	0.107833	0.107833	-5.35947
24	9350	12983	12983_ACTA1_NM_001100.3_FW_1411	-1.82698	-6.95111	0.00297021	0.00297021	-1.14712
24	9350	34175	34175_ACTA1_NM_001100.3_FW_1411	-2.16737	-6.53616	0.00367854	0.00367854	-1.39683
24	9350	38794	38794_ACTA1_NM_001100.3_FW_1411	-2.10286	-5.30712	0.00748171	0.00748171	-2.23424
25	11695	18597	18597_ACTA1_NM_001100.3_FW_1426	-1.52598	-3.30581	0.0333498	0.0333498	-4.00789
25	11695	24527	24527_ACTA1_NM_001100.3_FW_1426	-1.61567	-3.4915	0.0283787	0.0283787	-3.81751
25	11695	36538	36538_ACTA1_NM_001100.3_FW_1426	-2.07045	-8.75607	0.00131517	0.00131517	-0.213207
26	14581	37354	37354_ACTA1_NM_001100.3_FW_1441	-1.90154	-4.20466	0.0160036	0.0160036	-3.13814
26	14581	38809	38809_ACTA1_NM_001100.3_FW_1441	-1.59879	-3.95732	0.0193643	0.0193643	-3.36467
26	14581	41567	41567_ACTA1_NM_001100.3_FW_1441	-2.06097	-9.80559	0.000877012	0.000877012	0.237776
27	3325	3928	3928_CAT_p845_FW_1	-0.388579	-1.69867	0.17025	0.17025	-5.8572
27	3325	14263	14263_CAT_p845_FW_1	-0.100416	-0.373658	0.72904	0.72904	-7.11564
27	3325	34583	34583_CAT_p845_FW_1	0.226228	0.639603	0.559811	0.559811	-6.95722
28	10516	15536	15536_CAT_p845_FW_151	0	0	1	1	-7.20218
28	10516	27703	27703_CAT_p845_FW_151	0	0	1	1	-7.20218
28	10516	44181	44181_CAT_p845_FW_151	0	0	1	1	-7.20218
29	8180	10868	10868_CAT_p845_FW_166	0	0	1	1	-7.20218
29	8180	21000	21000_CAT_p845_FW_166	0	0	1	1	-7.20218
29	8180	45120	45120_CAT_p845_FW_166	-4.3483	-14.5457	0.000209823	0.000209823	1.71983
30	12912	22785	22785_CAT_p845_FW_241	-1.11056	-0.954897	0.397671	0.397671	-6.68774
30	12912	27941	27941_CAT_p845_FW_241	0	0	1	1	-7.20218
30	12912	29665	29665_CAT_p845_FW_241	0	0	1	1	-7.20218
31	75	48	48_CAT_p845_FW_256	0.276061	0.547949	0.615042	0.615042	-7.01991
31	75	2446	2446_CAT_p845_FW_256	0	0	1	1	-7.20218
31	75	44039	44039_CAT_p845_FW_256	0	0	1	1	-7.20218
32	7193	9207	9207_CAT_p845_FW_271	0	0	1	1	-7.20218
32	7193	39559	39559_CAT_p845_FW_271	0	0	1	1	-7.20218
32	7193	41459	41459_CAT_p845_FW_271	-2.05845	-6.91859	0.00301918	0.00301918	-1.16616
33	5193	6297	6297_CAT_p845_FW_286	0	0	1	1	-7.20218
33	5193	12296	12296_CAT_p845_FW_286	0	0	1	1	-7.20218
33	5193	33163	33163_CAT_p845_FW_286	-0.671011	-1.32976	0.259526	0.259526	-6.29036
34	8797	11946	11946_CAT_p845_FW_301	0	0	1	1	-7.20218
34	8797	12846	12846_CAT_p845_FW_301	0	0	1	1	-7.20218
34	8797	21715	21715_CAT_p845_FW_301	0	0	1	1	-7.20218
35	941	1091	1091_CFP_p3675_FW_1	0.293699	1.02984	0.365539	0.365539	-6.61365
35	941	13727	13727_CFP_p3675_FW_1	-0.142552	-0.400464	0.710813	0.710813	-7.10305
35	941	33734	33734_CFP_p3675_FW_1	0.724655	3.34909	0.0321028	0.0321028	-3.96301
36	2713	3226	3226_CFP_p3675_FW_406	-0.573785	-2.38864	0.0803932	0.0803932	-5.0288
36	2713	7960	7960_CFP_p3675_FW_406	-1.12845	-3.2624	0.0346595	0.0346595	-4.05323
36	2713	13039	13039_CFP_p3675_FW_406	-0.572123	-2.69083	0.0592326	0.0592326	-4.67854
37	7716	10123	10123_CFP_p3675_FW_436	-0.91392	-4.21664	0.0158597	0.0158597	-3.1274
37	7716	18600	18600_CFP_p3675_FW_436	-0.269278	-1.02958	0.365644	0.365644	-6.61391
37	7716	32960	32960_CFP_p3675_FW_436	-0.389584	-1.47588	0.219453	0.219453	-6.12185
38	4236	5093	5093_FCAMR_VAR1_NM_032029.3_FW_11	2.13471	10.8855	0.000601862	0.000601862	0.646303
38	4236	5274	5274_FCAMR_VAR1_NM_032029.3_FW_11	-0.0237703	-0.0465117	0.965299	0.965299	-7.20081
38	4236	14855	14855_FCAMR_VAR1_NM_032029.3_FW_11	1.54673	2.9485	0.0462086	0.0462086	-4.39021
39	14182	30468	30468_FCAMR_VAR1_NM_032029.3_FW_131	-0.246674	-0.660762	0.547562	0.547562	-6.94163
39	14182	38985	38985_FCAMR_VAR1_NM_032029.3_FW_131	0.552684	1.47562	0.219519	0.219519	-6.12216
39	14182	41043	41043_FCAMR_VAR1_NM_032029.3_FW_131	1.01046	4.65766	0.0115168	0.0115168	-2.74678
40	2690	3213	3213_FCAMR_VAR1_NM_032029.3_FW_161	-0.755679	-2.65541	0.0613428	0.0613428	-4.71895
40	2690	21832	21832_FCAMR_VAR1_NM_032029.3_FW_161	-0.997073	-5.1476	0.0082843	0.0082843	-2.35517
40	2690	31317	31317_FCAMR_VAR1_NM_032029.3_FW_161	-1.12648	-4.65048	0.0115748	0.0115748	-2.75275
41	7047	9009	9009_FCAMR_VAR1_NM_032029.3_FW_191	0	0	1	1	-7.20218
41	7047	17761	17761_FCAMR_VAR1_NM_032029.3_FW_191	0	0	1	1	-7.20218
41	7047	30271	30271_FCAMR_VAR1_NM_032029.3_FW_191	0	0	1	1	-7.20218
42	13222	24102	24102_FCAMR_VAR1_NM_032029.3_FW_231	0	0	1	1	-7.20218
42	13222	30318	30318_FCAMR_VAR1_NM_032029.3_FW_231	-1.22337	-5.50418	0.00661904	0.00661904	-2.08903
42	13222	44427	44427_FCAMR_VAR1_NM_032029.3_FW_231	0.456748	1.15394	0.317466	0.317466	-6.48447
43	13866	27775	27775_FCAMR_VAR1_NM_032029.3_FW_251	0.0320573	0.112112	0.916541	0.916541	-7.19426
43	13866	33560	33560_FCAMR_VAR1_NM_032029.3_FW_251	0.13839	0.236298	0.825679	0.825679	-7.16718
43	13866	43708	43708_FCAMR_VAR1_NM_032029.3_FW_251	2.28491	6.72409	0.00333414	0.00333414	-1.28188
44	12453	20977	20977_FCAMR_VAR1_NM_032029.3_FW_291	0	0	1	1	-7.20218
44	12453	29652	29652_FCAMR_VAR1_NM_032029.3_FW_291	0.516884	2.51558	0.0705807	0.0705807	-4.88022
44	12453	43420	43420_FCAMR_VAR1_NM_032029.3_FW_291	0.0659584	0.215023	0.841057	0.841057	-7.17317
45	4988	6076	6076_FCAMR_VAR1_NM_032029.3_FW_371	0.521398	0.838303	0.452509	0.452509	-6.79604
45	4988	6551	6551_FCAMR_VAR1_NM_032029.3_FW_371	0.0645555	0.223838	0.834673	0.834673	-7.17075
45	4988	11720	11720_FCAMR_VAR1_NM_032029.3_FW_371	0	0	1	1	-7.20218
46	8102	10722	10722_FCAMR_VAR1_NM_032029.3_FW_401	0	0	1	1	-7.20218
46	8102	13261	13261_FCAMR_VAR1_NM_032029.3_FW_401	-2.18574	-6.70487	0.00336745	0.00336745	-1.29349
46	8102	29311	29311_FCAMR_VAR1_NM_032029.3_FW_401	0	0	1	1	-7.20218
47	3164	3748	3748_FCAMR_VAR1_NM_032029.3_FW_431	-0.546554	-1.93487	0.130727	0.130727	-5.57215
47	3164	25239	25239_FCAMR_VAR1_NM_032029.3_FW_431	1.82704	8.48896	0.00146856	0.00146856	-0.337745
47	3164	30486	30486_FCAMR_VAR1_NM_032029.3_FW_431	2.17869	6.57876	0.00359671	0.00359671	-1.3705
48	3546	4152	4152_FCAMR_VAR1_NM_032029.3_FW_466	0	0	1	1	-7.20218
48	3546	34324	34324_FCAMR_VAR1_NM_032029.3_FW_466	0.827309	2.99778	0.0441211	0.0441211	-4.33624
48	3546	42226	42226_FCAMR_VAR1_NM_032029.3_FW_466	0.256913	0.930574	0.408619	0.408619	-6.71106
49	4543	5532	5532_FCAMR_VAR1_NM_032029.3_FW_481	-1.49202	-3.52987	0.0274658	0.0274658	-3.77887
49	4543	10889	10889_FCAMR_VAR1_NM_032029.3_FW_481	-0.333366	-1.10931	0.334039	0.334039	-6.53179
49	4543	34688	34688_FCAMR_VAR1_NM_032029.3_FW_481	-1.33495	-4.86975	0.00995446	0.00995446	-2.5734
50	10544	15658	15658_FCAMR_VAR1_NM_032029.3_FW_541	-1.08186	-1.95976	0.127186	0.127186	-5.54205
50	10544	17430	17430_FCAMR_VAR1_NM_032029.3_FW_541	-0.793325	-3.73307	0.0231848	0.0231848	-3.5783
50	10544	30819	30819_FCAMR_VAR1_NM_032029.3_FW_541	-1.90498	-9.66215	0.000924671	0.000924671	0.179501
51	14083	29485	29485_FCAMR_VAR1_NM_032029.3_FW_556	-0.652194	-1.04021	0.361278	0.361278	-6.60315
51	14083	32989	32989_FCAMR_VAR1_NM_032029.3_FW_556	-0.299761	-1.08798	0.342238	0.342238	-6.55407
51	14083	37191	37191_FCAMR_VAR1_NM_032029.3_FW_556	-0.347636	-0.547319	0.615434	0.615434	-7.02032
52	105	63	63_FCAMR_VAR1_NM_032029.3_FW_586	-1.06898	-5.29705	0.0075294	0.0075294	-2.24178
52	105	12325	12325_FCAMR_VAR1_NM_032029.3_FW_586	-0.570034	-2.49935	0.0717544	0.0717544	-4.89911
52	105	43780	43780_FCAMR_VAR1_NM_032029.3_FW_586	0.399904	0.837749	0.452784	0.452784	-6.79653
53	10375	15212	15212_FCAMR_VAR1_NM_032029.3_FW_661	0.363145	0.763417	0.490903	0.490903	-6.86053
53	10375	24225	24225_FCAMR_VAR1_NM_032029.3_FW_661	-1.0182	-3.60187	0.0258472	0.0258472	-3.70703
53	10375	32530	32530_FCAMR_VAR1_NM_032029.3_FW_661	-0.178894	-0.437431	0.686069	0.686069	-7.08439
54	4316	5140	5140_FCAMR_VAR1_NM_032029.3_FW_676	1.02853	3.3664	0.0316201	0.0316201	-3.94515
54	4316	18000	18000_FCAMR_VAR1_NM_032029.3_FW_676	-1.01931	-2.4594	0.0747415	0.0747415	-4.94574
54	4316	37360	37360_FCAMR_VAR1_NM_032029.3_FW_676	-0.0658618	-0.0368751	0.972484	0.972484	-7.20132
55	9686	13768	13768_FCAMR_VAR1_NM_032029.3_FW_946	0	0	1	1	-7.20218
55	9686	20770	20770_FCAMR_VAR1_NM_032029.3_FW_946	0	0	1	1	-7.20218
55	9686	20897	20897_FCAMR_VAR1_NM_032029.3_FW_946	0	0	1	1	-7.20218
56	9703	13786	13786_FCAMR_VAR1_NM_032029.3_FW_991	0.162607	0.458938	0.671891	0.671891	-7.07284
56	9703	16744	16744_FCAMR_VAR1_NM_032029.3_FW_991	-0.545628	-0.905275	0.42028	0.42028	-6.73493
56	9703	25117	25117_FCAMR_VAR1_NM_032029.3_FW_991	-0.258513	-0.970382	0.390834	0.390834	-6.6727
57	14277	31542	31542_FCAMR_VAR1_NM_032029.3_FW_1021	0.211578	1.05024	0.357204	0.357204	-6.59295
57	14277	35270	35270_FCAMR_VAR1_NM_032029.3_FW_1021	0.353364	1.37133	0.247427	0.247427	-6.24298
57	14277	43586	43586_FCAMR_VAR1_NM_032029.3_FW_1021	0.32381	1.61868	0.186421	0.186421	-5.95297
58	11239	17445	17445_FCAMR_VAR1_NM_032029.3_FW_1066	0.102313	0.192831	0.857191	0.857191	-7.17882
58	11239	30179	30179_FCAMR_VAR1_NM_032029.3_FW_1066	0.540702	2.37566	0.0814828	0.0814828	-5.04411
58	11239	40318	40318_FCAMR_VAR1_NM_032029.3_FW_1066	-0.385281	-1.65626	0.17863	0.17863	-5.90806
59	8976	12264	12264_FCAMR_VAR1_NM_032029.3_FW_1096	0	0	1	1	-7.20218
59	8976	18185	18185_FCAMR_VAR1_NM_032029.3_FW_1096	0	0	1	1	-7.20218
59	8976	34053	34053_FCAMR_VAR1_NM_032029.3_FW_1096	0	0	1	1	-7.20218
60	1009	1306	1306_FCAMR_VAR1_NM_032029.3_FW_1126	0	0	1	1	-7.20218
60	1009	12773	12773_FCAMR_VAR1_NM_032029.3_FW_1126	0	0	1	1	-7.20218
60	1009	14373	14373_FCAMR_VAR1_NM_032029.3_FW_1126	0	0	1	1	-7.20218
61	2833	3384	3384_FCAMR_VAR1_NM_032029.3_FW_1141	0.427619	2.178	0.100356	0.100356	-5.2792
61	2833	14744	14744_FCAMR_VAR1_NM_032029.3_FW_1141	0.430023	1.84441	0.144535	0.144535	-5.68151
61	2833	42474	42474_FCAMR_VAR1_NM_032029.3_FW_1141	0.292558	0.762326	0.491481	0.491481	-6.86143
62	10841	16448	16448_FCAMR_VAR1_NM_032029.3_FW_1156	0.376041	1.62106	0.185918	0.185918	-5.95013
62	10841	27160	27160_FCAMR_VAR1_NM_032029.3_FW_1156	0.27683	1.26889	0.278311	0.278311	-6.35881
62	10841	35550	35550_FCAMR_VAR1_NM_032029.3_FW_1156	0.666901	3.34832	0.0321247	0.0321247	-3.96381
63	13349	24628	24628_FCAMR_VAR1_NM_032029.3_FW_1201	0.0236404	0.0606942	0.954733	0.954733	-7.19985
63	13349	27880	27880_FCAMR_VAR1_NM_032029.3_FW_1201	0.600491	0.904286	0.420741	0.420741	-6.73585
63	13349	38574	38574_FCAMR_VAR1_NM_032029.3_FW_1201	1.18703	3.4674	0.0289706	0.0289706	-3.84189
64	1390	1692	1692_FCAMR_VAR1_NM_032029.3_FW_1231	1.08348	3.34886	0.0321094	0.0321094	-3.96325
64	1390	40701	40701_FCAMR_VAR1_NM_032029.3_FW_1231	0.722341	2.86527	0.0500064	0.0500064	-4.48223
64	1390	42626	42626_FCAMR_VAR1_NM_032029.3_FW_1231	1.10295	4.43829	0.0134639	0.0134639	-2.9326
65	9191	12731	12731_FCAMR_VAR1_NM_032029.3_FW_1261	-0.365335	-1.06651	0.350681	0.350681	-6.57628
65	9191	19526	19526_FCAMR_VAR1_NM_032029.3_FW_1261	0	0	1	1	-7.20218
65	9191	35462	35462_FCAMR_VAR1_NM_032029.3_FW_1261	-0.659731	-1.44491	0.227384	0.227384	-6.15799
66	10064	14612	14612_FCAMR_VAR1_NM_032029.3_FW_1291	-0.592312	-1.36008	0.250642	0.250642	-6.25584
66	10064	24545	24545_FCAMR_VAR1_NM_032029.3_FW_1291	0	0	1	1	-7.20218
66	10064	30485	30485_FCAMR_VAR1_NM_032029.3_FW_1291	1.15354	1.78557	0.15437	0.15437	-5.75256
67	3004	3483	3483_FCAMR_VAR1_NM_032029.3_FW_1321	-0.104547	-0.485283	0.654752	0.654752	-7.05803
67	3004	25761	25761_FCAMR_VAR1_NM_032029.3_FW_1321	-0.205843	-0.81614	0.463613	0.463613	-6.81556
67	3004	30192	30192_FCAMR_VAR1_NM_032029.3_FW_1321	0.545621	2.8903	0.0488264	0.0488264	-4.45443
68	9637	13620	13620_FCAMR_VAR1_NM_032029.3_FW_1336	-0.132074	-0.515417	0.635467	0.635467	-7.0402
68	9637	37878	37878_FCAMR_VAR1_NM_032029.3_FW_1336	1.04434	4.89402	0.00979287	0.00979287	-2.55394
68	9637	38553	38553_FCAMR_VAR1_NM_032029.3_FW_1336	0.587331	2.82757	0.0518475	0.0518475	-4.52426
69	9575	13551	13551_FCAMR_VAR1_NM_032029.3_FW_1411	-2.32281	-9.71809	0.000905705	0.000905705	0.202347
69	9575	17167	17167_FCAMR_VAR1_NM_032029.3_FW_1411	-0.96309	-4.6024	0.0119727	0.0119727	-2.79295
69	9575	27692	27692_FCAMR_VAR1_NM_032029.3_FW_1411	-1.77561	-7.77747	0.00200259	0.00200259	-0.691367
70	11500	18055	18055_FCAMR_VAR1_NM_032029.3_FW_1441	0.257252	0.79738	0.473182	0.473182	-6.83181
70	11500	31385	31385_FCAMR_VAR1_NM_032029.3_FW_1441	0	0	1	1	-7.20218
70	11500	34173	34173_FCAMR_VAR1_NM_032029.3_FW_1441	0.630228	2.28579	0.0895094	0.0895094	-5.15054
71	6086	7602	7602_FCAMR_VAR1_NM_032029.3_FW_1456	-0.278927	-1.14388	0.321134	0.321134	-6.49522
71	6086	11891	11891_FCAMR_VAR1_NM_032029.3_FW_1456	-0.509984	-2.50047	0.0716725	0.0716725	-4.8978
71	6086	39349	39349_FCAMR_VAR1_NM_032029.3_FW_1456	0.273712	0.997783	0.37899	0.37899	-6.64574
72	14486	34803	34803_FCAMR_VAR1_NM_032029.3_FW_1561	1.13061	5.90675	0.00520976	0.00520976	-1.80598
72	14486	36940	36940_FCAMR_VAR1_NM_032029.3_FW_1561	0.345181	0.909143	0.418479	0.418479	-6.73131
72	14486	43849	43849_FCAMR_VAR1_NM_032029.3_FW_1561	0.30995	0.576587	0.597412	0.597412	-7.00119
73	13823	27555	27555_FCAMR_VAR1_NM_032029.3_FW_1591	-0.947719	-3.32529	0.0327815	0.0327815	-3.98766
73	13823	39783	39783_FCAMR_VAR1_NM_032029.3_FW_1591	1.57406	3.4983	0.0282142	0.0282142	-3.81064
73	13823	40601	40601_FCAMR_VAR1_NM_032029.3_FW_1591	0.52324	2.72122	0.0574899	0.0574899	-4.64402
74	13188	23851	23851_FCAMR_VAR1_NM_032029.3_FW_1621	1.23707	4.22118	0.0158056	0.0158056	-3.12334
74	13188	36513	36513_FCAMR_VAR1_NM_032029.3_FW_1621	0	0	1	1	-7.20218
74	13188	37714	37714_FCAMR_VAR1_NM_032029.3_FW_1621	0	0	1	1	-7.20218
75	6388	8093	8093_FCAMR_VAR1_NM_032029.3_FW_1651	0	0	1	1	-7.20218
75	6388	12377	12377_FCAMR_VAR1_NM_032029.3_FW_1651	0	0	1	1	-7.20218
75	6388	16548	16548_FCAMR_VAR1_NM_032029.3_FW_1651	0	0	1	1	-7.20218
76	880	1059	1059_FCAMR_VAR1_NM_032029.3_FW_1681	0	0	1	1	-7.20218
76	880	23747	23747_FCAMR_VAR1_NM_032029.3_FW_1681	0	0	1	1	-7.20218
76	880	36263	36263_FCAMR_VAR1_NM_032029.3_FW_1681	0	0	1	1	-7.20218
77	9064	12442	12442_FCAMR_VAR1_NM_032029.3_FW_1711	0	0	1	1	-7.20218
77	9064	31275	31275_FCAMR_VAR1_NM_032029.3_FW_1711	0	0	1	1	-7.20218
77	9064	42302	42302_FCAMR_VAR1_NM_032029.3_FW_1711	0	0	1	1	-7.20218
78	7459	9665	9665_FCAMR_VAR1_NM_032029.3_FW_1741	1.55296	7.23557	0.00258164	0.00258164	-0.984297
78	7459	21199	21199_FCAMR_VAR1_NM_032029.3_FW_1741	-0.0871029	-0.426552	0.693302	0.693302	-7.09003
78	7459	29898	29898_FCAMR_VAR1_NM_032029.3_FW_1741	0.463287	2.36032	0.0827925	0.0827925	-5.06221
79	4184	4977	4977_FCAMR_VAR1_NM_032029.3_FW_1756	-0.948552	-2.41078	0.0785735	0.0785735	-5.00275
79	4184	39136	39136_FCAMR_VAR1_NM_032029.3_FW_1756	-0.660485	-2.33567	0.0849478	0.0849478	-5.09136
79	4184	41925	41925_FCAMR_VAR1_NM_032029.3_FW_1756	0.235721	0.793505	0.475178	0.475178	-6.83513
80	13696	26557	26557_FCAMR_VAR1_NM_032029.3_FW_1786	-0.780094	-3.57532	0.0264302	0.0264302	-3.73342
80	13696	27720	27720_FCAMR_VAR1_NM_032029.3_FW_1786	-0.825015	-3.26761	0.034499	0.034499	-4.04777
80	13696	40550	40550_FCAMR_VAR1_NM_032029.3_FW_1786	-0.426212	-2.06281	0.113628	0.113628	-5.41765
81	10726	16153	16153_FCAMR_VAR1_NM_032029.3_FW_1801	0.673084	2.06868	0.112905	0.112905	-5.41058
81	10726	26154	26154_FCAMR_VAR1_NM_032029.3_FW_1801	-0.649057	-1.2752	0.276303	0.276303	-6.35177
81	10726	26803	26803_FCAMR_VAR1_NM_032029.3_FW_1801	1.06218	3.22483	0.0358429	0.0358429	-4.09271
82	2852	3395	3395_FCAMR_VAR1_NM_032029.3_FW_1816	-1.29002	-2.6874	0.0594335	0.0594335	-4.68245
82	2852	23824	23824_FCAMR_VAR1_NM_032029.3_FW_1816	0.556178	2.62365	0.0633103	0.0633103	-4.75534
82	2852	27421	27421_FCAMR_VAR1_NM_032029.3_FW_1816	-1.53661	-5.97988	0.00499539	0.00499539	-1.75642
83	5970	7351	7351_FCAMR_VAR2_NM_001122979.1_FW_1	0	0	1	1	-7.20218
83	5970	15689	15689_FCAMR_VAR2_NM_001122979.1_FW_1	0.504786	1.87945	0.139003	0.139003	-5.63915
83	5970	36661	36661_FCAMR_VAR2_NM_001122979.1_FW_1	0	0	1	1	-7.20218
84	8395	11319	11319_FCAMR_VAR2_NM_001122979.1_FW_31	-0.244335	-1.15335	0.317682	0.317682	-6.48511
84	8395	41520	41520_FCAMR_VAR2_NM_001122979.1_FW_31	-0.158581	-0.757158	0.494225	0.494225	-6.86572
84	8395	42570	42570_FCAMR_VAR2_NM_001122979.1_FW_31	-0.179719	-0.932964	0.407531	0.407531	-6.70879
85	8046	10593	10593_FCAMR_VAR2_NM_001122979.1_FW_91	0.866147	2.83016	0.0517184	0.0517184	-4.52136
85	8046	24088	24088_FCAMR_VAR2_NM_001122979.1_FW_91	-0.962343	-2.02964	0.117807	0.117807	-5.45765
85	8046	39573	39573_FCAMR_VAR2_NM_001122979.1_FW_91	0	0	1	1	-7.20218
86	6414	8026	8026_FCAMR_VAR2_NM_001122979.1_FW_151	0	0	1	1	-7.20218
86	6414	15718	15718_FCAMR_VAR2_NM_001122979.1_FW_151	-0.836374	-3.93142	0.0197642	0.0197642	-3.38893
86	6414	29207	29207_FCAMR_VAR2_NM_001122979.1_FW_151	0.580092	2.48976	0.0724583	0.0724583	-4.91028
87	6960	8856	8856_FCAMR_VAR2_NM_001122979.1_FW_187	0	0	1	1	-7.20218
87	6960	9383	9383_FCAMR_VAR2_NM_001122979.1_FW_187	0	0	1	1	-7.20218
87	6960	33032	33032_FCAMR_VAR2_NM_001122979.1_FW_187	0	0	1	1	-7.20218
88	275	356	356_FCAMR_VAR2_NM_001122979.1_FW_211	0	0	1	1	-7.20218
88	275	1420	1420_FCAMR_VAR2_NM_001122979.1_FW_211	0	0	1	1	-7.20218
88	275	13467	13467_FCAMR_VAR2_NM_001122979.1_FW_211	6.04829	8.90721	0.00123728	0.00123728	-0.144589
89	13581	25960	25960_FCAMR_VAR2_NM_001122979.1_FW_247	0.461926	0.986545	0.383809	0.383809	-6.65685
89	13581	31666	31666_FCAMR_VAR2_NM_001122979.1_FW_247	-0.400602	-1.24466	0.286156	0.286156	-6.38571
89	13581	37951	37951_FCAMR_VAR2_NM_001122979.1_FW_247	0	0	1	1	-7.20218
90	5025	6014	6014_FCAMR_VAR2_NM_001122979.1_FW_281	0	0	1	1	-7.20218
90	5025	31719	31719_FCAMR_VAR2_NM_001122979.1_FW_281	0	0	1	1	-7.20218
90	5025	33575	33575_FCAMR_VAR2_NM_001122979.1_FW_281	0	0	1	1	-7.20218
91	8368	11127	11127_FCAMR_VAR2_NM_001122979.1_FW_311	0	0	1	1	-7.20218
91	8368	16912	16912_FCAMR_VAR2_NM_001122979.1_FW_311	0	0	1	1	-7.20218
91	8368	40289	40289_FCAMR_VAR2_NM_001122979.1_FW_311	0	0	1	1	-7.20218
92	7154	9266	9266_FCAMR_VAR2_NM_001122979.1_FW_341	0.592374	2.52154	0.0701548	0.0701548	-4.87329
92	7154	32244	32244_FCAMR_VAR2_NM_001122979.1_FW_341	0.982725	2.94924	0.0461764	0.0461764	-4.3894
92	7154	35494	35494_FCAMR_VAR2_NM_001122979.1_FW_341	0.362951	1.3018	0.267995	0.267995	-6.32195
93	11190	17209	17209_FCAMR_VAR2_NM_001122979.1_FW_376	0.0570751	0.154721	0.885097	0.885097	-7.18711
93	11190	39661	39661_FCAMR_VAR2_NM_001122979.1_FW_376	0	0	1	1	-7.20218
93	11190	41310	41310_FCAMR_VAR2_NM_001122979.1_FW_376	0.0916041	0.158276	0.882484	0.882484	-7.18641
94	13571	25748	25748_FCAMR_VAR2_NM_001122979.1_FW_391	-1.24605	-6.24818	0.00429739	0.00429739	-1.57925
94	13571	26301	26301_FCAMR_VAR2_NM_001122979.1_FW_391	0.0915693	0.262848	0.806624	0.806624	-7.15896
94	13571	44172	44172_FCAMR_VAR2_NM_001122979.1_FW_391	-0.17204	-0.579908	0.595389	0.595389	-6.99896
95	12646	21754	21754_FCAMR_VAR2_NM_001122979.1_FW_406	0.187387	0.641777	0.558544	0.558544	-6.95563
95	12646	35913	35913_FCAMR_VAR2_NM_001122979.1_FW_406	0.148453	0.516011	0.635091	0.635091	-7.03984
95	12646	37852	37852_FCAMR_VAR2_NM_001122979.1_FW_406	0.0607997	0.187025	0.861427	0.861427	-7.1802
96	7167	9274	9274_FCAMR_VAR2_NM_001122979.1_FW_451	-0.598622	-2.9972	0.044145	0.044145	-4.33688
96	7167	14362	14362_FCAMR_VAR2_NM_001122979.1_FW_451	-0.159385	-0.641208	0.558875	0.558875	-6.95605
96	7167	44778	44778_FCAMR_VAR2_NM_001122979.1_FW_451	0.471275	1.43325	0.230447	0.230447	-6.17154
97	1335	1579	1579_FCAMR_VAR2_NM_001122979.1_FW_466	-0.514366	-2.09607	0.109602	0.109602	-5.37759
97	1335	11477	11477_FCAMR_VAR2_NM_001122979.1_FW_466	0.187358	0.77225	0.486245	0.486245	-6.85314
97	1335	26555	26555_FCAMR_VAR2_NM_001122979.1_FW_466	0.136553	0.719432	0.514613	0.514613	-6.89636
98	235	318	318_FCAMR_VAR2_NM_001122979.1_FW_481	-0.249397	-0.664044	0.54568	0.54568	-6.93918
98	235	19145	19145_FCAMR_VAR2_NM_001122979.1_FW_481	0.725975	0.912215	0.417053	0.417053	-6.72842
98	235	36171	36171_FCAMR_VAR2_NM_001122979.1_FW_481	-0.948344	-1.22475	0.292762	0.292762	-6.40766
99	12227	20339	20339_FCAMR_VAR2_NM_001122979.1_FW_511	-0.691936	-3.07704	0.0409949	0.0409949	-4.25028
99	12227	29227	29227_FCAMR_VAR2_NM_001122979.1_FW_511	-0.305996	-0.644656	0.556868	0.556868	-6.95353
99	12227	44749	44749_FCAMR_VAR2_NM_001122979.1_FW_511	0.201302	0.881513	0.431488	0.431488	-6.75696
100	12116	19911	19911_FCAMR_VAR2_NM_001122979.1_FW_541	0.427281	0.991594	0.381637	0.381637	-6.65187
100	12116	31552	31552_FCAMR_VAR2_NM_001122979.1_FW_541	0.079398	0.190073	0.859203	0.859203	-7.17948
100	12116	31811	31811_FCAMR_VAR2_NM_001122979.1_FW_541	0.049881	0.135632	0.899155	0.899155	-7.19059
101	14580	37339	37339_FCAMR_VAR2_NM_001122979.1_FW_571	-0.446717	-1.72801	0.1647	0.1647	-5.82193
101	14580	39149	39149_FCAMR_VAR2_NM_001122979.1_FW_571	0.148146	0.597287	0.584878	0.584878	-6.98716
101	14580	43299	43299_FCAMR_VAR2_NM_001122979.1_FW_571	-0.112438	-0.588193	0.590362	0.590362	-6.99337
102	6368	8079	8079_FCAMR_VAR2_NM_001122979.1_FW_586	0.980523	2.49285	0.0722309	0.0722309	-4.90668
102	6368	16609	16609_FCAMR_VAR2_NM_001122979.1_FW_586	-0.126764	-0.324511	0.763032	0.763032	-7.13661
102	6368	20779	20779_FCAMR_VAR2_NM_001122979.1_FW_586	-0.585125	-2.63433	0.0626408	0.0626408	-4.7431
103	14526	35814	35814_FCAMR_VAR2_NM_001122979.1_FW_721	0.0998435	0.348712	0.746204	0.746204	-7.12663
103	14526	41916	41916_FCAMR_VAR2_NM_001122979.1_FW_721	-0.134662	-0.627477	0.566916	0.566916	-6.96596
103	14526	44493	44493_FCAMR_VAR2_NM_001122979.1_FW_721	-1.13904	-4.02204	0.0184076	0.0184076	-3.30448
104	10965	16693	16693_FCAMR_VAR2_NM_001122979.1_FW_781	-0.202566	-0.709495	0.520088	0.520088	-6.90423
104	10965	25545	25545_FCAMR_VAR2_NM_001122979.1_FW_781	0.200154	0.576572	0.597421	0.597421	-7.0012
104	10965	39869	39869_FCAMR_VAR2_NM_001122979.1_FW_781	-0.138242	-0.625055	0.568343	0.568343	-6.9677
105	12878	22703	22703_FCAMR_VAR2_NM_001122979.1_FW_856	0	0	1	1	-7.20218
105	12878	26129	26129_FCAMR_VAR2_NM_001122979.1_FW_856	0.3569	0.471529	0.663668	0.663668	-7.06585
105	12878	37592	37592_FCAMR_VAR2_NM_001122979.1_FW_856	0.381984	0.378215	0.725925	0.725925	-7.11356
106	10982	16712	16712_FCAMR_VAR2_NM_001122979.1_FW_871	0.214271	0.236	0.825894	0.825894	-7.16727
106	10982	26626	26626_FCAMR_VAR2_NM_001122979.1_FW_871	0.304155	0.61348	0.575196	0.575196	-6.9759
106	10982	44931	44931_FCAMR_VAR2_NM_001122979.1_FW_871	1.11083	2.56052	0.0674454	0.0674454	-4.82811
107	10825	16347	16347_FCAMR_VAR2_NM_001122979.1_FW_886	-1.44412	-3.45622	0.0292503	0.0292503	-3.85324
107	10825	37721	37721_FCAMR_VAR2_NM_001122979.1_FW_886	-1.03772	-4.6269	0.0117679	0.0117679	-2.77243
107	10825	38609	38609_FCAMR_VAR2_NM_001122979.1_FW_886	-0.772214	-3.2918	0.0337657	0.0337657	-4.02249
108	12211	20320	20320_FCAMR_VAR2_NM_001122979.1_FW_901	0.352419	0.689715	0.531115	0.531115	-6.91966
108	12211	34247	34247_FCAMR_VAR2_NM_001122979.1_FW_901	0.0476599	0.17758	0.868331	0.868331	-7.18235
108	12211	42032	42032_FCAMR_VAR2_NM_001122979.1_FW_901	1.22304	6.4984	0.00375302	0.00375302	-1.42031
109	1678	1947	1947_FCAMR_VAR2_NM_001122979.1_FW_931	-0.0859712	-0.339873	0.75233	0.75233	-7.13036
109	1678	2530	2530_FCAMR_VAR2_NM_001122979.1_FW_931	-0.44012	-2.06768	0.113027	0.113027	-5.41178
109	1678	41231	41231_FCAMR_VAR2_NM_001122979.1_FW_931	0.633677	2.1797	0.100174	0.100174	-5.27716
110	12075	19846	19846_FCAMR_VAR2_NM_001122979.1_FW_946	0.282466	1.28335	0.273733	0.273733	-6.34267
110	12075	23031	23031_FCAMR_VAR2_NM_001122979.1_FW_946	0.894103	3.33443	0.0325189	0.0325189	-3.97818
110	12075	41979	41979_FCAMR_VAR2_NM_001122979.1_FW_946	0.782285	3.48607	0.0285108	0.0285108	-3.823
111	7769	10092	10092_FCAMR_VAR2_NM_001122979.1_FW_976	0.577976	1.4215	0.233575	0.233575	-6.18517
111	7769	32701	32701_FCAMR_VAR2_NM_001122979.1_FW_976	1.33304	4.86411	0.00999252	0.00999252	-2.57793
111	7769	34327	34327_FCAMR_VAR2_NM_001122979.1_FW_976	-0.784857	-3.97926	0.0190333	0.0190333	-3.34418
112	12006	19640	19640_FCAMR_VAR2_NM_001122979.1_FW_991	0.0502067	0.200245	0.851791	0.851791	-7.177
112	12006	29805	29805_FCAMR_VAR2_NM_001122979.1_FW_991	0.545899	1.3704	0.247691	0.247691	-6.24404
112	12006	40656	40656_FCAMR_VAR2_NM_001122979.1_FW_991	0.35594	0.40412	0.708346	0.708346	-7.10127
113	10995	16813	16813_FCAMR_VAR2_NM_001122979.1_FW_1006	-0.249704	-0.720644	0.513949	0.513949	-6.89539
113	10995	29799	29799_FCAMR_VAR2_NM_001122979.1_FW_1006	0	0	1	1	-7.20218
113	10995	41060	41060_FCAMR_VAR2_NM_001122979.1_FW_1006	0	0	1	1	-7.20218
114	2321	2832	2832_FCAMR_VAR2_NM_001122979.1_FW_1021	0	0	1	1	-7.20218
114	2321	15339	15339_FCAMR_VAR2_NM_001122979.1_FW_1021	0	0	1	1	-7.20218
114	2321	27762	27762_FCAMR_VAR2_NM_001122979.1_FW_1021	0	0	1	1	-7.20218
115	12145	20042	20042_FCAMR_VAR2_NM_001122979.1_FW_1051	0.52033	1.32094	0.262169	0.262169	-6.30036
115	12145	30902	30902_FCAMR_VAR2_NM_001122979.1_FW_1051	1.98531	9.77579	0.000886654	0.000886654	0.225752
115	12145	33040	33040_FCAMR_VAR2_NM_001122979.1_FW_1051	0.0335197	0.129699	0.903535	0.903535	-7.19158
116	14058	29320	29320_FCAMR_VAR2_NM_001122979.1_FW_1066	0.295122	0.888076	0.428367	0.428367	-6.75091
116	14058	29496	29496_FCAMR_VAR2_NM_001122979.1_FW_1066	0.194517	1.01855	0.370226	0.370226	-6.62502
116	14058	42480	42480_FCAMR_VAR2_NM_001122979.1_FW_1066	0.350965	1.16844	0.31225	0.31225	-6.46891
117	2096	2447	2447_FCAMR_VAR2_NM_001122979.1_FW_1081	0.0584022	0.232872	0.828149	0.828149	-7.16818
117	2096	29054	29054_FCAMR_VAR2_NM_001122979.1_FW_1081	0.229866	0.958622	0.396017	0.396017	-6.68413
117	2096	39420	39420_FCAMR_VAR2_NM_001122979.1_FW_1081	0.0581419	0.277953	0.795857	0.795857	-7.1539
118	5243	6414	6414_FCAMR_VAR2_NM_001122979.1_FW_1111	-0.610833	-1.41647	0.234929	0.234929	-6.191
118	5243	17846	17846_FCAMR_VAR2_NM_001122979.1_FW_1111	1.07983	2.70389	0.0584764	0.0584764	-4.66369
118	5243	29706	29706_FCAMR_VAR2_NM_001122979.1_FW_1111	-0.804371	-1.97132	0.12558	0.12558	-5.52809
119	6093	7606	7606_FCAMR_VAR2_NM_001122979.1_FW_1141	0.74626	2.72988	0.0570039	0.0570039	-4.6342
119	6093	28988	28988_FCAMR_VAR2_NM_001122979.1_FW_1141	0.920974	2.76487	0.0550903	0.0550903	-4.59465
119	6093	43514	43514_FCAMR_VAR2_NM_001122979.1_FW_1141	1.73839	6.20429	0.00440283	0.00440283	-1.60774
120	4301	5215	5215_FCAMR_VAR2_NM_001122979.1_FW_1171	0.292955	1.3831	0.244103	0.244103	-6.22947
120	4301	43817	43817_FCAMR_VAR2_NM_001122979.1_FW_1171	0.0367582	0.160651	0.88074	0.88074	-7.18594
120	4301	44774	44774_FCAMR_VAR2_NM_001122979.1_FW_1171	-0.927376	-2.3589	0.0829144	0.0829144	-5.06389
121	7179	9198	9198_FCAMR_VAR2_NM_001122979.1_FW_1201	-0.437059	-1.2415	0.287195	0.287195	-6.38921
121	7179	22493	22493_FCAMR_VAR2_NM_001122979.1_FW_1201	0	0	1	1	-7.20218
121	7179	31135	31135_FCAMR_VAR2_NM_001122979.1_FW_1201	0.304078	0.907503	0.419241	0.419241	-6.73284
122	7567	9837	9837_FCAMR_VAR2_NM_001122979.1_FW_1231	0.241866	1.14221	0.321745	0.321745	-6.49699
122	7567	10302	10302_FCAMR_VAR2_NM_001122979.1_FW_1231	0.0739189	0.363083	0.736292	0.736292	-7.12039
122	7567	23543	23543_FCAMR_VAR2_NM_001122979.1_FW_1231	0.205055	0.25989	0.808739	0.808739	-7.15991
123	12302	20545	20545_FCAMR_VAR2_NM_001122979.1_FW_1246	0.0766123	0.252291	0.814182	0.814182	-7.16233
123	12302	30343	30343_FCAMR_VAR2_NM_001122979.1_FW_1246	-0.117296	-0.353459	0.742923	0.742923	-7.1246
123	12302	34018	34018_FCAMR_VAR2_NM_001122979.1_FW_1246	-0.134081	-0.591677	0.588257	0.588257	-6.991
124	9343	12976	12976_FCAMR_VAR2_NM_001122979.1_FW_1321	-2.7146	-11.6813	0.000466219	0.000466219	0.916696
124	9343	25344	25344_FCAMR_VAR2_NM_001122979.1_FW_1321	-0.787737	-3.22483	0.0358428	0.0358428	-4.0927
124	9343	30644	30644_FCAMR_VAR2_NM_001122979.1_FW_1321	-1.85407	-6.9289	0.00300354	0.00300354	-1.16011
125	1577	1978	1978_FCAMR_VAR2_NM_001122979.1_FW_1351	0.430608	2.18265	0.0998582	0.0998582	-5.27363
125	1577	9805	9805_FCAMR_VAR2_NM_001122979.1_FW_1351	0.54478	2.01477	0.119736	0.119736	-5.4756
125	1577	17902	17902_FCAMR_VAR2_NM_001122979.1_FW_1351	-0.835595	-3.38237	0.0311823	0.0311823	-3.92871
126	7656	9993	9993_FCAMR_VAR2_NM_001122979.1_FW_1366	1.10781	5.63433	0.00611654	0.00611654	-1.99557
126	7656	12162	12162_FCAMR_VAR2_NM_001122979.1_FW_1366	4.44812	18.1386	9.34611e-05	9.34611e-05	2.4535
126	7656	25455	25455_FCAMR_VAR2_NM_001122979.1_FW_1366	0	0	1	1	-7.20218
127	7261	9253	9253_FCAMR_VAR2_NM_001122979.1_FW_1381	-0.543135	-2.71709	0.0577231	0.0577231	-4.6487
127	7261	17666	17666_FCAMR_VAR2_NM_001122979.1_FW_1381	0.0581334	0.284407	0.791273	0.791273	-7.15165
127	7261	38085	38085_FCAMR_VAR2_NM_001122979.1_FW_1381	-0.086289	-0.374492	0.728469	0.728469	-7.11526
128	12132	19935	19935_FCAMR_VAR2_NM_001122979.1_FW_1471	0.280128	1.43225	0.230713	0.230713	-6.17271
128	12132	20498	20498_FCAMR_VAR2_NM_001122979.1_FW_1471	0.56154	2.95339	0.0459962	0.0459962	-4.38484
128	12132	34759	34759_FCAMR_VAR2_NM_001122979.1_FW_1471	0.154924	0.434716	0.68787	0.68787	-7.08581
129	12596	21587	21587_FCAMR_VAR2_NM_001122979.1_FW_1486	0.641489	2.30235	0.0879642	0.0879642	-5.13086
129	12596	23585	23585_FCAMR_VAR2_NM_001122979.1_FW_1486	0.741321	2.72766	0.0571281	0.0571281	-4.63671
129	12596	34186	34186_FCAMR_VAR2_NM_001122979.1_FW_1486	1.48562	5.91804	0.00517591	0.00517591	-1.79829
130	10735	16246	16246_FCAMR_VAR2_NM_001122979.1_FW_1501	0	0	1	1	-7.20218
130	10735	26614	26614_FCAMR_VAR2_NM_001122979.1_FW_1501	0	0	1	1	-7.20218
130	10735	26880	26880_FCAMR_VAR2_NM_001122979.1_FW_1501	0	0	1	1	-7.20218
131	1556	1882	1882_FCAMR_VAR2_NM_001122979.1_FW_1531	0	0	1	1	-7.20218
131	1556	4389	4389_FCAMR_VAR2_NM_001122979.1_FW_1531	0.225971	0.751244	0.497379	0.497379	-6.8706
131	1556	45007	45007_FCAMR_VAR2_NM_001122979.1_FW_1531	-0.828182	-2.16796	0.10144	0.10144	-5.29123
132	2970	3462	3462_FCAMR_VAR2_NM_001122979.1_FW_1546	0.504415	1.84647	0.144203	0.144203	-5.67902
132	2970	5563	5563_FCAMR_VAR2_NM_001122979.1_FW_1546	0	0	1	1	-7.20218
132	2970	37254	37254_FCAMR_VAR2_NM_001122979.1_FW_1546	0.212929	1.01383	0.372204	0.372204	-6.62975
133	354	481	481_FCAMR_VAR2_NM_001122979.1_FW_1561	0.396839	1.31249	0.264724	0.264724	-6.3099
133	354	7826	7826_FCAMR_VAR2_NM_001122979.1_FW_1561	0	0	1	1	-7.20218
133	354	17087	17087_FCAMR_VAR2_NM_001122979.1_FW_1561	0	0	1	1	-7.20218
134	10519	15625	15625_FCAMR_VAR2_NM_001122979.1_FW_1591	0	0	1	1	-7.20218
134	10519	16404	16404_FCAMR_VAR2_NM_001122979.1_FW_1591	0	0	1	1	-7.20218
134	10519	20476	20476_FCAMR_VAR2_NM_001122979.1_FW_1591	0	0	1	1	-7.20218
135	14470	34481	34481_FCAMR_VAR2_NM_001122979.1_FW_1621	0.200746	0.341078	0.751493	0.751493	-7.12985
135	14470	42020	42020_FCAMR_VAR2_NM_001122979.1_FW_1621	0	0	1	1	-7.20218
135	14470	44827	44827_FCAMR_VAR2_NM_001122979.1_FW_1621	0	0	1	1	-7.20218
136	12504	21159	21159_FCAMR_VAR2_NM_001122979.1_FW_1651	1.25272	4.8495	0.0100918	0.0100918	-2.58969
136	12504	38138	38138_FCAMR_VAR2_NM_001122979.1_FW_1651	0.785112	2.25529	0.0924359	0.0924359	-5.18683
136	12504	42965	42965_FCAMR_VAR2_NM_001122979.1_FW_1651	0.318608	1.05368	0.355815	0.355815	-6.58943
137	14392	32901	32901_FCAMR_VAR2_NM_001122979.1_FW_1666	-0.106452	-0.365373	0.734719	0.734719	-7.11937
137	14392	33228	33228_FCAMR_VAR2_NM_001122979.1_FW_1666	-0.201195	-0.742492	0.502076	0.502076	-6.87777
137	14392	38123	38123_FCAMR_VAR2_NM_001122979.1_FW_1666	0.225987	0.842069	0.450644	0.450644	-6.79268
138	8795	11944	11944_FCAMR_VAR2_NM_001122979.1_FW_1711	0.221866	0.42522	0.694191	0.694191	-7.09072
138	8795	15439	15439_FCAMR_VAR2_NM_001122979.1_FW_1711	0.465964	1.59065	0.19247	0.19247	-5.98637
138	8795	40162	40162_FCAMR_VAR2_NM_001122979.1_FW_1711	-1.36027	-3.63894	0.025059	0.025059	-3.67038
139	6740	8606	8606_FCAMR_VAR2_NM_001122979.1_FW_1726	0.0245863	0.0202019	0.984922	0.984922	-7.20192
139	6740	13422	13422_FCAMR_VAR2_NM_001122979.1_FW_1726	-0.581479	-1.5496	0.201699	0.201699	-6.03508
139	6740	28009	28009_FCAMR_VAR2_NM_001122979.1_FW_1726	-0.0484789	-0.0825741	0.938455	0.938455	-7.19788
140	8411	11251	11251_FCAMR_VAR2_NM_001122979.1_FW_1747	3.51402	5.57516	0.00633888	0.00633888	-2.03782
140	8411	14703	14703_FCAMR_VAR2_NM_001122979.1_FW_1747	-0.893439	-2.25443	0.0925208	0.0925208	-5.18787
140	8411	37983	37983_FCAMR_VAR2_NM_001122979.1_FW_1747	-1.02153	-2.05628	0.114437	0.114437	-5.42552
141	8679	11748	11748_FCAMR_VAR3_NM_001122980.1_FW_271	0.303707	0.521655	0.631518	0.631518	-7.03639
141	8679	17434	17434_FCAMR_VAR3_NM_001122980.1_FW_271	0	0	1	1	-7.20218
141	8679	40383	40383_FCAMR_VAR3_NM_001122980.1_FW_271	-0.730518	-0.758195	0.493673	0.493673	-6.86486
142	13356	24640	24640_FCAMR_VAR3_NM_001122980.1_FW_361	3.02842	11.2917	0.000527177	0.000527177	0.787314
142	13356	34895	34895_FCAMR_VAR3_NM_001122980.1_FW_361	1.61483	2.4135	0.0783529	0.0783529	-4.99955
142	13356	37825	37825_FCAMR_VAR3_NM_001122980.1_FW_361	3.34424	2.48692	0.0726685	0.0726685	-4.91359
143	13753	27156	27156_FCAMR_VAR3_NM_001122980.1_FW_391	0	0	1	1	-7.20218
143	13753	30578	30578_FCAMR_VAR3_NM_001122980.1_FW_391	0.480869	0.880036	0.432193	0.432193	-6.75832
143	13753	34963	34963_FCAMR_VAR3_NM_001122980.1_FW_391	0.627267	1.55972	0.199381	0.199381	-6.02309
144	2929	3439	3439_FCAMR_VAR3_NM_001122980.1_FW_421	0.997618	3.3901	0.030973	0.030973	-3.92077
144	2929	35689	35689_FCAMR_VAR3_NM_001122980.1_FW_421	0.17131	0.271065	0.80076	0.80076	-7.15624
144	2929	40807	40807_FCAMR_VAR3_NM_001122980.1_FW_421	0.813377	4.0884	0.0174859	0.0174859	-3.24344
145	3017	3576	3576_FCAMR_VAR3_NM_001122980.1_FW_451	0	0	1	1	-7.20218
145	3017	23233	23233_FCAMR_VAR3_NM_001122980.1_FW_451	0	0	1	1	-7.20218
145	3017	43838	43838_FCAMR_VAR3_NM_001122980.1_FW_451	0	0	1	1	-7.20218
146	9935	14294	14294_FCAMR_VAR3_NM_001122980.1_FW_491	1.20675	5.71879	0.00581573	0.00581573	-1.93593
146	9935	26427	26427_FCAMR_VAR3_NM_001122980.1_FW_491	1.03429	3.92426	0.0198764	0.0198764	-3.39566
146	9935	45191	45191_FCAMR_VAR3_NM_001122980.1_FW_491	-0.980021	-5.14262	0.00831099	0.00831099	-2.35899
147	9832	14012	14012_FCAMR_VAR3_NM_001122980.1_FW_541	-0.0206911	-0.100353	0.925255	0.925255	-7.19583
147	9832	19251	19251_FCAMR_VAR3_NM_001122980.1_FW_541	0.0127922	0.0634198	0.952703	0.952703	-7.19964
147	9832	34865	34865_FCAMR_VAR3_NM_001122980.1_FW_541	-0.130945	-0.450096	0.6777	0.6777	-7.07765
148	7702	9942	9942_FCAMR_VAR3_NM_001122980.1_FW_581	0.132121	0.308438	0.774299	0.774299	-7.14287
148	7702	15425	15425_FCAMR_VAR3_NM_001122980.1_FW_581	6.45184	21.4336	5.05885e-05	5.05885e-05	2.94601
148	7702	22790	22790_FCAMR_VAR3_NM_001122980.1_FW_581	1.51142	5.65643	0.00603601	0.00603601	-1.97989
149	11092	17004	17004_FCAMR_VAR3_NM_001122980.1_FW_721	-0.0058189	-0.0137027	0.989773	0.989773	-7.20206
149	11092	24807	24807_FCAMR_VAR3_NM_001122980.1_FW_721	-0.6598	-2.01725	0.119413	0.119413	-5.47261
149	11092	36959	36959_FCAMR_VAR3_NM_001122980.1_FW_721	0.186724	0.928015	0.409785	0.409785	-6.7135
150	1599	1989	1989_FCAMR_VAR3_NM_001122980.1_FW_791	-0.240214	-1.12154	0.329418	0.329418	-6.51891
150	1599	7053	7053_FCAMR_VAR3_NM_001122980.1_FW_791	-0.201895	-0.696747	0.527175	0.527175	-6.91422
150	1599	34561	34561_FCAMR_VAR3_NM_001122980.1_FW_791	-0.360426	-1.31903	0.262744	0.262744	-6.30252
151	5557	6800	6800_FCAMR_VAR3_NM_001122980.1_FW_871	0.989875	2.42141	0.0777166	0.0777166	-4.99026
151	5557	23688	23688_FCAMR_VAR3_NM_001122980.1_FW_871	-0.871616	-2.74998	0.0558953	0.0558953	-4.61146
151	5557	38455	38455_FCAMR_VAR3_NM_001122980.1_FW_871	0	0	1	1	-7.20218
152	6127	7630	7630_FCAMR_VAR3_NM_001122980.1_FW_911	-1.02564	-3.06732	0.0413634	0.0413634	-4.26076
152	6127	14711	14711_FCAMR_VAR3_NM_001122980.1_FW_911	-1.25097	-3.36275	0.0317212	0.0317212	-3.94891
152	6127	21614	21614_FCAMR_VAR3_NM_001122980.1_FW_911	1.93632	5.64266	0.00608603	0.00608603	-1.98966
153	3414	4067	4067_FCAMR_VAR3_NM_001122980.1_FW_941	-0.13858	-0.577961	0.596575	0.596575	-7.00027
153	3414	37147	37147_FCAMR_VAR3_NM_001122980.1_FW_941	0.416799	1.66606	0.176655	0.176655	-5.89633
153	3414	43950	43950_FCAMR_VAR3_NM_001122980.1_FW_941	1.15861	3.05941	0.0416665	0.0416665	-4.2693
154	8268	10956	10956_FCAMR_VAR3_NM_001122980.1_FW_1001	0	0	1	1	-7.20218
154	8268	38063	38063_FCAMR_VAR3_NM_001122980.1_FW_1001	0	0	1	1	-7.20218
154	8268	42936	42936_FCAMR_VAR3_NM_001122980.1_FW_1001	0	0	1	1	-7.20218
155	415	612	612_FCAMR_VAR3_NM_001122980.1_FW_1031	1.20053	1.0181	0.370415	0.370415	-6.62547
155	415	4778	4778_FCAMR_VAR3_NM_001122980.1_FW_1031	0.720591	1.18882	0.30506	0.30506	-6.44689
155	415	16933	16933_FCAMR_VAR3_NM_001122980.1_FW_1031	-0.377714	-0.854238	0.444661	0.444661	-6.78178
156	1326	1659	1659_FCAMR_VAR3_NM_001122980.1_FW_1201	0.309998	1.5395	0.204039	0.204039	-6.04701
156	1326	30346	30346_FCAMR_VAR3_NM_001122980.1_FW_1201	2.65309	6.72553	0.00333167	0.00333167	-1.28101
156	1326	35309	35309_FCAMR_VAR3_NM_001122980.1_FW_1201	1.18242	4.84156	0.0101464	0.0101464	-2.5961
157	14624	39083	39083_FCAMR_VAR3_NM_001122980.1_FW_1216	0	0	1	1	-7.20218
157	14624	39142	39142_FCAMR_VAR3_NM_001122980.1_FW_1216	0.876927	2.19048	0.0990262	0.0990262	-5.26425
157	14624	39806	39806_FCAMR_VAR3_NM_001122980.1_FW_1216	0	0	1	1	-7.20218
158	9074	12539	12539_FCAMR_VAR3_NM_001122980.1_FW_1321	-0.129195	-0.625683	0.567973	0.567973	-6.96725
158	9074	25631	25631_FCAMR_VAR3_NM_001122980.1_FW_1321	0.0409428	0.172254	0.872229	0.872229	-7.18352
158	9074	31369	31369_FCAMR_VAR3_NM_001122980.1_FW_1321	0.395129	1.87209	0.140146	0.140146	-5.64805
159	5772	7116	7116_FCAMR_VAR3_NM_001122980.1_FW_1351	0.820901	3.82921	0.0214437	0.0214437	-3.48574
159	5772	27409	27409_FCAMR_VAR3_NM_001122980.1_FW_1351	2.79395	6.12434	0.00460332	0.00460332	-1.66013
159	5772	41657	41657_FCAMR_VAR3_NM_001122980.1_FW_1351	-1.11162	-3.54288	0.0271646	0.0271646	-3.76584
160	6879	8792	8792_FCAMR_VAR3_NM_001122980.1_FW_1366	0.1578	0.674689	0.539605	0.539605	-6.93115
160	6879	34527	34527_FCAMR_VAR3_NM_001122980.1_FW_1366	0.506325	2.40552	0.0790015	0.0790015	-5.00894
160	6879	41273	41273_FCAMR_VAR3_NM_001122980.1_FW_1366	-1.4504	-5.05594	0.00879394	0.00879394	-2.42608
161	6042	7487	7487_FCAMR_VAR3_NM_001122980.1_FW_1381	1.27454	3.80482	0.0218699	0.0218699	-3.50908
161	6042	8034	8034_FCAMR_VAR3_NM_001122980.1_FW_1381	0.795664	3.00125	0.0439784	0.0439784	-4.33246
161	6042	8593	8593_FCAMR_VAR3_NM_001122980.1_FW_1381	-1.55936	-7.94463	0.00185765	0.00185765	-0.605267
162	2423	2894	2894_FCAMR_VAR3_NM_001122980.1_FW_1471	-0.0143216	-0.0761423	0.943237	0.943237	-7.19852
162	2423	18079	18079_FCAMR_VAR3_NM_001122980.1_FW_1471	-1.38294	-3.82861	0.0214541	0.0214541	-3.48631
162	2423	45030	45030_FCAMR_VAR3_NM_001122980.1_FW_1471	-1.61268	-5.9679	0.00502974	0.00502974	-1.7645
163	4192	4982	4982_FCAMR_VAR3_NM_001122980.1_FW_1501	-1.2611	-4.87533	0.00991705	0.00991705	-2.56892
163	4192	25712	25712_FCAMR_VAR3_NM_001122980.1_FW_1501	-0.0120472	-0.0636756	0.952513	0.952513	-7.19962
163	4192	36095	36095_FCAMR_VAR3_NM_001122980.1_FW_1501	-0.436983	-2.28025	0.0900324	0.0900324	-5.15712
164	2367	2859	2859_FCAMR_VAR3_NM_001122980.1_FW_1531	0.50169	1.02359	0.368127	0.368127	-6.61995
164	2367	28329	28329_FCAMR_VAR3_NM_001122980.1_FW_1531	-0.356508	-0.592153	0.58797	0.58797	-6.99067
164	2367	33983	33983_FCAMR_VAR3_NM_001122980.1_FW_1531	1.22222	3.62636	0.0253232	0.0253232	-3.6828
165	1594	1902	1902_FCAMR_VAR3_NM_001122980.1_FW_1561	0	0	1	1	-7.20218
165	1594	25473	25473_FCAMR_VAR3_NM_001122980.1_FW_1561	0.697078	2.46811	0.074078	0.074078	-4.93555
165	1594	27159	27159_FCAMR_VAR3_NM_001122980.1_FW_1561	-0.499364	-2.51472	0.070642	0.070642	-4.88122
166	14656	42169	42169_FCAMR_VAR3_NM_001122980.1_FW_1591	0.0218393	0.0971854	0.927605	0.927605	-7.19622
166	14656	42580	42580_FCAMR_VAR3_NM_001122980.1_FW_1591	0.526362	2.09906	0.109248	0.109248	-5.37399
166	14656	44093	44093_FCAMR_VAR3_NM_001122980.1_FW_1591	0.323953	0.610151	0.577177	0.577177	-6.97823
167	4887	5927	5927_FCAMR_VAR3_NM_001122980.1_FW_1621	1.18997	4.68756	0.011279	0.011279	-2.72196
167	4887	22338	22338_FCAMR_VAR3_NM_001122980.1_FW_1621	0.781953	2.96938	0.0453103	0.0453103	-4.3673
167	4887	25547	25547_FCAMR_VAR3_NM_001122980.1_FW_1621	0.143299	0.336969	0.754348	0.754348	-7.13156
168	1667	2026	2026_FCAMR_VAR3_NM_001122980.1_FW_1636	0.80273	2.60935	0.0642207	0.0642207	-4.77178
168	1667	24834	24834_FCAMR_VAR3_NM_001122980.1_FW_1636	0	0	1	1	-7.20218
168	1667	32591	32591_FCAMR_VAR3_NM_001122980.1_FW_1636	0.135809	0.512639	0.63723	0.63723	-7.04188
169	11040	16857	16857_FCAMR_VAR3_NM_001122980.1_FW_1681	-0.511447	-0.479882	0.658245	0.658245	-7.06113
169	11040	22213	22213_FCAMR_VAR3_NM_001122980.1_FW_1681	-0.655665	-1.90984	0.134396	0.134396	-5.60241
169	11040	32469	32469_FCAMR_VAR3_NM_001122980.1_FW_1681	-0.332424	-0.485614	0.654539	0.654539	-7.05784
170	4812	5877	5877_FCAMR_VAR3_NM_001122980.1_FW_1861	0.738102	3.19628	0.0367749	0.0367749	-4.12287
170	4812	11722	11722_FCAMR_VAR3_NM_001122980.1_FW_1861	1.3282	5.31895	0.00742611	0.00742611	-2.22539
170	4812	15454	15454_FCAMR_VAR3_NM_001122980.1_FW_1861	1.24834	4.27952	0.0151303	0.0151303	-3.07141
171	10816	16333	16333_FCAMR_VAR3_NM_001122980.1_FW_1876	0.533691	2.28153	0.089911	0.089911	-5.15559
171	10816	33980	33980_FCAMR_VAR3_NM_001122980.1_FW_1876	0.221873	0.573948	0.599023	0.599023	-7.00295
171	10816	41297	41297_FCAMR_VAR3_NM_001122980.1_FW_1876	0.521478	2.64745	0.0618296	0.0618296	-4.72807
172	14525	35802	35802_FCGR1A_NM_000566.3_FW_11	0.330222	1.25236	0.283642	0.283642	-6.37719
172	14525	40518	40518_FCGR1A_NM_000566.3_FW_11	-1.012	-2.79504	0.0535009	0.0535009	-4.5607
172	14525	41870	41870_FCGR1A_NM_000566.3_FW_11	0.211647	1.05154	0.356679	0.356679	-6.59162
173	11155	17081	17081_FCGR1A_NM_000566.3_FW_41	-2.43886	-8.86378	0.00125905	0.00125905	-0.164175
173	11155	41885	41885_FCGR1A_NM_000566.3_FW_41	-0.521224	-0.793642	0.475107	0.475107	-6.83501
173	11155	42031	42031_FCGR1A_NM_000566.3_FW_41	0.530975	1.56516	0.198147	0.198147	-6.01664
174	13949	28409	28409_FCGR1A_NM_000566.3_FW_71	-1.09529	-5.55241	0.00642705	0.00642705	-2.05417
174	13949	39956	39956_FCGR1A_NM_000566.3_FW_71	-0.371605	-0.440875	0.683788	0.683788	-7.08257
174	13949	40051	40051_FCGR1A_NM_000566.3_FW_71	0	0	1	1	-7.20218
175	625	735	735_FCGR1A_NM_000566.3_FW_101	-0.38779	-0.984234	0.384807	0.384807	-6.65912
175	625	4041	4041_FCGR1A_NM_000566.3_FW_101	1.11836	5.03024	0.00894378	0.00894378	-2.44615
175	625	42248	42248_FCGR1A_NM_000566.3_FW_101	-0.694777	-1.53397	0.205334	0.205334	-6.05355
176	9640	13708	13708_FCGR1A_NM_000566.3_FW_121	-1.38541	-2.70704	0.0582953	0.0582953	-4.66011
176	9640	22207	22207_FCGR1A_NM_000566.3_FW_121	-0.799149	-1.67605	0.174665	0.174665	-5.88435
176	9640	26965	26965_FCGR1A_NM_000566.3_FW_121	-0.497683	-1.49805	0.213948	0.213948	-6.09585
177	11837	19049	19049_FCGR1A_NM_000566.3_FW_161	1.34057	1.68858	0.172206	0.172206	-5.86932
177	11837	21368	21368_FCGR1A_NM_000566.3_FW_161	0.768125	2.40126	0.07935	0.07935	-5.01395
177	11837	27233	27233_FCGR1A_NM_000566.3_FW_161	0.167189	0.723856	0.51219	0.51219	-6.89283
178	1560	1969	1969_FCGR1A_NM_000566.3_FW_251	0.623158	2.41171	0.0784976	0.0784976	-5.00165
178	1560	30344	30344_FCGR1A_NM_000566.3_FW_251	-1.28205	-6.77874	0.00324164	0.00324164	-1.24903
178	1560	36518	36518_FCGR1A_NM_000566.3_FW_251	0.0168278	0.0571227	0.957393	0.957393	-7.20012
179	12550	21405	21405_FCGR1A_NM_000566.3_FW_281	0.946155	3.58384	0.0262415	0.0262415	-3.72495
179	12550	35084	35084_FCGR1A_NM_000566.3_FW_281	0.51543	1.88022	0.138885	0.138885	-5.63822
179	12550	39215	39215_FCGR1A_NM_000566.3_FW_281	0.544913	2.00341	0.121234	0.121234	-5.48932
180	11365	17794	17794_FCGR1A_NM_000566.3_FW_311	1.26179	3.24504	0.0352004	0.0352004	-4.07144
180	11365	21205	21205_FCGR1A_NM_000566.3_FW_311	-1.06747	-2.91081	0.0478841	0.0478841	-4.43174
180	11365	24964	24964_FCGR1A_NM_000566.3_FW_311	0.255024	0.832623	0.455334	0.455334	-6.80108
181	13877	27892	27892_FCGR1A_NM_000566.3_FW_331	-1.31644	-2.38323	0.0808455	0.0808455	-5.03518
181	13877	27980	27980_FCGR1A_NM_000566.3_FW_331	-1.17087	-5.13422	0.00835635	0.00835635	-2.36546
181	13877	42239	42239_FCGR1A_NM_000566.3_FW_331	-0.694208	-2.65075	0.0616275	0.0616275	-4.72429
182	308	373	373_FCGR1A_NM_000566.3_FW_401	1.19001	3.83131	0.0214075	0.0214075	-3.48373
182	308	777	777_FCGR1A_NM_000566.3_FW_401	0.771959	3.92632	0.0198441	0.0198441	-3.39373
182	308	11080	11080_FCGR1A_NM_000566.3_FW_401	0.609034	2.59159	0.0653724	0.0653724	-4.79223
183	13141	23670	23670_FCGR1A_NM_000566.3_FW_431	-1.61821	-2.58497	0.0658075	0.0658075	-4.79986
183	13141	23993	23993_FCGR1A_NM_000566.3_FW_431	0	0	1	1	-7.20218
183	13141	42913	42913_FCGR1A_NM_000566.3_FW_431	-0.769266	-1.29662	0.269593	0.269593	-6.32778
184	6431	8039	8039_FCGR1A_NM_000566.3_FW_461	0	0	1	1	-7.20218
184	6431	35956	35956_FCGR1A_NM_000566.3_FW_461	0	0	1	1	-7.20218
184	6431	37222	37222_FCGR1A_NM_000566.3_FW_461	0	0	1	1	-7.20218
185	4271	5113	5113_FCGR1A_NM_000566.3_FW_491	-1.1087	-5.87937	0.00529294	0.00529294	-1.82467
185	4271	20792	20792_FCGR1A_NM_000566.3_FW_491	0	0	1	1	-7.20218
185	4271	29460	29460_FCGR1A_NM_000566.3_FW_491	0	0	1	1	-7.20218
186	6436	8042	8042_FCGR1A_NM_000566.3_FW_521	0	0	1	1	-7.20218
186	6436	14903	14903_FCGR1A_NM_000566.3_FW_521	-1.5614	-4.28688	0.0150477	0.0150477	-3.06489
186	6436	28978	28978_FCGR1A_NM_000566.3_FW_521	-0.280053	-0.996974	0.379335	0.379335	-6.64654
187	9902	14176	14176_FCGR1A_NM_000566.3_FW_551	0	0	1	1	-7.20218
187	9902	18801	18801_FCGR1A_NM_000566.3_FW_551	0	0	1	1	-7.20218
187	9902	39885	39885_FCGR1A_NM_000566.3_FW_551	0	0	1	1	-7.20218
188	5159	6188	6188_FCGR1A_NM_000566.3_FW_581	0	0	1	1	-7.20218
188	5159	18470	18470_FCGR1A_NM_000566.3_FW_581	0	0	1	1	-7.20218
188	5159	20043	20043_FCGR1A_NM_000566.3_FW_581	0	0	1	1	-7.20218
189	2823	3378	3378_FCGR1A_NM_000566.3_FW_611	-0.471863	-0.687088	0.532592	0.532592	-6.92168
189	2823	27114	27114_FCGR1A_NM_000566.3_FW_611	-0.121926	-0.28306	0.792229	0.792229	-7.15213
189	2823	40849	40849_FCGR1A_NM_000566.3_FW_611	-0.334892	-1.46271	0.22279	0.22279	-6.13724
190	1343	1583	1583_FCGR1A_NM_000566.3_FW_641	1.5397	5.38035	0.00714565	0.00714565	-2.17974
190	1343	15059	15059_FCGR1A_NM_000566.3_FW_641	0.269813	0.510853	0.638366	0.638366	-7.04296
190	1343	42514	42514_FCGR1A_NM_000566.3_FW_641	-0.288886	-0.60878	0.577995	0.577995	-6.97919
191	355	397	397_FCGR1A_NM_000566.3_FW_671	-0.2167	-0.53084	0.625732	0.625732	-7.03072
191	355	3965	3965_FCGR1A_NM_000566.3_FW_671	0.531605	1.86094	0.141895	0.141895	-5.66152
191	355	40784	40784_FCGR1A_NM_000566.3_FW_671	-0.0479998	-0.135638	0.899151	0.899151	-7.19059
192	7582	9769	9769_FCGR1A_NM_000566.3_FW_701	0.771723	3.40223	0.030648	0.030648	-3.90833
192	7582	22029	22029_FCGR1A_NM_000566.3_FW_701	1.07318	2.54807	0.0682975	0.0682975	-4.84252
192	7582	26084	26084_FCGR1A_NM_000566.3_FW_701	1.11586	1.77781	0.155721	0.155721	-5.76192
193	7194	9292	9292_FCGR1A_NM_000566.3_FW_721	1.67543	8.12087	0.00171884	0.00171884	-0.516553
193	7194	21239	21239_FCGR1A_NM_000566.3_FW_721	2.01766	7.32192	0.00247647	0.00247647	-0.936147
193	7194	22560	22560_FCGR1A_NM_000566.3_FW_721	0.0182889	0.0320634	0.976073	0.976073	-7.20153
194	1578	1894	1894_FCGR1A_NM_000566.3_FW_751	0	0	1	1	-7.20218
194	1578	11824	11824_FCGR1A_NM_000566.3_FW_751	0.452534	0.371304	0.730652	0.730652	-7.11671
194	1578	43249	43249_FCGR1A_NM_000566.3_FW_751	1.19898	2.77739	0.0544244	0.0544244	-4.58055
195	5481	6667	6667_FCGR1A_NM_000566.3_FW_781	0.162901	0.433005	0.689007	0.689007	-7.0867
195	5481	19248	19248_FCGR1A_NM_000566.3_FW_781	-0.413656	-1.82876	0.147082	0.147082	-5.70041
195	5481	32729	32729_FCGR1A_NM_000566.3_FW_781	0.955843	3.37535	0.0313739	0.0313739	-3.93593
196	10262	15001	15001_FCGR1A_NM_000566.3_FW_811	-0.365103	-1.04026	0.361257	0.361257	-6.6031
196	10262	15232	15232_FCGR1A_NM_000566.3_FW_811	-0.399114	-1.01189	0.373017	0.373017	-6.63169
196	10262	25627	25627_FCGR1A_NM_000566.3_FW_811	-0.613663	-2.06918	0.112844	0.112844	-5.40998
197	11499	18054	18054_FCGR1A_NM_000566.3_FW_841	-0.360884	-1.87805	0.13922	0.13922	-5.64084
197	11499	30221	30221_FCGR1A_NM_000566.3_FW_841	0.792518	3.75291	0.0228119	0.0228119	-3.55908
197	11499	39540	39540_FCGR1A_NM_000566.3_FW_841	0.598482	2.42479	0.077446	0.077446	-4.98629
198	13784	27326	27326_FCGR1A_NM_000566.3_FW_871	-0.303841	-0.946088	0.401606	0.401606	-6.69623
198	13784	30518	30518_FCGR1A_NM_000566.3_FW_871	0.624725	1.20272	0.300246	0.300246	-6.43178
198	13784	36777	36777_FCGR1A_NM_000566.3_FW_871	0.199573	0.97142	0.39038	0.39038	-6.67168
199	12436	20944	20944_FCGR1A_NM_000566.3_FW_901	1.93806	2.0016	0.121475	0.121475	-5.4915
199	12436	28951	28951_FCGR1A_NM_000566.3_FW_901	0.596885	0.852063	0.445725	0.445725	-6.78374
199	12436	39746	39746_FCGR1A_NM_000566.3_FW_901	-0.89954	-3.30601	0.033344	0.033344	-4.00769
200	3113	3631	3631_FCGR1A_NM_000566.3_FW_931	0	0	1	1	-7.20218
200	3113	24318	24318_FCGR1A_NM_000566.3_FW_931	0.811112	2.14984	0.10343	0.10343	-5.31296
200	3113	43558	43558_FCGR1A_NM_000566.3_FW_931	0	0	1	1	-7.20218
201	10010	14556	14556_FCGR1A_NM_000566.3_FW_961	0	0	1	1	-7.20218
201	10010	30322	30322_FCGR1A_NM_000566.3_FW_961	-1.56767	-3.77679	0.0223724	0.0223724	-3.53602
201	10010	38526	38526_FCGR1A_NM_000566.3_FW_961	0.555833	2.6848	0.0595858	0.0595858	-4.68541
202	2561	2971	2971_FCGR1A_NM_000566.3_FW_991	0	0	1	1	-7.20218
202	2561	9822	9822_FCGR1A_NM_000566.3_FW_991	0	0	1	1	-7.20218
202	2561	34719	34719_FCGR1A_NM_000566.3_FW_991	0.0717318	0.075764	0.943518	0.943518	-7.19856
203	2934	3442	3442_FCGR1A_NM_000566.3_FW_1021	0	0	1	1	-7.20218
203	2934	10948	10948_FCGR1A_NM_000566.3_FW_1021	0	0	1	1	-7.20218
203	2934	29355	29355_FCGR1A_NM_000566.3_FW_1021	0	0	1	1	-7.20218
204	2639	3100	3100_FCGR1A_NM_000566.3_FW_1051	-4.85595	-12.7928	0.000335133	0.000335133	1.2571
204	2639	18233	18233_FCGR1A_NM_000566.3_FW_1051	-5.05445	-22.2858	4.38225e-05	4.38225e-05	3.05246
204	2639	20144	20144_FCGR1A_NM_000566.3_FW_1051	-4.40825	-14.9117	0.000191607	0.000191607	1.80658
205	8152	10761	10761_FCGR1A_NM_000566.3_FW_1066	1.13407	5.66502	0.00600505	0.00600505	-1.97381
205	8152	14536	14536_FCGR1A_NM_000566.3_FW_1066	-2.46808	-8.53472	0.00144074	0.00144074	-0.316106
205	8152	24255	24255_FCGR1A_NM_000566.3_FW_1066	-1.92555	-6.89458	0.00305598	0.00305598	-1.18027
206	13292	24424	24424_FCGR1A_NM_000566.3_FW_1081	0.27986	0.745006	0.500724	0.500724	-6.87572
206	13292	32070	32070_FCGR1A_NM_000566.3_FW_1081	-0.508632	-1.37115	0.247477	0.247477	-6.24318
206	13292	37311	37311_FCGR1A_NM_000566.3_FW_1081	-2.70027	-4.22941	0.0157081	0.0157081	-3.11598
207	10966	16778	16778_FCGR1A_NM_000566.3_FW_1231	0.573045	0.864656	0.43959	0.43959	-6.77236
207	10966	28875	28875_FCGR1A_NM_000566.3_FW_1231	0.93314	1.70652	0.168746	0.168746	-5.84777
207	10966	43442	43442_FCGR1A_NM_000566.3_FW_1231	0.869733	2.44087	0.0761757	0.0761757	-4.96743
208	9789	14050	14050_FCGR1A_NM_000566.3_FW_1261	0.976811	2.1973	0.0983088	0.0983088	-5.2561
208	9789	21460	21460_FCGR1A_NM_000566.3_FW_1261	0.442748	1.80217	0.151524	0.151524	-5.73253
208	9789	28018	28018_FCGR1A_NM_000566.3_FW_1261	0.852587	1.09217	0.340613	0.340613	-6.54971
209	2962	3542	3542_FCGR1A_NM_000566.3_FW_1291	0	0	1	1	-7.20218
209	2962	11950	11950_FCGR1A_NM_000566.3_FW_1291	0	0	1	1	-7.20218
209	2962	35330	35330_FCGR1A_NM_000566.3_FW_1291	0.383595	1.70602	0.168841	0.168841	-5.84837
210	4611	5488	5488_FCGR1A_NM_000566.3_FW_1321	0	0	1	1	-7.20218
210	4611	5694	5694_FCGR1A_NM_000566.3_FW_1321	0.331233	0.598137	0.584367	0.584367	-6.98657
210	4611	15840	15840_FCGR1A_NM_000566.3_FW_1321	0.200963	0.535052	0.62309	0.62309	-7.02808
211	13914	28117	28117_FCGR1A_NM_000566.3_FW_1351	-0.996794	-4.9496	0.00943484	0.00943484	-2.50967
211	13914	33145	33145_FCGR1A_NM_000566.3_FW_1351	0	0	1	1	-7.20218
211	13914	36560	36560_FCGR1A_NM_000566.3_FW_1351	0	0	1	1	-7.20218
212	4740	5659	5659_FCGR1A_NM_000566.3_FW_1396	0	0	1	1	-7.20218
212	4740	25027	25027_FCGR1A_NM_000566.3_FW_1396	0	0	1	1	-7.20218
212	4740	42017	42017_FCGR1A_NM_000566.3_FW_1396	0	0	1	1	-7.20218
213	1047	1242	1242_FCGR1A_NM_000566.3_FW_1426	0	0	1	1	-7.20218
213	1047	2247	2247_FCGR1A_NM_000566.3_FW_1426	0	0	1	1	-7.20218
213	1047	20146	20146_FCGR1A_NM_000566.3_FW_1426	1.603	8.52476	0.00144674	0.00144674	-0.320805
214	13950	28412	28412_FCGR1A_NM_000566.3_FW_1456	0	0	1	1	-7.20218
214	13950	39170	39170_FCGR1A_NM_000566.3_FW_1456	0.243076	1.08829	0.342117	0.342117	-6.55375
214	13950	44406	44406_FCGR1A_NM_000566.3_FW_1456	0.0151852	0.0321331	0.976021	0.976021	-7.20153
215	132	182	182_FCGR1A_NM_000566.3_FW_1486	-4.01524	-9.2835	0.00106715	0.00106715	0.0207115
215	132	6285	6285_FCGR1A_NM_000566.3_FW_1486	-0.342337	-1.49311	0.215163	0.215163	-6.10166
215	132	31183	31183_FCGR1A_NM_000566.3_FW_1486	-0.236112	-1.22104	0.294009	0.294009	-6.41173
216	10215	14856	14856_FCGR1A_NM_000566.3_FW_1507	-1.16418	-5.36301	0.00722353	0.00722353	-2.1926
216	10215	39874	39874_FCGR1A_NM_000566.3_FW_1507	-0.70156	-2.81068	0.0526986	0.0526986	-4.54317
216	10215	44570	44570_FCGR1A_NM_000566.3_FW_1507	-1.00708	-5.01855	0.00901298	0.00901298	-2.45531
217	1827	2117	2117_FCGR1A_NM_000566.3_FW_1531	0.741625	2.39732	0.079674	0.079674	-5.01858
217	1827	2903	2903_FCGR1A_NM_000566.3_FW_1531	-1.1536	-5.58537	0.0062998	0.0062998	-2.0305
217	1827	39632	39632_FCGR1A_NM_000566.3_FW_1531	0.0560474	0.259037	0.80935	0.80935	-7.16019
218	9252	12795	12795_FCGR1A_NM_000566.3_FW_1561	-1.60829	-4.39203	0.0139251	0.0139251	-2.97267
218	9252	25624	25624_FCGR1A_NM_000566.3_FW_1561	0	0	1	1	-7.20218
218	9252	35770	35770_FCGR1A_NM_000566.3_FW_1561	0	0	1	1	-7.20218
219	12857	22570	22570_FCGR1A_NM_000566.3_FW_1576	-1.83019	-8.32021	0.00157717	0.00157717	-0.418653
219	12857	31862	31862_FCGR1A_NM_000566.3_FW_1576	0	0	1	1	-7.20218
219	12857	37437	37437_FCGR1A_NM_000566.3_FW_1576	0	0	1	1	-7.20218
220	9921	14367	14367_FCGR1A_NM_000566.3_FW_1595	-2.16342	-10.6169	0.000658696	0.000658696	0.549414
220	9921	20677	20677_FCGR1A_NM_000566.3_FW_1595	-1.00869	-2.86941	0.0498087	0.0498087	-4.47762
220	9921	42464	42464_FCGR1A_NM_000566.3_FW_1595	0.462658	2.35205	0.0835082	0.0835082	-5.07198
221	11392	17744	17744_FCGR1A_NM_000566.3_FW_1621	1.661	2.76111	0.0552924	0.0552924	-4.59889
221	11392	28350	28350_FCGR1A_NM_000566.3_FW_1621	0.90468	2.48037	0.0731559	0.0731559	-4.92123
221	11392	29272	29272_FCGR1A_NM_000566.3_FW_1621	-0.102435	-0.321071	0.765436	0.765436	-7.13798
222	1908	2252	2252_FCGR1A_NM_000566.3_FW_1651	0	0	1	1	-7.20218
222	1908	18243	18243_FCGR1A_NM_000566.3_FW_1651	0	0	1	1	-7.20218
222	1908	18718	18718_FCGR1A_NM_000566.3_FW_1651	0	0	1	1	-7.20218
223	7248	9329	9329_FCGR1A_NM_000566.3_FW_1681	0.438622	2.32763	0.0856643	0.0856643	-5.10088
223	7248	43162	43162_FCGR1A_NM_000566.3_FW_1681	0	0	1	1	-7.20218
223	7248	44150	44150_FCGR1A_NM_000566.3_FW_1681	2.65049	14.0347	0.000239094	0.000239094	1.59333
224	2300	2821	2821_FCGR1A_NM_000566.3_FW_1711	0	0	1	1	-7.20218
224	2300	6631	6631_FCGR1A_NM_000566.3_FW_1711	-0.195009	-0.536503	0.622181	0.622181	-7.02717
224	2300	44067	44067_FCGR1A_NM_000566.3_FW_1711	0	0	1	1	-7.20218
225	2660	3111	3111_FCGR1A_NM_000566.3_FW_1741	-1.46262	-3.27233	0.0343543	0.0343543	-4.04283
225	2660	22677	22677_FCGR1A_NM_000566.3_FW_1741	-0.749146	-2.55267	0.067981	0.067981	-4.83719
225	2660	39861	39861_FCGR1A_NM_000566.3_FW_1741	-0.289285	-0.56752	0.602958	0.602958	-7.0072
226	8825	12050	12050_FCGR1A_NM_000566.3_FW_1771	0.758221	0.628057	0.566575	0.566575	-6.96555
226	8825	16489	16489_FCGR1A_NM_000566.3_FW_1771	-0.522713	-0.529365	0.626659	0.626659	-7.03163
226	8825	26406	26406_FCGR1A_NM_000566.3_FW_1771	0.675894	0.701258	0.524659	0.524659	-6.9107
227	7258	9336	9336_FCGR1A_NM_000566.3_FW_1801	0.00684592	0.0356877	0.97337	0.97337	-7.20137
227	7258	15005	15005_FCGR1A_NM_000566.3_FW_1801	-0.179639	-0.8236	0.459851	0.459851	-6.80903
227	7258	17323	17323_FCGR1A_NM_000566.3_FW_1801	0.181127	0.2563	0.811309	0.811309	-7.16106
228	5464	6740	6740_FCGR1A_NM_000566.3_FW_1831	-0.133137	-0.510691	0.638469	0.638469	-7.04306
228	5464	16445	16445_FCGR1A_NM_000566.3_FW_1831	-0.0130342	-0.055257	0.958782	0.958782	-7.20025
228	5464	26896	26896_FCGR1A_NM_000566.3_FW_1831	-0.17938	-0.777961	0.483251	0.483251	-6.84834
229	9042	12507	12507_FCGR1A_NM_000566.3_FW_1861	0	0	1	1	-7.20218
229	9042	38287	38287_FCGR1A_NM_000566.3_FW_1861	0	0	1	1	-7.20218
229	9042	44073	44073_FCGR1A_NM_000566.3_FW_1861	0	0	1	1	-7.20218
230	3958	4661	4661_FCGR1A_NM_000566.3_FW_1891	-1.69687	-2.45425	0.0751369	0.0751369	-4.95176
230	3958	6970	6970_FCGR1A_NM_000566.3_FW_1891	-1.87631	-4.88103	0.00987894	0.00987894	-2.56434
230	3958	43632	43632_FCGR1A_NM_000566.3_FW_1891	0.296932	0.443754	0.681883	0.681883	-7.08104
231	9781	13957	13957_FCGR1A_NM_000566.3_FW_1921	0	0	1	1	-7.20218
231	9781	24008	24008_FCGR1A_NM_000566.3_FW_1921	0	0	1	1	-7.20218
231	9781	43726	43726_FCGR1A_NM_000566.3_FW_1921	-1.4832	-5.20868	0.00796489	0.00796489	-2.3085
232	12808	22313	22313_FCGR1A_NM_000566.3_FW_1951	-0.0974291	-0.201435	0.850925	0.850925	-7.1767
232	12808	36114	36114_FCGR1A_NM_000566.3_FW_1951	0.581984	1.3597	0.250752	0.250752	-6.25628
232	12808	43748	43748_FCGR1A_NM_000566.3_FW_1951	1.78081	3.71995	0.0234355	0.0234355	-3.59105
233	6852	8774	8774_FCGR1A_NM_000566.3_FW_1981	-2.50907	-3.28102	0.0340902	0.0340902	-4.03374
233	6852	22436	22436_FCGR1A_NM_000566.3_FW_1981	1.1619	1.28284	0.273892	0.273892	-6.34323
233	6852	27332	27332_FCGR1A_NM_000566.3_FW_1981	1.51403	1.70584	0.168876	0.168876	-5.84859
234	4442	5386	5386_FCGR1A_NM_000566.3_FW_2011	0.00392949	0.00554681	0.99586	0.99586	-7.20216
234	4442	37690	37690_FCGR1A_NM_000566.3_FW_2011	0	0	1	1	-7.20218
234	4442	42333	42333_FCGR1A_NM_000566.3_FW_2011	0	0	1	1	-7.20218
235	2129	2552	2552_FCGR1A_NM_000566.3_FW_2041	0.582508	0.466578	0.666895	0.666895	-7.06862
235	2129	33984	33984_FCGR1A_NM_000566.3_FW_2041	0.108818	0.483207	0.656093	0.656093	-7.05922
235	2129	36222	36222_FCGR1A_NM_000566.3_FW_2041	0	0	1	1	-7.20218
236	2914	3431	3431_FCGR1A_NM_000566.3_FW_2071	0	0	1	1	-7.20218
236	2914	20943	20943_FCGR1A_NM_000566.3_FW_2071	0	0	1	1	-7.20218
236	2914	29913	29913_FCGR1A_NM_000566.3_FW_2071	0	0	1	1	-7.20218
237	4729	5652	5652_FCGR1A_NM_000566.3_FW_2086	0	0	1	1	-7.20218
237	4729	7792	7792_FCGR1A_NM_000566.3_FW_2086	0.0713336	0.0678247	0.949424	0.949424	-7.19928
237	4729	11357	11357_FCGR1A_NM_000566.3_FW_2086	0	0	1	1	-7.20218
238	689	864	864_G418_Resistance_p2266_FW_1	-0.267993	-0.981361	0.38605	0.38605	-6.66195
238	689	4113	4113_G418_Resistance_p2266_FW_1	-0.701824	-3.27989	0.0341244	0.0341244	-4.03492
238	689	38847	38847_G418_Resistance_p2266_FW_1	-1.47392	-4.09353	0.0174171	0.0174171	-3.23876
239	12463	21084	21084_G418_Resistance_p2266_FW_46	0.791907	2.06312	0.113589	0.113589	-5.41728
239	12463	26365	26365_G418_Resistance_p2266_FW_46	-0.816214	-4.10255	0.0172968	0.0172968	-3.23052
239	12463	43312	43312_G418_Resistance_p2266_FW_46	-1.26806	-3.47023	0.0289004	0.0289004	-3.83903
240	10224	14952	14952_G418_Resistance_p2266_FW_301	-1.33791	-3.87592	0.0206554	0.0206554	-3.44129
240	10224	20383	20383_G418_Resistance_p2266_FW_301	0.0730787	0.133686	0.900592	0.900592	-7.19092
240	10224	33127	33127_G418_Resistance_p2266_FW_301	-0.145826	-0.668216	0.543293	0.543293	-6.93605
241	1059	1248	1248_G418_Resistance_p2266_FW_331	0	0	1	1	-7.20218
241	1059	7652	7652_G418_Resistance_p2266_FW_331	0.623182	3.09074	0.0404813	0.0404813	-4.23551
241	1059	17280	17280_G418_Resistance_p2266_FW_331	0.0294747	0.0581543	0.956624	0.956624	-7.20004
242	3718	4429	4429_G418_Resistance_p2266_FW_421	0	0	1	1	-7.20218
242	3718	30698	30698_G418_Resistance_p2266_FW_421	0	0	1	1	-7.20218
242	3718	37448	37448_G418_Resistance_p2266_FW_421	0	0	1	1	-7.20218
243	9948	14393	14393_G418_Resistance_p2266_FW_436	0	0	1	1	-7.20218
243	9948	23024	23024_G418_Resistance_p2266_FW_436	0	0	1	1	-7.20218
243	9948	37206	37206_G418_Resistance_p2266_FW_436	0	0	1	1	-7.20218
244	3997	4775	4775_G418_Resistance_p2266_FW_541	-0.805938	-3.84345	0.0211995	0.0211995	-3.47215
244	3997	6897	6897_G418_Resistance_p2266_FW_541	0.274597	0.609647	0.577478	0.577478	-6.97858
244	3997	17427	17427_G418_Resistance_p2266_FW_541	2.07216	4.78653	0.0105342	0.0105342	-2.6407
245	8105	10809	10809_G418_Resistance_p2266_FW_556	-0.942695	-2.63418	0.0626505	0.0626505	-4.74327
245	8105	25135	25135_G418_Resistance_p2266_FW_556	2.21544	8.24052	0.00163197	0.00163197	-0.457481
245	8105	25214	25214_G418_Resistance_p2266_FW_556	-0.860803	-2.07536	0.11209	0.11209	-5.40253
246	10728	16154	16154_G418_Resistance_p2266_FW_571	-1.42562	-4.80697	0.010388	0.010388	-2.62408
246	10728	17147	17147_G418_Resistance_p2266_FW_571	-1.27383	-4.43926	0.0134545	0.0134545	-2.93177
246	10728	23764	23764_G418_Resistance_p2266_FW_571	-1.6221	-8.20754	0.00165535	0.00165535	-0.473671
247	10720	16060	16060_G418_Resistance_p2266_FW_586	-1.84144	-2.50788	0.0711345	0.0711345	-4.88917
247	10720	29726	29726_G418_Resistance_p2266_FW_586	0.625583	1.24794	0.285084	0.285084	-6.38209
247	10720	33822	33822_G418_Resistance_p2266_FW_586	0.408073	1.95781	0.12746	0.12746	-5.54441
248	11262	17480	17480_GAPDH_NM_002046.3_FW_121	0.839377	3.59095	0.0260852	0.0260852	-3.71788
248	11262	19143	19143_GAPDH_NM_002046.3_FW_121	0.738298	3.05087	0.0419968	0.0419968	-4.27854
248	11262	34403	34403_GAPDH_NM_002046.3_FW_121	0.824421	3.65126	0.0248034	0.0248034	-3.65824
249	2615	3171	3171_GAPDH_NM_002046.3_FW_136	0.606981	2.80882	0.0527929	0.0527929	-4.54524
249	2615	8122	8122_GAPDH_NM_002046.3_FW_136	0.470845	2.08201	0.111284	0.111284	-5.39452
249	2615	25308	25308_GAPDH_NM_002046.3_FW_136	0.65955	2.58216	0.0659934	0.0659934	-4.8031
250	13519	25530	25530_GAPDH_NM_002046.3_FW_151	0.587498	2.20874	0.0971166	0.0971166	-5.2424
250	13519	30844	30844_GAPDH_NM_002046.3_FW_151	0.382284	1.56529	0.198118	0.198118	-6.01649
250	13519	41151	41151_GAPDH_NM_002046.3_FW_151	0.714254	3.03593	0.0425821	0.0425821	-4.29474
251	2277	2723	2723_GAPDH_NM_002046.3_FW_181	0.473212	2.2756	0.0904754	0.0904754	-5.16266
251	2277	10198	10198_GAPDH_NM_002046.3_FW_181	0.750834	3.40336	0.0306178	0.0306178	-3.90716
251	2277	21253	21253_GAPDH_NM_002046.3_FW_181	10.6701	40.6965	4.74069e-06	4.74069e-06	4.26181
252	4368	5255	5255_GAPDH_NM_002046.3_FW_196	0.599469	2.4978	0.0718675	0.0718675	-4.90091
252	4368	10274	10274_GAPDH_NM_002046.3_FW_196	0.731691	2.94353	0.0464253	0.0464253	-4.39567
252	4368	44250	44250_GAPDH_NM_002046.3_FW_196	0.607651	2.69892	0.0587625	0.0587625	-4.66933
253	615	730	730_GAPDH_NM_002046.3_FW_211	0.565695	2.59273	0.0652973	0.0652973	-4.79091
253	615	44805	44805_GAPDH_NM_002046.3_FW_211	0.627279	2.74186	0.0563401	0.0563401	-4.62064
253	615	44946	44946_GAPDH_NM_002046.3_FW_211	0.743551	2.70032	0.0586816	0.0586816	-4.66774
254	479	560	560_GAPDH_NM_002046.3_FW_241	0.564974	2.51164	0.0708637	0.0708637	-4.8848
254	479	12230	12230_GAPDH_NM_002046.3_FW_241	0.812752	3.24081	0.0353338	0.0353338	-4.07589
254	479	15424	15424_GAPDH_NM_002046.3_FW_241	0.708174	2.80195	0.0531448	0.0531448	-4.55295
255	4359	5250	5250_GAPDH_NM_002046.3_FW_256	0.513945	2.25658	0.0923101	0.0923101	-5.1853
255	4359	35623	35623_GAPDH_NM_002046.3_FW_256	0.956487	4.30455	0.0148514	0.0148514	-3.04928
255	4359	43682	43682_GAPDH_NM_002046.3_FW_256	0.792788	3.25195	0.0349837	0.0349837	-4.06418
256	5065	6211	6211_GAPDH_NM_002046.3_FW_271	0.463532	1.96233	0.126828	0.126828	-5.53895
256	5065	32285	32285_GAPDH_NM_002046.3_FW_271	0.651097	2.77603	0.054496	0.054496	-4.58208
256	5065	44484	44484_GAPDH_NM_002046.3_FW_271	0.566265	2.3725	0.08175	0.08175	-5.04783
257	13660	26452	26452_GAPDH_NM_002046.3_FW_286	0.65601	2.6167	0.0637509	0.0637509	-4.76333
257	13660	32408	32408_GAPDH_NM_002046.3_FW_286	0.678652	2.70451	0.0584404	0.0584404	-4.66298
257	13660	39768	39768_GAPDH_NM_002046.3_FW_286	0.734221	3.09251	0.0404158	0.0404158	-4.23362
258	7300	9370	9370_GAPDH_NM_002046.3_FW_302	0.56254	2.3002	0.0881632	0.0881632	-5.13342
258	7300	15254	15254_GAPDH_NM_002046.3_FW_302	0.685718	2.68807	0.0593939	0.0593939	-4.68168
258	7300	28599	28599_GAPDH_NM_002046.3_FW_302	0.670014	2.69366	0.0590677	0.0590677	-4.67532
259	7961	10519	10519_GAPDH_NM_002046.3_FW_316	0.76281	3.18585	0.0371224	0.0371224	-4.13392
259	7961	39672	39672_GAPDH_NM_002046.3_FW_316	0.8507	3.71716	0.0234893	0.0234893	-3.59376
259	7961	44107	44107_GAPDH_NM_002046.3_FW_316	0.860975	3.71931	0.0234479	0.0234479	-3.59167
260	4093	4837	4837_GAPDH_NM_002046.3_FW_466	0.432772	1.21531	0.295946	0.295946	-6.41802
260	4093	28989	28989_GAPDH_NM_002046.3_FW_466	0.444713	1.10754	0.33471	0.33471	-6.53364
260	4093	43804	43804_GAPDH_NM_002046.3_FW_466	0.528362	1.8329	0.146403	0.146403	-5.69541
261	4776	5767	5767_GAPDH_NM_002046.3_FW_481	0.0456918	0.138049	0.897373	0.897373	-7.19018
261	4776	34359	34359_GAPDH_NM_002046.3_FW_481	0.476197	1.3388	0.256846	0.256846	-6.2801
261	4776	34836	34836_GAPDH_NM_002046.3_FW_481	0.546661	1.45835	0.223908	0.223908	-6.14233
262	1124	1376	1376_GAPDH_NM_002046.3_FW_496	0.365606	1.1931	0.303569	0.303569	-6.44224
262	1124	37421	37421_GAPDH_NM_002046.3_FW_496	0.598927	1.8259	0.147553	0.147553	-5.70387
262	1124	40022	40022_GAPDH_NM_002046.3_FW_496	0.606204	1.67616	0.174644	0.174644	-5.88422
263	9834	14013	14013_GAPDH_NM_002046.3_FW_511	0.464263	1.06426	0.351576	0.351576	-6.57859
263	9834	22480	22480_GAPDH_NM_002046.3_FW_511	0.235893	0.600571	0.582905	0.582905	-6.98489
263	9834	34756	34756_GAPDH_NM_002046.3_FW_511	0.49307	1.16416	0.313781	0.313781	-6.47351
264	10832	16356	16356_GAPDH_NM_002046.3_FW_571	0.111671	0.290695	0.786817	0.786817	-7.14942
264	10832	26162	26162_GAPDH_NM_002046.3_FW_571	0.0518433	0.127715	0.905001	0.905001	-7.1919
264	10832	37960	37960_GAPDH_NM_002046.3_FW_571	0.31054	0.75043	0.497815	0.497815	-6.87127
265	437	623	623_GAPDH_NM_002046.3_FW_586	0.119458	0.297898	0.781725	0.781725	-7.14681
265	437	10496	10496_GAPDH_NM_002046.3_FW_586	-0.0918651	-0.235703	0.826108	0.826108	-7.16736
265	437	26604	26604_GAPDH_NM_002046.3_FW_586	0.0689351	0.140454	0.895599	0.895599	-7.18975
266	1065	1336	1336_GAPDH_NM_002046.3_FW_601	0.12377	0.276912	0.796597	0.796597	-7.15426
266	1065	10315	10315_GAPDH_NM_002046.3_FW_601	-0.159561	-0.419334	0.698124	0.698124	-7.09371
266	1065	35404	35404_GAPDH_NM_002046.3_FW_601	0.0745875	0.185779	0.862337	0.862337	-7.18049
267	1258	1623	1623_GAPDH_NM_002046.3_FW_616	0.319397	0.666293	0.544392	0.544392	-6.93749
267	1258	35894	35894_GAPDH_NM_002046.3_FW_616	0.576103	1.4555	0.224639	0.224639	-6.14565
267	1258	41648	41648_GAPDH_NM_002046.3_FW_616	0.614838	0.765893	0.489594	0.489594	-6.85846
268	12510	21339	21339_GAPDH_NM_002046.3_FW_811	-0.191896	-0.486098	0.654226	0.654226	-7.05756
268	12510	27033	27033_GAPDH_NM_002046.3_FW_811	-0.159546	-0.365902	0.734356	0.734356	-7.11914
268	12510	43289	43289_GAPDH_NM_002046.3_FW_811	-0.1995	-0.463787	0.668717	0.668717	-7.07017
269	7654	9907	9907_GAPDH_NM_002046.3_FW_826	-0.417287	-1.02755	0.366486	0.366486	-6.61597
269	7654	14257	14257_GAPDH_NM_002046.3_FW_826	-0.42709	-1.06176	0.352574	0.352574	-6.58116
269	7654	34219	34219_GAPDH_NM_002046.3_FW_826	-0.313339	-0.75942	0.493022	0.493022	-6.86385
270	2969	3546	3546_GAPDH_NM_002046.3_FW_841	-0.134636	-0.333862	0.756509	0.756509	-7.13284
270	2969	17594	17594_GAPDH_NM_002046.3_FW_841	-0.0902299	-0.164667	0.877792	0.877792	-7.18512
270	2969	19755	19755_GAPDH_NM_002046.3_FW_841	-0.216516	-0.543146	0.618032	0.618032	-7.02298
271	10174	14811	14811_GAPDH_NM_002046.3_FW_862	-0.300065	-0.780157	0.482104	0.482104	-6.84648
271	10174	26159	26159_GAPDH_NM_002046.3_FW_862	-0.273014	-0.680729	0.536181	0.536181	-6.92656
271	10174	35318	35318_GAPDH_NM_002046.3_FW_862	-0.0178978	-0.04433	0.966926	0.966926	-7.20094
272	3630	4375	4375_GAPDH_NM_002046.3_FW_991	-0.270658	-0.633487	0.563387	0.563387	-6.96165
272	3630	5233	5233_GAPDH_NM_002046.3_FW_991	-0.297622	-0.697713	0.526636	0.526636	-6.91346
272	3630	35175	35175_GAPDH_NM_002046.3_FW_991	0.0339233	0.0797943	0.940521	0.940521	-7.19816
273	7229	9231	9231_GAPDH_NM_002046.3_FW_1021	-0.667805	-1.65736	0.178407	0.178407	-5.90675
273	7229	16439	16439_GAPDH_NM_002046.3_FW_1021	-0.715319	-1.77985	0.155366	0.155366	-5.75947
273	7229	23284	23284_GAPDH_NM_002046.3_FW_1021	-0.877786	-1.95839	0.12738	0.12738	-5.54372
274	19	20	20_GAPDH_NM_002046.3_FW_1036	-0.511551	-1.05389	0.355729	0.355729	-6.58921
274	19	18896	18896_GAPDH_NM_002046.3_FW_1036	-0.705945	-1.77052	0.157003	0.157003	-5.77072
274	19	34141	34141_GAPDH_NM_002046.3_FW_1036	-0.703023	-1.69298	0.17135	0.17135	-5.86404
275	14627	39438	39438_GAPDH_NM_002046.3_FW_1051	-0.300006	-0.60933	0.577667	0.577667	-6.9788
275	14627	43419	43419_GAPDH_NM_002046.3_FW_1051	-0.282089	-0.621851	0.570235	0.570235	-6.96998
275	14627	44599	44599_GAPDH_NM_002046.3_FW_1051	-0.29171	-0.620993	0.570742	0.570742	-6.97059
276	10821	16428	16428_GAPDH_NM_002046.3_FW_1246	-0.690071	-1.75262	0.160195	0.160195	-5.79229
276	10821	23908	23908_GAPDH_NM_002046.3_FW_1246	-0.734425	-1.82632	0.147484	0.147484	-5.70337
276	10821	30740	30740_GAPDH_NM_002046.3_FW_1246	-0.733837	-1.7624	0.158441	0.158441	-5.7805
277	5212	6395	6395_GAPDH_NM_002046.3_FW_1261	-0.527789	-1.2646	0.279685	0.279685	-6.36359
277	5212	16590	16590_GAPDH_NM_002046.3_FW_1261	-0.675727	-1.67881	0.174122	0.174122	-5.88105
277	5212	41840	41840_GAPDH_NM_002046.3_FW_1261	-0.689795	-1.66521	0.176825	0.176825	-5.89734
278	13873	27969	27969_GFP_p3579_FW_391	0.0144667	0.0578484	0.956852	0.956852	-7.20007
278	13873	36008	36008_GFP_p3579_FW_391	-0.0776154	-0.312906	0.77116	0.77116	-7.14116
278	13873	39325	39325_GFP_p3579_FW_391	-0.484138	-2.09832	0.109336	0.109336	-5.37489
279	12321	20571	20571_GFP_p3579_FW_406	-0.522784	-2.40524	0.079024	0.079024	-5.00926
279	12321	22438	22438_GFP_p3579_FW_406	0.0230584	0.106758	0.920507	0.920507	-7.19499
279	12321	39155	39155_GFP_p3579_FW_406	-1.1662	-6.15056	0.00453634	0.00453634	-1.64288
280	5867	7188	7188_GFP_p3579_FW_421	-1.70032	-5.84042	0.0054142	0.0054142	-1.85141
280	5867	14376	14376_GFP_p3579_FW_421	1.37179	5.3308	0.00737094	0.00737094	-2.21655
280	5867	33925	33925_GFP_p3579_FW_421	-0.0827719	-0.40574	0.707254	0.707254	-7.10048
281	2625	3092	3092_GFP_p3579_FW_436	0	0	1	1	-7.20218
281	2625	5896	5896_GFP_p3579_FW_436	0	0	1	1	-7.20218
281	2625	12874	12874_GFP_p3579_FW_436	0.67062	2.34229	0.0843622	0.0843622	-5.08352
282	6232	7712	7712_GFP_p3579_FW_451	-0.677777	-1.86185	0.141752	0.141752	-5.66043
282	6232	32108	32108_GFP_p3579_FW_451	0.92963	3.04677	0.0421564	0.0421564	-4.28298
282	6232	44444	44444_GFP_p3579_FW_451	-1.07797	-3.19297	0.0368849	0.0368849	-4.12638
283	12552	21412	21412_GFP_p3579_FW_466	1.5979	7.82064	0.00196383	0.00196383	-0.668945
283	12552	39487	39487_GFP_p3579_FW_466	0.211498	0.361368	0.737472	0.737472	-7.12115
283	12552	44843	44843_GFP_p3579_FW_466	-0.270373	-0.538068	0.621202	0.621202	-7.02619
284	999	1216	1216_GFP_p3579_FW_481	0.367043	1.84723	0.144081	0.144081	-5.6781
284	999	26929	26929_GFP_p3579_FW_481	-0.536558	-2.75117	0.0558307	0.0558307	-4.61012
284	999	44049	44049_GFP_p3579_FW_481	0.159804	0.622149	0.570058	0.570058	-6.96977
285	685	862	862_Hygromycin_Resistance_p2413_FW_1	1.89906	6.29406	0.00419052	0.00419052	-1.54966
285	685	7315	7315_Hygromycin_Resistance_p2413_FW_1	-1.45744	-3.14205	0.0386262	0.0386262	-4.18052
285	685	17936	17936_Hygromycin_Resistance_p2413_FW_1	0	0	1	1	-7.20218
286	6633	8446	8446_Hygromycin_Resistance_p2413_FW_16	0	0	1	1	-7.20218
286	6633	24100	24100_Hygromycin_Resistance_p2413_FW_16	0	0	1	1	-7.20218
286	6633	25809	25809_Hygromycin_Resistance_p2413_FW_16	0	0	1	1	-7.20218
287	13253	24246	24246_Hygromycin_Resistance_p2413_FW_31	-0.0470714	-0.14783	0.890166	0.890166	-7.18842
287	13253	25938	25938_Hygromycin_Resistance_p2413_FW_31	0	0	1	1	-7.20218
287	13253	28075	28075_Hygromycin_Resistance_p2413_FW_31	0	0	1	1	-7.20218
288	14114	29791	29791_Hygromycin_Resistance_p2413_FW_46	0	0	1	1	-7.20218
288	14114	38947	38947_Hygromycin_Resistance_p2413_FW_46	0	0	1	1	-7.20218
288	14114	44000	44000_Hygromycin_Resistance_p2413_FW_46	0.251826	0.656694	0.549902	0.549902	-6.94466
289	6992	8879	8879_Hygromycin_Resistance_p2413_FW_91	-0.889575	-3.85023	0.0210844	0.0210844	-3.46569
289	6992	25346	25346_Hygromycin_Resistance_p2413_FW_91	-1.67138	-4.84379	0.010131	0.010131	-2.59429
289	6992	34510	34510_Hygromycin_Resistance_p2413_FW_91	-0.0270866	-0.0653971	0.951231	0.951231	-7.19948
290	3703	4421	4421_Hygromycin_Resistance_p2413_FW_106	-1.29224	-4.85669	0.0100428	0.0100428	-2.5839
290	3703	21062	21062_Hygromycin_Resistance_p2413_FW_106	-1.98771	-7.7466	0.00203089	0.00203089	-0.707476
290	3703	28803	28803_Hygromycin_Resistance_p2413_FW_106	-0.0439993	-0.159672	0.881458	0.881458	-7.18614
291	5121	6247	6247_Hygromycin_Resistance_p2413_FW_121	-2.44728	-10.1858	0.000764851	0.000764851	0.387529
291	5121	27749	27749_Hygromycin_Resistance_p2413_FW_121	-0.968539	-5.03262	0.00892975	0.00892975	-2.44429
291	5121	35906	35906_Hygromycin_Resistance_p2413_FW_121	-0.937447	-3.29254	0.0337436	0.0337436	-4.02171
292	1572	1891	1891_Hygromycin_Resistance_p2413_FW_136	-1.4851	-2.99145	0.0443828	0.0443828	-4.34315
292	1572	4523	4523_Hygromycin_Resistance_p2413_FW_136	1.29061	5.95096	0.00507883	0.00507883	-1.77595
292	1572	31143	31143_Hygromycin_Resistance_p2413_FW_136	-0.674566	-3.15858	0.0380503	0.0380503	-4.1629
293	3542	4234	4234_Hygromycin_Resistance_p2413_FW_151	0	0	1	1	-7.20218
293	3542	11151	11151_Hygromycin_Resistance_p2413_FW_151	0	0	1	1	-7.20218
293	3542	27642	27642_Hygromycin_Resistance_p2413_FW_151	0	0	1	1	-7.20218
294	3815	4574	4574_Hygromycin_Resistance_p2413_FW_166	0	0	1	1	-7.20218
294	3815	7328	7328_Hygromycin_Resistance_p2413_FW_166	0	0	1	1	-7.20218
294	3815	34761	34761_Hygromycin_Resistance_p2413_FW_166	0	0	1	1	-7.20218
295	7206	9215	9215_Hygromycin_Resistance_p2413_FW_181	-0.377572	-1.061	0.352876	0.352876	-6.58193
295	7206	36216	36216_Hygromycin_Resistance_p2413_FW_181	0.180741	0.547867	0.615093	0.615093	-7.01997
295	7206	44037	44037_Hygromycin_Resistance_p2413_FW_181	0.464974	1.11902	0.330365	0.330365	-6.52157
296	10753	16181	16181_Hygromycin_Resistance_p2413_FW_196	0.2598	0.616288	0.573528	0.573528	-6.97392
296	10753	28931	28931_Hygromycin_Resistance_p2413_FW_196	0.410364	1.03286	0.364294	0.364294	-6.6106
296	10753	34607	34607_Hygromycin_Resistance_p2413_FW_196	0.135523	0.317652	0.767831	0.767831	-7.13932
297	5785	7124	7124_Hygromycin_Resistance_p2413_FW_226	0.357421	0.855321	0.444132	0.444132	-6.7808
297	5785	11522	11522_Hygromycin_Resistance_p2413_FW_226	1.34034	5.51426	0.00657832	0.00657832	-2.08172
297	5785	42524	42524_Hygromycin_Resistance_p2413_FW_226	0.315358	1.2241	0.292982	0.292982	-6.40838
298	4925	5952	5952_Hygromycin_Resistance_p2413_FW_406	0.928565	4.35195	0.0143405	0.0143405	-3.00763
298	4925	24227	24227_Hygromycin_Resistance_p2413_FW_406	-1.07134	-5.61733	0.00617942	0.00617942	-2.00767
298	4925	39716	39716_Hygromycin_Resistance_p2413_FW_406	0.808502	4.20315	0.0160218	0.0160218	-3.13949
299	8999	12291	12291_Hygromycin_Resistance_p2413_FW_421	0	0	1	1	-7.20218
299	8999	38928	38928_Hygromycin_Resistance_p2413_FW_421	0	0	1	1	-7.20218
299	8999	40745	40745_Hygromycin_Resistance_p2413_FW_421	0	0	1	1	-7.20218
300	8319	11088	11088_Hygromycin_Resistance_p2413_FW_436	0	0	1	1	-7.20218
300	8319	37724	37724_Hygromycin_Resistance_p2413_FW_436	0.214487	0.269343	0.801988	0.801988	-7.15681
300	8319	38378	38378_Hygromycin_Resistance_p2413_FW_436	0	0	1	1	-7.20218
301	4496	5418	5418_Hygromycin_Resistance_p2413_FW_451	0	0	1	1	-7.20218
301	4496	29623	29623_Hygromycin_Resistance_p2413_FW_451	0	0	1	1	-7.20218
301	4496	39715	39715_Hygromycin_Resistance_p2413_FW_451	0	0	1	1	-7.20218
302	8442	11364	11364_Hygromycin_Resistance_p2413_FW_466	0	0	1	1	-7.20218
302	8442	13846	13846_Hygromycin_Resistance_p2413_FW_466	0	0	1	1	-7.20218
302	8442	29956	29956_Hygromycin_Resistance_p2413_FW_466	0	0	1	1	-7.20218
303	14621	38944	38944_Hygromycin_Resistance_p2413_FW_601	0	0	1	1	-7.20218
303	14621	41268	41268_Hygromycin_Resistance_p2413_FW_601	0	0	1	1	-7.20218
303	14621	42686	42686_Hygromycin_Resistance_p2413_FW_601	0	0	1	1	-7.20218
304	5946	7331	7331_Hygromycin_Resistance_p2413_FW_631	-1.56764	-4.97809	0.0092576	0.0092576	-2.48713
304	5946	8296	8296_Hygromycin_Resistance_p2413_FW_631	1.51532	3.45862	0.02919	0.02919	-3.8508
304	5946	29723	29723_Hygromycin_Resistance_p2413_FW_631	0	0	1	1	-7.20218
305	9570	13461	13461_Hygromycin_Resistance_p2413_FW_676	1.15359	3.82784	0.0214673	0.0214673	-3.48704
305	9570	29167	29167_Hygromycin_Resistance_p2413_FW_676	0	0	1	1	-7.20218
305	9570	36785	36785_Hygromycin_Resistance_p2413_FW_676	1.14256	3.57321	0.0264773	0.0264773	-3.73553
306	12244	20280	20280_Hygromycin_Resistance_p2413_FW_796	-1.04609	-1.59449	0.191628	0.191628	-5.9818
306	12244	21920	21920_Hygromycin_Resistance_p2413_FW_796	0.0995127	0.097842	0.927118	0.927118	-7.19614
306	12244	42036	42036_Hygromycin_Resistance_p2413_FW_796	-0.786547	-1.06193	0.352505	0.352505	-6.58098
307	6932	8751	8751_Hygromycin_Resistance_p2413_FW_811	0	0	1	1	-7.20218
307	6932	22148	22148_Hygromycin_Resistance_p2413_FW_811	0	0	1	1	-7.20218
307	6932	26451	26451_Hygromycin_Resistance_p2413_FW_811	0	0	1	1	-7.20218
308	3812	4488	4488_Hygromycin_Resistance_p2413_FW_826	0	0	1	1	-7.20218
308	3812	29463	29463_Hygromycin_Resistance_p2413_FW_826	0	0	1	1	-7.20218
308	3812	44585	44585_Hygromycin_Resistance_p2413_FW_826	0.13816	0.556932	0.609476	0.609476	-7.01413
309	1136	1382	1382_Luciferase_p985_FW_11	-2.13233	-7.69994	0.00207463	0.00207463	-0.731958
309	1136	6716	6716_Luciferase_p985_FW_11	1.59313	8.1882	0.00166926	0.00166926	-0.483197
309	1136	19694	19694_Luciferase_p985_FW_11	0.377724	0.774472	0.485079	0.485079	-6.85128
310	2961	3457	3457_Luciferase_p985_FW_41	0	0	1	1	-7.20218
310	2961	36077	36077_Luciferase_p985_FW_41	0.47396	0.744287	0.50111	0.50111	-6.8763
310	2961	38027	38027_Luciferase_p985_FW_41	0	0	1	1	-7.20218
311	11738	18817	18817_Luciferase_p985_FW_71	2.3262	12.18	0.000400599	0.000400599	1.07446
311	11738	19200	19200_Luciferase_p985_FW_71	0.227649	1.07446	0.347532	0.347532	-6.56808
311	11738	45001	45001_Luciferase_p985_FW_71	1.90586	7.75106	0.00202677	0.00202677	-0.705145
312	13730	26980	26980_Luciferase_p985_FW_101	0	0	1	1	-7.20218
312	13730	29645	29645_Luciferase_p985_FW_101	0.303951	0.854783	0.444394	0.444394	-6.78129
312	13730	35604	35604_Luciferase_p985_FW_101	0	0	1	1	-7.20218
313	581	797	797_Luciferase_p985_FW_131	0	0	1	1	-7.20218
313	581	2412	2412_Luciferase_p985_FW_131	0	0	1	1	-7.20218
313	581	7168	7168_Luciferase_p985_FW_131	-0.886326	-2.23542	0.0944026	0.0944026	-5.21054
314	13772	27202	27202_Luciferase_p985_FW_161	0.153323	0.299753	0.780416	0.780416	-7.14612
314	13772	30610	30610_Luciferase_p985_FW_161	0	0	1	1	-7.20218
314	13772	36637	36637_Luciferase_p985_FW_161	0.0720715	0.255493	0.811887	0.811887	-7.16132
315	12102	19891	19891_Luciferase_p985_FW_191	0	0	1	1	-7.20218
315	12102	26525	26525_Luciferase_p985_FW_191	0	0	1	1	-7.20218
315	12102	44057	44057_Luciferase_p985_FW_191	0	0	1	1	-7.20218
316	5028	6016	6016_Luciferase_p985_FW_211	0.914483	2.13151	0.105489	0.105489	-5.33498
316	5028	16699	16699_Luciferase_p985_FW_211	0.432399	0.91451	0.41599	0.41599	-6.72627
316	5028	18836	18836_Luciferase_p985_FW_211	0	0	1	1	-7.20218
317	13766	27107	27107_Luciferase_p985_FW_241	0.966579	4.4379	0.0134678	0.0134678	-2.93295
317	13766	37205	37205_Luciferase_p985_FW_241	0	0	1	1	-7.20218
317	13766	38596	38596_Luciferase_p985_FW_241	-0.152046	-0.29489	0.78385	0.78385	-7.14791
318	5548	6795	6795_Luciferase_p985_FW_271	1.02613	1.42685	0.232147	0.232147	-6.17897
318	5548	20493	20493_Luciferase_p985_FW_271	0	0	1	1	-7.20218
318	5548	34802	34802_Luciferase_p985_FW_271	0	0	1	1	-7.20218
319	2560	3055	3055_Luciferase_p985_FW_301	0	0	1	1	-7.20218
319	2560	3905	3905_Luciferase_p985_FW_301	-2.0152	-2.7124	0.0579892	0.0579892	-4.65402
319	2560	35369	35369_Luciferase_p985_FW_301	1.63987	2.8734	0.0496193	0.0496193	-4.47318
320	6751	8529	8529_Luciferase_p985_FW_331	0	0	1	1	-7.20218
320	6751	22472	22472_Luciferase_p985_FW_331	0	0	1	1	-7.20218
320	6751	36058	36058_Luciferase_p985_FW_331	0	0	1	1	-7.20218
321	6211	7695	7695_Luciferase_p985_FW_361	0	0	1	1	-7.20218
321	6211	21648	21648_Luciferase_p985_FW_361	0.538327	2.40161	0.0793216	0.0793216	-5.01354
321	6211	30101	30101_Luciferase_p985_FW_361	0	0	1	1	-7.20218
322	1388	1691	1691_Luciferase_p985_FW_436	0	0	1	1	-7.20218
322	1388	14950	14950_Luciferase_p985_FW_436	0	0	1	1	-7.20218
322	1388	21744	21744_Luciferase_p985_FW_436	0	0	1	1	-7.20218
323	12311	20561	20561_Luciferase_p985_FW_466	0	0	1	1	-7.20218
323	12311	37572	37572_Luciferase_p985_FW_466	0	0	1	1	-7.20218
323	12311	43584	43584_Luciferase_p985_FW_466	0	0	1	1	-7.20218
324	13279	24397	24397_Luciferase_p985_FW_496	-1.29449	-2.60983	0.0641896	0.0641896	-4.77122
324	13279	25897	25897_Luciferase_p985_FW_496	0.228816	0.692194	0.529724	0.529724	-6.91775
324	13279	35203	35203_Luciferase_p985_FW_496	0	0	1	1	-7.20218
325	8745	11899	11899_Luciferase_p985_FW_526	0	0	1	1	-7.20218
325	8745	27667	27667_Luciferase_p985_FW_526	0	0	1	1	-7.20218
325	8745	30521	30521_Luciferase_p985_FW_526	0	0	1	1	-7.20218
326	8422	11262	11262_Luciferase_p985_FW_556	0	0	1	1	-7.20218
326	8422	12615	12615_Luciferase_p985_FW_556	0	0	1	1	-7.20218
326	8422	27231	27231_Luciferase_p985_FW_556	0	0	1	1	-7.20218
327	13621	26087	26087_Luciferase_p985_FW_586	-0.780251	-3.3042	0.0333973	0.0333973	-4.00957
327	13621	30278	30278_Luciferase_p985_FW_586	0.371694	0.632685	0.563857	0.563857	-6.96222
327	13621	33920	33920_Luciferase_p985_FW_586	-0.673816	-1.93725	0.130383	0.130383	-5.56926
328	2091	2443	2443_Luciferase_p985_FW_601	-0.0148254	-0.0604604	0.954907	0.954907	-7.19987
328	2091	5968	5968_Luciferase_p985_FW_601	-0.491561	-1.85981	0.142074	0.142074	-5.66289
328	2091	21097	21097_Luciferase_p985_FW_601	0.123566	0.615835	0.573797	0.573797	-6.97424
329	5577	6814	6814_Luciferase_p985_FW_631	-0.182432	-0.874645	0.434774	0.434774	-6.76326
329	5577	7713	7713_Luciferase_p985_FW_631	0.657285	0.816469	0.463446	0.463446	-6.81528
329	5577	25937	25937_Luciferase_p985_FW_631	0.360022	1.64124	0.181701	0.181701	-5.92603
330	4318	5141	5141_Luciferase_p985_FW_661	0	0	1	1	-7.20218
330	4318	10407	10407_Luciferase_p985_FW_661	0	0	1	1	-7.20218
330	4318	31472	31472_Luciferase_p985_FW_661	0	0	1	1	-7.20218
331	11080	16988	16988_Luciferase_p985_FW_691	0	0	1	1	-7.20218
331	11080	17473	17473_Luciferase_p985_FW_691	0.208782	0.929757	0.408991	0.408991	-6.71184
331	11080	36350	36350_Luciferase_p985_FW_691	0	0	1	1	-7.20218
332	10344	15181	15181_Luciferase_p985_FW_721	0	0	1	1	-7.20218
332	10344	17685	17685_Luciferase_p985_FW_721	0	0	1	1	-7.20218
332	10344	24389	24389_Luciferase_p985_FW_721	0	0	1	1	-7.20218
333	9643	13628	13628_Luciferase_p985_FW_751	0	0	1	1	-7.20218
333	9643	20460	20460_Luciferase_p985_FW_751	0	0	1	1	-7.20218
333	9643	35863	35863_Luciferase_p985_FW_751	0	0	1	1	-7.20218
334	529	670	670_Luciferase_p985_FW_781	0.637962	2.32391	0.0859981	0.0859981	-5.10528
334	529	2572	2572_Luciferase_p985_FW_781	0	0	1	1	-7.20218
334	529	28093	28093_Luciferase_p985_FW_781	0	0	1	1	-7.20218
335	11785	18895	18895_Luciferase_p985_FW_811	0	0	1	1	-7.20218
335	11785	33948	33948_Luciferase_p985_FW_811	0	0	1	1	-7.20218
335	11785	34930	34930_Luciferase_p985_FW_811	0	0	1	1	-7.20218
336	13597	26103	26103_Luciferase_p985_FW_826	0	0	1	1	-7.20218
336	13597	37038	37038_Luciferase_p985_FW_826	0	0	1	1	-7.20218
336	13597	43277	43277_Luciferase_p985_FW_826	0	0	1	1	-7.20218
337	9544	13433	13433_Luciferase_p985_FW_856	0	0	1	1	-7.20218
337	9544	13671	13671_Luciferase_p985_FW_856	0	0	1	1	-7.20218
337	9544	36911	36911_Luciferase_p985_FW_856	0	0	1	1	-7.20218
338	2366	2774	2774_Luciferase_p985_FW_886	0	0	1	1	-7.20218
338	2366	30015	30015_Luciferase_p985_FW_886	0	0	1	1	-7.20218
338	2366	39988	39988_Luciferase_p985_FW_886	0	0	1	1	-7.20218
339	13505	25466	25466_Luciferase_p985_FW_916	0	0	1	1	-7.20218
339	13505	29728	29728_Luciferase_p985_FW_916	0	0	1	1	-7.20218
339	13505	32431	32431_Luciferase_p985_FW_916	0	0	1	1	-7.20218
340	10768	16193	16193_Luciferase_p985_FW_931	0.0152593	0.0490186	0.963431	0.963431	-7.20066
340	10768	36030	36030_Luciferase_p985_FW_931	0.081553	0.304731	0.776907	0.776907	-7.14427
340	10768	39217	39217_Luciferase_p985_FW_931	0	0	1	1	-7.20218
341	3602	4271	4271_Luciferase_p985_FW_961	0	0	1	1	-7.20218
341	3602	26495	26495_Luciferase_p985_FW_961	0	0	1	1	-7.20218
341	3602	28178	28178_Luciferase_p985_FW_961	0	0	1	1	-7.20218
342	3584	4260	4260_Luciferase_p985_FW_991	0.386491	1.82105	0.148355	0.148355	-5.70973
342	3584	16110	16110_Luciferase_p985_FW_991	0.348534	0.859121	0.442278	0.442278	-6.77738
342	3584	40426	40426_Luciferase_p985_FW_991	0	0	1	1	-7.20218
343	385	412	412_Luciferase_p985_FW_1021	0.297453	0.996311	0.379618	0.379618	-6.6472
343	385	6111	6111_Luciferase_p985_FW_1021	1.3051	1.08737	0.342474	0.342474	-6.5547
343	385	25270	25270_Luciferase_p985_FW_1021	-0.0938435	-0.233329	0.827819	0.827819	-7.16805
344	5600	6829	6829_Luciferase_p985_FW_1051	0	0	1	1	-7.20218
344	5600	24268	24268_Luciferase_p985_FW_1051	0	0	1	1	-7.20218
344	5600	40153	40153_Luciferase_p985_FW_1051	1.28835	4.50551	0.0128269	0.0128269	-2.87494
345	11130	17052	17052_Luciferase_p985_FW_1081	-0.807024	-1.08766	0.34236	0.34236	-6.5544
345	11130	17505	17505_Luciferase_p985_FW_1081	0.281539	1.24829	0.284968	0.284968	-6.3817
345	11130	39315	39315_Luciferase_p985_FW_1081	0.459915	1.61287	0.187659	0.187659	-5.95991
346	13513	25496	25496_Luciferase_p985_FW_1111	-0.05114	-0.240324	0.822779	0.822779	-7.16599
346	13513	44356	44356_Luciferase_p985_FW_1111	0.705935	2.74143	0.0563641	0.0563641	-4.62113
346	13513	44425	44425_Luciferase_p985_FW_1111	0.666147	3.06787	0.0413428	0.0413428	-4.26017
347	10051	14602	14602_Luciferase_p985_FW_1141	0	0	1	1	-7.20218
347	10051	26280	26280_Luciferase_p985_FW_1141	0	0	1	1	-7.20218
347	10051	31643	31643_Luciferase_p985_FW_1141	-1.24677	-5.81616	0.00549146	0.00549146	-1.86814
348	4094	4922	4922_Luciferase_p985_FW_1171	0	0	1	1	-7.20218
348	4094	25226	25226_Luciferase_p985_FW_1171	0	0	1	1	-7.20218
348	4094	40576	40576_Luciferase_p985_FW_1171	0	0	1	1	-7.20218
349	5857	7266	7266_Luciferase_p985_FW_1201	0	0	1	1	-7.20218
349	5857	32970	32970_Luciferase_p985_FW_1201	0.205349	0.446611	0.679997	0.679997	-7.07952
349	5857	35366	35366_Luciferase_p985_FW_1201	0.235739	0.68871	0.531679	0.531679	-6.92044
350	2974	3549	3549_Luciferase_p985_FW_1231	0	0	1	1	-7.20218
350	2974	8917	8917_Luciferase_p985_FW_1231	0.0047472	0.0103765	0.992255	0.992255	-7.20211
350	2974	27836	27836_Luciferase_p985_FW_1231	0	0	1	1	-7.20218
351	10278	15103	15103_Luciferase_p985_FW_1261	0	0	1	1	-7.20218
351	10278	21138	21138_Luciferase_p985_FW_1261	-0.61705	-1.74913	0.160825	0.160825	-5.7965
351	10278	44296	44296_Luciferase_p985_FW_1261	-0.877004	-0.777229	0.483635	0.483635	-6.84895
352	4564	5544	5544_Luciferase_p985_FW_1291	0	0	1	1	-7.20218
352	4564	11484	11484_Luciferase_p985_FW_1291	-0.62173	-2.43228	0.0768515	0.0768515	-4.9775
352	4564	14994	14994_Luciferase_p985_FW_1291	0.0643662	0.11786	0.912286	0.912286	-7.19342
353	964	1197	1197_Luciferase_p985_FW_1321	-0.298203	-0.355371	0.741604	0.741604	-7.12377
353	964	29921	29921_Luciferase_p985_FW_1321	0.133944	0.592561	0.587724	0.587724	-6.99039
353	964	36718	36718_Luciferase_p985_FW_1321	-0.210801	-0.855954	0.443822	0.443822	-6.78023
354	8978	12265	12265_Luciferase_p985_FW_1351	-0.582299	-0.643709	0.557419	0.557419	-6.95422
354	8978	28900	28900_Luciferase_p985_FW_1351	1.26208	4.96932	0.00931174	0.00931174	-2.49406
354	8978	44213	44213_Luciferase_p985_FW_1351	-1.30043	-1.21501	0.296048	0.296048	-6.41835
355	7485	9599	9599_Luciferase_p985_FW_1366	0.202505	0.616309	0.573516	0.573516	-6.9739
355	7485	27754	27754_Luciferase_p985_FW_1366	2.52059	11.0926	0.000562226	0.000562226	0.718998
355	7485	30833	30833_Luciferase_p985_FW_1366	0.100175	0.315703	0.769197	0.769197	-7.14008
356	6681	8392	8392_Luciferase_p985_FW_1441	-0.385923	-0.503815	0.642851	0.642851	-7.04718
356	6681	18704	18704_Luciferase_p985_FW_1441	-0.179261	-0.226609	0.832671	0.832671	-7.16998
356	6681	23650	23650_Luciferase_p985_FW_1441	-0.366035	-0.463006	0.669228	0.669228	-7.0706
357	4929	5954	5954_Luciferase_p985_FW_1471	0	0	1	1	-7.20218
357	4929	10624	10624_Luciferase_p985_FW_1471	1.90824	3.66875	0.0244462	0.0244462	-3.64106
357	4929	11624	11624_Luciferase_p985_FW_1471	0	0	1	1	-7.20218
358	2171	2577	2577_Luciferase_p985_FW_1501	0	0	1	1	-7.20218
358	2171	25665	25665_Luciferase_p985_FW_1501	0	0	1	1	-7.20218
358	2171	38410	38410_Luciferase_p985_FW_1501	0	0	1	1	-7.20218
359	4578	5468	5468_Luciferase_p985_FW_1531	0.215043	0.801574	0.471029	0.471029	-6.8282
359	4578	23501	23501_Luciferase_p985_FW_1531	0	0	1	1	-7.20218
359	4578	40898	40898_Luciferase_p985_FW_1531	0	0	1	1	-7.20218
360	3058	3600	3600_Luciferase_p985_FW_1561	0	0	1	1	-7.20218
360	3058	35993	35993_Luciferase_p985_FW_1561	0	0	1	1	-7.20218
360	3058	41096	41096_Luciferase_p985_FW_1561	0	0	1	1	-7.20218
361	13020	23252	23252_Luciferase_p985_FW_1576	0	0	1	1	-7.20218
361	13020	29446	29446_Luciferase_p985_FW_1576	0	0	1	1	-7.20218
361	13020	29779	29779_Luciferase_p985_FW_1576	0	0	1	1	-7.20218
362	1749	2159	2159_Luciferase_p985_FW_1591	-0.852021	-4.18617	0.0162287	0.0162287	-3.15474
362	1749	12616	12616_Luciferase_p985_FW_1591	-1.18327	-4.53189	0.0125871	0.0125871	-2.85249
362	1749	28396	28396_Luciferase_p985_FW_1591	-1.10111	-3.78973	0.0221388	0.0221388	-3.52357
363	13668	26385	26385_mRFP_p3313_FW_1	-0.879408	-1.83621	0.145864	0.145864	-5.69142
363	13668	30602	30602_mRFP_p3313_FW_1	0.016559	0.0525728	0.960782	0.960782	-7.20043
363	13668	41807	41807_mRFP_p3313_FW_1	0	0	1	1	-7.20218
364	12413	20891	20891_mRFP_p3313_FW_13	0.421841	1.20421	0.299734	0.299734	-6.43015
364	12413	23573	23573_mRFP_p3313_FW_13	-0.636071	-0.919301	0.41378	0.41378	-6.72175
364	12413	29254	29254_mRFP_p3313_FW_13	-0.526662	-0.921712	0.412671	0.412671	-6.71947
365	7302	9457	9457_mRFP_p3313_FW_601	-0.977985	-5.19125	0.00805444	0.00805444	-2.32177
365	7302	40865	40865_mRFP_p3313_FW_601	0.788617	3.15604	0.0381381	0.0381381	-4.1656
365	7302	41700	41700_mRFP_p3313_FW_601	-0.53927	-1.77716	0.155836	0.155836	-5.76271
366	5429	6632	6632_mRFP_p3313_FW_605	2.13391	11.2929	0.000526983	0.000526983	0.787704
366	5429	41581	41581_mRFP_p3313_FW_605	1.73061	8.4032	0.00152253	0.00152253	-0.378641
366	5429	43216	43216_mRFP_p3313_FW_605	0.184032	0.806645	0.468436	0.468436	-6.82382
367	6194	7684	7684_MYC_NM_002467.3_FW_101	-1.56079	-7.64134	0.00213124	0.00213124	-0.762922
367	6194	40350	40350_MYC_NM_002467.3_FW_101	-1.81791	-7.6455	0.00212717	0.00212717	-0.76072
367	6194	40442	40442_MYC_NM_002467.3_FW_101	-1.73739	-7.12699	0.00272197	0.00272197	-1.04568
368	274	440	440_MYC_NM_002467.3_FW_131	-2.26262	-2.85856	0.0503283	0.0503283	-4.48969
368	274	2523	2523_MYC_NM_002467.3_FW_131	-0.984419	-2.36323	0.0825416	0.0825416	-5.05877
368	274	14532	14532_MYC_NM_002467.3_FW_131	-3.60596	-8.45941	0.00148688	0.00148688	-0.351785
369	2654	3108	3108_MYC_NM_002467.3_FW_581	-1.44851	-5.42046	0.00696956	0.00696956	-2.15017
369	2654	11545	11545_MYC_NM_002467.3_FW_581	-1.47995	-4.77511	0.010617	0.010617	-2.65002
369	2654	41734	41734_MYC_NM_002467.3_FW_581	-1.61386	-0.835132	0.454085	0.454085	-6.79885
370	14109	29852	29852_MYC_NM_002467.3_FW_611	-1.81127	-3.62926	0.0252619	0.0252619	-3.67993
370	14109	42806	42806_MYC_NM_002467.3_FW_611	-1.50365	-2.26654	0.0913445	0.0913445	-5.17344
370	14109	44610	44610_MYC_NM_002467.3_FW_611	-1.53344	-3.41749	0.030245	0.030245	-3.89271
371	5020	6011	6011_MYC_NM_002467.3_FW_901	-1.2419	-6.48739	0.0037751	0.0037751	-1.42718
371	5020	7804	7804_MYC_NM_002467.3_FW_901	-1.09349	-5.5063	0.00661043	0.00661043	-2.08749
371	5020	40861	40861_MYC_NM_002467.3_FW_901	-1.01916	-4.67493	0.0113788	0.0113788	-2.73243
372	306	372	372_MYC_NM_002467.3_FW_916	-1.14821	-5.55542	0.0064153	0.0064153	-2.05201
372	306	5282	5282_MYC_NM_002467.3_FW_916	-1.23842	-5.23881	0.00781301	0.00781301	-2.28565
372	306	24583	24583_MYC_NM_002467.3_FW_916	-0.935212	-4.90446	0.00972434	0.00972434	-2.54559
373	12219	20243	20243_MYC_NM_002467.3_FW_931	-1.21405	-6.35782	0.00404747	0.00404747	-1.50888
373	12219	27548	27548_MYC_NM_002467.3_FW_931	-1.36482	-6.27981	0.00422337	0.00422337	-1.55883
373	12219	34864	34864_MYC_NM_002467.3_FW_931	-1.21873	-5.54189	0.00646835	0.00646835	-2.06176
374	12373	20647	20647_MYC_NM_002467.3_FW_946	-1.13126	-5.22487	0.00788285	0.00788285	-2.29621
374	12373	28203	28203_MYC_NM_002467.3_FW_946	-1.23186	-3.28384	0.0340048	0.0340048	-4.03079
374	12373	36020	36020_MYC_NM_002467.3_FW_946	-1.14474	-4.6452	0.0116177	0.0116177	-2.75715
375	2723	3235	3235_MYC_NM_002467.3_FW_1306	-0.476695	-2.34011	0.0845546	0.0845546	-5.0861
375	2723	7501	7501_MYC_NM_002467.3_FW_1306	-0.57702	-0.778117	0.48317	0.48317	-6.84821
375	2723	27297	27297_MYC_NM_002467.3_FW_1306	-0.505539	-2.45713	0.0749154	0.0749154	-4.94839
376	4441	5385	5385_MYC_NM_002467.3_FW_1321	-0.796023	-3.43847	0.0297012	0.0297012	-3.8713
376	4441	23111	23111_MYC_NM_002467.3_FW_1321	-0.693435	-2.83743	0.0513585	0.0513585	-4.51325
376	4441	40454	40454_MYC_NM_002467.3_FW_1321	-0.652902	-3.13674	0.0388134	0.0388134	-4.18619
377	5948	7334	7334_MYC_NM_002467.3_FW_1339	-0.988735	-3.98106	0.0190064	0.0190064	-3.34251
377	5948	34262	34262_MYC_NM_002467.3_FW_1339	-0.672609	-2.46414	0.0743794	0.0743794	-4.94019
377	5948	35029	35029_MYC_NM_002467.3_FW_1339	-0.621667	-2.13635	0.104942	0.104942	-5.32917
378	6735	8603	8603_MYC_NM_002467.3_FW_1351	-0.883953	-1.32874	0.259832	0.259832	-6.29153
378	6735	11741	11741_MYC_NM_002467.3_FW_1351	-0.854968	-3.33343	0.0325474	0.0325474	-3.97921
378	6735	24353	24353_MYC_NM_002467.3_FW_1351	-0.745604	-2.43624	0.0765393	0.0765393	-4.97286
379	3243	3797	3797_MYC_NM_002467.3_FW_1366	-0.829546	-2.66793	0.0605873	0.0605873	-4.70465
379	3243	24460	24460_MYC_NM_002467.3_FW_1366	-0.779191	-2.69797	0.0588179	0.0588179	-4.67042
379	3243	32110	32110_MYC_NM_002467.3_FW_1366	-0.71393	-2.69761	0.0588385	0.0588385	-4.67083
380	8062	10689	10689_MYC_NM_002467.3_FW_1516	-0.628527	-2.07342	0.112326	0.112326	-5.40487
380	8062	12339	12339_MYC_NM_002467.3_FW_1516	-0.713589	-2.63649	0.0625063	0.0625063	-4.74062
380	8062	38128	38128_MYC_NM_002467.3_FW_1516	-0.568705	-2.06895	0.112872	0.112872	-5.41026
381	1135	1466	1466_MYC_NM_002467.3_FW_1531	-0.854571	-2.38709	0.0805222	0.0805222	-5.03063
381	1135	22932	22932_MYC_NM_002467.3_FW_1531	-0.745721	-2.38836	0.0804162	0.0804162	-5.02913
381	1135	36632	36632_MYC_NM_002467.3_FW_1531	-0.754504	-2.32292	0.0860874	0.0860874	-5.10646
382	6159	7654	7654_MYC_NM_002467.3_FW_1546	-0.952263	-2.83942	0.0512604	0.0512604	-4.51102
382	6159	22110	22110_MYC_NM_002467.3_FW_1546	-0.798144	-2.51373	0.0707132	0.0707132	-4.88237
382	6159	22258	22258_MYC_NM_002467.3_FW_1546	-0.726852	-2.23091	0.0948547	0.0948547	-5.21592
383	13595	26100	26100_MYC_NM_002467.3_FW_1576	-0.773534	-2.05648	0.114412	0.114412	-5.42528
383	13595	33081	33081_MYC_NM_002467.3_FW_1576	-0.741595	-2.10963	0.108007	0.108007	-5.36127
383	13595	40582	40582_MYC_NM_002467.3_FW_1576	-0.730472	-2.48024	0.0731654	0.0731654	-4.92138
384	13273	24212	24212_MYC_NM_002467.3_FW_1651	-0.950202	-2.98761	0.0445425	0.0445425	-4.34735
384	13273	37834	37834_MYC_NM_002467.3_FW_1651	-0.620299	-1.71169	0.167763	0.167763	-5.84156
384	13273	38541	38541_MYC_NM_002467.3_FW_1651	-0.703959	-1.94416	0.129393	0.129393	-5.56092
385	1073	1340	1340_MYC_NM_002467.3_FW_1666	-0.931756	-2.66603	0.0607013	0.0607013	-4.70682
385	1073	20971	20971_MYC_NM_002467.3_FW_1666	-0.693524	-2.08648	0.110746	0.110746	-5.38914
385	1073	34252	34252_MYC_NM_002467.3_FW_1666	-0.78339	-2.28788	0.0893126	0.0893126	-5.14805
386	7540	9731	9731_MYC_NM_002467.3_FW_1681	-0.843537	-2.5794	0.0661761	0.0661761	-4.80628
386	7540	10412	10412_MYC_NM_002467.3_FW_1681	-0.841449	-2.70937	0.058162	0.058162	-4.65746
386	7540	36556	36556_MYC_NM_002467.3_FW_1681	-0.577559	-1.61795	0.186576	0.186576	-5.95384
387	2850	3309	3309_MYC_NM_002467.3_FW_1696	-0.723975	-1.90715	0.134797	0.134797	-5.60566
387	2850	35141	35141_MYC_NM_002467.3_FW_1696	-0.70716	-2.21885	0.0960777	0.0960777	-5.23032
387	2850	35761	35761_MYC_NM_002467.3_FW_1696	-0.58293	-1.80324	0.151342	0.151342	-5.73124
388	6725	8511	8511_MYC_NM_002467.3_FW_1711	-0.949569	-2.81362	0.0525493	0.0525493	-4.53987
388	6725	38371	38371_MYC_NM_002467.3_FW_1711	-0.764609	-2.42555	0.0773854	0.0773854	-4.98539
388	6725	42063	42063_MYC_NM_002467.3_FW_1711	-0.815436	-2.54832	0.0682799	0.0682799	-4.84222
389	7178	9197	9197_MYC_NM_002467.3_FW_1726	-0.899539	-3.13324	0.0389373	0.0389373	-4.18993
389	7178	25905	25905_MYC_NM_002467.3_FW_1726	-0.806428	-2.73696	0.0566105	0.0566105	-4.62618
389	7178	40652	40652_MYC_NM_002467.3_FW_1726	-0.800499	-3.01441	0.0434423	0.0434423	-4.31812
390	1811	2108	2108_MYC_NM_002467.3_FW_1741	-0.846392	-2.10806	0.108192	0.108192	-5.36317
390	1811	8787	8787_MYC_NM_002467.3_FW_1741	-0.897808	-2.77968	0.0543034	0.0543034	-4.57797
390	1811	43085	43085_MYC_NM_002467.3_FW_1741	-0.766594	-2.14765	0.103674	0.103674	-5.3156
391	7835	10236	10236_MYC_NM_002467.3_FW_1771	-0.946266	-2.85748	0.0503802	0.0503802	-4.49089
391	7835	24405	24405_MYC_NM_002467.3_FW_1771	-0.85619	-2.55573	0.0677718	0.0677718	-4.83365
391	7835	29153	29153_MYC_NM_002467.3_FW_1771	-0.833169	-2.47259	0.0737393	0.0737393	-4.93031
392	12627	21718	21718_MYC_NM_002467.3_FW_1786	-0.828047	-2.71137	0.058048	0.058048	-4.65519
392	12627	29735	29735_MYC_NM_002467.3_FW_1786	-0.818014	-2.81836	0.0523096	0.0523096	-4.53456
392	12627	35797	35797_MYC_NM_002467.3_FW_1786	-0.69325	-2.08398	0.111047	0.111047	-5.39215
393	469	555	555_MYC_NM_002467.3_FW_1816	-0.95982	-2.47076	0.0738775	0.0738775	-4.93245
393	469	12762	12762_MYC_NM_002467.3_FW_1816	-0.906204	-3.19745	0.0367362	0.0367362	-4.12163
393	469	25602	25602_MYC_NM_002467.3_FW_1816	-0.926618	-2.82769	0.0518416	0.0518416	-4.52413
394	7746	10066	10066_MYC_NM_002467.3_FW_1846	-0.96289	-2.72613	0.0572135	0.0572135	-4.63844
394	7746	22944	22944_MYC_NM_002467.3_FW_1846	-0.789123	-2.07897	0.111651	0.111651	-5.39818
394	7746	29013	29013_MYC_NM_002467.3_FW_1846	-0.859835	-2.39496	0.0798685	0.0798685	-5.02136
395	8962	12338	12338_MYC_NM_002467.3_FW_1861	-0.935813	-2.94458	0.0463796	0.0463796	-4.39452
395	8962	27635	27635_MYC_NM_002467.3_FW_1861	-1.01298	-3.00443	0.0438483	0.0438483	-4.329
395	8962	33099	33099_MYC_NM_002467.3_FW_1861	-0.826805	-2.28285	0.0897867	0.0897867	-5.15403
396	2827	3381	3381_MYC_NM_002467.3_FW_1876	-0.81767	-2.51804	0.0704048	0.0704048	-4.87736
396	2827	17584	17584_MYC_NM_002467.3_FW_1876	-0.720611	-2.30558	0.0876666	0.0876666	-5.12703
396	2827	33151	33151_MYC_NM_002467.3_FW_1876	-0.742888	-2.01503	0.119703	0.119703	-5.47529
397	13757	27178	27178_MYC_NM_002467.3_FW_1906	-0.932599	-2.94487	0.0463666	0.0463666	-4.39419
397	13757	28800	28800_MYC_NM_002467.3_FW_1906	-0.743102	-1.96757	0.126099	0.126099	-5.53262
397	13757	43044	43044_MYC_NM_002467.3_FW_1906	-0.957474	-3.16173	0.0379416	0.0379416	-4.15954
398	12891	22645	22645_MYC_NM_002467.3_FW_1921	-0.680093	-2.127	0.106003	0.106003	-5.3404
398	12891	32760	32760_MYC_NM_002467.3_FW_1921	-0.946964	-2.88033	0.0492923	0.0492923	-4.46549
398	12891	42320	42320_MYC_NM_002467.3_FW_1921	-0.846971	-2.32434	0.0859598	0.0859598	-5.10478
399	14299	31670	31670_MYC_NM_002467.3_FW_1936	-0.957423	-2.98752	0.0445463	0.0445463	-4.34745
399	14299	42382	42382_MYC_NM_002467.3_FW_1936	-0.868843	-2.68487	0.0595816	0.0595816	-4.68533
399	14299	44593	44593_MYC_NM_002467.3_FW_1936	-0.884633	-1.72148	0.165918	0.165918	-5.82978
400	12422	20907	20907_MYC_NM_002467.3_FW_1966	-0.89581	-2.48014	0.0731729	0.0731729	-4.9215
400	12422	21007	21007_MYC_NM_002467.3_FW_1966	-0.965789	-3.21197	0.0362592	0.0362592	-4.10628
400	12422	35482	35482_MYC_NM_002467.3_FW_1966	-0.83231	-2.29574	0.0885768	0.0885768	-5.13871
401	12890	22728	22728_MYC_NM_002467.3_FW_1981	-0.954565	-2.9569	0.0458446	0.0458446	-4.38099
401	12890	41053	41053_MYC_NM_002467.3_FW_1981	-0.95407	-2.901	0.0483324	0.0483324	-4.44259
401	12890	41920	41920_MYC_NM_002467.3_FW_1981	-0.900989	-2.979	0.0449031	0.0449031	-4.35676
402	73	47	47_MYC_NM_002467.3_FW_1996	-1.00859	-2.85167	0.0506614	0.0506614	-4.49736
402	73	8758	8758_MYC_NM_002467.3_FW_1996	-1.07987	-3.05696	0.0417613	0.0417613	-4.27196
402	73	14032	14032_MYC_NM_002467.3_FW_1996	-1.02833	-3.70126	0.0237985	0.0237985	-3.60926
403	9138	12681	12681_MYC_NM_002467.3_FW_2026	-1.07326	-3.81192	0.0217447	0.0217447	-3.50227
403	9138	24294	24294_MYC_NM_002467.3_FW_2026	-1.03577	-3.56476	0.0266666	0.0266666	-3.74396
403	9138	27293	27293_MYC_NM_002467.3_FW_2026	-1.06931	-3.20913	0.0363517	0.0363517	-4.10927
404	8944	12239	12239_MYC_NM_002467.3_FW_2101	-1.0126	-2.98841	0.0445091	0.0445091	-4.34647
404	8944	21603	21603_MYC_NM_002467.3_FW_2101	-0.930894	-3.58459	0.026225	0.026225	-3.72421
404	8944	37343	37343_MYC_NM_002467.3_FW_2101	-0.904687	-3.31069	0.0332065	0.0332065	-4.00282
405	1405	1708	1708_MYC_NM_002467.3_FW_2116	-1.10906	-2.63729	0.0624568	0.0624568	-4.73971
405	1405	16319	16319_MYC_NM_002467.3_FW_2116	-0.915321	-2.85508	0.0504964	0.0504964	-4.49357
405	1405	42956	42956_MYC_NM_002467.3_FW_2116	-1.03481	-3.35429	0.031957	0.031957	-3.95764
406	2910	3429	3429_MYC_NM_002467.3_FW_2149	-1.10022	-2.93991	0.0465843	0.0465843	-4.39966
406	2910	9352	9352_MYC_NM_002467.3_FW_2149	-1.10372	-0.7532	0.496334	0.496334	-6.86899
406	2910	21859	21859_MYC_NM_002467.3_FW_2149	-0.8996	-2.04945	0.115291	0.115291	-5.43376
407	3672	4401	4401_MYC_NM_002467.3_FW_2161	-1.03536	-2.10906	0.108074	0.108074	-5.36196
407	3672	11535	11535_MYC_NM_002467.3_FW_2161	-1.00496	-3.7104	0.0236202	0.0236202	-3.60035
407	3672	41975	41975_MYC_NM_002467.3_FW_2161	-0.927963	-3.17032	0.0376476	0.0376476	-4.15041
408	13678	26502	26502_MYC_NM_002467.3_FW_2176	-1.00166	-3.04966	0.0420439	0.0420439	-4.27986
408	13678	26730	26730_MYC_NM_002467.3_FW_2176	-0.966387	-2.84579	0.050948	0.050948	-4.50392
408	13678	26756	26756_MYC_NM_002467.3_FW_2176	-1.07299	-3.33868	0.0323977	0.0323977	-3.97378
409	4853	5821	5821_MYC_NM_002467.3_FW_2191	-1.25488	-3.11035	0.0397601	0.0397601	-4.21445
409	4853	12955	12955_MYC_NM_002467.3_FW_2191	-1.07977	-2.69528	0.0589738	0.0589738	-4.67348
409	4853	45065	45065_MYC_NM_002467.3_FW_2191	-1.13318	-3.54826	0.0270411	0.0270411	-3.76045
410	4671	5616	5616_MYC_NM_002467.3_FW_2209	-1.20134	-3.21194	0.03626	0.03626	-4.1063
410	4671	18082	18082_MYC_NM_002467.3_FW_2209	-0.875488	-2.77292	0.0546608	0.0546608	-4.58558
410	4671	43237	43237_MYC_NM_002467.3_FW_2209	-0.99129	-2.95275	0.0460241	0.0460241	-4.38554
411	4349	5160	5160_Puromycin_Resistance_p3329_FW_46	-0.341404	-1.32524	0.260876	0.260876	-6.29548
411	4349	10404	10404_Puromycin_Resistance_p3329_FW_46	-0.183296	-0.349726	0.745503	0.745503	-7.1262
411	4349	23248	23248_Puromycin_Resistance_p3329_FW_46	-0.24081	-0.441369	0.683461	0.683461	-7.08231
412	1461	1823	1823_Puromycin_Resistance_p3329_FW_61	0	0	1	1	-7.20218
412	1461	22961	22961_Puromycin_Resistance_p3329_FW_61	0	0	1	1	-7.20218
412	1461	34950	34950_Puromycin_Resistance_p3329_FW_61	0	0	1	1	-7.20218
413	10569	15771	15771_Puromycin_Resistance_p3329_FW_76	0.766024	2.87826	0.0493897	0.0493897	-4.46779
413	10569	24239	24239_Puromycin_Resistance_p3329_FW_76	0	0	1	1	-7.20218
413	10569	35123	35123_Puromycin_Resistance_p3329_FW_76	0.412388	1.43158	0.230889	0.230889	-6.17348
414	4437	5383	5383_TetKRAB_p3329_FW_1	-0.266948	-1.20813	0.29839	0.29839	-6.42587
414	4437	15072	15072_TetKRAB_p3329_FW_1	-0.02732	-0.110484	0.917747	0.917747	-7.19448
414	4437	15194	15194_TetKRAB_p3329_FW_1	0.0328655	0.169061	0.874569	0.874569	-7.1842
415	10947	16665	16665_TetKRAB_p3329_FW_31	2.07341	2.23613	0.0943306	0.0943306	-5.20968
415	10947	23173	23173_TetKRAB_p3329_FW_31	0	0	1	1	-7.20218
415	10947	24184	24184_TetKRAB_p3329_FW_31	0.0278635	0.0555634	0.958554	0.958554	-7.20023
416	5309	6375	6375_TetKRAB_p3329_FW_91	0.70759	0.813814	0.46479	0.46479	-6.81759
416	5309	14542	14542_TetKRAB_p3329_FW_91	0	0	1	1	-7.20218
416	5309	35817	35817_TetKRAB_p3329_FW_91	0	0	1	1	-7.20218
417	8279	11052	11052_TetKRAB_p3329_FW_106	0	0	1	1	-7.20218
417	8279	18617	18617_TetKRAB_p3329_FW_106	0	0	1	1	-7.20218
417	8279	28913	28913_TetKRAB_p3329_FW_106	0	0	1	1	-7.20218
418	12655	21851	21851_TetKRAB_p3329_FW_121	0	0	1	1	-7.20218
418	12655	22180	22180_TetKRAB_p3329_FW_121	0	0	1	1	-7.20218
418	12655	37438	37438_TetKRAB_p3329_FW_121	-2.21288	-5.33076	0.00737111	0.00737111	-2.21658
419	7942	10421	10421_TetKRAB_p3329_FW_151	0.139361	0.184217	0.863478	0.863478	-7.18085
419	7942	16740	16740_TetKRAB_p3329_FW_151	0	0	1	1	-7.20218
419	7942	41785	41785_TetKRAB_p3329_FW_151	0	0	1	1	-7.20218
420	2832	3299	3299_TetKRAB_p3329_FW_166	0	0	1	1	-7.20218
420	2832	31386	31386_TetKRAB_p3329_FW_166	0	0	1	1	-7.20218
420	2832	34628	34628_TetKRAB_p3329_FW_166	0	0	1	1	-7.20218
421	7345	9495	9495_TetKRAB_p3329_FW_181	0	0	1	1	-7.20218
421	7345	37060	37060_TetKRAB_p3329_FW_181	-0.688113	-3.16597	0.0377961	0.0377961	-4.15503
421	7345	41490	41490_TetKRAB_p3329_FW_181	0	0	1	1	-7.20218
422	14302	31682	31682_TetKRAB_p3329_FW_211	0.0114651	0.05829	0.956523	0.956523	-7.20003
422	14302	42632	42632_TetKRAB_p3329_FW_211	0	0	1	1	-7.20218
422	14302	43019	43019_TetKRAB_p3329_FW_211	0.188832	0.299399	0.780666	0.780666	-7.14625
423	4810	5791	5791_TetKRAB_p3329_FW_226	0	0	1	1	-7.20218
423	4810	11740	11740_TetKRAB_p3329_FW_226	-0.71112	-1.07467	0.347447	0.347447	-6.56786
423	4810	32206	32206_TetKRAB_p3329_FW_226	0.0483073	0.119846	0.910817	0.910817	-7.19313
424	3084	3699	3699_TetKRAB_p3329_FW_241	0	0	1	1	-7.20218
424	3084	20960	20960_TetKRAB_p3329_FW_241	0	0	1	1	-7.20218
424	3084	34253	34253_TetKRAB_p3329_FW_241	0	0	1	1	-7.20218
425	3388	3966	3966_TetKRAB_p3329_FW_271	0	0	1	1	-7.20218
425	3388	13298	13298_TetKRAB_p3329_FW_271	5.92572	16.9155	0.000120751	0.000120751	2.2309
425	3388	29513	29513_TetKRAB_p3329_FW_271	0	0	1	1	-7.20218
426	6954	8937	8937_TetKRAB_p3329_FW_286	0	0	1	1	-7.20218
426	6954	34059	34059_TetKRAB_p3329_FW_286	0	0	1	1	-7.20218
426	6954	37615	37615_TetKRAB_p3329_FW_286	0	0	1	1	-7.20218
427	11250	17383	17383_TetKRAB_p3329_FW_301	-0.706294	-1.82536	0.147642	0.147642	-5.70452
427	11250	40566	40566_TetKRAB_p3329_FW_301	0.561672	2.50205	0.0715578	0.0715578	-4.89596
427	11250	41429	41429_TetKRAB_p3329_FW_301	0.427963	1.59099	0.192394	0.192394	-5.98596
428	13163	23892	23892_TetKRAB_p3329_FW_331	0	0	1	1	-7.20218
428	13163	33045	33045_TetKRAB_p3329_FW_331	0	0	1	1	-7.20218
428	13163	33366	33366_TetKRAB_p3329_FW_331	0	0	1	1	-7.20218
429	11447	17992	17992_TetKRAB_p3329_FW_346	0	0	1	1	-7.20218
429	11447	26680	26680_TetKRAB_p3329_FW_346	0	0	1	1	-7.20218
429	11447	29725	29725_TetKRAB_p3329_FW_346	0	0	1	1	-7.20218
430	4099	4925	4925_TetKRAB_p3329_FW_361	0	0	1	1	-7.20218
430	4099	21912	21912_TetKRAB_p3329_FW_361	0	0	1	1	-7.20218
430	4099	28132	28132_TetKRAB_p3329_FW_361	0	0	1	1	-7.20218
431	11237	17358	17358_TetKRAB_p3329_FW_391	0.74757	0.825523	0.458885	0.458885	-6.80734
431	11237	17377	17377_TetKRAB_p3329_FW_391	0	0	1	1	-7.20218
431	11237	42668	42668_TetKRAB_p3329_FW_391	0	0	1	1	-7.20218
432	10621	15921	15921_TetKRAB_p3329_FW_406	-0.413696	-1.1328	0.325217	0.325217	-6.50699
432	10621	19890	19890_TetKRAB_p3329_FW_406	0.128987	0.282523	0.79261	0.79261	-7.15231
432	10621	32127	32127_TetKRAB_p3329_FW_406	0	0	1	1	-7.20218
433	11252	17384	17384_TetKRAB_p3329_FW_421	0	0	1	1	-7.20218
433	11252	20126	20126_TetKRAB_p3329_FW_421	0	0	1	1	-7.20218
433	11252	35645	35645_TetKRAB_p3329_FW_421	0	0	1	1	-7.20218
434	11118	17121	17121_TetKRAB_p3329_FW_451	0	0	1	1	-7.20218
434	11118	23981	23981_TetKRAB_p3329_FW_451	0	0	1	1	-7.20218
434	11118	44601	44601_TetKRAB_p3329_FW_451	0	0	1	1	-7.20218
435	3185	3763	3763_TetKRAB_p3329_FW_466	0	0	1	1	-7.20218
435	3185	18654	18654_TetKRAB_p3329_FW_466	0	0	1	1	-7.20218
435	3185	20605	20605_TetKRAB_p3329_FW_466	0	0	1	1	-7.20218
436	6286	7841	7841_TetKRAB_p3329_FW_481	0	0	1	1	-7.20218
436	6286	20877	20877_TetKRAB_p3329_FW_481	0	0	1	1	-7.20218
436	6286	36577	36577_TetKRAB_p3329_FW_481	0	0	1	1	-7.20218
437	11125	17046	17046_TetKRAB_p3329_FW_511	0	0	1	1	-7.20218
437	11125	33856	33856_TetKRAB_p3329_FW_511	0	0	1	1	-7.20218
437	11125	43359	43359_TetKRAB_p3329_FW_511	0	0	1	1	-7.20218
438	12364	20723	20723_TetKRAB_p3329_FW_526	0	0	1	1	-7.20218
438	12364	26687	26687_TetKRAB_p3329_FW_526	0	0	1	1	-7.20218
438	12364	36348	36348_TetKRAB_p3329_FW_526	0	0	1	1	-7.20218
439	13130	23716	23716_TetKRAB_p3329_FW_541	0	0	1	1	-7.20218
439	13130	37616	37616_TetKRAB_p3329_FW_541	0.11883	0.0593714	0.955718	0.955718	-7.19995
439	13130	41815	41815_TetKRAB_p3329_FW_541	0	0	1	1	-7.20218
440	2343	2845	2845_TetKRAB_p3329_FW_571	0	0	1	1	-7.20218
440	2343	36185	36185_TetKRAB_p3329_FW_571	0	0	1	1	-7.20218
440	2343	43413	43413_TetKRAB_p3329_FW_571	0	0	1	1	-7.20218
441	7423	9557	9557_TetKRAB_p3329_FW_586	0.634889	3.11286	0.0396688	0.0396688	-4.21175
441	7423	24732	24732_TetKRAB_p3329_FW_586	-0.532831	-2.69664	0.0588949	0.0588949	-4.67194
441	7423	27528	27528_TetKRAB_p3329_FW_586	0.481721	1.43457	0.230098	0.230098	-6.17001
442	5343	6485	6485_TetKRAB_p3329_FW_601	0	0	1	1	-7.20218
442	5343	23518	23518_TetKRAB_p3329_FW_601	-1.61837	-2.74506	0.0561644	0.0561644	-4.61702
442	5343	42515	42515_TetKRAB_p3329_FW_601	0	0	1	1	-7.20218
443	6727	8512	8512_TetKRAB_p3329_FW_631	0.284148	0.758357	0.493587	0.493587	-6.86473
443	6727	14360	14360_TetKRAB_p3329_FW_631	0.19099	0.490417	0.651442	0.651442	-7.05506
443	6727	45158	45158_TetKRAB_p3329_FW_631	0.315904	1.281	0.274472	0.274472	-6.34529
444	10437	15362	15362_TetKRAB_p3329_FW_646	0.962709	4.64702	0.0116029	0.0116029	-2.75563
444	10437	21245	21245_TetKRAB_p3329_FW_646	0.214238	1.06529	0.351163	0.351163	-6.57752
444	10437	28968	28968_TetKRAB_p3329_FW_646	-0.675078	-1.06832	0.349961	0.349961	-6.57441
445	8971	12259	12259_TetKRAB_p3329_FW_661	1.95408	7.82098	0.00196353	0.00196353	-0.668769
445	8971	41750	41750_TetKRAB_p3329_FW_661	0.390819	1.8562	0.142647	0.142647	-5.66726
445	8971	42426	42426_TetKRAB_p3329_FW_661	-0.220468	-0.29818	0.781526	0.781526	-7.1467
446	9818	14083	14083_TetKRAB_p3329_FW_691	0.831613	3.67909	0.0242378	0.0242378	-3.63093
446	9818	29001	29001_TetKRAB_p3329_FW_691	0	0	1	1	-7.20218
446	9818	30703	30703_TetKRAB_p3329_FW_691	0	0	1	1	-7.20218
447	5026	6015	6015_TetKRAB_p3329_FW_706	0.993935	3.45243	0.029346	0.029346	-3.8571
447	5026	9282	9282_TetKRAB_p3329_FW_706	0.880054	3.92719	0.0198304	0.0198304	-3.39291
447	5026	37069	37069_TetKRAB_p3329_FW_706	0.438588	1.7609	0.158709	0.158709	-5.78231
448	8448	11285	11285_TetKRAB_p3329_FW_721	0.216732	1.09377	0.339994	0.339994	-6.54804
448	8448	25337	25337_TetKRAB_p3329_FW_721	0.319876	1.28091	0.274499	0.274499	-6.34539
448	8448	41366	41366_TetKRAB_p3329_FW_721	0.401227	1.58257	0.194249	0.194249	-5.99597
449	13293	24341	24341_TetKRAB_p3329_FW_751	-1.12164	-3.74605	0.0229399	0.0229399	-3.56572
449	13293	28165	28165_TetKRAB_p3329_FW_751	-1.68211	-7.20161	0.00262454	0.00262454	-1.0034
449	13293	33476	33476_TetKRAB_p3329_FW_751	-0.521405	-1.57805	0.195253	0.195253	-6.00134
450	6575	8316	8316_TetKRAB_p3329_FW_766	-0.950671	-2.40471	0.0790672	0.0790672	-5.00988
450	6575	16721	16721_TetKRAB_p3329_FW_766	-0.701593	-3.42682	0.0300015	0.0300015	-3.88317
450	6575	40725	40725_TetKRAB_p3329_FW_766	-0.950924	-4.18624	0.0162279	0.0162279	-3.15469
451	14204	30658	30658_TetKRAB_p3329_FW_781	-2.46066	-6.74008	0.00330675	0.00330675	-1.27224
451	14204	31213	31213_TetKRAB_p3329_FW_781	-2.14173	-7.26672	0.00254306	0.00254306	-0.96686
451	14204	44751	44751_TetKRAB_p3329_FW_781	-1.39048	-2.23272	0.094673	0.094673	-5.21376
452	13032	23271	23271_TetKRAB_p3329_FW_811	-3.01894	-11.6681	0.00046813	0.00046813	0.91241
452	13032	24034	24034_TetKRAB_p3329_FW_811	-2.57347	-8.43591	0.00150166	0.00150166	-0.362989
452	13032	25586	25586_TetKRAB_p3329_FW_811	-4.86468	-24.8778	2.92123e-05	2.92123e-05	3.3345
453	9125	12671	12671_TetKRAB_p3329_FW_826	-3.26589	-11.5829	0.00048073	0.00048073	0.884554
453	9125	21907	21907_TetKRAB_p3329_FW_826	-2.68497	-8.65761	0.00136925	0.00136925	-0.25862
453	9125	31493	31493_TetKRAB_p3329_FW_826	-2.8715	-9.14077	0.00112798	0.00112798	-0.0410806
454	7203	9213	9213_TetKRAB_p3329_FW_841	-2.65644	-11.2442	0.000535286	0.000535286	0.771146
454	7203	13697	13697_TetKRAB_p3329_FW_841	-2.86654	-14.4042	0.000217454	0.000217454	1.68544
454	7203	14015	14015_TetKRAB_p3329_FW_841	-2.18356	-6.36643	0.00402864	0.00402864	-1.5034
455	927	1168	1168_TetKRAB_p3329_FW_871	-1.95683	-8.23159	0.00163826	0.00163826	-0.46186
455	927	25508	25508_TetKRAB_p3329_FW_871	-2.3116	-9.42909	0.0010093	0.0010093	0.0826325
455	927	33290	33290_TetKRAB_p3329_FW_871	-1.69851	-6.964	0.00295108	0.00295108	-1.1396
456	12724	22006	22006_TetKRAB_p3329_FW_886	-1.37325	-5.07767	0.00866968	0.00866968	-2.40917
456	12724	31506	31506_TetKRAB_p3329_FW_886	-1.44913	-6.24967	0.00429387	0.00429387	-1.57828
456	12724	35089	35089_TetKRAB_p3329_FW_886	-1.19468	-4.4875	0.0129939	0.0129939	-2.89033
457	13453	25148	25148_TetKRAB_p3329_FW_901	-0.373085	-1.91312	0.133908	0.133908	-5.59844
457	13453	30082	30082_TetKRAB_p3329_FW_901	-0.72882	-1.67371	0.17513	0.17513	-5.88716
457	13453	34399	34399_TetKRAB_p3329_FW_901	-0.293555	-0.511433	0.637997	0.637997	-7.04261
458	3177	3842	3842_TetKRAB_p3329_FW_931	-4.05595	-13.7958	0.000254556	0.000254556	1.53191
458	3177	16197	16197_TetKRAB_p3329_FW_931	-3.77655	-9.22465	0.00109172	0.00109172	-0.00463668
458	3177	29530	29530_TetKRAB_p3329_FW_931	-4.01402	-6.17214	0.00448211	0.00448211	-1.62873
459	4021	4875	4875_TetKRAB_p3329_FW_961	-1.12012	-5.38229	0.00713704	0.00713704	-2.17831
459	4021	4918	4918_TetKRAB_p3329_FW_961	-0.89308	-3.65419	0.0247432	0.0247432	-3.65537
459	4021	27973	27973_TetKRAB_p3329_FW_961	-0.851158	-3.23216	0.0356083	0.0356083	-4.08499
460	8660	11726	11726_TetKRAB_p3329_FW_991	-3.43686	-15.7532	0.000156741	0.000156741	1.99467
460	8660	23080	23080_TetKRAB_p3329_FW_991	-4.01925	-20.0798	6.43185e-05	6.43185e-05	2.76044
460	8660	39268	39268_TetKRAB_p3329_FW_991	-2.04748	-4.67604	0.0113699	0.0113699	-2.73151
461	13216	24087	24087_TetKRAB_p3329_FW_1006	-4.7475	-15.6536	0.000160422	0.000160422	1.9732
461	13216	42685	42685_TetKRAB_p3329_FW_1006	-4.64902	-15.9929	0.000148308	0.000148308	2.04553
461	13216	43016	43016_TetKRAB_p3329_FW_1006	-3.96522	-16.156	0.000142896	0.000142896	2.07949
462	4474	5405	5405_TetKRAB_p3329_FW_1021	-2.45643	-10.2571	0.00074589	0.00074589	0.414849
462	4474	38366	38366_TetKRAB_p3329_FW_1021	-2.1262	-6.34472	0.00407636	0.00407636	-1.51722
462	4474	41686	41686_TetKRAB_p3329_FW_1021	-2.08809	-7.93763	0.00186345	0.00186345	-0.608837
463	10093	14722	14722_TetKRAB_p3329_FW_1051	-2.38889	-9.64824	0.000929466	0.000929466	0.173795
463	10093	30182	30182_TetKRAB_p3329_FW_1051	-2.54077	-10.8074	0.000617737	0.000617737	0.618418
463	10093	42779	42779_TetKRAB_p3329_FW_1051	-1.97518	-7.06255	0.00280979	0.00280979	-1.08256
464	9602	13588	13588_TetKRAB_p3329_FW_1081	-3.82952	-13.9639	0.000243553	0.000243553	1.57527
464	9602	18347	18347_TetKRAB_p3329_FW_1081	-4.27268	-14.5071	0.00021187	0.00021187	1.7105
464	9602	36402	36402_TetKRAB_p3329_FW_1081	-3.68619	-12.8548	0.000329288	0.000329288	1.27493
465	7931	10411	10411_TUBA1B_NM_006082.2_FW_331	0.124388	0.538103	0.62118	0.62118	-7.02617
465	7931	17630	17630_TUBA1B_NM_006082.2_FW_331	0.184921	0.814738	0.464322	0.464322	-6.81679
465	7931	36788	36788_TUBA1B_NM_006082.2_FW_331	0.224453	1.01886	0.370096	0.370096	-6.6247
466	3077	3695	3695_TUBA1B_NM_006082.2_FW_406	0.0880942	0.422902	0.695739	0.695739	-7.0919
466	3077	24301	24301_TUBA1B_NM_006082.2_FW_406	0.143447	0.590482	0.588979	0.588979	-6.99181
466	3077	27044	27044_TUBA1B_NM_006082.2_FW_406	0.0732739	0.328522	0.760231	0.760231	-7.13501
467	4742	5661	5661_TUBA1B_NM_006082.2_FW_421	-0.137616	-0.574146	0.598902	0.598902	-7.00281
467	4742	12643	12643_TUBA1B_NM_006082.2_FW_421	0.113717	0.412808	0.702499	0.702499	-7.09699
467	4742	35696	35696_TUBA1B_NM_006082.2_FW_421	0.114765	0.324036	0.763363	0.763363	-7.1368
468	2036	2496	2496_TUBA1B_NM_006082.2_FW_496	0.0760738	0.394164	0.715076	0.715076	-7.10608
468	2036	35306	35306_TUBA1B_NM_006082.2_FW_496	0.265812	1.34259	0.255729	0.255729	-6.27579
468	2036	39399	39399_TUBA1B_NM_006082.2_FW_496	0.227075	1.20356	0.299955	0.299955	-6.43085
469	4098	4924	4924_TUBA1B_NM_006082.2_FW_511	0.0799312	0.385558	0.72092	0.72092	-7.11015
469	4098	31393	31393_TUBA1B_NM_006082.2_FW_511	0.053351	0.258642	0.809632	0.809632	-7.16032
469	4098	44839	44839_TUBA1B_NM_006082.2_FW_511	0.0941695	0.49346	0.649485	0.649485	-7.05328
470	3937	4646	4646_TUBA1B_NM_006082.2_FW_526	-0.0271638	-0.125357	0.906742	0.906742	-7.19228
470	3937	9349	9349_TUBA1B_NM_006082.2_FW_526	0.180204	0.707107	0.52141	0.52141	-6.90611
470	3937	11333	11333_TUBA1B_NM_006082.2_FW_526	0.00384257	0.0171165	0.987225	0.987225	-7.20199
471	2312	2827	2827_TUBA1B_NM_006082.2_FW_541	-0.0474038	-0.187653	0.860968	0.860968	-7.18005
471	2312	5037	5037_TUBA1B_NM_006082.2_FW_541	-0.125766	-0.477427	0.659836	0.659836	-7.06252
471	2312	26924	26924_TUBA1B_NM_006082.2_FW_541	0.0165597	0.0462749	0.965476	0.965476	-7.20083
472	2695	3131	3131_TUBA1B_NM_006082.2_FW_556	0.218363	0.942927	0.403026	0.403026	-6.69926
472	2695	23074	23074_TUBA1B_NM_006082.2_FW_556	0.0126829	0.0366915	0.972621	0.972621	-7.20133
472	2695	30562	30562_TUBA1B_NM_006082.2_FW_556	0.082932	0.228924	0.830998	0.830998	-7.16932
473	3500	4209	4209_TUBA1B_NM_006082.2_FW_601	-0.0922955	-0.366861	0.733698	0.733698	-7.11871
473	3500	6155	6155_TUBA1B_NM_006082.2_FW_601	-0.116275	-0.345709	0.748283	0.748283	-7.12791
473	3500	6607	6607_TUBA1B_NM_006082.2_FW_601	-0.0939692	-0.340655	0.751787	0.751787	-7.13003
474	6890	8805	8805_TUBA1B_NM_006082.2_FW_616	0.0623669	0.164624	0.877823	0.877823	-7.18513
474	6890	22888	22888_TUBA1B_NM_006082.2_FW_616	0.0657436	0.175023	0.870202	0.870202	-7.18292
474	6890	33909	33909_TUBA1B_NM_006082.2_FW_616	0.125781	0.331331	0.758272	0.758272	-7.13387
475	8790	11939	11939_TUBA1B_NM_006082.2_FW_631	0.0173374	0.0607085	0.954722	0.954722	-7.19985
475	8790	27607	27607_TUBA1B_NM_006082.2_FW_631	0.0494358	0.160262	0.881025	0.881025	-7.18602
475	8790	29390	29390_TUBA1B_NM_006082.2_FW_631	0.000440167	0.00134744	0.998994	0.998994	-7.20218
476	12109	19988	19988_TUBA1B_NM_006082.2_FW_646	0.230608	0.637748	0.560894	0.560894	-6.95856
476	12109	21402	21402_TUBA1B_NM_006082.2_FW_646	0.187988	0.48905	0.652322	0.652322	-7.05585
476	12109	35999	35999_TUBA1B_NM_006082.2_FW_646	0.172005	0.435048	0.68765	0.68765	-7.08563
477	9613	13596	13596_TUBA1B_NM_006082.2_FW_661	0.162895	0.352525	0.743568	0.743568	-7.125
477	9613	15547	15547_TUBA1B_NM_006082.2_FW_661	0.255977	0.595782	0.585783	0.585783	-6.98819
477	9613	40572	40572_TUBA1B_NM_006082.2_FW_661	0.156766	0.432782	0.689155	0.689155	-7.08681
478	8845	11983	11983_TUBA1B_NM_006082.2_FW_691	0.0942001	0.448819	0.678541	0.678541	-7.07833
478	8845	15799	15799_TUBA1B_NM_006082.2_FW_691	0.14236	0.645587	0.556327	0.556327	-6.95285
478	8845	24348	24348_TUBA1B_NM_006082.2_FW_691	0.111128	0.49367	0.64935	0.64935	-7.05316
479	72	131	131_TUBA1B_NM_006082.2_FW_706	0.141559	0.632047	0.564231	0.564231	-6.96268
479	72	25971	25971_TUBA1B_NM_006082.2_FW_706	0.201723	0.971667	0.390272	0.390272	-6.67144
479	72	33289	33289_TUBA1B_NM_006082.2_FW_706	0.249893	1.09022	0.341366	0.341366	-6.55173
480	8100	10804	10804_TUBA1B_NM_006082.2_FW_721	0.00169923	0.00692063	0.994834	0.994834	-7.20215
480	8100	26329	26329_TUBA1B_NM_006082.2_FW_721	0.203733	0.859694	0.441999	0.441999	-6.77686
480	8100	41201	41201_TUBA1B_NM_006082.2_FW_721	0.129018	0.59409	0.586802	0.586802	-6.98935
481	769	990	990_TUBA1B_NM_006082.2_FW_796	-0.0758156	-0.286034	0.790119	0.790119	-7.15108
481	769	15143	15143_TUBA1B_NM_006082.2_FW_796	0.0236752	0.0993735	0.925982	0.925982	-7.19595
481	769	18410	18410_TUBA1B_NM_006082.2_FW_796	0.105129	0.376977	0.726771	0.726771	-7.11413
482	12898	22664	22664_TUBA1B_NM_006082.2_FW_811	-0.0798544	-0.241807	0.821712	0.821712	-7.16555
482	12898	38619	38619_TUBA1B_NM_006082.2_FW_811	0.0823197	0.318571	0.767187	0.767187	-7.13896
482	12898	41552	41552_TUBA1B_NM_006082.2_FW_811	0.0677278	0.221805	0.836144	0.836144	-7.17132
483	1358	1676	1676_TUBA1B_NM_006082.2_FW_826	-0.0889774	-0.314526	0.770022	0.770022	-7.14053
483	1358	3228	3228_TUBA1B_NM_006082.2_FW_826	0.0558127	0.214106	0.841722	0.841722	-7.17341
483	1358	25405	25405_TUBA1B_NM_006082.2_FW_826	0.0124599	0.0442227	0.967006	0.967006	-7.20094
484	13075	23427	23427_TUBA1B_NM_006082.2_FW_841	0.089897	0.379178	0.725268	0.725268	-7.11312
484	13075	28047	28047_TUBA1B_NM_006082.2_FW_841	0.0652666	0.220903	0.836797	0.836797	-7.17157
484	13075	42993	42993_TUBA1B_NM_006082.2_FW_841	0.00560768	0.0225968	0.983135	0.983135	-7.20186
485	3515	4134	4134_TUBA1B_NM_006082.2_FW_856	0.00373544	0.0152352	0.988629	0.988629	-7.20203
485	3515	9401	9401_TUBA1B_NM_006082.2_FW_856	0.101907	0.333815	0.756542	0.756542	-7.13286
485	3515	34044	34044_TUBA1B_NM_006082.2_FW_856	0.13923	0.385089	0.72124	0.72124	-7.11037
486	13929	28240	28240_TUBA1B_NM_006082.2_FW_871	0.0220933	0.0592058	0.955841	0.955841	-7.19997
486	13929	33308	33308_TUBA1B_NM_006082.2_FW_871	0.0641432	0.164357	0.878019	0.878019	-7.18518
486	13929	42255	42255_TUBA1B_NM_006082.2_FW_871	0.102553	0.328984	0.759909	0.759909	-7.13482
487	6334	7966	7966_TUBA1B_NM_006082.2_FW_901	-0.0342259	-0.0874035	0.934867	0.934867	-7.19736
487	6334	17897	17897_TUBA1B_NM_006082.2_FW_901	0.150443	0.390434	0.717606	0.717606	-7.10786
487	6334	30524	30524_TUBA1B_NM_006082.2_FW_901	0.00819977	0.0199498	0.985111	0.985111	-7.20193
488	2057	2508	2508_TUBA1B_NM_006082.2_FW_916	-0.0437529	-0.120766	0.910137	0.910137	-7.19299
488	2057	5462	5462_TUBA1B_NM_006082.2_FW_916	-0.0973287	-0.239016	0.823721	0.823721	-7.16638
488	2057	26989	26989_TUBA1B_NM_006082.2_FW_916	0.0193205	0.0514292	0.961634	0.961634	-7.20051
489	9787	13962	13962_TUBA1B_NM_006082.2_FW_931	-0.00859679	-0.0233756	0.982554	0.982554	-7.20183
489	9787	20228	20228_TUBA1B_NM_006082.2_FW_931	0.146428	0.314683	0.769913	0.769913	-7.14047
489	9787	27351	27351_TUBA1B_NM_006082.2_FW_931	0.0560909	0.153184	0.886227	0.886227	-7.18741
490	13227	24039	24039_TUBA1B_NM_006082.2_FW_946	0.0195852	0.0511464	0.961845	0.961845	-7.20053
490	13227	37613	37613_TUBA1B_NM_006082.2_FW_946	0.183056	0.443033	0.68236	0.68236	-7.08143
490	13227	39558	39558_TUBA1B_NM_006082.2_FW_946	0.109302	0.323129	0.763997	0.763997	-7.13716
491	10570	15688	15688_TUBA1B_NM_006082.2_FW_1021	0.0666934	0.176416	0.869182	0.869182	-7.18261
491	10570	19172	19172_TUBA1B_NM_006082.2_FW_1021	0.150922	0.383191	0.722532	0.722532	-7.11126
491	10570	25204	25204_TUBA1B_NM_006082.2_FW_1021	0.0582965	0.152517	0.886717	0.886717	-7.18754
492	5706	6985	6985_TUBA1B_NM_006082.2_FW_1036	-0.160995	-0.423811	0.695131	0.695131	-7.09144
492	5706	8333	8333_TUBA1B_NM_006082.2_FW_1036	-0.11383	-0.300068	0.780193	0.780193	-7.14601
492	5706	24243	24243_TUBA1B_NM_006082.2_FW_1036	-0.0333241	-0.0876784	0.934663	0.934663	-7.19733
493	2189	2587	2587_TUBA1B_NM_006082.2_FW_1052	0.0328293	0.130859	0.902679	0.902679	-7.19139
493	2189	8885	8885_TUBA1B_NM_006082.2_FW_1052	0.0866658	0.361644	0.737282	0.737282	-7.12102
493	2189	11635	11635_TUBA1B_NM_006082.2_FW_1052	0.123018	0.502341	0.643793	0.643793	-7.04805
494	285	361	361_TUBA1B_NM_006082.2_FW_1066	0.0240179	0.0735861	0.945138	0.945138	-7.19876
494	285	8356	8356_TUBA1B_NM_006082.2_FW_1066	-0.0315131	-0.085574	0.936226	0.936226	-7.19756
494	285	25240	25240_TUBA1B_NM_006082.2_FW_1066	0.0998908	0.23947	0.823394	0.823394	-7.16625
495	9847	14201	14201_TUBA1B_NM_006082.2_FW_1081	0.0178947	0.0463257	0.965438	0.965438	-7.20082
495	9847	20037	20037_TUBA1B_NM_006082.2_FW_1081	0.257478	0.662029	0.546835	0.546835	-6.94069
495	9847	42953	42953_TUBA1B_NM_006082.2_FW_1081	0.0549665	0.143681	0.893222	0.893222	-7.18918
496	9476	13279	13279_TUBA1B_NM_006082.2_FW_1096	0.000554035	0.00150655	0.998876	0.998876	-7.20218
496	9476	15370	15370_TUBA1B_NM_006082.2_FW_1096	0.201123	0.495865	0.64794	0.64794	-7.05188
496	9476	25350	25350_TUBA1B_NM_006082.2_FW_1096	0.00698893	0.0188217	0.985952	0.985952	-7.20195
497	9504	13310	13310_TUBA1B_NM_006082.2_FW_1111	0.0954238	0.24949	0.816191	0.816191	-7.1632
497	9504	27357	27357_TUBA1B_NM_006082.2_FW_1111	0.113436	0.281945	0.79302	0.79302	-7.15252
497	9504	28367	28367_TUBA1B_NM_006082.2_FW_1111	0.0352435	0.0911658	0.932073	0.932073	-7.19694
498	11088	17000	17000_TUBA1B_NM_006082.2_FW_1126	0.135207	0.251259	0.814922	0.814922	-7.16265
498	11088	22328	22328_TUBA1B_NM_006082.2_FW_1126	0.147356	0.382012	0.723335	0.723335	-7.11181
498	11088	41656	41656_TUBA1B_NM_006082.2_FW_1126	0.104811	0.246154	0.818587	0.818587	-7.16423
499	10750	16178	16178_TUBA1B_NM_006082.2_FW_1141	0.178133	0.468514	0.665632	0.665632	-7.06754
499	10750	29012	29012_TUBA1B_NM_006082.2_FW_1141	0.0916867	0.226476	0.832767	0.832767	-7.17001
499	10750	31704	31704_TUBA1B_NM_006082.2_FW_1141	0.123935	0.277448	0.796216	0.796216	-7.15407
500	9516	13406	13406_TUBA1B_NM_006082.2_FW_1156	0.0784902	0.201179	0.851111	0.851111	-7.17676
500	9516	26907	26907_TUBA1B_NM_006082.2_FW_1156	0.0317848	0.0816213	0.939163	0.939163	-7.19798
500	9516	41103	41103_TUBA1B_NM_006082.2_FW_1156	0.0909804	0.221645	0.83626	0.83626	-7.17136
501	13643	26305	26305_TUBA1B_NM_006082.2_FW_1186	0.0552098	0.143195	0.89358	0.89358	-7.18927
501	13643	31802	31802_TUBA1B_NM_006082.2_FW_1186	0.0888551	0.215528	0.84069	0.84069	-7.17303
501	13643	36379	36379_TUBA1B_NM_006082.2_FW_1186	0.206543	0.436592	0.686625	0.686625	-7.08482
502	2193	2589	2589_TUBA1B_NM_006082.2_FW_1201	-0.0652468	-0.153175	0.886233	0.886233	-7.18741
502	2193	6666	6666_TUBA1B_NM_006082.2_FW_1201	-0.0778724	-0.198251	0.853242	0.853242	-7.17749
502	2193	41720	41720_TUBA1B_NM_006082.2_FW_1201	0.210073	0.501455	0.64436	0.64436	-7.04858
503	4510	5344	5344_TUBA1B_NM_006082.2_FW_1216	-0.0253108	-0.0588928	0.956074	0.956074	-7.19999
503	4510	31436	31436_TUBA1B_NM_006082.2_FW_1216	0.122379	0.289152	0.78791	0.78791	-7.14997
503	4510	32039	32039_TUBA1B_NM_006082.2_FW_1216	0.149915	0.348203	0.746556	0.746556	-7.12685
504	1050	1328	1328_TUBA1B_NM_006082.2_FW_1231	-0.0624469	-0.13934	0.896421	0.896421	-7.18995
504	1050	2956	2956_TUBA1B_NM_006082.2_FW_1231	0.0805073	0.183457	0.864033	0.864033	-7.18102
504	1050	12184	12184_TUBA1B_NM_006082.2_FW_1231	-0.0308251	-0.0813024	0.9394	0.9394	-7.19801
505	12253	20382	20382_TUBA1B_NM_006082.2_FW_1246	0.120934	0.304774	0.776877	0.776877	-7.14425
505	12253	28264	28264_TUBA1B_NM_006082.2_FW_1246	-0.0618934	-0.159579	0.881527	0.881527	-7.18615
505	12253	43673	43673_TUBA1B_NM_006082.2_FW_1246	0.0626118	0.141671	0.894702	0.894702	-7.18954
506	5604	6831	6831_TUBA1B_NM_006082.2_FW_1359	-0.0966318	-0.239427	0.823425	0.823425	-7.16626
506	5604	18464	18464_TUBA1B_NM_006082.2_FW_1359	0.112084	0.302147	0.778727	0.778727	-7.14523
506	5604	38800	38800_TUBA1B_NM_006082.2_FW_1359	0.161993	0.384899	0.721368	0.721368	-7.11046
507	13510	25402	25402_TUBA1B_NM_006082.2_FW_1381	-0.107771	-0.257264	0.810619	0.810619	-7.16076
507	13510	27955	27955_TUBA1B_NM_006082.2_FW_1381	-0.209836	-0.525816	0.628893	0.628893	-7.03383
507	13510	28205	28205_TUBA1B_NM_006082.2_FW_1381	-0.187302	-0.4703	0.664468	0.664468	-7.06654
508	7190	9205	9205_TUBA1B_NM_006082.2_FW_1396	-0.29126	-0.754954	0.495399	0.495399	-6.86754
508	7190	25365	25365_TUBA1B_NM_006082.2_FW_1396	-0.146289	-0.371678	0.730395	0.730395	-7.11654
508	7190	36324	36324_TUBA1B_NM_006082.2_FW_1396	-0.0952988	-0.22924	0.83077	0.83077	-7.16923
509	4677	5620	5620_TUBA1B_NM_006082.2_FW_1426	-0.341292	-0.816894	0.463231	0.463231	-6.8149
509	4677	17987	17987_TUBA1B_NM_006082.2_FW_1426	-0.0523511	-0.126918	0.905589	0.905589	-7.19203
509	4677	22650	22650_TUBA1B_NM_006082.2_FW_1426	-0.0448146	-0.114268	0.914945	0.914945	-7.19395
510	3457	4178	4178_TUBA1B_NM_006082.2_FW_1456	-0.317122	-0.763136	0.491052	0.491052	-6.86076
510	3457	22371	22371_TUBA1B_NM_006082.2_FW_1456	-0.147231	-0.379822	0.724828	0.724828	-7.11282
510	3457	37268	37268_TUBA1B_NM_006082.2_FW_1456	-0.0781882	-0.185497	0.862543	0.862543	-7.18055
511	9288	12834	12834_TUBA1B_NM_006082.2_FW_1471	-0.238508	-0.447985	0.679091	0.679091	-7.07878
511	9288	17487	17487_TUBA1B_NM_006082.2_FW_1471	-0.393749	-0.975084	0.388779	0.388779	-6.6681
511	9288	29431	29431_TUBA1B_NM_006082.2_FW_1471	-0.4984	-1.1984	0.301734	0.301734	-6.43648
512	6722	8507	8507_TUBA1B_NM_006082.2_FW_1492	-0.530565	-1.30803	0.266085	0.266085	-6.31494
512	6722	14114	14114_TUBA1B_NM_006082.2_FW_1492	-0.631107	-1.53848	0.204279	0.204279	-6.04823
512	6722	34915	34915_TUBA1B_NM_006082.2_FW_1492	-0.483233	-1.17727	0.309115	0.309115	-6.45939
513	6914	8823	8823_TUBA1B_NM_006082.2_FW_1531	0.0872639	0.199945	0.852009	0.852009	-7.17707
513	6914	17458	17458_TUBA1B_NM_006082.2_FW_1531	0.0273899	0.0685486	0.948886	0.948886	-7.19921
513	6914	37066	37066_TUBA1B_NM_006082.2_FW_1531	0.287505	0.655237	0.550742	0.550742	-6.94574
514	9172	12625	12625_TUBA1B_NM_006082.2_FW_1561	-0.134011	-0.350584	0.744909	0.744909	-7.12583
514	9172	33459	33459_TUBA1B_NM_006082.2_FW_1561	0.0460945	0.117056	0.912881	0.912881	-7.19354
514	9172	35766	35766_TUBA1B_NM_006082.2_FW_1561	0.0792504	0.196733	0.854348	0.854348	-7.17787
515	6705	8493	8493_TUBA1B_NM_006082.2_FW_1576	-0.253773	-0.569757	0.601586	0.601586	-7.00573
515	6705	31106	31106_TUBA1B_NM_006082.2_FW_1576	-0.151588	-0.346514	0.747725	0.747725	-7.12757
515	6705	42775	42775_TUBA1B_NM_006082.2_FW_1576	-0.207409	-0.491351	0.650841	0.650841	-7.05452
516	6876	8790	8790_TUBA1B_NM_006082.2_FW_1591	-0.295325	-0.765747	0.489671	0.489671	-6.85858
516	6876	10333	10333_TUBA1B_NM_006082.2_FW_1591	-0.250268	-0.6116	0.576314	0.576314	-6.97722
516	6876	28636	28636_TUBA1B_NM_006082.2_FW_1591	-0.31657	-0.846556	0.44843	0.44843	-6.78868
517	13943	28376	28376_TUBA1B_NM_006082.2_FW_1621	-0.0542344	-0.13417	0.900235	0.900235	-7.19084
517	13943	29774	29774_TUBA1B_NM_006082.2_FW_1621	-0.053167	-0.129007	0.904046	0.904046	-7.19169
517	13943	34320	34320_TUBA1B_NM_006082.2_FW_1621	0.115347	0.286192	0.790007	0.790007	-7.15103
518	1089	1348	1348_TUBA1B_NM_006082.2_FW_1636	-0.17706	-0.378431	0.725778	0.725778	-7.11346
518	1089	18762	18762_TUBA1B_NM_006082.2_FW_1636	-0.16915	-0.41121	0.703573	0.703573	-7.09778
518	1089	28606	28606_TUBA1B_NM_006082.2_FW_1636	-0.268438	-0.680293	0.536427	0.536427	-6.92689
519	1714	2140	2140_TUBA1B_NM_006082.2_FW_1651	-0.477888	-1.07432	0.347587	0.347587	-6.56822
519	1714	2981	2981_TUBA1B_NM_006082.2_FW_1651	-0.488077	-1.04772	0.358223	0.358223	-6.59552
519	1714	44474	44474_TUBA1B_NM_006082.2_FW_1651	-0.539144	-1.35173	0.253058	0.253058	-6.26538
520	2400	2795	2795_TUBA1B_NM_006082.2_FW_1681	-0.00997985	-0.0219123	0.983646	0.983646	-7.20188
520	2400	28741	28741_TUBA1B_NM_006082.2_FW_1681	-0.0047893	-0.0115584	0.991373	0.991373	-7.20209
520	2400	45103	45103_TUBA1B_NM_006082.2_FW_1681	0.246535	0.571256	0.600668	0.600668	-7.00473
521	9114	12493	12493_TUBA1B_NM_006082.2_FW_1711	0.15318	0.287788	0.788876	0.788876	-7.15046
521	9114	31785	31785_TUBA1B_NM_006082.2_FW_1711	0.336211	0.745568	0.500422	0.500422	-6.87526
521	9114	33417	33417_TUBA1B_NM_006082.2_FW_1711	0.20095	0.487802	0.653127	0.653127	-7.05658
522	7061	9106	9106_ACTA1_NM_001100.3_RC_11	2.09198	2.93351	0.0468666	0.0468666	-4.4067
522	7061	35920	35920_ACTA1_NM_001100.3_RC_11	0.713427	1.60417	0.189527	0.189527	-5.97028
522	7061	37535	37535_ACTA1_NM_001100.3_RC_11	-0.648588	-0.955513	0.397397	0.397397	-6.68714
523	11210	17234	17234_ACTA1_NM_001100.3_RC_41	-1.47795	-2.10006	0.10913	0.10913	-5.37279
523	11210	22797	22797_ACTA1_NM_001100.3_RC_41	0	0	1	1	-7.20218
523	11210	32654	32654_ACTA1_NM_001100.3_RC_41	-2.32089	-2.64639	0.0618943	0.0618943	-4.72928
524	2818	3291	3291_ACTA1_NM_001100.3_RC_61	1.03013	1.9739	0.125224	0.125224	-5.52496
524	2818	21484	21484_ACTA1_NM_001100.3_RC_61	0	0	1	1	-7.20218
524	2818	36297	36297_ACTA1_NM_001100.3_RC_61	0	0	1	1	-7.20218
525	908	1158	1158_ACTA1_NM_001100.3_RC_101	-0.788967	-0.99573	0.379866	0.379866	-6.64777
525	908	15651	15651_ACTA1_NM_001100.3_RC_101	0	0	1	1	-7.20218
525	908	31382	31382_ACTA1_NM_001100.3_RC_101	0	0	1	1	-7.20218
526	3142	3648	3648_ACTA1_NM_001100.3_RC_131	-0.538412	-2.49289	0.0722276	0.0722276	-4.90663
526	3142	31174	31174_ACTA1_NM_001100.3_RC_131	-0.25305	-1.06669	0.350608	0.350608	-6.57609
526	3142	42300	42300_ACTA1_NM_001100.3_RC_131	-0.499643	-2.34474	0.0841468	0.0841468	-5.08062
527	4631	5586	5586_ACTA1_NM_001100.3_RC_392	-0.31724	-1.35434	0.252301	0.252301	-6.2624
527	4631	23634	23634_ACTA1_NM_001100.3_RC_392	-0.0954154	-0.396796	0.713294	0.713294	-7.10482
527	4631	34709	34709_ACTA1_NM_001100.3_RC_392	-0.0919173	-0.304363	0.777166	0.777166	-7.14441
528	14438	33554	33554_ACTA1_NM_001100.3_RC_470	0.149804	0.438273	0.685511	0.685511	-7.08394
528	14438	39980	39980_ACTA1_NM_001100.3_RC_470	0.0609947	0.197808	0.853565	0.853565	-7.1776
528	14438	44915	44915_ACTA1_NM_001100.3_RC_470	-0.0461078	-0.228315	0.831438	0.831438	-7.16949
529	5387	6599	6599_ACTA1_NM_001100.3_RC_491	-0.350617	-0.36347	0.736027	0.736027	-7.12022
529	5387	7656	7656_ACTA1_NM_001100.3_RC_491	-0.317704	-1.55702	0.199996	0.199996	-6.02629
529	5387	8709	8709_ACTA1_NM_001100.3_RC_491	-0.0242898	-0.103591	0.922854	0.922854	-7.19541
530	11387	17823	17823_ACTA1_NM_001100.3_RC_530	-2.07591	-4.96875	0.00931525	0.00931525	-2.49451
530	11387	34206	34206_ACTA1_NM_001100.3_RC_530	0.490655	1.3437	0.255404	0.255404	-6.27453
530	11387	38739	38739_ACTA1_NM_001100.3_RC_530	0.316919	0.863591	0.440107	0.440107	-6.77333
531	11731	18809	18809_ACTA1_NM_001100.3_RC_773	-0.0889736	-0.211732	0.843443	0.843443	-7.17404
531	11731	19799	19799_ACTA1_NM_001100.3_RC_773	0.0659718	0.225461	0.8335	0.8335	-7.1703
531	11731	32093	32093_ACTA1_NM_001100.3_RC_773	0.292383	0.731877	0.507818	0.507818	-6.88638
532	8586	11656	11656_ACTA1_NM_001100.3_RC_971	-0.148122	-0.700299	0.525194	0.525194	-6.91145
532	8586	28469	28469_ACTA1_NM_001100.3_RC_971	-0.0201968	-0.105343	0.921556	0.921556	-7.19518
532	8586	43311	43311_ACTA1_NM_001100.3_RC_971	-0.184782	-0.941093	0.403852	0.403852	-6.70102
533	13899	28062	28062_ACTA1_NM_001100.3_RC_998	-0.15379	-0.752994	0.496444	0.496444	-6.86916
533	13899	38431	38431_ACTA1_NM_001100.3_RC_998	0.0628795	0.315497	0.769342	0.769342	-7.14016
533	13899	43325	43325_ACTA1_NM_001100.3_RC_998	-0.0992395	-0.515243	0.635577	0.635577	-7.04031
534	6198	7771	7771_ACTA1_NM_001100.3_RC_1091	-0.343679	-1.05075	0.356999	0.356999	-6.59243
534	6198	26578	26578_ACTA1_NM_001100.3_RC_1091	-0.135972	-0.713909	0.517651	0.517651	-6.90075
534	6198	33506	33506_ACTA1_NM_001100.3_RC_1091	-0.0137896	-0.0484962	0.96382	0.96382	-7.20069
535	8777	12014	12014_ACTA1_NM_001100.3_RC_1127	-0.111786	-0.588951	0.589904	0.589904	-6.99285
535	8777	13351	13351_ACTA1_NM_001100.3_RC_1127	-0.116766	-0.567406	0.603028	0.603028	-7.00728
535	8777	42649	42649_ACTA1_NM_001100.3_RC_1127	-0.0212097	-0.106328	0.920825	0.920825	-7.19505
536	410	525	525_ACTA1_NM_001100.3_RC_1151	-0.0862818	-0.384715	0.721494	0.721494	-7.11055
536	410	13964	13964_ACTA1_NM_001100.3_RC_1151	-0.1656	-0.844426	0.44948	0.44948	-6.79058
536	410	16546	16546_ACTA1_NM_001100.3_RC_1151	0.127367	0.656555	0.549982	0.549982	-6.94476
537	7308	9462	9462_ACTA1_NM_001100.3_RC_1187	-0.138811	-0.613946	0.574919	0.574919	-6.97557
537	7308	11955	11955_ACTA1_NM_001100.3_RC_1187	-0.0242495	-0.116444	0.913334	0.913334	-7.19363
537	7308	22133	22133_ACTA1_NM_001100.3_RC_1187	0.0783523	0.391695	0.71675	0.71675	-7.10726
538	11840	19056	19056_ACTA1_NM_001100.3_RC_1361	-1.79291	-7.16022	0.00267803	0.00267803	-1.0268
538	11840	38951	38951_ACTA1_NM_001100.3_RC_1361	-0.372736	-1.20327	0.300057	0.300057	-6.43118
538	11840	39115	39115_ACTA1_NM_001100.3_RC_1361	0.302389	0.479055	0.658781	0.658781	-7.0616
539	1352	1588	1588_ACTA1_NM_001100.3_RC_1374	-0.30693	-0.756721	0.494457	0.494457	-6.86608
539	1352	15745	15745_ACTA1_NM_001100.3_RC_1374	-1.27721	-1.4248	0.232692	0.232692	-6.18134
539	1352	16868	16868_ACTA1_NM_001100.3_RC_1374	0.811358	1.71357	0.167407	0.167407	-5.8393
540	1057	1247	1247_CAT_p845_RC_11	0	0	1	1	-7.20218
540	1057	20755	20755_CAT_p845_RC_11	-1.49765	-4.35152	0.014345	0.014345	-3.00801
540	1057	42099	42099_CAT_p845_RC_11	0	0	1	1	-7.20218
541	6487	8251	8251_CAT_p845_RC_41	0	0	1	1	-7.20218
541	6487	10803	10803_CAT_p845_RC_41	0	0	1	1	-7.20218
541	6487	21670	21670_CAT_p845_RC_41	0	0	1	1	-7.20218
542	5447	6730	6730_CAT_p845_RC_61	0	0	1	1	-7.20218
542	5447	10335	10335_CAT_p845_RC_61	0	0	1	1	-7.20218
542	5447	12644	12644_CAT_p845_RC_61	0	0	1	1	-7.20218
543	8739	11808	11808_CAT_p845_RC_131	0.275777	0.505882	0.641532	0.641532	-7.04594
543	8739	18842	18842_CAT_p845_RC_131	0.842974	1.42446	0.232785	0.232785	-6.18175
543	8739	29681	29681_CAT_p845_RC_131	0	0	1	1	-7.20218
544	5183	6289	6289_CAT_p845_RC_151	0	0	1	1	-7.20218
544	5183	20377	20377_CAT_p845_RC_151	0	0	1	1	-7.20218
544	5183	44762	44762_CAT_p845_RC_151	0	0	1	1	-7.20218
545	8315	11085	11085_CAT_p845_RC_301	-1.00221	-3.74243	0.023008	0.023008	-3.56923
545	8315	38316	38316_CAT_p845_RC_301	-0.74316	-3.6069	0.0257385	0.0257385	-3.70205
545	8315	42934	42934_CAT_p845_RC_301	-0.557907	-0.991996	0.381465	0.381465	-6.65147
546	11448	17993	17993_CFP_p3675_RC_1	0.688055	1.13066	0.32601	0.32601	-6.50926
546	11448	20740	20740_CFP_p3675_RC_1	0.217423	0.791614	0.476154	0.476154	-6.83674
546	11448	36971	36971_CFP_p3675_RC_1	1.27952	2.98851	0.044505	0.044505	-4.34636
547	12174	20083	20083_CFP_p3675_RC_221	0.978075	1.07016	0.349233	0.349233	-6.57252
547	12174	27510	27510_CFP_p3675_RC_221	0.643879	0.940834	0.403969	0.403969	-6.70127
547	12174	33850	33850_CFP_p3675_RC_221	-0.152562	-0.606967	0.579077	0.579077	-6.98045
548	1751	2160	2160_CFP_p3675_RC_251	-0.162184	-0.34528	0.74858	0.74858	-7.12809
548	1751	17079	17079_CFP_p3675_RC_251	-0.0711294	-0.292029	0.785873	0.785873	-7.14894
548	1751	28060	28060_CFP_p3675_RC_251	-0.272384	-0.726694	0.51064	0.51064	-6.89055
549	3237	3794	3794_CFP_p3675_RC_281	-1.01649	-1.7738	0.156424	0.156424	-5.76676
549	3237	11521	11521_CFP_p3675_RC_281	-0.271114	-1.05381	0.355761	0.355761	-6.58929
549	3237	36575	36575_CFP_p3675_RC_281	-0.504138	-2.20706	0.097291	0.097291	-5.24442
550	6714	8500	8500_FCAMR_VAR1_NM_032029.3_RC_11	-1.09573	-2.60636	0.064413	0.064413	-4.77522
550	6714	14604	14604_FCAMR_VAR1_NM_032029.3_RC_11	0.858297	1.54827	0.202005	0.202005	-6.03664
550	6714	23430	23430_FCAMR_VAR1_NM_032029.3_RC_11	0.716713	2.30087	0.0881011	0.0881011	-5.13262
551	1481	1834	1834_FCAMR_VAR1_NM_032029.3_RC_41	-0.0655076	-0.23126	0.829312	0.829312	-7.16865
551	1481	13061	13061_FCAMR_VAR1_NM_032029.3_RC_41	-0.172163	-0.507136	0.640732	0.640732	-7.04519
551	1481	26898	26898_FCAMR_VAR1_NM_032029.3_RC_41	0.205168	0.865892	0.438992	0.438992	-6.77124
552	1804	2103	2103_FCAMR_VAR1_NM_032029.3_RC_71	-1.22975	-6.48658	0.00377671	0.00377671	-1.42768
552	1804	5280	5280_FCAMR_VAR1_NM_032029.3_RC_71	-0.960696	-4.82412	0.0102673	0.0102673	-2.61019
552	1804	37428	37428_FCAMR_VAR1_NM_032029.3_RC_71	-1.73862	-7.52544	0.00224907	0.00224907	-0.824898
553	14507	35269	35269_FCAMR_VAR1_NM_032029.3_RC_101	-0.0384454	-0.154437	0.885306	0.885306	-7.18717
553	14507	38351	38351_FCAMR_VAR1_NM_032029.3_RC_101	-1.28012	-6.02437	0.00487036	0.00487036	-1.72654
553	14507	43740	43740_FCAMR_VAR1_NM_032029.3_RC_101	-0.76439	-2.57493	0.066474	0.066474	-4.81144
554	10563	15764	15764_FCAMR_VAR1_NM_032029.3_RC_131	0	0	1	1	-7.20218
554	10563	27945	27945_FCAMR_VAR1_NM_032029.3_RC_131	0	0	1	1	-7.20218
554	10563	37565	37565_FCAMR_VAR1_NM_032029.3_RC_131	0	0	1	1	-7.20218
555	4445	5303	5303_FCAMR_VAR1_NM_032029.3_RC_161	0	0	1	1	-7.20218
555	4445	15751	15751_FCAMR_VAR1_NM_032029.3_RC_161	0	0	1	1	-7.20218
555	4445	32975	32975_FCAMR_VAR1_NM_032029.3_RC_161	0	0	1	1	-7.20218
556	12235	20265	20265_FCAMR_VAR1_NM_032029.3_RC_191	-0.694703	-3.69443	0.0239329	0.0239329	-3.61593
556	12235	26139	26139_FCAMR_VAR1_NM_032029.3_RC_191	0	0	1	1	-7.20218
556	12235	27149	27149_FCAMR_VAR1_NM_032029.3_RC_191	1.3597	0.726259	0.510877	0.510877	-6.8909
557	7086	9128	9128_FCAMR_VAR1_NM_032029.3_RC_221	0	0	1	1	-7.20218
557	7086	18860	18860_FCAMR_VAR1_NM_032029.3_RC_221	0	0	1	1	-7.20218
557	7086	37523	37523_FCAMR_VAR1_NM_032029.3_RC_221	0	0	1	1	-7.20218
558	5716	6990	6990_FCAMR_VAR1_NM_032029.3_RC_251	-0.160267	-0.831134	0.456077	0.456077	-6.80239
558	5716	8132	8132_FCAMR_VAR1_NM_032029.3_RC_251	0	0	1	1	-7.20218
558	5716	35960	35960_FCAMR_VAR1_NM_032029.3_RC_251	0	0	1	1	-7.20218
559	4817	5796	5796_FCAMR_VAR1_NM_032029.3_RC_341	-1.20057	-3.78473	0.0222288	0.0222288	-3.52838
559	4817	15712	15712_FCAMR_VAR1_NM_032029.3_RC_341	-0.949254	-3.5202	0.0276925	0.0276925	-3.78859
559	4817	29040	29040_FCAMR_VAR1_NM_032029.3_RC_341	0.021076	0.0686373	0.94882	0.94882	-7.19921
560	4403	5362	5362_FCAMR_VAR1_NM_032029.3_RC_371	-0.193339	-0.500424	0.645019	0.645019	-7.04919
560	4403	14821	14821_FCAMR_VAR1_NM_032029.3_RC_371	-0.196193	-0.829239	0.457024	0.457024	-6.80407
560	4403	16326	16326_FCAMR_VAR1_NM_032029.3_RC_371	0.00258237	0.00583135	0.995647	0.995647	-7.20216
561	2772	3347	3347_FCAMR_VAR1_NM_032029.3_RC_401	-0.0274612	-0.0422767	0.968456	0.968456	-7.20105
561	2772	19131	19131_FCAMR_VAR1_NM_032029.3_RC_401	-0.757563	-0.890493	0.427223	0.427223	-6.74868
561	2772	33841	33841_FCAMR_VAR1_NM_032029.3_RC_401	0.130267	0.334646	0.755963	0.755963	-7.13252
562	6456	8058	8058_FCAMR_VAR1_NM_032029.3_RC_431	-0.751847	-2.74638	0.056092	0.056092	-4.61553
562	6456	31127	31127_FCAMR_VAR1_NM_032029.3_RC_431	-0.672864	-2.83956	0.0512533	0.0512533	-4.51086
562	6456	39436	39436_FCAMR_VAR1_NM_032029.3_RC_431	-0.494734	-1.18179	0.307524	0.307524	-6.45451
563	12975	22978	22978_FCAMR_VAR1_NM_032029.3_RC_521	0.706253	1.49828	0.213893	0.213893	-6.09559
563	12975	40007	40007_FCAMR_VAR1_NM_032029.3_RC_521	0.608558	1.40018	0.239364	0.239364	-6.20982
563	12975	40483	40483_FCAMR_VAR1_NM_032029.3_RC_521	0.0821587	0.157722	0.882891	0.882891	-7.18652
564	13042	23292	23292_FCAMR_VAR1_NM_032029.3_RC_551	-0.557614	-0.616491	0.573408	0.573408	-6.97377
564	13042	33186	33186_FCAMR_VAR1_NM_032029.3_RC_551	0.220693	1.03271	0.364355	0.364355	-6.61075
564	13042	37674	37674_FCAMR_VAR1_NM_032029.3_RC_551	-0.936936	-1.83348	0.146309	0.146309	-5.69472
565	11557	18299	18299_FCAMR_VAR1_NM_032029.3_RC_581	-0.24225	-0.51163	0.637871	0.637871	-7.04249
565	11557	19392	19392_FCAMR_VAR1_NM_032029.3_RC_581	0.00944247	0.0258358	0.980719	0.980719	-7.20176
565	11557	20504	20504_FCAMR_VAR1_NM_032029.3_RC_581	0.80259	1.1238	0.328569	0.328569	-6.51652
566	10608	15905	15905_FCAMR_VAR1_NM_032029.3_RC_611	1.3442	5.34152	0.00732145	0.00732145	-2.20856
566	10608	20314	20314_FCAMR_VAR1_NM_032029.3_RC_611	-0.730874	-1.40534	0.237948	0.237948	-6.20385
566	10608	34314	34314_FCAMR_VAR1_NM_032029.3_RC_611	0.0581007	0.0782045	0.941703	0.941703	-7.19832
567	7524	9804	9804_FCAMR_VAR1_NM_032029.3_RC_641	-0.0218215	-0.0798375	0.940489	0.940489	-7.19816
567	7524	14168	14168_FCAMR_VAR1_NM_032029.3_RC_641	-0.424535	-1.44959	0.226168	0.226168	-6.15254
567	7524	22163	22163_FCAMR_VAR1_NM_032029.3_RC_641	-0.85144	-2.88733	0.0489646	0.0489646	-4.45772
568	8084	10706	10706_FCAMR_VAR1_NM_032029.3_RC_701	-0.884346	-1.7637	0.15821	0.15821	-5.77894
568	8084	11142	11142_FCAMR_VAR1_NM_032029.3_RC_701	0	0	1	1	-7.20218
568	8084	19276	19276_FCAMR_VAR1_NM_032029.3_RC_701	0	0	1	1	-7.20218
569	11437	17886	17886_FCAMR_VAR1_NM_032029.3_RC_761	0	0	1	1	-7.20218
569	11437	22239	22239_FCAMR_VAR1_NM_032029.3_RC_761	-0.240313	-0.355141	0.741762	0.741762	-7.12387
569	11437	34016	34016_FCAMR_VAR1_NM_032029.3_RC_761	0	0	1	1	-7.20218
570	9734	13910	13910_FCAMR_VAR1_NM_032029.3_RC_851	-0.0445477	-0.149698	0.888791	0.888791	-7.18807
570	9734	16016	16016_FCAMR_VAR1_NM_032029.3_RC_851	0.624386	2.8463	0.0509232	0.0509232	-4.50335
570	9734	16579	16579_FCAMR_VAR1_NM_032029.3_RC_851	1.68809	4.37691	0.01408	0.01408	-2.98583
571	7310	9463	9463_FCAMR_VAR1_NM_032029.3_RC_881	0.320196	0.8409	0.451222	0.451222	-6.79373
571	7310	31736	31736_FCAMR_VAR1_NM_032029.3_RC_881	0.760961	1.44737	0.226743	0.226743	-6.15512
571	7310	35996	35996_FCAMR_VAR1_NM_032029.3_RC_881	0.927775	1.88482	0.138177	0.138177	-5.63266
572	3014	3574	3574_FCAMR_VAR1_NM_032029.3_RC_971	-1.53464	-7.05741	0.00281695	0.00281695	-1.08551
572	3014	7923	7923_FCAMR_VAR1_NM_032029.3_RC_971	-1.73845	-4.62896	0.0117509	0.0117509	-2.7707
572	3014	24996	24996_FCAMR_VAR1_NM_032029.3_RC_971	-1.44432	-4.5377	0.012535	0.012535	-2.84756
573	14395	32915	32915_FCAMR_VAR1_NM_032029.3_RC_1181	0.0030813	0.0110544	0.991749	0.991749	-7.2021
573	14395	35185	35185_FCAMR_VAR1_NM_032029.3_RC_1181	-0.524091	-1.41657	0.234902	0.234902	-6.19088
573	14395	35508	35508_FCAMR_VAR1_NM_032029.3_RC_1181	2.83059	7.52915	0.00224517	0.00224517	-0.8229
574	12306	20548	20548_FCAMR_VAR1_NM_032029.3_RC_1211	-1.19673	-5.52835	0.00652193	0.00652193	-2.07153
574	12306	36816	36816_FCAMR_VAR1_NM_032029.3_RC_1211	-0.82186	-2.6237	0.0633073	0.0633073	-4.75529
574	12306	39467	39467_FCAMR_VAR1_NM_032029.3_RC_1211	0.450574	1.93221	0.131111	0.131111	-5.57536
575	6752	8530	8530_FCAMR_VAR1_NM_032029.3_RC_1241	-0.0710836	-0.349225	0.745849	0.745849	-7.12641
575	6752	13635	13635_FCAMR_VAR1_NM_032029.3_RC_1241	-0.145709	-0.757957	0.4938	0.4938	-6.86506
575	6752	31966	31966_FCAMR_VAR1_NM_032029.3_RC_1241	-0.0967881	-0.439947	0.684402	0.684402	-7.08306
576	1324	1658	1658_FCAMR_VAR1_NM_032029.3_RC_1271	0.156798	0.723352	0.512466	0.512466	-6.89323
576	1324	32606	32606_FCAMR_VAR1_NM_032029.3_RC_1271	0.57185	1.6956	0.170842	0.170842	-5.86089
576	1324	40158	40158_FCAMR_VAR1_NM_032029.3_RC_1271	0.205915	0.29763	0.781914	0.781914	-7.1469
577	7369	9514	9514_FCAMR_VAR1_NM_032029.3_RC_1361	-0.0422169	-0.085716	0.93612	0.93612	-7.19754
577	7369	26133	26133_FCAMR_VAR1_NM_032029.3_RC_1361	-0.0265238	-0.100977	0.924792	0.924792	-7.19575
577	7369	27453	27453_FCAMR_VAR1_NM_032029.3_RC_1361	0.0416742	0.0669281	0.950092	0.950092	-7.19935
578	953	1097	1097_FCAMR_VAR1_NM_032029.3_RC_1391	0.0829402	0.132606	0.901389	0.901389	-7.1911
578	953	20274	20274_FCAMR_VAR1_NM_032029.3_RC_1391	-1.16283	-2.40122	0.079353	0.079353	-5.01399
578	953	33596	33596_FCAMR_VAR1_NM_032029.3_RC_1391	0	0	1	1	-7.20218
579	12428	21005	21005_FCAMR_VAR1_NM_032029.3_RC_1421	0	0	1	1	-7.20218
579	12428	25773	25773_FCAMR_VAR1_NM_032029.3_RC_1421	0	0	1	1	-7.20218
579	12428	33430	33430_FCAMR_VAR1_NM_032029.3_RC_1421	0	0	1	1	-7.20218
580	7919	10402	10402_FCAMR_VAR1_NM_032029.3_RC_1451	0	0	1	1	-7.20218
580	7919	20415	20415_FCAMR_VAR1_NM_032029.3_RC_1451	0	0	1	1	-7.20218
580	7919	41316	41316_FCAMR_VAR1_NM_032029.3_RC_1451	2.57011	3.39403	0.0308672	0.0308672	-3.91673
581	2856	3397	3397_FCAMR_VAR1_NM_032029.3_RC_1481	1.2336	3.23313	0.0355772	0.0355772	-4.08396
581	2856	14471	14471_FCAMR_VAR1_NM_032029.3_RC_1481	1.15773	1.93367	0.1309	0.1309	-5.57359
581	2856	18284	18284_FCAMR_VAR1_NM_032029.3_RC_1481	-0.177941	-0.541425	0.619105	0.619105	-7.02407
582	13106	23494	23494_FCAMR_VAR1_NM_032029.3_RC_1541	0	0	1	1	-7.20218
582	13106	28258	28258_FCAMR_VAR1_NM_032029.3_RC_1541	-0.420895	-1.31639	0.263541	0.263541	-6.3055
582	13106	32724	32724_FCAMR_VAR1_NM_032029.3_RC_1541	0.340446	0.557685	0.609011	0.609011	-7.01364
583	10540	15737	15737_FCAMR_VAR1_NM_032029.3_RC_1571	0	0	1	1	-7.20218
583	10540	16051	16051_FCAMR_VAR1_NM_032029.3_RC_1571	0	0	1	1	-7.20218
583	10540	28355	28355_FCAMR_VAR1_NM_032029.3_RC_1571	0	0	1	1	-7.20218
584	6883	8713	8713_FCAMR_VAR1_NM_032029.3_RC_1601	0	0	1	1	-7.20218
584	6883	11209	11209_FCAMR_VAR1_NM_032029.3_RC_1601	0	0	1	1	-7.20218
584	6883	17675	17675_FCAMR_VAR1_NM_032029.3_RC_1601	0	0	1	1	-7.20218
585	12416	20896	20896_FCAMR_VAR1_NM_032029.3_RC_1631	0	0	1	1	-7.20218
585	12416	26142	26142_FCAMR_VAR1_NM_032029.3_RC_1631	0	0	1	1	-7.20218
585	12416	45200	45200_FCAMR_VAR1_NM_032029.3_RC_1631	-2.16511	-4.51913	0.0127024	0.0127024	-2.86334
586	12728	22008	22008_FCAMR_VAR1_NM_032029.3_RC_1661	0	0	1	1	-7.20218
586	12728	22015	22015_FCAMR_VAR1_NM_032029.3_RC_1661	0	0	1	1	-7.20218
586	12728	44664	44664_FCAMR_VAR1_NM_032029.3_RC_1661	0	0	1	1	-7.20218
587	10848	16369	16369_FCAMR_VAR1_NM_032029.3_RC_1691	-0.185705	-0.693869	0.528785	0.528785	-6.91645
587	10848	27710	27710_FCAMR_VAR1_NM_032029.3_RC_1691	-0.340374	-0.39277	0.716021	0.716021	-7.10675
587	10848	34914	34914_FCAMR_VAR1_NM_032029.3_RC_1691	0.55126	1.91817	0.133162	0.133162	-5.59233
588	12358	20715	20715_FCAMR_VAR1_NM_032029.3_RC_1721	0.0767187	0.128701	0.904272	0.904272	-7.19174
588	12358	37246	37246_FCAMR_VAR1_NM_032029.3_RC_1721	-0.36557	-0.856596	0.443509	0.443509	-6.77965
588	12358	37732	37732_FCAMR_VAR1_NM_032029.3_RC_1721	-0.0494617	-0.251454	0.814782	0.814782	-7.16259
589	8968	12342	12342_FCAMR_VAR1_NM_032029.3_RC_1751	-0.0417489	-0.130578	0.902886	0.902886	-7.19144
589	8968	12495	12495_FCAMR_VAR1_NM_032029.3_RC_1751	-0.12094	-0.308147	0.774503	0.774503	-7.14298
589	8968	42838	42838_FCAMR_VAR1_NM_032029.3_RC_1751	-0.128735	-0.421	0.69701	0.69701	-7.09287
590	6468	8070	8070_FCAMR_VAR1_NM_032029.3_RC_1781	0.179565	0.534333	0.62354	0.62354	-7.02853
590	6468	21782	21782_FCAMR_VAR1_NM_032029.3_RC_1781	0.0884545	0.43086	0.690433	0.690433	-7.08781
590	6468	26610	26610_FCAMR_VAR1_NM_032029.3_RC_1781	-0.75516	-3.38114	0.0312158	0.0312158	-3.92998
591	257	329	329_FCAMR_VAR1_NM_032029.3_RC_1811	-1.54251	-3.71393	0.0235517	0.0235517	-3.59691
591	257	37178	37178_FCAMR_VAR1_NM_032029.3_RC_1811	-0.125739	-0.454937	0.674516	0.674516	-7.07503
591	257	39277	39277_FCAMR_VAR1_NM_032029.3_RC_1811	0.525147	0.917003	0.414839	0.414839	-6.72392
592	3707	4423	4423_FCAMR_VAR2_NM_001122979.1_RC_1	0	0	1	1	-7.20218
592	3707	8528	8528_FCAMR_VAR2_NM_001122979.1_RC_1	0	0	1	1	-7.20218
592	3707	30564	30564_FCAMR_VAR2_NM_001122979.1_RC_1	0	0	1	1	-7.20218
593	1292	1641	1641_FCAMR_VAR2_NM_001122979.1_RC_31	-0.0348139	-0.0729555	0.945607	0.945607	-7.19882
593	1292	17261	17261_FCAMR_VAR2_NM_001122979.1_RC_31	0.113776	0.470662	0.664232	0.664232	-7.06634
593	1292	19795	19795_FCAMR_VAR2_NM_001122979.1_RC_31	0.278391	0.912643	0.416855	0.416855	-6.72802
594	9177	12714	12714_FCAMR_VAR2_NM_001122979.1_RC_91	0.875841	3.63795	0.0250797	0.0250797	-3.67136
594	9177	16085	16085_FCAMR_VAR2_NM_001122979.1_RC_91	-2.11619	-6.87679	0.00308361	0.00308361	-1.19076
594	9177	42833	42833_FCAMR_VAR2_NM_001122979.1_RC_91	0.738097	3.19084	0.0369555	0.0369555	-4.12862
595	9051	12518	12518_FCAMR_VAR2_NM_001122979.1_RC_121	0	0	1	1	-7.20218
595	9051	15109	15109_FCAMR_VAR2_NM_001122979.1_RC_121	0.277944	0.860942	0.441393	0.441393	-6.77573
595	9051	34695	34695_FCAMR_VAR2_NM_001122979.1_RC_121	0.192139	0.332986	0.757119	0.757119	-7.1332
596	3362	4033	4033_FCAMR_VAR2_NM_001122979.1_RC_151	0	0	1	1	-7.20218
596	3362	33481	33481_FCAMR_VAR2_NM_001122979.1_RC_151	0	0	1	1	-7.20218
596	3362	39947	39947_FCAMR_VAR2_NM_001122979.1_RC_151	0	0	1	1	-7.20218
597	289	363	363_FCAMR_VAR2_NM_001122979.1_RC_181	-0.141737	-0.244028	0.820115	0.820115	-7.16488
597	289	17994	17994_FCAMR_VAR2_NM_001122979.1_RC_181	-0.00302677	-0.00830342	0.993802	0.993802	-7.20214
597	289	24285	24285_FCAMR_VAR2_NM_001122979.1_RC_181	-0.77488	-1.18383	0.306806	0.306806	-6.4523
598	6938	8840	8840_FCAMR_VAR2_NM_001122979.1_RC_211	0	0	1	1	-7.20218
598	6938	16377	16377_FCAMR_VAR2_NM_001122979.1_RC_211	0	0	1	1	-7.20218
598	6938	37291	37291_FCAMR_VAR2_NM_001122979.1_RC_211	0	0	1	1	-7.20218
599	10973	16702	16702_FCAMR_VAR2_NM_001122979.1_RC_241	0	0	1	1	-7.20218
599	10973	35290	35290_FCAMR_VAR2_NM_001122979.1_RC_241	0.723516	2.56402	0.0672078	0.0672078	-4.82405
599	10973	40111	40111_FCAMR_VAR2_NM_001122979.1_RC_241	0	0	1	1	-7.20218
600	2700	3218	3218_FCAMR_VAR2_NM_001122979.1_RC_271	-0.950491	-3.46256	0.0290915	0.0290915	-3.84681
600	2700	13815	13815_FCAMR_VAR2_NM_001122979.1_RC_271	-1.22337	-5.09597	0.00856668	0.00856668	-2.39498
600	2700	41946	41946_FCAMR_VAR2_NM_001122979.1_RC_271	1.11441	3.09221	0.0404268	0.0404268	-4.23393
601	11052	16870	16870_FCAMR_VAR2_NM_001122979.1_RC_361	-0.467373	-2.47649	0.073446	0.073446	-4.92576
601	11052	25647	25647_FCAMR_VAR2_NM_001122979.1_RC_361	0.335217	1.68323	0.173251	0.173251	-5.87574
601	11052	36842	36842_FCAMR_VAR2_NM_001122979.1_RC_361	-1.02419	-5.25106	0.00775224	0.00775224	-2.27638
602	5213	6311	6311_FCAMR_VAR2_NM_001122979.1_RC_391	-0.725348	-2.4597	0.0747183	0.0747183	-4.94538
602	5213	16498	16498_FCAMR_VAR2_NM_001122979.1_RC_391	-0.0413729	-0.0553743	0.958695	0.958695	-7.20024
602	5213	28020	28020_FCAMR_VAR2_NM_001122979.1_RC_391	-0.37949	-1.07902	0.34574	0.34574	-6.56337
603	7981	10451	10451_FCAMR_VAR2_NM_001122979.1_RC_421	-0.776929	-1.8688	0.140661	0.140661	-5.65203
603	7981	20799	20799_FCAMR_VAR2_NM_001122979.1_RC_421	-0.547437	-2.0736	0.112303	0.112303	-5.40465
603	7981	25347	25347_FCAMR_VAR2_NM_001122979.1_RC_421	-0.97084	-3.39008	0.0309735	0.0309735	-3.92079
604	14424	33454	33454_FCAMR_VAR2_NM_001122979.1_RC_511	0.655674	3.17663	0.0374332	0.0374332	-4.1437
604	14424	36241	36241_FCAMR_VAR2_NM_001122979.1_RC_511	1.31585	5.2974	0.00752773	0.00752773	-2.24152
604	14424	40831	40831_FCAMR_VAR2_NM_001122979.1_RC_511	-1.80491	-4.40769	0.0137669	0.0137669	-2.95908
605	8027	10575	10575_FCAMR_VAR2_NM_001122979.1_RC_541	0.322531	0.838235	0.452543	0.452543	-6.7961
605	8027	10789	10789_FCAMR_VAR2_NM_001122979.1_RC_541	0.57872	0.626249	0.567639	0.567639	-6.96684
605	8027	16558	16558_FCAMR_VAR2_NM_001122979.1_RC_541	1.78953	8.14545	0.00170052	0.00170052	-0.504341
606	6555	8301	8301_FCAMR_VAR2_NM_001122979.1_RC_571	0.87712	3.11838	0.0394691	0.0394691	-4.20584
606	6555	17621	17621_FCAMR_VAR2_NM_001122979.1_RC_571	0.420042	2.17294	0.100901	0.100901	-5.28527
606	6555	27248	27248_FCAMR_VAR2_NM_001122979.1_RC_571	1.30692	5.44493	0.00686476	0.00686476	-2.13221
607	2225	2607	2607_FCAMR_VAR2_NM_001122979.1_RC_601	-0.112933	-0.184129	0.863542	0.863542	-7.18087
607	2225	14872	14872_FCAMR_VAR2_NM_001122979.1_RC_601	0.788121	3.3011	0.0334889	0.0334889	-4.01279
607	2225	31562	31562_FCAMR_VAR2_NM_001122979.1_RC_601	0.177187	0.780946	0.481693	0.481693	-6.84582
608	2204	2595	2595_FCAMR_VAR2_NM_001122979.1_RC_631	-1.51537	-7.19239	0.00263634	0.00263634	-1.0086
608	2204	4899	4899_FCAMR_VAR2_NM_001122979.1_RC_631	0.17248	0.602086	0.581997	0.581997	-6.98384
608	2204	10966	10966_FCAMR_VAR2_NM_001122979.1_RC_631	-0.478298	-0.832936	0.455178	0.455178	-6.8008
609	11423	17951	17951_FCAMR_VAR2_NM_001122979.1_RC_661	-0.588823	-2.30973	0.0872852	0.0872852	-5.1221
609	11423	32211	32211_FCAMR_VAR2_NM_001122979.1_RC_661	-0.172316	-0.470813	0.664134	0.664134	-7.06626
609	11423	35377	35377_FCAMR_VAR2_NM_001122979.1_RC_661	-0.306647	-1.34284	0.255657	0.255657	-6.27551
610	13606	26123	26123_FCAMR_VAR2_NM_001122979.1_RC_691	0.161931	0.33321	0.756963	0.756963	-7.1331
610	13606	37275	37275_FCAMR_VAR2_NM_001122979.1_RC_691	0.169935	0.0835078	0.937761	0.937761	-7.19778
610	13606	38129	38129_FCAMR_VAR2_NM_001122979.1_RC_691	-0.0232162	-0.0633902	0.952725	0.952725	-7.19964
611	10600	15807	15807_FCAMR_VAR2_NM_001122979.1_RC_721	0	0	1	1	-7.20218
611	10600	38178	38178_FCAMR_VAR2_NM_001122979.1_RC_721	0	0	1	1	-7.20218
611	10600	38762	38762_FCAMR_VAR2_NM_001122979.1_RC_721	0.284941	0.448433	0.678796	0.678796	-7.07854
612	1240	1437	1437_FCAMR_VAR2_NM_001122979.1_RC_759	0	0	1	1	-7.20218
612	1240	17689	17689_FCAMR_VAR2_NM_001122979.1_RC_759	0	0	1	1	-7.20218
612	1240	20328	20328_FCAMR_VAR2_NM_001122979.1_RC_759	0	0	1	1	-7.20218
613	12118	19913	19913_FCAMR_VAR2_NM_001122979.1_RC_811	0.697261	2.97644	0.0450108	0.0450108	-4.35956
613	12118	23972	23972_FCAMR_VAR2_NM_001122979.1_RC_811	1.34043	4.78685	0.0105319	0.0105319	-2.64045
613	12118	31559	31559_FCAMR_VAR2_NM_001122979.1_RC_811	0.64511	2.4981	0.0718456	0.0718456	-4.90056
614	11474	18026	18026_FCAMR_VAR2_NM_001122979.1_RC_841	1.84477	6.23757	0.00432258	0.00432258	-1.58612
614	11474	42546	42546_FCAMR_VAR2_NM_001122979.1_RC_841	0.368678	0.93093	0.408457	0.408457	-6.71073
614	11474	43284	43284_FCAMR_VAR2_NM_001122979.1_RC_841	-0.0166678	-0.0835358	0.93774	0.93774	-7.19778
615	10964	16777	16777_FCAMR_VAR2_NM_001122979.1_RC_871	0.111459	0.384608	0.721567	0.721567	-7.1106
615	10964	22220	22220_FCAMR_VAR2_NM_001122979.1_RC_871	0.286316	1.0639	0.351717	0.351717	-6.57895
615	10964	36335	36335_FCAMR_VAR2_NM_001122979.1_RC_871	0.613758	2.36192	0.0826546	0.0826546	-5.06032
616	5611	6836	6836_FCAMR_VAR2_NM_001122979.1_RC_961	-0.49226	-1.6104	0.188186	0.188186	-5.96285
616	5611	21235	21235_FCAMR_VAR2_NM_001122979.1_RC_961	-1.58777	-2.12562	0.106161	0.106161	-5.34206
616	5611	24160	24160_FCAMR_VAR2_NM_001122979.1_RC_961	-2.01889	-9.52422	0.000973621	0.000973621	0.122506
617	13172	23823	23823_FCAMR_VAR2_NM_001122979.1_RC_1171	0	0	1	1	-7.20218
617	13172	38272	38272_FCAMR_VAR2_NM_001122979.1_RC_1171	-0.165099	-0.77659	0.483969	0.483969	-6.84949
617	13172	43551	43551_FCAMR_VAR2_NM_001122979.1_RC_1171	0	0	1	1	-7.20218
618	8089	10713	10713_FCAMR_VAR2_NM_001122979.1_RC_1201	-0.960962	-4.96165	0.00935936	0.00935936	-2.50012
618	8089	18407	18407_FCAMR_VAR2_NM_001122979.1_RC_1201	-1.50031	-6.09853	0.00467048	0.00467048	-1.67718
618	8089	43423	43423_FCAMR_VAR2_NM_001122979.1_RC_1201	-0.606805	-1.85698	0.142524	0.142524	-5.66632
619	2194	2674	2674_FCAMR_VAR2_NM_001122979.1_RC_1291	-0.11947	-0.582092	0.594062	0.594062	-6.9975
619	2194	16632	16632_FCAMR_VAR2_NM_001122979.1_RC_1291	0.74426	1.40767	0.237312	0.237312	-6.20116
619	2194	22028	22028_FCAMR_VAR2_NM_001122979.1_RC_1291	0.3515	1.26469	0.279656	0.279656	-6.36349
620	9831	14096	14096_FCAMR_VAR2_NM_001122979.1_RC_1351	0.11534	0.259803	0.808802	0.808802	-7.15994
620	9831	16544	16544_FCAMR_VAR2_NM_001122979.1_RC_1351	0.0436896	0.119611	0.910991	0.910991	-7.19316
620	9831	36192	36192_FCAMR_VAR2_NM_001122979.1_RC_1351	-0.0553398	-0.174015	0.87094	0.87094	-7.18314
621	5246	6331	6331_FCAMR_VAR2_NM_001122979.1_RC_1381	-1.50292	-4.26843	0.0152559	0.0152559	-3.08124
621	5246	33893	33893_FCAMR_VAR2_NM_001122979.1_RC_1381	-0.0182058	-0.0421429	0.968556	0.968556	-7.20106
621	5246	37658	37658_FCAMR_VAR2_NM_001122979.1_RC_1381	0.159089	0.229671	0.830459	0.830459	-7.16911
622	8939	12236	12236_FCAMR_VAR2_NM_001122979.1_RC_1417	0.0759736	0.390091	0.717839	0.717839	-7.10802
622	8939	12248	12248_FCAMR_VAR2_NM_001122979.1_RC_1417	0	0	1	1	-7.20218
622	8939	33445	33445_FCAMR_VAR2_NM_001122979.1_RC_1417	0	0	1	1	-7.20218
623	6627	8442	8442_FCAMR_VAR2_NM_001122979.1_RC_1451	0	0	1	1	-7.20218
623	6627	16267	16267_FCAMR_VAR2_NM_001122979.1_RC_1451	0	0	1	1	-7.20218
623	6627	26423	26423_FCAMR_VAR2_NM_001122979.1_RC_1451	0	0	1	1	-7.20218
624	8320	11173	11173_FCAMR_VAR2_NM_001122979.1_RC_1481	0	0	1	1	-7.20218
624	8320	19724	19724_FCAMR_VAR2_NM_001122979.1_RC_1481	0	0	1	1	-7.20218
624	8320	30113	30113_FCAMR_VAR2_NM_001122979.1_RC_1481	0	0	1	1	-7.20218
625	13400	24922	24922_FCAMR_VAR2_NM_001122979.1_RC_1511	0	0	1	1	-7.20218
625	13400	33997	33997_FCAMR_VAR2_NM_001122979.1_RC_1511	0.130682	0.402109	0.709703	0.709703	-7.10225
625	13400	44013	44013_FCAMR_VAR2_NM_001122979.1_RC_1511	0	0	1	1	-7.20218
626	2401	2796	2796_FCAMR_VAR2_NM_001122979.1_RC_1541	0	0	1	1	-7.20218
626	2401	25856	25856_FCAMR_VAR2_NM_001122979.1_RC_1541	0	0	1	1	-7.20218
626	2401	34586	34586_FCAMR_VAR2_NM_001122979.1_RC_1541	1.23783	2.45394	0.0751608	0.0751608	-4.95212
627	11608	18466	18466_FCAMR_VAR2_NM_001122979.1_RC_1571	0	0	1	1	-7.20218
627	11608	27743	27743_FCAMR_VAR2_NM_001122979.1_RC_1571	0	0	1	1	-7.20218
627	11608	29516	29516_FCAMR_VAR2_NM_001122979.1_RC_1571	0	0	1	1	-7.20218
628	8095	10801	10801_FCAMR_VAR2_NM_001122979.1_RC_1601	-0.298442	-1.28493	0.273237	0.273237	-6.3409
628	8095	39210	39210_FCAMR_VAR2_NM_001122979.1_RC_1601	0.131972	0.432333	0.689454	0.689454	-7.08705
628	8095	43723	43723_FCAMR_VAR2_NM_001122979.1_RC_1601	-0.34586	-1.01983	0.369693	0.369693	-6.62374
629	13013	23228	23228_FCAMR_VAR2_NM_001122979.1_RC_1661	-0.340742	-0.630686	0.56503	0.56503	-6.96366
629	13013	33193	33193_FCAMR_VAR2_NM_001122979.1_RC_1661	-0.00214405	-0.00927124	0.99308	0.99308	-7.20212
629	13013	38092	38092_FCAMR_VAR2_NM_001122979.1_RC_1661	-0.0960783	-0.242481	0.821227	0.821227	-7.16534
630	2157	2652	2652_FCAMR_VAR2_NM_001122979.1_RC_1691	-0.448324	-1.94828	0.128806	0.128806	-5.55593
630	2157	31644	31644_FCAMR_VAR2_NM_001122979.1_RC_1691	1.17239	3.38857	0.0310144	0.0310144	-3.92234
630	2157	39348	39348_FCAMR_VAR2_NM_001122979.1_RC_1691	-0.559291	-2.03345	0.117318	0.117318	-5.45305
631	9852	14206	14206_FCAMR_VAR2_NM_001122979.1_RC_1721	-0.929247	-3.21829	0.0360538	0.0360538	-4.0996
631	9852	26038	26038_FCAMR_VAR2_NM_001122979.1_RC_1721	2.05353	8.79018	0.00129706	0.00129706	-0.197608
631	9852	36543	36543_FCAMR_VAR2_NM_001122979.1_RC_1721	-1.34054	-4.71475	0.0110682	0.0110682	-2.69951
632	7929	10410	10410_FCAMR_VAR2_NM_001122979.1_RC_1741	0.0133885	0.0677169	0.949505	0.949505	-7.19928
632	7929	12677	12677_FCAMR_VAR2_NM_001122979.1_RC_1741	-2.07027	-5.31169	0.00746017	0.00746017	-2.23082
632	7929	13746	13746_FCAMR_VAR2_NM_001122979.1_RC_1741	-0.142193	-0.473945	0.662097	0.662097	-7.06449
633	6136	7637	7637_FCAMR_VAR3_NM_001122980.1_RC_701	0.885175	2.11634	0.107228	0.107228	-5.3532
633	6136	32190	32190_FCAMR_VAR3_NM_001122980.1_RC_701	0	0	1	1	-7.20218
633	6136	34496	34496_FCAMR_VAR3_NM_001122980.1_RC_701	0.882735	1.32071	0.262238	0.262238	-6.30062
634	1305	1564	1564_FCAMR_VAR3_NM_001122980.1_RC_881	-0.0794223	-0.418715	0.698539	0.698539	-7.09402
634	1305	21301	21301_FCAMR_VAR3_NM_001122980.1_RC_881	-1.61263	-2.57644	0.0663738	0.0663738	-4.80971
634	1305	27007	27007_FCAMR_VAR3_NM_001122980.1_RC_881	0	0	1	1	-7.20218
635	12209	20234	20234_FCAMR_VAR3_NM_001122980.1_RC_911	-1.71789	-4.2708	0.015229	0.015229	-3.07913
635	12209	41277	41277_FCAMR_VAR3_NM_001122980.1_RC_911	-0.934268	-1.45737	0.224159	0.224159	-6.14348
635	12209	42370	42370_FCAMR_VAR3_NM_001122980.1_RC_911	-0.253373	-0.835562	0.453871	0.453871	-6.79847
636	13504	25459	25459_FCAMR_VAR3_NM_001122980.1_RC_941	-0.0585449	-0.126937	0.905575	0.905575	-7.19203
636	13504	31223	31223_FCAMR_VAR3_NM_001122980.1_RC_941	-0.155194	-0.299566	0.780548	0.780548	-7.14619
636	13504	44036	44036_FCAMR_VAR3_NM_001122980.1_RC_941	0.219404	0.197904	0.853494	0.853494	-7.17758
637	5832	7161	7161_FCAMR_VAR3_NM_001122980.1_RC_971	-0.934187	-4.61088	0.0119013	0.0119013	-2.78584
637	5832	22831	22831_FCAMR_VAR3_NM_001122980.1_RC_971	-1.01651	-3.90136	0.0202408	0.0202408	-3.41723
637	5832	32638	32638_FCAMR_VAR3_NM_001122980.1_RC_971	0.957126	3.98413	0.0189608	0.0189608	-3.33966
638	3445	4087	4087_FCAMR_VAR3_NM_001122980.1_RC_1001	-1.12334	-3.76033	0.0226743	0.0226743	-3.55191
638	3445	14551	14551_FCAMR_VAR3_NM_001122980.1_RC_1001	0.458173	1.35515	0.252066	0.252066	-6.26147
638	3445	32262	32262_FCAMR_VAR3_NM_001122980.1_RC_1001	0.270056	0.449494	0.678096	0.678096	-7.07797
639	4492	5415	5415_FCAMR_VAR3_NM_001122980.1_RC_1031	-0.612819	-2.49115	0.0723556	0.0723556	-4.90865
639	4492	10078	10078_FCAMR_VAR3_NM_001122980.1_RC_1031	1.80674	4.58553	0.0121163	0.0121163	-2.80713
639	4492	25577	25577_FCAMR_VAR3_NM_001122980.1_RC_1031	0	0	1	1	-7.20218
640	5736	7004	7004_FCAMR_VAR3_NM_001122980.1_RC_1061	0.386711	0.728028	0.509913	0.509913	-6.88948
640	5736	13160	13160_FCAMR_VAR3_NM_001122980.1_RC_1061	0.685537	3.63527	0.0251357	0.0251357	-3.674
640	5736	40394	40394_FCAMR_VAR3_NM_001122980.1_RC_1061	0.46273	2.21026	0.0969597	0.0969597	-5.24059
641	3302	3999	3999_FCAMR_VAR3_NM_001122980.1_RC_1091	-0.313317	-1.22845	0.291526	0.291526	-6.4036
641	3302	18899	18899_FCAMR_VAR3_NM_001122980.1_RC_1091	0.268207	1.26863	0.278396	0.278396	-6.3591
641	3302	37492	37492_FCAMR_VAR3_NM_001122980.1_RC_1091	-0.0249326	-0.0970498	0.927705	0.927705	-7.19624
642	3486	4200	4200_FCAMR_VAR3_NM_001122980.1_RC_1181	-0.431907	-1.52339	0.207833	0.207833	-6.06603
642	3486	11658	11658_FCAMR_VAR3_NM_001122980.1_RC_1181	-0.259604	-1.03254	0.364425	0.364425	-6.61093
642	3486	18833	18833_FCAMR_VAR3_NM_001122980.1_RC_1181	-0.0912302	-0.276349	0.796998	0.796998	-7.15445
643	2602	3080	3080_FCAMR_VAR3_NM_001122980.1_RC_1213	0	0	1	1	-7.20218
643	2602	27828	27828_FCAMR_VAR3_NM_001122980.1_RC_1213	0	0	1	1	-7.20218
643	2602	44740	44740_FCAMR_VAR3_NM_001122980.1_RC_1213	0.358282	0.375376	0.727865	0.727865	-7.11486
644	580	712	712_FCAMR_VAR3_NM_001122980.1_RC_1241	1.29599	6.67252	0.00342447	0.00342447	-1.31311
644	580	2905	2905_FCAMR_VAR3_NM_001122980.1_RC_1241	0	0	1	1	-7.20218
644	580	36595	36595_FCAMR_VAR3_NM_001122980.1_RC_1241	0.229452	1.20323	0.300071	0.300071	-6.43122
645	5181	6288	6288_FCAMR_VAR3_NM_001122980.1_RC_1361	-0.452987	-2.19055	0.0990193	0.0990193	-5.26417
645	5181	24925	24925_FCAMR_VAR3_NM_001122980.1_RC_1361	-0.0509456	-0.176802	0.8689	0.8689	-7.18252
645	5181	36850	36850_FCAMR_VAR3_NM_001122980.1_RC_1361	0.0359673	0.0528556	0.960572	0.960572	-7.20042
646	13644	26306	26306_FCAMR_VAR3_NM_001122980.1_RC_1541	0	0	1	1	-7.20218
646	13644	38979	38979_FCAMR_VAR3_NM_001122980.1_RC_1541	0	0	1	1	-7.20218
646	13644	44804	44804_FCAMR_VAR3_NM_001122980.1_RC_1541	0	0	1	1	-7.20218
647	1698	2047	2047_FCAMR_VAR3_NM_001122980.1_RC_1571	0.504733	2.54038	0.0688295	0.0688295	-4.85142
647	1698	4789	4789_FCAMR_VAR3_NM_001122980.1_RC_1571	-2.14729	-7.02345	0.00286481	0.00286481	-1.10509
647	1698	36906	36906_FCAMR_VAR3_NM_001122980.1_RC_1571	0.12952	0.194864	0.855709	0.855709	-7.17832
648	9672	13665	13665_FCAMR_VAR3_NM_001122980.1_RC_1661	0.571465	1.73927	0.162623	0.162623	-5.80838
648	9672	30783	30783_FCAMR_VAR3_NM_001122980.1_RC_1661	-1.488	-7.90318	0.00189232	0.00189232	-0.626437
648	9672	39270	39270_FCAMR_VAR3_NM_001122980.1_RC_1661	0.302305	1.12464	0.328255	0.328255	-6.51563
649	3731	4438	4438_FCAMR_VAR3_NM_001122980.1_RC_1691	0.187909	0.452886	0.675864	0.675864	-7.07614
649	3731	9943	9943_FCAMR_VAR3_NM_001122980.1_RC_1691	-0.441987	-0.460639	0.670777	0.670777	-7.07191
649	3731	21892	21892_FCAMR_VAR3_NM_001122980.1_RC_1691	0	0	1	1	-7.20218
650	5907	7216	7216_FCAMR_VAR3_NM_001122980.1_RC_1771	-1.58434	-8.07968	0.00175007	0.00175007	-0.537099
650	5907	9987	9987_FCAMR_VAR3_NM_001122980.1_RC_1771	-1.05663	-5.14587	0.00829353	0.00829353	-2.3565
650	5907	23556	23556_FCAMR_VAR3_NM_001122980.1_RC_1771	-0.81525	-2.86104	0.0502091	0.0502091	-4.48693
651	3553	4240	4240_FCAMR_VAR3_NM_001122980.1_RC_1961	-0.738061	-2.36187	0.0826589	0.0826589	-5.06038
651	3553	12135	12135_FCAMR_VAR3_NM_001122980.1_RC_1961	0.281032	0.753354	0.496252	0.496252	-6.86886
651	3553	23290	23290_FCAMR_VAR3_NM_001122980.1_RC_1961	-1.26116	-3.51324	0.027857	0.027857	-3.79559
652	1645	2014	2014_FCAMR_VAR3_NM_001122980.1_RC_1991	0.806229	2.05625	0.114441	0.114441	-5.42556
652	1645	9547	9547_FCAMR_VAR3_NM_001122980.1_RC_1991	-1.11059	-3.17722	0.0374131	0.0374131	-4.14307
652	1645	14797	14797_FCAMR_VAR3_NM_001122980.1_RC_1991	0.727637	2.51347	0.0707317	0.0707317	-4.88267
653	3130	3641	3641_FCAMR_VAR3_NM_001122980.1_RC_2011	-0.294608	-1.44497	0.227368	0.227368	-6.15792
653	3130	4068	4068_FCAMR_VAR3_NM_001122980.1_RC_2011	-0.157214	-0.812902	0.465253	0.465253	-6.81838
653	3130	16166	16166_FCAMR_VAR3_NM_001122980.1_RC_2011	-1.09368	-5.32169	0.00741329	0.00741329	-2.22335
654	11737	18732	18732_FCAMR_VAR3_NM_001122980.1_RC_2041	1.29428	4.45721	0.0132808	0.0132808	-2.91631
654	11737	22866	22866_FCAMR_VAR3_NM_001122980.1_RC_2041	1.93436	8.76599	0.00130987	0.00130987	-0.208665
654	11737	29165	29165_FCAMR_VAR3_NM_001122980.1_RC_2041	0.109531	0.403304	0.708896	0.708896	-7.10167
655	5147	6181	6181_FCAMR_VAR3_NM_001122980.1_RC_2081	-0.0258997	-0.0982218	0.926836	0.926836	-7.19609
655	5147	15390	15390_FCAMR_VAR3_NM_001122980.1_RC_2081	0.0354456	0.182969	0.86439	0.86439	-7.18113
655	5147	28810	28810_FCAMR_VAR3_NM_001122980.1_RC_2081	-0.0205033	-0.0653251	0.951285	0.951285	-7.19949
656	14540	36147	36147_FCAMR_VAR3_NM_001122980.1_RC_2111	1.03068	1.97594	0.124943	0.124943	-5.5225
656	14540	40649	40649_FCAMR_VAR3_NM_001122980.1_RC_2111	0	0	1	1	-7.20218
656	14540	42707	42707_FCAMR_VAR3_NM_001122980.1_RC_2111	-0.768906	-1.73254	0.16386	0.16386	-5.81648
657	12876	22522	22522_FCAMR_VAR3_NM_001122980.1_RC_2141	1.64347	8.63282	0.0013833	0.0013833	-0.270142
657	12876	28543	28543_FCAMR_VAR3_NM_001122980.1_RC_2141	0	0	1	1	-7.20218
657	12876	30200	30200_FCAMR_VAR3_NM_001122980.1_RC_2141	0	0	1	1	-7.20218
658	12617	21704	21704_FCAMR_VAR3_NM_001122980.1_RC_2171	0	0	1	1	-7.20218
658	12617	32060	32060_FCAMR_VAR3_NM_001122980.1_RC_2171	0	0	1	1	-7.20218
658	12617	44089	44089_FCAMR_VAR3_NM_001122980.1_RC_2171	0	0	1	1	-7.20218
659	8709	11779	11779_FCAMR_VAR3_NM_001122980.1_RC_2201	0.415272	0.656065	0.550265	0.550265	-6.94513
659	8709	16070	16070_FCAMR_VAR3_NM_001122980.1_RC_2201	0	0	1	1	-7.20218
659	8709	21387	21387_FCAMR_VAR3_NM_001122980.1_RC_2201	0	0	1	1	-7.20218
660	10521	15629	15629_FCAMR_VAR3_NM_001122980.1_RC_2261	0.120005	0.158841	0.882069	0.882069	-7.1863
660	10521	16140	16140_FCAMR_VAR3_NM_001122980.1_RC_2261	0	0	1	1	-7.20218
660	10521	22318	22318_FCAMR_VAR3_NM_001122980.1_RC_2261	0.367905	1.59381	0.191777	0.191777	-5.98261
661	6640	8365	8365_FCAMR_VAR3_NM_001122980.1_RC_2291	-0.621773	-1.44966	0.226151	0.226151	-6.15247
661	6640	33330	33330_FCAMR_VAR3_NM_001122980.1_RC_2291	0	0	1	1	-7.20218
661	6640	39682	39682_FCAMR_VAR3_NM_001122980.1_RC_2291	0	0	1	1	-7.20218
662	2825	3295	3295_FCGR1A_NM_000566.3_RC_1	0.758369	2.35583	0.0831798	0.0831798	-5.06751
662	2825	21833	21833_FCGR1A_NM_000566.3_RC_1	0	0	1	1	-7.20218
662	2825	22753	22753_FCGR1A_NM_000566.3_RC_1	0	0	1	1	-7.20218
663	3838	4588	4588_FCGR1A_NM_000566.3_RC_41	0	0	1	1	-7.20218
663	3838	34007	34007_FCGR1A_NM_000566.3_RC_41	0	0	1	1	-7.20218
663	3838	41689	41689_FCGR1A_NM_000566.3_RC_41	0	0	1	1	-7.20218
664	1373	1599	1599_FCGR1A_NM_000566.3_RC_71	0	0	1	1	-7.20218
664	1373	33515	33515_FCGR1A_NM_000566.3_RC_71	0.450726	1.30586	0.266749	0.266749	-6.31738
664	1373	40620	40620_FCGR1A_NM_000566.3_RC_71	0.134634	0.412944	0.702408	0.702408	-7.09692
665	4112	4934	4934_FCGR1A_NM_000566.3_RC_101	0	0	1	1	-7.20218
665	4112	25410	25410_FCGR1A_NM_000566.3_RC_101	0	0	1	1	-7.20218
665	4112	40703	40703_FCGR1A_NM_000566.3_RC_101	0	0	1	1	-7.20218
666	10189	14912	14912_FCGR1A_NM_000566.3_RC_131	0	0	1	1	-7.20218
666	10189	16378	16378_FCGR1A_NM_000566.3_RC_131	0	0	1	1	-7.20218
666	10189	38312	38312_FCGR1A_NM_000566.3_RC_131	0	0	1	1	-7.20218
667	6181	7673	7673_FCGR1A_NM_000566.3_RC_161	0.724608	2.51188	0.0708461	0.0708461	-4.88452
[truncated: 818 more rows]

## Sheet: BCBL-1 vs BJAB
Linear Order	Probe UID	Feature Num	Probe Name (embedded info.)	Log2 FC	t	P-Value	Adj. P-Val	B
1	8943	12154	12154_ACTA1_NM_001100.3_FW_61	0.151652	0.679082	0.537113	0.537113	-6.94842
1	8943	29444	29444_ACTA1_NM_001100.3_FW_61	0	0	1	1	-7.22284
1	8943	33801	33801_ACTA1_NM_001100.3_FW_61	-0.275441	-1.31207	0.264852	0.264852	-6.3308
2	12578	21469	21469_ACTA1_NM_001100.3_FW_76	0.451985	1.5113	0.210728	0.210728	-6.10063
2	12578	32273	32273_ACTA1_NM_001100.3_FW_76	-2.40661	-8.18232	0.00167352	0.00167352	-0.498226
2	12578	32868	32868_ACTA1_NM_001100.3_FW_76	0.632853	2.96532	0.045483	0.045483	-4.39119
3	1304	1648	1648_ACTA1_NM_001100.3_FW_241	-0.805324	-2.33509	0.0849988	0.0849988	-5.11195
3	1304	6878	6878_ACTA1_NM_001100.3_FW_241	-0.756036	-2.5146	0.0706511	0.0706511	-4.90115
3	1304	14718	14718_ACTA1_NM_001100.3_FW_241	-0.729219	-1.96958	0.12582	0.12582	-5.55031
4	6110	7618	7618_ACTA1_NM_001100.3_FW_286	-0.451695	-1.45562	0.224608	0.224608	-6.16588
4	6110	15938	15938_ACTA1_NM_001100.3_FW_286	-0.303505	-0.944562	0.402291	0.402291	-6.71824
4	6110	40780	40780_ACTA1_NM_001100.3_FW_286	-0.478839	-1.52698	0.206981	0.206981	-6.08214
5	2883	3497	3497_ACTA1_NM_001100.3_FW_301	0.0578709	0.191433	0.858211	0.858211	-7.19981
5	2883	5885	5885_ACTA1_NM_001100.3_FW_301	0.160973	0.573401	0.599357	0.599357	-7.02393
5	2883	27963	27963_ACTA1_NM_001100.3_FW_301	0.0257057	0.0961863	0.928346	0.928346	-7.21701
6	9601	13502	13502_ACTA1_NM_001100.3_FW_316	-0.144986	-0.470654	0.664238	0.664238	-7.08698
6	9601	16074	16074_ACTA1_NM_001100.3_FW_316	0.27163	0.92202	0.41253	0.41253	-6.73973
6	9601	24245	24245_ACTA1_NM_001100.3_FW_316	0.217268	0.659743	0.548147	0.548147	-6.963
7	2581	3069	3069_ACTA1_NM_001100.3_FW_331	-0.0109631	-0.0386389	0.971169	0.971169	-7.2219
7	2581	37333	37333_ACTA1_NM_001100.3_FW_331	0.0214723	0.0772556	0.942409	0.942409	-7.21908
7	2581	37625	37625_ACTA1_NM_001100.3_FW_331	0.0299954	0.102456	0.923695	0.923695	-7.21622
8	5287	6360	6360_ACTA1_NM_001100.3_FW_346	-0.109277	-0.424489	0.694679	0.694679	-7.11173
8	5287	11893	11893_ACTA1_NM_001100.3_FW_346	-0.183055	-0.55251	0.612212	0.612212	-7.03761
8	5287	41724	41724_ACTA1_NM_001100.3_FW_346	-0.0781082	-0.312503	0.771442	0.771442	-7.16197
9	6697	8403	8403_ACTA1_NM_001100.3_FW_451	0.417137	1.83384	0.14625	0.14625	-5.71448
9	6697	34797	34797_ACTA1_NM_001100.3_FW_451	0.447906	1.75778	0.159267	0.159267	-5.80631
9	6697	40389	40389_ACTA1_NM_001100.3_FW_451	0.413082	1.63785	0.182403	0.182403	-5.95038
10	3719	4514	4514_ACTA1_NM_001100.3_FW_466	0.197774	0.780909	0.481712	0.481712	-6.86643
10	3719	19267	19267_ACTA1_NM_001100.3_FW_466	0.0885201	0.28099	0.793698	0.793698	-7.1735
10	3719	25389	25389_ACTA1_NM_001100.3_FW_466	0.143116	0.377496	0.726416	0.726416	-7.13454
11	10445	15373	15373_ACTA1_NM_001100.3_FW_667	0.0848021	0.365975	0.734306	0.734306	-7.13975
11	10445	17255	17255_ACTA1_NM_001100.3_FW_667	0.089533	0.364835	0.735089	0.735089	-7.14026
11	10445	29627	29627_ACTA1_NM_001100.3_FW_667	0.308497	1.27684	0.275785	0.275785	-6.37038
12	3291	3823	3823_ACTA1_NM_001100.3_FW_916	-0.267917	-1.2592	0.281425	0.281425	-6.39005
12	3291	31433	31433_ACTA1_NM_001100.3_FW_916	-0.262559	-1.07861	0.345901	0.345901	-6.5843
12	3291	43877	43877_ACTA1_NM_001100.3_FW_916	-0.986237	-4.73584	0.0109079	0.0109079	-2.69979
13	7001	8886	8886_ACTA1_NM_001100.3_FW_931	-0.71466	-2.11441	0.107452	0.107452	-5.37558
13	7001	27234	27234_ACTA1_NM_001100.3_FW_931	-0.762613	-3.69473	0.0239269	0.0239269	-3.63443
13	7001	28242	28242_ACTA1_NM_001100.3_FW_931	-0.692539	-3.35597	0.03191	0.03191	-3.97502
14	1590	1900	1900_ACTA1_NM_001100.3_FW_946	-1.48396	-4.33486	0.0145221	0.0145221	-3.04071
14	1590	7791	7791_ACTA1_NM_001100.3_FW_946	-1.72963	-7.18816	0.00264177	0.00264177	-1.02493
14	1590	43078	43078_ACTA1_NM_001100.3_FW_946	-1.58755	-4.71241	0.0110861	0.0110861	-2.7191
15	671	843	843_ACTA1_NM_001100.3_FW_970	-1.66206	-1.18755	0.305501	0.305501	-6.46873
15	671	12491	12491_ACTA1_NM_001100.3_FW_970	-1.67148	-3.754	0.0227916	0.0227916	-3.57676
15	671	30983	30983_ACTA1_NM_001100.3_FW_970	-1.55919	-6.05787	0.00477876	0.00477876	-1.71997
16	7191	9206	9206_ACTA1_NM_001100.3_FW_1043	0.0746455	0.289087	0.787955	0.787955	-7.17065
16	7191	20951	20951_ACTA1_NM_001100.3_FW_1043	0.0962243	0.402639	0.709345	0.709345	-7.12264
16	7191	31304	31304_ACTA1_NM_001100.3_FW_1043	0.201591	0.892361	0.42634	0.42634	-6.76751
17	1812	2193	2193_ACTA1_NM_001100.3_FW_1235	-1.38306	-6.47489	0.00380034	0.00380034	-1.45013
17	1812	13646	13646_ACTA1_NM_001100.3_FW_1235	-1.40981	-4.54662	0.0124555	0.0124555	-2.85785
17	1812	24990	24990_ACTA1_NM_001100.3_FW_1235	-2.14719	-9.42064	0.00101255	0.00101255	0.0694079
18	4888	5843	5843_ACTA1_NM_001100.3_FW_1321	-1.64881	-2.83633	0.0514129	0.0514129	-4.53403
18	4888	28621	28621_ACTA1_NM_001100.3_FW_1321	-1.27697	-5.26676	0.00767525	0.00767525	-2.28148
18	4888	40395	40395_ACTA1_NM_001100.3_FW_1321	-1.20014	-2.82504	0.0519742	0.0519742	-4.54666
19	2391	2874	2874_ACTA1_NM_001100.3_FW_1336	-1.2241	-2.80779	0.0528457	0.0528457	-4.56598
19	2391	5331	5331_ACTA1_NM_001100.3_FW_1336	-1.52459	-7.54502	0.0022286	0.0022286	-0.827668
19	2391	10015	10015_ACTA1_NM_001100.3_FW_1336	-1.3968	-2.50638	0.0712432	0.0712432	-4.91072
20	426	533	533_ACTA1_NM_001100.3_FW_1351	-1.49217	-3.45703	0.0292299	0.0292299	-3.87144
20	426	19040	19040_ACTA1_NM_001100.3_FW_1351	-1.41106	-3.19287	0.0368882	0.0368882	-4.14574
20	426	29214	29214_ACTA1_NM_001100.3_FW_1351	-1.57775	-3.67844	0.0242509	0.0242509	-3.65038
21	13701	26582	26582_ACTA1_NM_001100.3_FW_1366	-1.13997	-1.96873	0.125938	0.125938	-5.55134
21	13701	36389	36389_ACTA1_NM_001100.3_FW_1366	-1.11649	-0.938721	0.404923	0.404923	-6.72384
21	13701	40696	40696_ACTA1_NM_001100.3_FW_1366	-1.3414	-1.06653	0.350671	0.350671	-6.59676
22	12811	22404	22404_ACTA1_NM_001100.3_FW_1381	-1.4883	-6.95666	0.00296195	0.00296195	-1.15822
22	12811	22828	22828_ACTA1_NM_001100.3_FW_1381	-1.49721	-7.1825	0.00264907	0.00264907	-1.02814
22	12811	38165	38165_ACTA1_NM_001100.3_FW_1381	-0.784551	-2.03803	0.116734	0.116734	-5.46762
23	8979	12269	12269_ACTA1_NM_001100.3_FW_1396	-1.27406	-4.04336	0.0181052	0.0181052	-3.30323
23	8979	33017	33017_ACTA1_NM_001100.3_FW_1396	-1.44062	-4.13517	0.0168702	0.0168702	-3.21917
23	8979	36400	36400_ACTA1_NM_001100.3_FW_1396	-0.68767	-0.944893	0.402142	0.402142	-6.71792
24	9350	12983	12983_ACTA1_NM_001100.3_FW_1411	-1.0154	-3.86327	0.0208653	0.0208653	-3.47191
24	9350	34175	34175_ACTA1_NM_001100.3_FW_1411	-1.2201	-3.67949	0.02423	0.02423	-3.64935
24	9350	38794	38794_ACTA1_NM_001100.3_FW_1411	-0.803745	-2.02846	0.117959	0.117959	-5.47917
25	11695	18597	18597_ACTA1_NM_001100.3_FW_1426	-1.25468	-2.71808	0.057667	0.057667	-4.66722
25	11695	24527	24527_ACTA1_NM_001100.3_FW_1426	-1.25243	-2.70654	0.0583238	0.0583238	-4.68032
25	11695	36538	36538_ACTA1_NM_001100.3_FW_1426	-1.06169	-4.48996	0.0129709	0.0129709	-2.90615
26	14581	37354	37354_ACTA1_NM_001100.3_FW_1441	-1.27774	-2.82533	0.0519598	0.0519598	-4.54633
26	14581	38809	38809_ACTA1_NM_001100.3_FW_1441	-1.35073	-3.34332	0.032266	0.032266	-3.98811
26	14581	41567	41567_ACTA1_NM_001100.3_FW_1441	-1.73429	-8.25131	0.00162441	0.00162441	-0.464199
27	3325	3928	3928_CAT_p845_FW_1	-1.58428	-6.9257	0.00300838	0.00300838	-1.17638
27	3325	14263	14263_CAT_p845_FW_1	-1.79344	-6.67357	0.00342261	0.00342261	-1.32729
27	3325	34583	34583_CAT_p845_FW_1	-1.71842	-4.85842	0.0100311	0.0100311	-2.59998
28	10516	15536	15536_CAT_p845_FW_151	0	0	1	1	-7.22284
28	10516	27703	27703_CAT_p845_FW_151	0	0	1	1	-7.22284
28	10516	44181	44181_CAT_p845_FW_151	0	0	1	1	-7.22284
29	8180	10868	10868_CAT_p845_FW_166	0	0	1	1	-7.22284
29	8180	21000	21000_CAT_p845_FW_166	0	0	1	1	-7.22284
29	8180	45120	45120_CAT_p845_FW_166	0	0	1	1	-7.22284
30	12912	22785	22785_CAT_p845_FW_241	0	0	1	1	-7.22284
30	12912	27941	27941_CAT_p845_FW_241	0	0	1	1	-7.22284
30	12912	29665	29665_CAT_p845_FW_241	0	0	1	1	-7.22284
31	75	48	48_CAT_p845_FW_256	-0.110032	-0.218402	0.838608	0.838608	-7.19291
31	75	2446	2446_CAT_p845_FW_256	0	0	1	1	-7.22284
31	75	44039	44039_CAT_p845_FW_256	0.134064	0.567015	0.603268	0.603268	-7.02816
32	7193	9207	9207_CAT_p845_FW_271	0	0	1	1	-7.22284
32	7193	39559	39559_CAT_p845_FW_271	0	0	1	1	-7.22284
32	7193	41459	41459_CAT_p845_FW_271	0	0	1	1	-7.22284
33	5193	6297	6297_CAT_p845_FW_286	0	0	1	1	-7.22284
33	5193	12296	12296_CAT_p845_FW_286	0	0	1	1	-7.22284
33	5193	33163	33163_CAT_p845_FW_286	0	0	1	1	-7.22284
34	8797	11946	11946_CAT_p845_FW_301	0	0	1	1	-7.22284
34	8797	12846	12846_CAT_p845_FW_301	0	0	1	1	-7.22284
34	8797	21715	21715_CAT_p845_FW_301	0	0	1	1	-7.22284
35	941	1091	1091_CFP_p3675_FW_1	0.856737	3.0041	0.0438617	0.0438617	-4.34877
35	941	13727	13727_CFP_p3675_FW_1	0	0	1	1	-7.22284
35	941	33734	33734_CFP_p3675_FW_1	1.99452	9.21797	0.00109455	0.00109455	-0.017602
36	2713	3226	3226_CFP_p3675_FW_406	-1.16392	-4.84534	0.0101203	0.0101203	-2.61053
36	2713	7960	7960_CFP_p3675_FW_406	-1.11195	-3.21471	0.03617	0.03617	-4.12262
36	2713	13039	13039_CFP_p3675_FW_406	0.205722	0.967557	0.392074	0.392074	-6.69599
37	7716	10123	10123_CFP_p3675_FW_436	0	0	1	1	-7.22284
37	7716	18600	18600_CFP_p3675_FW_436	0	0	1	1	-7.22284
37	7716	32960	32960_CFP_p3675_FW_436	-0.417041	-1.57989	0.194844	0.194844	-6.01948
38	4236	5093	5093_FCAMR_VAR1_NM_032029.3_FW_11	-2.87996	-14.6857	0.000202605	0.000202605	1.75574
38	4236	5274	5274_FCAMR_VAR1_NM_032029.3_FW_11	-4.74065	-9.2761	0.0010702	0.0010702	0.00757442
38	4236	14855	14855_FCAMR_VAR1_NM_032029.3_FW_11	-0.324895	-0.61934	0.57172	0.57172	-6.99237
39	14182	30468	30468_FCAMR_VAR1_NM_032029.3_FW_131	0	0	1	1	-7.22284
39	14182	38985	38985_FCAMR_VAR1_NM_032029.3_FW_131	0	0	1	1	-7.22284
39	14182	41043	41043_FCAMR_VAR1_NM_032029.3_FW_131	0	0	1	1	-7.22284
40	2690	3213	3213_FCAMR_VAR1_NM_032029.3_FW_161	-1.53377	-5.38957	0.0071047	0.0071047	-2.1897
40	2690	21832	21832_FCAMR_VAR1_NM_032029.3_FW_161	0.985642	5.08858	0.00860809	0.00860809	-2.41788
40	2690	31317	31317_FCAMR_VAR1_NM_032029.3_FW_161	-1.19032	-4.91403	0.00966205	0.00966205	-2.55535
41	7047	9009	9009_FCAMR_VAR1_NM_032029.3_FW_191	1.41408	2.03554	0.117051	0.117051	-5.47063
41	7047	17761	17761_FCAMR_VAR1_NM_032029.3_FW_191	0	0	1	1	-7.22284
41	7047	30271	30271_FCAMR_VAR1_NM_032029.3_FW_191	0	0	1	1	-7.22284
42	13222	24102	24102_FCAMR_VAR1_NM_032029.3_FW_231	0	0	1	1	-7.22284
42	13222	30318	30318_FCAMR_VAR1_NM_032029.3_FW_231	0	0	1	1	-7.22284
42	13222	44427	44427_FCAMR_VAR1_NM_032029.3_FW_231	0	0	1	1	-7.22284
43	13866	27775	27775_FCAMR_VAR1_NM_032029.3_FW_251	0.445478	1.55794	0.199788	0.199788	-6.04553
43	13866	33560	33560_FCAMR_VAR1_NM_032029.3_FW_251	-0.194805	-0.332626	0.75737	0.75737	-7.15399
43	13866	43708	43708_FCAMR_VAR1_NM_032029.3_FW_251	2.76398	8.1339	0.0017091	0.0017091	-0.522293
44	12453	20977	20977_FCAMR_VAR1_NM_032029.3_FW_291	0	0	1	1	-7.22284
44	12453	29652	29652_FCAMR_VAR1_NM_032029.3_FW_291	0	0	1	1	-7.22284
44	12453	43420	43420_FCAMR_VAR1_NM_032029.3_FW_291	0	0	1	1	-7.22284
45	4988	6076	6076_FCAMR_VAR1_NM_032029.3_FW_371	0	0	1	1	-7.22284
45	4988	6551	6551_FCAMR_VAR1_NM_032029.3_FW_371	-1.06547	-3.69437	0.023934	0.023934	-3.63478
45	4988	11720	11720_FCAMR_VAR1_NM_032029.3_FW_371	0	0	1	1	-7.22284
46	8102	10722	10722_FCAMR_VAR1_NM_032029.3_FW_401	0	0	1	1	-7.22284
46	8102	13261	13261_FCAMR_VAR1_NM_032029.3_FW_401	-0.320257	-0.982409	0.385596	0.385596	-6.68145
46	8102	29311	29311_FCAMR_VAR1_NM_032029.3_FW_401	0	0	1	1	-7.22284
47	3164	3748	3748_FCAMR_VAR1_NM_032029.3_FW_431	0	0	1	1	-7.22284
47	3164	25239	25239_FCAMR_VAR1_NM_032029.3_FW_431	0.326818	1.51849	0.209001	0.209001	-6.09215
47	3164	30486	30486_FCAMR_VAR1_NM_032029.3_FW_431	0.573326	1.73121	0.164107	0.164107	-5.83833
48	3546	4152	4152_FCAMR_VAR1_NM_032029.3_FW_466	0.0816702	0.238002	0.824451	0.824451	-7.18734
48	3546	34324	34324_FCAMR_VAR1_NM_032029.3_FW_466	0	0	1	1	-7.22284
48	3546	42226	42226_FCAMR_VAR1_NM_032029.3_FW_466	0	0	1	1	-7.22284
49	4543	5532	5532_FCAMR_VAR1_NM_032029.3_FW_481	0	0	1	1	-7.22284
49	4543	10889	10889_FCAMR_VAR1_NM_032029.3_FW_481	0	0	1	1	-7.22284
49	4543	34688	34688_FCAMR_VAR1_NM_032029.3_FW_481	0	0	1	1	-7.22284
50	10544	15658	15658_FCAMR_VAR1_NM_032029.3_FW_541	0	0	1	1	-7.22284
50	10544	17430	17430_FCAMR_VAR1_NM_032029.3_FW_541	0.96929	4.56109	0.012328	0.012328	-2.84559
50	10544	30819	30819_FCAMR_VAR1_NM_032029.3_FW_541	-1.24089	-6.29386	0.004191	0.004191	-1.56522
51	14083	29485	29485_FCAMR_VAR1_NM_032029.3_FW_556	-0.770581	-1.22903	0.291329	0.291329	-6.42341
51	14083	32989	32989_FCAMR_VAR1_NM_032029.3_FW_556	-0.504935	-1.83266	0.146443	0.146443	-5.71591
51	14083	37191	37191_FCAMR_VAR1_NM_032029.3_FW_556	-1.83093	-2.88262	0.0491851	0.0491851	-4.48247
52	105	63	63_FCAMR_VAR1_NM_032029.3_FW_586	-2.23276	-11.0639	0.000567528	0.000567528	0.702894
52	105	12325	12325_FCAMR_VAR1_NM_032029.3_FW_586	0.274528	1.20368	0.299914	0.299914	-6.45119
52	105	43780	43780_FCAMR_VAR1_NM_032029.3_FW_586	0.817456	1.71247	0.167616	0.167616	-5.86088
53	10375	15212	15212_FCAMR_VAR1_NM_032029.3_FW_661	-0.143081	-0.300791	0.779684	0.779684	-7.16639
53	10375	24225	24225_FCAMR_VAR1_NM_032029.3_FW_661	-1.52427	-5.39209	0.00709355	0.00709355	-2.18783
53	10375	32530	32530_FCAMR_VAR1_NM_032029.3_FW_661	-1.51934	-3.71508	0.0235295	0.0235295	-3.61456
54	4316	5140	5140_FCAMR_VAR1_NM_032029.3_FW_676	-0.5695	-1.86399	0.141415	0.141415	-5.67803
54	4316	18000	18000_FCAMR_VAR1_NM_032029.3_FW_676	1.16123	2.80182	0.0531513	0.0531513	-4.57268
54	4316	37360	37360_FCAMR_VAR1_NM_032029.3_FW_676	-1.07815	-0.603642	0.581065	0.581065	-7.00338
55	9686	13768	13768_FCAMR_VAR1_NM_032029.3_FW_946	0	0	1	1	-7.22284
55	9686	20770	20770_FCAMR_VAR1_NM_032029.3_FW_946	0	0	1	1	-7.22284
55	9686	20897	20897_FCAMR_VAR1_NM_032029.3_FW_946	0	0	1	1	-7.22284
56	9703	13786	13786_FCAMR_VAR1_NM_032029.3_FW_991	0.136128	0.384203	0.721843	0.721843	-7.13143
56	9703	16744	16744_FCAMR_VAR1_NM_032029.3_FW_991	-0.723672	-1.20068	0.300948	0.300948	-6.45447
56	9703	25117	25117_FCAMR_VAR1_NM_032029.3_FW_991	-1.20101	-4.50825	0.0128018	0.0128018	-2.89051
57	14277	31542	31542_FCAMR_VAR1_NM_032029.3_FW_1021	0.265141	1.31612	0.263624	0.263624	-6.32623
57	14277	35270	35270_FCAMR_VAR1_NM_032029.3_FW_1021	-0.034951	-0.135637	0.899152	0.899152	-7.21125
57	14277	43586	43586_FCAMR_VAR1_NM_032029.3_FW_1021	0.0680711	0.340278	0.752049	0.752049	-7.15084
58	11239	17445	17445_FCAMR_VAR1_NM_032029.3_FW_1066	-0.828834	-1.56211	0.198838	0.198838	-6.04059
58	11239	30179	30179_FCAMR_VAR1_NM_032029.3_FW_1066	-0.79265	-3.48263	0.0285948	0.0285948	-3.84547
58	11239	40318	40318_FCAMR_VAR1_NM_032029.3_FW_1066	-1.42178	-6.11197	0.00463536	0.00463536	-1.68401
59	8976	12264	12264_FCAMR_VAR1_NM_032029.3_FW_1096	0	0	1	1	-7.22284
59	8976	18185	18185_FCAMR_VAR1_NM_032029.3_FW_1096	0	0	1	1	-7.22284
59	8976	34053	34053_FCAMR_VAR1_NM_032029.3_FW_1096	0	0	1	1	-7.22284
60	1009	1306	1306_FCAMR_VAR1_NM_032029.3_FW_1126	0	0	1	1	-7.22284
60	1009	12773	12773_FCAMR_VAR1_NM_032029.3_FW_1126	0	0	1	1	-7.22284
60	1009	14373	14373_FCAMR_VAR1_NM_032029.3_FW_1126	0	0	1	1	-7.22284
61	2833	3384	3384_FCAMR_VAR1_NM_032029.3_FW_1141	0.373476	1.90223	0.135533	0.135533	-5.63177
61	2833	14744	14744_FCAMR_VAR1_NM_032029.3_FW_1141	-0.471849	-2.0238	0.118561	0.118561	-5.4848
61	2833	42474	42474_FCAMR_VAR1_NM_032029.3_FW_1141	-0.460067	-1.19881	0.301592	0.301592	-6.4565
62	10841	16448	16448_FCAMR_VAR1_NM_032029.3_FW_1156	-0.68425	-2.94971	0.0461558	0.0461558	-4.40834
62	10841	27160	27160_FCAMR_VAR1_NM_032029.3_FW_1156	-0.830024	-3.80454	0.0218748	0.0218748	-3.52803
62	10841	35550	35550_FCAMR_VAR1_NM_032029.3_FW_1156	-0.639656	-3.21153	0.0362736	0.0362736	-4.12599
63	13349	24628	24628_FCAMR_VAR1_NM_032029.3_FW_1201	-0.262085	-0.672874	0.540638	0.540638	-6.95313
63	13349	27880	27880_FCAMR_VAR1_NM_032029.3_FW_1201	-1.2182	-1.8345	0.146142	0.146142	-5.71368
63	13349	38574	38574_FCAMR_VAR1_NM_032029.3_FW_1201	-0.259572	-0.758228	0.493656	0.493656	-6.88542
64	1390	1692	1692_FCAMR_VAR1_NM_032029.3_FW_1231	-1.28692	-3.97766	0.0190572	0.0190572	-3.36418
64	1390	40701	40701_FCAMR_VAR1_NM_032029.3_FW_1231	-0.106654	-0.423057	0.695635	0.695635	-7.11246
64	1390	42626	42626_FCAMR_VAR1_NM_032029.3_FW_1231	0	0	1	1	-7.22284
65	9191	12731	12731_FCAMR_VAR1_NM_032029.3_FW_1261	0	0	1	1	-7.22284
65	9191	19526	19526_FCAMR_VAR1_NM_032029.3_FW_1261	0	0	1	1	-7.22284
65	9191	35462	35462_FCAMR_VAR1_NM_032029.3_FW_1261	0	0	1	1	-7.22284
66	10064	14612	14612_FCAMR_VAR1_NM_032029.3_FW_1291	-0.555986	-1.27667	0.275838	0.275838	-6.37057
66	10064	24545	24545_FCAMR_VAR1_NM_032029.3_FW_1291	-0.319592	-0.832891	0.4552	0.4552	-6.82141
66	10064	30485	30485_FCAMR_VAR1_NM_032029.3_FW_1291	0	0	1	1	-7.22284
67	3004	3483	3483_FCAMR_VAR1_NM_032029.3_FW_1321	-1.4325	-6.64932	0.00346612	0.00346612	-1.34209
67	3004	25761	25761_FCAMR_VAR1_NM_032029.3_FW_1321	-1.54911	-6.14204	0.00455799	0.00455799	-1.66415
67	3004	30192	30192_FCAMR_VAR1_NM_032029.3_FW_1321	-0.90183	-4.77724	0.0106015	0.0106015	-2.66585
68	9637	13620	13620_FCAMR_VAR1_NM_032029.3_FW_1336	-1.65534	-6.45994	0.00383084	0.00383084	-1.45952
68	9637	37878	37878_FCAMR_VAR1_NM_032029.3_FW_1336	-1.28157	-6.00574	0.00492222	0.00492222	-1.7549
68	9637	38553	38553_FCAMR_VAR1_NM_032029.3_FW_1336	-1.61554	-7.77766	0.00200241	0.00200241	-0.704149
69	9575	13551	13551_FCAMR_VAR1_NM_032029.3_FW_1411	-3.76155	-15.7375	0.000157314	0.000157314	1.99617
69	9575	17167	17167_FCAMR_VAR1_NM_032029.3_FW_1411	-3.86849	-18.4867	8.71585e-05	8.71585e-05	2.52385
69	9575	27692	27692_FCAMR_VAR1_NM_032029.3_FW_1411	-4.54963	-19.9282	6.61371e-05	6.61371e-05	2.75297
70	11500	18055	18055_FCAMR_VAR1_NM_032029.3_FW_1441	-0.319994	-0.991854	0.381526	0.381526	-6.67214
70	11500	31385	31385_FCAMR_VAR1_NM_032029.3_FW_1441	0	0	1	1	-7.22284
70	11500	34173	34173_FCAMR_VAR1_NM_032029.3_FW_1441	0	0	1	1	-7.22284
71	6086	7602	7602_FCAMR_VAR1_NM_032029.3_FW_1456	-0.380912	-1.56211	0.198837	0.198837	-6.04058
71	6086	11891	11891_FCAMR_VAR1_NM_032029.3_FW_1456	0.252799	1.23948	0.287861	0.287861	-6.41189
71	6086	39349	39349_FCAMR_VAR1_NM_032029.3_FW_1456	-0.209618	-0.764134	0.490524	0.490524	-6.88051
72	14486	34803	34803_FCAMR_VAR1_NM_032029.3_FW_1561	-1.63566	-8.54535	0.00143437	0.00143437	-0.322523
72	14486	36940	36940_FCAMR_VAR1_NM_032029.3_FW_1561	-0.393719	-1.03699	0.362599	0.362599	-6.62694
72	14486	43849	43849_FCAMR_VAR1_NM_032029.3_FW_1561	-1.75876	-3.27174	0.0343724	0.0343724	-4.06263
73	13823	27555	27555_FCAMR_VAR1_NM_032029.3_FW_1591	0	0	1	1	-7.22284
73	13823	39783	39783_FCAMR_VAR1_NM_032029.3_FW_1591	-0.260496	-0.578944	0.595976	0.595976	-7.02023
73	13823	40601	40601_FCAMR_VAR1_NM_032029.3_FW_1591	0	0	1	1	-7.22284
74	13188	23851	23851_FCAMR_VAR1_NM_032029.3_FW_1621	0.680554	2.32221	0.0861514	0.0861514	-5.12722
74	13188	36513	36513_FCAMR_VAR1_NM_032029.3_FW_1621	-0.451558	-2.04967	0.115263	0.115263	-5.45358
74	13188	37714	37714_FCAMR_VAR1_NM_032029.3_FW_1621	-0.799597	-3.24106	0.0353259	0.0353259	-4.09485
75	6388	8093	8093_FCAMR_VAR1_NM_032029.3_FW_1651	0	0	1	1	-7.22284
75	6388	12377	12377_FCAMR_VAR1_NM_032029.3_FW_1651	0	0	1	1	-7.22284
75	6388	16548	16548_FCAMR_VAR1_NM_032029.3_FW_1651	0	0	1	1	-7.22284
76	880	1059	1059_FCAMR_VAR1_NM_032029.3_FW_1681	0	0	1	1	-7.22284
76	880	23747	23747_FCAMR_VAR1_NM_032029.3_FW_1681	0	0	1	1	-7.22284
76	880	36263	36263_FCAMR_VAR1_NM_032029.3_FW_1681	0	0	1	1	-7.22284
77	9064	12442	12442_FCAMR_VAR1_NM_032029.3_FW_1711	0	0	1	1	-7.22284
77	9064	31275	31275_FCAMR_VAR1_NM_032029.3_FW_1711	-1.23824	-3.05688	0.0417643	0.0417643	-4.29142
77	9064	42302	42302_FCAMR_VAR1_NM_032029.3_FW_1711	0	0	1	1	-7.22284
78	7459	9665	9665_FCAMR_VAR1_NM_032029.3_FW_1741	-0.372062	-1.73351	0.163682	0.163682	-5.83556
78	7459	21199	21199_FCAMR_VAR1_NM_032029.3_FW_1741	-0.0242622	-0.118814	0.91158	0.91158	-7.21395
78	7459	29898	29898_FCAMR_VAR1_NM_032029.3_FW_1741	-1.31599	-6.70458	0.00336797	0.00336797	-1.30843
79	4184	4977	4977_FCAMR_VAR1_NM_032029.3_FW_1756	-1.85832	-4.72299	0.0110052	0.0110052	-2.71037
79	4184	39136	39136_FCAMR_VAR1_NM_032029.3_FW_1756	-1.46363	-5.17581	0.00813481	0.00813481	-2.35062
79	4184	41925	41925_FCAMR_VAR1_NM_032029.3_FW_1756	-1.07053	-3.60371	0.0258074	0.0258074	-3.7241
80	13696	26557	26557_FCAMR_VAR1_NM_032029.3_FW_1786	-1.74981	-8.01972	0.00179684	0.00179684	-0.579651
80	13696	27720	27720_FCAMR_VAR1_NM_032029.3_FW_1786	-1.90028	-7.52638	0.00224809	0.00224809	-0.837737
80	13696	40550	40550_FCAMR_VAR1_NM_032029.3_FW_1786	-1.52299	-7.37109	0.00241898	0.00241898	-0.9226
81	10726	16153	16153_FCAMR_VAR1_NM_032029.3_FW_1801	-0.00407781	-0.0125329	0.990646	0.990646	-7.22275
81	10726	26154	26154_FCAMR_VAR1_NM_032029.3_FW_1801	-1.21853	-2.39405	0.079944	0.079944	-5.0423
81	10726	26803	26803_FCAMR_VAR1_NM_032029.3_FW_1801	-0.653554	-1.98423	0.123811	0.123811	-5.5326
82	2852	3395	3395_FCAMR_VAR1_NM_032029.3_FW_1816	-0.804661	-1.67629	0.174619	0.174619	-5.90434
82	2852	23824	23824_FCAMR_VAR1_NM_032029.3_FW_1816	0.689148	3.25092	0.0350161	0.0350161	-4.08448
82	2852	27421	27421_FCAMR_VAR1_NM_032029.3_FW_1816	-2.22855	-8.67262	0.00136082	0.00136082	-0.262833
83	5970	7351	7351_FCAMR_VAR2_NM_001122979.1_FW_1	0.325993	0.964537	0.393403	0.393403	-6.69893
83	5970	15689	15689_FCAMR_VAR2_NM_001122979.1_FW_1	0.354892	1.32136	0.262042	0.262042	-6.3203
83	5970	36661	36661_FCAMR_VAR2_NM_001122979.1_FW_1	0	0	1	1	-7.22284
84	8395	11319	11319_FCAMR_VAR2_NM_001122979.1_FW_31	-1.31319	-6.19869	0.00441651	0.00441651	-1.62697
84	8395	41520	41520_FCAMR_VAR2_NM_001122979.1_FW_31	-1.08147	-5.1636	0.00819912	0.00819912	-2.35998
84	8395	42570	42570_FCAMR_VAR2_NM_001122979.1_FW_31	-1.23794	-6.42642	0.00390032	0.00390032	-1.48064
85	8046	10593	10593_FCAMR_VAR2_NM_001122979.1_FW_91	-0.332691	-1.08708	0.342589	0.342589	-6.57551
85	8046	24088	24088_FCAMR_VAR2_NM_001122979.1_FW_91	0.211251	0.445541	0.680703	0.680703	-7.10073
85	8046	39573	39573_FCAMR_VAR2_NM_001122979.1_FW_91	0	0	1	1	-7.22284
86	6414	8026	8026_FCAMR_VAR2_NM_001122979.1_FW_151	0	0	1	1	-7.22284
86	6414	15718	15718_FCAMR_VAR2_NM_001122979.1_FW_151	0	0	1	1	-7.22284
86	6414	29207	29207_FCAMR_VAR2_NM_001122979.1_FW_151	0	0	1	1	-7.22284
87	6960	8856	8856_FCAMR_VAR2_NM_001122979.1_FW_187	0	0	1	1	-7.22284
87	6960	9383	9383_FCAMR_VAR2_NM_001122979.1_FW_187	0	0	1	1	-7.22284
87	6960	33032	33032_FCAMR_VAR2_NM_001122979.1_FW_187	0	0	1	1	-7.22284
88	275	356	356_FCAMR_VAR2_NM_001122979.1_FW_211	0	0	1	1	-7.22284
88	275	1420	1420_FCAMR_VAR2_NM_001122979.1_FW_211	0	0	1	1	-7.22284
88	275	13467	13467_FCAMR_VAR2_NM_001122979.1_FW_211	6.04829	8.90721	0.00123728	0.00123728	-0.155298
89	13581	25960	25960_FCAMR_VAR2_NM_001122979.1_FW_247	0.606006	1.29426	0.270325	0.270325	-6.35086
89	13581	31666	31666_FCAMR_VAR2_NM_001122979.1_FW_247	-0.0119391	-0.0370946	0.97232	0.97232	-7.22198
89	13581	37951	37951_FCAMR_VAR2_NM_001122979.1_FW_247	-0.540448	-2.41659	0.0781036	0.0781036	-5.01578
90	5025	6014	6014_FCAMR_VAR2_NM_001122979.1_FW_281	0	0	1	1	-7.22284
90	5025	31719	31719_FCAMR_VAR2_NM_001122979.1_FW_281	0	0	1	1	-7.22284
90	5025	33575	33575_FCAMR_VAR2_NM_001122979.1_FW_281	0	0	1	1	-7.22284
91	8368	11127	11127_FCAMR_VAR2_NM_001122979.1_FW_311	0	0	1	1	-7.22284
91	8368	16912	16912_FCAMR_VAR2_NM_001122979.1_FW_311	0	0	1	1	-7.22284
91	8368	40289	40289_FCAMR_VAR2_NM_001122979.1_FW_311	0	0	1	1	-7.22284
92	7154	9266	9266_FCAMR_VAR2_NM_001122979.1_FW_341	-0.788042	-3.35444	0.0319528	0.0319528	-3.9766
92	7154	32244	32244_FCAMR_VAR2_NM_001122979.1_FW_341	-0.966784	-2.9014	0.048314	0.048314	-4.46165
92	7154	35494	35494_FCAMR_VAR2_NM_001122979.1_FW_341	-0.705382	-2.53	0.0695564	0.0695564	-4.88325
93	11190	17209	17209_FCAMR_VAR2_NM_001122979.1_FW_376	-0.234115	-0.634646	0.562708	0.562708	-6.98142
93	11190	39661	39661_FCAMR_VAR2_NM_001122979.1_FW_376	0	0	1	1	-7.22284
93	11190	41310	41310_FCAMR_VAR2_NM_001122979.1_FW_376	0	0	1	1	-7.22284
94	13571	25748	25748_FCAMR_VAR2_NM_001122979.1_FW_391	0	0	1	1	-7.22284
94	13571	26301	26301_FCAMR_VAR2_NM_001122979.1_FW_391	0	0	1	1	-7.22284
94	13571	44172	44172_FCAMR_VAR2_NM_001122979.1_FW_391	0	0	1	1	-7.22284
95	12646	21754	21754_FCAMR_VAR2_NM_001122979.1_FW_406	0	0	1	1	-7.22284
95	12646	35913	35913_FCAMR_VAR2_NM_001122979.1_FW_406	-0.102233	-0.355353	0.741616	0.741616	-7.14443
95	12646	37852	37852_FCAMR_VAR2_NM_001122979.1_FW_406	0	0	1	1	-7.22284
96	7167	9274	9274_FCAMR_VAR2_NM_001122979.1_FW_451	0.176603	0.884223	0.430197	0.430197	-6.77503
96	7167	14362	14362_FCAMR_VAR2_NM_001122979.1_FW_451	0.207049	0.832963	0.455164	0.455164	-6.82134
96	7167	44778	44778_FCAMR_VAR2_NM_001122979.1_FW_451	-1.17702	-3.57958	0.0263357	0.0263357	-3.74809
97	1335	1579	1579_FCAMR_VAR2_NM_001122979.1_FW_466	-0.640383	-2.6096	0.0642048	0.0642048	-4.79122
97	1335	11477	11477_FCAMR_VAR2_NM_001122979.1_FW_466	-0.16215	-0.668349	0.543217	0.543217	-6.95655
97	1335	26555	26555_FCAMR_VAR2_NM_001122979.1_FW_466	0.168048	0.885362	0.429656	0.429656	-6.77398
98	235	318	318_FCAMR_VAR2_NM_001122979.1_FW_481	-0.289363	-0.770457	0.487188	0.487188	-6.87523
98	235	19145	19145_FCAMR_VAR2_NM_001122979.1_FW_481	0	0	1	1	-7.22284
98	235	36171	36171_FCAMR_VAR2_NM_001122979.1_FW_481	-0.649818	-0.839218	0.452055	0.452055	-6.81579
99	12227	20339	20339_FCAMR_VAR2_NM_001122979.1_FW_511	-1.24381	-5.53122	0.00651055	0.00651055	-2.08603
99	12227	29227	29227_FCAMR_VAR2_NM_001122979.1_FW_511	-0.742942	-1.56519	0.19814	0.19814	-6.03693
99	12227	44749	44749_FCAMR_VAR2_NM_001122979.1_FW_511	-0.182923	-0.801028	0.471309	0.471309	-6.84924
100	12116	19911	19911_FCAMR_VAR2_NM_001122979.1_FW_541	-0.609313	-1.41403	0.235586	0.235586	-6.2142
100	12116	31552	31552_FCAMR_VAR2_NM_001122979.1_FW_541	-0.725451	-1.73667	0.163099	0.163099	-5.83175
100	12116	31811	31811_FCAMR_VAR2_NM_001122979.1_FW_541	-0.482268	-1.31134	0.265074	0.265074	-6.33162
101	14580	37339	37339_FCAMR_VAR2_NM_001122979.1_FW_571	-0.407779	-1.57739	0.195402	0.195402	-6.02245
101	14580	39149	39149_FCAMR_VAR2_NM_001122979.1_FW_571	0.525018	2.11674	0.107182	0.107182	-5.37277
101	14580	43299	43299_FCAMR_VAR2_NM_001122979.1_FW_571	-0.49861	-2.60837	0.0642837	0.0642837	-4.79264
102	6368	8079	8079_FCAMR_VAR2_NM_001122979.1_FW_586	-0.705849	-1.79453	0.152828	0.152828	-5.76198
102	6368	16609	16609_FCAMR_VAR2_NM_001122979.1_FW_586	-1.93232	-4.94666	0.00945339	0.00945339	-2.52936
102	6368	20779	20779_FCAMR_VAR2_NM_001122979.1_FW_586	-0.441295	-1.98678	0.123464	0.123464	-5.52952
103	14526	35814	35814_FCAMR_VAR2_NM_001122979.1_FW_721	-0.0656345	-0.229234	0.830775	0.830775	-7.18989
103	14526	41916	41916_FCAMR_VAR2_NM_001122979.1_FW_721	-0.0175635	-0.0818393	0.939001	0.939001	-7.21862
103	14526	44493	44493_FCAMR_VAR2_NM_001122979.1_FW_721	-0.791514	-2.7949	0.0535082	0.0535082	-4.58045
104	10965	16693	16693_FCAMR_VAR2_NM_001122979.1_FW_781	-0.591374	-2.07131	0.112583	0.112583	-5.42748
104	10965	25545	25545_FCAMR_VAR2_NM_001122979.1_FW_781	-0.709829	-2.04476	0.115881	0.115881	-5.4595
104	10965	39869	39869_FCAMR_VAR2_NM_001122979.1_FW_781	-0.496776	-2.24615	0.0933343	0.0933343	-5.21769
105	12878	22703	22703_FCAMR_VAR2_NM_001122979.1_FW_856	0	0	1	1	-7.22284
105	12878	26129	26129_FCAMR_VAR2_NM_001122979.1_FW_856	0	0	1	1	-7.22284
105	12878	37592	37592_FCAMR_VAR2_NM_001122979.1_FW_856	0	0	1	1	-7.22284
106	10982	16712	16712_FCAMR_VAR2_NM_001122979.1_FW_871	0.214271	0.236	0.825894	0.825894	-7.18793
106	10982	26626	26626_FCAMR_VAR2_NM_001122979.1_FW_871	0	0	1	1	-7.22284
106	10982	44931	44931_FCAMR_VAR2_NM_001122979.1_FW_871	-1.34152	-3.09225	0.0404253	0.0404253	-4.25324
107	10825	16347	16347_FCAMR_VAR2_NM_001122979.1_FW_886	-0.923596	-2.21045	0.0969409	0.0969409	-5.26036
107	10825	37721	37721_FCAMR_VAR2_NM_001122979.1_FW_886	-0.92259	-4.11357	0.0171512	0.0171512	-3.23883
107	10825	38609	38609_FCAMR_VAR2_NM_001122979.1_FW_886	-1.05742	-4.5076	0.0128077	0.0128077	-2.89107
108	12211	20320	20320_FCAMR_VAR2_NM_001122979.1_FW_901	-0.313084	-0.612732	0.575641	0.575641	-6.99703
108	12211	34247	34247_FCAMR_VAR2_NM_001122979.1_FW_901	-0.661403	-2.46437	0.0743621	0.0743621	-4.95975
108	12211	42032	42032_FCAMR_VAR2_NM_001122979.1_FW_901	0.445267	2.36584	0.0823182	0.0823182	-5.07558
109	1678	1947	1947_FCAMR_VAR2_NM_001122979.1_FW_931	-0.00460193	-0.018193	0.986422	0.986422	-7.22264
109	1678	2530	2530_FCAMR_VAR2_NM_001122979.1_FW_931	-1.01646	-4.77532	0.0106155	0.0106155	-2.66742
109	1678	41231	41231_FCAMR_VAR2_NM_001122979.1_FW_931	0.413538	1.42247	0.233315	0.233315	-6.20443
110	12075	19846	19846_FCAMR_VAR2_NM_001122979.1_FW_946	-0.842913	-3.82967	0.0214358	0.0214358	-3.50395
110	12075	23031	23031_FCAMR_VAR2_NM_001122979.1_FW_946	-0.30415	-1.13428	0.324667	0.324667	-6.52591
110	12075	41979	41979_FCAMR_VAR2_NM_001122979.1_FW_946	-0.867486	-3.86575	0.020824	0.020824	-3.46956
111	7769	10092	10092_FCAMR_VAR2_NM_001122979.1_FW_976	-0.53342	-1.31192	0.264899	0.264899	-6.33098
111	7769	32701	32701_FCAMR_VAR2_NM_001122979.1_FW_976	-1.14728	-4.18631	0.016227	0.016227	-3.17289
111	7769	34327	34327_FCAMR_VAR2_NM_001122979.1_FW_976	-1.0161	-5.15169	0.00826242	0.00826242	-2.36913
112	12006	19640	19640_FCAMR_VAR2_NM_001122979.1_FW_991	-0.880626	-3.51229	0.0278796	0.0278796	-3.81552
112	12006	29805	29805_FCAMR_VAR2_NM_001122979.1_FW_991	-2.02948	-5.0947	0.00857379	0.00857379	-2.41313
112	12006	40656	40656_FCAMR_VAR2_NM_001122979.1_FW_991	0	0	1	1	-7.22284
113	10995	16813	16813_FCAMR_VAR2_NM_001122979.1_FW_1006	-0.249704	-0.720644	0.513949	0.513949	-6.91599
113	10995	29799	29799_FCAMR_VAR2_NM_001122979.1_FW_1006	0	0	1	1	-7.22284
113	10995	41060	41060_FCAMR_VAR2_NM_001122979.1_FW_1006	-1.50435	-3.34484	0.0322228	0.0322228	-3.98653
114	2321	2832	2832_FCAMR_VAR2_NM_001122979.1_FW_1021	0	0	1	1	-7.22284
114	2321	15339	15339_FCAMR_VAR2_NM_001122979.1_FW_1021	0	0	1	1	-7.22284
114	2321	27762	27762_FCAMR_VAR2_NM_001122979.1_FW_1021	0	0	1	1	-7.22284
115	12145	20042	20042_FCAMR_VAR2_NM_001122979.1_FW_1051	2.20067	5.58674	0.00629461	0.00629461	-2.04602
115	12145	30902	30902_FCAMR_VAR2_NM_001122979.1_FW_1051	1.46899	7.2334	0.00258435	0.00258435	-0.999378
115	12145	33040	33040_FCAMR_VAR2_NM_001122979.1_FW_1051	-0.436435	-1.68872	0.172178	0.172178	-5.88942
116	14058	29320	29320_FCAMR_VAR2_NM_001122979.1_FW_1066	-3.37492	-10.1558	0.000773036	0.000773036	0.367822
116	14058	29496	29496_FCAMR_VAR2_NM_001122979.1_FW_1066	-0.212865	-1.11463	0.332021	0.332021	-6.54669
116	14058	42480	42480_FCAMR_VAR2_NM_001122979.1_FW_1066	-0.719802	-2.39639	0.079751	0.079751	-5.03955
117	2096	2447	2447_FCAMR_VAR2_NM_001122979.1_FW_1081	-1.17418	-4.6819	0.0113236	0.0113236	-2.74434
117	2096	29054	29054_FCAMR_VAR2_NM_001122979.1_FW_1081	-1.03036	-4.29696	0.0149354	0.0149354	-3.07413
117	2096	39420	39420_FCAMR_VAR2_NM_001122979.1_FW_1081	-1.00532	-4.80604	0.0103946	0.0103946	-2.64238
118	5243	6414	6414_FCAMR_VAR2_NM_001122979.1_FW_1111	-1.30535	-3.02699	0.0429368	0.0429368	-4.32384
118	5243	17846	17846_FCAMR_VAR2_NM_001122979.1_FW_1111	-0.0327755	-0.0820698	0.93883	0.93883	-7.21859
118	5243	29706	29706_FCAMR_VAR2_NM_001122979.1_FW_1111	-0.446735	-1.09484	0.339581	0.339581	-6.56742
119	6093	7606	7606_FCAMR_VAR2_NM_001122979.1_FW_1141	-0.0926703	-0.338996	0.752939	0.752939	-7.15137
119	6093	28988	28988_FCAMR_VAR2_NM_001122979.1_FW_1141	0	0	1	1	-7.22284
119	6093	43514	43514_FCAMR_VAR2_NM_001122979.1_FW_1141	0.995068	3.55138	0.0269698	0.0269698	-3.77626
120	4301	5215	5215_FCAMR_VAR2_NM_001122979.1_FW_1171	0	0	1	1	-7.22284
120	4301	43817	43817_FCAMR_VAR2_NM_001122979.1_FW_1171	0	0	1	1	-7.22284
120	4301	44774	44774_FCAMR_VAR2_NM_001122979.1_FW_1171	-1.46094	-3.7161	0.0235097	0.0235097	-3.61357
121	7179	9198	9198_FCAMR_VAR2_NM_001122979.1_FW_1201	0	0	1	1	-7.22284
121	7179	22493	22493_FCAMR_VAR2_NM_001122979.1_FW_1201	0	0	1	1	-7.22284
121	7179	31135	31135_FCAMR_VAR2_NM_001122979.1_FW_1201	0	0	1	1	-7.22284
122	7567	9837	9837_FCAMR_VAR2_NM_001122979.1_FW_1231	-1.69746	-8.01626	0.00179959	0.00179959	-0.581402
122	7567	10302	10302_FCAMR_VAR2_NM_001122979.1_FW_1231	-1.29972	-6.38412	0.00399024	0.00399024	-1.50745
122	7567	23543	23543_FCAMR_VAR2_NM_001122979.1_FW_1231	-1.56952	-1.98924	0.123133	0.123133	-5.52655
123	12302	20545	20545_FCAMR_VAR2_NM_001122979.1_FW_1246	-1.69518	-5.58238	0.00631122	0.00631122	-2.04914
123	12302	30343	30343_FCAMR_VAR2_NM_001122979.1_FW_1246	-1.69682	-5.1132	0.00847114	0.00847114	-2.3988
123	12302	34018	34018_FCAMR_VAR2_NM_001122979.1_FW_1246	-0.892922	-3.9403	0.0196259	0.0196259	-3.39914
124	9343	12976	12976_FCAMR_VAR2_NM_001122979.1_FW_1321	-0.862363	-3.71086	0.0236112	0.0236112	-3.61867
124	9343	25344	25344_FCAMR_VAR2_NM_001122979.1_FW_1321	-0.720964	-2.95148	0.0460791	0.0460791	-4.4064
124	9343	30644	30644_FCAMR_VAR2_NM_001122979.1_FW_1321	-0.668825	-2.49949	0.0717444	0.0717444	-4.91875
125	1577	1978	1978_FCAMR_VAR2_NM_001122979.1_FW_1351	0.286755	1.45349	0.225158	0.225158	-6.16837
125	1577	9805	9805_FCAMR_VAR2_NM_001122979.1_FW_1351	-0.385512	-1.42575	0.23244	0.23244	-6.20063
125	1577	17902	17902_FCAMR_VAR2_NM_001122979.1_FW_1351	0.121617	0.492287	0.650239	0.650239	-7.0746
126	7656	9993	9993_FCAMR_VAR2_NM_001122979.1_FW_1366	0.688116	3.49976	0.0281792	0.0281792	-3.82816
126	7656	12162	12162_FCAMR_VAR2_NM_001122979.1_FW_1366	2.88335	11.7577	0.000455322	0.000455322	0.936896
126	7656	25455	25455_FCAMR_VAR2_NM_001122979.1_FW_1366	0	0	1	1	-7.22284
127	7261	9253	9253_FCAMR_VAR2_NM_001122979.1_FW_1381	-1.18687	-5.93742	0.00511849	0.00511849	-1.8011
127	7261	17666	17666_FCAMR_VAR2_NM_001122979.1_FW_1381	-0.801412	-3.92076	0.0199316	0.0199316	-3.41751
127	7261	38085	38085_FCAMR_VAR2_NM_001122979.1_FW_1381	-0.0969002	-0.420545	0.697314	0.697314	-7.11374
128	12132	19935	19935_FCAMR_VAR2_NM_001122979.1_FW_1471	-1.44087	-7.36692	0.00242379	0.00242379	-0.924902
128	12132	20498	20498_FCAMR_VAR2_NM_001122979.1_FW_1471	-0.875068	-4.60237	0.0119729	0.0119729	-2.81076
128	12132	34759	34759_FCAMR_VAR2_NM_001122979.1_FW_1471	-1.30225	-3.6541	0.024745	0.024745	-3.67429
129	12596	21587	21587_FCAMR_VAR2_NM_001122979.1_FW_1486	-1.32438	-4.7533	0.0107773	0.0107773	-2.68545
129	12596	23585	23585_FCAMR_VAR2_NM_001122979.1_FW_1486	-1.34976	-4.9664	0.00932987	0.00932987	-2.51371
129	12596	34186	34186_FCAMR_VAR2_NM_001122979.1_FW_1486	0.813578	3.24094	0.0353296	0.0353296	-4.09497
130	10735	16246	16246_FCAMR_VAR2_NM_001122979.1_FW_1501	0	0	1	1	-7.22284
130	10735	26614	26614_FCAMR_VAR2_NM_001122979.1_FW_1501	0	0	1	1	-7.22284
130	10735	26880	26880_FCAMR_VAR2_NM_001122979.1_FW_1501	0	0	1	1	-7.22284
131	1556	1882	1882_FCAMR_VAR2_NM_001122979.1_FW_1531	0	0	1	1	-7.22284
131	1556	4389	4389_FCAMR_VAR2_NM_001122979.1_FW_1531	0	0	1	1	-7.22284
131	1556	45007	45007_FCAMR_VAR2_NM_001122979.1_FW_1531	0	0	1	1	-7.22284
132	2970	3462	3462_FCAMR_VAR2_NM_001122979.1_FW_1546	0	0	1	1	-7.22284
132	2970	5563	5563_FCAMR_VAR2_NM_001122979.1_FW_1546	0	0	1	1	-7.22284
132	2970	37254	37254_FCAMR_VAR2_NM_001122979.1_FW_1546	0	0	1	1	-7.22284
133	354	481	481_FCAMR_VAR2_NM_001122979.1_FW_1561	0	0	1	1	-7.22284
133	354	7826	7826_FCAMR_VAR2_NM_001122979.1_FW_1561	0	0	1	1	-7.22284
133	354	17087	17087_FCAMR_VAR2_NM_001122979.1_FW_1561	0	0	1	1	-7.22284
134	10519	15625	15625_FCAMR_VAR2_NM_001122979.1_FW_1591	0	0	1	1	-7.22284
134	10519	16404	16404_FCAMR_VAR2_NM_001122979.1_FW_1591	0	0	1	1	-7.22284
134	10519	20476	20476_FCAMR_VAR2_NM_001122979.1_FW_1591	0	0	1	1	-7.22284
135	14470	34481	34481_FCAMR_VAR2_NM_001122979.1_FW_1621	0	0	1	1	-7.22284
135	14470	42020	42020_FCAMR_VAR2_NM_001122979.1_FW_1621	0	0	1	1	-7.22284
135	14470	44827	44827_FCAMR_VAR2_NM_001122979.1_FW_1621	0	0	1	1	-7.22284
136	12504	21159	21159_FCAMR_VAR2_NM_001122979.1_FW_1651	-1.02585	-3.97123	0.0191537	0.0191537	-3.37019
136	12504	38138	38138_FCAMR_VAR2_NM_001122979.1_FW_1651	-1.29197	-3.71129	0.0236029	0.0236029	-3.61826
136	12504	42965	42965_FCAMR_VAR2_NM_001122979.1_FW_1651	0.238511	0.788788	0.477616	0.477616	-6.85973
137	14392	32901	32901_FCAMR_VAR2_NM_001122979.1_FW_1666	0.337369	1.15794	0.316019	0.316019	-6.50067
137	14392	33228	33228_FCAMR_VAR2_NM_001122979.1_FW_1666	-0.0222744	-0.0822019	0.938732	0.938732	-7.21858
137	14392	38123	38123_FCAMR_VAR2_NM_001122979.1_FW_1666	1.01895	3.79681	0.0220121	0.0220121	-3.53545
138	8795	11944	11944_FCAMR_VAR2_NM_001122979.1_FW_1711	0.0166735	0.0319559	0.976153	0.976153	-7.2222
138	8795	15439	15439_FCAMR_VAR2_NM_001122979.1_FW_1711	-0.405825	-1.38535	0.243474	0.243474	-6.24728
138	8795	40162	40162_FCAMR_VAR2_NM_001122979.1_FW_1711	-1.38374	-3.70173	0.0237894	0.0237894	-3.62759
139	6740	8606	8606_FCAMR_VAR2_NM_001122979.1_FW_1726	-1.91839	-1.5763	0.195644	0.195644	-6.02375
139	6740	13422	13422_FCAMR_VAR2_NM_001122979.1_FW_1726	-3.4873	-9.29337	0.0010631	0.0010631	0.0150213
139	6740	28009	28009_FCAMR_VAR2_NM_001122979.1_FW_1726	-0.458777	-0.781435	0.481438	0.481438	-6.86598
140	8411	11251	11251_FCAMR_VAR2_NM_001122979.1_FW_1747	3.66457	5.81401	0.00549836	0.00549836	-1.88578
140	8411	14703	14703_FCAMR_VAR2_NM_001122979.1_FW_1747	-2.11373	-5.33361	0.00735794	0.00735794	-2.2313
140	8411	37983	37983_FCAMR_VAR2_NM_001122979.1_FW_1747	-1.80424	-3.63182	0.025208	0.025208	-3.69626
141	8679	11748	11748_FCAMR_VAR3_NM_001122980.1_FW_271	0.167335	0.287418	0.789138	0.789138	-7.17125
141	8679	17434	17434_FCAMR_VAR3_NM_001122980.1_FW_271	-1.65764	-2.52146	0.0701606	0.0701606	-4.89317
141	8679	40383	40383_FCAMR_VAR3_NM_001122980.1_FW_271	0.528408	0.548428	0.614745	0.614745	-7.04023
142	13356	24640	24640_FCAMR_VAR3_NM_001122980.1_FW_361	1.64166	6.12105	0.00461181	0.00461181	-1.678
142	13356	34895	34895_FCAMR_VAR3_NM_001122980.1_FW_361	0.570908	0.85327	0.445134	0.445134	-6.80322
142	13356	37825	37825_FCAMR_VAR3_NM_001122980.1_FW_361	0.728669	0.54187	0.618827	0.618827	-7.04441
143	13753	27156	27156_FCAMR_VAR3_NM_001122980.1_FW_391	0	0	1	1	-7.22284
143	13753	30578	30578_FCAMR_VAR3_NM_001122980.1_FW_391	-1.14127	-2.08863	0.110488	0.110488	-5.40661
143	13753	34963	34963_FCAMR_VAR3_NM_001122980.1_FW_391	-0.245239	-0.609794	0.57739	0.57739	-6.99909
144	2929	3439	3439_FCAMR_VAR3_NM_001122980.1_FW_421	0	0	1	1	-7.22284
144	2929	35689	35689_FCAMR_VAR3_NM_001122980.1_FW_421	0	0	1	1	-7.22284
144	2929	40807	40807_FCAMR_VAR3_NM_001122980.1_FW_421	1.29381	6.50327	0.0037433	0.0037433	-1.43236
145	3017	3576	3576_FCAMR_VAR3_NM_001122980.1_FW_451	0	0	1	1	-7.22284
145	3017	23233	23233_FCAMR_VAR3_NM_001122980.1_FW_451	0	0	1	1	-7.22284
145	3017	43838	43838_FCAMR_VAR3_NM_001122980.1_FW_451	0	0	1	1	-7.22284
146	9935	14294	14294_FCAMR_VAR3_NM_001122980.1_FW_491	0	0	1	1	-7.22284
146	9935	26427	26427_FCAMR_VAR3_NM_001122980.1_FW_491	0.805397	3.05581	0.0418056	0.0418056	-4.29258
146	9935	45191	45191_FCAMR_VAR3_NM_001122980.1_FW_491	0.0839373	0.440458	0.684064	0.684064	-7.10343
147	9832	14012	14012_FCAMR_VAR3_NM_001122980.1_FW_541	-1.76564	-8.56346	0.00142361	0.00142361	-0.313971
147	9832	19251	19251_FCAMR_VAR3_NM_001122980.1_FW_541	-1.78545	-8.85175	0.00126517	0.00126517	-0.180438
147	9832	34865	34865_FCAMR_VAR3_NM_001122980.1_FW_541	-1.6171	-5.55843	0.00640357	0.00640357	-2.06637
148	7702	9942	9942_FCAMR_VAR3_NM_001122980.1_FW_581	-0.358176	-0.836162	0.453572	0.453572	-6.81851
148	7702	15425	15425_FCAMR_VAR3_NM_001122980.1_FW_581	4.15377	13.7992	0.000254323	0.000254323	1.53305
148	7702	22790	22790_FCAMR_VAR3_NM_001122980.1_FW_581	-0.485764	-1.81795	0.148871	0.148871	-5.73369
149	11092	17004	17004_FCAMR_VAR3_NM_001122980.1_FW_721	0.775037	1.8251	0.147685	0.147685	-5.72504
149	11092	24807	24807_FCAMR_VAR3_NM_001122980.1_FW_721	-1.73041	-5.29049	0.00756069	0.00756069	-2.2636
149	11092	36959	36959_FCAMR_VAR3_NM_001122980.1_FW_721	-1.12526	-5.5925	0.00627271	0.00627271	-2.04189
150	1599	1989	1989_FCAMR_VAR3_NM_001122980.1_FW_791	-0.857441	-4.00331	0.0186783	0.0186783	-3.3403
150	1599	7053	7053_FCAMR_VAR3_NM_001122980.1_FW_791	-0.895588	-3.09071	0.0404826	0.0404826	-4.2549
150	1599	34561	34561_FCAMR_VAR3_NM_001122980.1_FW_791	-1.14651	-4.19581	0.0161109	0.0161109	-3.16435
151	5557	6800	6800_FCAMR_VAR3_NM_001122980.1_FW_871	-1.33139	-3.25681	0.0348326	0.0348326	-4.07829
151	5557	23688	23688_FCAMR_VAR3_NM_001122980.1_FW_871	0	0	1	1	-7.22284
151	5557	38455	38455_FCAMR_VAR3_NM_001122980.1_FW_871	0	0	1	1	-7.22284
152	6127	7630	7630_FCAMR_VAR3_NM_001122980.1_FW_911	-0.730869	-2.18577	0.099526	0.099526	-5.2899
152	6127	14711	14711_FCAMR_VAR3_NM_001122980.1_FW_911	-0.113331	-0.304647	0.776967	0.776967	-7.16495
152	6127	21614	21614_FCAMR_VAR3_NM_001122980.1_FW_911	0.392945	1.14509	0.320691	0.320691	-6.51441
153	3414	4067	4067_FCAMR_VAR3_NM_001122980.1_FW_941	-0.313861	-1.30898	0.265793	0.265793	-6.33429
153	3414	37147	37147_FCAMR_VAR3_NM_001122980.1_FW_941	0.76081	3.04116	0.0423761	0.0423761	-4.30845
153	3414	43950	43950_FCAMR_VAR3_NM_001122980.1_FW_941	-0.527572	-1.3931	0.241316	0.241316	-6.23837
154	8268	10956	10956_FCAMR_VAR3_NM_001122980.1_FW_1001	0	0	1	1	-7.22284
154	8268	38063	38063_FCAMR_VAR3_NM_001122980.1_FW_1001	0	0	1	1	-7.22284
154	8268	42936	42936_FCAMR_VAR3_NM_001122980.1_FW_1001	1.18081	1.95472	0.127895	0.127895	-5.56828
155	415	612	612_FCAMR_VAR3_NM_001122980.1_FW_1031	0.344815	0.292416	0.785599	0.785599	-7.16946
155	415	4778	4778_FCAMR_VAR3_NM_001122980.1_FW_1031	-0.463662	-0.764942	0.490096	0.490096	-6.87984
155	415	16933	16933_FCAMR_VAR3_NM_001122980.1_FW_1031	-0.770236	-1.74196	0.162129	0.162129	-5.82538
156	1326	1659	1659_FCAMR_VAR3_NM_001122980.1_FW_1201	-0.678217	-3.36815	0.0315717	0.0315717	-3.96245
156	1326	30346	30346_FCAMR_VAR3_NM_001122980.1_FW_1201	1.65563	4.19698	0.0160967	0.0160967	-3.1633
156	1326	35309	35309_FCAMR_VAR3_NM_001122980.1_FW_1201	0	0	1	1	-7.22284
157	14624	39083	39083_FCAMR_VAR3_NM_001122980.1_FW_1216	0.178384	0.906236	0.419831	0.419831	-6.75458
157	14624	39142	39142_FCAMR_VAR3_NM_001122980.1_FW_1216	0	0	1	1	-7.22284
157	14624	39806	39806_FCAMR_VAR3_NM_001122980.1_FW_1216	0	0	1	1	-7.22284
158	9074	12539	12539_FCAMR_VAR3_NM_001122980.1_FW_1321	-1.83605	-8.89189	0.0012449	0.0012449	-0.162224
158	9074	25631	25631_FCAMR_VAR3_NM_001122980.1_FW_1321	-1.61526	-6.79571	0.00321358	0.00321358	-1.2535
158	9074	31369	31369_FCAMR_VAR3_NM_001122980.1_FW_1321	-1.10724	-5.24599	0.00777733	0.00777733	-2.29718
159	5772	7116	7116_FCAMR_VAR3_NM_001122980.1_FW_1351	0.136394	0.636229	0.561782	0.561782	-6.98027
159	5772	27409	27409_FCAMR_VAR3_NM_001122980.1_FW_1351	1.31286	2.8778	0.0494116	0.0494116	-4.48782
159	5772	41657	41657_FCAMR_VAR3_NM_001122980.1_FW_1351	0.327805	1.04476	0.359427	0.359427	-6.61905
160	6879	8792	8792_FCAMR_VAR3_NM_001122980.1_FW_1366	-3.08171	-13.1761	0.000300976	0.000300976	1.36427
160	6879	34527	34527_FCAMR_VAR3_NM_001122980.1_FW_1366	0.93915	4.46184	0.0132365	0.0132365	-2.93029
160	6879	41273	41273_FCAMR_VAR3_NM_001122980.1_FW_1366	0	0	1	1	-7.22284
161	6042	7487	7487_FCAMR_VAR3_NM_001122980.1_FW_1381	1.21545	3.62843	0.0252795	0.0252795	-3.69961
161	6042	8034	8034_FCAMR_VAR3_NM_001122980.1_FW_1381	1.21845	4.59601	0.0120268	0.0120268	-2.81612
161	6042	8593	8593_FCAMR_VAR3_NM_001122980.1_FW_1381	0.265991	1.35518	0.25206	0.25206	-6.28186
162	2423	2894	2894_FCAMR_VAR3_NM_001122980.1_FW_1471	-0.652861	-3.47101	0.0288811	0.0288811	-3.85725
162	2423	18079	18079_FCAMR_VAR3_NM_001122980.1_FW_1471	-1.6672	-4.61557	0.011862	0.011862	-2.79968
162	2423	45030	45030_FCAMR_VAR3_NM_001122980.1_FW_1471	-2.41314	-8.93008	0.001226	0.001226	-0.144981
163	4192	4982	4982_FCAMR_VAR3_NM_001122980.1_FW_1501	-1.67703	-6.48329	0.00378335	0.00378335	-1.44486
163	4192	25712	25712_FCAMR_VAR3_NM_001122980.1_FW_1501	0.687067	3.63149	0.025215	0.025215	-3.69658
163	4192	36095	36095_FCAMR_VAR3_NM_001122980.1_FW_1501	-1.85343	-9.67155	0.000921449	0.000921449	0.174214
164	2367	2859	2859_FCAMR_VAR3_NM_001122980.1_FW_1531	-0.111751	-0.228004	0.831663	0.831663	-7.19024
164	2367	28329	28329_FCAMR_VAR3_NM_001122980.1_FW_1531	-0.560045	-0.930224	0.408778	0.408778	-6.73194
164	2367	33983	33983_FCAMR_VAR3_NM_001122980.1_FW_1531	-1.11732	-3.31512	0.0330767	0.0330767	-4.01737
165	1594	1902	1902_FCAMR_VAR3_NM_001122980.1_FW_1561	0	0	1	1	-7.22284
165	1594	25473	25473_FCAMR_VAR3_NM_001122980.1_FW_1561	0	0	1	1	-7.22284
165	1594	27159	27159_FCAMR_VAR3_NM_001122980.1_FW_1561	0.342249	1.72351	0.165538	0.165538	-5.84759
166	14656	42169	42169_FCAMR_VAR3_NM_001122980.1_FW_1591	-2.49143	-11.0869	0.000563272	0.000563272	0.710961
166	14656	42580	42580_FCAMR_VAR3_NM_001122980.1_FW_1591	-0.704976	-2.81135	0.0526645	0.0526645	-4.56199
166	14656	44093	44093_FCAMR_VAR3_NM_001122980.1_FW_1591	-1.11332	-2.09689	0.109506	0.109506	-5.39667
167	4887	5927	5927_FCAMR_VAR3_NM_001122980.1_FW_1621	0	0	1	1	-7.22284
167	4887	22338	22338_FCAMR_VAR3_NM_001122980.1_FW_1621	0.697053	2.64698	0.0618585	0.0618585	-4.74831
167	4887	25547	25547_FCAMR_VAR3_NM_001122980.1_FW_1621	0	0	1	1	-7.22284
168	1667	2026	2026_FCAMR_VAR3_NM_001122980.1_FW_1636	0	0	1	1	-7.22284
168	1667	24834	24834_FCAMR_VAR3_NM_001122980.1_FW_1636	0	0	1	1	-7.22284
168	1667	32591	32591_FCAMR_VAR3_NM_001122980.1_FW_1636	0	0	1	1	-7.22284
169	11040	16857	16857_FCAMR_VAR3_NM_001122980.1_FW_1681	-0.996981	-0.935449	0.406404	0.406404	-6.72696
169	11040	22213	22213_FCAMR_VAR3_NM_001122980.1_FW_1681	-0.655665	-1.90984	0.134396	0.134396	-5.62257
169	11040	32469	32469_FCAMR_VAR3_NM_001122980.1_FW_1681	-0.422758	-0.617576	0.572765	0.572765	-6.99362
170	4812	5877	5877_FCAMR_VAR3_NM_001122980.1_FW_1861	1.41562	6.13022	0.0045882	0.0045882	-1.67194
170	4812	11722	11722_FCAMR_VAR3_NM_001122980.1_FW_1861	0.650013	2.60305	0.0646263	0.0646263	-4.79876
170	4812	15454	15454_FCAMR_VAR3_NM_001122980.1_FW_1861	0.267078	0.915586	0.415493	0.415493	-6.7458
171	10816	16333	16333_FCAMR_VAR3_NM_001122980.1_FW_1876	-0.166012	-0.709702	0.519974	0.519974	-6.92467
171	10816	33980	33980_FCAMR_VAR3_NM_001122980.1_FW_1876	-0.80076	-2.07143	0.112568	0.112568	-5.42733
171	10816	41297	41297_FCAMR_VAR3_NM_001122980.1_FW_1876	-0.827613	-4.20164	0.0160402	0.0160402	-3.15911
172	14525	35802	35802_FCGR1A_NM_000566.3_FW_11	0.226534	0.859123	0.442277	0.442277	-6.79794
172	14525	40518	40518_FCGR1A_NM_000566.3_FW_11	-0.424207	-1.17162	0.311119	0.311119	-6.48596
172	14525	41870	41870_FCGR1A_NM_000566.3_FW_11	-1.18607	-5.89282	0.00525189	0.00525189	-1.83152
173	11155	17081	17081_FCGR1A_NM_000566.3_FW_41	-0.306302	-1.11322	0.332554	0.332554	-6.54817
173	11155	41885	41885_FCGR1A_NM_000566.3_FW_41	-1.02702	-1.56379	0.198457	0.198457	-6.03859
173	11155	42031	42031_FCGR1A_NM_000566.3_FW_41	2.06627	6.09075	0.00469096	0.00469096	-1.69808
174	13949	28409	28409_FCGR1A_NM_000566.3_FW_71	0	0	1	1	-7.22284
174	13949	39956	39956_FCGR1A_NM_000566.3_FW_71	-0.148098	-0.175704	0.869703	0.869703	-7.20343
174	13949	40051	40051_FCGR1A_NM_000566.3_FW_71	0	0	1	1	-7.22284
175	625	735	735_FCGR1A_NM_000566.3_FW_101	-0.379048	-0.962046	0.394502	0.394502	-6.70135
175	625	4041	4041_FCGR1A_NM_000566.3_FW_101	0.011544	0.0519232	0.961266	0.961266	-7.22114
175	625	42248	42248_FCGR1A_NM_000566.3_FW_101	0.947156	2.09119	0.110183	0.110183	-5.40353
176	9640	13708	13708_FCGR1A_NM_000566.3_FW_121	0	0	1	1	-7.22284
176	9640	22207	22207_FCGR1A_NM_000566.3_FW_121	-1.0754	-2.25544	0.0924219	0.0924219	-5.20662
176	9640	26965	26965_FCGR1A_NM_000566.3_FW_121	-0.0414634	-0.124807	0.907149	0.907149	-7.21303
177	11837	19049	19049_FCGR1A_NM_000566.3_FW_161	-0.854203	-1.07595	0.346945	0.346945	-6.58704
177	11837	21368	21368_FCGR1A_NM_000566.3_FW_161	0.566527	1.77104	0.156911	0.156911	-5.79033
177	11837	27233	27233_FCGR1A_NM_000566.3_FW_161	0.462541	2.0026	0.121342	0.121342	-5.5104
178	1560	1969	1969_FCGR1A_NM_000566.3_FW_251	-0.382871	-1.48177	0.217976	0.217976	-6.13531
178	1560	30344	30344_FCGR1A_NM_000566.3_FW_251	-0.285538	-1.50976	0.2111	0.2111	-6.10244
178	1560	36518	36518_FCGR1A_NM_000566.3_FW_251	0.733375	2.48947	0.0724803	0.0724803	-4.93043
179	12550	21405	21405_FCGR1A_NM_000566.3_FW_281	0	0	1	1	-7.22284
179	12550	35084	35084_FCGR1A_NM_000566.3_FW_281	0	0	1	1	-7.22284
179	12550	39215	39215_FCGR1A_NM_000566.3_FW_281	0	0	1	1	-7.22284
180	11365	17794	17794_FCGR1A_NM_000566.3_FW_311	0	0	1	1	-7.22284
180	11365	21205	21205_FCGR1A_NM_000566.3_FW_311	-0.371105	-1.01194	0.372995	0.372995	-6.65216
180	11365	24964	24964_FCGR1A_NM_000566.3_FW_311	0	0	1	1	-7.22284
181	13877	27892	27892_FCGR1A_NM_000566.3_FW_331	0.0878985	0.159128	0.881858	0.881858	-7.20691
181	13877	27980	27980_FCGR1A_NM_000566.3_FW_331	0	0	1	1	-7.22284
181	13877	42239	42239_FCGR1A_NM_000566.3_FW_331	0	0	1	1	-7.22284
182	308	373	373_FCGR1A_NM_000566.3_FW_401	0.637409	2.05219	0.114948	0.114948	-5.45054
182	308	777	777_FCGR1A_NM_000566.3_FW_401	-0.25682	-1.30623	0.266635	0.266635	-6.33739
182	308	11080	11080_FCGR1A_NM_000566.3_FW_401	0	0	1	1	-7.22284
183	13141	23670	23670_FCGR1A_NM_000566.3_FW_431	0	0	1	1	-7.22284
183	13141	23993	23993_FCGR1A_NM_000566.3_FW_431	0.493606	0.857395	0.443119	0.443119	-6.7995
183	13141	42913	42913_FCGR1A_NM_000566.3_FW_431	0.10204	0.171992	0.872421	0.872421	-7.20424
184	6431	8039	8039_FCGR1A_NM_000566.3_FW_461	0	0	1	1	-7.22284
184	6431	35956	35956_FCGR1A_NM_000566.3_FW_461	0	0	1	1	-7.22284
184	6431	37222	37222_FCGR1A_NM_000566.3_FW_461	0.166921	0.887685	0.428553	0.428553	-6.77183
185	4271	5113	5113_FCGR1A_NM_000566.3_FW_491	0	0	1	1	-7.22284
185	4271	20792	20792_FCGR1A_NM_000566.3_FW_491	0.383648	0.814086	0.464653	0.464653	-6.83793
185	4271	29460	29460_FCGR1A_NM_000566.3_FW_491	0	0	1	1	-7.22284
186	6436	8042	8042_FCGR1A_NM_000566.3_FW_521	-0.518342	-1.95721	0.127544	0.127544	-5.56526
186	6436	14903	14903_FCGR1A_NM_000566.3_FW_521	0	0	1	1	-7.22284
186	6436	28978	28978_FCGR1A_NM_000566.3_FW_521	0.198685	0.707309	0.521299	0.521299	-6.92655
187	9902	14176	14176_FCGR1A_NM_000566.3_FW_551	0	0	1	1	-7.22284
187	9902	18801	18801_FCGR1A_NM_000566.3_FW_551	0	0	1	1	-7.22284
187	9902	39885	39885_FCGR1A_NM_000566.3_FW_551	0	0	1	1	-7.22284
188	5159	6188	6188_FCGR1A_NM_000566.3_FW_581	0	0	1	1	-7.22284
188	5159	18470	18470_FCGR1A_NM_000566.3_FW_581	0	0	1	1	-7.22284
188	5159	20043	20043_FCGR1A_NM_000566.3_FW_581	0	0	1	1	-7.22284
189	2823	3378	3378_FCGR1A_NM_000566.3_FW_611	-1.19802	-1.74446	0.161675	0.161675	-5.82237
189	2823	27114	27114_FCGR1A_NM_000566.3_FW_611	0.645691	1.49901	0.213713	0.213713	-6.11508
189	2823	40849	40849_FCGR1A_NM_000566.3_FW_611	-1.44198	-6.29815	0.00418118	0.00418118	-1.56245
190	1343	1583	1583_FCGR1A_NM_000566.3_FW_641	0.737222	2.57617	0.0663916	0.0663916	-4.82977
190	1343	15059	15059_FCGR1A_NM_000566.3_FW_641	-0.130083	-0.246294	0.818486	0.818486	-7.18484
190	1343	42514	42514_FCGR1A_NM_000566.3_FW_641	-1.95356	-4.11683	0.0171085	0.0171085	-3.23586
191	355	397	397_FCGR1A_NM_000566.3_FW_671	-0.116892	-0.286346	0.789898	0.789898	-7.17163
191	355	3965	3965_FCGR1A_NM_000566.3_FW_671	1.369	4.79234	0.0104924	0.0104924	-2.65353
191	355	40784	40784_FCGR1A_NM_000566.3_FW_671	-1.38184	-3.9048	0.0201857	0.0201857	-3.43257
192	7582	9769	9769_FCGR1A_NM_000566.3_FW_701	0.426885	1.88197	0.138615	0.138615	-5.65628
192	7582	22029	22029_FCGR1A_NM_000566.3_FW_701	1.06884	2.53775	0.0690129	0.0690129	-4.87425
192	7582	26084	26084_FCGR1A_NM_000566.3_FW_701	0.602353	0.959686	0.395545	0.395545	-6.70364
193	7194	9292	9292_FCGR1A_NM_000566.3_FW_721	0.593594	2.87717	0.0494411	0.0494411	-4.48852
193	7194	21239	21239_FCGR1A_NM_000566.3_FW_721	-0.779851	-2.83001	0.051726	0.051726	-4.54109
193	7194	22560	22560_FCGR1A_NM_000566.3_FW_721	0.649795	1.1392	0.322853	0.322853	-6.52068
194	1578	1894	1894_FCGR1A_NM_000566.3_FW_751	0	0	1	1	-7.22284
194	1578	11824	11824_FCGR1A_NM_000566.3_FW_751	0	0	1	1	-7.22284
194	1578	43249	43249_FCGR1A_NM_000566.3_FW_751	1.30765	3.02911	0.0428525	0.0428525	-4.32154
195	5481	6667	6667_FCGR1A_NM_000566.3_FW_781	-0.0176745	-0.0469804	0.96495	0.96495	-7.22145
195	5481	19248	19248_FCGR1A_NM_000566.3_FW_781	-0.618969	-2.73645	0.0566388	0.0566388	-4.64639
195	5481	32729	32729_FCGR1A_NM_000566.3_FW_781	-0.11695	-0.412981	0.702383	0.702383	-7.11754
196	10262	15001	15001_FCGR1A_NM_000566.3_FW_811	-4.31392	-12.2914	0.000387567	0.000387567	1.10524
196	10262	15232	15232_FCGR1A_NM_000566.3_FW_811	-4.26438	-10.8117	0.000616854	0.000616854	0.613279
196	10262	25627	25627_FCGR1A_NM_000566.3_FW_811	-4.5256	-15.2596	0.000176107	0.000176107	1.88994
197	11499	18054	18054_FCGR1A_NM_000566.3_FW_841	0	0	1	1	-7.22284
197	11499	30221	30221_FCGR1A_NM_000566.3_FW_841	-0.0138891	-0.0657706	0.950953	0.950953	-7.22011
197	11499	39540	39540_FCGR1A_NM_000566.3_FW_841	-0.0561106	-0.227336	0.832145	0.832145	-7.19043
198	13784	27326	27326_FCGR1A_NM_000566.3_FW_871	0.488909	1.52235	0.208082	0.208082	-6.08761
198	13784	30518	30518_FCGR1A_NM_000566.3_FW_871	0.473996	0.912533	0.416906	0.416906	-6.74868
198	13784	36777	36777_FCGR1A_NM_000566.3_FW_871	-0.204689	-0.996321	0.379614	0.379614	-6.66771
199	12436	20944	20944_FCGR1A_NM_000566.3_FW_901	1.66056	1.715	0.167136	0.167136	-5.85783
199	12436	28951	28951_FCGR1A_NM_000566.3_FW_901	0.813493	1.16127	0.314819	0.314819	-6.49709
199	12436	39746	39746_FCGR1A_NM_000566.3_FW_901	-1.86326	-6.84788	0.00312919	0.00312919	-1.22238
200	3113	3631	3631_FCGR1A_NM_000566.3_FW_931	0	0	1	1	-7.22284
200	3113	24318	24318_FCGR1A_NM_000566.3_FW_931	0.811112	2.14984	0.10343	0.10343	-5.33299
200	3113	43558	43558_FCGR1A_NM_000566.3_FW_931	0	0	1	1	-7.22284
201	10010	14556	14556_FCGR1A_NM_000566.3_FW_961	0.427043	1.05687	0.354533	0.354533	-6.60668
201	10010	30322	30322_FCGR1A_NM_000566.3_FW_961	0	0	1	1	-7.22284
201	10010	38526	38526_FCGR1A_NM_000566.3_FW_961	0	0	1	1	-7.22284
202	2561	2971	2971_FCGR1A_NM_000566.3_FW_991	0	0	1	1	-7.22284
202	2561	9822	9822_FCGR1A_NM_000566.3_FW_991	0	0	1	1	-7.22284
202	2561	34719	34719_FCGR1A_NM_000566.3_FW_991	0	0	1	1	-7.22284
203	2934	3442	3442_FCGR1A_NM_000566.3_FW_1021	0	0	1	1	-7.22284
203	2934	10948	10948_FCGR1A_NM_000566.3_FW_1021	0	0	1	1	-7.22284
203	2934	29355	29355_FCGR1A_NM_000566.3_FW_1021	0.0308547	0.0972789	0.927535	0.927535	-7.21688
204	2639	3100	3100_FCGR1A_NM_000566.3_FW_1051	-5.78246	-15.2336	0.00017721	0.00017721	1.88401
204	2639	18233	18233_FCGR1A_NM_000566.3_FW_1051	-5.90749	-26.0469	2.466e-05	2.466e-05	3.47141
204	2639	20144	20144_FCGR1A_NM_000566.3_FW_1051	-4.94477	-16.7265	0.000125829	0.000125829	2.20146
205	8152	10761	10761_FCGR1A_NM_000566.3_FW_1066	1.75397	8.76161	0.00131221	0.00131221	-0.221669
205	8152	14536	14536_FCGR1A_NM_000566.3_FW_1066	-1.95095	-6.74647	0.00329588	0.00329588	-1.28309
205	8152	24255	24255_FCGR1A_NM_000566.3_FW_1066	-1.2413	-4.44457	0.0134028	0.0134028	-2.94517
206	13292	24424	24424_FCGR1A_NM_000566.3_FW_1081	-0.561481	-1.4947	0.214771	0.214771	-6.12014
206	13292	32070	32070_FCGR1A_NM_000566.3_FW_1081	-0.511224	-1.37814	0.245499	0.245499	-6.25557
206	13292	37311	37311_FCGR1A_NM_000566.3_FW_1081	-2.16012	-3.38339	0.0311546	0.0311546	-3.94675
207	10966	16778	16778_FCGR1A_NM_000566.3_FW_1231	1.16192	1.75319	0.160092	0.160092	-5.81185
207	10966	28875	28875_FCGR1A_NM_000566.3_FW_1231	1.29796	2.37369	0.0816491	0.0816491	-5.06631
207	10966	43442	43442_FCGR1A_NM_000566.3_FW_1231	1.31693	3.69591	0.0239037	0.0239037	-3.63328
208	9789	14050	14050_FCGR1A_NM_000566.3_FW_1261	0.669228	1.5054	0.212156	0.212156	-6.10757
208	9789	21460	21460_FCGR1A_NM_000566.3_FW_1261	0.531945	2.16524	0.101736	0.101736	-5.31451
208	9789	28018	28018_FCGR1A_NM_000566.3_FW_1261	0.53208	0.681598	0.535689	0.535689	-6.9465
209	2962	3542	3542_FCGR1A_NM_000566.3_FW_1291	0	0	1	1	-7.22284
209	2962	11950	11950_FCGR1A_NM_000566.3_FW_1291	0.0939085	0.106468	0.920721	0.920721	-7.2157
209	2962	35330	35330_FCGR1A_NM_000566.3_FW_1291	0.0533265	0.237167	0.825053	0.825053	-7.18759
210	4611	5488	5488_FCGR1A_NM_000566.3_FW_1321	0	0	1	1	-7.22284
210	4611	5694	5694_FCGR1A_NM_000566.3_FW_1321	0	0	1	1	-7.22284
210	4611	15840	15840_FCGR1A_NM_000566.3_FW_1321	0	0	1	1	-7.22284
211	13914	28117	28117_FCGR1A_NM_000566.3_FW_1351	0	0	1	1	-7.22284
211	13914	33145	33145_FCGR1A_NM_000566.3_FW_1351	0	0	1	1	-7.22284
211	13914	36560	36560_FCGR1A_NM_000566.3_FW_1351	0	0	1	1	-7.22284
212	4740	5659	5659_FCGR1A_NM_000566.3_FW_1396	0	0	1	1	-7.22284
212	4740	25027	25027_FCGR1A_NM_000566.3_FW_1396	0	0	1	1	-7.22284
212	4740	42017	42017_FCGR1A_NM_000566.3_FW_1396	0	0	1	1	-7.22284
213	1047	1242	1242_FCGR1A_NM_000566.3_FW_1426	0	0	1	1	-7.22284
213	1047	2247	2247_FCGR1A_NM_000566.3_FW_1426	0	0	1	1	-7.22284
213	1047	20146	20146_FCGR1A_NM_000566.3_FW_1426	0.132775	0.706095	0.521972	0.521972	-6.92751
214	13950	28412	28412_FCGR1A_NM_000566.3_FW_1456	0	0	1	1	-7.22284
214	13950	39170	39170_FCGR1A_NM_000566.3_FW_1456	0	0	1	1	-7.22284
214	13950	44406	44406_FCGR1A_NM_000566.3_FW_1456	0	0	1	1	-7.22284
215	132	182	182_FCGR1A_NM_000566.3_FW_1486	-1.81424	-4.19464	0.0161251	0.0161251	-3.1654
215	132	6285	6285_FCGR1A_NM_000566.3_FW_1486	0	0	1	1	-7.22284
215	132	31183	31183_FCGR1A_NM_000566.3_FW_1486	-1.99501	-10.3171	0.000730369	0.000730369	0.429938
216	10215	14856	14856_FCGR1A_NM_000566.3_FW_1507	-1.82784	-8.42022	0.00151163	0.00151163	-0.382158
216	10215	39874	39874_FCGR1A_NM_000566.3_FW_1507	0.0466267	0.186802	0.86159	0.86159	-7.20091
216	10215	44570	44570_FCGR1A_NM_000566.3_FW_1507	-2.66915	-13.3011	0.000290804	0.000290804	1.39898
217	1827	2117	2117_FCGR1A_NM_000566.3_FW_1531	1.14843	3.71231	0.0235831	0.0235831	-3.61726
217	1827	2903	2903_FCGR1A_NM_000566.3_FW_1531	-3.10926	-15.0541	0.000185061	0.000185061	1.84274
217	1827	39632	39632_FCGR1A_NM_000566.3_FW_1531	0	0	1	1	-7.22284
218	9252	12795	12795_FCGR1A_NM_000566.3_FW_1561	-3.18965	-8.71054	0.00133984	0.00133984	-0.245238
218	9252	25624	25624_FCGR1A_NM_000566.3_FW_1561	0	0	1	1	-7.22284
218	9252	35770	35770_FCGR1A_NM_000566.3_FW_1561	0	0	1	1	-7.22284
219	12857	22570	22570_FCGR1A_NM_000566.3_FW_1576	0	0	1	1	-7.22284
219	12857	31862	31862_FCGR1A_NM_000566.3_FW_1576	0	0	1	1	-7.22284
219	12857	37437	37437_FCGR1A_NM_000566.3_FW_1576	0.046536	0.184343	0.863386	0.863386	-7.20148
220	9921	14367	14367_FCGR1A_NM_000566.3_FW_1595	-3.50059	-17.179	0.000114095	0.000114095	2.28929
220	9921	20677	20677_FCGR1A_NM_000566.3_FW_1595	-1.63934	-4.6634	0.0114707	0.0114707	-2.75972
220	9921	42464	42464_FCGR1A_NM_000566.3_FW_1595	-1.34626	-6.84408	0.00313524	0.00313524	-1.22464
221	11392	17744	17744_FCGR1A_NM_000566.3_FW_1621	1.56916	2.60845	0.0642783	0.0642783	-4.79254
221	11392	28350	28350_FCGR1A_NM_000566.3_FW_1621	-0.207668	-0.569367	0.601826	0.601826	-7.02661
221	11392	29272	29272_FCGR1A_NM_000566.3_FW_1621	0.0443041	0.138866	0.89677	0.89677	-7.2107
222	1908	2252	2252_FCGR1A_NM_000566.3_FW_1651	0.468855	1.62607	0.184862	0.184862	-5.96445
222	1908	18243	18243_FCGR1A_NM_000566.3_FW_1651	0.589132	1.46757	0.221552	0.221552	-6.15193
222	1908	18718	18718_FCGR1A_NM_000566.3_FW_1651	0	0	1	1	-7.22284
223	7248	9329	9329_FCGR1A_NM_000566.3_FW_1681	0	0	1	1	-7.22284
223	7248	43162	43162_FCGR1A_NM_000566.3_FW_1681	0	0	1	1	-7.22284
223	7248	44150	44150_FCGR1A_NM_000566.3_FW_1681	2.65049	14.0347	0.000239094	0.000239094	1.59413
224	2300	2821	2821_FCGR1A_NM_000566.3_FW_1711	0	0	1	1	-7.22284
224	2300	6631	6631_FCGR1A_NM_000566.3_FW_1711	-0.70705	-1.94522	0.129241	0.129241	-5.57977
224	2300	44067	44067_FCGR1A_NM_000566.3_FW_1711	-0.328336	-1.01888	0.370089	0.370089	-6.64521
225	2660	3111	3111_FCGR1A_NM_000566.3_FW_1741	-1.29504	-2.8974	0.0484977	0.0484977	-4.46608
225	2660	22677	22677_FCGR1A_NM_000566.3_FW_1741	-1.62341	-5.53168	0.00650872	0.00650872	-2.08569
225	2660	39861	39861_FCGR1A_NM_000566.3_FW_1741	-1.27023	-2.49194	0.072298	0.072298	-4.92755
226	8825	12050	12050_FCGR1A_NM_000566.3_FW_1771	0.328383	0.27201	0.800087	0.800087	-7.17658
226	8825	16489	16489_FCGR1A_NM_000566.3_FW_1771	-1.33634	-1.35335	0.25259	0.25259	-6.28395
226	8825	26406	26406_FCGR1A_NM_000566.3_FW_1771	-2.17779	-2.25952	0.0920238	0.0920238	-5.20175
227	7258	9336	9336_FCGR1A_NM_000566.3_FW_1801	-0.498667	-2.59954	0.0648538	0.0648538	-4.8028
227	7258	15005	15005_FCGR1A_NM_000566.3_FW_1801	-0.492439	-2.2577	0.0922006	0.0922006	-5.20392
227	7258	17323	17323_FCGR1A_NM_000566.3_FW_1801	-0.615981	-0.871633	0.436222	0.436222	-6.78657
228	5464	6740	6740_FCGR1A_NM_000566.3_FW_1831	-1.04939	-4.02526	0.0183615	0.0183615	-3.31995
228	5464	16445	16445_FCGR1A_NM_000566.3_FW_1831	-1.03004	-4.36673	0.0141855	0.0141855	-3.01278
228	5464	26896	26896_FCGR1A_NM_000566.3_FW_1831	-1.20348	-5.21942	0.00791033	0.00791033	-2.31734
229	9042	12507	12507_FCGR1A_NM_000566.3_FW_1861	0	0	1	1	-7.22284
229	9042	38287	38287_FCGR1A_NM_000566.3_FW_1861	0	0	1	1	-7.22284
229	9042	44073	44073_FCGR1A_NM_000566.3_FW_1861	0	0	1	1	-7.22284
230	3958	4661	4661_FCGR1A_NM_000566.3_FW_1891	-1.12111	-1.6215	0.185825	0.185825	-5.96991
230	3958	6970	6970_FCGR1A_NM_000566.3_FW_1891	-1.01828	-2.64895	0.0617371	0.0617371	-4.74604
230	3958	43632	43632_FCGR1A_NM_000566.3_FW_1891	1.36534	2.04045	0.116426	0.116426	-5.4647
231	9781	13957	13957_FCGR1A_NM_000566.3_FW_1921	0	0	1	1	-7.22284
231	9781	24008	24008_FCGR1A_NM_000566.3_FW_1921	0.400156	1.33716	0.257329	0.257329	-6.30238
231	9781	43726	43726_FCGR1A_NM_000566.3_FW_1921	0	0	1	1	-7.22284
232	12808	22313	22313_FCGR1A_NM_000566.3_FW_1951	0.46784	0.967261	0.392204	0.392204	-6.69628
232	12808	36114	36114_FCGR1A_NM_000566.3_FW_1951	1.15622	2.70131	0.0586246	0.0586246	-4.68628
232	12808	43748	43748_FCGR1A_NM_000566.3_FW_1951	1.02222	2.13532	0.105058	0.105058	-5.35044
233	6852	8774	8774_FCGR1A_NM_000566.3_FW_1981	0.401629	0.525195	0.629284	0.629284	-7.05484
233	6852	22436	22436_FCGR1A_NM_000566.3_FW_1981	1.63004	1.7997	0.151944	0.151944	-5.75573
233	6852	27332	27332_FCGR1A_NM_000566.3_FW_1981	1.51403	1.70584	0.168876	0.168876	-5.86885
234	4442	5386	5386_FCGR1A_NM_000566.3_FW_2011	0	0	1	1	-7.22284
234	4442	37690	37690_FCGR1A_NM_000566.3_FW_2011	0	0	1	1	-7.22284
234	4442	42333	42333_FCGR1A_NM_000566.3_FW_2011	0	0	1	1	-7.22284
235	2129	2552	2552_FCGR1A_NM_000566.3_FW_2041	0	0	1	1	-7.22284
235	2129	33984	33984_FCGR1A_NM_000566.3_FW_2041	-0.274443	-1.21867	0.29481	0.29481	-6.4348
235	2129	36222	36222_FCGR1A_NM_000566.3_FW_2041	0	0	1	1	-7.22284
236	2914	3431	3431_FCGR1A_NM_000566.3_FW_2071	0	0	1	1	-7.22284
236	2914	20943	20943_FCGR1A_NM_000566.3_FW_2071	0	0	1	1	-7.22284
236	2914	29913	29913_FCGR1A_NM_000566.3_FW_2071	0	0	1	1	-7.22284
237	4729	5652	5652_FCGR1A_NM_000566.3_FW_2086	-2.16401	-10.7366	0.000632565	0.000632565	0.586124
237	4729	7792	7792_FCGR1A_NM_000566.3_FW_2086	0	0	1	1	-7.22284
237	4729	11357	11357_FCGR1A_NM_000566.3_FW_2086	0	0	1	1	-7.22284
238	689	864	864_G418_Resistance_p2266_FW_1	-0.87384	-3.1999	0.036655	0.036655	-4.13829
238	689	4113	4113_G418_Resistance_p2266_FW_1	-0.81689	-3.81764	0.0216447	0.0216447	-3.51547
238	689	38847	38847_G418_Resistance_p2266_FW_1	-1.00423	-2.78906	0.0538118	0.0538118	-4.58702
239	12463	21084	21084_G418_Resistance_p2266_FW_46	-0.502757	-1.30981	0.265542	0.265542	-6.33336
239	12463	26365	26365_G418_Resistance_p2266_FW_46	0	0	1	1	-7.22284
239	12463	43312	43312_G418_Resistance_p2266_FW_46	0	0	1	1	-7.22284
240	10224	14952	14952_G418_Resistance_p2266_FW_301	-1.3879	-4.02074	0.0184262	0.0184262	-3.32414
240	10224	20383	20383_G418_Resistance_p2266_FW_301	-0.900177	-1.64673	0.180572	0.180572	-5.93975
240	10224	33127	33127_G418_Resistance_p2266_FW_301	-0.625862	-2.86787	0.0498822	0.0498822	-4.49886
241	1059	1248	1248_G418_Resistance_p2266_FW_331	0	0	1	1	-7.22284
241	1059	7652	7652_G418_Resistance_p2266_FW_331	-0.206845	-1.02587	0.36718	0.36718	-6.63818
241	1059	17280	17280_G418_Resistance_p2266_FW_331	0	0	1	1	-7.22284
242	3718	4429	4429_G418_Resistance_p2266_FW_421	0	0	1	1	-7.22284
242	3718	30698	30698_G418_Resistance_p2266_FW_421	0	0	1	1	-7.22284
242	3718	37448	37448_G418_Resistance_p2266_FW_421	0	0	1	1	-7.22284
243	9948	14393	14393_G418_Resistance_p2266_FW_436	0	0	1	1	-7.22284
243	9948	23024	23024_G418_Resistance_p2266_FW_436	0	0	1	1	-7.22284
243	9948	37206	37206_G418_Resistance_p2266_FW_436	0	0	1	1	-7.22284
244	3997	4775	4775_G418_Resistance_p2266_FW_541	-2.01846	-9.62586	0.000937243	0.000937243	0.155364
244	3997	6897	6897_G418_Resistance_p2266_FW_541	-1.3666	-3.03408	0.0426554	0.0426554	-4.31615
244	3997	17427	17427_G418_Resistance_p2266_FW_541	-0.691059	-1.59629	0.191235	0.191235	-5.99997
245	8105	10809	10809_G418_Resistance_p2266_FW_556	-2.30659	-6.4453	0.00386098	0.00386098	-1.46873
245	8105	25135	25135_G418_Resistance_p2266_FW_556	-0.573276	-2.13235	0.105394	0.105394	-5.354
245	8105	25214	25214_G418_Resistance_p2266_FW_556	-1.56739	-3.77891	0.022334	0.022334	-3.55269
246	10728	16154	16154_G418_Resistance_p2266_FW_571	-2.50523	-8.44727	0.00149449	0.00149449	-0.369187
246	10728	17147	17147_G418_Resistance_p2266_FW_571	-2.41933	-8.43133	0.00150456	0.00150456	-0.376822
246	10728	23764	23764_G418_Resistance_p2266_FW_571	-2.12588	-10.7566	0.000628337	0.000628337	0.593368
247	10720	16060	16060_G418_Resistance_p2266_FW_586	-2.06899	-2.81778	0.0523387	0.0523387	-4.55478
247	10720	29726	29726_G418_Resistance_p2266_FW_586	0	0	1	1	-7.22284
247	10720	33822	33822_G418_Resistance_p2266_FW_586	-0.0654289	-0.313908	0.770456	0.770456	-7.16143
248	11262	17480	17480_GAPDH_NM_002046.3_FW_121	1.17702	5.03544	0.00891322	0.00891322	-2.45933
248	11262	19143	19143_GAPDH_NM_002046.3_FW_121	1.47846	6.10943	0.00464197	0.00464197	-1.68569
248	11262	34403	34403_GAPDH_NM_002046.3_FW_121	1.32573	5.87149	0.0053172	0.0053172	-1.84614
249	2615	3171	3171_GAPDH_NM_002046.3_FW_136	1.35882	6.28801	0.00420444	0.00420444	-1.56899
249	2615	8122	8122_GAPDH_NM_002046.3_FW_136	1.31396	5.81012	0.0055109	0.0055109	-1.88848
249	2615	25308	25308_GAPDH_NM_002046.3_FW_136	1.24056	4.85684	0.0100418	0.0100418	-2.60125
250	13519	25530	25530_GAPDH_NM_002046.3_FW_151	1.21102	4.55292	0.0123998	0.0123998	-2.85251
250	13519	30844	30844_GAPDH_NM_002046.3_FW_151	0.970653	3.9744	0.019106	0.019106	-3.36722
250	13519	41151	41151_GAPDH_NM_002046.3_FW_151	0.522497	2.22087	0.0958722	0.0958722	-5.24789
251	2277	2723	2723_GAPDH_NM_002046.3_FW_181	1.25605	6.04013	0.00482699	0.00482699	-1.73182
251	2277	10198	10198_GAPDH_NM_002046.3_FW_181	1.24914	5.66208	0.00601562	0.00601562	-1.99227
251	2277	21253	21253_GAPDH_NM_002046.3_FW_181	1.4011	5.34388	0.00731061	0.00731061	-2.22364
252	4368	5255	5255_GAPDH_NM_002046.3_FW_196	1.22562	5.10677	0.00850663	0.00850663	-2.40378
252	4368	10274	10274_GAPDH_NM_002046.3_FW_196	1.32474	5.32932	0.00737778	0.00737778	-2.2345
252	4368	44250	44250_GAPDH_NM_002046.3_FW_196	1.172	5.20553	0.00798101	0.00798101	-2.32792
253	615	730	730_GAPDH_NM_002046.3_FW_211	1.117	5.1195	0.00843653	0.00843653	-2.39393
253	615	44805	44805_GAPDH_NM_002046.3_FW_211	0.384671	1.68141	0.173608	0.173608	-5.89819
253	615	44946	44946_GAPDH_NM_002046.3_FW_211	1.17255	4.25831	0.0153717	0.0153717	-3.10843
254	479	560	560_GAPDH_NM_002046.3_FW_241	1.27527	5.6693	0.00598971	0.00598971	-1.98716
254	479	12230	12230_GAPDH_NM_002046.3_FW_241	1.21035	4.82622	0.0102527	0.0102527	-2.62601
254	479	15424	15424_GAPDH_NM_002046.3_FW_241	1.30344	5.15717	0.00823319	0.00823319	-2.36491
255	4359	5250	5250_GAPDH_NM_002046.3_FW_256	1.28038	5.62178	0.0061629	0.0061629	-2.02094
255	4359	35623	35623_GAPDH_NM_002046.3_FW_256	1.49049	6.70777	0.00336241	0.00336241	-1.3065
255	4359	43682	43682_GAPDH_NM_002046.3_FW_256	1.24229	5.09576	0.0085679	0.0085679	-2.41231
256	5065	6211	6211_GAPDH_NM_002046.3_FW_271	1.44416	6.11376	0.00463072	0.00463072	-1.68282
256	5065	32285	32285_GAPDH_NM_002046.3_FW_271	1.27937	5.45476	0.00682322	0.00682322	-2.1417
256	5065	44484	44484_GAPDH_NM_002046.3_FW_271	1.45341	6.08939	0.00469454	0.00469454	-1.69898
257	13660	26452	26452_GAPDH_NM_002046.3_FW_286	1.44721	5.77267	0.00563343	0.00563343	-1.91451
257	13660	32408	32408_GAPDH_NM_002046.3_FW_286	1.51515	6.03808	0.00483261	0.00483261	-1.7332
257	13660	39768	39768_GAPDH_NM_002046.3_FW_286	1.36527	5.75046	0.00570771	0.00570771	-1.93002
258	7300	9370	9370_GAPDH_NM_002046.3_FW_302	1.45179	5.93631	0.00512175	0.00512175	-1.80186
258	7300	15254	15254_GAPDH_NM_002046.3_FW_302	1.46586	5.7463	0.00572176	0.00572176	-1.93294
258	7300	28599	28599_GAPDH_NM_002046.3_FW_302	1.49166	5.99694	0.00494697	0.00494697	-1.76082
259	7961	10519	10519_GAPDH_NM_002046.3_FW_316	1.42353	5.94531	0.00509532	0.00509532	-1.79574
259	7961	39672	39672_GAPDH_NM_002046.3_FW_316	1.45759	6.36899	0.00402305	0.00402305	-1.51708
259	7961	44107	44107_GAPDH_NM_002046.3_FW_316	1.39665	6.03336	0.00484556	0.00484556	-1.73636
260	4093	4837	4837_GAPDH_NM_002046.3_FW_466	1.4013	3.93514	0.0197061	0.0197061	-3.40399
260	4093	28989	28989_GAPDH_NM_002046.3_FW_466	1.50815	3.75598	0.0227547	0.0227547	-3.57484
260	4093	43804	43804_GAPDH_NM_002046.3_FW_466	1.62789	5.64719	0.00606951	0.00606951	-2.00284
261	4776	5767	5767_GAPDH_NM_002046.3_FW_481	1.39554	4.21637	0.015863	0.015863	-3.14588
261	4776	34359	34359_GAPDH_NM_002046.3_FW_481	1.33674	3.75815	0.0227145	0.0227145	-3.57274
261	4776	34836	34836_GAPDH_NM_002046.3_FW_481	1.25747	3.35461	0.031948	0.031948	-3.97643
262	1124	1376	1376_GAPDH_NM_002046.3_FW_496	1.49547	4.88023	0.00988427	0.00988427	-2.58243
262	1124	37421	37421_GAPDH_NM_002046.3_FW_496	1.55027	4.72617	0.010981	0.010981	-2.70774
262	1124	40022	40022_GAPDH_NM_002046.3_FW_496	1.42751	3.9471	0.0195209	0.0195209	-3.39277
263	9834	14013	14013_GAPDH_NM_002046.3_FW_511	1.05612	2.421	0.0777494	0.0777494	-5.01059
263	9834	22480	22480_GAPDH_NM_002046.3_FW_511	0.956137	2.43427	0.0766945	0.0766945	-4.99502
263	9834	34756	34756_GAPDH_NM_002046.3_FW_511	1.23834	2.92379	0.0472989	0.0472989	-4.43689
264	10832	16356	16356_GAPDH_NM_002046.3_FW_571	0.945655	2.46167	0.0745677	0.0745677	-4.9629
264	10832	26162	26162_GAPDH_NM_002046.3_FW_571	0.723829	1.78313	0.154793	0.154793	-5.77573
264	10832	37960	37960_GAPDH_NM_002046.3_FW_571	1.11762	2.70076	0.0586563	0.0586563	-4.6869
265	437	623	623_GAPDH_NM_002046.3_FW_586	1.12379	2.80245	0.053119	0.053119	-4.57197
265	437	10496	10496_GAPDH_NM_002046.3_FW_586	0.766476	1.96659	0.126235	0.126235	-5.55393
265	437	26604	26604_GAPDH_NM_002046.3_FW_586	0.76687	1.56249	0.198752	0.198752	-6.04014
266	1065	1336	1336_GAPDH_NM_002046.3_FW_601	1.05377	2.35761	0.0830259	0.0830259	-5.08531
266	1065	10315	10315_GAPDH_NM_002046.3_FW_601	0.759161	1.99512	0.122341	0.122341	-5.51945
266	1065	35404	35404_GAPDH_NM_002046.3_FW_601	0.841988	2.09718	0.10947	0.10947	-5.39631
267	1258	1623	1623_GAPDH_NM_002046.3_FW_616	1.40337	2.92757	0.0471303	0.0471303	-4.43273
267	1258	35894	35894_GAPDH_NM_002046.3_FW_616	1.42612	3.60304	0.0258218	0.0258218	-3.72476
267	1258	41648	41648_GAPDH_NM_002046.3_FW_616	1.26181	1.57181	0.196648	0.196648	-6.02907
268	12510	21339	21339_GAPDH_NM_002046.3_FW_811	0.87256	2.21031	0.0969553	0.0969553	-5.26052
268	12510	27033	27033_GAPDH_NM_002046.3_FW_811	0.969121	2.22258	0.0956982	0.0956982	-5.24585
268	12510	43289	43289_GAPDH_NM_002046.3_FW_811	1.01409	2.35749	0.083036	0.083036	-5.08544
269	7654	9907	9907_GAPDH_NM_002046.3_FW_826	0.538528	1.3261	0.26062	0.26062	-6.31494
269	7654	14257	14257_GAPDH_NM_002046.3_FW_826	0.456932	1.13594	0.324053	0.324053	-6.52414
269	7654	34219	34219_GAPDH_NM_002046.3_FW_826	0.473187	1.14683	0.320052	0.320052	-6.51255
270	2969	3546	3546_GAPDH_NM_002046.3_FW_841	0.948829	2.35286	0.083438	0.083438	-5.09093
270	2969	17594	17594_GAPDH_NM_002046.3_FW_841	0.490808	0.895708	0.424762	0.424762	-6.7644
270	2969	19755	19755_GAPDH_NM_002046.3_FW_841	0.62227	1.56101	0.199087	0.199087	-6.04189
271	10174	14811	14811_GAPDH_NM_002046.3_FW_862	0.736996	1.91616	0.133458	0.133458	-5.61492
271	10174	26159	26159_GAPDH_NM_002046.3_FW_862	0.521733	1.30088	0.268278	0.268278	-6.34342
271	10174	35318	35318_GAPDH_NM_002046.3_FW_862	0.731242	1.81117	0.150005	0.150005	-5.74188
272	3630	4375	4375_GAPDH_NM_002046.3_FW_991	0.814336	1.90599	0.13497	0.13497	-5.62723
272	3630	5233	5233_GAPDH_NM_002046.3_FW_991	0.844317	1.97933	0.124479	0.124479	-5.53853
272	3630	35175	35175_GAPDH_NM_002046.3_FW_991	0.760199	1.78814	0.153927	0.153927	-5.76969
273	7229	9231	9231_GAPDH_NM_002046.3_FW_1021	0.473477	1.17508	0.309892	0.309892	-6.48223
273	7229	16439	16439_GAPDH_NM_002046.3_FW_1021	0.365729	0.910002	0.418079	0.418079	-6.75105
273	7229	23284	23284_GAPDH_NM_002046.3_FW_1021	0.469083	1.04655	0.358699	0.358699	-6.61722
274	19	20	20_GAPDH_NM_002046.3_FW_1036	0.509486	1.04964	0.357446	0.357446	-6.61407
274	19	18896	18896_GAPDH_NM_002046.3_FW_1036	0.315918	0.792324	0.475787	0.475787	-6.85672
274	19	34141	34141_GAPDH_NM_002046.3_FW_1036	0.495009	1.19205	0.303934	0.303934	-6.46385
275	14627	39438	39438_GAPDH_NM_002046.3_FW_1051	0.586437	1.19109	0.304268	0.304268	-6.4649
275	14627	43419	43419_GAPDH_NM_002046.3_FW_1051	0.674311	1.48648	0.216802	0.216802	-6.12979
275	14627	44599	44599_GAPDH_NM_002046.3_FW_1051	0.749631	1.59582	0.191339	0.191339	-6.00053
276	10821	16428	16428_GAPDH_NM_002046.3_FW_1246	0.314207	0.798014	0.472856	0.472856	-6.85184
276	10821	23908	23908_GAPDH_NM_002046.3_FW_1246	0.32461	0.807219	0.468143	0.468143	-6.84389
276	10821	30740	30740_GAPDH_NM_002046.3_FW_1246	0.453301	1.08866	0.341973	0.341973	-6.57386
277	5212	6395	6395_GAPDH_NM_002046.3_FW_1261	0.470316	1.1269	0.327413	0.327413	-6.53374
277	5212	16590	16590_GAPDH_NM_002046.3_FW_1261	0.289776	0.719933	0.514339	0.514339	-6.91656
277	5212	41840	41840_GAPDH_NM_002046.3_FW_1261	0.461721	1.11463	0.332021	0.332021	-6.54669
278	13873	27969	27969_GFP_p3579_FW_391	0.759696	3.03782	0.0425077	0.0425077	-4.31208
278	13873	36008	36008_GFP_p3579_FW_391	-0.413915	-1.66869	0.176128	0.176128	-5.91345
278	13873	39325	39325_GFP_p3579_FW_391	-1.81295	-7.85757	0.00193143	0.00193143	-0.662608
279	12321	20571	20571_GFP_p3579_FW_406	-1.02464	-4.71418	0.0110725	0.0110725	-2.71763
279	12321	22438	22438_GFP_p3579_FW_406	-0.206207	-0.954715	0.397752	0.397752	-6.70845
279	12321	39155	39155_GFP_p3579_FW_406	-1.39038	-7.33287	0.00246352	0.00246352	-0.943767
280	5867	7188	7188_GFP_p3579_FW_421	-1.55861	-5.35364	0.00726602	0.00726602	-2.21637
280	5867	14376	14376_GFP_p3579_FW_421	0.328219	1.27547	0.27622	0.27622	-6.37192
280	5867	33925	33925_GFP_p3579_FW_421	-0.440584	-2.1597	0.102342	0.102342	-5.32116
281	2625	3092	3092_GFP_p3579_FW_436	0	0	1	1	-7.22284
281	2625	5896	5896_GFP_p3579_FW_436	0	0	1	1	-7.22284
281	2625	12874	12874_GFP_p3579_FW_436	0.67062	2.34229	0.0843622	0.0843622	-5.10343
282	6232	7712	7712_GFP_p3579_FW_451	-0.0651064	-0.178847	0.867403	0.867403	-7.20273
282	6232	32108	32108_GFP_p3579_FW_451	0	0	1	1	-7.22284
282	6232	44444	44444_GFP_p3579_FW_451	-0.0787278	-0.233194	0.827917	0.827917	-7.18875
283	12552	21412	21412_GFP_p3579_FW_466	0.99645	4.87695	0.00990619	0.00990619	-2.58507
283	12552	39487	39487_GFP_p3579_FW_466	0	0	1	1	-7.22284
283	12552	44843	44843_GFP_p3579_FW_466	-0.688932	-1.37104	0.247508	0.247508	-6.26371
284	999	1216	1216_GFP_p3579_FW_481	-0.435091	-2.1897	0.099109	0.099109	-5.28519
284	999	26929	26929_GFP_p3579_FW_481	0	0	1	1	-7.22284
284	999	44049	44049_GFP_p3579_FW_481	0.595177	2.31714	0.0866098	0.0866098	-5.13323
285	685	862	862_Hygromycin_Resistance_p2413_FW_1	1.47914	4.90232	0.00973835	0.00973835	-2.56472
285	685	7315	7315_Hygromycin_Resistance_p2413_FW_1	-0.0235074	-0.0506787	0.962194	0.962194	-7.22122
285	685	17936	17936_Hygromycin_Resistance_p2413_FW_1	0	0	1	1	-7.22284
286	6633	8446	8446_Hygromycin_Resistance_p2413_FW_16	0	0	1	1	-7.22284
286	6633	24100	24100_Hygromycin_Resistance_p2413_FW_16	0	0	1	1	-7.22284
286	6633	25809	25809_Hygromycin_Resistance_p2413_FW_16	0	0	1	1	-7.22284
287	13253	24246	24246_Hygromycin_Resistance_p2413_FW_31	-0.0470714	-0.14783	0.890166	0.890166	-7.20908
287	13253	25938	25938_Hygromycin_Resistance_p2413_FW_31	0	0	1	1	-7.22284
287	13253	28075	28075_Hygromycin_Resistance_p2413_FW_31	0	0	1	1	-7.22284
288	14114	29791	29791_Hygromycin_Resistance_p2413_FW_46	0	0	1	1	-7.22284
288	14114	38947	38947_Hygromycin_Resistance_p2413_FW_46	0.115228	0.151294	0.887617	0.887617	-7.20843
288	14114	44000	44000_Hygromycin_Resistance_p2413_FW_46	0	0	1	1	-7.22284
289	6992	8879	8879_Hygromycin_Resistance_p2413_FW_91	-2.87815	-12.4571	0.000369155	0.000369155	1.15561
289	6992	25346	25346_Hygromycin_Resistance_p2413_FW_91	-2.98337	-8.64607	0.00137577	0.00137577	-0.275209
289	6992	34510	34510_Hygromycin_Resistance_p2413_FW_91	-1.0109	-2.4407	0.0761894	0.0761894	-4.98747
290	3703	4421	4421_Hygromycin_Resistance_p2413_FW_106	-1.54761	-5.81645	0.00549052	0.00549052	-1.8841
290	3703	21062	21062_Hygromycin_Resistance_p2413_FW_106	-1.54888	-6.03636	0.00483732	0.00483732	-1.73435
290	3703	28803	28803_Hygromycin_Resistance_p2413_FW_106	-1.51088	-5.48294	0.00670583	0.00670583	-2.1211
291	5121	6247	6247_Hygromycin_Resistance_p2413_FW_121	-1.96132	-8.16322	0.00168744	0.00168744	-0.507701
291	5121	27749	27749_Hygromycin_Resistance_p2413_FW_121	-0.761207	-3.95531	0.019395	0.019395	-3.38507
291	5121	35906	35906_Hygromycin_Resistance_p2413_FW_121	-0.364836	-1.28139	0.274348	0.274348	-6.36529
292	1572	1891	1891_Hygromycin_Resistance_p2413_FW_136	-0.620374	-1.24962	0.284532	0.284532	-6.40067
292	1572	4523	4523_Hygromycin_Resistance_p2413_FW_136	0.484503	2.23403	0.0945411	0.0945411	-5.23216
292	1572	31143	31143_Hygromycin_Resistance_p2413_FW_136	-0.73092	-3.42245	0.0301153	0.0301153	-3.9067
293	3542	4234	4234_Hygromycin_Resistance_p2413_FW_151	0	0	1	1	-7.22284
293	3542	11151	11151_Hygromycin_Resistance_p2413_FW_151	0	0	1	1	-7.22284
293	3542	27642	27642_Hygromycin_Resistance_p2413_FW_151	0	0	1	1	-7.22284
294	3815	4574	4574_Hygromycin_Resistance_p2413_FW_166	0	0	1	1	-7.22284
294	3815	7328	7328_Hygromycin_Resistance_p2413_FW_166	0	0	1	1	-7.22284
294	3815	34761	34761_Hygromycin_Resistance_p2413_FW_166	0	0	1	1	-7.22284
295	7206	9215	9215_Hygromycin_Resistance_p2413_FW_181	-1.42798	-4.01271	0.0185419	0.0185419	-3.33158
295	7206	36216	36216_Hygromycin_Resistance_p2413_FW_181	-0.704179	-2.13453	0.105147	0.105147	-5.35138
295	7206	44037	44037_Hygromycin_Resistance_p2413_FW_181	-0.690867	-1.66266	0.177338	0.177338	-5.92068
296	10753	16181	16181_Hygromycin_Resistance_p2413_FW_196	-0.941113	-2.23247	0.0946977	0.0946977	-5.23403
296	10753	28931	28931_Hygromycin_Resistance_p2413_FW_196	-1.39024	-3.49914	0.028194	0.028194	-3.82878
296	10753	34607	34607_Hygromycin_Resistance_p2413_FW_196	-1.43711	-3.36844	0.0315636	0.0315636	-3.96215
297	5785	7124	7124_Hygromycin_Resistance_p2413_FW_226	0.208688	0.499399	0.645675	0.645675	-7.07043
297	5785	11522	11522_Hygromycin_Resistance_p2413_FW_226	0.969649	3.98922	0.0188853	0.0188853	-3.35341
297	5785	42524	42524_Hygromycin_Resistance_p2413_FW_226	0	0	1	1	-7.22284
298	4925	5952	5952_Hygromycin_Resistance_p2413_FW_406	0	0	1	1	-7.22284
298	4925	24227	24227_Hygromycin_Resistance_p2413_FW_406	0	0	1	1	-7.22284
298	4925	39716	39716_Hygromycin_Resistance_p2413_FW_406	0	0	1	1	-7.22284
299	8999	12291	12291_Hygromycin_Resistance_p2413_FW_421	0	0	1	1	-7.22284
299	8999	38928	38928_Hygromycin_Resistance_p2413_FW_421	0	0	1	1	-7.22284
299	8999	40745	40745_Hygromycin_Resistance_p2413_FW_421	0	0	1	1	-7.22284
300	8319	11088	11088_Hygromycin_Resistance_p2413_FW_436	0	0	1	1	-7.22284
300	8319	37724	37724_Hygromycin_Resistance_p2413_FW_436	-1.2977	-1.6296	0.184122	0.184122	-5.96024
300	8319	38378	38378_Hygromycin_Resistance_p2413_FW_436	0	0	1	1	-7.22284
301	4496	5418	5418_Hygromycin_Resistance_p2413_FW_451	0	0	1	1	-7.22284
301	4496	29623	29623_Hygromycin_Resistance_p2413_FW_451	0	0	1	1	-7.22284
301	4496	39715	39715_Hygromycin_Resistance_p2413_FW_451	0	0	1	1	-7.22284
302	8442	11364	11364_Hygromycin_Resistance_p2413_FW_466	0	0	1	1	-7.22284
302	8442	13846	13846_Hygromycin_Resistance_p2413_FW_466	0	0	1	1	-7.22284
302	8442	29956	29956_Hygromycin_Resistance_p2413_FW_466	0	0	1	1	-7.22284
303	14621	38944	38944_Hygromycin_Resistance_p2413_FW_601	0	0	1	1	-7.22284
303	14621	41268	41268_Hygromycin_Resistance_p2413_FW_601	0	0	1	1	-7.22284
303	14621	42686	42686_Hygromycin_Resistance_p2413_FW_601	0	0	1	1	-7.22284
304	5946	7331	7331_Hygromycin_Resistance_p2413_FW_631	-2.49901	-7.93569	0.00186506	0.00186506	-0.622417
304	5946	8296	8296_Hygromycin_Resistance_p2413_FW_631	1.51532	3.45862	0.02919	0.02919	-3.86983
304	5946	29723	29723_Hygromycin_Resistance_p2413_FW_631	-0.213392	-0.656405	0.550069	0.550069	-6.96548
305	9570	13461	13461_Hygromycin_Resistance_p2413_FW_676	0.173164	0.57459	0.59863	0.59863	-7.02314
305	9570	29167	29167_Hygromycin_Resistance_p2413_FW_676	0	0	1	1	-7.22284
305	9570	36785	36785_Hygromycin_Resistance_p2413_FW_676	0.565154	1.76744	0.157546	0.157546	-5.79466
306	12244	20280	20280_Hygromycin_Resistance_p2413_FW_796	-1.04609	-1.59449	0.191628	0.191628	-6.00211
306	12244	21920	21920_Hygromycin_Resistance_p2413_FW_796	0.33717	0.33151	0.758148	0.758148	-7.15445
306	12244	42036	42036_Hygromycin_Resistance_p2413_FW_796	-0.333084	-0.449702	0.677959	0.677959	-7.0985
307	6932	8751	8751_Hygromycin_Resistance_p2413_FW_811	0	0	1	1	-7.22284
307	6932	22148	22148_Hygromycin_Resistance_p2413_FW_811	0	0	1	1	-7.22284
307	6932	26451	26451_Hygromycin_Resistance_p2413_FW_811	-2.71273	-2.77239	0.0546891	0.0546891	-4.60578
308	3812	4488	4488_Hygromycin_Resistance_p2413_FW_826	-0.144077	-0.159063	0.881906	0.881906	-7.20692
308	3812	29463	29463_Hygromycin_Resistance_p2413_FW_826	0	0	1	1	-7.22284
308	3812	44585	44585_Hygromycin_Resistance_p2413_FW_826	0	0	1	1	-7.22284
309	1136	1382	1382_Luciferase_p985_FW_11	-2.20401	-7.95879	0.00184599	0.00184599	-0.610614
309	1136	6716	6716_Luciferase_p985_FW_11	-1.21921	-6.2664	0.00425457	0.00425457	-1.58295
309	1136	19694	19694_Luciferase_p985_FW_11	-0.819152	-1.67956	0.173973	0.173973	-5.90042
310	2961	3457	3457_Luciferase_p985_FW_41	0	0	1	1	-7.22284
310	2961	36077	36077_Luciferase_p985_FW_41	0	0	1	1	-7.22284
310	2961	38027	38027_Luciferase_p985_FW_41	0	0	1	1	-7.22284
311	11738	18817	18817_Luciferase_p985_FW_71	1.7874	9.35882	0.00103672	0.00103672	0.0430939
311	11738	19200	19200_Luciferase_p985_FW_71	1.22152	5.76534	0.0056578	0.0056578	-1.91962
311	11738	45001	45001_Luciferase_p985_FW_71	0.738176	3.00214	0.043942	0.043942	-4.35091
312	13730	26980	26980_Luciferase_p985_FW_101	0	0	1	1	-7.22284
312	13730	29645	29645_Luciferase_p985_FW_101	0	0	1	1	-7.22284
312	13730	35604	35604_Luciferase_p985_FW_101	0	0	1	1	-7.22284
313	581	797	797_Luciferase_p985_FW_131	0	0	1	1	-7.22284
313	581	2412	2412_Luciferase_p985_FW_131	0	0	1	1	-7.22284
313	581	7168	7168_Luciferase_p985_FW_131	0	0	1	1	-7.22284
314	13772	27202	27202_Luciferase_p985_FW_161	0	0	1	1	-7.22284
314	13772	30610	30610_Luciferase_p985_FW_161	0	0	1	1	-7.22284
314	13772	36637	36637_Luciferase_p985_FW_161	0	0	1	1	-7.22284
315	12102	19891	19891_Luciferase_p985_FW_191	0	0	1	1	-7.22284
315	12102	26525	26525_Luciferase_p985_FW_191	0	0	1	1	-7.22284
315	12102	44057	44057_Luciferase_p985_FW_191	0	0	1	1	-7.22284
316	5028	6016	6016_Luciferase_p985_FW_211	0.914483	2.13151	0.105489	0.105489	-5.35501
316	5028	16699	16699_Luciferase_p985_FW_211	0	0	1	1	-7.22284
316	5028	18836	18836_Luciferase_p985_FW_211	0	0	1	1	-7.22284
317	13766	27107	27107_Luciferase_p985_FW_241	0.791024	3.63186	0.0252073	0.0252073	-3.69622
317	13766	37205	37205_Luciferase_p985_FW_241	0.146056	0.22105	0.83669	0.83669	-7.19219
317	13766	38596	38596_Luciferase_p985_FW_241	-0.518277	-1.00518	0.375846	0.375846	-6.65891
318	5548	6795	6795_Luciferase_p985_FW_271	1.02613	1.42685	0.232147	0.232147	-6.19936
318	5548	20493	20493_Luciferase_p985_FW_271	0	0	1	1	-7.22284
318	5548	34802	34802_Luciferase_p985_FW_271	0	0	1	1	-7.22284
319	2560	3055	3055_Luciferase_p985_FW_301	0	0	1	1	-7.22284
319	2560	3905	3905_Luciferase_p985_FW_301	0.713149	0.959879	0.39546	0.39546	-6.70345
319	2560	35369	35369_Luciferase_p985_FW_301	0.982452	1.72147	0.16592	0.16592	-5.85005
320	6751	8529	8529_Luciferase_p985_FW_331	0	0	1	1	-7.22284
320	6751	22472	22472_Luciferase_p985_FW_331	0	0	1	1	-7.22284
320	6751	36058	36058_Luciferase_p985_FW_331	0	0	1	1	-7.22284
321	6211	7695	7695_Luciferase_p985_FW_361	0	0	1	1	-7.22284
321	6211	21648	21648_Luciferase_p985_FW_361	0.538327	2.40161	0.0793216	0.0793216	-5.03341
321	6211	30101	30101_Luciferase_p985_FW_361	0	0	1	1	-7.22284
322	1388	1691	1691_Luciferase_p985_FW_436	0	0	1	1	-7.22284
322	1388	14950	14950_Luciferase_p985_FW_436	0	0	1	1	-7.22284
322	1388	21744	21744_Luciferase_p985_FW_436	0	0	1	1	-7.22284
323	12311	20561	20561_Luciferase_p985_FW_466	0	0	1	1	-7.22284
323	12311	37572	37572_Luciferase_p985_FW_466	0	0	1	1	-7.22284
323	12311	43584	43584_Luciferase_p985_FW_466	0	0	1	1	-7.22284
324	13279	24397	24397_Luciferase_p985_FW_496	0	0	1	1	-7.22284
324	13279	25897	25897_Luciferase_p985_FW_496	-2.13473	-6.4578	0.00383523	0.00383523	-1.46086
324	13279	35203	35203_Luciferase_p985_FW_496	0	0	1	1	-7.22284
325	8745	11899	11899_Luciferase_p985_FW_526	0	0	1	1	-7.22284
325	8745	27667	27667_Luciferase_p985_FW_526	0	0	1	1	-7.22284
325	8745	30521	30521_Luciferase_p985_FW_526	0	0	1	1	-7.22284
326	8422	11262	11262_Luciferase_p985_FW_556	0	0	1	1	-7.22284
326	8422	12615	12615_Luciferase_p985_FW_556	0	0	1	1	-7.22284
326	8422	27231	27231_Luciferase_p985_FW_556	0	0	1	1	-7.22284
327	13621	26087	26087_Luciferase_p985_FW_586	-1.15276	-4.8817	0.00987448	0.00987448	-2.58125
327	13621	30278	30278_Luciferase_p985_FW_586	0.313061	0.532881	0.62445	0.62445	-7.05007
327	13621	33920	33920_Luciferase_p985_FW_586	-1.5648	-4.49887	0.0128881	0.0128881	-2.89852
328	2091	2443	2443_Luciferase_p985_FW_601	-0.919761	-3.75095	0.0228484	0.0228484	-3.57972
328	2091	5968	5968_Luciferase_p985_FW_601	-0.945543	-3.57744	0.0263831	0.0263831	-3.75022
328	2091	21097	21097_Luciferase_p985_FW_601	-0.318192	-1.58582	0.193531	0.193531	-6.01243
329	5577	6814	6814_Luciferase_p985_FW_631	-0.658658	-3.15785	0.0380754	0.0380754	-4.18296
329	5577	7713	7713_Luciferase_p985_FW_631	-0.51967	-0.645526	0.556363	0.556363	-6.9735
329	5577	25937	25937_Luciferase_p985_FW_631	1.28119	5.84058	0.00541367	0.00541367	-1.86742
330	4318	5141	5141_Luciferase_p985_FW_661	0	0	1	1	-7.22284
330	4318	10407	10407_Luciferase_p985_FW_661	0	0	1	1	-7.22284
330	4318	31472	31472_Luciferase_p985_FW_661	0	0	1	1	-7.22284
331	11080	16988	16988_Luciferase_p985_FW_691	0	0	1	1	-7.22284
331	11080	17473	17473_Luciferase_p985_FW_691	-2.20328	-9.81173	0.00087504	0.00087504	0.231409
331	11080	36350	36350_Luciferase_p985_FW_691	0	0	1	1	-7.22284
332	10344	15181	15181_Luciferase_p985_FW_721	0	0	1	1	-7.22284
332	10344	17685	17685_Luciferase_p985_FW_721	0	0	1	1	-7.22284
332	10344	24389	24389_Luciferase_p985_FW_721	0	0	1	1	-7.22284
333	9643	13628	13628_Luciferase_p985_FW_751	0	0	1	1	-7.22284
333	9643	20460	20460_Luciferase_p985_FW_751	-0.355507	-0.892866	0.426102	0.426102	-6.76704
333	9643	35863	35863_Luciferase_p985_FW_751	0	0	1	1	-7.22284
334	529	670	670_Luciferase_p985_FW_781	0.637962	2.32391	0.0859981	0.0859981	-5.1252
334	529	2572	2572_Luciferase_p985_FW_781	0	0	1	1	-7.22284
334	529	28093	28093_Luciferase_p985_FW_781	0	0	1	1	-7.22284
335	11785	18895	18895_Luciferase_p985_FW_811	0	0	1	1	-7.22284
335	11785	33948	33948_Luciferase_p985_FW_811	0	0	1	1	-7.22284
335	11785	34930	34930_Luciferase_p985_FW_811	0	0	1	1	-7.22284
336	13597	26103	26103_Luciferase_p985_FW_826	0	0	1	1	-7.22284
336	13597	37038	37038_Luciferase_p985_FW_826	0	0	1	1	-7.22284
336	13597	43277	43277_Luciferase_p985_FW_826	1.80964	8.40074	0.00152412	0.00152412	-0.391529
337	9544	13433	13433_Luciferase_p985_FW_856	0	0	1	1	-7.22284
337	9544	13671	13671_Luciferase_p985_FW_856	0	0	1	1	-7.22284
337	9544	36911	36911_Luciferase_p985_FW_856	0	0	1	1	-7.22284
338	2366	2774	2774_Luciferase_p985_FW_886	0	0	1	1	-7.22284
338	2366	30015	30015_Luciferase_p985_FW_886	0	0	1	1	-7.22284
338	2366	39988	39988_Luciferase_p985_FW_886	0	0	1	1	-7.22284
339	13505	25466	25466_Luciferase_p985_FW_916	0	0	1	1	-7.22284
339	13505	29728	29728_Luciferase_p985_FW_916	0	0	1	1	-7.22284
339	13505	32431	32431_Luciferase_p985_FW_916	0	0	1	1	-7.22284
340	10768	16193	16193_Luciferase_p985_FW_931	-0.325205	-1.04468	0.359458	0.359458	-6.61913
340	10768	36030	36030_Luciferase_p985_FW_931	0	0	1	1	-7.22284
340	10768	39217	39217_Luciferase_p985_FW_931	0	0	1	1	-7.22284
341	3602	4271	4271_Luciferase_p985_FW_961	0	0	1	1	-7.22284
341	3602	26495	26495_Luciferase_p985_FW_961	0	0	1	1	-7.22284
341	3602	28178	28178_Luciferase_p985_FW_961	0	0	1	1	-7.22284
342	3584	4260	4260_Luciferase_p985_FW_991	0	0	1	1	-7.22284
342	3584	16110	16110_Luciferase_p985_FW_991	0	0	1	1	-7.22284
342	3584	40426	40426_Luciferase_p985_FW_991	0	0	1	1	-7.22284
343	385	412	412_Luciferase_p985_FW_1021	-0.516397	-1.72966	0.164394	0.164394	-5.8402
343	385	6111	6111_Luciferase_p985_FW_1021	1.3051	1.08737	0.342474	0.342474	-6.5752
343	385	25270	25270_Luciferase_p985_FW_1021	-0.519193	-1.2909	0.271368	0.271368	-6.35463
344	5600	6829	6829_Luciferase_p985_FW_1051	0	0	1	1	-7.22284
344	5600	24268	24268_Luciferase_p985_FW_1051	0	0	1	1	-7.22284
344	5600	40153	40153_Luciferase_p985_FW_1051	0.886831	3.10135	0.0400891	0.0400891	-4.24345
345	11130	17052	17052_Luciferase_p985_FW_1081	0.452779	0.610232	0.577129	0.577129	-6.99879
345	11130	17505	17505_Luciferase_p985_FW_1081	0	0	1	1	-7.22284
345	11130	39315	39315_Luciferase_p985_FW_1081	0	0	1	1	-7.22284
346	13513	25496	25496_Luciferase_p985_FW_1111	0	0	1	1	-7.22284
346	13513	44356	44356_Luciferase_p985_FW_1111	-0.0279493	-0.108538	0.919188	0.919188	-7.21542
346	13513	44425	44425_Luciferase_p985_FW_1111	-0.347787	-1.60169	0.190062	0.190062	-5.99354
347	10051	14602	14602_Luciferase_p985_FW_1141	0	0	1	1	-7.22284
347	10051	26280	26280_Luciferase_p985_FW_1141	0	0	1	1	-7.22284
347	10051	31643	31643_Luciferase_p985_FW_1141	0	0	1	1	-7.22284
348	4094	4922	4922_Luciferase_p985_FW_1171	0	0	1	1	-7.22284
348	4094	25226	25226_Luciferase_p985_FW_1171	0	0	1	1	-7.22284
348	4094	40576	40576_Luciferase_p985_FW_1171	0	0	1	1	-7.22284
349	5857	7266	7266_Luciferase_p985_FW_1201	0	0	1	1	-7.22284
349	5857	32970	32970_Luciferase_p985_FW_1201	0	0	1	1	-7.22284
349	5857	35366	35366_Luciferase_p985_FW_1201	0	0	1	1	-7.22284
350	2974	3549	3549_Luciferase_p985_FW_1231	0	0	1	1	-7.22284
350	2974	8917	8917_Luciferase_p985_FW_1231	0	0	1	1	-7.22284
350	2974	27836	27836_Luciferase_p985_FW_1231	0	0	1	1	-7.22284
351	10278	15103	15103_Luciferase_p985_FW_1261	0	0	1	1	-7.22284
351	10278	21138	21138_Luciferase_p985_FW_1261	0	0	1	1	-7.22284
351	10278	44296	44296_Luciferase_p985_FW_1261	1.79345	1.58941	0.19274	0.19274	-6.00815
352	4564	5544	5544_Luciferase_p985_FW_1291	0	0	1	1	-7.22284
352	4564	11484	11484_Luciferase_p985_FW_1291	0	0	1	1	-7.22284
352	4564	14994	14994_Luciferase_p985_FW_1291	0	0	1	1	-7.22284
353	964	1197	1197_Luciferase_p985_FW_1321	-1.20714	-1.43855	0.22905	0.22905	-6.18576
353	964	29921	29921_Luciferase_p985_FW_1321	-1.02971	-4.55535	0.0123784	0.0123784	-2.85045
353	964	36718	36718_Luciferase_p985_FW_1321	-1.53378	-6.22788	0.00434576	0.00434576	-1.60793
354	8978	12265	12265_Luciferase_p985_FW_1351	0	0	1	1	-7.22284
354	8978	28900	28900_Luciferase_p985_FW_1351	-0.0510984	-0.201194	0.8511	0.8511	-7.19742
354	8978	44213	44213_Luciferase_p985_FW_1351	2.93766	2.7447	0.0561843	0.0561843	-4.63705
355	7485	9599	9599_Luciferase_p985_FW_1366	0.0311246	0.0947255	0.92943	0.92943	-7.21718
355	7485	27754	27754_Luciferase_p985_FW_1366	1.27288	5.60171	0.00623792	0.00623792	-2.03529
355	7485	30833	30833_Luciferase_p985_FW_1366	0	0	1	1	-7.22284
356	6681	8392	8392_Luciferase_p985_FW_1441	0.614786	0.802592	0.470508	0.470508	-6.8479
356	6681	18704	18704_Luciferase_p985_FW_1441	0.220217	0.278383	0.795551	0.795551	-7.17441
356	6681	23650	23650_Luciferase_p985_FW_1441	-0.00540661	-0.00683896	0.994895	0.994895	-7.22282
357	4929	5954	5954_Luciferase_p985_FW_1471	0	0	1	1	-7.22284
357	4929	10624	10624_Luciferase_p985_FW_1471	1.57695	3.03181	0.0427451	0.0427451	-4.3186
357	4929	11624	11624_Luciferase_p985_FW_1471	-0.181183	-0.830058	0.456614	0.456614	-6.82391
358	2171	2577	2577_Luciferase_p985_FW_1501	0	0	1	1	-7.22284
358	2171	25665	25665_Luciferase_p985_FW_1501	0	0	1	1	-7.22284
358	2171	38410	38410_Luciferase_p985_FW_1501	0.192013	0.702917	0.523736	0.523736	-6.93
359	4578	5468	5468_Luciferase_p985_FW_1531	0	0	1	1	-7.22284
359	4578	23501	23501_Luciferase_p985_FW_1531	0	0	1	1	-7.22284
359	4578	40898	40898_Luciferase_p985_FW_1531	0	0	1	1	-7.22284
360	3058	3600	3600_Luciferase_p985_FW_1561	0	0	1	1	-7.22284
360	3058	35993	35993_Luciferase_p985_FW_1561	0	0	1	1	-7.22284
360	3058	41096	41096_Luciferase_p985_FW_1561	0	0	1	1	-7.22284
361	13020	23252	23252_Luciferase_p985_FW_1576	0	0	1	1	-7.22284
361	13020	29446	29446_Luciferase_p985_FW_1576	0	0	1	1	-7.22284
361	13020	29779	29779_Luciferase_p985_FW_1576	0	0	1	1	-7.22284
362	1749	2159	2159_Luciferase_p985_FW_1591	0	0	1	1	-7.22284
362	1749	12616	12616_Luciferase_p985_FW_1591	0	0	1	1	-7.22284
362	1749	28396	28396_Luciferase_p985_FW_1591	0	0	1	1	-7.22284
363	13668	26385	26385_mRFP_p3313_FW_1	0.841111	1.75624	0.159543	0.159543	-5.80817
363	13668	30602	30602_mRFP_p3313_FW_1	0.0389059	0.123521	0.908099	0.908099	-7.21323
363	13668	41807	41807_mRFP_p3313_FW_1	0	0	1	1	-7.22284
364	12413	20891	20891_mRFP_p3313_FW_13	1.20177	3.43062	0.0299033	0.0299033	-3.89835
364	12413	23573	23573_mRFP_p3313_FW_13	0.339161	0.490183	0.651593	0.651593	-7.07583
364	12413	29254	29254_mRFP_p3313_FW_13	-0.390007	-0.682552	0.53515	0.53515	-6.94577
365	7302	9457	9457_mRFP_p3313_FW_601	-1.95027	-10.3522	0.000721482	0.000721482	0.4433
365	7302	40865	40865_mRFP_p3313_FW_601	-1.85647	-7.42959	0.00235275	0.00235275	-0.890421
365	7302	41700	41700_mRFP_p3313_FW_601	-0.902415	-2.9739	0.0451184	0.0451184	-4.38179
366	5429	6632	6632_mRFP_p3313_FW_605	0.62611	3.31342	0.0331262	0.0331262	-4.01913
366	5429	41581	41581_mRFP_p3313_FW_605	0.881438	4.27995	0.0151255	0.0151255	-3.0892
366	5429	43216	43216_mRFP_p3313_FW_605	-1.8082	-7.92565	0.00187343	0.00187343	-0.62756
367	6194	7684	7684_MYC_NM_002467.3_FW_101	-2.48959	-12.1886	0.000399575	0.000399575	1.07355
367	6194	40350	40350_MYC_NM_002467.3_FW_101	-3.03051	-12.7453	0.000339696	0.000339696	1.24112
367	6194	40442	40442_MYC_NM_002467.3_FW_101	-2.76705	-11.3508	0.000517309	0.000517309	0.801832
368	274	440	440_MYC_NM_002467.3_FW_131	-3.65158	-4.61335	0.0118806	0.0118806	-2.80155
368	274	2523	2523_MYC_NM_002467.3_FW_131	-3.01827	-7.24577	0.00256893	0.00256893	-0.992422
368	274	14532	14532_MYC_NM_002467.3_FW_131	-5.8474	-13.7177	0.000259878	0.000259878	1.51157
369	2654	3108	3108_MYC_NM_002467.3_FW_581	-2.24727	-8.40951	0.00151848	0.00151848	-0.38731
369	2654	11545	11545_MYC_NM_002467.3_FW_581	-2.44746	-7.89681	0.00189773	0.00189773	-0.642366
369	2654	41734	41734_MYC_NM_002467.3_FW_581	-2.45067	-1.26816	0.278546	0.278546	-6.38007
370	14109	29852	29852_MYC_NM_002467.3_FW_611	-2.58026	-5.17011	0.00816478	0.00816478	-2.35499
370	14109	42806	42806_MYC_NM_002467.3_FW_611	-2.22841	-3.359	0.0318253	0.0318253	-3.97189
370	14109	44610	44610_MYC_NM_002467.3_FW_611	-2.40936	-5.3696	0.00719379	0.00719379	-2.2045
371	5020	6011	6011_MYC_NM_002467.3_FW_901	-2.10295	-10.9853	0.000582338	0.000582338	0.675255
371	5020	7804	7804_MYC_NM_002467.3_FW_901	-2.06763	-10.4116	0.000706764	0.000706764	0.465769
371	5020	40861	40861_MYC_NM_002467.3_FW_901	-2.12197	-9.73355	0.000900551	0.000900551	0.199627
372	306	372	372_MYC_NM_002467.3_FW_916	-1.9772	-9.56637	0.000958326	0.000958326	0.130663
372	306	5282	5282_MYC_NM_002467.3_FW_916	-1.93309	-8.1774	0.00167709	0.00167709	-0.500665
372	306	24583	24583_MYC_NM_002467.3_FW_916	-1.83121	-9.60328	0.000945177	0.000945177	0.146008
373	12219	20243	20243_MYC_NM_002467.3_FW_931	-2.04295	-10.6987	0.000640702	0.000640702	0.572303
373	12219	27548	27548_MYC_NM_002467.3_FW_931	-1.96837	-9.05686	0.00116579	0.00116579	-0.0883272
373	12219	34864	34864_MYC_NM_002467.3_FW_931	-2.04816	-9.31351	0.00105489	0.00105489	0.0236848
374	12373	20647	20647_MYC_NM_002467.3_FW_946	-2.67107	-12.3367	0.000382418	0.000382418	1.1191
374	12373	28203	28203_MYC_NM_002467.3_FW_946	-2.40163	-6.40217	0.00395157	0.00395157	-1.49599
374	12373	36020	36020_MYC_NM_002467.3_FW_946	-2.3975	-9.7287	0.000902163	0.000902163	0.197646
375	2723	3235	3235_MYC_NM_002467.3_FW_1306	-0.754767	-3.70518	0.0237219	0.0237219	-3.62422
375	2723	7501	7501_MYC_NM_002467.3_FW_1306	-0.82443	-1.11175	0.33311	0.33311	-6.54971
375	2723	27297	27297_MYC_NM_002467.3_FW_1306	-0.61625	-2.99524	0.0442262	0.0442262	-4.35845
376	4441	5385	5385_MYC_NM_002467.3_FW_1321	-1.72471	-7.44998	0.0023302	0.0023302	-0.879261
376	4441	23111	23111_MYC_NM_002467.3_FW_1321	-1.84449	-7.54736	0.00222618	0.00222618	-0.82641
376	4441	40454	40454_MYC_NM_002467.3_FW_1321	-1.90455	-9.15002	0.00112391	0.00112391	-0.0472613
377	5948	7334	7334_MYC_NM_002467.3_FW_1339	-1.50857	-6.07414	0.00473507	0.00473507	-1.70912
377	5948	34262	34262_MYC_NM_002467.3_FW_1339	-1.38641	-5.07921	0.00866097	0.00866097	-2.42517
377	5948	35029	35029_MYC_NM_002467.3_FW_1339	-1.38743	-4.76788	0.0106698	0.0106698	-2.67351
378	6735	8603	8603_MYC_NM_002467.3_FW_1351	-1.42119	-2.13629	0.104948	0.104948	-5.34927
378	6735	11741	11741_MYC_NM_002467.3_FW_1351	-1.44678	-5.64086	0.00609262	0.00609262	-2.00735
378	6735	24353	24353_MYC_NM_002467.3_FW_1351	-1.40607	-4.59428	0.0120415	0.0120415	-2.81757
379	3243	3797	3797_MYC_NM_002467.3_FW_1366	-1.54015	-4.95332	0.00941145	0.00941145	-2.52407
379	3243	24460	24460_MYC_NM_002467.3_FW_1366	-1.47799	-5.11756	0.00844716	0.00844716	-2.39543
379	3243	32110	32110_MYC_NM_002467.3_FW_1366	-1.4751	-5.57372	0.00634441	0.00634441	-2.05536
380	8062	10689	10689_MYC_NM_002467.3_FW_1516	-1.09198	-3.60228	0.0258383	0.0258383	-3.72552
380	8062	12339	12339_MYC_NM_002467.3_FW_1516	-1.00203	-3.7022	0.0237801	0.0237801	-3.62713
380	8062	38128	38128_MYC_NM_002467.3_FW_1516	-1.10098	-4.00537	0.0186484	0.0186484	-3.3384
381	1135	1466	1466_MYC_NM_002467.3_FW_1531	-1.15729	-3.23267	0.0355919	0.0355919	-4.10367
381	1135	22932	22932_MYC_NM_002467.3_FW_1531	-1.25699	-4.02583	0.0183534	0.0183534	-3.31943
381	1135	36632	36632_MYC_NM_002467.3_FW_1531	-1.30524	-4.01849	0.0184586	0.0184586	-3.32622
382	6159	7654	7654_MYC_NM_002467.3_FW_1546	-1.13313	-3.37873	0.0312813	0.0312813	-3.95154
382	6159	22110	22110_MYC_NM_002467.3_FW_1546	-1.0914	-3.43733	0.0297306	0.0297306	-3.89151
382	6159	22258	22258_MYC_NM_002467.3_FW_1546	-1.19073	-3.65469	0.0247329	0.0247329	-3.67371
383	13595	26100	26100_MYC_NM_002467.3_FW_1576	-0.974189	-2.58993	0.0654808	0.0654808	-4.81388
383	13595	33081	33081_MYC_NM_002467.3_FW_1576	-0.979226	-2.78563	0.0539911	0.0539911	-4.59088
383	13595	40582	40582_MYC_NM_002467.3_FW_1576	-1.21077	-4.11104	0.0171845	0.0171845	-3.24113
384	13273	24212	24212_MYC_NM_002467.3_FW_1651	-1.21961	-3.83467	0.0213496	0.0213496	-3.49917
384	13273	37834	37834_MYC_NM_002467.3_FW_1651	-1.31975	-3.64181	0.0249992	0.0249992	-3.6864
384	13273	38541	38541_MYC_NM_002467.3_FW_1651	-1.18457	-3.27149	0.03438	0.03438	-4.0629
385	1073	1340	1340_MYC_NM_002467.3_FW_1666	-1.18829	-3.40004	0.0307063	0.0307063	-3.92964
385	1073	20971	20971_MYC_NM_002467.3_FW_1666	-1.18738	-3.57227	0.0264984	0.0264984	-3.75539
385	1073	34252	34252_MYC_NM_002467.3_FW_1666	-1.20316	-3.5138	0.0278439	0.0278439	-3.814
386	7540	9731	9731_MYC_NM_002467.3_FW_1681	-0.921673	-2.81833	0.052311	0.052311	-4.55416
386	7540	10412	10412_MYC_NM_002467.3_FW_1681	-0.972502	-3.13135	0.0390047	0.0390047	-4.21127
386	7540	36556	36556_MYC_NM_002467.3_FW_1681	-0.789986	-2.21304	0.0966738	0.0966738	-5.25726
387	2850	3309	3309_MYC_NM_002467.3_FW_1696	-1.02455	-2.69894	0.0587615	0.0587615	-4.68897
387	2850	35141	35141_MYC_NM_002467.3_FW_1696	-1.04029	-3.26411	0.0346067	0.0346067	-4.07064
387	2850	35761	35761_MYC_NM_002467.3_FW_1696	-0.950273	-2.93959	0.0465984	0.0465984	-4.41948
388	6725	8511	8511_MYC_NM_002467.3_FW_1711	-1.2788	-3.78914	0.0221493	0.0221493	-3.54283
388	6725	38371	38371_MYC_NM_002467.3_FW_1711	-1.3001	-4.12428	0.0170112	0.0170112	-3.22907
388	6725	42063	42063_MYC_NM_002467.3_FW_1711	-1.34706	-4.2097	0.015943	0.015943	-3.15187
389	7178	9197	9197_MYC_NM_002467.3_FW_1726	-1.11986	-3.90066	0.0202522	0.0202522	-3.43648
389	7178	25905	25905_MYC_NM_002467.3_FW_1726	-1.15406	-3.91681	0.0199941	0.0199941	-3.42123
389	7178	40652	40652_MYC_NM_002467.3_FW_1726	-1.11561	-4.20103	0.0160475	0.0160475	-3.15966
390	1811	2108	2108_MYC_NM_002467.3_FW_1741	-1.09229	-2.72049	0.0575307	0.0575307	-4.66448
390	1811	8787	8787_MYC_NM_002467.3_FW_1741	-1.02684	-3.17918	0.0373468	0.0373468	-4.16026
390	1811	43085	43085_MYC_NM_002467.3_FW_1741	-1.06206	-2.97543	0.0450538	0.0450538	-4.38012
391	7835	10236	10236_MYC_NM_002467.3_FW_1771	-1.03202	-3.11644	0.039539	0.039539	-4.22724
391	7835	24405	24405_MYC_NM_002467.3_FW_1771	-0.968682	-2.89151	0.0487702	0.0487702	-4.4726
391	7835	29153	29153_MYC_NM_002467.3_FW_1771	-1.11661	-3.31375	0.0331168	0.0331168	-4.01879
392	12627	21718	21718_MYC_NM_002467.3_FW_1786	-1.18247	-3.8719	0.0207219	0.0207219	-3.46372
392	12627	29735	29735_MYC_NM_002467.3_FW_1786	-1.1677	-4.02314	0.0183918	0.0183918	-3.32191
392	12627	35797	35797_MYC_NM_002467.3_FW_1786	-0.96462	-2.89974	0.04839	0.04839	-4.46348
393	469	555	555_MYC_NM_002467.3_FW_1816	-1.00446	-2.58567	0.0657615	0.0657615	-4.8188
393	469	12762	12762_MYC_NM_002467.3_FW_1816	-0.853268	-3.01066	0.0435941	0.0435941	-4.34162
393	469	25602	25602_MYC_NM_002467.3_FW_1816	-0.917347	-2.7994	0.0532761	0.0532761	-4.5754
394	7746	10066	10066_MYC_NM_002467.3_FW_1846	-0.989135	-2.80044	0.0532223	0.0532223	-4.57423
394	7746	22944	22944_MYC_NM_002467.3_FW_1846	-1.14199	-3.00862	0.0436774	0.0436774	-4.34385
394	7746	29013	29013_MYC_NM_002467.3_FW_1846	-0.862017	-2.40104	0.079368	0.079368	-5.03407
395	8962	12338	12338_MYC_NM_002467.3_FW_1861	-0.921527	-2.89963	0.0483953	0.0483953	-4.46361
395	8962	27635	27635_MYC_NM_002467.3_FW_1861	-0.977956	-2.90055	0.0483529	0.0483529	-4.46259
395	8962	33099	33099_MYC_NM_002467.3_FW_1861	-0.999643	-2.76006	0.0553489	0.0553489	-4.61969
396	2827	3381	3381_MYC_NM_002467.3_FW_1876	-1.14535	-3.52713	0.02753	0.02753	-3.80059
396	2827	17584	17584_MYC_NM_002467.3_FW_1876	-1.30025	-4.16011	0.0165527	0.0165527	-3.19655
396	2827	33151	33151_MYC_NM_002467.3_FW_1876	-0.749014	-2.03164	0.11755	0.11755	-5.47533
397	13757	27178	27178_MYC_NM_002467.3_FW_1906	-1.12322	-3.54681	0.0270743	0.0270743	-3.78084
397	13757	28800	28800_MYC_NM_002467.3_FW_1906	-1.0298	-2.72667	0.0571837	0.0571837	-4.65748
397	13757	43044	43044_MYC_NM_002467.3_FW_1906	-1.06459	-3.51544	0.0278049	0.0278049	-3.81234
398	12891	22645	22645_MYC_NM_002467.3_FW_1921	-1.03632	-3.24109	0.0353247	0.0353247	-4.09481
398	12891	32760	32760_MYC_NM_002467.3_FW_1921	-1.14734	-3.4898	0.02842	0.02842	-3.83822
398	12891	42320	42320_MYC_NM_002467.3_FW_1921	-1.19452	-3.27812	0.0341781	0.0341781	-4.05596
399	14299	31670	31670_MYC_NM_002467.3_FW_1936	-1.13036	-3.52716	0.0275292	0.0275292	-3.80056
399	14299	42382	42382_MYC_NM_002467.3_FW_1936	-1.15644	-3.5736	0.0264687	0.0264687	-3.75406
399	14299	44593	44593_MYC_NM_002467.3_FW_1936	-1.11797	-2.17556	0.100619	0.100619	-5.30214
400	12422	20907	20907_MYC_NM_002467.3_FW_1966	-1.22804	-3.39997	0.0307083	0.0307083	-3.92972
400	12422	21007	21007_MYC_NM_002467.3_FW_1966	-0.939192	-3.12351	0.0392845	0.0392845	-4.21966
400	12422	35482	35482_MYC_NM_002467.3_FW_1966	-1.0035	-2.76792	0.0549273	0.0549273	-4.61082
401	12890	22728	22728_MYC_NM_002467.3_FW_1981	-1.1012	-3.41111	0.0304127	0.0304127	-3.9183
401	12890	41053	41053_MYC_NM_002467.3_FW_1981	-1.31943	-4.01193	0.0185531	0.0185531	-3.3323
401	12890	41920	41920_MYC_NM_002467.3_FW_1981	-1.14107	-3.77279	0.0224455	0.0224455	-3.5586
402	73	47	47_MYC_NM_002467.3_FW_1996	-1.19139	-3.36852	0.0315614	0.0315614	-3.96206
402	73	8758	8758_MYC_NM_002467.3_FW_1996	-1.06302	-3.00926	0.0436513	0.0436513	-4.34315
402	73	14032	14032_MYC_NM_002467.3_FW_1996	-1.06365	-3.82837	0.0214581	0.0214581	-3.50519
403	9138	12681	12681_MYC_NM_002467.3_FW_2026	-1.3172	-4.67836	0.0113516	0.0113516	-2.74728
403	9138	24294	24294_MYC_NM_002467.3_FW_2026	-1.40144	-4.82327	0.0102733	0.0102733	-2.6284
403	9138	27293	27293_MYC_NM_002467.3_FW_2026	-1.24587	-3.73902	0.0230722	0.0230722	-3.59128
404	8944	12239	12239_MYC_NM_002467.3_FW_2101	-2.48214	-7.32532	0.00247244	0.00247244	-0.947962
404	8944	21603	21603_MYC_NM_002467.3_FW_2101	-2.22163	-8.55481	0.00142874	0.00142874	-0.318052
404	8944	37343	37343_MYC_NM_002467.3_FW_2101	-2.40416	-8.79797	0.00129297	0.00129297	-0.20498
405	1405	1708	1708_MYC_NM_002467.3_FW_2116	-1.7267	-4.10598	0.0172514	0.0172514	-3.24576
405	1405	16319	16319_MYC_NM_002467.3_FW_2116	-1.81973	-5.67612	0.00596534	0.00596534	-1.98232
405	1405	42956	42956_MYC_NM_002467.3_FW_2116	-1.7163	-5.56333	0.00638454	0.00638454	-2.06284
406	2910	3429	3429_MYC_NM_002467.3_FW_2149	-2.30046	-6.14707	0.0045452	0.0045452	-1.66083
406	2910	9352	9352_MYC_NM_002467.3_FW_2149	-2.20823	-1.50693	0.211784	0.211784	-6.10576
406	2910	21859	21859_MYC_NM_002467.3_FW_2149	-2.04247	-4.65312	0.0115534	0.0115534	-2.76828
407	3672	4401	4401_MYC_NM_002467.3_FW_2161	-1.84998	-3.76846	0.0225246	0.0225246	-3.56278
407	3672	11535	11535_MYC_NM_002467.3_FW_2161	-1.82308	-6.73101	0.00332226	0.00332226	-1.29243
407	3672	41975	41975_MYC_NM_002467.3_FW_2161	-1.85503	-6.33756	0.00409227	0.00409227	-1.53715
408	13678	26502	26502_MYC_NM_002467.3_FW_2176	-1.48775	-4.52963	0.0126075	0.0126075	-2.87229
408	13678	26730	26730_MYC_NM_002467.3_FW_2176	-1.41033	-4.15309	0.0166414	0.0166414	-3.20291
408	13678	26756	26756_MYC_NM_002467.3_FW_2176	-1.53982	-4.79125	0.0105002	0.0105002	-2.65442
409	4853	5821	5821_MYC_NM_002467.3_FW_2191	-1.39652	-3.46141	0.0291202	0.0291202	-3.867
409	4853	12955	12955_MYC_NM_002467.3_FW_2191	-1.27522	-3.18316	0.0372129	0.0372129	-4.15604
409	4853	45065	45065_MYC_NM_002467.3_FW_2191	-1.88824	-5.91255	0.00519235	0.00519235	-1.81804
410	4671	5616	5616_MYC_NM_002467.3_FW_2209	-1.64327	-4.39347	0.0139104	0.0139104	-2.98946
410	4671	18082	18082_MYC_NM_002467.3_FW_2209	-1.74227	-5.51826	0.00656228	0.00656228	-2.09542
410	4671	43237	43237_MYC_NM_002467.3_FW_2209	-1.69318	-5.04345	0.00886634	0.00886634	-2.45305
411	4349	5160	5160_Puromycin_Resistance_p3329_FW_46	-1.82481	-7.08344	0.00278093	0.00278093	-1.08469
411	4349	10404	10404_Puromycin_Resistance_p3329_FW_46	-1.83069	-3.49293	0.0283439	0.0283439	-3.83505
411	4349	23248	23248_Puromycin_Resistance_p3329_FW_46	-1.89946	-3.48142	0.0286245	0.0286245	-3.8467
412	1461	1823	1823_Puromycin_Resistance_p3329_FW_61	0	0	1	1	-7.22284
412	1461	22961	22961_Puromycin_Resistance_p3329_FW_61	0	0	1	1	-7.22284
412	1461	34950	34950_Puromycin_Resistance_p3329_FW_61	0	0	1	1	-7.22284
413	10569	15771	15771_Puromycin_Resistance_p3329_FW_76	0.148182	0.55678	0.60957	0.60957	-7.03485
413	10569	24239	24239_Puromycin_Resistance_p3329_FW_76	-1.25006	-3.52913	0.0274831	0.0274831	-3.79857
413	10569	35123	35123_Puromycin_Resistance_p3329_FW_76	0	0	1	1	-7.22284
414	4437	5383	5383_TetKRAB_p3329_FW_1	-1.42588	-6.45313	0.00384483	0.00384483	-1.4638
414	4437	15072	15072_TetKRAB_p3329_FW_1	-1.50077	-6.06923	0.00474821	0.00474821	-1.7124
414	4437	15194	15194_TetKRAB_p3329_FW_1	-1.67	-8.59053	0.00140771	0.00140771	-0.301225
415	10947	16665	16665_TetKRAB_p3329_FW_31	1.31308	1.41613	0.235021	0.235021	-6.21178
415	10947	23173	23173_TetKRAB_p3329_FW_31	0	0	1	1	-7.22284
415	10947	24184	24184_TetKRAB_p3329_FW_31	-0.897263	-1.78926	0.153733	0.153733	-5.76833
416	5309	6375	6375_TetKRAB_p3329_FW_91	-0.334157	-0.384321	0.721762	0.721762	-7.13138
416	5309	14542	14542_TetKRAB_p3329_FW_91	0	0	1	1	-7.22284
416	5309	35817	35817_TetKRAB_p3329_FW_91	-0.427136	-1.35757	0.251368	0.251368	-6.27913
417	8279	11052	11052_TetKRAB_p3329_FW_106	0	0	1	1	-7.22284
417	8279	18617	18617_TetKRAB_p3329_FW_106	0	0	1	1	-7.22284
417	8279	28913	28913_TetKRAB_p3329_FW_106	0	0	1	1	-7.22284
418	12655	21851	21851_TetKRAB_p3329_FW_121	-0.62617	-0.867756	0.438091	0.438091	-6.79011
418	12655	22180	22180_TetKRAB_p3329_FW_121	0	0	1	1	-7.22284
418	12655	37438	37438_TetKRAB_p3329_FW_121	0	0	1	1	-7.22284
419	7942	10421	10421_TetKRAB_p3329_FW_151	0	0	1	1	-7.22284
419	7942	16740	16740_TetKRAB_p3329_FW_151	0	0	1	1	-7.22284
419	7942	41785	41785_TetKRAB_p3329_FW_151	0	0	1	1	-7.22284
420	2832	3299	3299_TetKRAB_p3329_FW_166	-6.24356	-11.7804	0.000452151	0.000452151	0.944248
420	2832	31386	31386_TetKRAB_p3329_FW_166	0	0	1	1	-7.22284
420	2832	34628	34628_TetKRAB_p3329_FW_166	0	0	1	1	-7.22284
421	7345	9495	9495_TetKRAB_p3329_FW_181	0	0	1	1	-7.22284
421	7345	37060	37060_TetKRAB_p3329_FW_181	0.191616	0.881613	0.43144	0.43144	-6.77743
421	7345	41490	41490_TetKRAB_p3329_FW_181	0	0	1	1	-7.22284
422	14302	31682	31682_TetKRAB_p3329_FW_211	0	0	1	1	-7.22284
422	14302	42632	42632_TetKRAB_p3329_FW_211	0	0	1	1	-7.22284
422	14302	43019	43019_TetKRAB_p3329_FW_211	0	0	1	1	-7.22284
423	4810	5791	5791_TetKRAB_p3329_FW_226	0	0	1	1	-7.22284
423	4810	11740	11740_TetKRAB_p3329_FW_226	0	0	1	1	-7.22284
423	4810	32206	32206_TetKRAB_p3329_FW_226	0	0	1	1	-7.22284
424	3084	3699	3699_TetKRAB_p3329_FW_241	0	0	1	1	-7.22284
424	3084	20960	20960_TetKRAB_p3329_FW_241	0	0	1	1	-7.22284
424	3084	34253	34253_TetKRAB_p3329_FW_241	0	0	1	1	-7.22284
425	3388	3966	3966_TetKRAB_p3329_FW_271	0	0	1	1	-7.22284
425	3388	13298	13298_TetKRAB_p3329_FW_271	5.92572	16.9155	0.000120751	0.000120751	2.23859
425	3388	29513	29513_TetKRAB_p3329_FW_271	0	0	1	1	-7.22284
426	6954	8937	8937_TetKRAB_p3329_FW_286	0	0	1	1	-7.22284
426	6954	34059	34059_TetKRAB_p3329_FW_286	0	0	1	1	-7.22284
426	6954	37615	37615_TetKRAB_p3329_FW_286	0	0	1	1	-7.22284
427	11250	17383	17383_TetKRAB_p3329_FW_301	0	0	1	1	-7.22284
427	11250	40566	40566_TetKRAB_p3329_FW_301	0	0	1	1	-7.22284
427	11250	41429	41429_TetKRAB_p3329_FW_301	0	0	1	1	-7.22284
428	13163	23892	23892_TetKRAB_p3329_FW_331	0	0	1	1	-7.22284
428	13163	33045	33045_TetKRAB_p3329_FW_331	0	0	1	1	-7.22284
428	13163	33366	33366_TetKRAB_p3329_FW_331	0	0	1	1	-7.22284
429	11447	17992	17992_TetKRAB_p3329_FW_346	0	0	1	1	-7.22284
429	11447	26680	26680_TetKRAB_p3329_FW_346	0	0	1	1	-7.22284
429	11447	29725	29725_TetKRAB_p3329_FW_346	0	0	1	1	-7.22284
430	4099	4925	4925_TetKRAB_p3329_FW_361	0	0	1	1	-7.22284
430	4099	21912	21912_TetKRAB_p3329_FW_361	0	0	1	1	-7.22284
430	4099	28132	28132_TetKRAB_p3329_FW_361	0	0	1	1	-7.22284
431	11237	17358	17358_TetKRAB_p3329_FW_391	0.74757	0.825523	0.458885	0.458885	-6.82791
431	11237	17377	17377_TetKRAB_p3329_FW_391	0	0	1	1	-7.22284
431	11237	42668	42668_TetKRAB_p3329_FW_391	0	0	1	1	-7.22284
432	10621	15921	15921_TetKRAB_p3329_FW_406	0	0	1	1	-7.22284
432	10621	19890	19890_TetKRAB_p3329_FW_406	0	0	1	1	-7.22284
432	10621	32127	32127_TetKRAB_p3329_FW_406	0	0	1	1	-7.22284
433	11252	17384	17384_TetKRAB_p3329_FW_421	0	0	1	1	-7.22284
433	11252	20126	20126_TetKRAB_p3329_FW_421	0	0	1	1	-7.22284
433	11252	35645	35645_TetKRAB_p3329_FW_421	0	0	1	1	-7.22284
434	11118	17121	17121_TetKRAB_p3329_FW_451	0	0	1	1	-7.22284
434	11118	23981	23981_TetKRAB_p3329_FW_451	0	0	1	1	-7.22284
434	11118	44601	44601_TetKRAB_p3329_FW_451	0	0	1	1	-7.22284
435	3185	3763	3763_TetKRAB_p3329_FW_466	0	0	1	1	-7.22284
435	3185	18654	18654_TetKRAB_p3329_FW_466	0	0	1	1	-7.22284
435	3185	20605	20605_TetKRAB_p3329_FW_466	0	0	1	1	-7.22284
436	6286	7841	7841_TetKRAB_p3329_FW_481	0.0219505	0.0409146	0.969472	0.969472	-7.22179
436	6286	20877	20877_TetKRAB_p3329_FW_481	0	0	1	1	-7.22284
436	6286	36577	36577_TetKRAB_p3329_FW_481	0	0	1	1	-7.22284
437	11125	17046	17046_TetKRAB_p3329_FW_511	0	0	1	1	-7.22284
437	11125	33856	33856_TetKRAB_p3329_FW_511	0	0	1	1	-7.22284
437	11125	43359	43359_TetKRAB_p3329_FW_511	1.96122	6.4526	0.00384591	0.00384591	-1.46413
438	12364	20723	20723_TetKRAB_p3329_FW_526	0	0	1	1	-7.22284
438	12364	26687	26687_TetKRAB_p3329_FW_526	0	0	1	1	-7.22284
438	12364	36348	36348_TetKRAB_p3329_FW_526	0	0	1	1	-7.22284
439	13130	23716	23716_TetKRAB_p3329_FW_541	0	0	1	1	-7.22284
439	13130	37616	37616_TetKRAB_p3329_FW_541	0	0	1	1	-7.22284
439	13130	41815	41815_TetKRAB_p3329_FW_541	0	0	1	1	-7.22284
440	2343	2845	2845_TetKRAB_p3329_FW_571	0	0	1	1	-7.22284
440	2343	36185	36185_TetKRAB_p3329_FW_571	0	0	1	1	-7.22284
440	2343	43413	43413_TetKRAB_p3329_FW_571	0	0	1	1	-7.22284
441	7423	9557	9557_TetKRAB_p3329_FW_586	0	0	1	1	-7.22284
441	7423	24732	24732_TetKRAB_p3329_FW_586	0	0	1	1	-7.22284
441	7423	27528	27528_TetKRAB_p3329_FW_586	0	0	1	1	-7.22284
442	5343	6485	6485_TetKRAB_p3329_FW_601	0	0	1	1	-7.22284
442	5343	23518	23518_TetKRAB_p3329_FW_601	0	0	1	1	-7.22284
442	5343	42515	42515_TetKRAB_p3329_FW_601	-1.11784	-3.75547	0.0227643	0.0227643	-3.57534
443	6727	8512	8512_TetKRAB_p3329_FW_631	0	0	1	1	-7.22284
443	6727	14360	14360_TetKRAB_p3329_FW_631	0	0	1	1	-7.22284
443	6727	45158	45158_TetKRAB_p3329_FW_631	0.868793	3.52297	0.0276274	0.0276274	-3.80477
444	10437	15362	15362_TetKRAB_p3329_FW_646	1.74695	8.43254	0.00150379	0.00150379	-0.376243
444	10437	21245	21245_TetKRAB_p3329_FW_646	0.646152	3.21297	0.0362265	0.0362265	-4.12446
444	10437	28968	28968_TetKRAB_p3329_FW_646	0.703203	1.11283	0.332702	0.332702	-6.54858
445	8971	12259	12259_TetKRAB_p3329_FW_661	1.54935	6.20109	0.00441065	0.00441065	-1.6254
445	8971	41750	41750_TetKRAB_p3329_FW_661	0	0	1	1	-7.22284
445	8971	42426	42426_TetKRAB_p3329_FW_661	1.46708	1.9842	0.123815	0.123815	-5.53264
446	9818	14083	14083_TetKRAB_p3329_FW_691	0	0	1	1	-7.22284
446	9818	29001	29001_TetKRAB_p3329_FW_691	0	0	1	1	-7.22284
446	9818	30703	30703_TetKRAB_p3329_FW_691	0	0	1	1	-7.22284
447	5026	6015	6015_TetKRAB_p3329_FW_706	-0.98895	-3.43511	0.0297874	0.0297874	-3.89376
447	5026	9282	9282_TetKRAB_p3329_FW_706	0.488507	2.17993	0.100149	0.100149	-5.29689
447	5026	37069	37069_TetKRAB_p3329_FW_706	-0.220572	-0.885582	0.429551	0.429551	-6.77377
448	8448	11285	11285_TetKRAB_p3329_FW_721	-0.0946037	-0.477432	0.659833	0.659833	-7.08315
448	8448	25337	25337_TetKRAB_p3329_FW_721	-0.18865	-0.75543	0.495145	0.495145	-6.88774
448	8448	41366	41366_TetKRAB_p3329_FW_721	-1.18529	-4.67518	0.0113768	0.0113768	-2.74992
449	13293	24341	24341_TetKRAB_p3329_FW_751	-0.823802	-2.75134	0.0558212	0.0558212	-4.62954
449	13293	28165	28165_TetKRAB_p3329_FW_751	-0.960073	-4.11035	0.0171936	0.0171936	-3.24177
449	13293	33476	33476_TetKRAB_p3329_FW_751	-1.26985	-3.84324	0.021203	0.021203	-3.49099
450	6575	8316	8316_TetKRAB_p3329_FW_766	-0.731981	-1.85154	0.14339	0.14339	-5.69308
450	6575	16721	16721_TetKRAB_p3329_FW_766	-0.79511	-3.8836	0.0205292	0.0205292	-3.45262
450	6575	40725	40725_TetKRAB_p3329_FW_766	-1.44165	-6.34657	0.00407226	0.00407226	-1.53139
451	14204	30658	30658_TetKRAB_p3329_FW_781	-1.43179	-3.92187	0.0199141	0.0199141	-3.41647
451	14204	31213	31213_TetKRAB_p3329_FW_781	-0.761101	-2.58236	0.0659804	0.0659804	-4.82262
451	14204	44751	44751_TetKRAB_p3329_FW_781	-0.928149	-1.49034	0.215846	0.215846	-6.12526
452	13032	23271	23271_TetKRAB_p3329_FW_811	-1.51705	-5.86335	0.0053424	0.0053424	-1.85174
452	13032	24034	24034_TetKRAB_p3329_FW_811	-1.11144	-3.64332	0.0249677	0.0249677	-3.68491
452	13032	25586	25586_TetKRAB_p3329_FW_811	-0.707294	-3.61708	0.0255203	0.0255203	-3.71084
453	9125	12671	12671_TetKRAB_p3329_FW_826	-1.78763	-6.34007	0.00408667	0.00408667	-1.53554
453	9125	21907	21907_TetKRAB_p3329_FW_826	-1.61973	-5.22278	0.00789338	0.00789338	-2.31479
453	9125	31493	31493_TetKRAB_p3329_FW_826	-1.33635	-4.25396	0.0154218	0.0154218	-3.1123
454	7203	9213	9213_TetKRAB_p3329_FW_841	-1.5636	-6.61841	0.00352257	0.00352257	-1.36103
454	7203	13697	13697_TetKRAB_p3329_FW_841	-1.43672	-7.21942	0.00260193	0.00260193	-1.00726
454	7203	14015	14015_TetKRAB_p3329_FW_841	-1.42399	-4.15181	0.0166576	0.0166576	-3.20407
455	927	1168	1168_TetKRAB_p3329_FW_871	-1.40992	-5.93096	0.00513755	0.00513755	-1.8055
455	927	25508	25508_TetKRAB_p3329_FW_871	-1.3801	-5.62946	0.0061345	0.0061345	-2.01547
455	927	33290	33290_TetKRAB_p3329_FW_871	-1.33437	-5.47098	0.00675538	0.00675538	-2.12984
456	12724	22006	22006_TetKRAB_p3329_FW_886	-1.19002	-4.40014	0.0138429	0.0138429	-2.98366
456	12724	31506	31506_TetKRAB_p3329_FW_886	-1.25957	-5.43217	0.00691916	0.00691916	-2.15827
456	12724	35089	35089_TetKRAB_p3329_FW_886	-1.4033	-5.27111	0.0076541	0.0076541	-2.2782
457	13453	25148	25148_TetKRAB_p3329_FW_901	-1.62235	-8.31913	0.00157789	0.00157789	-0.43104
457	13453	30082	30082_TetKRAB_p3329_FW_901	-1.85101	-4.25077	0.0154586	0.0154586	-3.11514
457	13453	34399	34399_TetKRAB_p3329_FW_901	-1.87911	-3.27379	0.0343098	0.0343098	-4.06049
458	3177	3842	3842_TetKRAB_p3329_FW_931	-1.43649	-4.88603	0.00984571	0.00984571	-2.57778
458	3177	16197	16197_TetKRAB_p3329_FW_931	-1.17182	-2.8623	0.0501483	0.0501483	-4.50506
458	3177	29530	29530_TetKRAB_p3329_FW_931	-1.46054	-2.24579	0.0933704	0.0933704	-5.21813
459	4021	4875	4875_TetKRAB_p3329_FW_961	-1.42514	-6.84795	0.00312908	0.00312908	-1.22234
459	4021	4918	4918_TetKRAB_p3329_FW_961	-1.44264	-5.90282	0.0052216	0.0052216	-1.82468
459	4021	27973	27973_TetKRAB_p3329_FW_961	-1.2354	-4.69126	0.0112501	0.0112501	-2.73658
460	8660	11726	11726_TetKRAB_p3329_FW_991	-2.06177	-9.45033	0.00100119	0.00100119	0.0819756
460	8660	23080	23080_TetKRAB_p3329_FW_991	-1.66592	-8.32279	0.00157544	0.00157544	-0.429263
460	8660	39268	39268_TetKRAB_p3329_FW_991	-1.60155	-3.65762	0.0246728	0.0246728	-3.67082
461	13216	24087	24087_TetKRAB_p3329_FW_1006	-1.6666	-5.49516	0.00665573	0.00665573	-2.1122
461	13216	42685	42685_TetKRAB_p3329_FW_1006	-2.38765	-8.21363	0.001651	0.001651	-0.482745
461	13216	43016	43016_TetKRAB_p3329_FW_1006	-2.26612	-9.23315	0.00108813	0.00108813	-0.0110117
462	4474	5405	5405_TetKRAB_p3329_FW_1021	-1.68645	-7.04195	0.00283861	0.00283861	-1.10861
462	4474	38366	38366_TetKRAB_p3329_FW_1021	-1.35713	-4.04975	0.0180156	0.0180156	-3.29733
462	4474	41686	41686_TetKRAB_p3329_FW_1021	-1.65048	-6.27411	0.00423658	0.00423658	-1.57796
463	10093	14722	14722_TetKRAB_p3329_FW_1051	-1.667	-6.73268	0.00331938	0.00331938	-1.29141
463	10093	30182	30182_TetKRAB_p3329_FW_1051	-1.72719	-7.34675	0.00244723	0.00244723	-0.936067
463	10093	42779	42779_TetKRAB_p3329_FW_1051	-1.44894	-5.18089	0.00810828	0.00810828	-2.34673
464	9602	13588	13588_TetKRAB_p3329_FW_1081	-1.68936	-6.16003	0.00451246	0.00451246	-1.65231
464	9602	18347	18347_TetKRAB_p3329_FW_1081	-1.9449	-6.60356	0.00355012	0.00355012	-1.37017
464	9602	36402	36402_TetKRAB_p3329_FW_1081	-1.43853	-5.01657	0.00902475	0.00902475	-2.47413
465	7931	10411	10411_TUBA1B_NM_006082.2_FW_331	1.43623	6.21313	0.00438135	0.00438135	-1.61754
465	7931	17630	17630_TUBA1B_NM_006082.2_FW_331	1.63545	7.20558	0.00261948	0.00261948	-1.01507
465	7931	36788	36788_TUBA1B_NM_006082.2_FW_331	1.39527	6.3336	0.00410109	0.00410109	-1.53969
466	3077	3695	3695_TUBA1B_NM_006082.2_FW_406	1.64173	7.88125	0.001911	0.001911	-0.650381
466	3077	24301	24301_TUBA1B_NM_006082.2_FW_406	1.47391	6.06715	0.00475377	0.00475377	-1.71378
466	3077	27044	27044_TUBA1B_NM_006082.2_FW_406	1.6125	7.22963	0.00258908	0.00258908	-1.0015
467	4742	5661	5661_TUBA1B_NM_006082.2_FW_421	1.61482	6.73717	0.00331171	0.00331171	-1.2887
467	4742	12643	12643_TUBA1B_NM_006082.2_FW_421	1.58986	5.77139	0.00563768	0.00563768	-1.9154
467	4742	35696	35696_TUBA1B_NM_006082.2_FW_421	1.54071	4.35015	0.0143594	0.0143594	-3.02729
468	2036	2496	2496_TUBA1B_NM_006082.2_FW_496	1.61295	8.35724	0.00155249	0.00155249	-0.412539
468	2036	35306	35306_TUBA1B_NM_006082.2_FW_496	1.65317	8.34998	0.00155729	0.00155729	-0.416056
468	2036	39399	39399_TUBA1B_NM_006082.2_FW_496	1.57216	8.33292	0.00156864	0.00156864	-0.424337
469	4098	4924	4924_TUBA1B_NM_006082.2_FW_511	1.47798	7.12923	0.00271898	0.00271898	-1.05845
469	4098	31393	31393_TUBA1B_NM_006082.2_FW_511	1.54313	7.48097	0.00229644	0.00229644	-0.862364
469	4098	44839	44839_TUBA1B_NM_006082.2_FW_511	1.59172	8.34082	0.00156337	0.00156337	-0.4205
470	3937	4646	4646_TUBA1B_NM_006082.2_FW_526	1.65328	7.62968	0.00214274	0.00214274	-0.782269
470	3937	9349	9349_TUBA1B_NM_006082.2_FW_526	1.61739	6.34651	0.0040724	0.0040724	-1.53143
470	3937	11333	11333_TUBA1B_NM_006082.2_FW_526	1.68279	7.49587	0.00228043	0.00228043	-0.854267
471	2312	2827	2827_TUBA1B_NM_006082.2_FW_541	1.86911	7.3991	0.00238698	0.00238698	-0.90716
471	2312	5037	5037_TUBA1B_NM_006082.2_FW_541	1.81927	6.90624	0.00303803	0.00303803	-1.18783
471	2312	26924	26924_TUBA1B_NM_006082.2_FW_541	1.71012	4.77879	0.0105903	0.0105903	-2.66459
472	2695	3131	3131_TUBA1B_NM_006082.2_FW_556	1.90063	8.20723	0.00165557	0.00165557	-0.485904
472	2695	23074	23074_TUBA1B_NM_006082.2_FW_556	1.68009	4.86049	0.010017	0.010017	-2.59831
472	2695	30562	30562_TUBA1B_NM_006082.2_FW_556	1.77623	4.90307	0.00973346	0.00973346	-2.56412
473	3500	4209	4209_TUBA1B_NM_006082.2_FW_601	1.76407	7.01189	0.00288133	0.00288133	-1.12602
473	3500	6155	6155_TUBA1B_NM_006082.2_FW_601	1.7711	5.26583	0.00767982	0.00767982	-2.28218
473	3500	6607	6607_TUBA1B_NM_006082.2_FW_601	1.85175	6.71292	0.00335345	0.00335345	-1.30337
474	6890	8805	8805_TUBA1B_NM_006082.2_FW_616	1.5003	3.96018	0.0193207	0.0193207	-3.38051
474	6890	22888	22888_TUBA1B_NM_006082.2_FW_616	1.90839	5.08053	0.00865346	0.00865346	-2.42414
474	6890	33909	33909_TUBA1B_NM_006082.2_FW_616	1.643	4.32799	0.014596	0.014596	-3.04676
475	8790	11939	11939_TUBA1B_NM_006082.2_FW_631	1.7593	6.16036	0.00451163	0.00451163	-1.65209
475	8790	27607	27607_TUBA1B_NM_006082.2_FW_631	1.74647	5.66178	0.00601671	0.00601671	-1.99249
475	8790	29390	29390_TUBA1B_NM_006082.2_FW_631	1.75056	5.35883	0.00724244	0.00724244	-2.21251
476	12109	19988	19988_TUBA1B_NM_006082.2_FW_646	1.87491	5.18507	0.0080865	0.0080865	-2.34353
476	12109	21402	21402_TUBA1B_NM_006082.2_FW_646	1.70451	4.43429	0.0135031	0.0135031	-2.95406
476	12109	35999	35999_TUBA1B_NM_006082.2_FW_646	1.79053	4.52874	0.0126154	0.0126154	-2.87304
477	9613	13596	13596_TUBA1B_NM_006082.2_FW_661	1.36884	2.96233	0.0456113	0.0456113	-4.39448
477	9613	15547	15547_TUBA1B_NM_006082.2_FW_661	1.30893	3.0465	0.0421669	0.0421669	-4.30266
477	9613	40572	40572_TUBA1B_NM_006082.2_FW_661	1.77426	4.89818	0.00976553	0.00976553	-2.56804
478	8845	11983	11983_TUBA1B_NM_006082.2_FW_691	1.42613	6.79484	0.00321502	0.00321502	-1.25403
478	8845	15799	15799_TUBA1B_NM_006082.2_FW_691	1.42426	6.4589	0.00383297	0.00383297	-1.46017
478	8845	24348	24348_TUBA1B_NM_006082.2_FW_691	1.54537	6.86511	0.00310193	0.00310193	-1.21215
479	72	131	131_TUBA1B_NM_006082.2_FW_706	1.59915	7.14001	0.00270464	0.00270464	-1.05229
479	72	25971	25971_TUBA1B_NM_006082.2_FW_706	1.58137	7.61721	0.00215513	0.00215513	-0.788925
479	72	33289	33289_TUBA1B_NM_006082.2_FW_706	1.62542	7.09133	0.00277013	0.00277013	-1.08015
480	8100	10804	10804_TUBA1B_NM_006082.2_FW_721	1.6498	6.71931	0.00334238	0.00334238	-1.2995
480	8100	26329	26329_TUBA1B_NM_006082.2_FW_721	1.65916	7.00116	0.00289679	0.00289679	-1.13226
480	8100	41201	41201_TUBA1B_NM_006082.2_FW_721	1.6539	7.61568	0.00215665	0.00215665	-0.789741
481	769	990	990_TUBA1B_NM_006082.2_FW_796	1.40547	5.30248	0.00750361	0.00750361	-2.2546
481	769	15143	15143_TUBA1B_NM_006082.2_FW_796	1.55579	6.53021	0.00369014	0.00369014	-1.41556
481	769	18410	18410_TUBA1B_NM_006082.2_FW_796	1.23881	4.44219	0.0134259	0.0134259	-2.94722
482	12898	22664	22664_TUBA1B_NM_006082.2_FW_811	1.28968	3.90529	0.0201778	0.0201778	-3.43211
482	12898	38619	38619_TUBA1B_NM_006082.2_FW_811	1.47667	5.71461	0.00583018	0.00583018	-1.95517
482	12898	41552	41552_TUBA1B_NM_006082.2_FW_811	1.37644	4.50776	0.0128063	0.0128063	-2.89093
483	1358	1676	1676_TUBA1B_NM_006082.2_FW_826	1.31566	4.65072	0.0115729	0.0115729	-2.77028
483	1358	3228	3228_TUBA1B_NM_006082.2_FW_826	1.54622	5.93154	0.00513584	0.00513584	-1.8051
483	1358	25405	25405_TUBA1B_NM_006082.2_FW_826	1.36428	4.84212	0.0101425	0.0101425	-2.61314
484	13075	23427	23427_TUBA1B_NM_006082.2_FW_841	1.54412	6.51297	0.00372406	0.00372406	-1.42631
484	13075	28047	28047_TUBA1B_NM_006082.2_FW_841	1.4457	4.89315	0.00979863	0.00979863	-2.57207
484	13075	42993	42993_TUBA1B_NM_006082.2_FW_841	1.43485	5.78189	0.00560294	0.00560294	-1.90809
485	3515	4134	4134_TUBA1B_NM_006082.2_FW_856	1.58595	6.46837	0.00381361	0.00381361	-1.45422
485	3515	9401	9401_TUBA1B_NM_006082.2_FW_856	1.6914	5.54049	0.00647384	0.00647384	-2.07932
485	3515	34044	34044_TUBA1B_NM_006082.2_FW_856	1.68529	4.66125	0.0114879	0.0114879	-2.76151
486	13929	28240	28240_TUBA1B_NM_006082.2_FW_871	1.78001	4.77007	0.0106538	0.0106538	-2.67171
486	13929	33308	33308_TUBA1B_NM_006082.2_FW_871	1.65008	4.22809	0.0157238	0.0157238	-3.13539
486	13929	42255	42255_TUBA1B_NM_006082.2_FW_871	1.79293	5.75161	0.00570382	0.00570382	-1.92922
487	6334	7966	7966_TUBA1B_NM_006082.2_FW_901	1.76445	4.50592	0.0128232	0.0128232	-2.8925
487	6334	17897	17897_TUBA1B_NM_006082.2_FW_901	1.45901	3.78647	0.0221973	0.0221973	-3.5454
487	6334	30524	30524_TUBA1B_NM_006082.2_FW_901	1.78056	4.33205	0.0145523	0.0145523	-3.04318
488	2057	2508	2508_TUBA1B_NM_006082.2_FW_916	1.62002	4.47155	0.013144	0.013144	-2.92194
488	2057	5462	5462_TUBA1B_NM_006082.2_FW_916	1.75051	4.29882	0.0149147	0.0149147	-3.07248
488	2057	26989	26989_TUBA1B_NM_006082.2_FW_916	1.45031	3.86058	0.0209103	0.0209103	-3.47447
489	9787	13962	13962_TUBA1B_NM_006082.2_FW_931	1.55099	4.21733	0.0158516	0.0158516	-3.14503
489	9787	20228	20228_TUBA1B_NM_006082.2_FW_931	1.44434	3.10396	0.0399936	0.0399936	-4.24065
489	9787	27351	27351_TUBA1B_NM_006082.2_FW_931	1.43937	3.93092	0.0197719	0.0197719	-3.40795
490	13227	24039	24039_TUBA1B_NM_006082.2_FW_946	1.49709	3.90962	0.0201086	0.0201086	-3.42802
490	13227	37613	37613_TUBA1B_NM_006082.2_FW_946	1.74035	4.21201	0.0159152	0.0159152	-3.1498
490	13227	39558	39558_TUBA1B_NM_006082.2_FW_946	1.73119	5.1179	0.00844528	0.00844528	-2.39517
491	10570	15688	15688_TUBA1B_NM_006082.2_FW_1021	1.46821	3.88369	0.0205277	0.0205277	-3.45253
491	10570	19172	19172_TUBA1B_NM_006082.2_FW_1021	1.33673	3.39395	0.0308692	0.0308692	-3.93589
491	10570	25204	25204_TUBA1B_NM_006082.2_FW_1021	1.37598	3.59989	0.0258902	0.0258902	-3.72789
492	5706	6985	6985_TUBA1B_NM_006082.2_FW_1036	1.55334	4.0891	0.0174765	0.0174765	-3.26118
492	5706	8333	8333_TUBA1B_NM_006082.2_FW_1036	1.47977	3.90082	0.0202496	0.0202496	-3.43633
492	5706	24243	24243_TUBA1B_NM_006082.2_FW_1036	1.46037	3.84236	0.0212181	0.0212181	-3.49183
493	2189	2587	2587_TUBA1B_NM_006082.2_FW_1052	1.49246	5.94898	0.00508459	0.00508459	-1.79325
493	2189	8885	8885_TUBA1B_NM_006082.2_FW_1052	1.54646	6.45317	0.00384474	0.00384474	-1.46377
493	2189	11635	11635_TUBA1B_NM_006082.2_FW_1052	1.41783	5.78967	0.00557741	0.00557741	-1.90268
494	285	361	361_TUBA1B_NM_006082.2_FW_1066	1.84215	5.64398	0.0060812	0.0060812	-2.00512
494	285	8356	8356_TUBA1B_NM_006082.2_FW_1066	1.71375	4.65371	0.0115487	0.0115487	-2.76779
494	285	25240	25240_TUBA1B_NM_006082.2_FW_1066	1.55021	3.71635	0.0235051	0.0235051	-3.61333
495	9847	14201	14201_TUBA1B_NM_006082.2_FW_1081	1.85591	4.80457	0.0104051	0.0104051	-2.64358
495	9847	20037	20037_TUBA1B_NM_006082.2_FW_1081	1.45555	3.7425	0.0230066	0.0230066	-3.5879
495	9847	42953	42953_TUBA1B_NM_006082.2_FW_1081	1.93581	5.06014	0.00876973	0.00876973	-2.44002
496	9476	13279	13279_TUBA1B_NM_006082.2_FW_1096	1.56421	4.25345	0.0154277	0.0154277	-3.11275
496	9476	15370	15370_TUBA1B_NM_006082.2_FW_1096	1.31583	3.24415	0.0352284	0.0352284	-4.09159
496	9476	25350	25350_TUBA1B_NM_006082.2_FW_1096	1.42481	3.83712	0.0213076	0.0213076	-3.49683
497	9504	13310	13310_TUBA1B_NM_006082.2_FW_1111	1.23397	3.22628	0.0357964	0.0357964	-4.11041
497	9504	27357	27357_TUBA1B_NM_006082.2_FW_1111	1.22789	3.05192	0.041956	0.041956	-4.29679
497	9504	28367	28367_TUBA1B_NM_006082.2_FW_1111	1.17653	3.04337	0.0422894	0.0422894	-4.30606
498	11088	17000	17000_TUBA1B_NM_006082.2_FW_1126	1.21884	2.265	0.0914926	0.0914926	-5.19522
498	11088	22328	22328_TUBA1B_NM_006082.2_FW_1126	1.24236	3.22073	0.035975	0.035975	-4.11627
498	11088	41656	41656_TUBA1B_NM_006082.2_FW_1126	0.888302	2.08623	0.110776	0.110776	-5.4095
499	10750	16178	16178_TUBA1B_NM_006082.2_FW_1141	1.77381	4.66537	0.0114549	0.0114549	-2.75808
499	10750	29012	29012_TUBA1B_NM_006082.2_FW_1141	1.77777	4.39128	0.0139328	0.0139328	-2.99137
499	10750	31704	31704_TUBA1B_NM_006082.2_FW_1141	1.60083	3.58373	0.026244	0.026244	-3.74396
500	9516	13406	13406_TUBA1B_NM_006082.2_FW_1156	1.11653	2.86178	0.0501733	0.0501733	-4.50564
500	9516	26907	26907_TUBA1B_NM_006082.2_FW_1156	1.14869	2.94977	0.0461533	0.0461533	-4.40828
500	9516	41103	41103_TUBA1B_NM_006082.2_FW_1156	1.55014	3.77643	0.022379	0.022379	-3.55508
501	13643	26305	26305_TUBA1B_NM_006082.2_FW_1186	1.12424	2.91589	0.0476541	0.0476541	-4.44562
501	13643	31802	31802_TUBA1B_NM_006082.2_FW_1186	1.41526	3.43288	0.029845	0.029845	-3.89604
501	13643	36379	36379_TUBA1B_NM_006082.2_FW_1186	1.30906	2.7671	0.0549714	0.0549714	-4.61175
502	2193	2589	2589_TUBA1B_NM_006082.2_FW_1201	1.6222	3.80833	0.021808	0.021808	-3.52439
502	2193	6666	6666_TUBA1B_NM_006082.2_FW_1201	1.50812	3.83944	0.0212679	0.0212679	-3.49461
502	2193	41720	41720_TUBA1B_NM_006082.2_FW_1201	1.64173	3.9189	0.019961	0.019961	-3.41927
503	4510	5344	5344_TUBA1B_NM_006082.2_FW_1216	1.78612	4.1559	0.0166058	0.0166058	-3.20036
503	4510	31436	31436_TUBA1B_NM_006082.2_FW_1216	1.53511	3.6271	0.0253076	0.0253076	-3.70093
503	4510	32039	32039_TUBA1B_NM_006082.2_FW_1216	1.51183	3.51149	0.0278985	0.0278985	-3.81632
504	1050	1328	1328_TUBA1B_NM_006082.2_FW_1231	1.72951	3.85911	0.0209349	0.0209349	-3.47587
504	1050	2956	2956_TUBA1B_NM_006082.2_FW_1231	1.81613	4.13853	0.016827	0.016827	-3.21611
504	1050	12184	12184_TUBA1B_NM_006082.2_FW_1231	1.52195	4.01421	0.0185202	0.0185202	-3.33019
505	12253	20382	20382_TUBA1B_NM_006082.2_FW_1246	1.19816	3.01958	0.0432338	0.0432338	-4.33191
505	12253	28264	28264_TUBA1B_NM_006082.2_FW_1246	1.29883	3.34877	0.032112	0.032112	-3.98247
505	12253	43673	43673_TUBA1B_NM_006082.2_FW_1246	1.61915	3.66363	0.02455	0.02455	-3.66491
506	5604	6831	6831_TUBA1B_NM_006082.2_FW_1359	1.27833	3.16735	0.037749	0.037749	-4.17285
506	5604	18464	18464_TUBA1B_NM_006082.2_FW_1359	1.27097	3.4262	0.0300177	0.0300177	-3.90286
506	5604	38800	38800_TUBA1B_NM_006082.2_FW_1359	1.56143	3.71	0.0236279	0.0236279	-3.61951
507	13510	25402	25402_TUBA1B_NM_006082.2_FW_1381	0.655512	1.5648	0.198228	0.198228	-6.0374
507	13510	27955	27955_TUBA1B_NM_006082.2_FW_1381	0.613728	1.53791	0.204412	0.204412	-6.06924
507	13510	28205	28205_TUBA1B_NM_006082.2_FW_1381	0.661165	1.66013	0.177847	0.177847	-5.92371
508	7190	9205	9205_TUBA1B_NM_006082.2_FW_1396	0.784118	2.03246	0.117445	0.117445	-5.47435
508	7190	25365	25365_TUBA1B_NM_006082.2_FW_1396	0.667912	1.69697	0.170579	0.170579	-5.87952
508	7190	36324	36324_TUBA1B_NM_006082.2_FW_1396	0.883837	2.12606	0.10611	0.10611	-5.36156
509	4677	5620	5620_TUBA1B_NM_006082.2_FW_1426	0.917791	2.19677	0.0983641	0.0983641	-5.27672
509	4677	17987	17987_TUBA1B_NM_006082.2_FW_1426	0.61061	1.48034	0.218334	0.218334	-6.13699
509	4677	22650	22650_TUBA1B_NM_006082.2_FW_1426	0.707649	1.80435	0.151154	0.151154	-5.75011
510	3457	4178	4178_TUBA1B_NM_006082.2_FW_1456	1.02581	2.46855	0.0740445	0.0740445	-4.95485
510	3457	22371	22371_TUBA1B_NM_006082.2_FW_1456	0.991832	2.5587	0.0675688	0.0675688	-4.84997
510	3457	37268	37268_TUBA1B_NM_006082.2_FW_1456	1.03401	2.45313	0.0752233	0.0752233	-4.9729
511	9288	12834	12834_TUBA1B_NM_006082.2_FW_1471	0.600107	1.12717	0.327311	0.327311	-6.53345
511	9288	17487	17487_TUBA1B_NM_006082.2_FW_1471	0.42734	1.05827	0.353971	0.353971	-6.60525
511	9288	29431	29431_TUBA1B_NM_006082.2_FW_1471	0.680925	1.63728	0.182522	0.182522	-5.95106
512	6722	8507	8507_TUBA1B_NM_006082.2_FW_1492	0.655233	1.61538	0.187124	0.187124	-5.97722
512	6722	14114	14114_TUBA1B_NM_006082.2_FW_1492	0.637149	1.5532	0.20087	0.20087	-6.05114
512	6722	34915	34915_TUBA1B_NM_006082.2_FW_1492	0.522487	1.27291	0.277033	0.277033	-6.37477
513	6914	8823	8823_TUBA1B_NM_006082.2_FW_1531	1.02542	2.34951	0.0837295	0.0837295	-5.09489
513	6914	17458	17458_TUBA1B_NM_006082.2_FW_1531	1.03698	2.59526	0.0651324	0.0651324	-4.80774
513	6914	37066	37066_TUBA1B_NM_006082.2_FW_1531	1.2737	2.90282	0.048249	0.048249	-4.46008
514	9172	12625	12625_TUBA1B_NM_006082.2_FW_1561	0.935887	2.44836	0.0755925	0.0755925	-4.97849
514	9172	33459	33459_TUBA1B_NM_006082.2_FW_1561	0.943823	2.39682	0.0797155	0.0797155	-5.03904
514	9172	35766	35766_TUBA1B_NM_006082.2_FW_1561	0.950928	2.3606	0.082768	0.082768	-5.08177
515	6705	8493	8493_TUBA1B_NM_006082.2_FW_1576	0.958897	2.15286	0.103096	0.103096	-5.32936
515	6705	31106	31106_TUBA1B_NM_006082.2_FW_1576	0.842421	1.92568	0.13206	0.13206	-5.6034
515	6705	42775	42775_TUBA1B_NM_006082.2_FW_1576	1.14034	2.70146	0.0586158	0.0586158	-4.6861
516	6876	8790	8790_TUBA1B_NM_006082.2_FW_1591	1.00712	2.61137	0.0640912	0.0640912	-4.78918
516	6876	10333	10333_TUBA1B_NM_006082.2_FW_1591	0.917825	2.24296	0.0936505	0.0936505	-5.2215
516	6876	28636	28636_TUBA1B_NM_006082.2_FW_1591	0.689496	1.84382	0.14463	0.14463	-5.70241
517	13943	28376	28376_TUBA1B_NM_006082.2_FW_1621	0.971506	2.40339	0.0791752	0.0791752	-5.0313
517	13943	29774	29774_TUBA1B_NM_006082.2_FW_1621	1.18454	2.87422	0.0495804	0.0495804	-4.4918
517	13943	34320	34320_TUBA1B_NM_006082.2_FW_1621	1.1036	2.7382	0.0565419	0.0565419	-4.64441
518	1089	1348	1348_TUBA1B_NM_006082.2_FW_1636	1.19907	2.56277	0.0672924	0.0672924	-4.84526
518	1089	18762	18762_TUBA1B_NM_006082.2_FW_1636	0.802087	1.9499	0.128576	0.128576	-5.57411
518	1089	28606	28606_TUBA1B_NM_006082.2_FW_1636	0.966213	2.44864	0.0755705	0.0755705	-4.97816
519	1714	2140	2140_TUBA1B_NM_006082.2_FW_1651	1.03238	2.32085	0.0862746	0.0862746	-5.12884
519	1714	2981	2981_TUBA1B_NM_006082.2_FW_1651	0.997375	2.141	0.104418	0.104418	-5.34361
519	1714	44474	44474_TUBA1B_NM_006082.2_FW_1651	1.01425	2.54292	0.0686534	0.0686534	-4.86825
520	2400	2795	2795_TUBA1B_NM_006082.2_FW_1681	1.31318	2.8833	0.049153	0.049153	-4.48171
520	2400	28741	28741_TUBA1B_NM_006082.2_FW_1681	1.46153	3.52723	0.0275276	0.0275276	-3.80048
520	2400	45103	45103_TUBA1B_NM_006082.2_FW_1681	1.51928	3.52038	0.0276884	0.0276884	-3.80738
521	9114	12493	12493_TUBA1B_NM_006082.2_FW_1711	1.14692	2.15479	0.102883	0.102883	-5.32705
521	9114	31785	31785_TUBA1B_NM_006082.2_FW_1711	1.28951	2.85956	0.0502801	0.0502801	-4.50811
521	9114	33417	33417_TUBA1B_NM_006082.2_FW_1711	1.50858	3.66205	0.0245822	0.0245822	-3.66646
522	7061	9106	9106_ACTA1_NM_001100.3_RC_11	0.339023	0.475399	0.661152	0.661152	-7.08431
522	7061	35920	35920_ACTA1_NM_001100.3_RC_11	0.28026	0.630174	0.565331	0.565331	-6.98464
522	7061	37535	37535_ACTA1_NM_001100.3_RC_11	-0.121334	-0.178752	0.867473	0.867473	-7.20275
523	11210	17234	17234_ACTA1_NM_001100.3_RC_41	-0.479792	-0.681751	0.535603	0.535603	-6.94638
523	11210	22797	22797_ACTA1_NM_001100.3_RC_41	0	0	1	1	-7.22284
523	11210	32654	32654_ACTA1_NM_001100.3_RC_41	0.21184	0.241551	0.821897	0.821897	-7.18628
524	2818	3291	3291_ACTA1_NM_001100.3_RC_61	1.03013	1.9739	0.125224	0.125224	-5.54509
524	2818	21484	21484_ACTA1_NM_001100.3_RC_61	0	0	1	1	-7.22284
524	2818	36297	36297_ACTA1_NM_001100.3_RC_61	0	0	1	1	-7.22284
525	908	1158	1158_ACTA1_NM_001100.3_RC_101	0	0	1	1	-7.22284
525	908	15651	15651_ACTA1_NM_001100.3_RC_101	0	0	1	1	-7.22284
525	908	31382	31382_ACTA1_NM_001100.3_RC_101	0	0	1	1	-7.22284
526	3142	3648	3648_ACTA1_NM_001100.3_RC_131	-1.10527	-5.11748	0.00844763	0.00844763	-2.3955
526	3142	31174	31174_ACTA1_NM_001100.3_RC_131	-1.09401	-4.61164	0.0118949	0.0118949	-2.80298
526	3142	42300	42300_ACTA1_NM_001100.3_RC_131	-0.772909	-3.62713	0.0253068	0.0253068	-3.70089
527	4631	5586	5586_ACTA1_NM_001100.3_RC_392	-1.9133	-8.16816	0.00168382	0.00168382	-0.505247
527	4631	23634	23634_ACTA1_NM_001100.3_RC_392	-1.93135	-8.03173	0.00178735	0.00178735	-0.573576
527	4631	34709	34709_ACTA1_NM_001100.3_RC_392	-1.87326	-6.20288	0.00440627	0.00440627	-1.62423
528	14438	33554	33554_ACTA1_NM_001100.3_RC_470	-1.36065	-3.98077	0.0190108	0.0190108	-3.36128
528	14438	39980	39980_ACTA1_NM_001100.3_RC_470	-1.35799	-4.40399	0.0138041	0.0138041	-2.98031
528	14438	44915	44915_ACTA1_NM_001100.3_RC_470	-1.48465	-7.35166	0.00244149	0.00244149	-0.933346
529	5387	6599	6599_ACTA1_NM_001100.3_RC_491	-1.51913	-1.57482	0.195975	0.195975	-6.02551
529	5387	7656	7656_ACTA1_NM_001100.3_RC_491	-1.595	-7.81688	0.00196717	0.00196717	-0.683705
529	5387	8709	8709_ACTA1_NM_001100.3_RC_491	-1.32376	-5.64557	0.00607542	0.00607542	-2.004
530	11387	17823	17823_ACTA1_NM_001100.3_RC_530	-3.57604	-8.55936	0.00142603	0.00142603	-0.315903
530	11387	34206	34206_ACTA1_NM_001100.3_RC_530	-1.23351	-3.37808	0.0312991	0.0312991	-3.95221
530	11387	38739	38739_ACTA1_NM_001100.3_RC_530	-1.18262	-3.2226	0.0359148	0.0359148	-4.1143
531	11731	18809	18809_ACTA1_NM_001100.3_RC_773	-1.59762	-3.8019	0.0219216	0.0219216	-3.53057
531	11731	19799	19799_ACTA1_NM_001100.3_RC_773	-1.93318	-6.6067	0.00354427	0.00354427	-1.36823
531	11731	32093	32093_ACTA1_NM_001100.3_RC_773	-1.23242	-3.08491	0.0406988	0.0406988	-4.26114
532	8586	11656	11656_ACTA1_NM_001100.3_RC_971	-1.82124	-8.61055	0.00139609	0.00139609	-0.291825
532	8586	28469	28469_ACTA1_NM_001100.3_RC_971	-1.85195	-9.6594	0.000925617	0.000925617	0.16921
532	8586	43311	43311_ACTA1_NM_001100.3_RC_971	-1.92867	-9.8227	0.000871535	0.000871535	0.235843
533	13899	28062	28062_ACTA1_NM_001100.3_RC_998	-1.43775	-7.03958	0.00284195	0.00284195	-1.10998
533	13899	38431	38431_ACTA1_NM_001100.3_RC_998	-1.32815	-6.66398	0.00343973	0.00343973	-1.33313
533	13899	43325	43325_ACTA1_NM_001100.3_RC_998	-1.768	-9.17927	0.00111115	0.00111115	-0.0344614
534	6198	7771	7771_ACTA1_NM_001100.3_RC_1091	-1.72483	-5.2734	0.00764302	0.00764302	-2.27647
534	6198	26578	26578_ACTA1_NM_001100.3_RC_1091	-1.74108	-9.14135	0.00112773	0.00112773	-0.0510632
534	6198	33506	33506_ACTA1_NM_001100.3_RC_1091	-1.6837	-5.92135	0.00516606	0.00516606	-1.81204
535	8777	12014	12014_ACTA1_NM_001100.3_RC_1127	-1.58837	-8.36843	0.00154513	0.00154513	-0.407124
535	8777	13351	13351_ACTA1_NM_001100.3_RC_1127	-1.44531	-7.02322	0.00286514	0.00286514	-1.11945
535	8777	42649	42649_ACTA1_NM_001100.3_RC_1127	-1.51529	-7.59645	0.00217594	0.00217594	-0.800026
536	410	525	525_ACTA1_NM_001100.3_RC_1151	-1.66289	-7.41454	0.00236957	0.00236957	-0.898674
536	410	13964	13964_ACTA1_NM_001100.3_RC_1151	-1.6433	-8.3795	0.00153789	0.00153789	-0.401775
536	410	16546	16546_ACTA1_NM_001100.3_RC_1151	-1.79784	-9.26756	0.00107374	0.00107374	0.00388831
537	7308	9462	9462_ACTA1_NM_001100.3_RC_1187	-1.71285	-7.57576	0.00219693	0.00219693	-0.811124
537	7308	11955	11955_ACTA1_NM_001100.3_RC_1187	-1.66872	-8.01304	0.00180215	0.00180215	-0.583031
537	7308	22133	22133_ACTA1_NM_001100.3_RC_1187	-1.49011	-7.44928	0.00233097	0.00233097	-0.879647
538	11840	19056	19056_ACTA1_NM_001100.3_RC_1361	-1.87466	-7.48669	0.00229028	0.00229028	-0.859255
538	11840	38951	38951_ACTA1_NM_001100.3_RC_1361	-0.418063	-1.34959	0.253682	0.253682	-6.28824
538	11840	39115	39115_ACTA1_NM_001100.3_RC_1361	1.26267	2.00037	0.121639	0.121639	-5.5131
539	1352	1588	1588_ACTA1_NM_001100.3_RC_1374	-0.30693	-0.756721	0.494457	0.494457	-6.88667
539	1352	15745	15745_ACTA1_NM_001100.3_RC_1374	0	0	1	1	-7.22284
539	1352	16868	16868_ACTA1_NM_001100.3_RC_1374	0.055176	0.116531	0.91327	0.91327	-7.21428
540	1057	1247	1247_CAT_p845_RC_11	0	0	1	1	-7.22284
540	1057	20755	20755_CAT_p845_RC_11	-0.463532	-1.34683	0.254489	0.254489	-6.29138
540	1057	42099	42099_CAT_p845_RC_11	0	0	1	1	-7.22284
541	6487	8251	8251_CAT_p845_RC_41	0	0	1	1	-7.22284
541	6487	10803	10803_CAT_p845_RC_41	0	0	1	1	-7.22284
541	6487	21670	21670_CAT_p845_RC_41	0	0	1	1	-7.22284
542	5447	6730	6730_CAT_p845_RC_61	0	0	1	1	-7.22284
542	5447	10335	10335_CAT_p845_RC_61	0	0	1	1	-7.22284
542	5447	12644	12644_CAT_p845_RC_61	0	0	1	1	-7.22284
543	8739	11808	11808_CAT_p845_RC_131	0	0	1	1	-7.22284
543	8739	18842	18842_CAT_p845_RC_131	-0.0709885	-0.119956	0.910736	0.910736	-7.21377
543	8739	29681	29681_CAT_p845_RC_131	0	0	1	1	-7.22284
544	5183	6289	6289_CAT_p845_RC_151	0	0	1	1	-7.22284
544	5183	20377	20377_CAT_p845_RC_151	0	0	1	1	-7.22284
544	5183	44762	44762_CAT_p845_RC_151	0	0	1	1	-7.22284
545	8315	11085	11085_CAT_p845_RC_301	-1.41461	-5.28243	0.0075994	0.0075994	-2.26967
545	8315	38316	38316_CAT_p845_RC_301	-1.70936	-8.2963	0.00159336	0.00159336	-0.44217
545	8315	42934	42934_CAT_p845_RC_301	-2.51306	-4.46838	0.0131741	0.0131741	-2.92467
546	11448	17993	17993_CFP_p3675_RC_1	0	0	1	1	-7.22284
546	11448	20740	20740_CFP_p3675_RC_1	0.354513	1.29074	0.271418	0.271418	-6.35481
546	11448	36971	36971_CFP_p3675_RC_1	0.636478	1.48659	0.216776	0.216776	-6.12966
547	12174	20083	20083_CFP_p3675_RC_221	0	0	1	1	-7.22284
547	12174	27510	27510_CFP_p3675_RC_221	-0.276938	-0.404661	0.707981	0.707981	-7.12165
547	12174	33850	33850_CFP_p3675_RC_221	0	0	1	1	-7.22284
548	1751	2160	2160_CFP_p3675_RC_251	-0.567245	-1.20763	0.298561	0.298561	-6.44688
548	1751	17079	17079_CFP_p3675_RC_251	-1.19349	-4.89998	0.00975369	0.00975369	-2.56659
548	1751	28060	28060_CFP_p3675_RC_251	-0.43502	-1.16059	0.315065	0.315065	-6.49782
549	3237	3794	3794_CFP_p3675_RC_281	-1.4007	-2.44426	0.0759107	0.0759107	-4.98329
549	3237	11521	11521_CFP_p3675_RC_281	-1.67746	-6.52026	0.00370968	0.00370968	-1.42176
549	3237	36575	36575_CFP_p3675_RC_281	-1.03083	-4.51285	0.0127597	0.0127597	-2.88659
550	6714	8500	8500_FCAMR_VAR1_NM_032029.3_RC_11	-0.67348	-1.60197	0.190001	0.190001	-5.9932
550	6714	14604	14604_FCAMR_VAR1_NM_032029.3_RC_11	1.13324	2.04424	0.115947	0.115947	-5.46013
550	6714	23430	23430_FCAMR_VAR1_NM_032029.3_RC_11	0	0	1	1	-7.22284
551	1481	1834	1834_FCAMR_VAR1_NM_032029.3_RC_41	-1.13094	-3.99254	0.0188363	0.0188363	-3.35032
551	1481	13061	13061_FCAMR_VAR1_NM_032029.3_RC_41	-1.56332	-4.60502	0.0119505	0.0119505	-2.80853
551	1481	26898	26898_FCAMR_VAR1_NM_032029.3_RC_41	-0.84162	-3.55197	0.0269563	0.0269563	-3.77567
552	1804	2103	2103_FCAMR_VAR1_NM_032029.3_RC_71	-0.374922	-1.97762	0.124714	0.124714	-5.5406
552	1804	5280	5280_FCAMR_VAR1_NM_032029.3_RC_71	-0.581806	-2.92153	0.0474005	0.0474005	-4.43939
552	1804	37428	37428_FCAMR_VAR1_NM_032029.3_RC_71	0.168445	0.729099	0.509329	0.509329	-6.90921
553	14507	35269	35269_FCAMR_VAR1_NM_032029.3_RC_101	1.11981	4.4983	0.0128935	0.0128935	-2.89901
553	14507	38351	38351_FCAMR_VAR1_NM_032029.3_RC_101	-0.297851	-1.40172	0.238941	0.238941	-6.22843
553	14507	43740	43740_FCAMR_VAR1_NM_032029.3_RC_101	-1.45097	-4.88775	0.0098343	0.0098343	-2.57639
554	10563	15764	15764_FCAMR_VAR1_NM_032029.3_RC_131	0	0	1	1	-7.22284
554	10563	27945	27945_FCAMR_VAR1_NM_032029.3_RC_131	0	0	1	1	-7.22284
554	10563	37565	37565_FCAMR_VAR1_NM_032029.3_RC_131	0	0	1	1	-7.22284
555	4445	5303	5303_FCAMR_VAR1_NM_032029.3_RC_161	0	0	1	1	-7.22284
555	4445	15751	15751_FCAMR_VAR1_NM_032029.3_RC_161	0	0	1	1	-7.22284
555	4445	32975	32975_FCAMR_VAR1_NM_032029.3_RC_161	0	0	1	1	-7.22284
556	12235	20265	20265_FCAMR_VAR1_NM_032029.3_RC_191	-0.694703	-3.69443	0.0239329	0.0239329	-3.63472
556	12235	26139	26139_FCAMR_VAR1_NM_032029.3_RC_191	0	0	1	1	-7.22284
556	12235	27149	27149_FCAMR_VAR1_NM_032029.3_RC_191	1.17085	0.625389	0.568146	0.568146	-6.98807
557	7086	9128	9128_FCAMR_VAR1_NM_032029.3_RC_221	0	0	1	1	-7.22284
557	7086	18860	18860_FCAMR_VAR1_NM_032029.3_RC_221	0.681784	3.12105	0.0393731	0.0393731	-4.2223
557	7086	37523	37523_FCAMR_VAR1_NM_032029.3_RC_221	0	0	1	1	-7.22284
558	5716	6990	6990_FCAMR_VAR1_NM_032029.3_RC_251	-0.160267	-0.831134	0.456077	0.456077	-6.82296
558	5716	8132	8132_FCAMR_VAR1_NM_032029.3_RC_251	0	0	1	1	-7.22284
558	5716	35960	35960_FCAMR_VAR1_NM_032029.3_RC_251	0	0	1	1	-7.22284
559	4817	5796	5796_FCAMR_VAR1_NM_032029.3_RC_341	-1.63321	-5.14857	0.00827906	0.00827906	-2.37152
559	4817	15712	15712_FCAMR_VAR1_NM_032029.3_RC_341	-0.472519	-1.75229	0.160255	0.160255	-5.81294
559	4817	29040	29040_FCAMR_VAR1_NM_032029.3_RC_341	-1.8108	-5.89716	0.00523871	0.00523871	-1.82855
560	4403	5362	5362_FCAMR_VAR1_NM_032029.3_RC_371	-0.350025	-0.905978	0.419952	0.419952	-6.75482
560	4403	14821	14821_FCAMR_VAR1_NM_032029.3_RC_371	-0.925076	-3.90996	0.020103	0.020103	-3.42769
560	4403	16326	16326_FCAMR_VAR1_NM_032029.3_RC_371	-0.281687	-0.636089	0.561863	0.561863	-6.98038
561	2772	3347	3347_FCAMR_VAR1_NM_032029.3_RC_401	-0.705543	-1.08619	0.342936	0.342936	-6.57643
561	2772	19131	19131_FCAMR_VAR1_NM_032029.3_RC_401	-0.96669	-1.13632	0.323916	0.323916	-6.52375
561	2772	33841	33841_FCAMR_VAR1_NM_032029.3_RC_401	-0.338476	-0.869523	0.437238	0.437238	-6.7885
562	6456	8058	8058_FCAMR_VAR1_NM_032029.3_RC_431	-1.79317	-6.55019	0.00365134	0.00365134	-1.40315
562	6456	31127	31127_FCAMR_VAR1_NM_032029.3_RC_431	-1.55486	-6.56168	0.00362923	0.00362923	-1.39603
562	6456	39436	39436_FCAMR_VAR1_NM_032029.3_RC_431	-1.94118	-4.63696	0.011685	0.011685	-2.78177
563	12975	22978	22978_FCAMR_VAR1_NM_032029.3_RC_521	0.64768	1.37402	0.246663	0.246663	-6.2603
563	12975	40007	40007_FCAMR_VAR1_NM_032029.3_RC_521	0.371045	0.853705	0.444921	0.444921	-6.80282
563	12975	40483	40483_FCAMR_VAR1_NM_032029.3_RC_521	0.98606	1.89296	0.136935	0.136935	-5.64299
564	13042	23292	23292_FCAMR_VAR1_NM_032029.3_RC_551	0.642192	0.71	0.519809	0.519809	-6.92443
564	13042	33186	33186_FCAMR_VAR1_NM_032029.3_RC_551	-2.17298	-10.1683	0.000769624	0.000769624	0.372671
564	13042	37674	37674_FCAMR_VAR1_NM_032029.3_RC_551	-1.51794	-2.97043	0.0452653	0.0452653	-4.38559
565	11557	18299	18299_FCAMR_VAR1_NM_032029.3_RC_581	-0.382518	-0.807874	0.46781	0.46781	-6.84333
565	11557	19392	19392_FCAMR_VAR1_NM_032029.3_RC_581	-0.652552	-1.78546	0.15439	0.15439	-5.77292
565	11557	20504	20504_FCAMR_VAR1_NM_032029.3_RC_581	0.435783	0.610192	0.577153	0.577153	-6.99882
566	10608	15905	15905_FCAMR_VAR1_NM_032029.3_RC_611	1.99515	7.9282	0.0018713	0.0018713	-0.626251
566	10608	20314	20314_FCAMR_VAR1_NM_032029.3_RC_611	-1.84786	-3.55311	0.0269304	0.0269304	-3.77453
566	10608	34314	34314_FCAMR_VAR1_NM_032029.3_RC_611	-0.280728	-0.377864	0.726165	0.726165	-7.13437
567	7524	9804	9804_FCAMR_VAR1_NM_032029.3_RC_641	-0.523553	-1.9155	0.133555	0.133555	-5.61571
567	7524	14168	14168_FCAMR_VAR1_NM_032029.3_RC_641	-0.374337	-1.27819	0.275359	0.275359	-6.36888
567	7524	22163	22163_FCAMR_VAR1_NM_032029.3_RC_641	0.35095	1.19011	0.304608	0.304608	-6.46596
568	8084	10706	10706_FCAMR_VAR1_NM_032029.3_RC_701	0	0	1	1	-7.22284
568	8084	11142	11142_FCAMR_VAR1_NM_032029.3_RC_701	0	0	1	1	-7.22284
568	8084	19276	19276_FCAMR_VAR1_NM_032029.3_RC_701	-1.03819	-3.79038	0.0221271	0.0221271	-3.54164
569	11437	17886	17886_FCAMR_VAR1_NM_032029.3_RC_761	0	0	1	1	-7.22284
569	11437	22239	22239_FCAMR_VAR1_NM_032029.3_RC_761	-0.240313	-0.355141	0.741762	0.741762	-7.14452
569	11437	34016	34016_FCAMR_VAR1_NM_032029.3_RC_761	0	0	1	1	-7.22284
570	9734	13910	13910_FCAMR_VAR1_NM_032029.3_RC_851	0.360514	1.21147	0.297252	0.297252	-6.44268
570	9734	16016	16016_FCAMR_VAR1_NM_032029.3_RC_851	-0.966465	-4.40568	0.013787	0.013787	-2.97884
570	9734	16579	16579_FCAMR_VAR1_NM_032029.3_RC_851	0.493848	1.28046	0.274641	0.274641	-6.36633
571	7310	9463	9463_FCAMR_VAR1_NM_032029.3_RC_881	0	0	1	1	-7.22284
571	7310	31736	31736_FCAMR_VAR1_NM_032029.3_RC_881	0	0	1	1	-7.22284
571	7310	35996	35996_FCAMR_VAR1_NM_032029.3_RC_881	0	0	1	1	-7.22284
572	3014	3574	3574_FCAMR_VAR1_NM_032029.3_RC_971	-0.938389	-4.31541	0.0147324	0.0147324	-3.05784
572	3014	7923	7923_FCAMR_VAR1_NM_032029.3_RC_971	-0.720438	-1.9183	0.133143	0.133143	-5.61233
572	3014	24996	24996_FCAMR_VAR1_NM_032029.3_RC_971	-0.699307	-2.19705	0.0983349	0.0983349	-5.27639
573	14395	32915	32915_FCAMR_VAR1_NM_032029.3_RC_1181	0	0	1	1	-7.22284
573	14395	35185	35185_FCAMR_VAR1_NM_032029.3_RC_1181	-0.955515	-2.58266	0.0659603	0.0659603	-4.82227
573	14395	35508	35508_FCAMR_VAR1_NM_032029.3_RC_1181	2.2246	5.91727	0.00517823	0.00517823	-1.81482
574	12306	20548	20548_FCAMR_VAR1_NM_032029.3_RC_1211	0.458783	2.11937	0.106878	0.106878	-5.36961
574	12306	36816	36816_FCAMR_VAR1_NM_032029.3_RC_1211	-1.01104	-3.22763	0.0357531	0.0357531	-4.10899
574	12306	39467	39467_FCAMR_VAR1_NM_032029.3_RC_1211	0.116494	0.499566	0.645568	0.645568	-7.07033
575	6752	8530	8530_FCAMR_VAR1_NM_032029.3_RC_1241	-1.478	-7.26125	0.00254978	0.00254978	-0.983729
575	6752	13635	13635_FCAMR_VAR1_NM_032029.3_RC_1241	-1.45191	-7.55262	0.00222072	0.00222072	-0.823572
575	6752	31966	31966_FCAMR_VAR1_NM_032029.3_RC_1241	-1.2675	-5.76137	0.00567106	0.00567106	-1.9224
576	1324	1658	1658_FCAMR_VAR1_NM_032029.3_RC_1271	0	0	1	1	-7.22284
576	1324	32606	32606_FCAMR_VAR1_NM_032029.3_RC_1271	0	0	1	1	-7.22284
576	1324	40158	40158_FCAMR_VAR1_NM_032029.3_RC_1271	0	0	1	1	-7.22284
577	7369	9514	9514_FCAMR_VAR1_NM_032029.3_RC_1361	-1.37685	-2.79552	0.0534764	0.0534764	-4.57976
577	7369	26133	26133_FCAMR_VAR1_NM_032029.3_RC_1361	-1.45599	-5.543	0.00646397	0.00646397	-2.07751
577	7369	27453	27453_FCAMR_VAR1_NM_032029.3_RC_1361	-1.56441	-2.51242	0.0708072	0.0708072	-4.90368
578	953	1097	1097_FCAMR_VAR1_NM_032029.3_RC_1391	-0.329702	-0.527131	0.628065	0.628065	-7.05365
578	953	20274	20274_FCAMR_VAR1_NM_032029.3_RC_1391	0	0	1	1	-7.22284
578	953	33596	33596_FCAMR_VAR1_NM_032029.3_RC_1391	0	0	1	1	-7.22284
579	12428	21005	21005_FCAMR_VAR1_NM_032029.3_RC_1421	0	0	1	1	-7.22284
579	12428	25773	25773_FCAMR_VAR1_NM_032029.3_RC_1421	0	0	1	1	-7.22284
579	12428	33430	33430_FCAMR_VAR1_NM_032029.3_RC_1421	0	0	1	1	-7.22284
580	7919	10402	10402_FCAMR_VAR1_NM_032029.3_RC_1451	0	0	1	1	-7.22284
580	7919	20415	20415_FCAMR_VAR1_NM_032029.3_RC_1451	0	0	1	1	-7.22284
580	7919	41316	41316_FCAMR_VAR1_NM_032029.3_RC_1451	3.4586	4.56735	0.0122733	0.0122733	-2.84029
581	2856	3397	3397_FCAMR_VAR1_NM_032029.3_RC_1481	0.963929	2.52635	0.0698142	0.0698142	-4.88749
581	2856	14471	14471_FCAMR_VAR1_NM_032029.3_RC_1481	-0.759466	-1.26848	0.278444	0.278444	-6.37971
581	2856	18284	18284_FCAMR_VAR1_NM_032029.3_RC_1481	-0.785714	-2.39071	0.0802206	0.0802206	-5.04623
582	13106	23494	23494_FCAMR_VAR1_NM_032029.3_RC_1541	0	0	1	1	-7.22284
582	13106	28258	28258_FCAMR_VAR1_NM_032029.3_RC_1541	-0.420895	-1.31639	0.263541	0.263541	-6.32592
582	13106	32724	32724_FCAMR_VAR1_NM_032029.3_RC_1541	0	0	1	1	-7.22284
583	10540	15737	15737_FCAMR_VAR1_NM_032029.3_RC_1571	0	0	1	1	-7.22284
583	10540	16051	16051_FCAMR_VAR1_NM_032029.3_RC_1571	0	0	1	1	-7.22284
583	10540	28355	28355_FCAMR_VAR1_NM_032029.3_RC_1571	0	0	1	1	-7.22284
584	6883	8713	8713_FCAMR_VAR1_NM_032029.3_RC_1601	-0.0286542	-0.0389809	0.970914	0.970914	-7.22189
584	6883	11209	11209_FCAMR_VAR1_NM_032029.3_RC_1601	0	0	1	1	-7.22284
584	6883	17675	17675_FCAMR_VAR1_NM_032029.3_RC_1601	-0.576748	-1.07696	0.346547	0.346547	-6.586
585	12416	20896	20896_FCAMR_VAR1_NM_032029.3_RC_1631	0	0	1	1	-7.22284
585	12416	26142	26142_FCAMR_VAR1_NM_032029.3_RC_1631	0	0	1	1	-7.22284
585	12416	45200	45200_FCAMR_VAR1_NM_032029.3_RC_1631	0	0	1	1	-7.22284
586	12728	22008	22008_FCAMR_VAR1_NM_032029.3_RC_1661	0	0	1	1	-7.22284
586	12728	22015	22015_FCAMR_VAR1_NM_032029.3_RC_1661	0	0	1	1	-7.22284
586	12728	44664	44664_FCAMR_VAR1_NM_032029.3_RC_1661	0	0	1	1	-7.22284
587	10848	16369	16369_FCAMR_VAR1_NM_032029.3_RC_1691	-1.03294	-3.85947	0.0209288	0.0209288	-3.47552
587	10848	27710	27710_FCAMR_VAR1_NM_032029.3_RC_1691	-1.06489	-1.22881	0.291403	0.291403	-6.42365
587	10848	34914	34914_FCAMR_VAR1_NM_032029.3_RC_1691	-0.784532	-2.72987	0.0570048	0.0570048	-4.65385
588	12358	20715	20715_FCAMR_VAR1_NM_032029.3_RC_1721	-0.455348	-0.763881	0.490658	0.490658	-6.88073
588	12358	37246	37246_FCAMR_VAR1_NM_032029.3_RC_1721	-1.27594	-2.98974	0.0444539	0.0444539	-4.36445
588	12358	37732	37732_FCAMR_VAR1_NM_032029.3_RC_1721	-0.287653	-1.46237	0.222876	0.222876	-6.158
589	8968	12342	12342_FCAMR_VAR1_NM_032029.3_RC_1751	-0.733794	-2.29509	0.0886382	0.0886382	-5.15942
589	8968	12495	12495_FCAMR_VAR1_NM_032029.3_RC_1751	-0.741575	-1.88949	0.137463	0.137463	-5.64719
589	8968	42838	42838_FCAMR_VAR1_NM_032029.3_RC_1751	-0.663519	-2.1699	0.10123	0.10123	-5.30892
590	6468	8070	8070_FCAMR_VAR1_NM_032029.3_RC_1781	0	0	1	1	-7.22284
590	6468	21782	21782_FCAMR_VAR1_NM_032029.3_RC_1781	0	0	1	1	-7.22284
590	6468	26610	26610_FCAMR_VAR1_NM_032029.3_RC_1781	0	0	1	1	-7.22284
591	257	329	329_FCAMR_VAR1_NM_032029.3_RC_1811	0.287742	0.692799	0.529384	0.529384	-6.93788
591	257	37178	37178_FCAMR_VAR1_NM_032029.3_RC_1811	-1.72926	-6.25668	0.00427735	0.00427735	-1.58924
591	257	39277	39277_FCAMR_VAR1_NM_032029.3_RC_1811	0.249606	0.435857	0.687113	0.687113	-7.10585
592	3707	4423	4423_FCAMR_VAR2_NM_001122979.1_RC_1	0	0	1	1	-7.22284
592	3707	8528	8528_FCAMR_VAR2_NM_001122979.1_RC_1	0	0	1	1	-7.22284
592	3707	30564	30564_FCAMR_VAR2_NM_001122979.1_RC_1	0	0	1	1	-7.22284
593	1292	1641	1641_FCAMR_VAR2_NM_001122979.1_RC_31	-1.49295	-3.12859	0.0391028	0.0391028	-4.21422
593	1292	17261	17261_FCAMR_VAR2_NM_001122979.1_RC_31	-0.849327	-3.51347	0.0278517	0.0278517	-3.81433
593	1292	19795	19795_FCAMR_VAR2_NM_001122979.1_RC_31	-1.33928	-4.39054	0.0139403	0.0139403	-2.99201
594	9177	12714	12714_FCAMR_VAR2_NM_001122979.1_RC_91	0.47201	1.96057	0.127074	0.127074	-5.56121
594	9177	16085	16085_FCAMR_VAR2_NM_001122979.1_RC_91	0	0	1	1	-7.22284
594	9177	42833	42833_FCAMR_VAR2_NM_001122979.1_RC_91	0	0	1	1	-7.22284
595	9051	12518	12518_FCAMR_VAR2_NM_001122979.1_RC_121	0	0	1	1	-7.22284
595	9051	15109	15109_FCAMR_VAR2_NM_001122979.1_RC_121	0	0	1	1	-7.22284
595	9051	34695	34695_FCAMR_VAR2_NM_001122979.1_RC_121	0	0	1	1	-7.22284
596	3362	4033	4033_FCAMR_VAR2_NM_001122979.1_RC_151	0	0	1	1	-7.22284
596	3362	33481	33481_FCAMR_VAR2_NM_001122979.1_RC_151	0	0	1	1	-7.22284
596	3362	39947	39947_FCAMR_VAR2_NM_001122979.1_RC_151	0	0	1	1	-7.22284
597	289	363	363_FCAMR_VAR2_NM_001122979.1_RC_181	-0.251467	-0.432951	0.689043	0.689043	-7.10737
597	289	17994	17994_FCAMR_VAR2_NM_001122979.1_RC_181	-0.290644	-0.79733	0.473207	0.473207	-6.85243
597	289	24285	24285_FCAMR_VAR2_NM_001122979.1_RC_181	-0.77488	-1.18383	0.306806	0.306806	-6.47277
598	6938	8840	8840_FCAMR_VAR2_NM_001122979.1_RC_211	0	0	1	1	-7.22284
598	6938	16377	16377_FCAMR_VAR2_NM_001122979.1_RC_211	0	0	1	1	-7.22284
598	6938	37291	37291_FCAMR_VAR2_NM_001122979.1_RC_211	-0.276373	-1.46975	0.221	0.221	-6.14938
599	10973	16702	16702_FCAMR_VAR2_NM_001122979.1_RC_241	0	0	1	1	-7.22284
599	10973	35290	35290_FCAMR_VAR2_NM_001122979.1_RC_241	0	0	1	1	-7.22284
599	10973	40111	40111_FCAMR_VAR2_NM_001122979.1_RC_241	0	0	1	1	-7.22284
600	2700	3218	3218_FCAMR_VAR2_NM_001122979.1_RC_271	-2.06462	-7.52124	0.0022535	0.0022535	-0.840518
600	2700	13815	13815_FCAMR_VAR2_NM_001122979.1_RC_271	-1.23742	-5.1545	0.00824741	0.00824741	-2.36696
600	2700	41946	41946_FCAMR_VAR2_NM_001122979.1_RC_271	-0.894977	-2.48333	0.0729353	0.0729353	-4.93759
601	11052	16870	16870_FCAMR_VAR2_NM_001122979.1_RC_361	-0.330786	-1.75275	0.160171	0.160171	-5.81237
601	11052	25647	25647_FCAMR_VAR2_NM_001122979.1_RC_361	-0.554201	-2.78282	0.0541384	0.0541384	-4.59404
601	11052	36842	36842_FCAMR_VAR2_NM_001122979.1_RC_361	-1.57473	-8.07369	0.00175468	0.00175468	-0.552432
602	5213	6311	6311_FCAMR_VAR2_NM_001122979.1_RC_391	-1.18716	-4.02574	0.0183546	0.0183546	-3.31951
602	5213	16498	16498_FCAMR_VAR2_NM_001122979.1_RC_391	-0.460598	-0.616474	0.573418	0.573418	-6.9944
602	5213	28020	28020_FCAMR_VAR2_NM_001122979.1_RC_391	-0.196714	-0.559324	0.608	0.608	-7.03319
603	7981	10451	10451_FCAMR_VAR2_NM_001122979.1_RC_421	-1.63169	-3.9248	0.019868	0.019868	-3.41371
603	7981	20799	20799_FCAMR_VAR2_NM_001122979.1_RC_421	-2.0362	-7.71278	0.00206247	0.00206247	-0.738208
603	7981	25347	25347_FCAMR_VAR2_NM_001122979.1_RC_421	-1.81898	-6.35169	0.00406097	0.00406097	-1.52812
604	14424	33454	33454_FCAMR_VAR2_NM_001122979.1_RC_511	-0.518926	-2.5141	0.0706863	0.0706863	-4.90172
604	14424	36241	36241_FCAMR_VAR2_NM_001122979.1_RC_511	0.11995	0.482903	0.65629	0.65629	-7.08003
604	14424	40831	40831_FCAMR_VAR2_NM_001122979.1_RC_511	-0.293363	-0.716409	0.516274	0.516274	-6.91936
605	8027	10575	10575_FCAMR_VAR2_NM_001122979.1_RC_541	0.0481626	0.125171	0.90688	0.90688	-7.21297
605	8027	10789	10789_FCAMR_VAR2_NM_001122979.1_RC_541	-0.0284423	-0.0307782	0.977032	0.977032	-7.22225
605	8027	16558	16558_FCAMR_VAR2_NM_001122979.1_RC_541	0.697993	3.17708	0.0374178	0.0374178	-4.1625
606	6555	8301	8301_FCAMR_VAR2_NM_001122979.1_RC_571	-1.51877	-5.39962	0.00706037	0.00706037	-2.18226
606	6555	17621	17621_FCAMR_VAR2_NM_001122979.1_RC_571	0.145101	0.750629	0.497709	0.497709	-6.89169
606	6555	27248	27248_FCAMR_VAR2_NM_001122979.1_RC_571	-0.499142	-2.07954	0.111582	0.111582	-5.41756
607	2225	2607	2607_FCAMR_VAR2_NM_001122979.1_RC_601	-1.32926	-2.16725	0.101517	0.101517	-5.31209
607	2225	14872	14872_FCAMR_VAR2_NM_001122979.1_RC_601	-0.203699	-0.85321	0.445164	0.445164	-6.80327
607	2225	31562	31562_FCAMR_VAR2_NM_001122979.1_RC_601	-0.700771	-3.08862	0.0405604	0.0405604	-4.25715
608	2204	2595	2595_FCAMR_VAR2_NM_001122979.1_RC_631	0	0	1	1	-7.22284
608	2204	4899	4899_FCAMR_VAR2_NM_001122979.1_RC_631	0	0	1	1	-7.22284
608	2204	10966	10966_FCAMR_VAR2_NM_001122979.1_RC_631	0	0	1	1	-7.22284
609	11423	17951	17951_FCAMR_VAR2_NM_001122979.1_RC_661	-0.353944	-1.38839	0.242625	0.242625	-6.24379
609	11423	32211	32211_FCAMR_VAR2_NM_001122979.1_RC_661	-1.73404	-4.73788	0.0108925	0.0108925	-2.69811
609	11423	35377	35377_FCAMR_VAR2_NM_001122979.1_RC_661	-0.14208	-0.622184	0.570038	0.570038	-6.99035
610	13606	26123	26123_FCAMR_VAR2_NM_001122979.1_RC_691	-1.43336	-2.94947	0.0461663	0.0461663	-4.40861
610	13606	37275	37275_FCAMR_VAR2_NM_001122979.1_RC_691	0.155827	0.0765748	0.942915	0.942915	-7.21914
610	13606	38129	38129_FCAMR_VAR2_NM_001122979.1_RC_691	-1.62488	-4.43662	0.0134803	0.0134803	-2.95204
611	10600	15807	15807_FCAMR_VAR2_NM_001122979.1_RC_721	0	0	1	1	-7.22284
611	10600	38178	38178_FCAMR_VAR2_NM_001122979.1_RC_721	0.666274	0.864558	0.439638	0.439638	-6.79301
611	10600	38762	38762_FCAMR_VAR2_NM_001122979.1_RC_721	1.07496	1.69175	0.171589	0.171589	-5.88579
612	1240	1437	1437_FCAMR_VAR2_NM_001122979.1_RC_759	0	0	1	1	-7.22284
612	1240	17689	17689_FCAMR_VAR2_NM_001122979.1_RC_759	0	0	1	1	-7.22284
612	1240	20328	20328_FCAMR_VAR2_NM_001122979.1_RC_759	0	0	1	1	-7.22284
613	12118	19913	19913_FCAMR_VAR2_NM_001122979.1_RC_811	-0.480428	-2.05084	0.115117	0.115117	-5.45217
613	12118	23972	23972_FCAMR_VAR2_NM_001122979.1_RC_811	-0.0495841	-0.177071	0.868703	0.868703	-7.20313
613	12118	31559	31559_FCAMR_VAR2_NM_001122979.1_RC_811	0	0	1	1	-7.22284
614	11474	18026	18026_FCAMR_VAR2_NM_001122979.1_RC_841	0.614319	2.07715	0.111872	0.111872	-5.42045
614	11474	42546	42546_FCAMR_VAR2_NM_001122979.1_RC_841	0	0	1	1	-7.22284
614	11474	43284	43284_FCAMR_VAR2_NM_001122979.1_RC_841	0	0	1	1	-7.22284
615	10964	16777	16777_FCAMR_VAR2_NM_001122979.1_RC_871	0	0	1	1	-7.22284
615	10964	22220	22220_FCAMR_VAR2_NM_001122979.1_RC_871	0	0	1	1	-7.22284
615	10964	36335	36335_FCAMR_VAR2_NM_001122979.1_RC_871	0	0	1	1	-7.22284
616	5611	6836	6836_FCAMR_VAR2_NM_001122979.1_RC_961	-0.0513531	-0.167999	0.875348	0.875348	-7.20509
616	5611	21235	21235_FCAMR_VAR2_NM_001122979.1_RC_961	-1.78236	-2.38612	0.0806034	0.0806034	-5.05165
616	5611	24160	24160_FCAMR_VAR2_NM_001122979.1_RC_961	-0.301668	-1.42313	0.233139	0.233139	-6.20366
617	13172	23823	23823_FCAMR_VAR2_NM_001122979.1_RC_1171	0.165318	0.299407	0.78066	0.78066	-7.1669
617	13172	38272	38272_FCAMR_VAR2_NM_001122979.1_RC_1171	0	0	1	1	-7.22284
617	13172	43551	43551_FCAMR_VAR2_NM_001122979.1_RC_1171	0	0	1	1	-7.22284
618	8089	10713	10713_FCAMR_VAR2_NM_001122979.1_RC_1201	-1.87515	-9.68179	0.000917957	0.000917957	0.178422
618	8089	18407	18407_FCAMR_VAR2_NM_001122979.1_RC_1201	-1.46999	-5.97532	0.00500844	0.00500844	-1.77541
618	8089	43423	43423_FCAMR_VAR2_NM_001122979.1_RC_1201	-0.690818	-2.11408	0.10749	0.10749	-5.37598
619	2194	2674	2674_FCAMR_VAR2_NM_001122979.1_RC_1291	-0.598865	-2.91784	0.0475663	0.0475663	-4.44347
619	2194	16632	16632_FCAMR_VAR2_NM_001122979.1_RC_1291	-0.280677	-0.530866	0.625716	0.625716	-7.05133
619	2194	22028	22028_FCAMR_VAR2_NM_001122979.1_RC_1291	0.818335	2.94436	0.046389	0.046389	-4.41423
620	9831	14096	14096_FCAMR_VAR2_NM_001122979.1_RC_1351	-1.4731	-3.31815	0.0329884	0.0329884	-4.01421
620	9831	16544	16544_FCAMR_VAR2_NM_001122979.1_RC_1351	-1.43028	-3.91574	0.020011	0.020011	-3.42224
620	9831	36192	36192_FCAMR_VAR2_NM_001122979.1_RC_1351	-1.30069	-4.09001	0.0174643	0.0174643	-3.26035
621	5246	6331	6331_FCAMR_VAR2_NM_001122979.1_RC_1381	-0.95498	-2.71224	0.0579986	0.0579986	-4.67386
621	5246	33893	33893_FCAMR_VAR2_NM_001122979.1_RC_1381	-0.930724	-2.15445	0.10292	0.10292	-5.32746
621	5246	37658	37658_FCAMR_VAR2_NM_001122979.1_RC_1381	-2.1565	-3.11326	0.0396543	0.0396543	-4.23066
622	8939	12236	12236_FCAMR_VAR2_NM_001122979.1_RC_1417	0.485914	2.49495	0.0720762	0.0720762	-4.92403
622	8939	12248	12248_FCAMR_VAR2_NM_001122979.1_RC_1417	0	0	1	1	-7.22284
622	8939	33445	33445_FCAMR_VAR2_NM_001122979.1_RC_1417	0	0	1	1	-7.22284
623	6627	8442	8442_FCAMR_VAR2_NM_001122979.1_RC_1451	0	0	1	1	-7.22284
623	6627	16267	16267_FCAMR_VAR2_NM_001122979.1_RC_1451	0	0	1	1	-7.22284
623	6627	26423	26423_FCAMR_VAR2_NM_001122979.1_RC_1451	0	0	1	1	-7.22284
624	8320	11173	11173_FCAMR_VAR2_NM_001122979.1_RC_1481	0	0	1	1	-7.22284
624	8320	19724	19724_FCAMR_VAR2_NM_001122979.1_RC_1481	0	0	1	1	-7.22284
624	8320	30113	30113_FCAMR_VAR2_NM_001122979.1_RC_1481	0	0	1	1	-7.22284
625	13400	24922	24922_FCAMR_VAR2_NM_001122979.1_RC_1511	-1.26412	-1.49308	0.21517	0.21517	-6.12205
625	13400	33997	33997_FCAMR_VAR2_NM_001122979.1_RC_1511	0.496269	1.52702	0.206973	0.206973	-6.0821
625	13400	44013	44013_FCAMR_VAR2_NM_001122979.1_RC_1511	0	0	1	1	-7.22284
626	2401	2796	2796_FCAMR_VAR2_NM_001122979.1_RC_1541	0	0	1	1	-7.22284
626	2401	25856	25856_FCAMR_VAR2_NM_001122979.1_RC_1541	0	0	1	1	-7.22284
626	2401	34586	34586_FCAMR_VAR2_NM_001122979.1_RC_1541	1.84573	3.65908	0.024643	0.024643	-3.66939
627	11608	18466	18466_FCAMR_VAR2_NM_001122979.1_RC_1571	0	0	1	1	-7.22284
627	11608	27743	27743_FCAMR_VAR2_NM_001122979.1_RC_1571	0	0	1	1	-7.22284
627	11608	29516	29516_FCAMR_VAR2_NM_001122979.1_RC_1571	0	0	1	1	-7.22284
628	8095	10801	10801_FCAMR_VAR2_NM_001122979.1_RC_1601	-0.64566	-2.77985	0.0542943	0.0542943	-4.59738
628	8095	39210	39210_FCAMR_VAR2_NM_001122979.1_RC_1601	-0.594027	-1.946	0.129131	0.129131	-5.57883
628	8095	43723	43723_FCAMR_VAR2_NM_001122979.1_RC_1601	-0.787677	-2.3226	0.0861161	0.0861161	-5.12675
629	13013	23228	23228_FCAMR_VAR2_NM_001122979.1_RC_1661	-0.812954	-1.50471	0.212323	0.212323	-6.10837
629	13013	33193	33193_FCAMR_VAR2_NM_001122979.1_RC_1661	-0.67687	-2.9269	0.0471602	0.0471602	-4.43347
629	13013	38092	38092_FCAMR_VAR2_NM_001122979.1_RC_1661	-0.822273	-2.07524	0.112104	0.112104	-5.42274
630	2157	2652	2652_FCAMR_VAR2_NM_001122979.1_RC_1691	-0.218068	-0.947657	0.400903	0.400903	-6.71526
630	2157	31644	31644_FCAMR_VAR2_NM_001122979.1_RC_1691	1.37227	3.96628	0.0192283	0.0192283	-3.37481
630	2157	39348	39348_FCAMR_VAR2_NM_001122979.1_RC_1691	-1.16098	-4.22105	0.0158073	0.0158073	-3.1417
631	9852	14206	14206_FCAMR_VAR2_NM_001122979.1_RC_1721	-0.611919	-2.11928	0.106889	0.106889	-5.36972
631	9852	26038	26038_FCAMR_VAR2_NM_001122979.1_RC_1721	0.554128	2.37196	0.0817963	0.0817963	-5.06835
631	9852	36543	36543_FCAMR_VAR2_NM_001122979.1_RC_1721	-0.71651	-2.52	0.070265	0.070265	-4.89487
632	7929	10410	10410_FCAMR_VAR2_NM_001122979.1_RC_1741	0	0	1	1	-7.22284
632	7929	12677	12677_FCAMR_VAR2_NM_001122979.1_RC_1741	-0.431267	-1.1065	0.335107	0.335107	-6.55523
632	7929	13746	13746_FCAMR_VAR2_NM_001122979.1_RC_1741	0	0	1	1	-7.22284
633	6136	7637	7637_FCAMR_VAR3_NM_001122980.1_RC_701	0.885175	2.11634	0.107228	0.107228	-5.37325
633	6136	32190	32190_FCAMR_VAR3_NM_001122980.1_RC_701	0	0	1	1	-7.22284
633	6136	34496	34496_FCAMR_VAR3_NM_001122980.1_RC_701	-0.288506	-0.431649	0.689908	0.689908	-7.10804
634	1305	1564	1564_FCAMR_VAR3_NM_001122980.1_RC_881	-1.09014	-5.74723	0.00571863	0.00571863	-1.93229
634	1305	21301	21301_FCAMR_VAR3_NM_001122980.1_RC_881	0	0	1	1	-7.22284
634	1305	27007	27007_FCAMR_VAR3_NM_001122980.1_RC_881	0	0	1	1	-7.22284
635	12209	20234	20234_FCAMR_VAR3_NM_001122980.1_RC_911	-2.11331	-5.25385	0.00773851	0.00773851	-2.29123
635	12209	41277	41277_FCAMR_VAR3_NM_001122980.1_RC_911	-2.0653	-3.22167	0.0359448	0.0359448	-4.11528
635	12209	42370	42370_FCAMR_VAR3_NM_001122980.1_RC_911	-0.433432	-1.42936	0.231479	0.231479	-6.19645
636	13504	25459	25459_FCAMR_VAR3_NM_001122980.1_RC_941	-0.281841	-0.611086	0.576621	0.576621	-6.99819
636	13504	31223	31223_FCAMR_VAR3_NM_001122980.1_RC_941	-0.336978	-0.650458	0.553503	0.553503	-6.96988
636	13504	44036	44036_FCAMR_VAR3_NM_001122980.1_RC_941	-1.35985	-1.2266	0.292145	0.292145	-6.42609
637	5832	7161	7161_FCAMR_VAR3_NM_001122980.1_RC_971	-1.7739	-8.75544	0.00131551	0.00131551	-0.224508
637	5832	22831	22831_FCAMR_VAR3_NM_001122980.1_RC_971	0	0	1	1	-7.22284
637	5832	32638	32638_FCAMR_VAR3_NM_001122980.1_RC_971	0	0	1	1	-7.22284
638	3445	4087	4087_FCAMR_VAR3_NM_001122980.1_RC_1001	0.0695028	0.232656	0.828304	0.828304	-7.18891
638	3445	14551	14551_FCAMR_VAR3_NM_001122980.1_RC_1001	0	0	1	1	-7.22284
638	3445	32262	32262_FCAMR_VAR3_NM_001122980.1_RC_1001	0	0	1	1	-7.22284
639	4492	5415	5415_FCAMR_VAR3_NM_001122980.1_RC_1031	0	0	1	1	-7.22284
639	4492	10078	10078_FCAMR_VAR3_NM_001122980.1_RC_1031	1.35144	3.42995	0.0299206	0.0299206	-3.89903
639	4492	25577	25577_FCAMR_VAR3_NM_001122980.1_RC_1031	0.295548	0.83969	0.451822	0.451822	-6.81537
640	5736	7004	7004_FCAMR_VAR3_NM_001122980.1_RC_1061	-1.78208	-3.35497	0.0319379	0.0319379	-3.97606
640	5736	13160	13160_FCAMR_VAR3_NM_001122980.1_RC_1061	-1.67153	-8.86381	0.00125904	0.00125904	-0.174957
640	5736	40394	40394_FCAMR_VAR3_NM_001122980.1_RC_1061	-1.58835	-7.58685	0.00218565	0.00218565	-0.805174
641	3302	3999	3999_FCAMR_VAR3_NM_001122980.1_RC_1091	-1.24402	-4.87754	0.00990225	0.00990225	-2.58459
641	3302	18899	18899_FCAMR_VAR3_NM_001122980.1_RC_1091	-1.00513	-4.75427	0.0107701	0.0107701	-2.68465
641	3302	37492	37492_FCAMR_VAR3_NM_001122980.1_RC_1091	-0.910168	-3.54282	0.0271659	0.0271659	-3.78483
642	3486	4200	4200_FCAMR_VAR3_NM_001122980.1_RC_1181	1.98571	7.00384	0.00289292	0.00289292	-1.1307
642	3486	11658	11658_FCAMR_VAR3_NM_001122980.1_RC_1181	2.44516	9.72531	0.000903294	0.000903294	0.19626
642	3486	18833	18833_FCAMR_VAR3_NM_001122980.1_RC_1181	2.07675	6.29077	0.00419807	0.00419807	-1.5672
643	2602	3080	3080_FCAMR_VAR3_NM_001122980.1_RC_1213	0	0	1	1	-7.22284
643	2602	27828	27828_FCAMR_VAR3_NM_001122980.1_RC_1213	0	0	1	1	-7.22284
643	2602	44740	44740_FCAMR_VAR3_NM_001122980.1_RC_1213	0	0	1	1	-7.22284
644	580	712	712_FCAMR_VAR3_NM_001122980.1_RC_1241	0.957286	4.92868	0.00956768	0.00956768	-2.54367
644	580	2905	2905_FCAMR_VAR3_NM_001122980.1_RC_1241	0	0	1	1	-7.22284
644	580	36595	36595_FCAMR_VAR3_NM_001122980.1_RC_1241	0	0	1	1	-7.22284
645	5181	6288	6288_FCAMR_VAR3_NM_001122980.1_RC_1361	-0.297916	-1.44066	0.228497	0.228497	-6.18331
645	5181	24925	24925_FCAMR_VAR3_NM_001122980.1_RC_1361	1.38486	4.80601	0.0103948	0.0103948	-2.64241
645	5181	36850	36850_FCAMR_VAR3_NM_001122980.1_RC_1361	-0.290822	-0.427377	0.692752	0.692752	-7.11025
646	13644	26306	26306_FCAMR_VAR3_NM_001122980.1_RC_1541	0	0	1	1	-7.22284
646	13644	38979	38979_FCAMR_VAR3_NM_001122980.1_RC_1541	1.05156	2.40622	0.0789444	0.0789444	-5.02798
646	13644	44804	44804_FCAMR_VAR3_NM_001122980.1_RC_1541	0.180567	0.070907	0.947131	0.947131	-7.21967
647	1698	2047	2047_FCAMR_VAR3_NM_001122980.1_RC_1571	0	0	1	1	-7.22284
647	1698	4789	4789_FCAMR_VAR3_NM_001122980.1_RC_1571	0	0	1	1	-7.22284
647	1698	36906	36906_FCAMR_VAR3_NM_001122980.1_RC_1571	0	0	1	1	-7.22284
648	9672	13665	13665_FCAMR_VAR3_NM_001122980.1_RC_1661	0	0	1	1	-7.22284
648	9672	30783	30783_FCAMR_VAR3_NM_001122980.1_RC_1661	0	0	1	1	-7.22284
648	9672	39270	39270_FCAMR_VAR3_NM_001122980.1_RC_1661	0.163881	0.609673	0.577463	0.577463	-6.99918
649	3731	4438	4438_FCAMR_VAR3_NM_001122980.1_RC_1691	0	0	1	1	-7.22284
649	3731	9943	9943_FCAMR_VAR3_NM_001122980.1_RC_1691	0	0	1	1	-7.22284
649	3731	21892	21892_FCAMR_VAR3_NM_001122980.1_RC_1691	0	0	1	1	-7.22284
650	5907	7216	7216_FCAMR_VAR3_NM_001122980.1_RC_1771	-0.747433	-3.8117	0.0217486	0.0217486	-3.52116
650	5907	9987	9987_FCAMR_VAR3_NM_001122980.1_RC_1771	-0.477929	-2.32756	0.0856707	0.0856707	-5.12088
650	5907	23556	23556_FCAMR_VAR3_NM_001122980.1_RC_1771	-0.027859	-0.0977684	0.927172	0.927172	-7.21682
651	3553	4240	4240_FCAMR_VAR3_NM_001122980.1_RC_1961	-0.996235	-3.18805	0.0370488	0.0370488	-4.15085
651	3553	12135	12135_FCAMR_VAR3_NM_001122980.1_RC_1961	0.659062	1.76673	0.157673	0.157673	-5.79553
651	3553	23290	23290_FCAMR_VAR3_NM_001122980.1_RC_1961	-1.44875	-4.03582	0.0182114	0.0182114	-3.31019
652	1645	2014	2014_FCAMR_VAR3_NM_001122980.1_RC_1991	0	0	1	1	-7.22284
652	1645	9547	9547_FCAMR_VAR3_NM_001122980.1_RC_1991	0	0	1	1	-7.22284
652	1645	14797	14797_FCAMR_VAR3_NM_001122980.1_RC_1991	0	0	1	1	-7.22284
653	3130	3641	3641_FCAMR_VAR3_NM_001122980.1_RC_2011	-1.36289	-6.68463	0.003403	0.003403	-1.32055
653	3130	4068	4068_FCAMR_VAR3_NM_001122980.1_RC_2011	0.606643	3.13675	0.0388129	0.0388129	-4.20549
653	3130	16166	16166_FCAMR_VAR3_NM_001122980.1_RC_2011	-0.238677	-1.16137	0.314785	0.314785	-6.49699
654	11737	18732	18732_FCAMR_VAR3_NM_001122980.1_RC_2041	1.13965	3.92472	0.0198693	0.0198693	-3.41379
654	11737	22866	22866_FCAMR_VAR3_NM_001122980.1_RC_2041	0.93261	4.22633	0.0157446	0.0157446	-3.13697
654	11737	29165	29165_FCAMR_VAR3_NM_001122980.1_RC_2041	-1.03299	-3.80356	0.0218922	0.0218922	-3.52897
655	5147	6181	6181_FCAMR_VAR3_NM_001122980.1_RC_2081	-1.30486	-4.94854	0.00944155	0.00944155	-2.52787
655	5147	15390	15390_FCAMR_VAR3_NM_001122980.1_RC_2081	-1.11291	-5.74483	0.00572671	0.00572671	-1.93396
655	5147	28810	28810_FCAMR_VAR3_NM_001122980.1_RC_2081	-1.29528	-4.12688	0.0169774	0.0169774	-3.2267
656	14540	36147	36147_FCAMR_VAR3_NM_001122980.1_RC_2111	1.03068	1.97594	0.124943	0.124943	-5.54262
656	14540	40649	40649_FCAMR_VAR3_NM_001122980.1_RC_2111	1.22968	2.61616	0.0637852	0.0637852	-4.78367
656	14540	42707	42707_FCAMR_VAR3_NM_001122980.1_RC_2111	0	0	1	1	-7.22284
657	12876	22522	22522_FCAMR_VAR3_NM_001122980.1_RC_2141	1.64347	8.63282	0.0013833	0.0013833	-0.281396
657	12876	28543	28543_FCAMR_VAR3_NM_001122980.1_RC_2141	0	0	1	1	-7.22284
657	12876	30200	30200_FCAMR_VAR3_NM_001122980.1_RC_2141	0	0	1	1	-7.22284
658	12617	21704	21704_FCAMR_VAR3_NM_001122980.1_RC_2171	0	0	1	1	-7.22284
658	12617	32060	32060_FCAMR_VAR3_NM_001122980.1_RC_2171	0	0	1	1	-7.22284
658	12617	44089	44089_FCAMR_VAR3_NM_001122980.1_RC_2171	0	0	1	1	-7.22284
659	8709	11779	11779_FCAMR_VAR3_NM_001122980.1_RC_2201	0	0	1	1	-7.22284
659	8709	16070	16070_FCAMR_VAR3_NM_001122980.1_RC_2201	0	0	1	1	-7.22284
659	8709	21387	21387_FCAMR_VAR3_NM_001122980.1_RC_2201	0	0	1	1	-7.22284
660	10521	15629	15629_FCAMR_VAR3_NM_001122980.1_RC_2261	0.2889	0.382395	0.723074	0.723074	-7.13227
660	10521	16140	16140_FCAMR_VAR3_NM_001122980.1_RC_2261	0.672874	0.495325	0.648287	0.648287	-7.07282
660	10521	22318	22318_FCAMR_VAR3_NM_001122980.1_RC_2261	0	0	1	1	-7.22284
661	6640	8365	8365_FCAMR_VAR3_NM_001122980.1_RC_2291	0	0	1	1	-7.22284
661	6640	33330	33330_FCAMR_VAR3_NM_001122980.1_RC_2291	0	0	1	1	-7.22284
661	6640	39682	39682_FCAMR_VAR3_NM_001122980.1_RC_2291	0	0	1	1	-7.22284
662	2825	3295	3295_FCGR1A_NM_000566.3_RC_1	0.758369	2.35583	0.0831798	0.0831798	-5.08741
662	2825	21833	21833_FCGR1A_NM_000566.3_RC_1	0	0	1	1	-7.22284
662	2825	22753	22753_FCGR1A_NM_000566.3_RC_1	0	0	1	1	-7.22284
663	3838	4588	4588_FCGR1A_NM_000566.3_RC_41	0	0	1	1	-7.22284
663	3838	34007	34007_FCGR1A_NM_000566.3_RC_41	0	0	1	1	-7.22284
663	3838	41689	41689_FCGR1A_NM_000566.3_RC_41	0	0	1	1	-7.22284
664	1373	1599	1599_FCGR1A_NM_000566.3_RC_71	0	0	1	1	-7.22284
664	1373	33515	33515_FCGR1A_NM_000566.3_RC_71	0	0	1	1	-7.22284
664	1373	40620	40620_FCGR1A_NM_000566.3_RC_71	0	0	1	1	-7.22284
665	4112	4934	4934_FCGR1A_NM_000566.3_RC_101	0	0	1	1	-7.22284
665	4112	25410	25410_FCGR1A_NM_000566.3_RC_101	0	0	1	1	-7.22284
665	4112	40703	40703_FCGR1A_NM_000566.3_RC_101	0.450107	2.0251	0.118393	0.118393	-5.48323
666	10189	14912	14912_FCGR1A_NM_000566.3_RC_131	0	0	1	1	-7.22284
666	10189	16378	16378_FCGR1A_NM_000566.3_RC_131	0	0	1	1	-7.22284
666	10189	38312	38312_FCGR1A_NM_000566.3_RC_131	0	0	1	1	-7.22284
667	6181	7673	7673_FCGR1A_NM_000566.3_RC_161	-0.632743	-2.19343	0.0987155	0.0987155	-5.28073
[truncated: 818 more rows]

## Sheet: JSC-1 vs BJAB
Linear Order	Probe UID	Feature Num	Probe Name (embedded info.)	Log2 FC	t	P-Value	Adj. P-Val	B
1	8943	12154	12154_ACTA1_NM_001100.3_FW_61	-0.866217	-3.87882	0.0206076	0.0206076	-3.44986
1	8943	29444	29444_ACTA1_NM_001100.3_FW_61	-0.263944	-0.852843	0.445343	0.445343	-6.79555
1	8943	33801	33801_ACTA1_NM_001100.3_FW_61	0.560353	2.66926	0.0605073	0.0605073	-4.71511
2	12578	21469	21469_ACTA1_NM_001100.3_FW_76	-0.255704	-0.854995	0.444291	0.444291	-6.79362
2	12578	32273	32273_ACTA1_NM_001100.3_FW_76	-0.973771	-3.31076	0.0332043	0.0332043	-4.0144
2	12578	32868	32868_ACTA1_NM_001100.3_FW_76	0.415851	1.94853	0.12877	0.12877	-5.56788
3	1304	1648	1648_ACTA1_NM_001100.3_FW_241	0.845822	2.45252	0.0752705	0.0752705	-4.96586
3	1304	6878	6878_ACTA1_NM_001100.3_FW_241	0.959632	3.19176	0.0369249	0.0369249	-4.13937
3	1304	14718	14718_ACTA1_NM_001100.3_FW_241	0.807801	2.18182	0.0999463	0.0999463	-5.28679
4	6110	7618	7618_ACTA1_NM_001100.3_FW_286	0.906993	2.92286	0.0473407	0.0473407	-4.43029
4	6110	15938	15938_ACTA1_NM_001100.3_FW_286	0.99555	3.09833	0.0402003	0.0402003	-4.23912
4	6110	40780	40780_ACTA1_NM_001100.3_FW_286	0.999893	3.18859	0.0370309	0.0370309	-4.14274
5	2883	3497	3497_ACTA1_NM_001100.3_FW_301	0.718659	2.37727	0.0813464	0.0813464	-5.0543
5	2883	5885	5885_ACTA1_NM_001100.3_FW_301	0.888697	3.16563	0.0378079	0.0378079	-4.16713
5	2883	27963	27963_ACTA1_NM_001100.3_FW_301	0.874016	3.27042	0.0344128	0.0344128	-4.0565
6	9601	13502	13502_ACTA1_NM_001100.3_FW_316	0.823062	2.67182	0.0603545	0.0603545	-4.71219
6	9601	16074	16074_ACTA1_NM_001100.3_FW_316	0.990991	3.36382	0.0316915	0.0316915	-3.95944
6	9601	24245	24245_ACTA1_NM_001100.3_FW_316	0.900838	2.73543	0.0566952	0.0566952	-4.63986
7	2581	3069	3069_ACTA1_NM_001100.3_FW_331	0.93351	3.29011	0.0338165	0.0338165	-4.03592
7	2581	37333	37333_ACTA1_NM_001100.3_FW_331	0.96368	3.46723	0.0289748	0.0289748	-3.85363
7	2581	37625	37625_ACTA1_NM_001100.3_FW_331	0.962358	3.28717	0.0339048	0.0339048	-4.03899
8	5287	6360	6360_ACTA1_NM_001100.3_FW_346	0.803494	3.1212	0.0393675	0.0393675	-4.21457
8	5287	11893	11893_ACTA1_NM_001100.3_FW_346	0.700742	2.11503	0.10738	0.10738	-5.36698
8	5287	41724	41724_ACTA1_NM_001100.3_FW_346	0.780557	3.12293	0.0393052	0.0393052	-4.21272
9	6697	8403	8403_ACTA1_NM_001100.3_FW_451	0.806511	3.54563	0.0271014	0.0271014	-3.7746
9	6697	34797	34797_ACTA1_NM_001100.3_FW_451	0.804307	3.15646	0.0381234	0.0381234	-4.17689
9	6697	40389	40389_ACTA1_NM_001100.3_FW_451	0.868108	3.44201	0.0296106	0.0296106	-3.87928
10	3719	4514	4514_ACTA1_NM_001100.3_FW_466	0.578282	2.28334	0.0897401	0.0897401	-5.16558
10	3719	19267	19267_ACTA1_NM_001100.3_FW_466	0.804892	2.55498	0.0678227	0.0678227	-4.84654
10	3719	25389	25389_ACTA1_NM_001100.3_FW_466	0.70636	1.86316	0.141546	0.141546	-5.67113
11	10445	15373	15373_ACTA1_NM_001100.3_FW_667	0.604198	2.6075	0.0643396	0.0643396	-4.78592
11	10445	17255	17255_ACTA1_NM_001100.3_FW_667	0.642716	2.61898	0.0636059	0.0636059	-4.77271
11	10445	29627	29627_ACTA1_NM_001100.3_FW_667	0.712919	2.9507	0.0461126	0.0461126	-4.39963
12	3291	3823	3823_ACTA1_NM_001100.3_FW_916	0.550944	2.58941	0.065515	0.065515	-4.80675
12	3291	31433	31433_ACTA1_NM_001100.3_FW_916	0.684992	2.81398	0.0525309	0.0525309	-4.55138
12	3291	43877	43877_ACTA1_NM_001100.3_FW_916	0.734262	3.52587	0.0275593	0.0275593	-3.79443
13	7001	8886	8886_ACTA1_NM_001100.3_FW_931	0.616942	1.8253	0.147652	0.147652	-5.7169
13	7001	27234	27234_ACTA1_NM_001100.3_FW_931	0.636292	3.08272	0.0407808	0.0407808	-4.25592
13	7001	28242	28242_ACTA1_NM_001100.3_FW_931	0.694786	3.36686	0.0316074	0.0316074	-3.9563
14	1590	1900	1900_ACTA1_NM_001100.3_FW_946	0.94722	2.76697	0.0549782	0.0549782	-4.60422
14	1590	7791	7791_ACTA1_NM_001100.3_FW_946	0.73501	3.05463	0.0418511	0.0418511	-4.28627
14	1590	43078	43078_ACTA1_NM_001100.3_FW_946	0.854769	2.53725	0.0690477	0.0690477	-4.86708
15	671	843	843_ACTA1_NM_001100.3_FW_970	0.689337	0.492536	0.650079	0.650079	-7.06639
15	671	12491	12491_ACTA1_NM_001100.3_FW_970	0.559909	1.2575	0.281972	0.281972	-6.38393
15	671	30983	30983_ACTA1_NM_001100.3_FW_970	0.664927	2.58342	0.0659101	0.0659101	-4.81367
16	7191	9206	9206_ACTA1_NM_001100.3_FW_1043	0.791856	3.0667	0.0413872	0.0413872	-4.27321
16	7191	20951	20951_ACTA1_NM_001100.3_FW_1043	0.782823	3.27563	0.0342538	0.0342538	-4.05105
16	7191	31304	31304_ACTA1_NM_001100.3_FW_1043	0.809969	3.58539	0.0262072	0.0262072	-3.7349
17	1812	2193	2193_ACTA1_NM_001100.3_FW_1235	-1.90815	-8.93312	0.00122451	0.00122451	-0.1394
17	1812	13646	13646_ACTA1_NM_001100.3_FW_1235	-2.25691	-7.2785	0.00252867	0.00252867	-0.968648
17	1812	24990	24990_ACTA1_NM_001100.3_FW_1235	-2.29986	-10.0905	0.000791196	0.000791196	0.345631
18	4888	5843	5843_ACTA1_NM_001100.3_FW_1321	-2.73147	-4.69876	0.0111916	0.0111916	-2.72345
18	4888	28621	28621_ACTA1_NM_001100.3_FW_1321	-2.84494	-11.7337	0.000458712	0.000458712	0.93095
18	4888	40395	40395_ACTA1_NM_001100.3_FW_1321	-2.61248	-6.14958	0.00453884	0.00453884	-1.65303
19	2391	2874	2874_ACTA1_NM_001100.3_FW_1336	-2.66987	-6.12404	0.0046041	0.0046041	-1.66986
19	2391	5331	5331_ACTA1_NM_001100.3_FW_1336	-3.02886	-14.9895	0.000187996	0.000187996	1.82658
19	2391	10015	10015_ACTA1_NM_001100.3_FW_1336	-2.7793	-4.98709	0.00920248	0.00920248	-2.49055
20	426	533	533_ACTA1_NM_001100.3_FW_1351	-2.9114	-6.7451	0.0032982	0.0032982	-1.27814
20	426	19040	19040_ACTA1_NM_001100.3_FW_1351	-3.14474	-7.11571	0.00273709	0.00273709	-1.06065
20	426	29214	29214_ACTA1_NM_001100.3_FW_1351	-3.07862	-7.17763	0.00265536	0.00265536	-1.02541
21	13701	26582	26582_ACTA1_NM_001100.3_FW_1366	-2.94061	-5.07845	0.00866527	0.00866527	-2.41902
21	13701	36389	36389_ACTA1_NM_001100.3_FW_1366	-3.02629	-2.54443	0.0685484	0.0685484	-4.85876
21	13701	40696	40696_ACTA1_NM_001100.3_FW_1366	-3.93341	-3.12742	0.0391448	0.0391448	-4.20792
22	12811	22404	22404_ACTA1_NM_001100.3_FW_1381	-3.33335	-15.5809	0.000163179	0.000163179	1.96023
22	12811	22828	22828_ACTA1_NM_001100.3_FW_1381	-3.39082	-16.2666	0.000139369	0.000139369	2.10604
22	12811	38165	38165_ACTA1_NM_001100.3_FW_1381	-2.64845	-6.87989	0.00307877	0.00307877	-1.19771
23	8979	12269	12269_ACTA1_NM_001100.3_FW_1396	-3.36447	-10.6775	0.000645312	0.000645312	0.567329
23	8979	33017	33017_ACTA1_NM_001100.3_FW_1396	-2.47057	-7.09153	0.00276986	0.00276986	-1.07449
23	8979	36400	36400_ACTA1_NM_001100.3_FW_1396	-2.84807	-3.91339	0.0200484	0.0200484	-3.41718
24	9350	12983	12983_ACTA1_NM_001100.3_FW_1411	-3.5858	-13.6429	0.000265115	0.000265115	1.49183
24	9350	34175	34175_ACTA1_NM_001100.3_FW_1411	-3.05395	-9.20985	0.00109801	0.00109801	-0.017138
24	9350	38794	38794_ACTA1_NM_001100.3_FW_1411	-3.43343	-8.66517	0.001365	0.001365	-0.261884
25	11695	18597	18597_ACTA1_NM_001100.3_FW_1426	-3.22654	-6.98982	0.00291322	0.00291322	-1.13325
25	11695	24527	24527_ACTA1_NM_001100.3_FW_1426	-3.24224	-7.00657	0.00288898	0.00288898	-1.12351
25	11695	36538	36538_ACTA1_NM_001100.3_FW_1426	-2.84024	-12.0116	0.000421369	0.000421369	1.01979
26	14581	37354	37354_ACTA1_NM_001100.3_FW_1441	-2.88262	-6.37401	0.00401213	0.00401213	-1.50787
26	14581	38809	38809_ACTA1_NM_001100.3_FW_1441	-2.6104	-6.46123	0.00382819	0.00382819	-1.45275
26	14581	41567	41567_ACTA1_NM_001100.3_FW_1441	-2.66904	-12.6986	0.000344258	0.000344258	1.22844
27	3325	3928	3928_CAT_p845_FW_1	-1.05442	-4.60942	0.0119135	0.0119135	-2.79787
27	3325	14263	14263_CAT_p845_FW_1	-0.756187	-2.81385	0.0525377	0.0525377	-4.55153
27	3325	34583	34583_CAT_p845_FW_1	-0.676352	-1.91222	0.134042	0.134042	-5.6118
28	10516	15536	15536_CAT_p845_FW_151	-0.933296	-1.55462	0.200546	0.200546	-6.04151
28	10516	27703	27703_CAT_p845_FW_151	0	0	1	1	-7.21476
28	10516	44181	44181_CAT_p845_FW_151	0	0	1	1	-7.21476
29	8180	10868	10868_CAT_p845_FW_166	0	0	1	1	-7.21476
29	8180	21000	21000_CAT_p845_FW_166	0	0	1	1	-7.21476
29	8180	45120	45120_CAT_p845_FW_166	0	0	1	1	-7.21476
30	12912	22785	22785_CAT_p845_FW_241	0	0	1	1	-7.21476
30	12912	27941	27941_CAT_p845_FW_241	0.228923	0.293408	0.784897	0.784897	-7.16102
30	12912	29665	29665_CAT_p845_FW_241	0	0	1	1	-7.21476
31	75	48	48_CAT_p845_FW_256	-0.00271215	-0.00538331	0.995982	0.995982	-7.21474
31	75	2446	2446_CAT_p845_FW_256	0	0	1	1	-7.21476
31	75	44039	44039_CAT_p845_FW_256	0.231962	0.981066	0.386178	0.386178	-6.67474
32	7193	9207	9207_CAT_p845_FW_271	1.28367	2.18415	0.0996981	0.0996981	-5.28401
32	7193	39559	39559_CAT_p845_FW_271	0	0	1	1	-7.21476
32	7193	41459	41459_CAT_p845_FW_271	0	0	1	1	-7.21476
33	5193	6297	6297_CAT_p845_FW_286	-0.752866	-3.88504	0.0205056	0.0205056	-3.44396
33	5193	12296	12296_CAT_p845_FW_286	0	0	1	1	-7.21476
33	5193	33163	33163_CAT_p845_FW_286	-0.694828	-1.37696	0.245831	0.245831	-6.24894
34	8797	11946	11946_CAT_p845_FW_301	0	0	1	1	-7.21476
34	8797	12846	12846_CAT_p845_FW_301	0	0	1	1	-7.21476
34	8797	21715	21715_CAT_p845_FW_301	0	0	1	1	-7.21476
35	941	1091	1091_CFP_p3675_FW_1	0.333301	1.1687	0.312158	0.312158	-6.48109
35	941	13727	13727_CFP_p3675_FW_1	-1.37662	-3.86727	0.0207986	0.0207986	-3.46081
35	941	33734	33734_CFP_p3675_FW_1	1.20025	5.54712	0.00644776	0.00644776	-2.06804
36	2713	3226	3226_CFP_p3675_FW_406	0.408815	1.70188	0.169634	0.169634	-5.86569
36	2713	7960	7960_CFP_p3675_FW_406	-1.57692	-4.55895	0.0123468	0.0123468	-2.8404
36	2713	13039	13039_CFP_p3675_FW_406	-2.98151	-14.0227	0.000239842	0.000239842	1.59083
37	7716	10123	10123_CFP_p3675_FW_436	0.673685	3.10825	0.0398367	0.0398367	-4.22847
37	7716	18600	18600_CFP_p3675_FW_436	-0.0676438	-0.258636	0.809637	0.809637	-7.17289
37	7716	32960	32960_CFP_p3675_FW_436	-0.603048	-2.28455	0.0896264	0.0896264	-5.16415
38	4236	5093	5093_FCAMR_VAR1_NM_032029.3_FW_11	-1.7847	-9.10072	0.00114584	0.00114584	-0.0648537
38	4236	5274	5274_FCAMR_VAR1_NM_032029.3_FW_11	-3.96289	-7.75424	0.00202383	0.00202383	-0.711317
38	4236	14855	14855_FCAMR_VAR1_NM_032029.3_FW_11	-2.21867	-4.2294	0.0157083	0.0157083	-3.12707
39	14182	30468	30468_FCAMR_VAR1_NM_032029.3_FW_131	-0.42539	-1.13949	0.322746	0.322746	-6.51236
39	14182	38985	38985_FCAMR_VAR1_NM_032029.3_FW_131	-0.964568	-2.57531	0.0664488	0.0664488	-4.82303
39	14182	41043	41043_FCAMR_VAR1_NM_032029.3_FW_131	-0.650813	-2.99988	0.0440346	0.0440346	-4.34577
40	2690	3213	3213_FCAMR_VAR1_NM_032029.3_FW_161	-1.85522	-6.51915	0.00371185	0.00371185	-1.41653
40	2690	21832	21832_FCAMR_VAR1_NM_032029.3_FW_161	-0.621483	-3.20853	0.0363713	0.0363713	-4.12162
40	2690	31317	31317_FCAMR_VAR1_NM_032029.3_FW_161	-0.568092	-2.34527	0.0841003	0.0841003	-5.09211
41	7047	9009	9009_FCAMR_VAR1_NM_032029.3_FW_191	0	0	1	1	-7.21476
41	7047	17761	17761_FCAMR_VAR1_NM_032029.3_FW_191	0	0	1	1	-7.21476
41	7047	30271	30271_FCAMR_VAR1_NM_032029.3_FW_191	0	0	1	1	-7.21476
42	13222	24102	24102_FCAMR_VAR1_NM_032029.3_FW_231	0.506835	1.55674	0.200061	0.200061	-6.039
42	13222	30318	30318_FCAMR_VAR1_NM_032029.3_FW_231	-0.149265	-0.671574	0.541378	0.541378	-6.94606
42	13222	44427	44427_FCAMR_VAR1_NM_032029.3_FW_231	-0.28586	-0.722205	0.513094	0.513094	-6.90669
43	13866	27775	27775_FCAMR_VAR1_NM_032029.3_FW_251	0.0974448	0.340786	0.751696	0.751696	-7.14255
43	13866	33560	33560_FCAMR_VAR1_NM_032029.3_FW_251	0.309118	0.527813	0.627636	0.627636	-7.04515
43	13866	43708	43708_FCAMR_VAR1_NM_032029.3_FW_251	1.88741	5.55432	0.00641958	0.00641958	-2.06285
44	12453	20977	20977_FCAMR_VAR1_NM_032029.3_FW_291	0.262849	0.735875	0.50565	0.50565	-6.89568
44	12453	29652	29652_FCAMR_VAR1_NM_032029.3_FW_291	0.630225	3.06719	0.0413687	0.0413687	-4.27269
44	12453	43420	43420_FCAMR_VAR1_NM_032029.3_FW_291	0.662086	2.15838	0.102487	0.102487	-5.3149
45	4988	6076	6076_FCAMR_VAR1_NM_032029.3_FW_371	0.10586	0.170202	0.873733	0.873733	-7.19654
45	4988	6551	6551_FCAMR_VAR1_NM_032029.3_FW_371	-1.06547	-3.69437	0.023934	0.023934	-3.62742
45	4988	11720	11720_FCAMR_VAR1_NM_032029.3_FW_371	0	0	1	1	-7.21476
46	8102	10722	10722_FCAMR_VAR1_NM_032029.3_FW_401	-2.83273	-6.4225	0.00390855	0.00390855	-1.47714
46	8102	13261	13261_FCAMR_VAR1_NM_032029.3_FW_401	-1.52237	-4.66995	0.0114183	0.0114183	-2.74733
46	8102	29311	29311_FCAMR_VAR1_NM_032029.3_FW_401	0	0	1	1	-7.21476
47	3164	3748	3748_FCAMR_VAR1_NM_032029.3_FW_431	-0.497993	-1.76295	0.158343	0.158343	-5.79216
47	3164	25239	25239_FCAMR_VAR1_NM_032029.3_FW_431	2.3531	10.9332	0.000592434	0.000592434	0.659348
47	3164	30486	30486_FCAMR_VAR1_NM_032029.3_FW_431	2.53417	7.65216	0.00212065	0.00212065	-0.76514
48	3546	4152	4152_FCAMR_VAR1_NM_032029.3_FW_466	0.324088	0.944453	0.40234	0.40234	-6.7103
48	3546	34324	34324_FCAMR_VAR1_NM_032029.3_FW_466	0.796561	2.88637	0.0490096	0.0490096	-4.47067
48	3546	42226	42226_FCAMR_VAR1_NM_032029.3_FW_466	-0.0483951	-0.175294	0.870003	0.870003	-7.19543
49	4543	5532	5532_FCAMR_VAR1_NM_032029.3_FW_481	-0.786882	-1.86163	0.141787	0.141787	-5.67298
49	4543	10889	10889_FCAMR_VAR1_NM_032029.3_FW_481	0.105892	0.352367	0.743677	0.743677	-7.13764
49	4543	34688	34688_FCAMR_VAR1_NM_032029.3_FW_481	-0.402558	-1.46849	0.22132	0.22132	-6.14289
50	10544	15658	15658_FCAMR_VAR1_NM_032029.3_FW_541	-1.21835	-2.20701	0.0972961	0.0972961	-5.25664
50	10544	17430	17430_FCAMR_VAR1_NM_032029.3_FW_541	0.0104603	0.0492218	0.963279	0.963279	-7.21323
50	10544	30819	30819_FCAMR_VAR1_NM_032029.3_FW_541	-1.35274	-6.86116	0.00310815	0.00310815	-1.20879
51	14083	29485	29485_FCAMR_VAR1_NM_032029.3_FW_556	-0.0948019	-0.151204	0.887683	0.887683	-7.20037
51	14083	32989	32989_FCAMR_VAR1_NM_032029.3_FW_556	-0.102326	-0.371392	0.730591	0.730591	-7.12924
51	14083	37191	37191_FCAMR_VAR1_NM_032029.3_FW_556	-1.39233	-2.19209	0.0988567	0.0988567	-5.2745
52	105	63	63_FCAMR_VAR1_NM_032029.3_FW_586	-2.09008	-10.3568	0.000720331	0.000720331	0.448098
52	105	12325	12325_FCAMR_VAR1_NM_032029.3_FW_586	-0.874424	-3.83397	0.0213617	0.0213617	-3.49254
52	105	43780	43780_FCAMR_VAR1_NM_032029.3_FW_586	-1.03831	-2.17512	0.100665	0.100665	-5.29483
53	10375	15212	15212_FCAMR_VAR1_NM_032029.3_FW_661	-1.0506	-2.2086	0.097131	0.097131	-5.25473
53	10375	24225	24225_FCAMR_VAR1_NM_032029.3_FW_661	-1.39821	-4.94615	0.00945658	0.00945658	-2.52296
53	10375	32530	32530_FCAMR_VAR1_NM_032029.3_FW_661	-0.0186259	-0.0455439	0.966021	0.966021	-7.21345
54	4316	5140	5140_FCAMR_VAR1_NM_032029.3_FW_676	0.48916	1.60103	0.190205	0.190205	-5.98637
54	4316	18000	18000_FCAMR_VAR1_NM_032029.3_FW_676	-0.157275	-0.379472	0.725067	0.725067	-7.12555
54	4316	37360	37360_FCAMR_VAR1_NM_032029.3_FW_676	-1.92053	-1.07528	0.347211	0.347211	-6.57972
55	9686	13768	13768_FCAMR_VAR1_NM_032029.3_FW_946	0.285433	0.999512	0.378253	0.378253	-6.65652
55	9686	20770	20770_FCAMR_VAR1_NM_032029.3_FW_946	0	0	1	1	-7.21476
55	9686	20897	20897_FCAMR_VAR1_NM_032029.3_FW_946	0.00269668	0.00271432	0.997974	0.997974	-7.21476
56	9703	13786	13786_FCAMR_VAR1_NM_032029.3_FW_991	-0.161866	-0.456846	0.673263	0.673263	-7.08655
56	9703	16744	16744_FCAMR_VAR1_NM_032029.3_FW_991	-1.60042	-2.65533	0.0613478	0.0613478	-4.73103
56	9703	25117	25117_FCAMR_VAR1_NM_032029.3_FW_991	-0.880353	-3.30459	0.0333858	0.0333858	-4.02083
57	14277	31542	31542_FCAMR_VAR1_NM_032029.3_FW_1021	-0.241881	-1.20066	0.300953	0.300953	-6.44648
57	14277	35270	35270_FCAMR_VAR1_NM_032029.3_FW_1021	0.218802	0.849121	0.447169	0.447169	-6.7989
57	14277	43586	43586_FCAMR_VAR1_NM_032029.3_FW_1021	-0.0825139	-0.412476	0.702723	0.702723	-7.10972
58	11239	17445	17445_FCAMR_VAR1_NM_032029.3_FW_1066	-0.638648	-1.20366	0.29992	0.29992	-6.4432
58	11239	30179	30179_FCAMR_VAR1_NM_032029.3_FW_1066	0.458216	2.01324	0.119937	0.119937	-5.48968
58	11239	40318	40318_FCAMR_VAR1_NM_032029.3_FW_1066	-0.707778	-3.04262	0.0423191	0.0423191	-4.29929
59	8976	12264	12264_FCAMR_VAR1_NM_032029.3_FW_1096	0	0	1	1	-7.21476
59	8976	18185	18185_FCAMR_VAR1_NM_032029.3_FW_1096	0	0	1	1	-7.21476
59	8976	34053	34053_FCAMR_VAR1_NM_032029.3_FW_1096	0	0	1	1	-7.21476
60	1009	1306	1306_FCAMR_VAR1_NM_032029.3_FW_1126	0	0	1	1	-7.21476
60	1009	12773	12773_FCAMR_VAR1_NM_032029.3_FW_1126	0	0	1	1	-7.21476
60	1009	14373	14373_FCAMR_VAR1_NM_032029.3_FW_1126	0.826855	2.42151	0.0777088	0.0777088	-5.00223
61	2833	3384	3384_FCAMR_VAR1_NM_032029.3_FW_1141	-0.548467	-2.79351	0.0535802	0.0535802	-4.57434
61	2833	14744	14744_FCAMR_VAR1_NM_032029.3_FW_1141	0.649012	2.78367	0.0540936	0.0540936	-4.58541
61	2833	42474	42474_FCAMR_VAR1_NM_032029.3_FW_1141	-0.23739	-0.618574	0.572173	0.572173	-6.98485
62	10841	16448	16448_FCAMR_VAR1_NM_032029.3_FW_1156	-0.318881	-1.37465	0.246484	0.246484	-6.25159
62	10841	27160	27160_FCAMR_VAR1_NM_032029.3_FW_1156	-0.482659	-2.21234	0.0967455	0.0967455	-5.25027
62	10841	35550	35550_FCAMR_VAR1_NM_032029.3_FW_1156	-0.174481	-0.876018	0.434115	0.434115	-6.77452
63	13349	24628	24628_FCAMR_VAR1_NM_032029.3_FW_1201	-0.458593	-1.17739	0.309075	0.309075	-6.47173
63	13349	27880	27880_FCAMR_VAR1_NM_032029.3_FW_1201	-0.434744	-0.654686	0.55106	0.55106	-6.95869
63	13349	38574	38574_FCAMR_VAR1_NM_032029.3_FW_1201	-0.642459	-1.87667	0.139434	0.139434	-5.65479
64	1390	1692	1692_FCAMR_VAR1_NM_032029.3_FW_1231	0.48752	1.50684	0.211807	0.211807	-6.09791
64	1390	40701	40701_FCAMR_VAR1_NM_032029.3_FW_1231	1.0136	4.02058	0.0184285	0.0184285	-3.31706
64	1390	42626	42626_FCAMR_VAR1_NM_032029.3_FW_1231	-0.277091	-1.11502	0.331874	0.331874	-6.53826
65	9191	12731	12731_FCAMR_VAR1_NM_032029.3_FW_1261	-0.687165	-2.00601	0.12089	0.12089	-5.49842
65	9191	19526	19526_FCAMR_VAR1_NM_032029.3_FW_1261	0.498256	1.72056	0.16609	0.16609	-5.84322
65	9191	35462	35462_FCAMR_VAR1_NM_032029.3_FW_1261	-5.4324	-11.8978	0.000436178	0.000436178	0.983735
66	10064	14612	14612_FCAMR_VAR1_NM_032029.3_FW_1291	-1.25335	-2.87799	0.0494027	0.0494027	-4.47997
66	10064	24545	24545_FCAMR_VAR1_NM_032029.3_FW_1291	0.585584	1.52609	0.207192	0.207192	-6.07523
66	10064	30485	30485_FCAMR_VAR1_NM_032029.3_FW_1291	0.440899	0.682469	0.535197	0.535197	-6.93777
67	3004	3483	3483_FCAMR_VAR1_NM_032029.3_FW_1321	-1.17291	-5.44435	0.00686725	0.00686725	-2.14278
67	3004	25761	25761_FCAMR_VAR1_NM_032029.3_FW_1321	-1.2841	-5.09128	0.00859294	0.00859294	-2.40905
67	3004	30192	30192_FCAMR_VAR1_NM_032029.3_FW_1321	-0.603188	-3.19525	0.0368088	0.0368088	-4.13567
68	9637	13620	13620_FCAMR_VAR1_NM_032029.3_FW_1336	-2.46362	-9.61424	0.000941316	0.000941316	0.154222
68	9637	37878	37878_FCAMR_VAR1_NM_032029.3_FW_1336	-0.745487	-3.49354	0.0283293	0.0283293	-3.827
68	9637	38553	38553_FCAMR_VAR1_NM_032029.3_FW_1336	-1.07122	-5.15712	0.00823345	0.00823345	-2.35825
69	9575	13551	13551_FCAMR_VAR1_NM_032029.3_FW_1411	-1.69922	-7.10916	0.00274592	0.00274592	-1.06439
69	9575	17167	17167_FCAMR_VAR1_NM_032029.3_FW_1411	-2.52745	-12.0781	0.000413005	0.000413005	1.04067
69	9575	27692	27692_FCAMR_VAR1_NM_032029.3_FW_1411	-3.15825	-13.8337	0.000252021	0.000252021	1.54203
70	11500	18055	18055_FCAMR_VAR1_NM_032029.3_FW_1441	-0.726255	-2.2511	0.0928468	0.0928468	-5.20398
70	11500	31385	31385_FCAMR_VAR1_NM_032029.3_FW_1441	0	0	1	1	-7.21476
70	11500	34173	34173_FCAMR_VAR1_NM_032029.3_FW_1441	0.263101	0.954247	0.39796	0.39796	-6.70087
71	6086	7602	7602_FCAMR_VAR1_NM_032029.3_FW_1456	-1.14194	-4.68309	0.0113142	0.0113142	-2.73642
71	6086	11891	11891_FCAMR_VAR1_NM_032029.3_FW_1456	-0.701888	-3.44138	0.0296266	0.0296266	-3.87991
71	6086	39349	39349_FCAMR_VAR1_NM_032029.3_FW_1456	0.872617	3.18101	0.0372851	0.0372851	-4.15078
72	14486	34803	34803_FCAMR_VAR1_NM_032029.3_FW_1561	-0.920923	-4.81126	0.0103577	0.0103577	-2.63127
72	14486	36940	36940_FCAMR_VAR1_NM_032029.3_FW_1561	-0.80052	-2.10842	0.108149	0.108149	-5.37493
72	14486	43849	43849_FCAMR_VAR1_NM_032029.3_FW_1561	-0.404314	-0.752128	0.496907	0.496907	-6.88241
73	13823	27555	27555_FCAMR_VAR1_NM_032029.3_FW_1591	-1.44758	-5.07916	0.00866121	0.00866121	-2.41846
73	13823	39783	39783_FCAMR_VAR1_NM_032029.3_FW_1591	-0.0344084	-0.0764716	0.942992	0.942992	-7.21107
73	13823	40601	40601_FCAMR_VAR1_NM_032029.3_FW_1591	0	0	1	1	-7.21476
74	13188	23851	23851_FCAMR_VAR1_NM_032029.3_FW_1621	0.680554	2.32221	0.0861514	0.0861514	-5.11942
74	13188	36513	36513_FCAMR_VAR1_NM_032029.3_FW_1621	0	0	1	1	-7.21476
74	13188	37714	37714_FCAMR_VAR1_NM_032029.3_FW_1621	0.219218	0.888568	0.428134	0.428134	-6.76297
75	6388	8093	8093_FCAMR_VAR1_NM_032029.3_FW_1651	0	0	1	1	-7.21476
75	6388	12377	12377_FCAMR_VAR1_NM_032029.3_FW_1651	0	0	1	1	-7.21476
75	6388	16548	16548_FCAMR_VAR1_NM_032029.3_FW_1651	0	0	1	1	-7.21476
76	880	1059	1059_FCAMR_VAR1_NM_032029.3_FW_1681	-0.462612	-0.77771	0.483383	0.483383	-6.86108
76	880	23747	23747_FCAMR_VAR1_NM_032029.3_FW_1681	0	0	1	1	-7.21476
76	880	36263	36263_FCAMR_VAR1_NM_032029.3_FW_1681	0	0	1	1	-7.21476
77	9064	12442	12442_FCAMR_VAR1_NM_032029.3_FW_1711	0	0	1	1	-7.21476
77	9064	31275	31275_FCAMR_VAR1_NM_032029.3_FW_1711	0.026475	0.0653597	0.951259	0.951259	-7.21206
77	9064	42302	42302_FCAMR_VAR1_NM_032029.3_FW_1711	0	0	1	1	-7.21476
78	7459	9665	9665_FCAMR_VAR1_NM_032029.3_FW_1741	0.415171	1.93436	0.130799	0.130799	-5.58502
78	7459	21199	21199_FCAMR_VAR1_NM_032029.3_FW_1741	0.121212	0.593588	0.587105	0.587105	-7.00224
78	7459	29898	29898_FCAMR_VAR1_NM_032029.3_FW_1741	-0.851807	-4.33971	0.0144703	0.0144703	-3.02936
79	4184	4977	4977_FCAMR_VAR1_NM_032029.3_FW_1756	-1.20727	-3.06833	0.0413251	0.0413251	-4.27146
79	4184	39136	39136_FCAMR_VAR1_NM_032029.3_FW_1756	-0.840179	-2.97112	0.0452363	0.0452363	-4.37723
79	4184	41925	41925_FCAMR_VAR1_NM_032029.3_FW_1756	-0.320012	-1.07725	0.346432	0.346432	-6.57767
80	13696	26557	26557_FCAMR_VAR1_NM_032029.3_FW_1786	-1.37362	-6.29558	0.00418704	0.00418704	-1.55805
80	13696	27720	27720_FCAMR_VAR1_NM_032029.3_FW_1786	-1.45943	-5.78031	0.00560817	0.00560817	-1.90283
80	13696	40550	40550_FCAMR_VAR1_NM_032029.3_FW_1786	-1.14106	-5.52259	0.00654493	0.00654493	-2.08577
81	10726	16153	16153_FCAMR_VAR1_NM_032029.3_FW_1801	0.215005	0.660803	0.547539	0.547539	-6.95414
81	10726	26154	26154_FCAMR_VAR1_NM_032029.3_FW_1801	-0.931026	-1.82919	0.147012	0.147012	-5.7122
81	10726	26803	26803_FCAMR_VAR1_NM_032029.3_FW_1801	0.765416	2.32385	0.0860039	0.0860039	-5.11748
82	2852	3395	3395_FCAMR_VAR1_NM_032029.3_FW_1816	-1.75322	-3.65234	0.0247812	0.0247812	-3.66864
82	2852	23824	23824_FCAMR_VAR1_NM_032029.3_FW_1816	-1.34392	-6.33968	0.00408755	0.00408755	-1.52976
82	2852	27421	27421_FCAMR_VAR1_NM_032029.3_FW_1816	-1.41249	-5.49685	0.00664886	0.00664886	-2.10445
83	5970	7351	7351_FCAMR_VAR2_NM_001122979.1_FW_1	-2.89452	-8.5642	0.00142317	0.00142317	-0.309123
83	5970	15689	15689_FCAMR_VAR2_NM_001122979.1_FW_1	0	0	1	1	-7.21476
83	5970	36661	36661_FCAMR_VAR2_NM_001122979.1_FW_1	0.188576	0.846922	0.44825	0.44825	-6.80087
84	8395	11319	11319_FCAMR_VAR2_NM_001122979.1_FW_31	-1.00335	-4.73615	0.0109055	0.0109055	-2.69262
84	8395	41520	41520_FCAMR_VAR2_NM_001122979.1_FW_31	-0.636931	-3.04109	0.0423789	0.0423789	-4.30094
84	8395	42570	42570_FCAMR_VAR2_NM_001122979.1_FW_31	-0.534576	-2.77511	0.054545	0.054545	-4.59505
85	8046	10593	10593_FCAMR_VAR2_NM_001122979.1_FW_91	-0.532042	-1.73846	0.16277	0.16277	-5.82167
85	8046	24088	24088_FCAMR_VAR2_NM_001122979.1_FW_91	-0.610815	-1.28825	0.272198	0.272198	-6.34962
85	8046	39573	39573_FCAMR_VAR2_NM_001122979.1_FW_91	-1.2071	-2.41347	0.0783556	0.0783556	-5.01168
86	6414	8026	8026_FCAMR_VAR2_NM_001122979.1_FW_151	0.596452	2.3922	0.0800969	0.0800969	-5.0367
86	6414	15718	15718_FCAMR_VAR2_NM_001122979.1_FW_151	0.501257	2.35618	0.0831496	0.0831496	-5.07921
86	6414	29207	29207_FCAMR_VAR2_NM_001122979.1_FW_151	-0.144881	-0.621834	0.570245	0.570245	-6.98254
87	6960	8856	8856_FCAMR_VAR2_NM_001122979.1_FW_187	0	0	1	1	-7.21476
87	6960	9383	9383_FCAMR_VAR2_NM_001122979.1_FW_187	0	0	1	1	-7.21476
87	6960	33032	33032_FCAMR_VAR2_NM_001122979.1_FW_187	0	0	1	1	-7.21476
88	275	356	356_FCAMR_VAR2_NM_001122979.1_FW_211	0	0	1	1	-7.21476
88	275	1420	1420_FCAMR_VAR2_NM_001122979.1_FW_211	0	0	1	1	-7.21476
88	275	13467	13467_FCAMR_VAR2_NM_001122979.1_FW_211	6.04829	8.90721	0.00123728	0.00123728	-0.151065
89	13581	25960	25960_FCAMR_VAR2_NM_001122979.1_FW_247	0.895284	1.91208	0.134063	0.134063	-5.61197
89	13581	31666	31666_FCAMR_VAR2_NM_001122979.1_FW_247	0.633626	1.96866	0.125947	0.125947	-5.54354
89	13581	37951	37951_FCAMR_VAR2_NM_001122979.1_FW_247	0.582761	2.60579	0.0644493	0.0644493	-4.78788
90	5025	6014	6014_FCAMR_VAR2_NM_001122979.1_FW_281	0	0	1	1	-7.21476
90	5025	31719	31719_FCAMR_VAR2_NM_001122979.1_FW_281	-0.399593	-1.11265	0.33277	0.33277	-6.54075
90	5025	33575	33575_FCAMR_VAR2_NM_001122979.1_FW_281	0.411129	0.744042	0.501242	0.501242	-6.88904
91	8368	11127	11127_FCAMR_VAR2_NM_001122979.1_FW_311	0.0720288	0.366333	0.73406	0.73406	-7.13151
91	8368	16912	16912_FCAMR_VAR2_NM_001122979.1_FW_311	0.926183	2.40677	0.0788994	0.0788994	-5.01955
91	8368	40289	40289_FCAMR_VAR2_NM_001122979.1_FW_311	0	0	1	1	-7.21476
92	7154	9266	9266_FCAMR_VAR2_NM_001122979.1_FW_341	-0.645736	-2.74869	0.0559658	0.0559658	-4.62486
92	7154	32244	32244_FCAMR_VAR2_NM_001122979.1_FW_341	-0.691273	-2.07457	0.112186	0.112186	-5.4157
92	7154	35494	35494_FCAMR_VAR2_NM_001122979.1_FW_341	-1.20708	-4.32946	0.0145802	0.0145802	-3.03837
93	11190	17209	17209_FCAMR_VAR2_NM_001122979.1_FW_376	0.224727	0.609197	0.577746	0.577746	-6.99145
93	11190	39661	39661_FCAMR_VAR2_NM_001122979.1_FW_376	0	0	1	1	-7.21476
93	11190	41310	41310_FCAMR_VAR2_NM_001122979.1_FW_376	0.172315	0.297732	0.781842	0.781842	-7.15944
94	13571	25748	25748_FCAMR_VAR2_NM_001122979.1_FW_391	-0.0208583	-0.104592	0.922112	0.922112	-7.20786
94	13571	26301	26301_FCAMR_VAR2_NM_001122979.1_FW_391	-0.23713	-0.680679	0.536209	0.536209	-6.93914
94	13571	44172	44172_FCAMR_VAR2_NM_001122979.1_FW_391	-0.465356	-1.56861	0.197368	0.197368	-6.02492
95	12646	21754	21754_FCAMR_VAR2_NM_001122979.1_FW_406	-1.35469	-4.63965	0.011663	0.011663	-2.77257
95	12646	35913	35913_FCAMR_VAR2_NM_001122979.1_FW_406	0.480122	1.66887	0.176093	0.176093	-5.9053
95	12646	37852	37852_FCAMR_VAR2_NM_001122979.1_FW_406	0.495866	1.52533	0.207373	0.207373	-6.07613
96	7167	9274	9274_FCAMR_VAR2_NM_001122979.1_FW_451	-0.480765	-2.40711	0.0788717	0.0788717	-5.01915
96	7167	14362	14362_FCAMR_VAR2_NM_001122979.1_FW_451	-0.997416	-4.01263	0.0185431	0.0185431	-3.32442
96	7167	44778	44778_FCAMR_VAR2_NM_001122979.1_FW_451	-0.609446	-1.85346	0.143083	0.143083	-5.68286
97	1335	1579	1579_FCAMR_VAR2_NM_001122979.1_FW_466	-0.224337	-0.914185	0.416141	0.416141	-6.73908
97	1335	11477	11477_FCAMR_VAR2_NM_001122979.1_FW_466	-0.410871	-1.69352	0.171244	0.171244	-5.87572
97	1335	26555	26555_FCAMR_VAR2_NM_001122979.1_FW_466	-1.43621	-7.56666	0.00220625	0.00220625	-0.810789
98	235	318	318_FCAMR_VAR2_NM_001122979.1_FW_481	0.361152	0.961601	0.394698	0.394698	-6.69375
98	235	19145	19145_FCAMR_VAR2_NM_001122979.1_FW_481	0.261118	0.328105	0.760522	0.760522	-7.14775
98	235	36171	36171_FCAMR_VAR2_NM_001122979.1_FW_481	-0.498966	-0.644398	0.557018	0.557018	-6.96627
99	12227	20339	20339_FCAMR_VAR2_NM_001122979.1_FW_511	-1.83704	-8.16933	0.00168297	0.00168297	-0.499877
99	12227	29227	29227_FCAMR_VAR2_NM_001122979.1_FW_511	-0.383982	-0.808953	0.46726	0.46726	-6.83434
99	12227	44749	44749_FCAMR_VAR2_NM_001122979.1_FW_511	-0.593716	-2.59991	0.0648296	0.0648296	-4.79465
100	12116	19911	19911_FCAMR_VAR2_NM_001122979.1_FW_541	-0.236359	-0.54852	0.614688	0.614688	-7.03211
100	12116	31552	31552_FCAMR_VAR2_NM_001122979.1_FW_541	-0.137553	-0.32929	0.759695	0.759695	-7.14727
100	12116	31811	31811_FCAMR_VAR2_NM_001122979.1_FW_541	0.0343107	0.0932949	0.930492	0.930492	-7.20927
101	14580	37339	37339_FCAMR_VAR2_NM_001122979.1_FW_571	-1.42883	-5.52706	0.00652707	0.00652707	-2.08253
101	14580	39149	39149_FCAMR_VAR2_NM_001122979.1_FW_571	-0.95948	-3.86838	0.0207802	0.0207802	-3.45976
101	14580	43299	43299_FCAMR_VAR2_NM_001122979.1_FW_571	-1.05473	-5.51757	0.00656502	0.00656502	-2.08941
102	6368	8079	8079_FCAMR_VAR2_NM_001122979.1_FW_586	-1.10171	-2.80094	0.0531966	0.0531966	-4.566
102	6368	16609	16609_FCAMR_VAR2_NM_001122979.1_FW_586	-0.539812	-1.3819	0.244441	0.244441	-6.24327
102	6368	20779	20779_FCAMR_VAR2_NM_001122979.1_FW_586	-0.67997	-3.06134	0.0415926	0.0415926	-4.27901
103	14526	35814	35814_FCAMR_VAR2_NM_001122979.1_FW_721	-1.37827	-4.81374	0.0103402	0.0103402	-2.62926
103	14526	41916	41916_FCAMR_VAR2_NM_001122979.1_FW_721	-0.447809	-2.08663	0.110729	0.110729	-5.40117
103	14526	44493	44493_FCAMR_VAR2_NM_001122979.1_FW_721	-1.93062	-6.81718	0.00317851	0.00317851	-1.23494
104	10965	16693	16693_FCAMR_VAR2_NM_001122979.1_FW_781	-0.658107	-2.30505	0.0877156	0.0877156	-5.13979
104	10965	25545	25545_FCAMR_VAR2_NM_001122979.1_FW_781	-0.880588	-2.53666	0.0690892	0.0690892	-4.86777
104	10965	39869	39869_FCAMR_VAR2_NM_001122979.1_FW_781	-0.898194	-4.06115	0.0178575	0.0178575	-3.27963
105	12878	22703	22703_FCAMR_VAR2_NM_001122979.1_FW_856	0	0	1	1	-7.21476
105	12878	26129	26129_FCAMR_VAR2_NM_001122979.1_FW_856	0.0528972	0.0698868	0.94789	0.94789	-7.21168
105	12878	37592	37592_FCAMR_VAR2_NM_001122979.1_FW_856	-1.02334	-1.01324	0.372448	0.372448	-6.64283
106	10982	16712	16712_FCAMR_VAR2_NM_001122979.1_FW_871	-1.49714	-1.64896	0.180115	0.180115	-5.92915
106	10982	26626	26626_FCAMR_VAR2_NM_001122979.1_FW_871	-1.04534	-2.10845	0.108146	0.108146	-5.3749
106	10982	44931	44931_FCAMR_VAR2_NM_001122979.1_FW_871	0.585532	1.34967	0.253658	0.253658	-6.28015
107	10825	16347	16347_FCAMR_VAR2_NM_001122979.1_FW_886	-2.1449	-5.13339	0.00836087	0.00836087	-2.3765
107	10825	37721	37721_FCAMR_VAR2_NM_001122979.1_FW_886	-1.25042	-5.57526	0.00633851	0.00633851	-2.04778
107	10825	38609	38609_FCAMR_VAR2_NM_001122979.1_FW_886	-2.65932	-11.3362	0.000519729	0.000519729	0.799079
108	12211	20320	20320_FCAMR_VAR2_NM_001122979.1_FW_901	-0.174235	-0.340993	0.751553	0.751553	-7.14246
108	12211	34247	34247_FCAMR_VAR2_NM_001122979.1_FW_901	-1.08761	-4.05241	0.0179786	0.0179786	-3.28766
108	12211	42032	42032_FCAMR_VAR2_NM_001122979.1_FW_901	-0.855706	-4.54663	0.0124555	0.0124555	-2.85084
109	1678	1947	1947_FCAMR_VAR2_NM_001122979.1_FW_931	-0.118582	-0.468796	0.665448	0.665448	-7.07995
109	1678	2530	2530_FCAMR_VAR2_NM_001122979.1_FW_931	-1.40229	-6.58796	0.00357934	0.00357934	-1.37391
109	1678	41231	41231_FCAMR_VAR2_NM_001122979.1_FW_931	0.0658652	0.226561	0.832705	0.832705	-7.18257
110	12075	19846	19846_FCAMR_VAR2_NM_001122979.1_FW_946	-0.358003	-1.62654	0.184763	0.184763	-5.95595
110	12075	23031	23031_FCAMR_VAR2_NM_001122979.1_FW_946	-0.551457	-2.05658	0.1144	0.1144	-5.43738
110	12075	41979	41979_FCAMR_VAR2_NM_001122979.1_FW_946	-0.555904	-2.47725	0.0733892	0.0733892	-4.93693
111	7769	10092	10092_FCAMR_VAR2_NM_001122979.1_FW_976	-0.0349478	-0.0859523	0.935945	0.935945	-7.2101
111	7769	32701	32701_FCAMR_VAR2_NM_001122979.1_FW_976	0.243355	0.887975	0.428415	0.428415	-6.76352
111	7769	34327	34327_FCAMR_VAR2_NM_001122979.1_FW_976	-0.234297	-1.18789	0.305382	0.305382	-6.46036
112	12006	19640	19640_FCAMR_VAR2_NM_001122979.1_FW_991	0.509984	2.03402	0.117245	0.117245	-5.4646
112	12006	29805	29805_FCAMR_VAR2_NM_001122979.1_FW_991	0	0	1	1	-7.21476
112	12006	40656	40656_FCAMR_VAR2_NM_001122979.1_FW_991	0	0	1	1	-7.21476
113	10995	16813	16813_FCAMR_VAR2_NM_001122979.1_FW_1006	-0.891327	-2.57236	0.0666461	0.0666461	-4.82643
113	10995	29799	29799_FCAMR_VAR2_NM_001122979.1_FW_1006	0	0	1	1	-7.21476
113	10995	41060	41060_FCAMR_VAR2_NM_001122979.1_FW_1006	-1.09184	-2.42764	0.0772196	0.0772196	-4.99503
114	2321	2832	2832_FCAMR_VAR2_NM_001122979.1_FW_1021	0	0	1	1	-7.21476
114	2321	15339	15339_FCAMR_VAR2_NM_001122979.1_FW_1021	0	0	1	1	-7.21476
114	2321	27762	27762_FCAMR_VAR2_NM_001122979.1_FW_1021	0	0	1	1	-7.21476
115	12145	20042	20042_FCAMR_VAR2_NM_001122979.1_FW_1051	1.24759	3.1672	0.0377539	0.0377539	-4.16545
115	12145	30902	30902_FCAMR_VAR2_NM_001122979.1_FW_1051	0.190255	0.936828	0.405779	0.405779	-6.71761
115	12145	33040	33040_FCAMR_VAR2_NM_001122979.1_FW_1051	0.595634	2.30471	0.0877464	0.0877464	-5.14019
116	14058	29320	29320_FCAMR_VAR2_NM_001122979.1_FW_1066	-0.456933	-1.37499	0.246387	0.246387	-6.2512
116	14058	29496	29496_FCAMR_VAR2_NM_001122979.1_FW_1066	-0.285474	-1.49484	0.214738	0.214738	-6.11202
116	14058	42480	42480_FCAMR_VAR2_NM_001122979.1_FW_1066	-0.334922	-1.11503	0.331868	0.331868	-6.53824
117	2096	2447	2447_FCAMR_VAR2_NM_001122979.1_FW_1081	-0.43021	-1.71541	0.167059	0.167059	-5.84941
117	2096	29054	29054_FCAMR_VAR2_NM_001122979.1_FW_1081	-0.27503	-1.14697	0.320002	0.320002	-6.50439
117	2096	39420	39420_FCAMR_VAR2_NM_001122979.1_FW_1081	-0.357424	-1.7087	0.168331	0.168331	-5.85748
118	5243	6414	6414_FCAMR_VAR2_NM_001122979.1_FW_1111	-1.18586	-2.74989	0.0559002	0.0559002	-4.6235
118	5243	17846	17846_FCAMR_VAR2_NM_001122979.1_FW_1111	0.229981	0.575871	0.597849	0.597849	-7.01422
118	5243	29706	29706_FCAMR_VAR2_NM_001122979.1_FW_1111	-1.36801	-3.35267	0.0320024	0.0320024	-3.97095
119	6093	7606	7606_FCAMR_VAR2_NM_001122979.1_FW_1141	-2.3929	-8.75342	0.00131659	0.00131659	-0.221084
119	6093	28988	28988_FCAMR_VAR2_NM_001122979.1_FW_1141	-0.77186	-2.31722	0.0866033	0.0866033	-5.12535
119	6093	43514	43514_FCAMR_VAR2_NM_001122979.1_FW_1141	1.52855	5.45538	0.00682063	0.00682063	-2.1347
120	4301	5215	5215_FCAMR_VAR2_NM_001122979.1_FW_1171	0.522916	2.46879	0.0740263	0.0740263	-4.94682
120	4301	43817	43817_FCAMR_VAR2_NM_001122979.1_FW_1171	-0.692968	-3.0286	0.042873	0.042873	-4.3145
120	4301	44774	44774_FCAMR_VAR2_NM_001122979.1_FW_1171	0.617891	1.57169	0.196676	0.196676	-6.02127
121	7179	9198	9198_FCAMR_VAR2_NM_001122979.1_FW_1201	0.401026	1.13915	0.322871	0.322871	-6.51272
121	7179	22493	22493_FCAMR_VAR2_NM_001122979.1_FW_1201	0	0	1	1	-7.21476
121	7179	31135	31135_FCAMR_VAR2_NM_001122979.1_FW_1201	0	0	1	1	-7.21476
122	7567	9837	9837_FCAMR_VAR2_NM_001122979.1_FW_1231	-0.986011	-4.65644	0.0115267	0.0115267	-2.75857
122	7567	10302	10302_FCAMR_VAR2_NM_001122979.1_FW_1231	-0.958865	-4.70987	0.0111056	0.0111056	-2.71427
122	7567	23543	23543_FCAMR_VAR2_NM_001122979.1_FW_1231	-1.38096	-1.75025	0.160623	0.160623	-5.80747
123	12302	20545	20545_FCAMR_VAR2_NM_001122979.1_FW_1246	-1.4683	-4.83524	0.0101899	0.0101899	-2.61183
123	12302	30343	30343_FCAMR_VAR2_NM_001122979.1_FW_1246	-1.2036	-3.62692	0.0253113	0.0253113	-3.69372
123	12302	34018	34018_FCAMR_VAR2_NM_001122979.1_FW_1246	-0.93035	-4.10546	0.0172582	0.0172582	-3.23903
124	9343	12976	12976_FCAMR_VAR2_NM_001122979.1_FW_1321	-1.37099	-5.89957	0.00523142	0.00523142	-1.82061
124	9343	25344	25344_FCAMR_VAR2_NM_001122979.1_FW_1321	-2.17715	-8.9128	0.00123451	0.00123451	-0.148548
124	9343	30644	30644_FCAMR_VAR2_NM_001122979.1_FW_1321	-1.3246	-4.95021	0.00943101	0.00943101	-2.51973
125	1577	1978	1978_FCAMR_VAR2_NM_001122979.1_FW_1351	-0.871711	-4.41849	0.013659	0.013659	-2.96067
125	1577	9805	9805_FCAMR_VAR2_NM_001122979.1_FW_1351	0.128317	0.474558	0.661699	0.661699	-7.07671
125	1577	17902	17902_FCAMR_VAR2_NM_001122979.1_FW_1351	0.268048	1.08502	0.343391	0.343391	-6.56962
126	7656	9993	9993_FCAMR_VAR2_NM_001122979.1_FW_1366	0.806021	4.09942	0.0173384	0.0173384	-3.24455
126	7656	12162	12162_FCAMR_VAR2_NM_001122979.1_FW_1366	3.90145	15.9094	0.000151179	0.000151179	2.03126
126	7656	25455	25455_FCAMR_VAR2_NM_001122979.1_FW_1366	-2.00484	-10.1138	0.000784646	0.000784646	0.354735
127	7261	9253	9253_FCAMR_VAR2_NM_001122979.1_FW_1381	-1.28844	-6.44557	0.00386043	0.00386043	-1.4626
127	7261	17666	17666_FCAMR_VAR2_NM_001122979.1_FW_1381	-0.917022	-4.48637	0.0130045	0.0130045	-2.9022
127	7261	38085	38085_FCAMR_VAR2_NM_001122979.1_FW_1381	-1.16528	-5.0573	0.00878611	0.00878611	-2.43549
128	12132	19935	19935_FCAMR_VAR2_NM_001122979.1_FW_1471	-0.771738	-3.94576	0.0195415	0.0195415	-3.38676
128	12132	20498	20498_FCAMR_VAR2_NM_001122979.1_FW_1471	-0.633788	-3.33337	0.0325492	0.0325492	-3.99092
128	12132	34759	34759_FCAMR_VAR2_NM_001122979.1_FW_1471	-0.800392	-2.24589	0.09336	0.09336	-5.21019
129	12596	21587	21587_FCAMR_VAR2_NM_001122979.1_FW_1486	-0.387312	-1.39009	0.242152	0.242152	-6.23385
129	12596	23585	23585_FCAMR_VAR2_NM_001122979.1_FW_1486	-1.27614	-4.69551	0.0112169	0.0112169	-2.72613
129	12596	34186	34186_FCAMR_VAR2_NM_001122979.1_FW_1486	0.194296	0.773989	0.485332	0.485332	-6.86421
130	10735	16246	16246_FCAMR_VAR2_NM_001122979.1_FW_1501	0	0	1	1	-7.21476
130	10735	26614	26614_FCAMR_VAR2_NM_001122979.1_FW_1501	0	0	1	1	-7.21476
130	10735	26880	26880_FCAMR_VAR2_NM_001122979.1_FW_1501	0	0	1	1	-7.21476
131	1556	1882	1882_FCAMR_VAR2_NM_001122979.1_FW_1531	-1.17673	-3.09201	0.0404344	0.0404344	-4.24593
131	1556	4389	4389_FCAMR_VAR2_NM_001122979.1_FW_1531	0	0	1	1	-7.21476
131	1556	45007	45007_FCAMR_VAR2_NM_001122979.1_FW_1531	-0.240363	-0.629206	0.565899	0.565899	-6.97727
132	2970	3462	3462_FCAMR_VAR2_NM_001122979.1_FW_1546	0	0	1	1	-7.21476
132	2970	5563	5563_FCAMR_VAR2_NM_001122979.1_FW_1546	0	0	1	1	-7.21476
132	2970	37254	37254_FCAMR_VAR2_NM_001122979.1_FW_1546	-1.11495	-5.30864	0.00747452	0.00747452	-2.24336
133	354	481	481_FCAMR_VAR2_NM_001122979.1_FW_1561	0	0	1	1	-7.21476
133	354	7826	7826_FCAMR_VAR2_NM_001122979.1_FW_1561	0.242891	0.793004	0.475436	0.475436	-6.84808
133	354	17087	17087_FCAMR_VAR2_NM_001122979.1_FW_1561	0	0	1	1	-7.21476
134	10519	15625	15625_FCAMR_VAR2_NM_001122979.1_FW_1591	0	0	1	1	-7.21476
134	10519	16404	16404_FCAMR_VAR2_NM_001122979.1_FW_1591	0	0	1	1	-7.21476
134	10519	20476	20476_FCAMR_VAR2_NM_001122979.1_FW_1591	-0.577673	-0.596788	0.585177	0.585177	-7.00005
135	14470	34481	34481_FCAMR_VAR2_NM_001122979.1_FW_1621	0	0	1	1	-7.21476
135	14470	42020	42020_FCAMR_VAR2_NM_001122979.1_FW_1621	0	0	1	1	-7.21476
135	14470	44827	44827_FCAMR_VAR2_NM_001122979.1_FW_1621	0.26305	0.440466	0.684058	0.684058	-7.09535
136	12504	21159	21159_FCAMR_VAR2_NM_001122979.1_FW_1651	-0.644898	-2.4965	0.0719624	0.0719624	-4.91447
136	12504	38138	38138_FCAMR_VAR2_NM_001122979.1_FW_1651	-0.442358	-1.27071	0.277732	0.277732	-6.36923
136	12504	42965	42965_FCAMR_VAR2_NM_001122979.1_FW_1651	0.296706	0.981247	0.3861	0.3861	-6.67456
137	14392	32901	32901_FCAMR_VAR2_NM_001122979.1_FW_1666	-0.506605	-1.73881	0.162707	0.162707	-5.82126
137	14392	33228	33228_FCAMR_VAR2_NM_001122979.1_FW_1666	0.0548593	0.202454	0.850183	0.850183	-7.18902
137	14392	38123	38123_FCAMR_VAR2_NM_001122979.1_FW_1666	0.01192	0.0444163	0.966861	0.966861	-7.21351
138	8795	11944	11944_FCAMR_VAR2_NM_001122979.1_FW_1711	-0.752678	-1.44256	0.228	0.228	-6.17313
138	8795	15439	15439_FCAMR_VAR2_NM_001122979.1_FW_1711	0.800996	2.73433	0.0567563	0.0567563	-4.6411
138	8795	40162	40162_FCAMR_VAR2_NM_001122979.1_FW_1711	-2.20934	-5.91032	0.00519903	0.00519903	-1.81328
139	6740	8606	8606_FCAMR_VAR2_NM_001122979.1_FW_1726	-2.20771	-1.81403	0.149526	0.149526	-5.73052
139	6740	13422	13422_FCAMR_VAR2_NM_001122979.1_FW_1726	-1.57157	-4.1881	0.016205	0.016205	-3.16412
139	6740	28009	28009_FCAMR_VAR2_NM_001122979.1_FW_1726	-2.57266	-4.38202	0.0140275	0.0140275	-2.99236
140	8411	11251	11251_FCAMR_VAR2_NM_001122979.1_FW_1747	2.75761	4.37508	0.014099	0.014099	-2.99841
140	8411	14703	14703_FCAMR_VAR2_NM_001122979.1_FW_1747	-1.62604	-4.103	0.0172909	0.0172909	-3.24128
140	8411	37983	37983_FCAMR_VAR2_NM_001122979.1_FW_1747	-1.33171	-2.68064	0.0598309	0.0598309	-4.70212
141	8679	11748	11748_FCAMR_VAR3_NM_001122980.1_FW_271	-2.13344	-3.66444	0.0245336	0.0245336	-3.65675
141	8679	17434	17434_FCAMR_VAR3_NM_001122980.1_FW_271	-0.87446	-1.33015	0.259408	0.259408	-6.30235
141	8679	40383	40383_FCAMR_VAR3_NM_001122980.1_FW_271	0.224592	0.233101	0.827984	0.827984	-7.1807
142	13356	24640	24640_FCAMR_VAR3_NM_001122980.1_FW_361	1.54073	5.74475	0.005727	0.005727	-1.92764
142	13356	34895	34895_FCAMR_VAR3_NM_001122980.1_FW_361	0.406	0.606801	0.579176	0.579176	-6.99312
142	13356	37825	37825_FCAMR_VAR3_NM_001122980.1_FW_361	0.573371	0.426383	0.693415	0.693415	-7.10269
143	13753	27156	27156_FCAMR_VAR3_NM_001122980.1_FW_391	0	0	1	1	-7.21476
143	13753	30578	30578_FCAMR_VAR3_NM_001122980.1_FW_391	0.0924491	0.169191	0.874474	0.874474	-7.19675
143	13753	34963	34963_FCAMR_VAR3_NM_001122980.1_FW_391	0.202436	0.503363	0.643139	0.643139	-7.06
144	2929	3439	3439_FCAMR_VAR3_NM_001122980.1_FW_421	0.390554	1.32718	0.260297	0.260297	-6.30572
144	2929	35689	35689_FCAMR_VAR3_NM_001122980.1_FW_421	-1.12764	-1.78427	0.154595	0.154595	-5.76644
144	2929	40807	40807_FCAMR_VAR3_NM_001122980.1_FW_421	-0.322167	-1.61936	0.186278	0.186278	-5.96452
145	3017	3576	3576_FCAMR_VAR3_NM_001122980.1_FW_451	-0.597375	-0.891637	0.426682	0.426682	-6.76013
145	3017	23233	23233_FCAMR_VAR3_NM_001122980.1_FW_451	0	0	1	1	-7.21476
145	3017	43838	43838_FCAMR_VAR3_NM_001122980.1_FW_451	-1.28717	-1.5097	0.211114	0.211114	-6.09454
146	9935	14294	14294_FCAMR_VAR3_NM_001122980.1_FW_491	0.955551	4.52835	0.012619	0.012619	-2.86637
146	9935	26427	26427_FCAMR_VAR3_NM_001122980.1_FW_491	0.0150289	0.0570221	0.957468	0.957468	-7.21271
146	9935	45191	45191_FCAMR_VAR3_NM_001122980.1_FW_491	-0.786642	-4.12787	0.0169645	0.0169645	-3.21862
147	9832	14012	14012_FCAMR_VAR3_NM_001122980.1_FW_541	-1.06561	-5.1683	0.0081743	0.0081743	-2.34968
147	9832	19251	19251_FCAMR_VAR3_NM_001122980.1_FW_541	-0.978314	-4.85019	0.0100871	0.0100871	-2.59977
147	9832	34865	34865_FCAMR_VAR3_NM_001122980.1_FW_541	-1.08864	-3.74199	0.0230163	0.0230163	-3.58106
148	7702	9942	9942_FCAMR_VAR3_NM_001122980.1_FW_581	-0.476321	-1.11197	0.333026	0.333026	-6.54146
148	7702	15425	15425_FCAMR_VAR3_NM_001122980.1_FW_581	3.75711	12.4815	0.000366541	0.000366541	1.16413
148	7702	22790	22790_FCAMR_VAR3_NM_001122980.1_FW_581	-1.33566	-4.99864	0.00913233	0.00913233	-2.48145
149	11092	17004	17004_FCAMR_VAR3_NM_001122980.1_FW_721	-0.184463	-0.434385	0.68809	0.68809	-7.09855
149	11092	24807	24807_FCAMR_VAR3_NM_001122980.1_FW_721	-1.03626	-3.16824	0.0377186	0.0377186	-4.16435
149	11092	36959	36959_FCAMR_VAR3_NM_001122980.1_FW_721	-0.939932	-4.67144	0.0114064	0.0114064	-2.74609
150	1599	1989	1989_FCAMR_VAR3_NM_001122980.1_FW_791	-1.17394	-5.48103	0.00671374	0.00671374	-2.11597
150	1599	7053	7053_FCAMR_VAR3_NM_001122980.1_FW_791	-1.08639	-3.74918	0.0228815	0.0228815	-3.57409
150	1599	34561	34561_FCAMR_VAR3_NM_001122980.1_FW_791	-0.801492	-2.93317	0.0468814	0.0468814	-4.41892
151	5557	6800	6800_FCAMR_VAR3_NM_001122980.1_FW_871	0.210074	0.513879	0.636443	0.636443	-7.05369
151	5557	23688	23688_FCAMR_VAR3_NM_001122980.1_FW_871	0	0	1	1	-7.21476
151	5557	38455	38455_FCAMR_VAR3_NM_001122980.1_FW_871	0	0	1	1	-7.21476
152	6127	7630	7630_FCAMR_VAR3_NM_001122980.1_FW_911	-1.39076	-4.15925	0.0165635	0.0165635	-3.19016
152	6127	14711	14711_FCAMR_VAR3_NM_001122980.1_FW_911	-1.37139	-3.68644	0.0240912	0.0240912	-3.63518
152	6127	21614	21614_FCAMR_VAR3_NM_001122980.1_FW_911	-0.422899	-1.23238	0.290216	0.290216	-6.41173
153	3414	4067	4067_FCAMR_VAR3_NM_001122980.1_FW_941	-1.0601	-4.42123	0.0136318	0.0136318	-2.9583
153	3414	37147	37147_FCAMR_VAR3_NM_001122980.1_FW_941	0.0319559	0.127736	0.904985	0.904985	-7.20448
153	3414	43950	43950_FCAMR_VAR3_NM_001122980.1_FW_941	-0.496204	-1.31027	0.2654	0.2654	-6.32484
154	8268	10956	10956_FCAMR_VAR3_NM_001122980.1_FW_1001	0	0	1	1	-7.21476
154	8268	38063	38063_FCAMR_VAR3_NM_001122980.1_FW_1001	0	0	1	1	-7.21476
154	8268	42936	42936_FCAMR_VAR3_NM_001122980.1_FW_1001	0	0	1	1	-7.21476
155	415	612	612_FCAMR_VAR3_NM_001122980.1_FW_1031	-1.55027	-1.31469	0.264058	0.264058	-6.31986
155	415	4778	4778_FCAMR_VAR3_NM_001122980.1_FW_1031	-1.64843	-2.71955	0.0575838	0.0575838	-4.65786
155	415	16933	16933_FCAMR_VAR3_NM_001122980.1_FW_1031	0.0357245	0.0807944	0.939778	0.939778	-7.21064
156	1326	1659	1659_FCAMR_VAR3_NM_001122980.1_FW_1201	0.0826041	0.410227	0.704234	0.704234	-7.11084
156	1326	30346	30346_FCAMR_VAR3_NM_001122980.1_FW_1201	1.77619	4.50259	0.0128538	0.0128538	-2.88833
156	1326	35309	35309_FCAMR_VAR3_NM_001122980.1_FW_1201	0.577611	2.36509	0.0823822	0.0823822	-5.06868
157	14624	39083	39083_FCAMR_VAR3_NM_001122980.1_FW_1216	-1.15501	-5.86771	0.00532888	0.00532888	-1.84243
157	14624	39142	39142_FCAMR_VAR3_NM_001122980.1_FW_1216	0.292659	0.731035	0.508276	0.508276	-6.8996
157	14624	39806	39806_FCAMR_VAR3_NM_001122980.1_FW_1216	-0.845018	-0.949889	0.399904	0.399904	-6.70507
158	9074	12539	12539_FCAMR_VAR3_NM_001122980.1_FW_1321	-1.13652	-5.50412	0.00661929	0.00661929	-2.09917
158	9074	25631	25631_FCAMR_VAR3_NM_001122980.1_FW_1321	-0.925119	-3.89215	0.0203897	0.0203897	-3.43723
158	9074	31369	31369_FCAMR_VAR3_NM_001122980.1_FW_1321	-0.443153	-2.09963	0.109182	0.109182	-5.38552
159	5772	7116	7116_FCAMR_VAR3_NM_001122980.1_FW_1351	-0.266942	-1.24519	0.285984	0.285984	-6.39758
159	5772	27409	27409_FCAMR_VAR3_NM_001122980.1_FW_1351	1.59762	3.50199	0.0281255	0.0281255	-3.81847
159	5772	41657	41657_FCAMR_VAR3_NM_001122980.1_FW_1351	0.272407	0.868194	0.437879	0.437879	-6.78166
160	6879	8792	8792_FCAMR_VAR3_NM_001122980.1_FW_1366	0	0	1	1	-7.21476
160	6879	34527	34527_FCAMR_VAR3_NM_001122980.1_FW_1366	0.617486	2.93364	0.0468608	0.0468608	-4.41841
160	6879	41273	41273_FCAMR_VAR3_NM_001122980.1_FW_1366	-1.57891	-5.50391	0.00662012	0.00662012	-2.09931
161	6042	7487	7487_FCAMR_VAR3_NM_001122980.1_FW_1381	0.091476	0.273079	0.799325	0.799325	-7.16814
161	6042	8034	8034_FCAMR_VAR3_NM_001122980.1_FW_1381	1.93834	7.31145	0.00248893	0.00248893	-0.950278
161	6042	8593	8593_FCAMR_VAR3_NM_001122980.1_FW_1381	-0.724074	-3.68902	0.0240398	0.0240398	-3.63265
162	2423	2894	2894_FCAMR_VAR3_NM_001122980.1_FW_1471	0.391404	2.08094	0.111413	0.111413	-5.40802
162	2423	18079	18079_FCAMR_VAR3_NM_001122980.1_FW_1471	-1.23187	-3.41038	0.030432	0.030432	-3.91158
162	2423	45030	45030_FCAMR_VAR3_NM_001122980.1_FW_1471	-1.64732	-6.09608	0.00467691	0.00467691	-1.68836
163	4192	4982	4982_FCAMR_VAR3_NM_001122980.1_FW_1501	-0.467786	-1.80843	0.150465	0.150465	-5.73727
163	4192	25712	25712_FCAMR_VAR3_NM_001122980.1_FW_1501	0.938322	4.9595	0.00937281	0.00937281	-2.51237
163	4192	36095	36095_FCAMR_VAR3_NM_001122980.1_FW_1501	0.0696637	0.363518	0.735994	0.735994	-7.13277
164	2367	2859	2859_FCAMR_VAR3_NM_001122980.1_FW_1531	0.118122	0.241002	0.822291	0.822291	-7.17837
164	2367	28329	28329_FCAMR_VAR3_NM_001122980.1_FW_1531	0.185243	0.307686	0.774827	0.774827	-7.15573
164	2367	33983	33983_FCAMR_VAR3_NM_001122980.1_FW_1531	0.142555	0.422964	0.695697	0.695697	-7.10444
165	1594	1902	1902_FCAMR_VAR3_NM_001122980.1_FW_1561	-0.733147	-1.76819	0.157414	0.157414	-5.78585
165	1594	25473	25473_FCAMR_VAR3_NM_001122980.1_FW_1561	0.551661	1.95324	0.128104	0.128104	-5.56219
165	1594	27159	27159_FCAMR_VAR3_NM_001122980.1_FW_1561	0.663388	3.34072	0.0323396	0.0323396	-3.9833
166	14656	42169	42169_FCAMR_VAR3_NM_001122980.1_FW_1591	0.16508	0.73461	0.506335	0.506335	-6.89671
166	14656	42580	42580_FCAMR_VAR3_NM_001122980.1_FW_1591	-0.519186	-2.07044	0.112689	0.112689	-5.42067
166	14656	44093	44093_FCAMR_VAR3_NM_001122980.1_FW_1591	-2.44757	-4.60989	0.0119096	0.0119096	-2.79748
167	4887	5927	5927_FCAMR_VAR3_NM_001122980.1_FW_1621	0.218276	0.859844	0.441926	0.441926	-6.78924
167	4887	22338	22338_FCAMR_VAR3_NM_001122980.1_FW_1621	-0.180668	-0.686066	0.533168	0.533168	-6.93501
167	4887	25547	25547_FCAMR_VAR3_NM_001122980.1_FW_1621	0.210024	0.493874	0.649219	0.649219	-7.0656
168	1667	2026	2026_FCAMR_VAR3_NM_001122980.1_FW_1636	-0.406624	-1.32177	0.261919	0.261919	-6.31185
168	1667	24834	24834_FCAMR_VAR3_NM_001122980.1_FW_1636	0.722627	2.47047	0.0738997	0.0738997	-4.94486
168	1667	32591	32591_FCAMR_VAR3_NM_001122980.1_FW_1636	0.173697	0.655657	0.5505	0.5505	-6.95797
169	11040	16857	16857_FCAMR_VAR3_NM_001122980.1_FW_1681	-2.86254	-2.68587	0.0595231	0.0595231	-4.69616
169	11040	22213	22213_FCAMR_VAR3_NM_001122980.1_FW_1681	-0.655665	-1.90984	0.134396	0.134396	-5.61468
169	11040	32469	32469_FCAMR_VAR3_NM_001122980.1_FW_1681	-1.47085	-2.14865	0.103563	0.103563	-5.32659
170	4812	5877	5877_FCAMR_VAR3_NM_001122980.1_FW_1861	-0.261697	-1.13325	0.325049	0.325049	-6.51899
170	4812	11722	11722_FCAMR_VAR3_NM_001122980.1_FW_1861	0.676095	2.7075	0.058269	0.058269	-4.67154
170	4812	15454	15454_FCAMR_VAR3_NM_001122980.1_FW_1861	0.896569	3.07358	0.0411255	0.0411255	-4.26579
171	10816	16333	16333_FCAMR_VAR3_NM_001122980.1_FW_1876	-0.322864	-1.38025	0.244905	0.244905	-6.24517
171	10816	33980	33980_FCAMR_VAR3_NM_001122980.1_FW_1876	-0.469004	-1.21323	0.296651	0.296651	-6.43275
171	10816	41297	41297_FCAMR_VAR3_NM_001122980.1_FW_1876	-0.490107	-2.48818	0.0725752	0.0725752	-4.92417
172	14525	35802	35802_FCGR1A_NM_000566.3_FW_11	0.231688	0.87867	0.432846	0.432846	-6.77209
172	14525	40518	40518_FCGR1A_NM_000566.3_FW_11	-0.00279477	-0.00771889	0.994239	0.994239	-7.21472
172	14525	41870	41870_FCGR1A_NM_000566.3_FW_11	-1.48829	-7.39435	0.00239237	0.00239237	-0.904432
173	11155	17081	17081_FCGR1A_NM_000566.3_FW_41	-0.335472	-1.21923	0.294619	0.294619	-6.42617
173	11155	41885	41885_FCGR1A_NM_000566.3_FW_41	-0.947329	-1.44245	0.228027	0.228027	-6.17325
173	11155	42031	42031_FCGR1A_NM_000566.3_FW_41	2.26408	6.67385	0.0034221	0.0034221	-1.32129
174	13949	28409	28409_FCGR1A_NM_000566.3_FW_71	0	0	1	1	-7.21476
174	13949	39956	39956_FCGR1A_NM_000566.3_FW_71	-0.693751	-0.823071	0.460117	0.460117	-6.82202
174	13949	40051	40051_FCGR1A_NM_000566.3_FW_71	0.135934	0.349464	0.745683	0.745683	-7.13888
175	625	735	735_FCGR1A_NM_000566.3_FW_101	-1.03631	-2.63022	0.0628978	0.0628978	-4.75981
175	625	4041	4041_FCGR1A_NM_000566.3_FW_101	0.596859	2.68459	0.0595982	0.0595982	-4.69762
175	625	42248	42248_FCGR1A_NM_000566.3_FW_101	-0.624453	-1.3787	0.245339	0.245339	-6.24694
176	9640	13708	13708_FCGR1A_NM_000566.3_FW_121	-2.10723	-4.11745	0.0171003	0.0171003	-3.2281
176	9640	22207	22207_FCGR1A_NM_000566.3_FW_121	-0.399882	-0.838672	0.452326	0.452326	-6.80823
176	9640	26965	26965_FCGR1A_NM_000566.3_FW_121	-0.405007	-1.21909	0.294666	0.294666	-6.42633
177	11837	19049	19049_FCGR1A_NM_000566.3_FW_161	1.38635	1.74623	0.161352	0.161352	-5.81231
177	11837	21368	21368_FCGR1A_NM_000566.3_FW_161	1.00241	3.13365	0.0389228	0.0389228	-4.20124
177	11837	27233	27233_FCGR1A_NM_000566.3_FW_161	0.671232	2.90614	0.0480969	0.0480969	-4.44877
178	1560	1969	1969_FCGR1A_NM_000566.3_FW_251	-1.84024	-7.12199	0.00272866	0.00272866	-1.05706
178	1560	30344	30344_FCGR1A_NM_000566.3_FW_251	0.407655	2.15545	0.10281	0.10281	-5.31843
178	1560	36518	36518_FCGR1A_NM_000566.3_FW_251	1.00008	3.39482	0.0308461	0.0308461	-3.92754
179	12550	21405	21405_FCGR1A_NM_000566.3_FW_281	-0.185954	-0.704354	0.522938	0.522938	-6.92082
179	12550	35084	35084_FCGR1A_NM_000566.3_FW_281	-0.429649	-1.5673	0.197663	0.197663	-6.02647
179	12550	39215	39215_FCGR1A_NM_000566.3_FW_281	0.395369	1.4536	0.225129	0.225129	-6.16027
180	11365	17794	17794_FCGR1A_NM_000566.3_FW_311	-0.68411	-1.75938	0.158981	0.158981	-5.79647
180	11365	21205	21205_FCGR1A_NM_000566.3_FW_311	-0.20082	-0.547604	0.615257	0.615257	-7.03269
180	11365	24964	24964_FCGR1A_NM_000566.3_FW_311	-0.701291	-2.28964	0.0891476	0.0891476	-5.1581
181	13877	27892	27892_FCGR1A_NM_000566.3_FW_331	0.383402	0.694096	0.528658	0.528658	-6.92881
181	13877	27980	27980_FCGR1A_NM_000566.3_FW_331	-1.65713	-7.26645	0.00254339	0.00254339	-0.975383
181	13877	42239	42239_FCGR1A_NM_000566.3_FW_331	-0.00858603	-0.0327847	0.975535	0.975535	-7.21408
182	308	373	373_FCGR1A_NM_000566.3_FW_401	0.60697	1.95418	0.12797	0.12797	-5.56105
182	308	777	777_FCGR1A_NM_000566.3_FW_401	-0.290697	-1.47853	0.218786	0.218786	-6.13114
182	308	11080	11080_FCGR1A_NM_000566.3_FW_401	0	0	1	1	-7.21476
183	13141	23670	23670_FCGR1A_NM_000566.3_FW_431	0	0	1	1	-7.21476
183	13141	23993	23993_FCGR1A_NM_000566.3_FW_431	-1.51415	-2.63009	0.0629061	0.0629061	-4.75996
183	13141	42913	42913_FCGR1A_NM_000566.3_FW_431	0	0	1	1	-7.21476
184	6431	8039	8039_FCGR1A_NM_000566.3_FW_461	0	0	1	1	-7.21476
184	6431	35956	35956_FCGR1A_NM_000566.3_FW_461	0.0770694	0.167774	0.875513	0.875513	-7.19705
184	6431	37222	37222_FCGR1A_NM_000566.3_FW_461	0	0	1	1	-7.21476
185	4271	5113	5113_FCGR1A_NM_000566.3_FW_491	0	0	1	1	-7.21476
185	4271	20792	20792_FCGR1A_NM_000566.3_FW_491	0	0	1	1	-7.21476
185	4271	29460	29460_FCGR1A_NM_000566.3_FW_491	0	0	1	1	-7.21476
[truncated: 2,262 more rows]

## Sheet: BC-1 (Pair) vs BJAB
Linear Order	Probe UID	Feature Num	Probe Name (embedded info.)	Log2 FC	t	P-Value	Adj. P-Val	B
[truncated: 2,817 more rows]

[truncated: 1 more sheets: BC-1 Lytic (Pair) vs BJAB]
