# Supplementary material for: Coupled transcriptome and proteome analysis of human lymphotropic tumor viruses: insights on the detection and discovery of viral genes
Source: BMC Genomics. 2011 Dec 20;12:625. doi: 10.1186/1471-2164-12-625 (PMC3282826; doi:10.1186/1471-2164-12-625)
Supplement: Additional file 9 — Cross-Array Limma Analysis EBV Probes. This excel file contains cross-array Limma statistical analysis corresponding to EBV probes. [file 1471-2164-12-625-S9.XLS]

## Sheet: MutuIII vs BJAB
Linear Order	Probe UID	Feature Num	Probe Name (embedded info.)	Log2 FC	t	P-Value	Adj. P-Val	B
940	10515	15620	15620_EBV_NC_007605_FW_1_60	2.40367	3.35211	0.032018	0.032018	-3.95989
940	10515	39332	39332_EBV_NC_007605_FW_1_60	-0.0780171	-0.133113	0.901014	0.901014	-7.19102
940	10515	43354	43354_EBV_NC_007605_FW_1_60	0.29624	1.19169	0.304061	0.304061	-6.44378
941	3496	4207	4207_EBV_NC_007605_FW_31_90	0.372972	1.10742	0.334757	0.334757	-6.53377
941	3496	18411	18411_EBV_NC_007605_FW_31_90	-1.44623	-6.58061	0.0035932	0.0035932	-1.36935
941	3496	28809	28809_EBV_NC_007605_FW_31_90	-1.21166	-2.30192	0.0880038	0.0880038	-5.13137
942	6570	8313	8313_EBV_NC_007605_FW_61_120	-0.536797	-1.58067	0.19467	0.19467	-5.99823
942	6570	24238	24238_EBV_NC_007605_FW_61_120	-0.331223	-1.43439	0.230147	0.230147	-6.17022
942	6570	43679	43679_EBV_NC_007605_FW_61_120	-0.493581	-1.96375	0.12663	0.12663	-5.53723
943	10390	15313	15313_EBV_NC_007605_FW_91_150	-0.910891	-0.678551	0.537413	0.537413	-6.92822
943	10390	21336	21336_EBV_NC_007605_FW_91_150	-1.55366	-2.47754	0.0733675	0.0733675	-4.92453
943	10390	33216	33216_EBV_NC_007605_FW_91_150	0.337782	0.437632	0.685936	0.685936	-7.08428
944	8588	11573	11573_EBV_NC_007605_FW_181_240	0.606035	1.40519	0.237991	0.237991	-6.20404
944	8588	20220	20220_EBV_NC_007605_FW_181_240	-0.210993	-0.163171	0.878889	0.878889	-7.18543
944	8588	25160	25160_EBV_NC_007605_FW_181_240	0.338914	0.977002	0.387944	0.387944	-6.66623
945	5771	7115	7115_EBV_NC_007605_FW_211_270	-0.455268	-1.08744	0.342447	0.342447	-6.55463
945	5771	21089	21089_EBV_NC_007605_FW_211_270	0	0	1	1	-7.20218
945	5771	24800	24800_EBV_NC_007605_FW_211_270	0	0	1	1	-7.20218
946	818	1111	1111_EBV_NC_007605_FW_241_300	0	0	1	1	-7.20218
946	818	19932	19932_EBV_NC_007605_FW_241_300	0	0	1	1	-7.20218
946	818	38459	38459_EBV_NC_007605_FW_241_300	0	0	1	1	-7.20218
947	9804	13978	13978_EBV_NC_007605_FW_271_330	0	0	1	1	-7.20218
947	9804	24855	24855_EBV_NC_007605_FW_271_330	0	0	1	1	-7.20218
947	9804	33311	33311_EBV_NC_007605_FW_271_330	0	0	1	1	-7.20218
948	10957	16684	16684_EBV_NC_007605_FW_301_360	-0.405482	-0.497301	0.64702	0.64702	-7.05103
948	10957	21751	21751_EBV_NC_007605_FW_301_360	0.115252	0.161277	0.88028	0.88028	-7.18581
948	10957	23883	23883_EBV_NC_007605_FW_301_360	-1.2988	-1.62944	0.184155	0.184155	-5.94013
949	210	221	221_EBV_NC_007605_FW_331_390	0.144513	0.643345	0.55763	0.55763	-6.95449
949	210	13439	13439_EBV_NC_007605_FW_331_390	0.68446	1.12936	0.326495	0.326495	-6.51064
949	210	21737	21737_EBV_NC_007605_FW_331_390	-0.184661	-0.501257	0.644486	0.644486	-7.0487
950	10925	16640	16640_EBV_NC_007605_FW_361_420	1.46987	5.40144	0.00705238	0.00705238	-2.16417
950	10925	24783	24783_EBV_NC_007605_FW_361_420	1.12405	3.63692	0.0251011	0.0251011	-3.67237
950	10925	26981	26981_EBV_NC_007605_FW_361_420	0.95338	2.05586	0.11449	0.11449	-5.42604
951	8838	12060	12060_EBV_NC_007605_FW_391_450	-0.788255	-1.31232	0.264778	0.264778	-6.3101
951	8838	19642	19642_EBV_NC_007605_FW_391_450	0.294997	0.303111	0.778048	0.778048	-7.14487
951	8838	40275	40275_EBV_NC_007605_FW_391_450	0.241174	0.334495	0.756069	0.756069	-7.13258
952	3860	4685	4685_EBV_NC_007605_FW_421_480	0.901678	1.55156	0.201248	0.201248	-6.03276
952	3860	14689	14689_EBV_NC_007605_FW_421_480	1.308	1.56242	0.198766	0.198766	-6.01988
952	3860	27393	27393_EBV_NC_007605_FW_421_480	0	0	1	1	-7.20218
953	13710	26789	26789_EBV_NC_007605_FW_451_510	0	0	1	1	-7.20218
953	13710	32459	32459_EBV_NC_007605_FW_451_510	0	0	1	1	-7.20218
953	13710	36112	36112_EBV_NC_007605_FW_451_510	0.821014	3.36326	0.0317069	0.0317069	-3.94838
954	1476	1747	1747_EBV_NC_007605_FW_481_540	0	0	1	1	-7.20218
954	1476	10361	10361_EBV_NC_007605_FW_481_540	0	0	1	1	-7.20218
954	1476	30649	30649_EBV_NC_007605_FW_481_540	0	0	1	1	-7.20218
955	1691	2128	2128_EBV_NC_007605_FW_511_570	-0.701485	-0.888622	0.428109	0.428109	-6.75041
955	1691	39328	39328_EBV_NC_007605_FW_511_570	0.436537	0.55197	0.612547	0.612547	-7.01733
955	1691	40412	40412_EBV_NC_007605_FW_511_570	0.34861	1.84268	0.144814	0.144814	-5.6836
956	3485	4115	4115_EBV_NC_007605_FW_541_600	0	0	1	1	-7.20218
956	3485	34041	34041_EBV_NC_007605_FW_541_600	0.141445	0.270691	0.801026	0.801026	-7.15636
956	3485	35620	35620_EBV_NC_007605_FW_541_600	0.368143	0.671544	0.541395	0.541395	-6.93354
957	4056	4896	4896_EBV_NC_007605_FW_571_630	0	0	1	1	-7.20218
957	4056	6262	6262_EBV_NC_007605_FW_571_630	0	0	1	1	-7.20218
957	4056	22586	22586_EBV_NC_007605_FW_571_630	0	0	1	1	-7.20218
958	869	1138	1138_EBV_NC_007605_FW_601_660	-0.81629	-1.75843	0.159151	0.159151	-5.78529
958	869	1304	1304_EBV_NC_007605_FW_601_660	0	0	1	1	-7.20218
958	869	44141	44141_EBV_NC_007605_FW_601_660	0	0	1	1	-7.20218
959	3061	3686	3686_EBV_NC_007605_FW_631_690	-0.151931	-0.617369	0.572888	0.572888	-6.97315
959	3061	16471	16471_EBV_NC_007605_FW_631_690	-0.305083	-1.18994	0.304669	0.304669	-6.44568
959	3061	38393	38393_EBV_NC_007605_FW_631_690	0.143373	0.626437	0.567529	0.567529	-6.96671
960	3711	4425	4425_EBV_NC_007605_FW_661_720	0.908718	3.10047	0.0401215	0.0401215	-4.22505
960	3711	33341	33341_EBV_NC_007605_FW_661_720	0.36847	1.86666	0.140995	0.140995	-5.65461
960	3711	41645	41645_EBV_NC_007605_FW_661_720	0.439942	2.06423	0.113452	0.113452	-5.41594
961	9574	13550	13550_EBV_NC_007605_FW_721_780	0.619164	1.62029	0.186081	0.186081	-5.95105
961	9574	23616	23616_EBV_NC_007605_FW_721_780	-0.0454848	-0.0649183	0.951588	0.951588	-7.19952
961	9574	39273	39273_EBV_NC_007605_FW_721_780	0.230218	0.405744	0.707251	0.707251	-7.10048
962	10340	15262	15262_EBV_NC_007605_FW_751_810	-0.266254	-0.773755	0.485455	0.485455	-6.85188
962	10340	19580	19580_EBV_NC_007605_FW_751_810	0.382632	1.7038	0.169266	0.169266	-5.85104
962	10340	20526	20526_EBV_NC_007605_FW_751_810	0.191301	0.72407	0.512073	0.512073	-6.89266
963	12677	21816	21816_EBV_NC_007605_FW_781_840	0	0	1	1	-7.20218
963	12677	34775	34775_EBV_NC_007605_FW_781_840	0	0	1	1	-7.20218
963	12677	44512	44512_EBV_NC_007605_FW_781_840	0	0	1	1	-7.20218
964	11554	18212	18212_EBV_NC_007605_FW_811_870	0	0	1	1	-7.20218
964	11554	23180	23180_EBV_NC_007605_FW_811_870	-0.609879	-3.11733	0.0395069	0.0395069	-4.20696
964	11554	28320	28320_EBV_NC_007605_FW_811_870	-1.1199	-3.58217	0.0262784	0.0262784	-3.72661
965	10254	14990	14990_EBV_NC_007605_FW_841_900	0.842373	2.20155	0.0978641	0.0978641	-5.25101
965	10254	26360	26360_EBV_NC_007605_FW_841_900	0	0	1	1	-7.20218
965	10254	28426	28426_EBV_NC_007605_FW_841_900	-0.236764	-0.415179	0.700909	0.700909	-7.0958
966	11233	17439	17439_EBV_NC_007605_FW_871_930	0	0	1	1	-7.20218
966	11233	33344	33344_EBV_NC_007605_FW_871_930	0	0	1	1	-7.20218
966	11233	42183	42183_EBV_NC_007605_FW_871_930	0	0	1	1	-7.20218
967	1408	1794	1794_EBV_NC_007605_FW_901_960	-0.664998	-2.48647	0.0727019	0.0727019	-4.91411
967	1408	9414	9414_EBV_NC_007605_FW_901_960	1.16658	1.03612	0.362954	0.362954	-6.6073
967	1408	35983	35983_EBV_NC_007605_FW_901_960	-0.576283	-1.28735	0.272477	0.272477	-6.33818
968	2715	3227	3227_EBV_NC_007605_FW_931_990	-0.290217	-0.49387	0.649221	0.649221	-7.05304
968	2715	11105	11105_EBV_NC_007605_FW_931_990	0	0	1	1	-7.20218
968	2715	34341	34341_EBV_NC_007605_FW_931_990	0	0	1	1	-7.20218
969	13676	26494	26494_EBV_NC_007605_FW_961_1020	0	0	1	1	-7.20218
969	13676	30990	30990_EBV_NC_007605_FW_961_1020	-0.618932	-1.21458	0.296196	0.296196	-6.41882
969	13676	41993	41993_EBV_NC_007605_FW_961_1020	-1.88807	-4.26973	0.0152412	0.0152412	-3.08009
970	1465	1825	1825_EBV_NC_007605_FW_991_1050	-0.0685035	-0.0597496	0.955436	0.955436	-7.19993
970	1465	22418	22418_EBV_NC_007605_FW_991_1050	-1.16312	-3.57504	0.0264366	0.0264366	-3.73371
970	1465	39948	39948_EBV_NC_007605_FW_991_1050	-1.48031	-4.7849	0.010546	0.010546	-2.64204
971	11530	18103	18103_EBV_NC_007605_FW_1021_1080	0.931665	2.22318	0.0956365	0.0956365	-5.22515
971	11530	40393	40393_EBV_NC_007605_FW_1021_1080	-0.122622	-0.341622	0.751116	0.751116	-7.12963
971	11530	45162	45162_EBV_NC_007605_FW_1021_1080	0.159488	0.328472	0.760266	0.760266	-7.13503
972	1679	2032	2032_EBV_NC_007605_FW_1051_1110	0	0	1	1	-7.20218
972	1679	9814	9814_EBV_NC_007605_FW_1051_1110	0	0	1	1	-7.20218
972	1679	44920	44920_EBV_NC_007605_FW_1051_1110	0	0	1	1	-7.20218
973	14397	32844	32844_EBV_NC_007605_FW_1081_1140	-1.23418	-2.94794	0.0462327	0.0462327	-4.39082
973	14397	33683	33683_EBV_NC_007605_FW_1081_1140	1.05799	3.22053	0.0359814	0.0359814	-4.09724
973	14397	42700	42700_EBV_NC_007605_FW_1081_1140	-1.55011	-3.87164	0.0207261	0.0207261	-3.44534
974	320	464	464_EBV_NC_007605_FW_1111_1170	0	0	1	1	-7.20218
974	320	32331	32331_EBV_NC_007605_FW_1111_1170	0	0	1	1	-7.20218
974	320	38198	38198_EBV_NC_007605_FW_1111_1170	0	0	1	1	-7.20218
975	5217	6313	6313_EBV_NC_007605_FW_1141_1200	0	0	1	1	-7.20218
975	5217	23951	23951_EBV_NC_007605_FW_1141_1200	0.463756	2.41172	0.0784972	0.0784972	-5.00164
975	5217	39322	39322_EBV_NC_007605_FW_1141_1200	0	0	1	1	-7.20218
976	6969	8946	8946_EBV_NC_007605_FW_1171_1230	0	0	1	1	-7.20218
976	6969	12178	12178_EBV_NC_007605_FW_1171_1230	0	0	1	1	-7.20218
976	6969	15929	15929_EBV_NC_007605_FW_1171_1230	0.690029	2.18838	0.0992484	0.0992484	-5.26676
977	9009	12388	12388_EBV_NC_007605_FW_1201_1260	0	0	1	1	-7.20218
977	9009	38043	38043_EBV_NC_007605_FW_1201_1260	0	0	1	1	-7.20218
977	9009	41924	41924_EBV_NC_007605_FW_1201_1260	0	0	1	1	-7.20218
978	1953	2362	2362_EBV_NC_007605_FW_1231_1290	0	0	1	1	-7.20218
978	1953	24083	24083_EBV_NC_007605_FW_1231_1290	0	0	1	1	-7.20218
978	1953	38067	38067_EBV_NC_007605_FW_1231_1290	0	0	1	1	-7.20218
979	13245	24230	24230_EBV_NC_007605_FW_1261_1320	-1.13868	-6.05552	0.00478513	0.00478513	-1.70574
979	13245	28066	28066_EBV_NC_007605_FW_1261_1320	0	0	1	1	-7.20218
979	13245	41181	41181_EBV_NC_007605_FW_1261_1320	0	0	1	1	-7.20218
980	3448	4173	4173_EBV_NC_007605_FW_1291_1350	-1.37183	-2.20618	0.0973819	0.0973819	-5.24546
980	3448	23791	23791_EBV_NC_007605_FW_1291_1350	0.843506	1.56759	0.197598	0.197598	-6.01376
980	3448	23844	23844_EBV_NC_007605_FW_1291_1350	1.64614	5.67571	0.00596682	0.00596682	-1.96626
981	13987	28693	28693_EBV_NC_007605_FW_1321_1380	0	0	1	1	-7.20218
981	13987	28932	28932_EBV_NC_007605_FW_1321_1380	0	0	1	1	-7.20218
981	13987	33370	33370_EBV_NC_007605_FW_1321_1380	0.147291	0.227867	0.831761	0.831761	-7.16962
982	9918	14280	14280_EBV_NC_007605_FW_1351_1410	-0.623576	-0.768264	0.488343	0.488343	-6.85648
982	9918	17420	17420_EBV_NC_007605_FW_1351_1410	-0.572476	-2.80388	0.0530459	0.0530459	-4.55079
982	9918	27072	27072_EBV_NC_007605_FW_1351_1410	-0.691128	-3.16558	0.0378095	0.0378095	-4.15545
983	10887	16502	16502_EBV_NC_007605_FW_1411_1470	-0.169215	-0.304681	0.776942	0.776942	-7.14429
983	10887	25021	25021_EBV_NC_007605_FW_1411_1470	-0.67619	-2.75327	0.0557161	0.0557161	-4.60774
983	10887	26339	26339_EBV_NC_007605_FW_1411_1470	0.827005	2.15443	0.102923	0.102923	-5.30746
984	3443	4086	4086_EBV_NC_007605_FW_1441_1500	0.552856	0.629982	0.565444	0.565444	-6.96417
984	3443	6628	6628_EBV_NC_007605_FW_1441_1500	0.440156	2.33849	0.0846973	0.0846973	-5.08802
984	3443	44426	44426_EBV_NC_007605_FW_1441_1500	0.858021	1.71936	0.166317	0.166317	-5.83234
985	3828	4581	4581_EBV_NC_007605_FW_1471_1530	0	0	1	1	-7.20218
985	3828	36427	36427_EBV_NC_007605_FW_1471_1530	0	0	1	1	-7.20218
985	3828	37526	37526_EBV_NC_007605_FW_1471_1530	0	0	1	1	-7.20218
986	9940	14300	14300_EBV_NC_007605_FW_1501_1560	0	0	1	1	-7.20218
986	9940	31587	31587_EBV_NC_007605_FW_1501_1560	0	0	1	1	-7.20218
986	9940	39644	39644_EBV_NC_007605_FW_1501_1560	0	0	1	1	-7.20218
987	11811	18921	18921_EBV_NC_007605_FW_1531_1590	2.12125	7.70982	0.00206526	0.00206526	-0.72676
987	11811	20576	20576_EBV_NC_007605_FW_1531_1590	-1.0166	-1.29211	0.270993	0.270993	-6.33284
987	11811	40476	40476_EBV_NC_007605_FW_1531_1590	0.881788	3.42507	0.030047	0.030047	-3.88496
988	12766	22165	22165_EBV_NC_007605_FW_1561_1620	0.81156	1.27262	0.277124	0.277124	-6.35465
988	12766	37894	37894_EBV_NC_007605_FW_1561_1620	0.171481	0.288813	0.78815	0.78815	-7.15009
988	12766	38672	38672_EBV_NC_007605_FW_1561_1620	-0.241471	-0.742167	0.502251	0.502251	-6.87804
989	8744	11814	11814_EBV_NC_007605_FW_1591_1650	0.35082	0.875033	0.434588	0.434588	-6.7629
989	8744	25444	25444_EBV_NC_007605_FW_1591_1650	0.641035	2.61861	0.0636297	0.0636297	-4.76114
989	8744	44821	44821_EBV_NC_007605_FW_1591_1650	0.264603	1.10542	0.335518	0.335518	-6.53586
990	1606	1908	1908_EBV_NC_007605_FW_1621_1680	-0.138089	-0.508915	0.639599	0.639599	-7.04413
990	1606	16771	16771_EBV_NC_007605_FW_1621_1680	-0.121615	-0.254672	0.812476	0.812476	-7.16158
990	1606	27652	27652_EBV_NC_007605_FW_1621_1680	-0.107822	-0.344161	0.749355	0.749355	-7.12856
991	7979	10449	10449_EBV_NC_007605_FW_1651_1710	0.0183497	0.0202828	0.984862	0.984862	-7.20192
991	7979	11858	11858_EBV_NC_007605_FW_1651_1710	0.178019	0.253315	0.813448	0.813448	-7.16201
991	7979	38810	38810_EBV_NC_007605_FW_1651_1710	-0.00925536	-0.0325746	0.975692	0.975692	-7.20151
992	4345	5158	5158_EBV_NC_007605_FW_1681_1740	0	0	1	1	-7.20218
992	4345	23361	23361_EBV_NC_007605_FW_1681_1740	0	0	1	1	-7.20218
992	4345	24939	24939_EBV_NC_007605_FW_1681_1740	0	0	1	1	-7.20218
993	7468	9671	9671_EBV_NC_007605_FW_1711_1770	1.82771	5.93172	0.0051353	0.0051353	-1.789
993	7468	29005	29005_EBV_NC_007605_FW_1711_1770	0.698515	2.6712	0.0603918	0.0603918	-4.70092
993	7468	39410	39410_EBV_NC_007605_FW_1711_1770	-1.08497	-3.06495	0.0414542	0.0414542	-4.26332
994	14076	29533	29533_EBV_NC_007605_FW_1741_1800	-0.799414	-3.12047	0.039394	0.039394	-4.2036
994	14076	37513	37513_EBV_NC_007605_FW_1741_1800	-1.72547	-7.4344	0.00234741	0.00234741	-0.874279
994	14076	39902	39902_EBV_NC_007605_FW_1741_1800	-2.34807	-9.9513	0.000831725	0.000831725	0.295962
995	13990	28625	28625_EBV_NC_007605_FW_1771_1830	0.141389	0.384769	0.721457	0.721457	-7.11052
995	13990	36823	36823_EBV_NC_007605_FW_1771_1830	0.223444	0.978815	0.387155	0.387155	-6.66445
995	13990	38273	38273_EBV_NC_007605_FW_1771_1830	0.26612	0.594589	0.586501	0.586501	-6.98901
996	1402	1791	1791_EBV_NC_007605_FW_1801_1860	-0.236549	-1.12645	0.327581	0.327581	-6.51372
996	1402	7833	7833_EBV_NC_007605_FW_1801_1860	0.159918	0.550231	0.613625	0.613625	-7.01845
996	1402	25617	25617_EBV_NC_007605_FW_1801_1860	-0.982263	-5.00185	0.00911298	0.00911298	-2.46842
997	13981	28681	28681_EBV_NC_007605_FW_1831_1890	-0.738805	-1.30027	0.268467	0.268467	-6.32368
997	13981	29098	29098_EBV_NC_007605_FW_1831_1890	-0.0244994	-0.0990222	0.926242	0.926242	-7.196
997	13981	35845	35845_EBV_NC_007605_FW_1831_1890	-0.531374	-2.61894	0.0636085	0.0636085	-4.76076
998	3775	4465	4465_EBV_NC_007605_FW_1834_1893	-0.864299	-3.83108	0.0214115	0.0214115	-3.48395
998	3775	32222	32222_EBV_NC_007605_FW_1834_1893	-0.228123	-1.09438	0.33976	0.33976	-6.54741
998	3775	39797	39797_EBV_NC_007605_FW_1834_1893	-0.167748	-0.645135	0.55659	0.55659	-6.95318
999	8135	10832	10832_EBV_NC_007605_FW_1904_1963	0.0123023	0.0551787	0.958841	0.958841	-7.20026
999	8135	12749	12749_EBV_NC_007605_FW_1904_1963	-0.198934	-0.949203	0.400211	0.400211	-6.69323
999	8135	35009	35009_EBV_NC_007605_FW_1904_1963	-0.443326	-1.48997	0.215939	0.215939	-6.10534
1000	4851	5820	5820_EBV_NC_007605_FW_1966_2025	0	0	1	1	-7.20218
1000	4851	32082	32082_EBV_NC_007605_FW_1966_2025	0.329571	0.303526	0.777756	0.777756	-7.14472
1000	4851	35419	35419_EBV_NC_007605_FW_1966_2025	0	0	1	1	-7.20218
1001	9949	14309	14309_EBV_NC_007605_FW_1981_2040	-2.54607	-5.03753	0.00890095	0.00890095	-2.44045
1001	9949	14394	14394_EBV_NC_007605_FW_1981_2040	0.486272	2.08311	0.111151	0.111151	-5.3932
1001	9949	16747	16747_EBV_NC_007605_FW_1981_2040	0.563616	1.3656	0.249058	0.249058	-6.24953
1002	11037	16853	16853_EBV_NC_007605_FW_2026_2085	0	0	1	1	-7.20218
1002	11037	37091	37091_EBV_NC_007605_FW_2026_2085	0	0	1	1	-7.20218
1002	11037	42049	42049_EBV_NC_007605_FW_2026_2085	0	0	1	1	-7.20218
1003	5318	6466	6466_EBV_NC_007605_FW_2041_2100	-1.10062	-2.35825	0.082971	0.082971	-5.06466
1003	5318	23792	23792_EBV_NC_007605_FW_2041_2100	0.269355	0.63956	0.559836	0.559836	-6.95725
1003	5318	24136	24136_EBV_NC_007605_FW_2041_2100	0.549841	2.47476	0.0735759	0.0735759	-4.92778
1004	8312	11168	11168_EBV_NC_007605_FW_2071_2130	0	0	1	1	-7.20218
1004	8312	21135	21135_EBV_NC_007605_FW_2071_2130	0	0	1	1	-7.20218
1004	8312	45167	45167_EBV_NC_007605_FW_2071_2130	0	0	1	1	-7.20218
1005	14139	29998	29998_EBV_NC_007605_FW_2111_2170	0	0	1	1	-7.20218
1005	14139	42198	42198_EBV_NC_007605_FW_2111_2170	0.00451872	0.0132126	0.990138	0.990138	-7.20207
1005	14139	44766	44766_EBV_NC_007605_FW_2111_2170	0.232406	0.67791	0.537777	0.537777	-6.92871
1006	9756	13929	13929_EBV_NC_007605_FW_2180_2239	1.81242	8.53277	0.00144191	0.00144191	-0.317026
1006	9756	29562	29562_EBV_NC_007605_FW_2180_2239	-0.430648	-1.91209	0.134061	0.134061	-5.59968
1006	9756	34042	34042_EBV_NC_007605_FW_2180_2239	1.25773	6.28074	0.0042212	0.0042212	-1.55823
1007	12880	22711	22711_EBV_NC_007605_FW_2191_2250	0.0276131	0.0977112	0.927215	0.927215	-7.19616
1007	12880	27690	27690_EBV_NC_007605_FW_2191_2250	0.0198349	0.0748615	0.944189	0.944189	-7.19864
1007	12880	28565	28565_EBV_NC_007605_FW_2191_2250	-0.310427	-1.25654	0.282285	0.282285	-6.37255
1008	585	799	799_EBV_NC_007605_FW_2221_2280	-0.131817	-0.342156	0.750746	0.750746	-7.1294
1008	585	23862	23862_EBV_NC_007605_FW_2221_2280	-0.538729	-1.02906	0.365863	0.365863	-6.61445
1008	585	31764	31764_EBV_NC_007605_FW_2221_2280	-0.589637	-1.22621	0.292275	0.292275	-6.40606
1009	12608	21688	21688_EBV_NC_007605_FW_2243_2302	0.909064	1.54508	0.202742	0.202742	-6.04042
1009	12608	28473	28473_EBV_NC_007605_FW_2243_2302	1.07994	2.8902	0.0488311	0.0488311	-4.45455
1009	12608	31905	31905_EBV_NC_007605_FW_2243_2302	1.14682	4.15145	0.0166621	0.0166621	-3.18608
1010	5445	6643	6643_EBV_NC_007605_FW_2401_2460	0.355384	0.665867	0.544636	0.544636	-6.93781
1010	5445	19422	19422_EBV_NC_007605_FW_2401_2460	-0.0811428	-0.102549	0.923627	0.923627	-7.19555
1010	5445	20735	20735_EBV_NC_007605_FW_2401_2460	0	0	1	1	-7.20218
1011	14353	32296	32296_EBV_NC_007605_FW_2431_2490	0.721257	2.00838	0.120576	0.120576	-5.48331
1011	14353	35978	35978_EBV_NC_007605_FW_2431_2490	-0.499406	-2.20045	0.0979791	0.0979791	-5.25233
1011	14353	40963	40963_EBV_NC_007605_FW_2431_2490	-1.05848	-2.39537	0.0798352	0.0798352	-5.02088
1012	2256	2709	2709_EBV_NC_007605_FW_2461_2520	0.243229	1.24637	0.285595	0.285595	-6.38382
1012	2256	30123	30123_EBV_NC_007605_FW_2461_2520	-1.05555	-5.38692	0.00711643	0.00711643	-2.17489
1012	2256	41384	41384_EBV_NC_007605_FW_2461_2520	-0.930547	-4.0359	0.0182102	0.0182102	-3.29167
1013	3647	4301	4301_EBV_NC_007605_FW_2491_2550	0.12981	0.521878	0.631377	0.631377	-7.03626
1013	3647	11043	11043_EBV_NC_007605_FW_2491_2550	0.28531	1.36437	0.24941	0.24941	-6.25094
1013	3647	33817	33817_EBV_NC_007605_FW_2491_2550	0	0	1	1	-7.20218
1014	1196	1498	1498_EBV_NC_007605_FW_2521_2580	1.90611	3.59618	0.025971	0.025971	-3.71269
1014	1196	21693	21693_EBV_NC_007605_FW_2521_2580	0.469238	1.12377	0.328581	0.328581	-6.51655
1014	1196	36317	36317_EBV_NC_007605_FW_2521_2580	0.319154	0.815478	0.463948	0.463948	-6.81614
1015	5884	7286	7286_EBV_NC_007605_FW_2551_2610	0.139729	0.717961	0.515421	0.515421	-6.89753
1015	5884	28482	28482_EBV_NC_007605_FW_2551_2610	2.6261	7.35815	0.00243395	0.00243395	-0.916114
1015	5884	33902	33902_EBV_NC_007605_FW_2551_2610	-1.13843	-3.86969	0.0207585	0.0207585	-3.4472
1016	13555	25702	25702_EBV_NC_007605_FW_2581_2640	-0.135792	-0.687983	0.532089	0.532089	-6.921
1016	13555	29471	29471_EBV_NC_007605_FW_2581_2640	-0.274519	-1.41369	0.235679	0.235679	-6.19421
1016	13555	38815	38815_EBV_NC_007605_FW_2581_2640	-0.376778	-1.4305	0.231174	0.231174	-6.17473
1017	623	734	734_EBV_NC_007605_FW_2611_2670	-0.24752	-0.766657	0.48919	0.48919	-6.85783
1017	623	12268	12268_EBV_NC_007605_FW_2611_2670	-0.20043	-0.990086	0.382285	0.382285	-6.65335
1017	623	36052	36052_EBV_NC_007605_FW_2611_2670	0.10293	0.341176	0.751425	0.751425	-7.12981
1018	9077	12456	12456_EBV_NC_007605_FW_2791_2850	0.791295	3.39684	0.0307919	0.0307919	-3.91385
1018	9077	16059	16059_EBV_NC_007605_FW_2791_2850	1.83841	7.88099	0.00191123	0.00191123	-0.637823
1018	9077	19749	19749_EBV_NC_007605_FW_2791_2850	-0.0938958	-0.339808	0.752375	0.752375	-7.13038
1019	2746	3333	3333_EBV_NC_007605_FW_2881_2940	0.249412	0.918109	0.414329	0.414329	-6.72287
1019	2746	8044	8044_EBV_NC_007605_FW_2881_2940	0.00449215	0.010042	0.992505	0.992505	-7.20211
1019	2746	36902	36902_EBV_NC_007605_FW_2881_2940	0.0967606	0.23007	0.830171	0.830171	-7.16899
1020	3360	4032	4032_EBV_NC_007605_FW_3090_3149	0.313994	0.746533	0.499904	0.499904	-6.87447
1020	3360	25972	25972_EBV_NC_007605_FW_3090_3149	-0.100684	-0.433097	0.688946	0.688946	-7.08665
1020	3360	29027	29027_EBV_NC_007605_FW_3090_3149	0.430514	1.99425	0.122457	0.122457	-5.50038
1021	13446	25051	25051_EBV_NC_007605_FW_3091_3150	-0.470446	-2.21778	0.096187	0.096187	-5.2316
1021	13446	28700	28700_EBV_NC_007605_FW_3091_3150	-0.17185	-0.895262	0.424972	0.424972	-6.74426
1021	13446	45111	45111_EBV_NC_007605_FW_3091_3150	-0.359301	-1.30265	0.267732	0.267732	-6.32099
1022	4147	4956	4956_EBV_NC_007605_FW_3121_3180	-0.208221	-0.754551	0.495613	0.495613	-6.86788
1022	4147	11600	11600_EBV_NC_007605_FW_3121_3180	-2.12713	-5.83904	0.00541854	0.00541854	-1.85236
1022	4147	45025	45025_EBV_NC_007605_FW_3121_3180	-0.21011	-1.05595	0.354901	0.354901	-6.58711
1023	3047	3678	3678_EBV_NC_007605_FW_3211_3270	-0.676606	-2.69239	0.0591415	0.0591415	-4.67676
1023	3047	15344	15344_EBV_NC_007605_FW_3211_3270	-0.28666	-1.38111	0.244661	0.244661	-6.23175
1023	3047	25673	25673_EBV_NC_007605_FW_3211_3270	-0.812597	-4.27737	0.0151545	0.0151545	-3.07331
1024	13049	23386	23386_EBV_NC_007605_FW_3241_3300	-0.0673703	-0.121217	0.909803	0.909803	-7.19292
1024	13049	34861	34861_EBV_NC_007605_FW_3241_3300	0.107116	0.273948	0.798706	0.798706	-7.15527
1024	13049	43336	43336_EBV_NC_007605_FW_3241_3300	-0.0176161	-0.048793	0.963599	0.963599	-7.20068
1025	6741	8607	8607_EBV_NC_007605_FW_3254_3313	2.42984	12.0634	0.000414835	0.000414835	1.03834
1025	6741	29503	29503_EBV_NC_007605_FW_3254_3313	0.75199	3.26483	0.0345844	0.0345844	-4.05068
1025	6741	33887	33887_EBV_NC_007605_FW_3254_3313	-0.0469345	-0.222684	0.835509	0.835509	-7.17107
1026	13846	27819	27819_EBV_NC_007605_FW_3390_3449	0.276278	0.650113	0.553702	0.553702	-6.94952
1026	13846	28191	28191_EBV_NC_007605_FW_3390_3449	-0.136541	-0.551929	0.612572	0.612572	-7.01736
1026	13846	39398	39398_EBV_NC_007605_FW_3390_3449	-0.346683	-0.820013	0.461656	0.461656	-6.81218
1027	8170	10775	10775_EBV_NC_007605_FW_3391_3450	0.474443	1.22617	0.292289	0.292289	-6.40611
1027	8170	13342	13342_EBV_NC_007605_FW_3391_3450	-0.159093	-0.632789	0.563796	0.563796	-6.96215
1027	8170	16163	16163_EBV_NC_007605_FW_3391_3450	-0.141243	-0.47555	0.661054	0.661054	-7.06359
1028	12339	20690	20690_EBV_NC_007605_FW_3421_3480	-0.00786108	-0.0336546	0.974886	0.974886	-7.20146
1028	12339	41417	41417_EBV_NC_007605_FW_3421_3480	-0.350431	-1.47187	0.220462	0.220462	-6.12653
1028	12339	44860	44860_EBV_NC_007605_FW_3421_3480	-0.313699	-1.16229	0.314454	0.314454	-6.47552
1029	6089	7604	7604_EBV_NC_007605_FW_3451_3510	-0.208955	-0.802092	0.470764	0.470764	-6.82775
1029	6089	17104	17104_EBV_NC_007605_FW_3451_3510	0.485689	1.20982	0.297813	0.297813	-6.42402
1029	6089	17571	17571_EBV_NC_007605_FW_3451_3510	0.368746	0.655425	0.550634	0.550634	-6.9456
1030	9203	12660	12660_EBV_NC_007605_FW_3481_3540	0	0	1	1	-7.20218
1030	9203	17169	17169_EBV_NC_007605_FW_3481_3540	-0.265612	-1.10513	0.33563	0.33563	-6.53617
1030	9203	39122	39122_EBV_NC_007605_FW_3481_3540	6.9929	23.916	3.37838e-05	3.37838e-05	3.23659
1031	7500	9698	9698_EBV_NC_007605_FW_3509_3568	-0.114324	-0.164803	0.877692	0.877692	-7.18509
1031	7500	16750	16750_EBV_NC_007605_FW_3509_3568	0.0745285	0.104245	0.922369	0.922369	-7.19533
1031	7500	34334	34334_EBV_NC_007605_FW_3509_3568	0.782063	4.09184	0.0174397	0.0174397	-3.2403
1032	7876	10276	10276_EBV_NC_007605_FW_3511_3570	-0.476961	-0.462108	0.669815	0.669815	-7.0711
1032	7876	18297	18297_EBV_NC_007605_FW_3511_3570	-0.588007	-0.599483	0.583558	0.583558	-6.98564
1032	7876	23455	23455_EBV_NC_007605_FW_3511_3570	-0.712628	-2.65848	0.0611565	0.0611565	-4.71545
1033	2134	2555	2555_EBV_NC_007605_FW_3541_3600	-0.49405	-0.865608	0.43913	0.43913	-6.7715
1033	2134	5016	5016_EBV_NC_007605_FW_3541_3600	-0.351093	-1.06496	0.351297	0.351297	-6.57787
1033	2134	24363	24363_EBV_NC_007605_FW_3541_3600	0.32295	1.49917	0.213675	0.213675	-6.09454
1034	8592	11662	11662_EBV_NC_007605_FW_3571_3630	-1.36381	-5.6538	0.00604551	0.00604551	-1.98175
1034	8592	33499	33499_EBV_NC_007605_FW_3571_3630	1.92885	6.42425	0.00390485	0.00390485	-1.46679
1034	8592	44759	44759_EBV_NC_007605_FW_3571_3630	-0.796835	-4.13532	0.0168682	0.0168682	-3.2007
1035	9827	14093	14093_EBV_NC_007605_FW_3583_3642	-0.668721	-2.17994	0.100148	0.100148	-5.27688
1035	9827	14171	14171_EBV_NC_007605_FW_3583_3642	1.12566	3.66315	0.02456	0.02456	-3.64657
1035	9827	28992	28992_EBV_NC_007605_FW_3583_3642	0.651071	3.03628	0.0425685	0.0425685	-4.29436
1036	6011	7380	7380_EBV_NC_007605_FW_3751_3810	0.503206	1.60729	0.188855	0.188855	-5.96656
1036	6011	11153	11153_EBV_NC_007605_FW_3751_3810	0.505672	1.84265	0.144819	0.144819	-5.68364
1036	6011	14261	14261_EBV_NC_007605_FW_3751_3810	0.599821	2.47445	0.0735997	0.0735997	-4.92815
1037	3252	3802	3802_EBV_NC_007605_FW_3781_3840	0	0	1	1	-7.20218
1037	3252	15170	15170_EBV_NC_007605_FW_3781_3840	4.11299	11.0452	0.000570999	0.000570999	0.702511
1037	3252	28957	28957_EBV_NC_007605_FW_3781_3840	0	0	1	1	-7.20218
1038	10595	15719	15719_EBV_NC_007605_FW_3811_3870	0	0	1	1	-7.20218
1038	10595	17460	17460_EBV_NC_007605_FW_3811_3870	0.304242	1.09849	0.338174	0.338174	-6.54311
1038	10595	22751	22751_EBV_NC_007605_FW_3811_3870	-1.6194	-4.09588	0.0173857	0.0173857	-3.23661
1039	13131	23633	23633_EBV_NC_007605_FW_3841_3900	-0.553772	-1.82165	0.148256	0.148256	-5.70901
1039	13131	34742	34742_EBV_NC_007605_FW_3841_3900	-0.00776774	-0.0180824	0.986504	0.986504	-7.20197
1039	13131	34973	34973_EBV_NC_007605_FW_3841_3900	-1.39734	-5.27944	0.0076138	0.0076138	-2.255
1040	2976	3466	3466_EBV_NC_007605_FW_3871_3930	-0.842008	-4.21234	0.0159112	0.0159112	-3.13125
1040	2976	28175	28175_EBV_NC_007605_FW_3871_3930	0.648272	2.86021	0.0502488	0.0502488	-4.48785
1040	2976	36989	36989_EBV_NC_007605_FW_3871_3930	-1.65779	-6.3145	0.004144	0.004144	-1.53654
1041	11704	18610	18610_EBV_NC_007605_FW_3901_3960	0.297702	1.37152	0.247372	0.247372	-6.24276
1041	11704	19320	19320_EBV_NC_007605_FW_3901_3960	0.823548	0.903602	0.421061	0.421061	-6.73649
1041	11704	43721	43721_EBV_NC_007605_FW_3901_3960	0.800472	2.76911	0.054864	0.054864	-4.58988
1042	4137	4950	4950_EBV_NC_007605_FW_3931_3990	1.60854	4.38698	0.0139766	0.0139766	-2.97706
1042	4137	22698	22698_EBV_NC_007605_FW_3931_3990	-0.446888	-0.841364	0.450993	0.450993	-6.79331
1042	4137	26875	26875_EBV_NC_007605_FW_3931_3990	-0.734035	-1.99205	0.122753	0.122753	-5.50304
1043	167	284	284_EBV_NC_007605_FW_4171_4230	0.767962	1.97521	0.125044	0.125044	-5.52339
1043	167	7175	7175_EBV_NC_007605_FW_4171_4230	0.106862	0.181287	0.865619	0.865619	-7.18152
1043	167	13660	13660_EBV_NC_007605_FW_4171_4230	1.06121	3.15758	0.0380849	0.0380849	-4.16396
1044	9783	14043	14043_EBV_NC_007605_FW_4321_4380	1.18211	3.47158	0.028867	0.028867	-3.83766
1044	9783	27879	27879_EBV_NC_007605_FW_4321_4380	0.815373	4.17778	0.0163321	0.0163321	-3.1623
1044	9783	32146	32146_EBV_NC_007605_FW_4321_4380	0.57909	1.77461	0.156282	0.156282	-5.76579
1045	6977	8952	8952_EBV_NC_007605_FW_4441_4500	-0.53684	-1.91472	0.133671	0.133671	-5.59651
1045	6977	17124	17124_EBV_NC_007605_FW_4441_4500	0.582958	1.81653	0.149107	0.149107	-5.71519
1045	6977	20163	20163_EBV_NC_007605_FW_4441_4500	-0.243698	-0.75326	0.496303	0.496303	-6.86894
1046	12825	22431	22431_EBV_NC_007605_FW_4561_4620	0.0403538	0.124246	0.907564	0.907564	-7.19245
1046	12825	36946	36946_EBV_NC_007605_FW_4561_4620	-0.219826	-0.800181	0.471743	0.471743	-6.8294
1046	12825	39990	39990_EBV_NC_007605_FW_4561_4620	-0.814086	-4.0767	0.0176443	0.0176443	-3.25416
1047	561	702	702_EBV_NC_007605_FW_4591_4650	-0.848424	-3.7182	0.0234692	0.0234692	-3.59275
1047	561	24860	24860_EBV_NC_007605_FW_4591_4650	0.191198	0.774943	0.484831	0.484831	-6.85088
1047	561	35314	35314_EBV_NC_007605_FW_4591_4650	-1.06964	-3.59888	0.0259122	0.0259122	-3.71001
1048	2871	3490	3490_EBV_NC_007605_FW_4681_4740	-0.163268	-0.677489	0.538016	0.538016	-6.92903
1048	2871	27507	27507_EBV_NC_007605_FW_4681_4740	0.705769	1.57292	0.1964	0.1964	-6.00744
1048	2871	45207	45207_EBV_NC_007605_FW_4681_4740	-2.68859	-12.2475	0.000392635	0.000392635	1.09517
1049	4911	5943	5943_EBV_NC_007605_FW_4711_4770	1.12185	2.37398	0.0816248	0.0816248	-5.04608
1049	4911	38992	38992_EBV_NC_007605_FW_4711_4770	1.75284	8.31396	0.00158138	0.00158138	-0.421684
1049	4911	42068	42068_EBV_NC_007605_FW_4711_4770	1.82524	5.99139	0.00496265	0.00496265	-1.74867
1050	10506	15605	15605_EBV_NC_007605_FW_4741_4800	1.93149	6.11148	0.00463664	0.00463664	-1.66862
1050	10506	21424	21424_EBV_NC_007605_FW_4741_4800	-0.15214	-0.746503	0.49992	0.49992	-6.87449
1050	10506	37412	37412_EBV_NC_007605_FW_4741_4800	-0.82559	-3.96332	0.0192732	0.0192732	-3.35906
1051	6384	8006	8006_EBV_NC_007605_FW_4771_4830	-1.56759	-6.47546	0.00379919	0.00379919	-1.43463
1051	6384	13190	13190_EBV_NC_007605_FW_4771_4830	0.127072	0.376984	0.726766	0.726766	-7.11413
1051	6384	24576	24576_EBV_NC_007605_FW_4771_4830	-0.53013	-2.23665	0.0942792	0.0942792	-5.20907
1052	4896	5932	5932_EBV_NC_007605_FW_4801_4860	0.804904	3.60788	0.0257174	0.0257174	-3.70108
1052	4896	17151	17151_EBV_NC_007605_FW_4801_4860	0.177347	0.195089	0.855546	0.855546	-7.17827
1052	4896	44727	44727_EBV_NC_007605_FW_4801_4860	0.694413	1.68083	0.173723	0.173723	-5.87862
1053	1781	2176	2176_EBV_NC_007605_FW_4921_4980	0.5787	2.82394	0.0520289	0.0520289	-4.52832
1053	1781	12905	12905_EBV_NC_007605_FW_4921_4980	-0.488632	-2.59406	0.0652106	0.0652106	-4.78938
1053	1781	26661	26661_EBV_NC_007605_FW_4921_4980	-1.05372	-3.11922	0.0394388	0.0394388	-4.20494
1054	8988	12365	12365_EBV_NC_007605_FW_4951_5010	1.01655	3.52692	0.0275349	0.0275349	-3.78184
1054	8988	27426	27426_EBV_NC_007605_FW_4951_5010	-1.54883	-3.50279	0.0281062	0.0281062	-3.80611
1054	8988	34409	34409_EBV_NC_007605_FW_4951_5010	0.104959	0.430125	0.690922	0.690922	-7.08819
1055	9386	13187	13187_EBV_NC_007605_FW_5041_5100	-0.546232	-2.28003	0.0900539	0.0900539	-5.15739
1055	9386	26148	26148_EBV_NC_007605_FW_5041_5100	-0.483075	-0.997972	0.378909	0.378909	-6.64555
1055	9386	39791	39791_EBV_NC_007605_FW_5041_5100	-0.486765	-1.58145	0.194498	0.194498	-5.99731
1056	7353	9415	9415_EBV_NC_007605_FW_5071_5130	-1.5979	-2.52606	0.0698342	0.0698342	-4.86804
1056	7353	38637	38637_EBV_NC_007605_FW_5071_5130	0	0	1	1	-7.20218
1056	7353	39396	39396_EBV_NC_007605_FW_5071_5130	0	0	1	1	-7.20218
1057	894	1151	1151_EBV_NC_007605_FW_5167_5226	-1.53554	-6.97786	0.00293068	0.00293068	-1.13153
1057	894	10135	10135_EBV_NC_007605_FW_5167_5226	-0.973802	-3.379	0.0312741	0.0312741	-3.93218
1057	894	28717	28717_EBV_NC_007605_FW_5167_5226	0.124924	0.418487	0.698691	0.698691	-7.09414
1058	3752	4451	4451_EBV_NC_007605_FW_5191_5250	0.536812	2.66631	0.0606842	0.0606842	-4.7065
1058	3752	21462	21462_EBV_NC_007605_FW_5191_5250	-1.06979	-3.46321	0.0290751	0.0290751	-3.84615
1058	3752	38024	38024_EBV_NC_007605_FW_5191_5250	-1.14307	-4.89857	0.00976293	0.00976293	-2.5503
1059	1993	2472	2472_EBV_NC_007605_FW_5221_5280	-0.0110034	-0.0298822	0.9777	0.9777	-7.20161
1059	1993	13043	13043_EBV_NC_007605_FW_5221_5280	-0.078255	-0.352831	0.743357	0.743357	-7.12487
1059	1993	29872	29872_EBV_NC_007605_FW_5221_5280	-0.206864	-0.654655	0.551078	0.551078	-6.94617
1060	504	573	573_EBV_NC_007605_FW_5227_5286	-0.0278338	-0.120406	0.910403	0.910403	-7.19304
1060	504	15847	15847_EBV_NC_007605_FW_5227_5286	-0.137661	-0.542736	0.618287	0.618287	-7.02324
1060	504	28857	28857_EBV_NC_007605_FW_5227_5286	0.115352	0.504255	0.64257	0.64257	-7.04691
1061	6517	8184	8184_EBV_NC_007605_FW_5251_5310	-0.70627	-1.97831	0.124619	0.124619	-5.51964
1061	6517	16209	16209_EBV_NC_007605_FW_5251_5310	-0.153487	-0.502408	0.64375	0.64375	-7.04801
1061	6517	28109	28109_EBV_NC_007605_FW_5251_5310	-0.436641	-1.00267	0.376911	0.376911	-6.64088
1062	3873	4692	4692_EBV_NC_007605_FW_5341_5400	-0.0572988	-0.229021	0.830928	0.830928	-7.16929
1062	3873	8298	8298_EBV_NC_007605_FW_5341_5400	-0.293848	-1.52372	0.207756	0.207756	-6.06565
1062	3873	33049	33049_EBV_NC_007605_FW_5341_5400	0.134502	0.460484	0.670878	0.670878	-7.07199
1063	9339	13057	13057_EBV_NC_007605_FW_5371_5430	0.194715	0.898943	0.423242	0.423242	-6.74084
1063	9339	30443	30443_EBV_NC_007605_FW_5371_5430	0.0124422	0.0208674	0.984426	0.984426	-7.2019
1063	9339	41738	41738_EBV_NC_007605_FW_5371_5430	0	0	1	1	-7.20218
1064	11781	18889	18889_EBV_NC_007605_FW_5401_5460	-0.372334	-1.46448	0.222339	0.222339	-6.13518
1064	11781	23050	23050_EBV_NC_007605_FW_5401_5460	0.163645	0.417255	0.699516	0.699516	-7.09476
1064	11781	29495	29495_EBV_NC_007605_FW_5401_5460	0.762381	3.67982	0.0242234	0.0242234	-3.63022
1065	969	1200	1200_EBV_NC_007605_FW_5431_5490	0	0	1	1	-7.20218
1065	969	14784	14784_EBV_NC_007605_FW_5431_5490	0.298835	0.766996	0.489011	0.489011	-6.85754
1065	969	20550	20550_EBV_NC_007605_FW_5431_5490	-1.4775	-5.72798	0.00578412	0.00578412	-1.92949
1066	14572	36887	36887_EBV_NC_007605_FW_5461_5520	0.125199	0.316969	0.76831	0.76831	-7.13959
1066	14572	43041	43041_EBV_NC_007605_FW_5461_5520	0.684132	2.69817	0.0588058	0.0588058	-4.67019
1066	14572	45067	45067_EBV_NC_007605_FW_5461_5520	0.886267	1.6279	0.184478	0.184478	-5.94197
1067	14343	32227	32227_EBV_NC_007605_FW_5491_5550	-0.456871	-0.691834	0.529925	0.529925	-6.91802
1067	14343	32836	32836_EBV_NC_007605_FW_5491_5550	-0.670155	-2.80497	0.0529896	0.0529896	-4.54956
1067	14343	43367	43367_EBV_NC_007605_FW_5491_5550	1.87339	5.29393	0.0075443	0.0075443	-2.24412
1068	14590	37675	37675_EBV_NC_007605_FW_5521_5580	-0.00463002	-0.0229416	0.982878	0.982878	-7.20185
1068	14590	38876	38876_EBV_NC_007605_FW_5521_5580	-0.265029	-1.27165	0.277432	0.277432	-6.35574
1068	14590	42092	42092_EBV_NC_007605_FW_5521_5580	0.224295	1.0942	0.339828	0.339828	-6.54759
1069	990	1296	1296_EBV_NC_007605_FW_5551_5610	0.388667	0.875761	0.434239	0.434239	-6.76224
1069	990	5809	5809_EBV_NC_007605_FW_5551_5610	-0.153101	-0.354999	0.74186	0.74186	-7.12393
1069	990	25766	25766_EBV_NC_007605_FW_5551_5610	-0.235309	-0.542602	0.618371	0.618371	-7.02332
1070	6602	8422	8422_EBV_NC_007605_FW_5611_5670	-0.0405095	-0.102918	0.923353	0.923353	-7.1955
1070	6602	23406	23406_EBV_NC_007605_FW_5611_5670	0.000139733	0.000312147	0.999767	0.999767	-7.20218
1070	6602	24201	24201_EBV_NC_007605_FW_5611_5670	-0.126578	-0.303083	0.778068	0.778068	-7.14488
1071	11351	17684	17684_EBV_NC_007605_FW_5641_5700	-0.139544	-0.542014	0.618737	0.618737	-7.02369
1071	11351	29243	29243_EBV_NC_007605_FW_5641_5700	-0.276506	-0.903858	0.420941	0.420941	-6.73625
1071	11351	37574	37574_EBV_NC_007605_FW_5641_5700	0.238648	0.887268	0.428751	0.428751	-6.75166
1072	5938	7409	7409_EBV_NC_007605_FW_5671_5730	-0.724816	-3.77674	0.0223735	0.0223735	-3.53607
1072	5938	20934	20934_EBV_NC_007605_FW_5671_5730	-0.217634	-0.639476	0.559885	0.559885	-6.95731
1072	5938	25000	25000_EBV_NC_007605_FW_5671_5730	-0.463481	-1.94461	0.129329	0.129329	-5.56037
1073	637	826	826_EBV_NC_007605_FW_5701_5760	0.108115	0.511957	0.637664	0.637664	-7.0423
1073	637	39084	39084_EBV_NC_007605_FW_5701_5760	-0.0317006	-0.161444	0.880158	0.880158	-7.18578
1073	637	44422	44422_EBV_NC_007605_FW_5701_5760	0.187581	0.849072	0.447193	0.447193	-6.78642
1074	11005	16738	16738_EBV_NC_007605_FW_5731_5790	0.0619721	0.207375	0.846607	0.846607	-7.17518
1074	11005	20539	20539_EBV_NC_007605_FW_5731_5790	0.115371	0.376931	0.726802	0.726802	-7.11415
1074	11005	36315	36315_EBV_NC_007605_FW_5731_5790	0.254166	0.871931	0.436078	0.436078	-6.76574
1075	10087	14634	14634_EBV_NC_007605_FW_5821_5880	0	0	1	1	-7.20218
1075	10087	25669	25669_EBV_NC_007605_FW_5821_5880	0	0	1	1	-7.20218
1075	10087	39401	39401_EBV_NC_007605_FW_5821_5880	0	0	1	1	-7.20218
1076	14344	32232	32232_EBV_NC_007605_FW_5851_5910	0	0	1	1	-7.20218
1076	14344	44837	44837_EBV_NC_007605_FW_5851_5910	0	0	1	1	-7.20218
1076	14344	44855	44855_EBV_NC_007605_FW_5851_5910	0	0	1	1	-7.20218
1077	11692	18592	18592_EBV_NC_007605_FW_5881_5940	0.269361	1.3092	0.265728	0.265728	-6.31362
1077	11692	21706	21706_EBV_NC_007605_FW_5881_5940	0	0	1	1	-7.20218
1077	11692	33815	33815_EBV_NC_007605_FW_5881_5940	0.0329913	0.146819	0.89091	0.89091	-7.18861
1078	9163	12702	12702_EBV_NC_007605_FW_5911_5970	-0.528102	-1.71353	0.167414	0.167414	-5.83934
1078	9163	14859	14859_EBV_NC_007605_FW_5911_5970	-0.43983	-2.11293	0.107624	0.107624	-5.35731
1078	9163	19291	19291_EBV_NC_007605_FW_5911_5970	-0.813743	-3.45919	0.0291758	0.0291758	-3.85023
1079	13725	26958	26958_EBV_NC_007605_FW_5941_6000	-0.0350173	-0.168127	0.875254	0.875254	-7.1844
1079	13725	30475	30475_EBV_NC_007605_FW_5941_6000	-0.669937	-1.36772	0.248454	0.248454	-6.24711
1079	13725	38115	38115_EBV_NC_007605_FW_5941_6000	0.0167234	0.0586971	0.95622	0.95622	-7.2
1080	11289	17425	17425_EBV_NC_007605_FW_5971_6030	-0.437937	-1.0825	0.344373	0.344373	-6.55975
1080	11289	24167	24167_EBV_NC_007605_FW_5971_6030	-0.87681	-3.35981	0.0318027	0.0318027	-3.95194
1080	11289	33158	33158_EBV_NC_007605_FW_5971_6030	0.204064	0.940441	0.404147	0.404147	-6.70165
1081	13059	23400	23400_EBV_NC_007605_FW_6001_6060	0	0	1	1	-7.20218
1081	13059	35099	35099_EBV_NC_007605_FW_6001_6060	-1.16158	-1.58381	0.193975	0.193975	-5.9945
1081	13059	42535	42535_EBV_NC_007605_FW_6001_6060	0.122483	0.185991	0.862182	0.862182	-7.18044
1082	13940	28283	28283_EBV_NC_007605_FW_6031_6090	-0.442368	-2.17608	0.100563	0.100563	-5.28151
1082	13940	43034	43034_EBV_NC_007605_FW_6031_6090	0.00662218	0.0276025	0.979401	0.979401	-7.2017
1082	13940	44696	44696_EBV_NC_007605_FW_6031_6090	0.159878	0.546865	0.615716	0.615716	-7.02061
1083	4526	5437	5437_EBV_NC_007605_FW_6061_6120	0.0710064	0.271453	0.800484	0.800484	-7.15611
1083	4526	34024	34024_EBV_NC_007605_FW_6061_6120	0.084673	0.401473	0.710132	0.710132	-7.10256
1083	4526	36369	36369_EBV_NC_007605_FW_6061_6120	0.0931253	0.407598	0.706002	0.706002	-7.09957
1084	3911	4715	4715_EBV_NC_007605_FW_6091_6150	0.835314	3.38485	0.0311148	0.0311148	-3.92616
1084	3911	19760	19760_EBV_NC_007605_FW_6091_6150	-0.481288	-1.51514	0.209804	0.209804	-6.07575
1084	3911	38271	38271_EBV_NC_007605_FW_6091_6150	-0.1626	-0.648901	0.554405	0.554405	-6.95042
1085	9565	13451	13451_EBV_NC_007605_FW_6097_6156	-1.61969	-6.0699	0.00474641	0.00474641	-1.69617
1085	9565	16080	16080_EBV_NC_007605_FW_6097_6156	-1.26754	-6.73582	0.00331402	0.00331402	-1.27481
1085	9565	23184	23184_EBV_NC_007605_FW_6097_6156	-1.13044	-4.66037	0.011495	0.011495	-2.74452
1086	5972	7352	7352_EBV_NC_007605_FW_6151_6210	-0.650107	-2.56115	0.067402	0.067402	-4.82737
1086	5972	17062	17062_EBV_NC_007605_FW_6151_6210	-0.0930224	-0.340522	0.75188	0.75188	-7.13009
1086	5972	35464	35464_EBV_NC_007605_FW_6151_6210	-0.322899	-1.4513	0.225725	0.225725	-6.15055
1087	11064	16967	16967_EBV_NC_007605_FW_6181_6240	-0.82534	-2.67965	0.0598896	0.0598896	-4.69128
1087	11064	23531	23531_EBV_NC_007605_FW_6181_6240	-1.12067	-3.92286	0.0198985	0.0198985	-3.39698
1087	11064	28930	28930_EBV_NC_007605_FW_6181_6240	-0.453528	-2.06596	0.113239	0.113239	-5.41386
1088	5260	6427	6427_EBV_NC_007605_FW_6190_6249	-0.715296	-3.23237	0.0356016	0.0356016	-4.08477
1088	5260	34326	34326_EBV_NC_007605_FW_6190_6249	-0.0147984	-0.0527707	0.960635	0.960635	-7.20042
1088	5260	35702	35702_EBV_NC_007605_FW_6190_6249	0.16335	0.612364	0.57586	0.57586	-6.97668
1089	7112	9148	9148_EBV_NC_007605_FW_6211_6270	1.18944	4.59936	0.0119983	0.0119983	-2.7955
1089	7112	25913	25913_EBV_NC_007605_FW_6211_6270	-0.161448	-0.732911	0.507257	0.507257	-6.88555
1089	7112	35961	35961_EBV_NC_007605_FW_6211_6270	0.169522	0.713686	0.517774	0.517774	-6.90092
1090	4860	5826	5826_EBV_NC_007605_FW_6266_6325	-0.152859	-0.792009	0.47595	0.47595	-6.83641
1090	4860	7611	7611_EBV_NC_007605_FW_6266_6325	-0.468418	-1.52208	0.208144	0.208144	-6.06757
1090	4860	26221	26221_EBV_NC_007605_FW_6266_6325	-0.430529	-1.4752	0.219624	0.219624	-6.12265
1091	14541	36148	36148_EBV_NC_007605_FW_6301_6360	0.312676	0.383015	0.722652	0.722652	-7.11134
1091	14541	41983	41983_EBV_NC_007605_FW_6301_6360	1.13474	2.76002	0.0553511	0.0553511	-4.60012
1091	14541	44403	44403_EBV_NC_007605_FW_6301_6360	-0.66784	-1.08925	0.341746	0.341746	-6.55275
1092	13496	25360	25360_EBV_NC_007605_FW_6331_6390	0.814981	1.73378	0.163632	0.163632	-5.81499
1092	13496	30557	30557_EBV_NC_007605_FW_6331_6390	0.52897	2.75946	0.0553816	0.0553816	-4.60076
1092	13496	36767	36767_EBV_NC_007605_FW_6331_6390	-0.53962	-1.87172	0.140204	0.140204	-5.6485
1093	179	290	290_EBV_NC_007605_FW_6361_6420	-1.17214	-3.72729	0.0232948	0.0232948	-3.58391
1093	179	12705	12705_EBV_NC_007605_FW_6361_6420	-0.259662	-0.618877	0.571994	0.571994	-6.97209
1093	179	42361	42361_EBV_NC_007605_FW_6361_6420	0.707926	2.99256	0.0443368	0.0443368	-4.34194
1094	9746	13835	13835_EBV_NC_007605_FW_6391_6450	0.448528	1.74073	0.162355	0.162355	-5.80662
1094	9746	17547	17547_EBV_NC_007605_FW_6391_6450	-0.199644	-0.667049	0.54396	0.54396	-6.93692
1094	9746	30618	30618_EBV_NC_007605_FW_6391_6450	1.11317	1.90022	0.135836	0.135836	-5.61404
1095	14027	28977	28977_EBV_NC_007605_FW_6419_6478	0.849798	3.52039	0.0276881	0.0276881	-3.7884
1095	14027	31435	31435_EBV_NC_007605_FW_6419_6478	0.848301	4.07288	0.0176964	0.0176964	-3.25766
1095	14027	38183	38183_EBV_NC_007605_FW_6419_6478	0.62188	1.54409	0.202973	0.202973	-6.0416
1096	6518	8269	8269_EBV_NC_007605_FW_6421_6480	0.746844	3.88415	0.0205202	0.0205202	-3.4335
1096	6518	38887	38887_EBV_NC_007605_FW_6421_6480	-0.0533858	-0.252651	0.813924	0.813924	-7.16222
1096	6518	40297	40297_EBV_NC_007605_FW_6421_6480	-0.673501	-2.09916	0.109237	0.109237	-5.37388
1097	12082	19777	19777_EBV_NC_007605_FW_6506_6565	1.55669	3.81159	0.0217506	0.0217506	-3.50259
1097	12082	27922	27922_EBV_NC_007605_FW_6506_6565	-0.223539	-0.855303	0.44414	0.44414	-6.78082
1097	12082	31409	31409_EBV_NC_007605_FW_6506_6565	0.678811	3.34686	0.0321658	0.0321658	-3.96532
1098	9477	13280	13280_EBV_NC_007605_FW_6511_6570	-0.677415	-1.86028	0.142	0.142	-5.66232
1098	9477	20405	20405_EBV_NC_007605_FW_6511_6570	0.427255	1.05618	0.354811	0.354811	-6.58688
1098	9477	37121	37121_EBV_NC_007605_FW_6511_6570	-1.90734	-5.64904	0.0060628	0.0060628	-1.98513
1099	7750	10157	10157_EBV_NC_007605_FW_6541_6600	0.00807491	0.0120235	0.991026	0.991026	-7.20209
1099	7750	11870	11870_EBV_NC_007605_FW_6541_6600	0.079388	0.102643	0.923557	0.923557	-7.19554
1099	7750	13609	13609_EBV_NC_007605_FW_6541_6600	0.135275	0.297748	0.781831	0.781831	-7.14686
1100	351	395	395_EBV_NC_007605_FW_6571_6630	0	0	1	1	-7.20218
1100	351	1609	1609_EBV_NC_007605_FW_6571_6630	0	0	1	1	-7.20218
1100	351	17708	17708_EBV_NC_007605_FW_6571_6630	0	0	1	1	-7.20218
1101	6903	8814	8814_EBV_NC_007605_FW_6601_6660	-0.00990679	-0.0365318	0.97274	0.97274	-7.20134
1101	6903	37103	37103_EBV_NC_007605_FW_6601_6660	0.197016	0.216419	0.840045	0.840045	-7.17279
1101	6903	44130	44130_EBV_NC_007605_FW_6601_6660	0.952305	3.09945	0.0401593	0.0401593	-4.22615
1102	12217	20241	20241_EBV_NC_007605_FW_6631_6690	1.43077	5.19784	0.00802046	0.00802046	-2.31675
1102	12217	28975	28975_EBV_NC_007605_FW_6631_6690	0.169827	0.716057	0.516468	0.516468	-6.89904
1102	12217	38444	38444_EBV_NC_007605_FW_6631_6690	1.27467	6.49878	0.00375226	0.00375226	-1.42007
1103	9078	12542	12542_EBV_NC_007605_FW_6721_6780	1.93638	4.51984	0.012696	0.012696	-2.86273
1103	9078	13647	13647_EBV_NC_007605_FW_6721_6780	2.09526	5.03907	0.00889195	0.00889195	-2.43925
1103	9078	41427	41427_EBV_NC_007605_FW_6721_6780	1.31263	5.33389	0.00735661	0.00735661	-2.21424
1104	7021	8990	8990_EBV_NC_007605_FW_6751_6810	4.0895	6.51565	0.00371875	0.00371875	-1.40956
1104	7021	14626	14626_EBV_NC_007605_FW_6751_6810	4.07952	5.80546	0.00552597	0.00552597	-1.87554
1104	7021	30329	30329_EBV_NC_007605_FW_6751_6810	4.15125	4.04495	0.0180829	0.0180829	-3.28334
1105	658	752	752_EBV_NC_007605_FW_6781_6840	1.06109	0.9852	0.384389	0.384389	-6.65817
1105	658	38218	38218_EBV_NC_007605_FW_6781_6840	1.32661	1.9001	0.135853	0.135853	-5.61418
1105	658	40712	40712_EBV_NC_007605_FW_6781_6840	1.43948	3.99614	0.0187833	0.0187833	-3.32848
1106	4561	5458	5458_EBV_NC_007605_FW_6811_6870	0.281904	0.419381	0.698093	0.698093	-7.09369
1106	4561	25559	25559_EBV_NC_007605_FW_6811_6870	0	0	1	1	-7.20218
1106	4561	37265	37265_EBV_NC_007605_FW_6811_6870	0	0	1	1	-7.20218
1107	1060	1333	1333_EBV_NC_007605_FW_6841_6900	0	0	1	1	-7.20218
1107	1060	2633	2633_EBV_NC_007605_FW_6841_6900	0.860494	2.19824	0.0982094	0.0982094	-5.25496
1107	1060	39285	39285_EBV_NC_007605_FW_6841_6900	0	0	1	1	-7.20218
1108	6542	8289	8289_EBV_NC_007605_FW_6871_6930	-1.55903	-6.06057	0.00477148	0.00477148	-1.70238
1108	6542	21472	21472_EBV_NC_007605_FW_6871_6930	-0.785047	-3.13324	0.0389374	0.0389374	-4.18993
1108	6542	31171	31171_EBV_NC_007605_FW_6871_6930	-0.91855	-4.52791	0.012623	0.012623	-2.85587
1109	9277	12821	12821_EBV_NC_007605_FW_6901_6960	0	0	1	1	-7.20218
1109	9277	40739	40739_EBV_NC_007605_FW_6901_6960	0	0	1	1	-7.20218
1109	9277	44476	44476_EBV_NC_007605_FW_6901_6960	0	0	1	1	-7.20218
1110	7730	10138	10138_EBV_NC_007605_FW_6931_6990	-2.16797	-10.2668	0.000743344	0.000743344	0.418565
1110	7730	29402	29402_EBV_NC_007605_FW_6931_6990	0.330337	1.41049	0.236547	0.236547	-6.19791
1110	7730	30802	30802_EBV_NC_007605_FW_6931_6990	1.14677	5.41161	0.00700796	0.00700796	-2.15668
1111	9954	14313	14313_EBV_NC_007605_FW_7021_7080	0.798515	1.29878	0.268925	0.268925	-6.32535
1111	9954	18449	18449_EBV_NC_007605_FW_7021_7080	0.404607	0.721793	0.513319	0.513319	-6.89448
1111	9954	29145	29145_EBV_NC_007605_FW_7021_7080	0.164448	0.283801	0.791703	0.791703	-7.15187
1112	5915	7306	7306_EBV_NC_007605_FW_7051_7110	0.357179	0.552151	0.612434	0.612434	-7.01722
1112	5915	34339	34339_EBV_NC_007605_FW_7051_7110	1.34759	1.99712	0.122073	0.122073	-5.49692
1112	5915	38950	38950_EBV_NC_007605_FW_7051_7110	1.06321	2.35154	0.0835524	0.0835524	-5.07258
1113	8982	12274	12274_EBV_NC_007605_FW_7137_7196	0.252717	0.970464	0.390798	0.390798	-6.67262
1113	8982	22367	22367_EBV_NC_007605_FW_7137_7196	0.895412	2.2963	0.0885252	0.0885252	-5.13805
1113	8982	28759	28759_EBV_NC_007605_FW_7137_7196	0.666405	1.80005	0.151884	0.151884	-5.73509
1114	10469	15567	15567_EBV_NC_007605_FW_7141_7200	0.0184025	0.0497783	0.962865	0.962865	-7.20061
1114	10469	28884	28884_EBV_NC_007605_FW_7141_7200	2.00572	4.37268	0.0141237	0.0141237	-2.98952
1114	10469	43703	43703_EBV_NC_007605_FW_7141_7200	0.203191	0.753612	0.496115	0.496115	-6.86865
1115	13593	25994	25994_EBV_NC_007605_FW_7171_7230	-0.655185	-2.58414	0.0658622	0.0658622	-4.80082
1115	13593	29528	29528_EBV_NC_007605_FW_7171_7230	-1.3652	-6.32319	0.00412441	0.00412441	-1.53098
1115	13593	41960	41960_EBV_NC_007605_FW_7171_7230	-1.49055	-3.11768	0.0394944	0.0394944	-4.20659
1116	3217	3866	3866_EBV_NC_007605_FW_7201_7260	-0.0891203	-0.187523	0.861063	0.861063	-7.18008
1116	3217	18875	18875_EBV_NC_007605_FW_7201_7260	0	0	1	1	-7.20218
1116	3217	40544	40544_EBV_NC_007605_FW_7201_7260	0.291988	0.425582	0.69395	0.69395	-7.09053
1117	13656	26263	26263_EBV_NC_007605_FW_7231_7290	0.446871	1.5116	0.210657	0.210657	-6.07993
1117	13656	32740	32740_EBV_NC_007605_FW_7231_7290	0.0379956	0.144507	0.892613	0.892613	-7.18903
1117	13656	40632	40632_EBV_NC_007605_FW_7231_7290	0.371262	1.87187	0.14018	0.14018	-5.64831
1118	2842	3389	3389_EBV_NC_007605_FW_7261_7320	1.50243	1.91138	0.134166	0.134166	-5.60054
1118	2842	8931	8931_EBV_NC_007605_FW_7261_7320	0	0	1	1	-7.20218
1118	2842	41714	41714_EBV_NC_007605_FW_7261_7320	0	0	1	1	-7.20218
1119	1863	2310	2310_EBV_NC_007605_FW_7291_7350	-0.723842	-0.803817	0.469881	0.469881	-6.82626
1119	1863	8323	8323_EBV_NC_007605_FW_7291_7350	0	0	1	1	-7.20218
1119	1863	29763	29763_EBV_NC_007605_FW_7291_7350	0	0	1	1	-7.20218
1120	4082	4831	4831_EBV_NC_007605_FW_7321_7380	-1.61266	-7.41184	0.0023726	0.0023726	-0.886609
1120	4082	32786	32786_EBV_NC_007605_FW_7321_7380	0.267747	1.03888	0.361824	0.361824	-6.60451
1120	4082	39222	39222_EBV_NC_007605_FW_7321_7380	-0.74481	-3.22704	0.0357721	0.0357721	-4.09038
1121	6893	8808	8808_EBV_NC_007605_FW_7351_7410	1.82283	8.17871	0.00167614	0.00167614	-0.487881
1121	6893	25183	25183_EBV_NC_007605_FW_7351_7410	0.795352	1.91674	0.133373	0.133373	-5.59407
1121	6893	40648	40648_EBV_NC_007605_FW_7351_7410	0.328722	1.18123	0.30772	0.30772	-6.45511
1122	1828	2202	2202_EBV_NC_007605_FW_7381_7440	2.34329	8.54187	0.00143646	0.00143646	-0.312737
1122	1828	34502	34502_EBV_NC_007605_FW_7381_7440	0.239192	0.822436	0.460436	0.460436	-6.81005
1122	1828	42533	42533_EBV_NC_007605_FW_7381_7440	-0.840941	-3.43445	0.0298044	0.0298044	-3.8754
1123	7312	9465	9465_EBV_NC_007605_FW_7411_7470	0	0	1	1	-7.20218
1123	7312	11864	11864_EBV_NC_007605_FW_7411_7470	0	0	1	1	-7.20218
1123	7312	18625	18625_EBV_NC_007605_FW_7411_7470	0	0	1	1	-7.20218
1124	3763	4543	4543_EBV_NC_007605_FW_7441_7500	0	0	1	1	-7.20218
1124	3763	5114	5114_EBV_NC_007605_FW_7441_7500	0	0	1	1	-7.20218
1124	3763	19100	19100_EBV_NC_007605_FW_7441_7500	0	0	1	1	-7.20218
1125	1852	2304	2304_EBV_NC_007605_FW_7621_7680	0	0	1	1	-7.20218
1125	1852	3143	3143_EBV_NC_007605_FW_7621_7680	0	0	1	1	-7.20218
1125	1852	38914	38914_EBV_NC_007605_FW_7621_7680	0	0	1	1	-7.20218
1126	1162	1395	1395_EBV_NC_007605_FW_7651_7710	0	0	1	1	-7.20218
1126	1162	13329	13329_EBV_NC_007605_FW_7651_7710	0	0	1	1	-7.20218
1126	1162	32260	32260_EBV_NC_007605_FW_7651_7710	0	0	1	1	-7.20218
1127	12964	23042	23042_EBV_NC_007605_FW_7681_7740	0	0	1	1	-7.20218
1127	12964	23485	23485_EBV_NC_007605_FW_7681_7740	0	0	1	1	-7.20218
1127	12964	35908	35908_EBV_NC_007605_FW_7681_7740	0	0	1	1	-7.20218
1128	11063	16964	16964_EBV_NC_007605_FW_7711_7770	0	0	1	1	-7.20218
1128	11063	18048	18048_EBV_NC_007605_FW_7711_7770	0	0	1	1	-7.20218
1128	11063	35028	35028_EBV_NC_007605_FW_7711_7770	0	0	1	1	-7.20218
1129	9357	12988	12988_EBV_NC_007605_FW_7741_7800	0	0	1	1	-7.20218
1129	9357	19437	19437_EBV_NC_007605_FW_7741_7800	0	0	1	1	-7.20218
1129	9357	20972	20972_EBV_NC_007605_FW_7741_7800	0	0	1	1	-7.20218
1130	9757	13845	13845_EBV_NC_007605_FW_7771_7830	0	0	1	1	-7.20218
1130	9757	19479	19479_EBV_NC_007605_FW_7771_7830	0	0	1	1	-7.20218
1130	9757	33255	33255_EBV_NC_007605_FW_7771_7830	0	0	1	1	-7.20218
1131	9749	13923	13923_EBV_NC_007605_FW_7797_7856	0	0	1	1	-7.20218
1131	9749	26930	26930_EBV_NC_007605_FW_7797_7856	0	0	1	1	-7.20218
1131	9749	38038	38038_EBV_NC_007605_FW_7797_7856	0	0	1	1	-7.20218
1132	13033	23187	23187_EBV_NC_007605_FW_7801_7860	0	0	1	1	-7.20218
1132	13033	26441	26441_EBV_NC_007605_FW_7801_7860	0	0	1	1	-7.20218
1132	13033	32490	32490_EBV_NC_007605_FW_7801_7860	0	0	1	1	-7.20218
1133	2732	3325	3325_EBV_NC_007605_FW_7857_7916	0	0	1	1	-7.20218
1133	2732	6796	6796_EBV_NC_007605_FW_7857_7916	0	0	1	1	-7.20218
1133	2732	20733	20733_EBV_NC_007605_FW_7857_7916	0	0	1	1	-7.20218
1134	7846	10249	10249_EBV_NC_007605_FW_7861_7920	0	0	1	1	-7.20218
1134	7846	15994	15994_EBV_NC_007605_FW_7861_7920	0	0	1	1	-7.20218
1134	7846	25420	25420_EBV_NC_007605_FW_7861_7920	0	0	1	1	-7.20218
1135	5753	7102	7102_EBV_NC_007605_FW_7887_7946	0	0	1	1	-7.20218
1135	5753	9908	9908_EBV_NC_007605_FW_7887_7946	0	0	1	1	-7.20218
1135	5753	33741	33741_EBV_NC_007605_FW_7887_7946	0	0	1	1	-7.20218
1136	6568	8312	8312_EBV_NC_007605_FW_7891_7950	0	0	1	1	-7.20218
1136	6568	8995	8995_EBV_NC_007605_FW_7891_7950	0	0	1	1	-7.20218
1136	6568	30298	30298_EBV_NC_007605_FW_7891_7950	0	0	1	1	-7.20218
1137	3484	4199	4199_EBV_NC_007605_FW_7917_7976	0	0	1	1	-7.20218
1137	3484	11334	11334_EBV_NC_007605_FW_7917_7976	0	0	1	1	-7.20218
1137	3484	32707	32707_EBV_NC_007605_FW_7917_7976	0	0	1	1	-7.20218
1138	8611	11682	11682_EBV_NC_007605_FW_7921_7980	0	0	1	1	-7.20218
1138	8611	20825	20825_EBV_NC_007605_FW_7921_7980	0	0	1	1	-7.20218
1138	8611	24867	24867_EBV_NC_007605_FW_7921_7980	0	0	1	1	-7.20218
1139	2084	2439	2439_EBV_NC_007605_FW_7951_8010	0	0	1	1	-7.20218
1139	2084	3284	3284_EBV_NC_007605_FW_7951_8010	0	0	1	1	-7.20218
1139	2084	7527	7527_EBV_NC_007605_FW_7951_8010	0	0	1	1	-7.20218
1140	13382	24715	24715_EBV_NC_007605_FW_7981_8040	0	0	1	1	-7.20218
1140	13382	29989	29989_EBV_NC_007605_FW_7981_8040	0	0	1	1	-7.20218
1140	13382	42065	42065_EBV_NC_007605_FW_7981_8040	0	0	1	1	-7.20218
1141	6083	7600	7600_EBV_NC_007605_FW_8011_8070	0.0411042	0.0304852	0.97725	0.97725	-7.20159
1141	6083	14616	14616_EBV_NC_007605_FW_8011_8070	0.458553	1.70105	0.169793	0.169793	-5.85434
1141	6083	28472	28472_EBV_NC_007605_FW_8011_8070	0.917992	2.62018	0.0635301	0.0635301	-4.75933
1142	11286	17506	17506_EBV_NC_007605_FW_8041_8100	0.780922	1.732	0.163961	0.163961	-5.81713
1142	11286	19581	19581_EBV_NC_007605_FW_8041_8100	-0.195743	-0.630125	0.565359	0.565359	-6.96407
1142	11286	41836	41836_EBV_NC_007605_FW_8041_8100	1.12088	2.29832	0.0883369	0.0883369	-5.13564
1143	4954	5970	5970_EBV_NC_007605_FW_8071_8130	0	0	1	1	-7.20218
1143	4954	6624	6624_EBV_NC_007605_FW_8071_8130	0.920174	1.89408	0.136764	0.136764	-5.62146
1143	4954	33251	33251_EBV_NC_007605_FW_8071_8130	0	0	1	1	-7.20218
1144	1406	1793	1793_EBV_NC_007605_FW_8101_8160	-1.53692	-1.84377	0.144638	0.144638	-5.68228
1144	1406	13811	13811_EBV_NC_007605_FW_8101_8160	-0.634309	-1.29696	0.269489	0.269489	-6.3274
1144	1406	28555	28555_EBV_NC_007605_FW_8101_8160	0	0	1	1	-7.20218
1145	2399	2879	2879_EBV_NC_007605_FW_8161_8220	-0.0939663	-0.19032	0.859022	0.859022	-7.17942
1145	2399	16649	16649_EBV_NC_007605_FW_8161_8220	0.000544808	0.00117233	0.999125	0.999125	-7.20218
1145	2399	30633	30633_EBV_NC_007605_FW_8161_8220	0.16294	0.530347	0.626042	0.626042	-7.03102
1146	12776	22179	22179_EBV_NC_007605_FW_8191_8250	-0.8588	-2.99702	0.0441526	0.0441526	-4.33707
1146	12776	31519	31519_EBV_NC_007605_FW_8191_8250	-0.559843	-2.78599	0.0539719	0.0539719	-4.57087
1146	12776	37887	37887_EBV_NC_007605_FW_8191_8250	-1.06945	-5.55717	0.00640848	0.00640848	-2.05075
1147	4018	4873	4873_EBV_NC_007605_FW_8221_8280	0	0	1	1	-7.20218
1147	4018	13860	13860_EBV_NC_007605_FW_8221_8280	-1.49054	-7.38429	0.00240383	0.00240383	-0.901719
1147	4018	38057	38057_EBV_NC_007605_FW_8221_8280	0	0	1	1	-7.20218
1148	10876	16399	16399_EBV_NC_007605_FW_8251_8310	-1.04563	-3.87845	0.0206137	0.0206137	-3.43889
1148	10876	27307	27307_EBV_NC_007605_FW_8251_8310	0.0324098	0.101012	0.924767	0.924767	-7.19574
1148	10876	43645	43645_EBV_NC_007605_FW_8251_8310	-1.17209	-5.42563	0.00694726	0.00694726	-2.14637
1149	11279	17499	17499_EBV_NC_007605_FW_8341_8400	0.530904	1.09962	0.337741	0.337741	-6.54194
1149	11279	29486	29486_EBV_NC_007605_FW_8341_8400	1.85952	7.67521	0.00209829	0.00209829	-0.744995
1149	11279	35875	35875_EBV_NC_007605_FW_8341_8400	0.851677	3.02634	0.0429629	0.0429629	-4.30515
1150	8342	11192	11192_EBV_NC_007605_FW_8371_8430	-1.28691	-3.70969	0.0236341	0.0236341	-3.60104
1150	8342	29164	29164_EBV_NC_007605_FW_8371_8430	-0.468999	-0.970298	0.390871	0.390871	-6.67278
1150	8342	32706	32706_EBV_NC_007605_FW_8371_8430	1.70069	2.55449	0.0678565	0.0678565	-4.83508
1151	4264	5109	5109_EBV_NC_007605_FW_8401_8460	0.23638	1.10892	0.334185	0.334185	-6.53219
1151	4264	39750	39750_EBV_NC_007605_FW_8401_8460	-0.089102	-0.362359	0.736791	0.736791	-7.12071
1151	4264	43686	43686_EBV_NC_007605_FW_8401_8460	0.854597	1.53746	0.204516	0.204516	-6.04943
1152	13232	24129	24129_EBV_NC_007605_FW_8431_8490	0.219073	0.52941	0.62663	0.62663	-7.03161
1152	13232	32737	32737_EBV_NC_007605_FW_8431_8490	-0.377184	-1.26636	0.279123	0.279123	-6.36164
1152	13232	41583	41583_EBV_NC_007605_FW_8431_8490	0.606996	1.45937	0.223645	0.223645	-6.14114
1153	12151	20054	20054_EBV_NC_007605_FW_8461_8520	-0.541642	-1.44565	0.227191	0.227191	-6.15713
1153	12151	36271	36271_EBV_NC_007605_FW_8461_8520	-0.650255	-1.31133	0.265079	0.265079	-6.31122
1153	12151	39174	39174_EBV_NC_007605_FW_8461_8520	-0.768297	-0.924484	0.4114	0.4114	-6.71685
1154	1500	1760	1760_EBV_NC_007605_FW_8491_8550	-0.792425	-0.716894	0.516008	0.516008	-6.89838
1154	1500	7844	7844_EBV_NC_007605_FW_8491_8550	-0.902906	-3.61517	0.025561	0.025561	-3.69386
1154	1500	36690	36690_EBV_NC_007605_FW_8491_8550	-0.748091	-2.23943	0.0940018	0.0940018	-5.20575
1155	10370	15290	15290_EBV_NC_007605_FW_8521_8580	0	0	1	1	-7.20218
1155	10370	27466	27466_EBV_NC_007605_FW_8521_8580	0	0	1	1	-7.20218
1155	10370	33353	33353_EBV_NC_007605_FW_8521_8580	0	0	1	1	-7.20218
1156	8536	11447	11447_EBV_NC_007605_FW_8551_8610	0	0	1	1	-7.20218
1156	8536	14191	14191_EBV_NC_007605_FW_8551_8610	0.324426	1.02209	0.36875	0.36875	-6.62146
1156	8536	37632	37632_EBV_NC_007605_FW_8551_8610	0.178566	0.408886	0.705136	0.705136	-7.09893
1157	6175	7668	7668_EBV_NC_007605_FW_8581_8640	-0.604987	-0.479017	0.658805	0.658805	-7.06162
1157	6175	16739	16739_EBV_NC_007605_FW_8581_8640	-0.0379119	-0.133542	0.900698	0.900698	-7.19094
1157	6175	25198	25198_EBV_NC_007605_FW_8581_8640	0.105222	0.539676	0.620197	0.620197	-7.02517
1158	2102	2450	2450_EBV_NC_007605_FW_8611_8670	-0.292036	-0.467492	0.666298	0.666298	-7.06811
1158	2102	28090	28090_EBV_NC_007605_FW_8611_8670	-0.301318	-1.30543	0.266879	0.266879	-6.31786
1158	2102	43678	43678_EBV_NC_007605_FW_8611_8670	-0.398353	-1.60119	0.19017	0.19017	-5.97382
1159	9858	14132	14132_EBV_NC_007605_FW_8641_8700	0	0	1	1	-7.20218
1159	9858	18876	18876_EBV_NC_007605_FW_8641_8700	0.288447	0.661807	0.546962	0.546962	-6.94085
1159	9858	29140	29140_EBV_NC_007605_FW_8641_8700	-0.459838	-2.44475	0.0758726	0.0758726	-4.96288
1160	12133	19936	19936_EBV_NC_007605_FW_8671_8730	0.392298	1.72334	0.16557	0.16557	-5.82755
1160	12133	25279	25279_EBV_NC_007605_FW_8671_8730	0	0	1	1	-7.20218
1160	12133	37978	37978_EBV_NC_007605_FW_8671_8730	0	0	1	1	-7.20218
1161	2633	3181	3181_EBV_NC_007605_FW_8701_8760	-0.311144	-0.655232	0.550745	0.550745	-6.94574
1161	2633	27785	27785_EBV_NC_007605_FW_8701_8760	0.164423	0.493711	0.649324	0.649324	-7.05314
1161	2633	27927	27927_EBV_NC_007605_FW_8701_8760	-0.139058	-0.32293	0.764137	0.764137	-7.13724
1162	12231	20343	20343_EBV_NC_007605_FW_8731_8790	-0.0274318	-0.0483699	0.963914	0.963914	-7.2007
1162	12231	23810	23810_EBV_NC_007605_FW_8731_8790	0.226159	0.401101	0.710383	0.710383	-7.10274
1162	12231	26954	26954_EBV_NC_007605_FW_8731_8790	-0.265527	-0.88516	0.429752	0.429752	-6.75361
1163	8829	11969	11969_EBV_NC_007605_FW_8761_8820	0	0	1	1	-7.20218
1163	8829	13277	13277_EBV_NC_007605_FW_8761_8820	0	0	1	1	-7.20218
1163	8829	35742	35742_EBV_NC_007605_FW_8761_8820	0.82267	1.96149	0.126944	0.126944	-5.53996
1164	6776	8633	8633_EBV_NC_007605_FW_8791_8850	0	0	1	1	-7.20218
1164	6776	36255	36255_EBV_NC_007605_FW_8791_8850	0	0	1	1	-7.20218
1164	6776	36620	36620_EBV_NC_007605_FW_8791_8850	0	0	1	1	-7.20218
1165	13884	27917	27917_EBV_NC_007605_FW_8821_8880	0	0	1	1	-7.20218
1165	13884	30491	30491_EBV_NC_007605_FW_8821_8880	-1.64274	-5.10344	0.0085251	0.0085251	-2.3892
1165	13884	37644	37644_EBV_NC_007605_FW_8821_8880	-0.783538	-2.76019	0.0553421	0.0553421	-4.59994
1166	10786	16219	16219_EBV_NC_007605_FW_8851_8910	0.46532	2.20926	0.0970631	0.0970631	-5.24178
1166	10786	24610	24610_EBV_NC_007605_FW_8851_8910	-0.630342	-3.27108	0.0343927	0.0343927	-4.04414
1166	10786	26982	26982_EBV_NC_007605_FW_8851_8910	-0.103145	-0.445189	0.680936	0.680936	-7.08028
1167	4629	5584	5584_EBV_NC_007605_FW_8881_8940	-0.356229	-1.89384	0.136801	0.136801	-5.62175
1167	4629	11999	11999_EBV_NC_007605_FW_8881_8940	-0.101897	-0.466096	0.667209	0.667209	-7.06889
1167	4629	20119	20119_EBV_NC_007605_FW_8881_8940	-0.062972	-0.219051	0.838138	0.838138	-7.17207
1168	4490	5414	5414_EBV_NC_007605_FW_8911_8970	-1.94217	-5.55648	0.00641116	0.00641116	-2.05125
1168	4490	35514	35514_EBV_NC_007605_FW_8911_8970	-1.26115	-3.40084	0.0306851	0.0306851	-3.90975
1168	4490	41576	41576_EBV_NC_007605_FW_8911_8970	1.79054	4.52435	0.012655	0.012655	-2.85889
1169	702	955	955_EBV_NC_007605_FW_8941_9000	-0.933269	-2.17245	0.100954	0.100954	-5.28586
1169	702	11032	11032_EBV_NC_007605_FW_8941_9000	-1.5863	-5.05359	0.00880752	0.00880752	-2.42791
1169	702	14255	14255_EBV_NC_007605_FW_8941_9000	0.765021	2.0593	0.114061	0.114061	-5.42188
1170	6656	8462	8462_EBV_NC_007605_FW_8971_9030	0.204258	0.754485	0.495649	0.495649	-6.86793
1170	6656	24603	24603_EBV_NC_007605_FW_8971_9030	-0.0400658	-0.139275	0.896468	0.896468	-7.18996
1170	6656	39741	39741_EBV_NC_007605_FW_8971_9030	0.937233	2.22778	0.0951711	0.0951711	-5.21966
1171	199	300	300_EBV_NC_007605_FW_9001_9060	0	0	1	1	-7.20218
1171	199	1880	1880_EBV_NC_007605_FW_9001_9060	0.172941	0.353269	0.743054	0.743054	-7.12468
1171	199	17661	17661_EBV_NC_007605_FW_9001_9060	0	0	1	1	-7.20218
1172	7125	9073	9073_EBV_NC_007605_FW_9031_9090	0	0	1	1	-7.20218
1172	7125	31184	31184_EBV_NC_007605_FW_9031_9090	-1.46461	-7.04117	0.00283971	0.00283971	-1.09487
1172	7125	34192	34192_EBV_NC_007605_FW_9031_9090	0	0	1	1	-7.20218
1173	12148	19965	19965_EBV_NC_007605_FW_9061_9120	0	0	1	1	-7.20218
1173	12148	30973	30973_EBV_NC_007605_FW_9061_9120	0	0	1	1	-7.20218
1173	12148	44097	44097_EBV_NC_007605_FW_9061_9120	0	0	1	1	-7.20218
1174	14200	30731	30731_EBV_NC_007605_FW_9091_9150	0.25773	0.471704	0.663554	0.663554	-7.06576
1174	14200	31361	31361_EBV_NC_007605_FW_9091_9150	0.559051	1.91021	0.134341	0.134341	-5.60196
1174	14200	35026	35026_EBV_NC_007605_FW_9091_9150	0.487274	0.727633	0.510128	0.510128	-6.8898
1175	4580	5554	5554_EBV_NC_007605_FW_9121_9180	-0.722405	-1.33143	0.25903	0.25903	-6.28848
1175	4580	24140	24140_EBV_NC_007605_FW_9121_9180	0.5656	2.91851	0.047536	0.047536	-4.42324
1175	4580	25438	25438_EBV_NC_007605_FW_9121_9180	-1.05266	-3.15509	0.0381709	0.0381709	-4.16661
1176	8564	11471	11471_EBV_NC_007605_FW_9151_9210	0.50881	1.64508	0.180912	0.180912	-5.92145
1176	8564	14434	14434_EBV_NC_007605_FW_9151_9210	0.484018	1.13331	0.325029	0.325029	-6.50646
1176	8564	37928	37928_EBV_NC_007605_FW_9151_9210	-0.288517	-0.320101	0.766116	0.766116	-7.13836
1177	8585	11655	11655_EBV_NC_007605_FW_9181_9240	-0.735943	-1.53287	0.205593	0.205593	-6.05485
1177	8585	27147	27147_EBV_NC_007605_FW_9181_9240	1.20149	5.39749	0.00706974	0.00706974	-2.16708
1177	8585	44411	44411_EBV_NC_007605_FW_9181_9240	-0.0241217	-0.119582	0.911012	0.911012	-7.19317
1178	1431	1807	1807_EBV_NC_007605_FW_9241_9300	-0.734859	-1.10604	0.335281	0.335281	-6.53521
1178	1431	6193	6193_EBV_NC_007605_FW_9241_9300	0.0184409	0.0778749	0.941948	0.941948	-7.19835
1178	1431	25463	25463_EBV_NC_007605_FW_9241_9300	0.445946	1.41177	0.236199	0.236199	-6.19643
1179	14228	30958	30958_EBV_NC_007605_FW_9271_9330	0	0	1	1	-7.20218
1179	14228	36186	36186_EBV_NC_007605_FW_9271_9330	0	0	1	1	-7.20218
1179	14228	40644	40644_EBV_NC_007605_FW_9271_9330	0	0	1	1	-7.20218
1180	11328	17650	17650_EBV_NC_007605_FW_9301_9360	-1.2481	-4.38753	0.013971	0.013971	-2.97658
1180	11328	35507	35507_EBV_NC_007605_FW_9301_9360	0	0	1	1	-7.20218
1180	11328	41383	41383_EBV_NC_007605_FW_9301_9360	0	0	1	1	-7.20218
1181	3832	4500	4500_EBV_NC_007605_FW_9331_9390	0	0	1	1	-7.20218
1181	3832	11157	11157_EBV_NC_007605_FW_9331_9390	0	0	1	1	-7.20218
1181	3832	28716	28716_EBV_NC_007605_FW_9331_9390	0	0	1	1	-7.20218
1182	8295	11066	11066_EBV_NC_007605_FW_9361_9420	0	0	1	1	-7.20218
1182	8295	17143	17143_EBV_NC_007605_FW_9361_9420	0	0	1	1	-7.20218
1182	8295	36925	36925_EBV_NC_007605_FW_9361_9420	0	0	1	1	-7.20218
1183	14476	34638	34638_EBV_NC_007605_FW_9451_9510	0	0	1	1	-7.20218
1183	14476	41033	41033_EBV_NC_007605_FW_9451_9510	0	0	1	1	-7.20218
1183	14476	42773	42773_EBV_NC_007605_FW_9451_9510	0	0	1	1	-7.20218
1184	12694	21936	21936_EBV_NC_007605_FW_9481_9540	0.378722	1.65132	0.179634	0.179634	-5.91398
1184	12694	22032	22032_EBV_NC_007605_FW_9481_9540	0	0	1	1	-7.20218
1184	12694	41483	41483_EBV_NC_007605_FW_9481_9540	0.266042	0.774935	0.484836	0.484836	-6.85089
1185	7815	10217	10217_EBV_NC_007605_FW_9511_9570	0.561741	1.17397	0.310286	0.310286	-6.46296
1185	7815	22411	22411_EBV_NC_007605_FW_9511_9570	0.263011	1.07027	0.349188	0.349188	-6.5724
1185	7815	24673	24673_EBV_NC_007605_FW_9511_9570	-0.264435	-0.722313	0.513034	0.513034	-6.89406
1186	939	1090	1090_EBV_NC_007605_FW_9541_9600	0.506685	2.21657	0.0963113	0.0963113	-5.23305
1186	939	4060	4060_EBV_NC_007605_FW_9541_9600	0.703863	2.30331	0.0878752	0.0878752	-5.12972
1186	939	30226	30226_EBV_NC_007605_FW_9541_9600	-0.12623	-0.545214	0.616743	0.616743	-7.02166
1187	13584	25965	25965_EBV_NC_007605_FW_9571_9630	-0.0462497	-0.201518	0.850865	0.850865	-7.17668
1187	13584	31278	31278_EBV_NC_007605_FW_9571_9630	-0.474784	-2.5225	0.0700868	0.0700868	-4.87218
1187	13584	40480	40480_EBV_NC_007605_FW_9571_9630	-0.34895	-1.03865	0.361919	0.361919	-6.60474
1188	6421	8116	8116_EBV_NC_007605_FW_9601_9660	-0.0176686	-0.0825742	0.938455	0.938455	-7.19788
1188	6421	26537	26537_EBV_NC_007605_FW_9601_9660	0	0	1	1	-7.20218
1188	6421	37858	37858_EBV_NC_007605_FW_9601_9660	0.257783	0.369177	0.732109	0.732109	-7.11767
1189	5578	6899	6899_EBV_NC_007605_FW_9631_9690	0.0294246	0.0494838	0.963084	0.963084	-7.20063
1189	5578	22310	22310_EBV_NC_007605_FW_9631_9690	0.507811	0.657295	0.549556	0.549556	-6.94421
1189	5578	38834	38834_EBV_NC_007605_FW_9631_9690	-0.842501	-1.18122	0.307723	0.307723	-6.45512
1190	10896	16598	16598_EBV_NC_007605_FW_9661_9720	0.211762	0.390851	0.717323	0.717323	-7.10766
1190	10896	27008	27008_EBV_NC_007605_FW_9661_9720	0.265575	1.31892	0.262777	0.262777	-6.30264
1190	10896	27809	27809_EBV_NC_007605_FW_9661_9720	1.98281	6.7362	0.00331336	0.00331336	-1.27458
1191	11918	19330	19330_EBV_NC_007605_FW_9691_9750	-0.420611	-1.13176	0.325604	0.325604	-6.5081
1191	11918	19353	19353_EBV_NC_007605_FW_9691_9750	1.08257	2.14773	0.103665	0.103665	-5.3155
1191	11918	40531	40531_EBV_NC_007605_FW_9691_9750	-0.0488337	-0.139184	0.896536	0.896536	-7.18998
1192	11058	16876	16876_EBV_NC_007605_FW_9721_9780	0.522416	2.39695	0.0797046	0.0797046	-5.01902
1192	11058	35632	35632_EBV_NC_007605_FW_9721_9780	0.722918	1.82662	0.147434	0.147434	-5.703
1192	11058	38716	38716_EBV_NC_007605_FW_9721_9780	-0.502592	-1.60039	0.190344	0.190344	-5.97477
1193	9572	13464	13464_EBV_NC_007605_FW_9781_9840	0	0	1	1	-7.20218
1193	9572	16174	16174_EBV_NC_007605_FW_9781_9840	0	0	1	1	-7.20218
1193	9572	26467	26467_EBV_NC_007605_FW_9781_9840	0	0	1	1	-7.20218
1194	4819	5798	5798_EBV_NC_007605_FW_9811_9870	0	0	1	1	-7.20218
1194	4819	20806	20806_EBV_NC_007605_FW_9811_9870	0	0	1	1	-7.20218
1194	4819	34723	34723_EBV_NC_007605_FW_9811_9870	-2.1804	-3.96757	0.0192087	0.0192087	-3.35509
1195	14147	30190	30190_EBV_NC_007605_FW_9841_9900	0.321383	0.853451	0.445046	0.445046	-6.78249
1195	14147	31669	31669_EBV_NC_007605_FW_9841_9900	0.359912	0.896871	0.424215	0.424215	-6.74277
1195	14147	41865	41865_EBV_NC_007605_FW_9841_9900	0.59577	2.8052	0.052978	0.052978	-4.54931
1196	6920	8828	8828_EBV_NC_007605_FW_9871_9930	-0.981488	-2.02961	0.117811	0.117811	-5.45769
1196	6920	14984	14984_EBV_NC_007605_FW_9871_9930	-0.404719	-1.22832	0.291568	0.291568	-6.40374
1196	6920	30816	30816_EBV_NC_007605_FW_9871_9930	-0.376733	-1.16049	0.3151	0.3151	-6.47745
1197	10513	15615	15615_EBV_NC_007605_FW_9901_9960	0	0	1	1	-7.20218
1197	10513	16756	16756_EBV_NC_007605_FW_9901_9960	0.399859	0.909915	0.41812	0.41812	-6.73058
1197	10513	37390	37390_EBV_NC_007605_FW_9901_9960	0	0	1	1	-7.20218
1198	5859	7183	7183_EBV_NC_007605_FW_9931_9990	-0.475454	-1.81275	0.149739	0.149739	-5.71975
1198	5859	29693	29693_EBV_NC_007605_FW_9931_9990	1.06909	5.20577	0.00797977	0.00797977	-2.31071
1198	5859	36096	36096_EBV_NC_007605_FW_9931_9990	0.589755	1.15192	0.318198	0.318198	-6.48663
1199	4686	5626	5626_EBV_NC_007605_FW_9961_10020	0	0	1	1	-7.20218
1199	4686	6756	6756_EBV_NC_007605_FW_9961_10020	1.08623	2.1119	0.107744	0.107744	-5.35856
1199	4686	35754	35754_EBV_NC_007605_FW_9961_10020	0.312864	0.50931	0.639347	0.639347	-7.04389
1200	10201	14843	14843_EBV_NC_007605_FW_9991_10050	1.03453	5.48284	0.00670627	0.00670627	-2.10454
1200	10201	28665	28665_EBV_NC_007605_FW_9991_10050	0.0579491	0.185681	0.862408	0.862408	-7.18051
1200	10201	42883	42883_EBV_NC_007605_FW_9991_10050	-0.772654	-2.87083	0.0497412	0.0497412	-4.47604
1201	152	192	192_EBV_NC_007605_FW_10021_10080	0.602904	3.14428	0.0385478	0.0385478	-4.17814
1201	152	19927	19927_EBV_NC_007605_FW_10021_10080	0.23555	1.04507	0.359298	0.359298	-6.59821
1201	152	32661	32661_EBV_NC_007605_FW_10021_10080	0	0	1	1	-7.20218
1202	3006	3484	3484_EBV_NC_007605_FW_10051_10110	0	0	1	1	-7.20218
1202	3006	3957	3957_EBV_NC_007605_FW_10051_10110	0	0	1	1	-7.20218
1202	3006	10838	10838_EBV_NC_007605_FW_10051_10110	-1.219	-2.58661	0.065699	0.065699	-4.79796
1203	4272	5198	5198_EBV_NC_007605_FW_10081_10140	0	0	1	1	-7.20218
1203	4272	17102	17102_EBV_NC_007605_FW_10081_10140	0	0	1	1	-7.20218
1203	4272	29667	29667_EBV_NC_007605_FW_10081_10140	0	0	1	1	-7.20218
1204	1195	1497	1497_EBV_NC_007605_FW_10111_10170	-0.817608	-4.22951	0.015707	0.015707	-3.11589
1204	1195	9948	9948_EBV_NC_007605_FW_10111_10170	-0.478898	-1.34579	0.254793	0.254793	-6.27215
1204	1195	18400	18400_EBV_NC_007605_FW_10111_10170	-0.484943	-1.1502	0.318824	0.318824	-6.48847
1205	9076	12540	12540_EBV_NC_007605_FW_10141_10200	0	0	1	1	-7.20218
1205	9076	28779	28779_EBV_NC_007605_FW_10141_10200	-1.22557	-4.15272	0.016646	0.016646	-3.18493
1205	9076	34629	34629_EBV_NC_007605_FW_10141_10200	0	0	1	1	-7.20218
1206	4140	5036	5036_EBV_NC_007605_FW_10171_10230	-0.597631	-2.75411	0.0556708	0.0556708	-4.6068
1206	4140	7218	7218_EBV_NC_007605_FW_10171_10230	0.0415971	0.152733	0.886559	0.886559	-7.18749
1206	4140	8167	8167_EBV_NC_007605_FW_10171_10230	-0.684654	-2.17843	0.10031	0.10031	-5.27869
1207	13551	25779	25779_EBV_NC_007605_FW_10261_10320	0.269274	0.827233	0.458028	0.458028	-6.80583
1207	13551	30657	30657_EBV_NC_007605_FW_10261_10320	0.338241	1.40293	0.238609	0.238609	-6.20664
1207	13551	32761	32761_EBV_NC_007605_FW_10261_10320	-0.215652	-0.757525	0.49403	0.49403	-6.86542
1208	8292	11149	11149_EBV_NC_007605_FW_10291_10350	0.062771	0.264856	0.80519	0.80519	-7.1583
1208	8292	19883	19883_EBV_NC_007605_FW_10291_10350	-0.217497	-1.06615	0.350823	0.350823	-6.57664
1208	8292	43268	43268_EBV_NC_007605_FW_10291_10350	0.0103632	0.010473	0.992183	0.992183	-7.20211
1209	2668	3116	3116_EBV_NC_007605_FW_10321_10380	0	0	1	1	-7.20218
1209	2668	23327	23327_EBV_NC_007605_FW_10321_10380	0.955271	0.88191	0.431299	0.431299	-6.7566
1209	2668	28768	28768_EBV_NC_007605_FW_10321_10380	0	0	1	1	-7.20218
1210	9158	12698	12698_EBV_NC_007605_FW_10351_10410	-1.0245	-2.78458	0.0540461	0.0540461	-4.57247
1210	9158	24403	24403_EBV_NC_007605_FW_10351_10410	0.114896	0.242778	0.821014	0.821014	-7.16525
1210	9158	42281	42281_EBV_NC_007605_FW_10351_10410	0.158661	0.570826	0.600932	0.600932	-7.00502
1211	7189	9289	9289_EBV_NC_007605_FW_10381_10440	-0.116355	-0.234183	0.827204	0.827204	-7.1678
1211	7189	32259	32259_EBV_NC_007605_FW_10381_10440	0.205206	0.396837	0.713266	0.713266	-7.1048
1211	7189	39792	39792_EBV_NC_007605_FW_10381_10440	0.299821	0.662496	0.546567	0.546567	-6.94034
1212	12395	20774	20774_EBV_NC_007605_FW_10411_10470	0.611992	0.992566	0.38122	0.38122	-6.6509
1212	12395	23814	23814_EBV_NC_007605_FW_10411_10470	-0.278625	-0.393009	0.715859	0.715859	-7.10664
1212	12395	35162	35162_EBV_NC_007605_FW_10411_10470	-1.19646	-2.71914	0.0576072	0.0576072	-4.64638
1213	7526	9721	9721_EBV_NC_007605_FW_10441_10500	0.210105	0.921287	0.412867	0.412867	-6.71987
1213	7526	19486	19486_EBV_NC_007605_FW_10441_10500	-0.808278	-3.94874	0.0194956	0.0194956	-3.37269
1213	7526	19857	19857_EBV_NC_007605_FW_10441_10500	-0.134582	-0.551175	0.61304	0.61304	-7.01785
1214	7058	9019	9019_EBV_NC_007605_FW_10471_10530	0	0	1	1	-7.20218
1214	7058	9828	9828_EBV_NC_007605_FW_10471_10530	-0.919805	-2.40621	0.0789453	0.0789453	-5.00813
1214	7058	41143	41143_EBV_NC_007605_FW_10471_10530	-1.43544	-6.30477	0.00416607	0.00416607	-1.54278
1215	1113	1370	1370_EBV_NC_007605_FW_10501_10560	-0.687077	-2.63347	0.0626947	0.0626947	-4.74409
1215	1113	12842	12842_EBV_NC_007605_FW_10501_10560	-1.60274	-1.37263	0.247058	0.247058	-6.24149
1215	1113	36945	36945_EBV_NC_007605_FW_10501_10560	0	0	1	1	-7.20218
1216	14020	29006	29006_EBV_NC_007605_FW_10531_10590	0.309254	0.912983	0.416697	0.416697	-6.7277
1216	14020	37266	37266_EBV_NC_007605_FW_10531_10590	0.911728	2.57787	0.0662783	0.0662783	-4.80805
1216	14020	40602	40602_EBV_NC_007605_FW_10531_10590	0.557612	2.90652	0.0480797	0.0480797	-4.43649
1217	6854	8776	8776_EBV_NC_007605_FW_10541_10600	0	0	1	1	-7.20218
1217	6854	15280	15280_EBV_NC_007605_FW_10541_10600	0.28192	0.899691	0.422891	0.422891	-6.74014
1217	6854	34799	34799_EBV_NC_007605_FW_10541_10600	1.04074	4.04298	0.0181105	0.0181105	-3.28515
1218	6902	8813	8813_EBV_NC_007605_FW_10711_10770	-0.567072	-2.52919	0.0696137	0.0696137	-4.86441
1218	6902	10807	10807_EBV_NC_007605_FW_10711_10770	2.15148	6.95554	0.00296362	0.00296362	-1.14454
1218	6902	14474	14474_EBV_NC_007605_FW_10711_10770	0.497932	1.56786	0.197536	0.197536	-6.01344
1219	6690	8483	8483_EBV_NC_007605_FW_10726_10785	-0.719431	-2.46617	0.0742256	0.0742256	-4.93782
1219	6690	21334	21334_EBV_NC_007605_FW_10726_10785	0.403977	1.98206	0.124106	0.124106	-5.5151
1219	6690	39275	39275_EBV_NC_007605_FW_10726_10785	-0.254059	-1.33386	0.258307	0.258307	-6.28571
1220	3709	4424	4424_EBV_NC_007605_FW_10741_10800	-0.174497	-0.916515	0.415064	0.415064	-6.72438
1220	3709	7507	7507_EBV_NC_007605_FW_10741_10800	-0.0528695	-0.281057	0.793651	0.793651	-7.15283
1220	3709	8585	8585_EBV_NC_007605_FW_10741_10800	0.0780374	0.239155	0.823621	0.823621	-7.16634
1221	7697	10024	10024_EBV_NC_007605_FW_10801_10860	1.54681	2.2124	0.0967396	0.0967396	-5.23803
1221	7697	10149	10149_EBV_NC_007605_FW_10801_10860	0.907115	1.69728	0.170517	0.170517	-5.85887
1221	7697	37787	37787_EBV_NC_007605_FW_10801_10860	0.0818307	0.0627496	0.953202	0.953202	-7.19969
1222	14431	33507	33507_EBV_NC_007605_FW_10831_10890	0	0	1	1	-7.20218
1222	14431	34512	34512_EBV_NC_007605_FW_10831_10890	0.363085	0.841444	0.450953	0.450953	-6.79324
1222	14431	44692	44692_EBV_NC_007605_FW_10831_10890	0	0	1	1	-7.20218
1223	11701	18692	18692_EBV_NC_007605_FW_10861_10920	-1.02484	-2.16621	0.10163	0.10163	-5.29333
1223	11701	37074	37074_EBV_NC_007605_FW_10861_10920	0	0	1	1	-7.20218
1223	11701	39293	39293_EBV_NC_007605_FW_10861_10920	0.0564765	0.204539	0.848668	0.848668	-7.17591
1224	8407	11247	11247_EBV_NC_007605_FW_10891_10950	0.79469	1.50494	0.212269	0.212269	-6.08776
1224	8407	23710	23710_EBV_NC_007605_FW_10891_10950	0	0	1	1	-7.20218
1224	8407	37531	37531_EBV_NC_007605_FW_10891_10950	0	0	1	1	-7.20218
1225	14100	29736	29736_EBV_NC_007605_FW_10921_10980	0	0	1	1	-7.20218
1225	14100	35092	35092_EBV_NC_007605_FW_10921_10980	0	0	1	1	-7.20218
1225	14100	42982	42982_EBV_NC_007605_FW_10921_10980	0	0	1	1	-7.20218
1226	9825	14005	14005_EBV_NC_007605_FW_10951_11010	0.445973	0.870952	0.43655	0.43655	-6.76663
1226	9825	16642	16642_EBV_NC_007605_FW_10951_11010	0.500552	0.471322	0.663803	0.663803	-7.06597
1226	9825	31595	31595_EBV_NC_007605_FW_10951_11010	0	0	1	1	-7.20218
1227	14545	36183	36183_EBV_NC_007605_FW_10981_11040	-0.225814	-0.391202	0.717085	0.717085	-7.10749
1227	14545	39317	39317_EBV_NC_007605_FW_10981_11040	0.0801729	0.24154	0.821904	0.821904	-7.16563
1227	14545	44273	44273_EBV_NC_007605_FW_10981_11040	0.50935	2.42511	0.0774205	0.0774205	-4.98591
1228	10764	16190	16190_EBV_NC_007605_FW_11011_11070	0.0441447	0.164702	0.877766	0.877766	-7.18511
1228	10764	34623	34623_EBV_NC_007605_FW_11011_11070	0.671575	2.81501	0.0524786	0.0524786	-4.53831
1228	10764	36051	36051_EBV_NC_007605_FW_11011_11070	0.102154	0.380521	0.724352	0.724352	-7.1125
1229	10396	15318	15318_EBV_NC_007605_FW_11041_11100	0.647249	1.48134	0.218083	0.218083	-6.11545
1229	10396	22738	22738_EBV_NC_007605_FW_11041_11100	0	0	1	1	-7.20218
1229	10396	23062	23062_EBV_NC_007605_FW_11041_11100	0	0	1	1	-7.20218
1230	442	541	541_EBV_NC_007605_FW_11071_11130	-0.852867	-2.83654	0.0514022	0.0514022	-4.51424
1230	442	10988	10988_EBV_NC_007605_FW_11071_11130	0.0516123	0.198432	0.853111	0.853111	-7.17745
1230	442	42451	42451_EBV_NC_007605_FW_11071_11130	0.0133368	0.0522396	0.961031	0.961031	-7.20046
1231	1463	1824	1824_EBV_NC_007605_FW_11101_11160	0.684217	1.96251	0.126802	0.126802	-5.53873
1231	1463	9851	9851_EBV_NC_007605_FW_11101_11160	0.591289	1.46262	0.222813	0.222813	-6.13735
1231	1463	13056	13056_EBV_NC_007605_FW_11101_11160	2.57245	9.79317	0.000881013	0.000881013	0.232772
1232	1697	2131	2131_EBV_NC_007605_FW_11131_11190	-0.5528	-2.38023	0.0810967	0.0810967	-5.03871
1232	1697	11371	11371_EBV_NC_007605_FW_11131_11190	-0.376888	-1.56053	0.199196	0.199196	-6.02213
1232	1697	34529	34529_EBV_NC_007605_FW_11131_11190	0.287251	1.12479	0.3282	0.3282	-6.51548
1233	13849	27829	27829_EBV_NC_007605_FW_11161_11220	-0.347843	-1.50912	0.211254	0.211254	-6.08284
1233	13849	40735	40735_EBV_NC_007605_FW_11161_11220	0.0325647	0.165208	0.877394	0.877394	-7.18501
1233	13849	43511	43511_EBV_NC_007605_FW_11161_11220	-0.224382	-1.08779	0.342311	0.342311	-6.55426
1234	9071	12535	12535_EBV_NC_007605_FW_11191_11250	0	0	1	1	-7.20218
1234	9071	27049	27049_EBV_NC_007605_FW_11191_11250	0	0	1	1	-7.20218
1234	9071	39615	39615_EBV_NC_007605_FW_11191_11250	0	0	1	1	-7.20218
1235	8973	12261	12261_EBV_NC_007605_FW_11221_11280	0.636187	3.34325	0.032268	0.032268	-3.96905
1235	8973	22514	22514_EBV_NC_007605_FW_11221_11280	-0.41258	-0.668242	0.543278	0.543278	-6.93603
1235	8973	25987	25987_EBV_NC_007605_FW_11221_11280	0.467433	1.69902	0.170182	0.170182	-5.85678
1236	14471	34397	34397_EBV_NC_007605_FW_11311_11370	0.141456	0.592033	0.588042	0.588042	-6.99076
1236	14471	38098	38098_EBV_NC_007605_FW_11311_11370	0	0	1	1	-7.20218
1236	14471	42373	42373_EBV_NC_007605_FW_11311_11370	0	0	1	1	-7.20218
1237	9774	13949	13949_EBV_NC_007605_FW_11341_11400	0.0160224	0.0833809	0.937855	0.937855	-7.19779
1237	9774	35649	35649_EBV_NC_007605_FW_11341_11400	-0.341731	-1.51082	0.210844	0.210844	-6.08084
1237	9774	36597	36597_EBV_NC_007605_FW_11341_11400	-0.0878565	-0.458184	0.672385	0.672385	-7.07325
1238	463	552	552_EBV_NC_007605_FW_11371_11430	1.92618	7.05045	0.00282668	0.00282668	-1.08952
1238	463	13082	13082_EBV_NC_007605_FW_11371_11430	1.52677	4.64213	0.0116427	0.0116427	-2.75971
1238	463	37619	37619_EBV_NC_007605_FW_11371_11430	0.675842	2.78956	0.0537859	0.0537859	-4.56687
1239	11653	18441	18441_EBV_NC_007605_FW_11401_11460	0.947446	4.32508	0.0146274	0.0146274	-3.0312
1239	11653	26459	26459_EBV_NC_007605_FW_11401_11460	1.89671	3.95444	0.0194082	0.0194082	-3.36736
1239	11653	30607	30607_EBV_NC_007605_FW_11401_11460	2.5112	4.3186	0.0146977	0.0146977	-3.0369
1240	4775	5681	5681_EBV_NC_007605_FW_11431_11490	-0.140814	-0.117955	0.912216	0.912216	-7.19341
1240	4775	20532	20532_EBV_NC_007605_FW_11431_11490	0.93544	3.5755	0.0264263	0.0264263	-3.73325
1240	4775	38588	38588_EBV_NC_007605_FW_11431_11490	1.10993	2.0185	0.11925	0.11925	-5.4711
1241	12565	21521	21521_EBV_NC_007605_FW_11461_11520	0	0	1	1	-7.20218
1241	12565	27737	27737_EBV_NC_007605_FW_11461_11520	0	0	1	1	-7.20218
1241	12565	44159	44159_EBV_NC_007605_FW_11461_11520	0.299711	0.605733	0.579814	0.579814	-6.98131
1242	9212	12837	12837_EBV_NC_007605_FW_11491_11550	0	0	1	1	-7.20218
1242	9212	21639	21639_EBV_NC_007605_FW_11491_11550	0	0	1	1	-7.20218
1242	9212	44549	44549_EBV_NC_007605_FW_11491_11550	0	0	1	1	-7.20218
1243	4259	5191	5191_EBV_NC_007605_FW_11521_11580	0	0	1	1	-7.20218
1243	4259	38039	38039_EBV_NC_007605_FW_11521_11580	0	0	1	1	-7.20218
1243	4259	43639	43639_EBV_NC_007605_FW_11521_11580	0	0	1	1	-7.20218
1244	9908	14183	14183_EBV_NC_007605_FW_11551_11610	1.54644	3.34852	0.032119	0.032119	-3.9636
1244	9908	17387	17387_EBV_NC_007605_FW_11551_11610	0	0	1	1	-7.20218
1244	9908	26662	26662_EBV_NC_007605_FW_11551_11610	0	0	1	1	-7.20218
1245	9169	12708	12708_EBV_NC_007605_FW_11581_11640	0.0839368	0.376527	0.727079	0.727079	-7.11434
1245	9169	27263	27263_EBV_NC_007605_FW_11581_11640	0.910532	1.11842	0.330591	0.330591	-6.5222
1245	9169	39031	39031_EBV_NC_007605_FW_11581_11640	1.03795	4.30897	0.0148028	0.0148028	-3.04538
1246	5764	7025	7025_EBV_NC_007605_FW_11611_11670	0.167635	0.614013	0.57488	0.57488	-6.97552
1246	5764	11627	11627_EBV_NC_007605_FW_11611_11670	-0.197696	-0.75049	0.497783	0.497783	-6.87122
1246	5764	18298	18298_EBV_NC_007605_FW_11611_11670	0.217652	0.722488	0.512938	0.512938	-6.89392
1247	2539	3043	3043_EBV_NC_007605_FW_11641_11700	0	0	1	1	-7.20218
1247	2539	31348	31348_EBV_NC_007605_FW_11641_11700	0.102255	0.502179	0.643897	0.643897	-7.04815
1247	2539	38102	38102_EBV_NC_007605_FW_11641_11700	0	0	1	1	-7.20218
1248	13909	28177	28177_EBV_NC_007605_FW_11671_11730	0.250441	1.32668	0.260445	0.260445	-6.29385
1248	13909	29525	29525_EBV_NC_007605_FW_11671_11730	0.883215	4.31176	0.0147723	0.0147723	-3.04292
1248	13909	39542	39542_EBV_NC_007605_FW_11671_11730	0.377876	1.85367	0.143051	0.143051	-5.67032
1249	11226	17431	17431_EBV_NC_007605_FW_11701_11760	0.46923	1.16036	0.315147	0.315147	-6.47759
1249	11226	24145	24145_EBV_NC_007605_FW_11701_11760	-0.30305	-0.258532	0.809711	0.809711	-7.16035
1249	11226	35163	35163_EBV_NC_007605_FW_11701_11760	0.262674	0.260594	0.808236	0.808236	-7.15969
1250	8217	10996	10996_EBV_NC_007605_FW_11731_11790	1.71506	3.3428	0.0322806	0.0322806	-3.96951
1250	8217	22951	22951_EBV_NC_007605_FW_11731_11790	1.63837	3.29623	0.0336335	0.0336335	-4.01787
1250	8217	32272	32272_EBV_NC_007605_FW_11731_11790	1.98629	5.9413	0.00510707	0.00510707	-1.78249
1251	2601	3164	3164_EBV_NC_007605_FW_11761_11820	2.30182	6.78272	0.00323504	0.00323504	-1.24665
1251	2601	32423	32423_EBV_NC_007605_FW_11761_11820	1.85086	3.93876	0.0196499	0.0196499	-3.38205
1251	2601	44685	44685_EBV_NC_007605_FW_11761_11820	3.7097	8.64408	0.0013769	0.0013769	-0.264906
1252	3749	4534	4534_EBV_NC_007605_FW_11791_11850	1.36551	5.17346	0.00814713	0.00814713	-2.33535
1252	3749	5921	5921_EBV_NC_007605_FW_11791_11850	0.90747	2.57169	0.0666908	0.0666908	-4.81518
1252	3749	31934	31934_EBV_NC_007605_FW_11791_11850	1.59586	4.90007	0.00975313	0.00975313	-2.5491
1253	7539	9815	9815_EBV_NC_007605_FW_11851_11910	0	0	1	1	-7.20218
1253	7539	30541	30541_EBV_NC_007605_FW_11851_11910	0	0	1	1	-7.20218
1253	7539	42714	42714_EBV_NC_007605_FW_11851_11910	0	0	1	1	-7.20218
1254	5866	7272	7272_EBV_NC_007605_FW_11881_11940	-0.35405	-1.88284	0.138482	0.138482	-5.63506
1254	5866	29690	29690_EBV_NC_007605_FW_11881_11940	0	0	1	1	-7.20218
1254	5866	38663	38663_EBV_NC_007605_FW_11881_11940	0	0	1	1	-7.20218
1255	12676	21897	21897_EBV_NC_007605_FW_11911_11970	0	0	1	1	-7.20218
1255	12676	23753	23753_EBV_NC_007605_FW_11911_11970	0.951212	5.03986	0.00888729	0.00888729	-2.43862
1255	12676	23840	23840_EBV_NC_007605_FW_11911_11970	0	0	1	1	-7.20218
1256	12175	20172	20172_EBV_NC_007605_FW_11941_12000	1.5889	8.44975	0.00149293	0.00149293	-0.356387
1256	12175	32267	32267_EBV_NC_007605_FW_11941_12000	1.82208	7.46552	0.00231319	0.00231319	-0.857329
1256	12175	39744	39744_EBV_NC_007605_FW_11941_12000	1.22732	6.52687	0.00369669	0.00369669	-1.40259
1257	2722	3319	3319_EBV_NC_007605_FW_11971_12030	1.15592	4.00354	0.0186751	0.0186751	-3.32162
1257	2722	11020	11020_EBV_NC_007605_FW_11971_12030	3.97058	13.7331	0.000258815	0.000258815	1.51557
1257	2722	11246	11246_EBV_NC_007605_FW_11971_12030	1.87286	2.48607	0.0727318	0.0727318	-4.91458
1258	3111	3630	3630_EBV_NC_007605_FW_32323_32382	3.5259	16.7888	0.000124126	0.000124126	2.20638
1258	3111	24966	24966_EBV_NC_007605_FW_32323_32382	1.76191	5.45136	0.00683755	0.00683755	-2.12751
1258	3111	41874	41874_EBV_NC_007605_FW_32323_32382	2.4097	11.3746	0.000513403	0.000513403	0.815306
1259	7916	10400	10400_EBV_NC_007605_FW_32371_32430	1.74068	7.65664	0.00211628	0.00211628	-0.754817
1259	7916	12855	12855_EBV_NC_007605_FW_32371_32430	1.44528	6.19636	0.00442223	0.00442223	-1.61291
1259	7916	15209	15209_EBV_NC_007605_FW_32371_32430	2.98568	7.92233	0.0018762	0.0018762	-0.616644
1260	2099	2533	2533_EBV_NC_007605_FW_32383_32442	2.89288	14.1409	0.000232604	0.000232604	1.62016
1260	2099	25722	25722_EBV_NC_007605_FW_32383_32442	3.19829	13.6704	0.000263174	0.000263174	1.49909
1260	2099	30580	30580_EBV_NC_007605_FW_32383_32442	3.82864	13.9694	0.000243199	0.000243199	1.57669
1261	3925	4724	4724_EBV_NC_007605_FW_32413_32472	3.1729	11.6133	0.000476192	0.000476192	0.894509
1261	3925	41592	41592_EBV_NC_007605_FW_32413_32472	4.46683	3.78597	0.0222063	0.0222063	-3.52718
1261	3925	42232	42232_EBV_NC_007605_FW_32413_32472	4.63666	17.6555	0.000103198	0.000103198	2.36852
1262	13605	26036	26036_EBV_NC_007605_FW_32443_32502	4.5372	12.0451	0.000417127	0.000417127	1.03263
1262	13605	27327	27327_EBV_NC_007605_FW_32443_32502	4.59526	9.34503	0.00104221	0.00104221	0.0470149
1262	13605	40373	40373_EBV_NC_007605_FW_32443_32502	4.12385	3.98448	0.0189555	0.0189555	-3.33933
1263	5532	6701	6701_EBV_NC_007605_FW_32473_32532	2.67727	4.89583	0.00978098	0.00978098	-2.55249
1263	5532	15749	15749_EBV_NC_007605_FW_32473_32532	3.16951	8.93251	0.00122481	0.00122481	-0.133232
1263	5532	22933	22933_EBV_NC_007605_FW_32473_32532	2.59247	6.23677	0.00432449	0.00432449	-1.58664
1264	4337	5172	5172_EBV_NC_007605_FW_32503_32562	3.33228	8.95497	0.00121388	0.00121388	-0.123178
1264	4337	5237	5237_EBV_NC_007605_FW_32503_32562	3.36406	7.73991	0.00203709	0.00203709	-0.710979
1264	4337	35100	35100_EBV_NC_007605_FW_32503_32562	3.5799	9.28739	0.00106555	0.00106555	0.0223821
1265	6245	7807	7807_EBV_NC_007605_FW_32563_32622	3.30586	8.04341	0.00177818	0.00177818	-0.555289
1265	6245	35562	35562_EBV_NC_007605_FW_32563_32622	3.0744	6.07423	0.00473483	0.00473483	-1.6933
1265	6245	38695	38695_EBV_NC_007605_FW_32563_32622	3.07397	8.52993	0.00144362	0.00144362	-0.318364
1266	5388	6515	6515_EBV_NC_007605_FW_32593_32652	2.35922	9.51583	0.000976705	0.000976705	0.119006
1266	5388	34903	34903_EBV_NC_007605_FW_32593_32652	2.48586	9.92066	0.000841	0.000841	0.283809
1266	5388	41834	41834_EBV_NC_007605_FW_32593_32652	2.63993	11.7448	0.000457149	0.000457149	0.937252
1267	7066	9026	9026_EBV_NC_007605_FW_32623_32682	2.63204	11.8042	0.000448852	0.000448852	0.956383
1267	7066	18358	18358_EBV_NC_007605_FW_32623_32682	0.470471	1.78898	0.153781	0.153781	-5.74845
1267	7066	28655	28655_EBV_NC_007605_FW_32623_32682	3.95018	9.16226	0.00111855	0.00111855	-0.0317076
1268	4465	5315	5315_EBV_NC_007605_FW_32624_32683	3.335	9.32722	0.00104935	0.00104935	0.0394208
1268	4465	7772	7772_EBV_NC_007605_FW_32624_32683	3.02558	10.9812	0.000583124	0.000583124	0.680103
1268	4465	28615	28615_EBV_NC_007605_FW_32624_32683	3.17047	7.15182	0.00268905	0.00268905	-1.03156
1269	11990	19449	19449_EBV_NC_007605_FW_32653_32712	5.30787	23.7338	3.47496e-05	3.47496e-05	3.21719
1269	11990	25037	25037_EBV_NC_007605_FW_32653_32712	4.9442	15.1676	0.000180048	0.000180048	1.8654
1269	11990	37223	37223_EBV_NC_007605_FW_32653_32712	4.69561	20.0375	6.48196e-05	6.48196e-05	2.75429
1270	6708	8411	8411_EBV_NC_007605_FW_32683_32742	2.75136	10.1294	0.000780301	0.000780301	0.36573
1270	6708	26246	26246_EBV_NC_007605_FW_32683_32742	3.37181	16.4711	0.00013313	0.00013313	2.14362
1270	6708	44770	44770_EBV_NC_007605_FW_32683_32742	3.03821	12.6576	0.000348337	0.000348337	1.21782
1271	7406	9541	9541_EBV_NC_007605_FW_32713_32772	1.86453	8.11544	0.00172291	0.00172291	-0.519254
1271	7406	29367	29367_EBV_NC_007605_FW_32713_32772	2.06589	7.01046	0.00288339	0.00288339	-1.11261
1271	7406	33562	33562_EBV_NC_007605_FW_32713_32772	2.32741	11.8417	0.000443725	0.000443725	0.968366
1272	13008	23222	23222_EBV_NC_007605_FW_32738_32797	1.98501	8.24836	0.00162647	0.00162647	-0.453645
1272	13008	28618	28618_EBV_NC_007605_FW_32738_32797	0.992692	4.8393	0.0101619	0.0101619	-2.59792
1272	13008	36964	36964_EBV_NC_007605_FW_32738_32797	2.08654	10.9799	0.000583385	0.000583385	0.679625
1273	6059	7499	7499_EBV_NC_007605_FW_32743_32802	0.695609	0.731566	0.507987	0.507987	-6.88663
1273	6059	22817	22817_EBV_NC_007605_FW_32743_32802	1.68301	8.06289	0.00176302	0.00176302	-0.54551
1273	6059	38258	38258_EBV_NC_007605_FW_32743_32802	1.41137	6.97152	0.00293998	0.00293998	-1.13522
1274	8018	10569	10569_EBV_NC_007605_FW_32773_32832	2.45439	8.5612	0.00142494	0.00142494	-0.303641
1274	8018	23354	23354_EBV_NC_007605_FW_32773_32832	1.94259	9.68122	0.000918149	0.000918149	0.187308
1274	8018	27605	27605_EBV_NC_007605_FW_32773_32832	1.83947	7.67403	0.00209942	0.00209942	-0.745617
1275	7543	9817	9817_EBV_NC_007605_FW_32803_32862	3.05104	12.9609	0.000319581	0.000319581	1.30517
1275	7543	13676	13676_EBV_NC_007605_FW_32803_32862	3.64448	13.9415	0.00024498	0.00024498	1.56955
1275	7543	29624	29624_EBV_NC_007605_FW_32803_32862	3.72482	14.3394	0.000221063	0.000221063	1.66953
1276	9861	14134	14134_EBV_NC_007605_FW_32837_32896	0.0545166	0.134013	0.90035	0.90035	-7.19087
1276	9861	36716	36716_EBV_NC_007605_FW_32837_32896	0.150519	0.43304	0.688984	0.688984	-7.08668
1276	9861	40933	40933_EBV_NC_007605_FW_32837_32896	0.0909872	0.27241	0.799802	0.799802	-7.15579
1277	4308	5135	5135_EBV_NC_007605_FW_33013_33072	0.107814	0.116381	0.91338	0.91338	-7.19364
1277	4308	19762	19762_EBV_NC_007605_FW_33013_33072	0.55535	0.598064	0.58441	0.58441	-6.98662
1277	4308	45102	45102_EBV_NC_007605_FW_33013_33072	0.502691	0.824412	0.459443	0.459443	-6.80832
1278	6043	7573	7573_EBV_NC_007605_FW_33043_33102	1.51026	3.69415	0.0239383	0.0239383	-3.6162
1278	6043	8204	8204_EBV_NC_007605_FW_33043_33102	2.19411	7.31127	0.00248915	0.00248915	-0.942052
1278	6043	11994	11994_EBV_NC_007605_FW_33043_33102	2.35015	4.3379	0.0144896	0.0144896	-3.01994
1279	6094	7522	7522_EBV_NC_007605_FW_33193_33252	3.98307	19.7317	6.85917e-05	6.85917e-05	2.70916
1279	6094	10133	10133_EBV_NC_007605_FW_33193_33252	2.98825	10.8794	0.000603099	0.000603099	0.644107
1279	6094	21980	21980_EBV_NC_007605_FW_33193_33252	3.06297	13.6831	0.000262282	0.000262282	1.50244
1280	13920	28230	28230_EBV_NC_007605_FW_33223_33282	4.79207	20.7005	5.75031e-05	5.75031e-05	2.84816
1280	13920	38908	38908_EBV_NC_007605_FW_33223_33282	4.89172	23.0278	3.88406e-05	3.88406e-05	3.13929
1280	13920	41208	41208_EBV_NC_007605_FW_33223_33282	4.92454	24.5753	3.05605e-05	3.05605e-05	3.3045
1281	10924	16639	16639_EBV_NC_007605_FW_33253_33312	3.69355	15.4568	0.000168025	0.000168025	1.93016
1281	10924	17673	17673_EBV_NC_007605_FW_33253_33312	2.14449	9.13709	0.00112961	0.00112961	-0.0426865
1281	10924	26918	26918_EBV_NC_007605_FW_33253_33312	3.31409	7.36097	0.00243068	0.00243068	-0.914558
1282	10684	16099	16099_EBV_NC_007605_FW_33283_33342	4.00823	12.9139	0.000323828	0.000323828	1.29184
1282	10684	19384	19384_EBV_NC_007605_FW_33283_33342	4.17472	7.31808	0.00248103	0.00248103	-0.938274
1282	10684	20513	20513_EBV_NC_007605_FW_33283_33342	4.2667	18.7371	8.29539e-05	8.29539e-05	2.55379
1283	3497	4123	4123_EBV_NC_007605_FW_33313_33372	0.980971	3.49873	0.0282039	0.0282039	-3.81021
1283	3497	25931	25931_EBV_NC_007605_FW_33313_33372	1.88848	5.83538	0.00543013	0.00543013	-1.85488
1283	3497	30358	30358_EBV_NC_007605_FW_33313_33372	2.74468	7.98492	0.00182471	0.00182471	-0.584804
1284	6114	7620	7620_EBV_NC_007605_FW_33343_33402	2.20096	5.93753	0.00511815	0.00511815	-1.78505
1284	6114	13149	13149_EBV_NC_007605_FW_33343_33402	1.97809	8.85532	0.00126335	0.00126335	-0.168
1284	6114	31083	31083_EBV_NC_007605_FW_33343_33402	3.55586	12.294	0.00038727	0.00038727	1.10934
1285	12806	22311	22311_EBV_NC_007605_FW_33463_33522	0.343248	1.54127	0.203627	0.203627	-6.04492
1285	12806	29882	29882_EBV_NC_007605_FW_33463_33522	0.148256	0.661239	0.547288	0.547288	-6.94127
1285	12806	34734	34734_EBV_NC_007605_FW_33463_33522	0.275446	1.40888	0.236984	0.236984	-6.19977
1286	2104	2451	2451_EBV_NC_007605_FW_33733_33792	-0.115461	-0.168697	0.874836	0.874836	-7.18428
1286	2104	21605	21605_EBV_NC_007605_FW_33733_33792	0.168798	0.82384	0.45973	0.45973	-6.80882
1286	2104	22195	22195_EBV_NC_007605_FW_33733_33792	-0.0657603	-0.346252	0.747907	0.747907	-7.12768
1287	9052	12434	12434_EBV_NC_007605_FW_33745_33804	1.47328	4.52587	0.0126413	0.0126413	-2.8576
1287	9052	22040	22040_EBV_NC_007605_FW_33745_33804	0.246794	1.18406	0.306725	0.306725	-6.45205
1287	9052	26454	26454_EBV_NC_007605_FW_33745_33804	1.94602	7.94144	0.00186029	0.00186029	-0.606896
1288	10160	14798	14798_EBV_NC_007605_FW_33763_33822	1.20018	1.11186	0.33307	0.33307	-6.52911
1288	10160	22042	22042_EBV_NC_007605_FW_33763_33822	0.999104	1.73645	0.163139	0.163139	-5.81177
1288	10160	34555	34555_EBV_NC_007605_FW_33763_33822	1.15199	4.25072	0.0154592	0.0154592	-3.09698
1289	2430	2898	2898_EBV_NC_007605_FW_35005_35064	0.248409	1.04366	0.359871	0.359871	-6.59965
1289	2430	27662	27662_EBV_NC_007605_FW_35005_35064	0.380617	1.90693	0.134829	0.134829	-5.60592
1289	2430	37272	37272_EBV_NC_007605_FW_35005_35064	0.355401	1.82578	0.147573	0.147573	-5.70402
1290	3513	4133	4133_EBV_NC_007605_FW_35173_35232	0.174443	0.749536	0.498293	0.498293	-6.872
1290	3513	12212	12212_EBV_NC_007605_FW_35173_35232	0.123445	0.564389	0.60488	0.60488	-7.00926
1290	3513	44348	44348_EBV_NC_007605_FW_35173_35232	0.09023	0.466542	0.666918	0.666918	-7.06864
1291	12908	22686	22686_EBV_NC_007605_FW_35185_35244	0.0461504	0.240193	0.822874	0.822874	-7.16603
1291	12908	42504	42504_EBV_NC_007605_FW_35185_35244	-0.0548269	-0.276297	0.797034	0.797034	-7.15447
1291	12908	43927	43927_EBV_NC_007605_FW_35185_35244	-0.0424915	-0.215653	0.8406	0.8406	-7.173
1292	1922	2345	2345_EBV_NC_007605_FW_35215_35274	0.299938	1.28781	0.272333	0.272333	-6.33766
1292	1922	11910	11910_EBV_NC_007605_FW_35215_35274	0.243544	0.982128	0.385718	0.385718	-6.66119
1292	1922	43290	43290_EBV_NC_007605_FW_35215_35274	0.250666	1.311	0.265179	0.265179	-6.31159
1293	10572	15775	15775_EBV_NC_007605_FW_35353_35412	2.96814	6.38274	0.00399323	0.00399323	-1.49304
1293	10572	29050	29050_EBV_NC_007605_FW_35353_35412	1.32938	2.30712	0.0875253	0.0875253	-5.1252
1293	10572	38326	38326_EBV_NC_007605_FW_35353_35412	2.16427	11.2458	0.000535003	0.000535003	0.771706
1294	2895	3420	3420_EBV_NC_007605_FW_35383_35442	2.20803	2.23509	0.0944347	0.0944347	-5.21092
1294	2895	5789	5789_EBV_NC_007605_FW_35383_35442	1.0088	5.36479	0.00721546	0.00721546	-2.19127
1294	2895	16022	16022_EBV_NC_007605_FW_35383_35442	2.55157	6.81096	0.00318862	0.00318862	-1.2298
1295	9293	12924	12924_EBV_NC_007605_FW_35413_35472	0.476723	1.11844	0.330584	0.330584	-6.52218
1295	9293	23931	23931_EBV_NC_007605_FW_35413_35472	0.494122	2.48375	0.072904	0.072904	-4.91729
1295	9293	27368	27368_EBV_NC_007605_FW_35413_35472	0.333011	1.53742	0.204525	0.204525	-6.04947
1296	11487	18043	18043_EBV_NC_007605_FW_35473_35532	0.1117	0.17509	0.870152	0.870152	-7.1829
1296	11487	37989	37989_EBV_NC_007605_FW_35473_35532	0.174185	0.302229	0.77867	0.77867	-7.1452
1296	11487	39234	39234_EBV_NC_007605_FW_35473_35532	0.227276	0.426232	0.693516	0.693516	-7.0902
1297	4960	6058	6058_EBV_NC_007605_FW_35503_35562	-0.169222	-0.550912	0.613203	0.613203	-7.01801
1297	4960	34776	34776_EBV_NC_007605_FW_35503_35562	0.103497	0.362123	0.736953	0.736953	-7.12081
1297	4960	37838	37838_EBV_NC_007605_FW_35503_35562	0.030603	0.110572	0.917681	0.917681	-7.19447
1298	4123	4940	4940_EBV_NC_007605_FW_35533_35592	-0.860736	-3.38246	0.0311798	0.0311798	-3.92862
1298	4123	6040	6040_EBV_NC_007605_FW_35533_35592	-0.816904	-3.19097	0.0369514	0.0369514	-4.12849
1298	4123	8815	8815_EBV_NC_007605_FW_35533_35592	-0.561012	-2.10859	0.108129	0.108129	-5.36253
1299	1992	2387	2387_EBV_NC_007605_FW_35563_35622	2.46992	9.36814	0.00103302	0.00103302	0.0568463
1299	1992	26568	26568_EBV_NC_007605_FW_35563_35622	1.88453	3.87675	0.0206416	0.0206416	-3.4405
1299	1992	44298	44298_EBV_NC_007605_FW_35563_35622	2.61698	8.57786	0.00141512	0.00141512	-0.295823
1300	9752	13841	13841_EBV_NC_007605_FW_35593_35652	2.17078	7.62589	0.0021465	0.0021465	-0.77113
1300	9752	19077	19077_EBV_NC_007605_FW_35593_35652	1.58295	5.54953	0.0064383	0.0064383	-2.05625
1300	9752	31605	31605_EBV_NC_007605_FW_35593_35652	2.62199	5.0321	0.00893283	0.00893283	-2.44469
1301	1587	1983	1983_EBV_NC_007605_FW_35623_35682	2.08988	9.38432	0.00102666	0.00102666	0.0637105
1301	1587	34650	34650_EBV_NC_007605_FW_35623_35682	1.99474	7.72821	0.00204799	0.00204799	-0.717107
1301	1587	40802	40802_EBV_NC_007605_FW_35623_35682	2.77571	7.09796	0.00276111	0.00276111	-1.06225
1302	5695	6978	6978_EBV_NC_007605_FW_35653_35712	0.103296	0.451771	0.676597	0.676597	-7.07674
1302	5695	32601	32601_EBV_NC_007605_FW_35653_35712	0.317691	1.30536	0.266902	0.266902	-6.31795
1302	5695	38097	38097_EBV_NC_007605_FW_35653_35712	0.183471	0.558416	0.60856	0.60856	-7.01316
1303	5984	7360	7360_EBV_NC_007605_FW_35683_35742	3.64452	9.03189	0.00117735	0.00117735	-0.0889596
1303	5984	30998	30998_EBV_NC_007605_FW_35683_35742	3.6767	17.5199	0.000106159	0.000106159	2.344
1303	5984	38701	38701_EBV_NC_007605_FW_35683_35742	3.43247	18.1265	9.36902e-05	9.36902e-05	2.45141
1304	3213	3864	3864_EBV_NC_007605_FW_35713_35772	0.659489	0.762072	0.491615	0.491615	-6.86165
1304	3213	10883	10883_EBV_NC_007605_FW_35713_35772	1.57193	2.35632	0.0831379	0.0831379	-5.06694
1304	3213	13775	13775_EBV_NC_007605_FW_35713_35772	2.28856	2	0.121689	0.121689	-5.49344
1305	6258	7814	7814_EBV_NC_007605_FW_35743_35802	0.692079	0.554942	0.610707	0.610707	-7.01542
1305	6258	8505	8505_EBV_NC_007605_FW_35743_35802	0.744611	3.24451	0.0352169	0.0352169	-4.07199
1305	6258	43905	43905_EBV_NC_007605_FW_35743_35802	1.99694	5.96521	0.0050375	0.0050375	-1.76632
1306	14457	34153	34153_EBV_NC_007605_FW_35773_35832	1.70565	8.81977	0.00128161	0.00128161	-0.184125
1306	14457	38786	38786_EBV_NC_007605_FW_35773_35832	1.5764	3.25193	0.0349844	0.0349844	-4.06421
1306	14457	43202	43202_EBV_NC_007605_FW_35773_35832	0.920291	1.81357	0.149603	0.149603	-5.71877
1307	9622	13606	13606_EBV_NC_007605_FW_35803_35862	1.18523	3.57701	0.0263928	0.0263928	-3.73175
1307	9622	39383	39383_EBV_NC_007605_FW_35803_35862	0.919951	1.31947	0.262612	0.262612	-6.30202
1307	9622	39640	39640_EBV_NC_007605_FW_35803_35862	0.719464	1.5973	0.191016	0.191016	-5.97846
1308	8112	10729	10729_EBV_NC_007605_FW_35833_35892	1.17101	4.69666	0.0112079	0.0112079	-2.71443
1308	8112	35785	35785_EBV_NC_007605_FW_35833_35892	0.942643	4.415	0.0136937	0.0136937	-2.95274
1308	8112	41770	41770_EBV_NC_007605_FW_35833_35892	1.1173	2.52581	0.0698522	0.0698522	-4.86833
1309	7474	9677	9677_EBV_NC_007605_FW_35863_35922	0.523467	2.18383	0.0997319	0.0997319	-5.27221
1309	7474	11439	11439_EBV_NC_007605_FW_35863_35922	0.274555	0.951272	0.399286	0.399286	-6.69124
1309	7474	38805	38805_EBV_NC_007605_FW_35863_35922	0.339651	0.75785	0.493857	0.493857	-6.86515
1310	5349	6574	6574_EBV_NC_007605_FW_35893_35952	0.347222	1.79538	0.152681	0.152681	-5.74072
1310	5349	7658	7658_EBV_NC_007605_FW_35893_35952	0.344278	1.26447	0.279727	0.279727	-6.36373
1310	5349	22682	22682_EBV_NC_007605_FW_35893_35952	0.667784	1.79761	0.152301	0.152301	-5.73804
1311	14564	36761	36761_EBV_NC_007605_FW_35923_35982	0.98798	0.653255	0.551886	0.551886	-6.94721
1311	14564	38342	38342_EBV_NC_007605_FW_35923_35982	1.61739	3.6543	0.024741	0.024741	-3.65526
1311	14564	41675	41675_EBV_NC_007605_FW_35923_35982	1.70539	2.8807	0.0492752	0.0492752	-4.46509
1312	13389	24730	24730_EBV_NC_007605_FW_35953_36012	2.29695	11.3284	0.000521024	0.000521024	0.799734
1312	13389	25223	25223_EBV_NC_007605_FW_35953_36012	2.24913	3.28622	0.0339333	0.0339333	-4.02831
1312	13389	27624	27624_EBV_NC_007605_FW_35953_36012	2.21898	3.02122	0.0431677	0.0431677	-4.31071
1313	10279	15019	15019_EBV_NC_007605_FW_35983_36042	1.44605	4.03944	0.0181602	0.0181602	-3.28841
1313	10279	23927	23927_EBV_NC_007605_FW_35983_36042	1.44912	4.99395	0.00916074	0.00916074	-2.47463
1313	10279	31003	31003_EBV_NC_007605_FW_35983_36042	1.45792	2.0134	0.119916	0.119916	-5.47725
1314	14079	29548	29548_EBV_NC_007605_FW_36013_36072	1.87375	7.01717	0.00287377	0.00287377	-1.10872
1314	14079	41886	41886_EBV_NC_007605_FW_36013_36072	2.14784	6.40774	0.00393972	0.00393972	-1.47722
1314	14079	42748	42748_EBV_NC_007605_FW_36013_36072	2.15866	2.56211	0.0673374	0.0673374	-4.82627
1315	5279	6440	6440_EBV_NC_007605_FW_36043_36102	-0.228994	-0.966596	0.392496	0.392496	-6.67639
1315	5279	31576	31576_EBV_NC_007605_FW_36043_36102	0.145906	0.745025	0.500713	0.500713	-6.8757
1315	5279	36721	36721_EBV_NC_007605_FW_36043_36102	0.203929	0.708246	0.520779	0.520779	-6.90522
1316	4255	5104	5104_EBV_NC_007605_FW_36073_36132	0.705745	2.22242	0.0957137	0.0957137	-5.22605
1316	4255	36418	36418_EBV_NC_007605_FW_36073_36132	1.18597	6.14615	0.00454753	0.00454753	-1.64578
1316	4255	42957	42957_EBV_NC_007605_FW_36073_36132	1.01695	3.60066	0.0258736	0.0258736	-3.70824
1317	6242	7721	7721_EBV_NC_007605_FW_36103_36162	5.81479	16.319	0.000137736	0.000137736	2.1129
1317	6242	17847	17847_EBV_NC_007605_FW_36103_36162	5.54367	9.22322	0.00109233	0.00109233	-0.00525355
1317	6242	45151	45151_EBV_NC_007605_FW_36103_36162	5.19406	6.40961	0.00393574	0.00393574	-1.47603
1318	433	621	621_EBV_NC_007605_FW_36133_36192	6.54019	15.2666	0.000175813	0.000175813	1.88778
1318	433	29086	29086_EBV_NC_007605_FW_36133_36192	7.83082	15.538	0.000164834	0.000164834	1.94802
1318	433	38077	38077_EBV_NC_007605_FW_36133_36192	6.639	18.5571	8.59495e-05	8.59495e-05	2.52418
1319	1618	2000	2000_EBV_NC_007605_FW_36163_36222	2.21295	5.17263	0.00815152	0.00815152	-2.33599
1319	1618	11478	11478_EBV_NC_007605_FW_36163_36222	2.6425	2.9597	0.0457241	0.0457241	-4.37791
1319	1618	35450	35450_EBV_NC_007605_FW_36163_36222	3.91113	8.00386	0.00180947	0.00180947	-0.57522
1320	7358	9420	9420_EBV_NC_007605_FW_36193_36252	1.66453	4.11261	0.0171638	0.0171638	-3.22134
1320	7358	29930	29930_EBV_NC_007605_FW_36193_36252	1.04812	2.57665	0.0663595	0.0663595	-4.80946
1320	7358	42105	42105_EBV_NC_007605_FW_36193_36252	1.83542	2.9547	0.0459395	0.0459395	-4.3834
1321	11669	18553	18553_EBV_NC_007605_FW_36223_36282	3.03632	4.35981	0.0142577	0.0142577	-3.00075
1321	11669	22774	22774_EBV_NC_007605_FW_36223_36282	2.63759	6.51616	0.00371775	0.00371775	-1.40925
1321	11669	25131	25131_EBV_NC_007605_FW_36223_36282	2.90953	8.16691	0.00168474	0.00168474	-0.493714
1322	3473	4189	4189_EBV_NC_007605_FW_36253_36312	2.31658	3.35166	0.0320307	0.0320307	-3.96036
1322	3473	15515	15515_EBV_NC_007605_FW_36253_36312	2.65339	6.05437	0.00478822	0.00478822	-1.70651
1322	3473	41075	41075_EBV_NC_007605_FW_36253_36312	1.80678	3.22598	0.0358059	0.0358059	-4.09149
1323	10945	16664	16664_EBV_NC_007605_FW_36283_36342	2.38001	4.59492	0.012036	0.012036	-2.79923
1323	10945	17736	17736_EBV_NC_007605_FW_36283_36342	2.47306	5.66457	0.00600666	0.00600666	-1.97413
1323	10945	42432	42432_EBV_NC_007605_FW_36283_36342	2.00937	8.99099	0.0011966	0.0011966	-0.107111
1324	7686	10016	10016_EBV_NC_007605_FW_36313_36372	1.41117	2.14692	0.103755	0.103755	-5.31647
1324	7686	21482	21482_EBV_NC_007605_FW_36313_36372	3.07365	10.3679	0.000717555	0.000717555	0.4569
1324	7686	21631	21631_EBV_NC_007605_FW_36313_36372	2.09398	9.31476	0.00105439	0.00105439	0.0340992
1325	7157	9184	9184_EBV_NC_007605_FW_36343_36402	1.72685	8.8533	0.00126437	0.00126437	-0.168913
1325	7157	21421	21421_EBV_NC_007605_FW_36343_36402	1.40929	2.90631	0.0480892	0.0480892	-4.43672
1325	7157	28176	28176_EBV_NC_007605_FW_36343_36402	0.86372	4.51662	0.0127252	0.0127252	-2.86547
1326	9605	13506	13506_EBV_NC_007605_FW_36523_36582	1.68449	6.41269	0.00392923	0.00392923	-1.47409
1326	9605	24271	24271_EBV_NC_007605_FW_36523_36582	2.41504	9.80785	0.000876284	0.000876284	0.238689
1326	9605	41210	41210_EBV_NC_007605_FW_36523_36582	3.05577	12.9128	0.000323936	0.000323936	1.2915
1327	1527	1775	1775_EBV_NC_007605_FW_36553_36612	3.60913	8.06287	0.00176303	0.00176303	-0.545518
1327	1527	26411	26411_EBV_NC_007605_FW_36553_36612	4.32665	15.7764	0.000155897	0.000155897	1.99966
1327	1527	31516	31516_EBV_NC_007605_FW_36553_36612	3.81436	12.7923	0.000335172	0.000335172	1.25698
1328	9758	13932	13932_EBV_NC_007605_FW_36583_36642	2.83024	4.98387	0.0092222	0.0092222	-2.48258
1328	9758	29952	29952_EBV_NC_007605_FW_36583_36642	2.76879	6.08929	0.00469483	0.00469483	-1.6833
1328	9758	30023	30023_EBV_NC_007605_FW_36583_36642	3.62693	11.2395	0.00053609	0.00053609	0.769554
1329	1118	1457	1457_EBV_NC_007605_FW_36613_36672	3.77385	16.1131	0.000144295	0.000144295	2.0706
1329	1118	25591	25591_EBV_NC_007605_FW_36613_36672	3.3561	13.0087	0.000315323	0.000315323	1.3187
1329	1118	41127	41127_EBV_NC_007605_FW_36613_36672	1.05672	4.1406	0.0168005	0.0168005	-3.19591
1330	5685	6972	6972_EBV_NC_007605_FW_36643_36702	0.953466	2.88664	0.048997	0.048997	-4.4585
1330	5685	39261	39261_EBV_NC_007605_FW_36643_36702	3.69173	18.0482	9.5192e-05	9.5192e-05	2.43787
1330	5685	41462	41462_EBV_NC_007605_FW_36643_36702	3.43893	14.7908	0.000197395	0.000197395	1.77827
1331	7980	10450	10450_EBV_NC_007605_FW_36666_36725	0.818621	2.78117	0.0542249	0.0542249	-4.5763
1331	7980	18515	18515_EBV_NC_007605_FW_36666_36725	0.529698	1.93083	0.13131	0.13131	-5.57702
1331	7980	19715	19715_EBV_NC_007605_FW_36666_36725	0.450324	1.22347	0.293193	0.293193	-6.40907
1332	1184	1406	1406_EBV_NC_007605_FW_36753_36812	1.23426	2.99541	0.0442188	0.0442188	-4.33883
1332	1184	21962	21962_EBV_NC_007605_FW_36753_36812	1.40724	3.19519	0.0368108	0.0368108	-4.12402
1332	1184	35384	35384_EBV_NC_007605_FW_36753_36812	0.333286	1.18772	0.305443	0.305443	-6.44808
1333	9281	12909	12909_EBV_NC_007605_FW_36943_37002	2.26548	4.51837	0.0127093	0.0127093	-2.86398
1333	9281	30885	30885_EBV_NC_007605_FW_36943_37002	0.452034	1.30569	0.2668	0.2668	-6.31757
1333	9281	40889	40889_EBV_NC_007605_FW_36943_37002	3.53719	8.52435	0.00144698	0.00144698	-0.320995
1334	399	604	604_EBV_NC_007605_FW_36973_37032	0.888005	2.79842	0.0533262	0.0533262	-4.55691
1334	399	4828	4828_EBV_NC_007605_FW_36973_37032	2.35944	9.77288	0.000887602	0.000887602	0.224575
1334	399	14328	14328_EBV_NC_007605_FW_36973_37032	1.75936	7.43932	0.00234196	0.00234196	-0.871595
1335	5462	6739	6739_EBV_NC_007605_FW_37003_37062	1.5392	4.59785	0.0120112	0.0120112	-2.79677
1335	5462	7464	7464_EBV_NC_007605_FW_37003_37062	1.86659	6.37299	0.00401433	0.00401433	-1.49923
1335	5462	33919	33919_EBV_NC_007605_FW_37003_37062	1.95369	9.92402	0.000839974	0.000839974	0.285146
1336	12730	22095	22095_EBV_NC_007605_FW_37033_37092	1.78826	7.54699	0.00222656	0.00222656	-0.813302
1336	12730	26615	26615_EBV_NC_007605_FW_37033_37092	1.14842	1.95909	0.127281	0.127281	-5.54287
1336	12730	37710	37710_EBV_NC_007605_FW_37033_37092	1.545	7.38874	0.00239876	0.00239876	-0.899278
1337	12025	19683	19683_EBV_NC_007605_FW_37057_37116	0.416734	2.10201	0.108901	0.108901	-5.37045
1337	12025	33922	33922_EBV_NC_007605_FW_37057_37116	0.830416	3.7844	0.0222347	0.0222347	-3.5287
1337	12025	41664	41664_EBV_NC_007605_FW_37057_37116	0.128116	0.145826	0.891642	0.891642	-7.18879
1338	2116	2457	2457_EBV_NC_007605_FW_37123_37182	0.500121	1.48138	0.218074	0.218074	-6.11541
1338	2116	31353	31353_EBV_NC_007605_FW_37123_37182	0.142909	0.519354	0.632973	0.632973	-7.0378
1338	2116	43408	43408_EBV_NC_007605_FW_37123_37182	1.84517	7.00427	0.00289229	0.00289229	-1.11619
1339	5786	7040	7040_EBV_NC_007605_FW_37127_37186	0.447644	0.880983	0.431741	0.431741	-6.75745
1339	5786	21539	21539_EBV_NC_007605_FW_37127_37186	2.09904	10.7727	0.000624949	0.000624949	0.605967
1339	5786	32967	32967_EBV_NC_007605_FW_37127_37186	0.790753	2.74729	0.0560423	0.0560423	-4.6145
1340	9430	13225	13225_EBV_NC_007605_FW_37285_37344	3.9953	18.8398	8.13041e-05	8.13041e-05	2.57047
1340	9430	31314	31314_EBV_NC_007605_FW_37285_37344	3.41439	8.0423	0.00177905	0.00177905	-0.555845
1340	9430	39653	39653_EBV_NC_007605_FW_37285_37344	3.89259	15.98	0.000148746	0.000148746	2.04283
1341	11494	18134	18134_EBV_NC_007605_FW_37303_37362	3.82008	13.6937	0.000261543	0.000261543	1.50523
1341	11494	35683	35683_EBV_NC_007605_FW_37303_37362	2.71647	12.6056	0.000353594	0.000353594	1.20255
1341	11494	38142	38142_EBV_NC_007605_FW_37303_37362	4.1537	20.9715	5.48156e-05	5.48156e-05	2.88503
1342	540	774	774_EBV_NC_007605_FW_37333_37392	3.14147	15.4773	0.000167211	0.000167211	1.93469
1342	540	4112	4112_EBV_NC_007605_FW_37333_37392	3.44852	17.7356	0.000101498	0.000101498	2.38287
1342	540	41929	41929_EBV_NC_007605_FW_37333_37392	3.51505	4.39573	0.0138875	0.0138875	-2.96945
1343	4849	5903	5903_EBV_NC_007605_FW_37347_37406	2.19596	8.68461	0.00135415	0.00135415	-0.246111
1343	4849	33653	33653_EBV_NC_007605_FW_37347_37406	3.88458	7.68926	0.0020848	0.0020848	-0.737582
1343	4849	38132	38132_EBV_NC_007605_FW_37347_37406	2.69445	6.70127	0.00337374	0.00337374	-1.29567
1344	8465	11388	11388_EBV_NC_007605_FW_37363_37422	3.90226	18.9587	7.94474e-05	7.94474e-05	2.58958
1344	8465	15504	15504_EBV_NC_007605_FW_37363_37422	3.65728	14.3956	0.00021793	0.00021793	1.68333
1344	8465	37549	37549_EBV_NC_007605_FW_37363_37422	3.54955	14.8048	0.000196713	0.000196713	1.78156
1345	8593	11581	11581_EBV_NC_007605_FW_37423_37482	0.160346	0.215762	0.840521	0.840521	-7.17297
1345	8593	22017	22017_EBV_NC_007605_FW_37423_37482	0.240577	0.275439	0.797645	0.797645	-7.15476
1345	8593	30367	30367_EBV_NC_007605_FW_37423_37482	0.129808	0.178544	0.867625	0.867625	-7.18214
1346	6318	7953	7953_EBV_NC_007605_FW_37453_37512	2.41099	9.08022	0.00115511	0.00115511	-0.0676274
1346	6318	31467	31467_EBV_NC_007605_FW_37453_37512	2.48994	11.2738	0.000530206	0.000530206	0.781247
1346	6318	35741	35741_EBV_NC_007605_FW_37453_37512	3.21636	13.6708	0.000263147	0.000263147	1.49919
1347	14303	31699	31699_EBV_NC_007605_FW_37483_37542	1.16237	3.88732	0.0204683	0.0204683	-3.43049
1347	14303	35509	35509_EBV_NC_007605_FW_37483_37542	2.44817	9.86613	0.000857827	0.000857827	0.262075
1347	14303	39822	39822_EBV_NC_007605_FW_37483_37542	3.28785	17.4583	0.000107541	0.000107541	2.33275
1348	10644	15873	15873_EBV_NC_007605_FW_37513_37572	3.82249	17.1665	0.0001144	0.0001144	2.27864
1348	10644	26286	26286_EBV_NC_007605_FW_37513_37572	3.63145	18.3634	8.93274e-05	8.93274e-05	2.49179
1348	10644	44466	44466_EBV_NC_007605_FW_37513_37572	3.63262	9.64852	0.000929367	0.000929367	0.173912
1349	13113	23512	23512_EBV_NC_007605_FW_37543_37602	3.63449	16.4164	0.000134765	0.000134765	2.13261
1349	13113	36717	36717_EBV_NC_007605_FW_37543_37602	2.39473	7.15586	0.00268375	0.00268375	-1.02927
1349	13113	40717	40717_EBV_NC_007605_FW_37543_37602	4.49724	9.48194	0.000989279	0.000989279	0.10484
1350	3160	3746	3746_EBV_NC_007605_FW_37573_37632	3.46269	15.4459	0.000168461	0.000168461	1.92774
1350	3160	10436	10436_EBV_NC_007605_FW_37573_37632	3.49372	6.25511	0.00428105	0.00428105	-1.57477
1350	3160	39335	39335_EBV_NC_007605_FW_37573_37632	3.58045	7.08452	0.00277945	0.00277945	-1.06994
1351	2574	3065	3065_EBV_NC_007605_FW_37603_37662	4.31675	18.143	9.33775e-05	9.33775e-05	2.45426
1351	2574	6942	6942_EBV_NC_007605_FW_37603_37662	4.32588	17.151	0.000114782	0.000114782	2.27571
1351	2574	29598	29598_EBV_NC_007605_FW_37603_37662	4.58079	19.0877	7.74909e-05	7.74909e-05	2.61011
1352	3520	4221	4221_EBV_NC_007605_FW_37633_37692	1.89538	7.71787	0.00205768	0.00205768	-0.722534
1352	3520	7339	7339_EBV_NC_007605_FW_37633_37692	2.00654	10.5243	0.000679858	0.000679858	0.515302
1352	3520	28057	28057_EBV_NC_007605_FW_37633_37692	2.14998	10.7791	0.000623615	0.000623615	0.60826
1353	10531	15643	15643_EBV_NC_007605_FW_37663_37722	1.15345	2.94095	0.0465386	0.0465386	-4.39851
1353	10531	23586	23586_EBV_NC_007605_FW_37663_37722	1.14898	3.26326	0.0346328	0.0346328	-4.05232
1353	10531	38863	38863_EBV_NC_007605_FW_37663_37722	1.11663	2.86472	0.0500325	0.0500325	-4.48283
1354	5292	6363	6363_EBV_NC_007605_FW_37693_37752	2.29555	4.27572	0.0151733	0.0151733	-3.07478
1354	5292	22009	22009_EBV_NC_007605_FW_37693_37752	2.78736	3.05123	0.0419831	0.0419831	-4.27816
1354	5292	32801	32801_EBV_NC_007605_FW_37693_37752	2.3889	5.82675	0.00545757	0.00545757	-1.86083
1355	4914	5860	5860_EBV_NC_007605_FW_37723_37782	4.31756	22.9608	3.92604e-05	3.92604e-05	3.13165
1355	4914	29326	29326_EBV_NC_007605_FW_37723_37782	2.21069	6.07761	0.00472582	0.00472582	-1.69105
1355	4914	29560	29560_EBV_NC_007605_FW_37723_37782	2.85454	14.4771	0.000213481	0.000213481	1.70321
1356	8066	10607	10607_EBV_NC_007605_FW_37753_37812	0	0	1	1	-7.20218
1356	8066	30944	30944_EBV_NC_007605_FW_37753_37812	0.612488	0.747642	0.499308	0.499308	-6.87356
1356	8066	41554	41554_EBV_NC_007605_FW_37753_37812	0.205795	0.930711	0.408556	0.408556	-6.71093
1357	4897	5848	5848_EBV_NC_007605_FW_37783_37842	0.971311	1.73394	0.163603	0.163603	-5.81479
1357	4897	11528	11528_EBV_NC_007605_FW_37783_37842	1.02896	5.20799	0.00796845	0.00796845	-2.30903
1357	4897	40304	40304_EBV_NC_007605_FW_37783_37842	1.26856	3.82049	0.0215949	0.0215949	-3.49407
1358	7286	9441	9441_EBV_NC_007605_FW_37813_37872	-0.262598	-0.400292	0.71093	0.71093	-7.10314
1358	7286	18163	18163_EBV_NC_007605_FW_37813_37872	0.54437	1.81079	0.150068	0.150068	-5.72213
1358	7286	31107	31107_EBV_NC_007605_FW_37813_37872	0.669365	1.93166	0.13119	0.13119	-5.57602
1359	9065	12443	12443_EBV_NC_007605_FW_37843_37902	1.74344	2.2647	0.0915213	0.0915213	-5.17562
1359	9065	13669	13669_EBV_NC_007605_FW_37843_37902	0.841006	1.71017	0.168051	0.168051	-5.84339
1359	9065	21224	21224_EBV_NC_007605_FW_37843_37902	1.29545	5.53973	0.00647683	0.00647683	-2.06331
1360	6422	8032	8032_EBV_NC_007605_FW_37963_38022	-1.19915	-3.13967	0.0387099	0.0387099	-4.18306
1360	6422	25440	25440_EBV_NC_007605_FW_37963_38022	0.8089	4.20057	0.016053	0.016053	-3.1418
1360	6422	43622	43622_EBV_NC_007605_FW_37963_38022	0.945841	2.49055	0.0724002	0.0724002	-4.90936
1361	4478	5323	5323_EBV_NC_007605_FW_37993_38052	-1.699	-8.14508	0.00170079	0.00170079	-0.504523
1361	4478	25601	25601_EBV_NC_007605_FW_37993_38052	0	0	1	1	-7.20218
1361	4478	32636	32636_EBV_NC_007605_FW_37993_38052	0.441399	1.2847	0.273308	0.273308	-6.34115
1362	2550	2965	2965_EBV_NC_007605_FW_38023_38082	-0.845755	-1.09752	0.338547	0.338547	-6.54413
1362	2550	19074	19074_EBV_NC_007605_FW_38023_38082	-0.925078	-1.57375	0.196213	0.196213	-6.00644
1362	2550	36663	36663_EBV_NC_007605_FW_38023_38082	0.112491	0.0919882	0.931462	0.931462	-7.19684
1363	4491	5330	5330_EBV_NC_007605_FW_38053_38112	-0.359178	-0.577932	0.596592	0.596592	-7.00029
1363	4491	22563	22563_EBV_NC_007605_FW_38053_38112	0.525436	0.899033	0.4232	0.4232	-6.74075
1363	4491	34871	34871_EBV_NC_007605_FW_38053_38112	0.656939	0.996683	0.379459	0.379459	-6.64683
1364	1459	1822	1822_EBV_NC_007605_FW_38113_38172	0.106457	0.347566	0.746997	0.746997	-7.12712
1364	1459	25170	25170_EBV_NC_007605_FW_38113_38172	0.455382	1.18378	0.306823	0.306823	-6.45235
1364	1459	39038	39038_EBV_NC_007605_FW_38113_38172	0.249496	1.25749	0.281978	0.281978	-6.3715
1365	14420	33214	33214_EBV_NC_007605_FW_38143_38202	-0.935655	-3.9542	0.0194119	0.0194119	-3.36758
1365	14420	37212	37212_EBV_NC_007605_FW_38143_38202	-1.30627	-6.71261	0.003354	0.003354	-1.28881
1365	14420	38780	38780_EBV_NC_007605_FW_38143_38202	0.00466199	0.0211108	0.984244	0.984244	-7.2019
1366	13816	27448	27448_EBV_NC_007605_FW_38173_38232	-0.111106	-0.561604	0.606594	0.606594	-7.01108
1366	13816	32839	32839_EBV_NC_007605_FW_38173_38232	-0.555906	-2.1723	0.100969	0.100969	-5.28603
1366	13816	40737	40737_EBV_NC_007605_FW_38173_38232	1.38024	5.05153	0.0088194	0.0088194	-2.42951
1367	14154	30225	30225_EBV_NC_007605_FW_38203_38262	0.264246	0.933806	0.407149	0.407149	-6.70799
1367	14154	39395	39395_EBV_NC_007605_FW_38203_38262	-0.212477	-0.951317	0.399266	0.399266	-6.69119
1367	14154	40244	40244_EBV_NC_007605_FW_38203_38262	-0.120563	-0.543165	0.61802	0.61802	-7.02296
1368	10912	16618	16618_EBV_NC_007605_FW_40503_40562	4.79171	7.25859	0.00255307	0.00255307	-0.971407
1368	10912	29399	29399_EBV_NC_007605_FW_40503_40562	1.15953	2.43048	0.0769942	0.0769942	-4.97962
1368	10912	36804	36804_EBV_NC_007605_FW_40503_40562	2.23903	11.1932	0.000544163	0.000544163	0.753702
1369	9978	14430	14430_EBV_NC_007605_FW_40533_40592	1.20612	6.19698	0.0044207	0.0044207	-1.61251
1369	9978	17946	17946_EBV_NC_007605_FW_40533_40592	1.52311	2.94968	0.0461569	0.0461569	-4.38891
1369	9978	21448	21448_EBV_NC_007605_FW_40533_40592	0.9388	3.36826	0.0315687	0.0315687	-3.94323
1370	10960	16770	16770_EBV_NC_007605_FW_40563_40622	1.3009	3.05675	0.0417694	0.0417694	-4.27219
1370	10960	17834	17834_EBV_NC_007605_FW_40563_40622	1.25148	3.57685	0.0263962	0.0263962	-3.7319
1370	10960	24012	24012_EBV_NC_007605_FW_40563_40622	1.33988	3.75251	0.0228193	0.0228193	-3.55947
1371	11385	17821	17821_EBV_NC_007605_FW_40593_40652	3.45771	2.9744	0.0450971	0.0450971	-4.3618
1371	11385	18365	18365_EBV_NC_007605_FW_40593_40652	2.87489	3.25865	0.0347754	0.0347754	-4.05716
1371	11385	27735	27735_EBV_NC_007605_FW_40593_40652	4.22304	5.43414	0.00691072	0.00691072	-2.14012
1372	2135	2640	2640_EBV_NC_007605_FW_40623_40682	2.0183	2.24277	0.0936691	0.0936691	-5.20176
1372	2135	26498	26498_EBV_NC_007605_FW_40623_40682	3.47153	13.3874	0.000284033	0.000284033	1.42343
1372	2135	37691	37691_EBV_NC_007605_FW_40623_40682	2.8585	3.30859	0.0332679	0.0332679	-4.005
1373	9396	13110	13110_EBV_NC_007605_FW_40653_40712	0.0222077	0.0695491	0.948141	0.948141	-7.19913
1373	9396	37541	37541_EBV_NC_007605_FW_40653_40712	-0.0257873	-0.0877384	0.934618	0.934618	-7.19732
1373	9396	40107	40107_EBV_NC_007605_FW_40653_40712	0.757981	1.88403	0.138299	0.138299	-5.63362
1374	5582	6817	6817_EBV_NC_007605_FW_40743_40802	2.45994	9.29352	0.00106304	0.00106304	0.0250098
1374	5582	19970	19970_EBV_NC_007605_FW_40743_40802	1.63041	6.60799	0.00354188	0.00354188	-1.35252
1374	5582	36390	36390_EBV_NC_007605_FW_40743_40802	1.99712	6.15679	0.0045206	0.0045206	-1.63879
1375	4251	5186	5186_EBV_NC_007605_FW_40772_40831	2.48785	12.5043	0.000364117	0.000364117	1.1726
1375	4251	28684	28684_EBV_NC_007605_FW_40772_40831	2.09528	10.1804	0.000766313	0.000766313	0.385448
1375	4251	33853	33853_EBV_NC_007605_FW_40772_40831	2.31023	9.53321	0.000970334	0.000970334	0.126248
1376	4660	5522	5522_EBV_NC_007605_FW_40773_40832	2.24436	9.03876	0.00117416	0.00117416	-0.0859202
1376	4660	8354	8354_EBV_NC_007605_FW_40773_40832	2.29514	7.65002	0.00212274	0.00212274	-0.758322
1376	4660	40404	40404_EBV_NC_007605_FW_40773_40832	2.09914	2.41195	0.0784785	0.0784785	-5.00137
1377	13437	25020	25020_EBV_NC_007605_FW_40773_40832	0.246029	1.09041	0.341295	0.341295	-6.55154
1377	13437	30398	30398_EBV_NC_007605_FW_40773_40832	-0.207598	-0.594351	0.586645	0.586645	-6.98917
1377	13437	32640	32640_EBV_NC_007605_FW_40773_40832	0.243239	0.24336	0.820595	0.820595	-7.16508
1378	7724	10134	10134_EBV_NC_007605_FW_41373_41432	1.96041	6.40443	0.00394674	0.00394674	-1.47931
1378	7724	12130	12130_EBV_NC_007605_FW_41373_41432	2.33473	8.70483	0.00134297	0.00134297	-0.236768
1378	7724	30045	30045_EBV_NC_007605_FW_41373_41432	3.29626	8.32029	0.00157711	0.00157711	-0.418613
1379	11018	16919	16919_EBV_NC_007605_FW_41403_41462	2.04802	10.2171	0.000756445	0.000756445	0.399562
1379	11018	33471	33471_EBV_NC_007605_FW_41403_41462	1.71832	7.93244	0.00186776	0.00186776	-0.611482
1379	11018	37747	37747_EBV_NC_007605_FW_41403_41462	1.56931	7.74228	0.00203489	0.00203489	-0.709737
1380	12343	20612	20612_EBV_NC_007605_FW_41433_41492	1.37847	7.22351	0.00259678	0.00259678	-0.991074
1380	12343	26401	26401_EBV_NC_007605_FW_41433_41492	1.87837	6.40368	0.00394835	0.00394835	-1.47978
1380	12343	43030	43030_EBV_NC_007605_FW_41433_41492	2.06381	7.86135	0.00192815	0.00192815	-0.647921
1381	2273	2719	2719_EBV_NC_007605_FW_41463_41522	2.3864	4.42272	0.0136171	0.0136171	-2.94606
1381	2273	36286	36286_EBV_NC_007605_FW_41463_41522	-0.139266	-0.398866	0.711893	0.711893	-7.10383
1381	2273	41504	41504_EBV_NC_007605_FW_41463_41522	1.55847	4.43425	0.0135035	0.0135035	-2.9361
1382	9865	14224	14224_EBV_NC_007605_FW_41493_41552	3.73102	8.38761	0.00153262	0.00153262	-0.386126
1382	9865	26883	26883_EBV_NC_007605_FW_41493_41552	2.81747	9.6864	0.00091639	0.00091639	0.189422
1382	9865	39986	39986_EBV_NC_007605_FW_41493_41552	2.00364	5.18025	0.00811162	0.00811162	-2.33017
1383	8936	12148	12148_EBV_NC_007605_FW_41523_41582	2.09217	9.90049	0.000847174	0.000847174	0.275788
1383	8936	14461	14461_EBV_NC_007605_FW_41523_41582	1.56987	7.02839	0.00285778	0.00285778	-1.10224
1383	8936	31220	31220_EBV_NC_007605_FW_41523_41582	2.61712	12.2932	0.000387359	0.000387359	1.10911
1384	3942	4649	4649_EBV_NC_007605_FW_41553_41612	0.338704	0.887095	0.428833	0.428833	-6.75182
1384	3942	19600	19600_EBV_NC_007605_FW_41553_41612	0.678279	1.98823	0.123268	0.123268	-5.50765
1384	3942	26318	26318_EBV_NC_007605_FW_41553_41612	0.681807	1.83372	0.146269	0.146269	-5.69442
1385	2249	2705	2705_EBV_NC_007605_FW_41583_41642	4.06472	6.2063	0.00439793	0.00439793	-1.60643
1385	2249	9647	9647_EBV_NC_007605_FW_41583_41642	3.98502	12.3243	0.000383821	0.000383821	1.11855
1385	2249	14590	14590_EBV_NC_007605_FW_41583_41642	4.41357	11.5548	0.000484987	0.000484987	0.875291
1386	2385	2785	2785_EBV_NC_007605_FW_41613_41672	4.67086	7.176	0.00265747	0.00265747	-1.01786
1386	2385	29396	29396_EBV_NC_007605_FW_41613_41672	4.04301	5.88645	0.00527129	0.00527129	-1.81983
1386	2385	32516	32516_EBV_NC_007605_FW_41613_41672	3.09823	11.1404	0.000553542	0.000553542	0.735552
1387	12089	19792	19792_EBV_NC_007605_FW_41643_41702	3.53218	6.8454	0.00313313	0.00313313	-1.20932
1387	12089	21546	21546_EBV_NC_007605_FW_41643_41702	2.26704	8.16424	0.00168669	0.00168669	-0.495035
1387	12089	40401	40401_EBV_NC_007605_FW_41643_41702	2.17019	6.26401	0.00426014	0.00426014	-1.56902
1388	11642	18424	18424_EBV_NC_007605_FW_41673_41732	2.93643	15.4082	0.000169974	0.000169974	1.9194
1388	11642	28311	28311_EBV_NC_007605_FW_41673_41732	2.82767	12.9461	0.000320911	0.000320911	1.30098
1388	11642	37642	37642_EBV_NC_007605_FW_41673_41732	2.2888	10.5552	0.000672691	0.000672691	0.526744
1389	3785	4472	4472_EBV_NC_007605_FW_41703_41762	0.604285	2.47213	0.0737743	0.0737743	-4.93086
1389	3785	21949	21949_EBV_NC_007605_FW_41703_41762	1.0913	5.42542	0.00694815	0.00694815	-2.14652
1389	3785	36336	36336_EBV_NC_007605_FW_41703_41762	1.01191	4.42498	0.0135947	0.0135947	-2.9441
1390	9130	12589	12589_EBV_NC_007605_FW_41733_41792	0.446214	2.20291	0.0977217	0.0977217	-5.24937
1390	9130	25946	25946_EBV_NC_007605_FW_41733_41792	0.530011	2.48609	0.0727302	0.0727302	-4.91456
1390	9130	33821	33821_EBV_NC_007605_FW_41733_41792	0.473202	2.25076	0.0928799	0.0928799	-5.19223
1391	6307	7860	7860_EBV_NC_007605_FW_41763_41822	2.32562	8.78069	0.00130207	0.00130207	-0.201941
1391	6307	8163	8163_EBV_NC_007605_FW_41763_41822	2.86546	8.96315	0.00120993	0.00120993	-0.119521
1391	6307	10709	10709_EBV_NC_007605_FW_41763_41822	3.4377	9.92682	0.000839123	0.000839123	0.286258
1392	5252	6420	6420_EBV_NC_007605_FW_41793_41852	2.89592	6.19261	0.00443143	0.00443143	-1.61536
1392	5252	25824	25824_EBV_NC_007605_FW_41793_41852	3.86222	13.5422	0.000272371	0.000272371	1.4651
1392	5252	28712	28712_EBV_NC_007605_FW_41793_41852	3.45336	11.2064	0.000541845	0.000541845	0.758231
1393	14037	29197	29197_EBV_NC_007605_FW_41823_41882	3.51689	8.08673	0.00174468	0.00174468	-0.533577
1393	14037	36833	36833_EBV_NC_007605_FW_41823_41882	2.28589	8.66846	0.00136316	0.00136316	-0.253588
1393	14037	40039	40039_EBV_NC_007605_FW_41823_41882	4.65186	17.7552	0.000101086	0.000101086	2.38637
1394	4938	5960	5960_EBV_NC_007605_FW_41853_41912	1.6148	8.00353	0.00180974	0.00180974	-0.57539
1394	4938	10965	10965_EBV_NC_007605_FW_41853_41912	1.6246	6.95005	0.0029718	0.0029718	-1.14774
1394	4938	24355	24355_EBV_NC_007605_FW_41853_41912	1.91607	7.11304	0.00274068	0.00274068	-1.05363
1395	13021	23168	23168_EBV_NC_007605_FW_41883_41942	4.12566	13.6269	0.000266249	0.000266249	1.48761
1395	13021	23684	23684_EBV_NC_007605_FW_41883_41942	2.57433	7.58881	0.00218367	0.00218367	-0.790895
1395	13021	35436	35436_EBV_NC_007605_FW_41883_41942	2.3722	4.49312	0.0129415	0.0129415	-2.88552
1396	8364	11124	11124_EBV_NC_007605_FW_41913_41972	1.88788	6.2276	0.00434643	0.00434643	-1.59258
1396	8364	29712	29712_EBV_NC_007605_FW_41913_41972	1.523	7.71311	0.00206216	0.00206216	-0.725034
1396	8364	41628	41628_EBV_NC_007605_FW_41913_41972	1.87561	5.53101	0.00651138	0.00651138	-2.06961
1397	404	522	522_EBV_NC_007605_FW_41943_42002	3.89942	5.93769	0.00511769	0.00511769	-1.78494
1397	404	7556	7556_EBV_NC_007605_FW_41943_42002	4.16568	3.67413	0.0243376	0.0243376	-3.63579
1397	404	7745	7745_EBV_NC_007605_FW_41943_42002	3.31279	9.50899	0.000979228	0.000979228	0.11615
1398	114	152	152_EBV_NC_007605_FW_41973_42032	4.15166	6.47523	0.00379966	0.00379966	-1.43478
1398	114	4243	4243_EBV_NC_007605_FW_41973_42032	3.80529	6.0638	0.0047628	0.0047628	-1.70023
1398	114	15915	15915_EBV_NC_007605_FW_41973_42032	4.51748	2.43029	0.0770094	0.0770094	-4.97984
1399	1321	1572	1572_EBV_NC_007605_FW_42003_42062	7.69707	40.933	4.64015e-06	4.64015e-06	4.26967
1399	1321	34164	34164_EBV_NC_007605_FW_42003_42062	5.30958	15.9171	0.000150912	0.000150912	2.02957
1399	1321	41765	41765_EBV_NC_007605_FW_42003_42062	5.32211	28.3029	1.81484e-05	1.81484e-05	3.62988
1400	6061	7585	7585_EBV_NC_007605_FW_42033_42092	5.56183	21.4417	5.05183e-05	5.05183e-05	2.94705
1400	6061	27936	27936_EBV_NC_007605_FW_42033_42092	6.21564	11.2836	0.000528545	0.000528545	0.78457
1400	6061	41141	41141_EBV_NC_007605_FW_42033_42092	4.80634	10.8122	0.000616749	0.000616749	0.620135
1401	10844	16366	16366_EBV_NC_007605_FW_42063_42122	6.21824	13.7806	0.000255577	0.000255577	1.52797
1401	10844	24434	24434_EBV_NC_007605_FW_42063_42122	6.2201	12.8273	0.000331858	0.000331858	1.26705
1401	10844	44080	44080_EBV_NC_007605_FW_42063_42122	5.82875	16.7985	0.000123864	0.000123864	2.20827
1402	7560	9830	9830_EBV_NC_007605_FW_42093_42152	6.4714	26.4622	2.32617e-05	2.32617e-05	3.48067
1402	7560	16368	16368_EBV_NC_007605_FW_42093_42152	7.2895	11.6769	0.00046685	0.00046685	0.915278
1402	7560	25288	25288_EBV_NC_007605_FW_42093_42152	7.51124	10.7122	0.000637779	0.000637779	0.584142
1403	5709	7071	7071_EBV_NC_007605_FW_42123_42182	5.4092	23.254	3.74666e-05	3.74666e-05	3.16472
1403	5709	8477	8477_EBV_NC_007605_FW_42123_42182	6.28993	25.5551	2.64568e-05	2.64568e-05	3.39917
1403	5709	19993	19993_EBV_NC_007605_FW_42123_42182	5.89975	27.142	2.1183e-05	2.1183e-05	3.53817
1404	11777	18970	18970_EBV_NC_007605_FW_42153_42212	5.46464	17.2822	0.000111616	0.000111616	2.30027
1404	11777	37769	37769_EBV_NC_007605_FW_42153_42212	4.30397	12.8082	0.000333665	0.000333665	1.26155
1404	11777	38508	38508_EBV_NC_007605_FW_42153_42212	4.73006	16.0226	0.000147302	0.000147302	2.05176
1405	5400	6522	6522_EBV_NC_007605_FW_42183_42242	5.62782	18.8518	8.11151e-05	8.11151e-05	2.5724
1405	5400	23084	23084_EBV_NC_007605_FW_42183_42242	5.33438	24.5582	3.06392e-05	3.06392e-05	3.30278
1405	5400	34912	34912_EBV_NC_007605_FW_42183_42242	5.10313	16.3474	0.000136861	0.000136861	2.11866
1406	9161	12701	12701_EBV_NC_007605_FW_42213_42272	4.72691	9.66434	0.000923918	0.000923918	0.180399
1406	9161	16990	16990_EBV_NC_007605_FW_42213_42272	5.32514	13.6841	0.000262214	0.000262214	1.5027
1406	9161	36895	36895_EBV_NC_007605_FW_42213_42272	4.66698	9.65954	0.000925569	0.000925569	0.178431
1407	9595	13494	13494_EBV_NC_007605_FW_42243_42302	4.56654	7.00635	0.0028893	0.0028893	-1.11499
1407	9595	18985	18985_EBV_NC_007605_FW_42243_42302	5.75468	28.7969	1.70252e-05	1.70252e-05	3.66659
1407	9595	31539	31539_EBV_NC_007605_FW_42243_42302	4.42719	5.98831	0.00497139	0.00497139	-1.75074
1408	7299	9454	9454_EBV_NC_007605_FW_42273_42332	6.63747	28.9166	1.67664e-05	1.67664e-05	3.67529
1408	7299	11296	11296_EBV_NC_007605_FW_42273_42332	5.5518	6.95154	0.00296957	0.00296957	-1.14687
1408	7299	17717	17717_EBV_NC_007605_FW_42273_42332	6.5584	15.436	0.000168853	0.000168853	1.92558
1409	4768	5762	5762_EBV_NC_007605_FW_42303_42362	6.47427	22.9863	3.90995e-05	3.90995e-05	3.13457
1409	4768	10673	10673_EBV_NC_007605_FW_42303_42362	5.60666	17.2754	0.000111777	0.000111777	2.29901
1409	4768	17130	17130_EBV_NC_007605_FW_42303_42362	6.13508	16.9838	0.000118979	0.000118979	2.244
1410	611	728	728_EBV_NC_007605_FW_42333_42392	5.80389	12.0396	0.000417819	0.000417819	1.03091
1410	611	13357	13357_EBV_NC_007605_FW_42333_42392	7.06301	16.7193	0.000126028	0.000126028	2.19281
1410	611	28059	28059_EBV_NC_007605_FW_42333_42392	7.48627	17.0716	0.000116751	0.000116751	2.26072
1411	11346	17674	17674_EBV_NC_007605_FW_42393_42452	4.57691	7.41191	0.00237253	0.00237253	-0.886572
1411	11346	32589	32589_EBV_NC_007605_FW_42393_42452	4.0957	12.7377	0.000340431	0.000340431	1.24117
1411	11346	40457	40457_EBV_NC_007605_FW_42393_42452	4.63083	13.2806	0.00029244	0.00029244	1.39432
1412	3212	3778	3778_EBV_NC_007605_FW_42423_42482	4.35112	11.3838	0.000511899	0.000511899	0.818403
1412	3212	12038	12038_EBV_NC_007605_FW_42423_42482	5.0169	6.19763	0.0044191	0.0044191	-1.61208
1412	3212	31474	31474_EBV_NC_007605_FW_42423_42482	4.62181	23.277	3.73301e-05	3.73301e-05	3.16729
1413	4970	5981	5981_EBV_NC_007605_FW_42453_42512	4.62716	11.7423	0.000457501	0.000457501	0.936448
1413	4970	20979	20979_EBV_NC_007605_FW_42453_42512	3.63489	14.6362	0.00020512	0.00020512	1.74158
1413	4970	41232	41232_EBV_NC_007605_FW_42453_42512	4.32407	10.7703	0.000625447	0.000625447	0.605113
1414	7731	10054	10054_EBV_NC_007605_FW_42483_42542	5.21573	11.7823	0.00045189	0.00045189	0.94934
1414	7731	10931	10931_EBV_NC_007605_FW_42483_42542	5.54652	27.8256	1.93247e-05	1.93247e-05	3.59312
1414	7731	33369	33369_EBV_NC_007605_FW_42483_42542	6.87282	22.8951	3.96771e-05	3.96771e-05	3.12413
1415	2235	2613	2613_EBV_NC_007605_FW_42513_42572	5.09152	17.4628	0.00010744	0.00010744	2.33357
1415	2235	8340	8340_EBV_NC_007605_FW_42513_42572	5.35643	10.1199	0.000782944	0.000782944	0.362041
1415	2235	24793	24793_EBV_NC_007605_FW_42513_42572	3.01024	10.2222	0.00075511	0.00075511	0.401485
1416	11242	17364	17364_EBV_NC_007605_FW_42543_42602	5.15352	22.5804	4.1753e-05	4.1753e-05	3.08756
1416	11242	22648	22648_EBV_NC_007605_FW_42543_42602	5.07056	12.778	0.000336539	0.000336539	1.25285
1416	11242	30102	30102_EBV_NC_007605_FW_42543_42602	4.8853	22.127	4.49919e-05	4.49919e-05	3.03319
1417	9956	14399	14399_EBV_NC_007605_FW_42573_42632	6.2124	22.6052	4.15839e-05	4.15839e-05	3.09048
1417	9956	34235	34235_EBV_NC_007605_FW_42573_42632	5.5127	16.0508	0.000146358	0.000146358	2.05764
1417	9956	38714	38714_EBV_NC_007605_FW_42573_42632	5.7694	27.7032	1.96418e-05	1.96418e-05	3.58349
1418	2086	2525	2525_EBV_NC_007605_FW_42603_42662	6.11153	29.0468	1.64905e-05	1.64905e-05	3.68467
1418	2086	15496	15496_EBV_NC_007605_FW_42603_42662	5.15641	8.81821	0.00128242	0.00128242	-0.184835
1418	2086	23914	23914_EBV_NC_007605_FW_42603_42662	4.96965	17.4703	0.00010727	0.00010727	2.33495
1419	7781	10187	10187_EBV_NC_007605_FW_42633_42692	7.20442	34.0873	9.12984e-06	9.12984e-06	3.98899
1419	7781	17784	17784_EBV_NC_007605_FW_42633_42692	5.70596	30.1927	1.42946e-05	1.42946e-05	3.76352
1419	7781	25441	25441_EBV_NC_007605_FW_42633_42692	6.00628	16.0345	0.000146903	0.000146903	2.05424
1420	10502	15518	15518_EBV_NC_007605_FW_42663_42722	5.58365	13.5002	0.000275471	0.000275471	1.45387
1420	10502	35837	35837_EBV_NC_007605_FW_42663_42722	5.40846	25.2225	2.77668e-05	2.77668e-05	3.36784
1420	10502	39591	39591_EBV_NC_007605_FW_42663_42722	6.40776	26.146	2.4317e-05	2.4317e-05	3.45289
1421	6074	7509	7509_EBV_NC_007605_FW_42693_42752	4.3076	19.302	7.4376e-05	7.4376e-05	2.64368
1421	6074	23238	23238_EBV_NC_007605_FW_42693_42752	5.13714	18.5583	8.59284e-05	8.59284e-05	2.52439
1421	6074	25076	25076_EBV_NC_007605_FW_42693_42752	4.72142	15.185	0.000179292	0.000179292	1.86936
1422	11261	17395	17395_EBV_NC_007605_FW_42723_42782	4.15246	21.6962	4.83703e-05	4.83703e-05	2.97962
1422	11261	24032	24032_EBV_NC_007605_FW_42723_42782	4.68723	12.4365	0.000371385	0.000371385	1.15236
1422	11261	30715	30715_EBV_NC_007605_FW_42723_42782	4.59798	15.5755	0.000163384	0.000163384	1.95623
1423	5750	7100	7100_EBV_NC_007605_FW_42753_42812	5.17044	13.9526	0.000244271	0.000244271	1.57239
1423	5750	17772	17772_EBV_NC_007605_FW_42753_42812	4.86614	8.22543	0.00164262	0.00164262	-0.464884
1423	5750	31991	31991_EBV_NC_007605_FW_42753_42812	5.69751	6.74158	0.00330419	0.00330419	-1.27134
1424	13752	27070	27070_EBV_NC_007605_FW_42783_42842	6.30475	10.0123	0.000813654	0.000813654	0.32001
1424	13752	35003	35003_EBV_NC_007605_FW_42783_42842	5.88987	12.0312	0.000418875	0.000418875	1.02829
1424	13752	44671	44671_EBV_NC_007605_FW_42783_42842	5.66827	18.9248	7.99705e-05	7.99705e-05	2.58416
1425	4440	5300	5300_EBV_NC_007605_FW_42813_42872	3.24657	13.4456	0.000279577	0.000279577	1.43917
1425	4440	12007	12007_EBV_NC_007605_FW_42813_42872	3.65964	11.0731	0.000565816	0.000565816	0.712222
1425	4440	32226	32226_EBV_NC_007605_FW_42813_42872	3.50606	13.8191	0.00025299	0.00025299	1.53798
1426	5977	7355	7355_EBV_NC_007605_FW_42843_42902	5.79577	15.3755	0.000171297	0.000171297	1.91215
1426	5977	35215	35215_EBV_NC_007605_FW_42843_42902	6.45908	10.9169	0.000595628	0.000595628	0.65744
1426	5977	42438	42438_EBV_NC_007605_FW_42843_42902	6.23575	30.138	1.43907e-05	1.43907e-05	3.7599
1427	7120	9069	9069_EBV_NC_007605_FW_42873_42932	4.07995	8.94631	0.00121808	0.00121808	-0.127049
1427	7120	11057	11057_EBV_NC_007605_FW_42873_42932	4.1401	7.95328	0.00185052	0.00185052	-0.600868
1427	7120	20100	20100_EBV_NC_007605_FW_42873_42932	4.08357	8.35769	0.00155219	0.00155219	-0.400528
1428	1699	2132	2132_EBV_NC_007605_FW_42903_42962	6.16074	27.7715	1.9464e-05	1.9464e-05	3.58888
1428	1699	24719	24719_EBV_NC_007605_FW_42903_42962	6.15767	15.0687	0.000184408	0.000184408	1.84284
1428	1699	31823	31823_EBV_NC_007605_FW_42903_42962	6.98309	10.9609	0.000587038	0.000587038	0.672961
1429	1788	2095	2095_EBV_NC_007605_FW_42933_42992	5.90029	23.008	3.89639e-05	3.89639e-05	3.13704
1429	1788	4416	4416_EBV_NC_007605_FW_42933_42992	6.28788	29.0492	1.64856e-05	1.64856e-05	3.68484
1429	1788	38243	38243_EBV_NC_007605_FW_42933_42992	5.60318	15.7753	0.000155935	0.000155935	1.99943
1430	7419	9552	9552_EBV_NC_007605_FW_42963_43022	6.26676	19.0412	7.81886e-05	7.81886e-05	2.60274
1430	7419	14581	14581_EBV_NC_007605_FW_42963_43022	5.98447	24.4107	3.13273e-05	3.13273e-05	3.28788
1430	7419	41536	41536_EBV_NC_007605_FW_42963_43022	5.94061	17.2161	0.000113197	0.000113197	2.28793
1431	14534	35915	35915_EBV_NC_007605_FW_42993_43052	6.72923	9.37225	0.0010314	0.0010314	0.0585901
1431	14534	36889	36889_EBV_NC_007605_FW_42993_43052	6.61157	12.8635	0.000328476	0.000328476	1.27743
1431	14534	43120	43120_EBV_NC_007605_FW_42993_43052	5.01659	13.8247	0.000252618	0.000252618	1.53943
1432	4568	5547	5547_EBV_NC_007605_FW_43023_43082	7.52494	23.5089	3.5991e-05	3.5991e-05	3.19285
1432	4568	16112	16112_EBV_NC_007605_FW_43023_43082	7.71165	17.7477	0.000101244	0.000101244	2.38502
1432	4568	17874	17874_EBV_NC_007605_FW_43023_43082	7.29257	38.4273	5.86153e-06	5.86153e-06	4.18049
1433	7954	10514	10514_EBV_NC_007605_FW_43053_43112	8.06053	25.1239	2.81706e-05	2.81706e-05	3.3584
1433	7954	13947	13947_EBV_NC_007605_FW_43053_43112	7.52193	18.2218	9.19038e-05	9.19038e-05	2.46776
1433	7954	14943	14943_EBV_NC_007605_FW_43053_43112	5.7588	29.9189	1.47839e-05	1.47839e-05	3.74526
1434	10711	16053	16053_EBV_NC_007605_FW_43083_43142	7.79669	32.09	1.14125e-05	1.14125e-05	3.88087
1434	10711	18236	18236_EBV_NC_007605_FW_43083_43142	6.37534	29.562	1.54538e-05	1.54538e-05	3.72092
1434	10711	30504	30504_EBV_NC_007605_FW_43083_43142	7.32343	30.941	1.30585e-05	1.30585e-05	3.81166
1435	12122	20002	20002_EBV_NC_007605_FW_43113_43172	7.7994	19.3799	7.32818e-05	7.32818e-05	2.65575
1435	12122	38691	38691_EBV_NC_007605_FW_43113_43172	7.8188	21.8496	4.71317e-05	4.71317e-05	2.99891
1435	12122	42163	42163_EBV_NC_007605_FW_43113_43172	7.29213	28.4824	1.77298e-05	1.77298e-05	3.64337
1436	630	822	822_EBV_NC_007605_FW_43143_43202	4.21541	6.25959	0.0042705	0.0042705	-1.57187
1436	630	1335	1335_EBV_NC_007605_FW_43143_43202	4.21105	5.67419	0.00597223	0.00597223	-1.96733
1436	630	18983	18983_EBV_NC_007605_FW_43143_43202	5.05422	5.25134	0.00775088	0.00775088	-2.27617
1437	7493	9776	9776_EBV_NC_007605_FW_43173_43232	4.67059	21.192	5.27448e-05	5.27448e-05	2.91442
1437	7493	13942	13942_EBV_NC_007605_FW_43173_43232	4.81976	25.5775	2.63715e-05	2.63715e-05	3.40125
1437	7493	21486	21486_EBV_NC_007605_FW_43173_43232	4.84365	25.5833	2.63494e-05	2.63494e-05	3.40179
1438	1137	1467	1467_EBV_NC_007605_FW_43203_43262	5.88594	21.6663	4.86167e-05	4.86167e-05	2.97583
1438	1137	8310	8310_EBV_NC_007605_FW_43203_43262	5.97271	10.2068	0.000759201	0.000759201	0.395603
1438	1137	28049	28049_EBV_NC_007605_FW_43203_43262	6.10882	6.95557	0.00296357	0.00296357	-1.14452
1439	8107	10810	10810_EBV_NC_007605_FW_43233_43292	-0.487781	-0.796248	0.473764	0.473764	-6.83278
1439	8107	22102	22102_EBV_NC_007605_FW_43233_43292	-0.547527	-1.08459	0.343559	0.343559	-6.55759
1439	8107	39414	39414_EBV_NC_007605_FW_43233_43292	0.23205	0.34312	0.750077	0.750077	-7.129
1440	9914	14275	14275_EBV_NC_007605_FW_43263_43322	-0.724175	-2.18176	0.0999534	0.0999534	-5.2747
1440	9914	27041	27041_EBV_NC_007605_FW_43263_43322	-0.756502	-2.88428	0.049107	0.049107	-4.46111
1440	9914	35670	35670_EBV_NC_007605_FW_43263_43322	-0.690949	-1.78338	0.154751	0.154751	-5.75521
1441	12106	19897	19897_EBV_NC_007605_FW_43293_43352	0.584698	2.28311	0.0897618	0.0897618	-5.15372
1441	12106	25794	25794_EBV_NC_007605_FW_43293_43352	0.950612	4.29399	0.0149683	0.0149683	-3.0586
1441	12106	33766	33766_EBV_NC_007605_FW_43293_43352	-0.71589	-3.24473	0.0352102	0.0352102	-4.07177
1442	2448	2993	2993_EBV_NC_007605_FW_43323_43382	-0.187684	-0.569294	0.60187	0.60187	-7.00603
1442	2448	8318	8318_EBV_NC_007605_FW_43323_43382	-0.305639	-1.54692	0.202317	0.202317	-6.03824
1442	2448	34679	34679_EBV_NC_007605_FW_43323_43382	-0.0618399	-0.0721156	0.946232	0.946232	-7.1989
1443	7496	9694	9694_EBV_NC_007605_FW_43353_43412	0.312677	0.759859	0.492789	0.492789	-6.86348
1443	7496	13893	13893_EBV_NC_007605_FW_43353_43412	0.50329	0.818423	0.462459	0.462459	-6.81357
1443	7496	19139	19139_EBV_NC_007605_FW_43353_43412	1.79436	6.70307	0.0033706	0.0033706	-1.29458
1444	11957	19380	19380_EBV_NC_007605_FW_43413_43472	-0.389305	-1.55275	0.200974	0.200974	-6.03134
1444	11957	24907	24907_EBV_NC_007605_FW_43413_43472	0.0189673	0.0801484	0.940258	0.940258	-7.19813
1444	11957	37366	37366_EBV_NC_007605_FW_43413_43472	0.282545	0.968769	0.391542	0.391542	-6.67427
1445	2318	2746	2746_EBV_NC_007605_FW_43443_43502	0.400931	1.95594	0.127724	0.127724	-5.54667
1445	2318	17013	17013_EBV_NC_007605_FW_43443_43502	0.48457	2.49138	0.072339	0.072339	-4.90839
1445	2318	32487	32487_EBV_NC_007605_FW_43443_43502	0.262333	1.08206	0.344547	0.344547	-6.56022
1446	8908	12205	12205_EBV_NC_007605_FW_43473_43532	-0.111151	-0.355844	0.741278	0.741278	-7.12356
1446	8908	33719	33719_EBV_NC_007605_FW_43473_43532	0.506369	0.996729	0.37944	0.37944	-6.64678
1446	8908	41295	41295_EBV_NC_007605_FW_43473_43532	0.337748	0.975348	0.388664	0.388664	-6.66784
1447	7379	9522	9522_EBV_NC_007605_FW_43503_43562	0.0108715	0.0262342	0.980422	0.980422	-7.20174
1447	7379	21354	21354_EBV_NC_007605_FW_43503_43562	0.157328	0.821239	0.461039	0.461039	-6.8111
1447	7379	42376	42376_EBV_NC_007605_FW_43503_43562	0.146248	0.640129	0.559504	0.559504	-6.95683
1448	7674	10006	10006_EBV_NC_007605_FW_43533_43592	0.0218995	0.0874462	0.934835	0.934835	-7.19735
1448	7674	28855	28855_EBV_NC_007605_FW_43533_43592	-0.00920608	-0.0472693	0.964735	0.964735	-7.20077
1448	7674	36198	36198_EBV_NC_007605_FW_43533_43592	-0.0459587	-0.21606	0.840305	0.840305	-7.17289
1449	2153	2565	2565_EBV_NC_007605_FW_43563_43622	-0.384511	-1.90069	0.135765	0.135765	-5.61347
1449	2153	6747	6747_EBV_NC_007605_FW_43563_43622	-0.405207	-1.96862	0.125953	0.125953	-5.53135
1449	2153	27483	27483_EBV_NC_007605_FW_43563_43622	-0.533244	-2.58783	0.065619	0.065619	-4.79656
1450	3423	4073	4073_EBV_NC_007605_FW_43593_43652	-0.326521	-1.25279	0.283502	0.283502	-6.37672
1450	3423	15303	15303_EBV_NC_007605_FW_43593_43652	-0.167952	-0.83847	0.452426	0.452426	-6.79589
1450	3423	28808	28808_EBV_NC_007605_FW_43593_43652	-0.235601	-0.871933	0.436077	0.436077	-6.76574
1451	1351	1672	1672_EBV_NC_007605_FW_43623_43682	-0.221897	-0.691268	0.530243	0.530243	-6.91846
1451	1351	13564	13564_EBV_NC_007605_FW_43623_43682	1.3923	5.16803	0.00817571	0.00817571	-2.33951
1451	1351	38233	38233_EBV_NC_007605_FW_43623_43682	0.369819	0.311878	0.771881	0.771881	-7.14156
1452	14635	40183	40183_EBV_NC_007605_FW_43653_43712	0	0	1	1	-7.20218
1452	14635	40307	40307_EBV_NC_007605_FW_43653_43712	0	0	1	1	-7.20218
1452	14635	41492	41492_EBV_NC_007605_FW_43653_43712	0	0	1	1	-7.20218
1453	7532	9809	9809_EBV_NC_007605_FW_43683_43742	0	0	1	1	-7.20218
1453	7532	15811	15811_EBV_NC_007605_FW_43683_43742	0.512318	0.987062	0.383586	0.383586	-6.65634
1453	7532	44392	44392_EBV_NC_007605_FW_43683_43742	0	0	1	1	-7.20218
1454	7925	10492	10492_EBV_NC_007605_FW_43713_43772	0.641662	2.71817	0.057662	0.057662	-4.64748
1454	7925	14212	14212_EBV_NC_007605_FW_43713_43772	0.630368	1.31275	0.264645	0.264645	-6.30961
1454	7925	41065	41065_EBV_NC_007605_FW_43713_43772	0	0	1	1	-7.20218
1455	10108	14737	14737_EBV_NC_007605_FW_43743_43802	-0.487868	-0.77262	0.486051	0.486051	-6.85283
1455	10108	37229	37229_EBV_NC_007605_FW_43743_43802	0.342147	1.74555	0.161476	0.161476	-5.80082
1455	10108	43664	43664_EBV_NC_007605_FW_43743_43802	-1.20681	-2.86919	0.0498195	0.0498195	-4.47787
1456	9586	13566	13566_EBV_NC_007605_FW_43773_43832	0	0	1	1	-7.20218
1456	9586	19114	19114_EBV_NC_007605_FW_43773_43832	0	0	1	1	-7.20218
1456	9586	40708	40708_EBV_NC_007605_FW_43773_43832	-1.67531	-5.8667	0.00533202	0.00533202	-1.83335
1457	6446	8135	8135_EBV_NC_007605_FW_43803_43862	0.485604	2.07844	0.111715	0.111715	-5.39882
1457	6446	8889	8889_EBV_NC_007605_FW_43803_43862	0.852322	3.6869	0.0240821	0.0240821	-3.62329
1457	6446	42073	42073_EBV_NC_007605_FW_43803_43862	2.45022	1.80521	0.151009	0.151009	-5.72886
1458	5837	7164	7164_EBV_NC_007605_FW_43833_43892	0.061121	0.270472	0.801183	0.801183	-7.15644
1458	5837	20717	20717_EBV_NC_007605_FW_43833_43892	-0.565706	-1.57298	0.196385	0.196385	-6.00736
1458	5837	25290	25290_EBV_NC_007605_FW_43833_43892	-0.510334	-2.08825	0.110534	0.110534	-5.38701
1459	7777	10183	10183_EBV_NC_007605_FW_43863_43922	0.0917444	0.403134	0.709011	0.709011	-7.10176
1459	7777	19833	19833_EBV_NC_007605_FW_43863_43922	-0.699976	-2.68489	0.0595803	0.0595803	-4.6853
1459	7777	43997	43997_EBV_NC_007605_FW_43863_43922	1.15243	3.67489	0.0243222	0.0243222	-3.63504
1460	4039	4886	4886_EBV_NC_007605_FW_43893_43952	0.567436	1.57979	0.194866	0.194866	-5.99927
1460	4039	15725	15725_EBV_NC_007605_FW_43893_43952	5.81116	16.2534	0.000139783	0.000139783	2.09952
1460	4039	26187	26187_EBV_NC_007605_FW_43893_43952	0.895898	1.87655	0.139453	0.139453	-5.64266
1461	6047	7575	7575_EBV_NC_007605_FW_43923_43982	-0.599143	-2.63631	0.0625178	0.0625178	-4.74083
1461	6047	17187	17187_EBV_NC_007605_FW_43923_43982	-0.365174	-1.02149	0.369	0.369	-6.62207
1461	6047	20746	20746_EBV_NC_007605_FW_43923_43982	1.43779	5.83539	0.0054301	0.0054301	-1.85487
1462	4428	5294	5294_EBV_NC_007605_FW_43953_44012	-0.596848	-1.18762	0.305477	0.305477	-6.44819
1462	4428	36053	36053_EBV_NC_007605_FW_43953_44012	0.15949	0.453967	0.675153	0.675153	-7.07555
1462	4428	44109	44109_EBV_NC_007605_FW_43953_44012	0.772168	3.77346	0.0224331	0.0224331	-3.53923
1463	3926	4640	4640_EBV_NC_007605_FW_43983_44042	0.575749	1.00051	0.377828	0.377828	-6.64303
1463	3926	13961	13961_EBV_NC_007605_FW_43983_44042	-0.00474484	-0.0152021	0.988654	0.988654	-7.20203
1463	3926	30875	30875_EBV_NC_007605_FW_43983_44042	0	0	1	1	-7.20218
1464	4607	5486	5486_EBV_NC_007605_FW_44013_44072	1.26326	4.31686	0.0147166	0.0147166	-3.03843
1464	4607	32210	32210_EBV_NC_007605_FW_44013_44072	1.07916	3.6234	0.0253858	0.0253858	-3.68572
1464	4607	38471	38471_EBV_NC_007605_FW_44013_44072	-0.508734	-2.30543	0.0876802	0.0876802	-5.1272
1465	10357	15276	15276_EBV_NC_007605_FW_44043_44102	0.986151	1.78014	0.155315	0.155315	-5.75912
1465	10357	20117	20117_EBV_NC_007605_FW_44043_44102	0	0	1	1	-7.20218
1465	10357	43217	43217_EBV_NC_007605_FW_44043_44102	0.294852	1.0456	0.359082	0.359082	-6.59767
1466	4906	5854	5854_EBV_NC_007605_FW_44073_44132	0	0	1	1	-7.20218
1466	4906	26394	26394_EBV_NC_007605_FW_44073_44132	0.439433	1.96409	0.126583	0.126583	-5.53683
1466	4906	38943	38943_EBV_NC_007605_FW_44073_44132	-0.952967	-2.03085	0.117652	0.117652	-5.4562
1467	1803	2187	2187_EBV_NC_007605_FW_44103_44162	0	0	1	1	-7.20218
1467	1803	27391	27391_EBV_NC_007605_FW_44103_44162	-0.879975	-3.03297	0.0426994	0.0426994	-4.29795
1467	1803	39757	39757_EBV_NC_007605_FW_44103_44162	0.530518	2.50296	0.071491	0.071491	-4.8949
1468	9867	14226	14226_EBV_NC_007605_FW_44133_44192	0.470758	1.93405	0.130844	0.130844	-5.57313
1468	9867	14748	14748_EBV_NC_007605_FW_44133_44192	1.01282	3.53308	0.0273911	0.0273911	-3.77565
1468	9867	28567	28567_EBV_NC_007605_FW_44133_44192	0.391536	1.91905	0.133032	0.133032	-5.59126
1469	7317	9387	9387_EBV_NC_007605_FW_44163_44222	0.698699	3.36464	0.0316687	0.0316687	-3.94696
1469	7317	16309	16309_EBV_NC_007605_FW_44163_44222	0.472624	1.94723	0.128955	0.128955	-5.5572
1469	7317	39938	39938_EBV_NC_007605_FW_44163_44222	0.642456	1.27609	0.276021	0.276021	-6.35078
1470	11097	17008	17008_EBV_NC_007605_FW_44193_44252	-1.65627	-8.32067	0.00157686	0.00157686	-0.418433
1470	11097	26126	26126_EBV_NC_007605_FW_44193_44252	-0.614328	-3.03514	0.0426132	0.0426132	-4.29559
1470	11097	33285	33285_EBV_NC_007605_FW_44193_44252	-0.723522	-3.27986	0.0341253	0.0341253	-4.03495
1471	4003	4864	4864_EBV_NC_007605_FW_44283_44342	-0.721051	-3.7055	0.0237156	0.0237156	-3.60512
1471	4003	7940	7940_EBV_NC_007605_FW_44283_44342	-0.229594	-1.10419	0.335989	0.335989	-6.53715
1471	4003	40598	40598_EBV_NC_007605_FW_44283_44342	-0.0296491	-0.0933363	0.930461	0.930461	-7.19668
1472	12027	19687	19687_EBV_NC_007605_FW_44313_44372	0.83084	3.6544	0.0247389	0.0247389	-3.65516
1472	12027	22589	22589_EBV_NC_007605_FW_44313_44372	-1.59812	-7.4606	0.00231856	0.00231856	-0.860002
1472	12027	45081	45081_EBV_NC_007605_FW_44313_44372	-1.66658	-6.35258	0.004059	0.004059	-1.51221
1473	775	993	993_EBV_NC_007605_FW_44343_44402	-0.127905	-0.595022	0.58624	0.58624	-6.98871
1473	775	27406	27406_EBV_NC_007605_FW_44343_44402	-0.0886182	-0.32736	0.761042	0.761042	-7.13547
1473	775	43479	43479_EBV_NC_007605_FW_44343_44402	0.771311	2.47786	0.073344	0.073344	-4.92417
1474	1619	1916	1916_EBV_NC_007605_FW_44373_44432	-1.20265	-2.43298	0.0767961	0.0767961	-4.97668
1474	1619	2959	2959_EBV_NC_007605_FW_44373_44432	-0.129104	-0.444906	0.681122	0.681122	-7.08043
1474	1619	38715	38715_EBV_NC_007605_FW_44373_44432	1.4301	3.39458	0.0308524	0.0308524	-3.91617
1475	10287	15030	15030_EBV_NC_007605_FW_44403_44462	0	0	1	1	-7.20218
1475	10287	30806	30806_EBV_NC_007605_FW_44403_44462	0.631246	1.66304	0.177262	0.177262	-5.89995
1475	10287	38668	38668_EBV_NC_007605_FW_44403_44462	0.472853	1.57926	0.194985	0.194985	-5.99991
1476	8404	11244	11244_EBV_NC_007605_FW_44433_44492	-0.98719	-3.71475	0.023536	0.023536	-3.59611
1476	8404	21382	21382_EBV_NC_007605_FW_44433_44492	-1.00397	-3.13146	0.0390006	0.0390006	-4.19184
1476	8404	42847	42847_EBV_NC_007605_FW_44433_44492	-1.82756	-8.92293	0.00122951	0.00122951	-0.137527
1477	3279	3816	3816_EBV_NC_007605_FW_44463_44522	-1.38354	-2.8463	0.050923	0.050923	-4.50335
1477	3279	27268	27268_EBV_NC_007605_FW_44463_44522	-1.12464	-1.45594	0.224527	0.224527	-6.14514
1477	3279	32172	32172_EBV_NC_007605_FW_44463_44522	-1.23228	-5.23078	0.00785311	0.00785311	-2.29172
1478	12442	20957	20957_EBV_NC_007605_FW_44493_44552	0.896102	3.66618	0.0244983	0.0244983	-3.64359
1478	12442	21136	21136_EBV_NC_007605_FW_44493_44552	0.436525	0.794138	0.474851	0.474851	-6.83458
1478	12442	24279	24279_EBV_NC_007605_FW_44493_44552	1.13142	3.97051	0.0191644	0.0191644	-3.35234
1479	6048	7491	7491_EBV_NC_007605_FW_44518_44577	0.0912901	0.363801	0.735799	0.735799	-7.12007
1479	6048	20552	20552_EBV_NC_007605_FW_44518_44577	0	0	1	1	-7.20218
1479	6048	33447	33447_EBV_NC_007605_FW_44518_44577	0.226622	0.385772	0.720775	0.720775	-7.11005
1480	11479	18120	18120_EBV_NC_007605_FW_44523_44582	-1.85117	-4.71819	0.0110418	0.0110418	-2.69667
1480	11479	31236	31236_EBV_NC_007605_FW_44523_44582	0.591093	0.635962	0.561938	0.561938	-6.95986
1480	11479	41915	41915_EBV_NC_007605_FW_44523_44582	0.0774401	0.162892	0.879094	0.879094	-7.18548
1481	11859	19170	19170_EBV_NC_007605_FW_44553_44612	1.00036	2.0426	0.116154	0.116154	-5.44202
1481	11859	22615	22615_EBV_NC_007605_FW_44553_44612	0.44559	1.7524	0.160235	0.160235	-5.79256
1481	11859	32125	32125_EBV_NC_007605_FW_44553_44612	0.430724	2.18352	0.0997656	0.0997656	-5.27259
1482	14632	39748	39748_EBV_NC_007605_FW_44613_44672	0.653133	2.77034	0.0547983	0.0547983	-4.58849
1482	14632	40345	40345_EBV_NC_007605_FW_44613_44672	0.23235	0.625283	0.568209	0.568209	-6.96753
1482	14632	41481	41481_EBV_NC_007605_FW_44613_44672	-0.237181	-1.01406	0.372107	0.372107	-6.62952
1483	9178	12716	12716_EBV_NC_007605_FW_44643_44702	0	0	1	1	-7.20218
1483	9178	15941	15941_EBV_NC_007605_FW_44643_44702	-0.676506	-1.65198	0.179499	0.179499	-5.91318
1483	9178	38720	38720_EBV_NC_007605_FW_44643_44702	0.0310212	0.0478095	0.964332	0.964332	-7.20074
1484	2239	2700	2700_EBV_NC_007605_FW_44673_44732	0.861898	2.53832	0.068973	0.068973	-4.85381
1484	2239	11892	11892_EBV_NC_007605_FW_44673_44732	1.69679	6.76592	0.00326305	0.00326305	-1.25672
1484	2239	20378	20378_EBV_NC_007605_FW_44673_44732	-1.12978	-4.55002	0.0124255	0.0124255	-2.83712
1485	8590	11660	11660_EBV_NC_007605_FW_44703_44762	1.63394	2.95722	0.0458307	0.0458307	-4.38063
1485	8590	12803	12803_EBV_NC_007605_FW_44703_44762	2.09949	3.31796	0.0329939	0.0329939	-3.99526
1485	8590	15630	15630_EBV_NC_007605_FW_44703_44762	1.29272	1.84729	0.144071	0.144071	-5.67803
1486	4127	5027	5027_EBV_NC_007605_FW_44733_44792	1.23987	1.9316	0.131199	0.131199	-5.57609
1486	4127	27753	27753_EBV_NC_007605_FW_44733_44792	0.412107	1.40982	0.236729	0.236729	-6.19869
1486	4127	33421	33421_EBV_NC_007605_FW_44733_44792	0.109751	0.512415	0.637373	0.637373	-7.04202
1487	6183	7675	7675_EBV_NC_007605_FW_44763_44822	1.14213	4.04143	0.0181323	0.0181323	-3.28658
1487	6183	34322	34322_EBV_NC_007605_FW_44763_44822	-0.16858	-0.176173	0.86936	0.86936	-7.18266
1487	6183	40427	40427_EBV_NC_007605_FW_44763_44822	-0.0342737	-0.0940019	0.929967	0.929967	-7.19661
1488	6424	8118	8118_EBV_NC_007605_FW_44793_44852	0.00142407	0.00712548	0.994682	0.994682	-7.20215
1488	6424	31980	31980_EBV_NC_007605_FW_44793_44852	0.325969	1.4271	0.23208	0.23208	-6.17868
1488	6424	44177	44177_EBV_NC_007605_FW_44793_44852	-0.306376	-1.02498	0.367548	0.367548	-6.61855
1489	11566	18224	18224_EBV_NC_007605_FW_44823_44882	-0.291555	-1.17374	0.310366	0.310366	-6.4632
1489	11566	30882	30882_EBV_NC_007605_FW_44823_44882	-0.0167161	-0.0580337	0.956714	0.956714	-7.20005
1489	11566	41948	41948_EBV_NC_007605_FW_44823_44882	0.0141585	0.0456235	0.965961	0.965961	-7.20086
1490	9233	12859	12859_EBV_NC_007605_FW_44853_44912	-0.0623352	-0.303305	0.777912	0.777912	-7.1448
1490	9233	19717	19717_EBV_NC_007605_FW_44853_44912	1.20357	3.36629	0.0316232	0.0316232	-3.94526
1490	9233	21244	21244_EBV_NC_007605_FW_44853_44912	1.07126	3.50875	0.0279638	0.0279638	-3.80011
1491	2851	3394	3394_EBV_NC_007605_FW_44883_44942	0.362953	1.68172	0.173547	0.173547	-5.87755
1491	2851	38676	38676_EBV_NC_007605_FW_44883_44942	-0.628772	-3.15335	0.0382314	0.0382314	-4.16847
1491	2851	40441	40441_EBV_NC_007605_FW_44883_44942	0	0	1	1	-7.20218
1492	489	565	565_EBV_NC_007605_FW_44913_44972	-0.453157	-1.57006	0.197042	0.197042	-6.01083
1492	489	36765	36765_EBV_NC_007605_FW_44913_44972	0.0369318	0.110768	0.917536	0.917536	-7.19444
1492	489	44055	44055_EBV_NC_007605_FW_44913_44972	0.973554	3.43792	0.0297154	0.0297154	-3.87186
1493	7507	9788	9788_EBV_NC_007605_FW_45003_45062	-0.19926	-0.472581	0.662984	0.662984	-7.06526
1493	7507	39877	39877_EBV_NC_007605_FW_45003_45062	1.95478	6.79381	0.00321671	0.00321671	-1.24002
1493	7507	44191	44191_EBV_NC_007605_FW_45003_45062	1.5585	2.7872	0.0539089	0.0539089	-4.56952
1494	3993	4773	4773_EBV_NC_007605_FW_45033_45092	0	0	1	1	-7.20218
1494	3993	9417	9417_EBV_NC_007605_FW_45033_45092	0	0	1	1	-7.20218
1494	3993	10110	10110_EBV_NC_007605_FW_45033_45092	0	0	1	1	-7.20218
1495	4452	5307	5307_EBV_NC_007605_FW_45063_45122	0	0	1	1	-7.20218
1495	4452	5524	5524_EBV_NC_007605_FW_45063_45122	0.0411533	0.0593593	0.955727	0.955727	-7.19995
1495	4452	29683	29683_EBV_NC_007605_FW_45063_45122	0	0	1	1	-7.20218
1496	13350	24631	24631_EBV_NC_007605_FW_45150_45209	0.550631	0.520057	0.632528	0.632528	-7.03737
1496	13350	31557	31557_EBV_NC_007605_FW_45150_45209	0.312251	0.891902	0.426557	0.426557	-6.74738
1496	13350	35459	35459_EBV_NC_007605_FW_45150_45209	0.711378	1.9062	0.134938	0.134938	-5.60681
1497	4971	6066	6066_EBV_NC_007605_FW_45153_45212	0.510823	1.48291	0.21769	0.21769	-6.11361
1497	4971	30922	30922_EBV_NC_007605_FW_45153_45212	0	0	1	1	-7.20218
1497	4971	38370	38370_EBV_NC_007605_FW_45153_45212	-1.05514	-4.71213	0.0110883	0.0110883	-2.70167
1498	4043	4888	4888_EBV_NC_007605_FW_45273_45332	-0.866379	-2.59967	0.064845	0.064845	-4.78292
1498	4043	7945	7945_EBV_NC_007605_FW_45273_45332	-0.908425	-1.75005	0.160659	0.160659	-5.79539
1498	4043	41216	41216_EBV_NC_007605_FW_45273_45332	-1.19575	-5.20757	0.00797059	0.00797059	-2.30935
1499	10055	14520	14520_EBV_NC_007605_FW_45274_45333	-0.400741	-1.13375	0.324865	0.324865	-6.50598
1499	10055	31205	31205_EBV_NC_007605_FW_45274_45333	-0.836779	-3.13882	0.0387401	0.0387401	-4.18398
1499	10055	38797	38797_EBV_NC_007605_FW_45274_45333	-0.712699	-1.66411	0.177046	0.177046	-5.89866
1500	2247	2704	2704_EBV_NC_007605_FW_45363_45422	0.545715	2.15135	0.103264	0.103264	-5.31116
1500	2247	14553	14553_EBV_NC_007605_FW_45363_45422	0.0321803	0.0663857	0.950495	0.950495	-7.1994
1500	2247	44084	44084_EBV_NC_007605_FW_45363_45422	1.871	5.82103	0.00547585	0.00547585	-1.86478
1501	13000	23209	23209_EBV_NC_007605_FW_45393_45452	-0.739441	-1.23801	0.288349	0.288349	-6.39307
1501	13000	31448	31448_EBV_NC_007605_FW_45393_45452	0.108643	0.312461	0.771472	0.771472	-7.14133
1501	13000	37284	37284_EBV_NC_007605_FW_45393_45452	-0.39443	-1.558	0.199773	0.199773	-6.02513
1502	13319	24474	24474_EBV_NC_007605_FW_45423_45482	-0.488674	-1.91506	0.133621	0.133621	-5.5961
1502	13319	34753	34753_EBV_NC_007605_FW_45423_45482	-0.392903	-1.35749	0.251392	0.251392	-6.25881
1502	13319	39866	39866_EBV_NC_007605_FW_45423_45482	-0.0853605	-0.296071	0.783015	0.783015	-7.14747
1503	5882	7285	7285_EBV_NC_007605_FW_45513_45572	-0.425277	-1.47671	0.219245	0.219245	-6.12088
1503	5882	21098	21098_EBV_NC_007605_FW_45513_45572	-0.403915	-1.76703	0.15762	0.15762	-5.77493
1503	5882	24785	24785_EBV_NC_007605_FW_45513_45572	-0.372075	-1.49302	0.215186	0.215186	-6.10176
1504	14505	35352	35352_EBV_NC_007605_FW_45543_45602	-0.61144	-2.71441	0.057875	0.057875	-4.65174
1504	14505	39548	39548_EBV_NC_007605_FW_45543_45602	-0.35358	-1.56617	0.197918	0.197918	-6.01544
1504	14505	39979	39979_EBV_NC_007605_FW_45543_45602	-0.765523	-4.03716	0.0181925	0.0181925	-3.29052
1505	4797	5781	5781_EBV_NC_007605_FW_45573_45632	-1.57123	-5.11145	0.00848079	0.00848079	-2.38301
1505	4797	33881	33881_EBV_NC_007605_FW_45573_45632	1.29006	5.27892	0.0076163	0.0076163	-2.25539
1505	4797	39775	39775_EBV_NC_007605_FW_45573_45632	1.4959	7.64828	0.00212444	0.00212444	-0.759243
1506	5316	6464	6464_EBV_NC_007605_FW_45603_45662	-0.55542	-2.54011	0.0688482	0.0688482	-4.85173
1506	5316	33985	33985_EBV_NC_007605_FW_45603_45662	1.0247	3.13075	0.039026	0.039026	-4.1926
1506	5316	39686	39686_EBV_NC_007605_FW_45603_45662	1.08553	2.64538	0.0619566	0.0619566	-4.73044
1507	1548	1877	1877_EBV_NC_007605_FW_45633_45692	0.394889	0.702688	0.523863	0.523863	-6.90958
1507	1548	20772	20772_EBV_NC_007605_FW_45633_45692	0	0	1	1	-7.20218
1507	1548	37823	37823_EBV_NC_007605_FW_45633_45692	0.632212	1.22087	0.294069	0.294069	-6.41193
1508	13706	26685	26685_EBV_NC_007605_FW_45663_45722	-0.0192805	-0.0787036	0.941332	0.941332	-7.19827
1508	13706	28298	28298_EBV_NC_007605_FW_45663_45722	0.235478	0.773227	0.485732	0.485732	-6.85232
1508	13706	39228	39228_EBV_NC_007605_FW_45663_45722	0.144404	0.629175	0.565918	0.565918	-6.96475
1509	6598	8418	8418_EBV_NC_007605_FW_45693_45752	-1.80709	-7.76287	0.00201591	0.00201591	-0.698976
1509	6598	8666	8666_EBV_NC_007605_FW_45693_45752	-0.82375	-4.32519	0.0146262	0.0146262	-3.0311
1509	6598	9047	9047_EBV_NC_007605_FW_45693_45752	-0.120834	-0.410529	0.70403	0.70403	-7.09812
1510	7197	9209	9209_EBV_NC_007605_FW_45723_45782	1.40752	5.22728	0.00787071	0.00787071	-2.29438
1510	7197	9995	9995_EBV_NC_007605_FW_45723_45782	0.253817	1.07571	0.347039	0.347039	-6.56679
1510	7197	29046	29046_EBV_NC_007605_FW_45723_45782	1.68052	5.93743	0.00511844	0.00511844	-1.78512
1511	4401	5361	5361_EBV_NC_007605_FW_45753_45812	-0.510243	-2.40529	0.0790204	0.0790204	-5.00921
1511	4401	19695	19695_EBV_NC_007605_FW_45753_45812	0.521306	2.75681	0.0555245	0.0555245	-4.60375
1511	4401	38141	38141_EBV_NC_007605_FW_45753_45812	-1.35765	-7.09997	0.00275836	0.00275836	-1.0611
1512	4231	5005	5005_EBV_NC_007605_FW_45783_45842	0	0	1	1	-7.20218
1512	4231	12569	12569_EBV_NC_007605_FW_45783_45842	-0.685496	-0.876375	0.433944	0.433944	-6.76168
1512	4231	34593	34593_EBV_NC_007605_FW_45783_45842	-0.425569	-1.16348	0.314025	0.314025	-6.47424
1513	10948	16666	16666_EBV_NC_007605_FW_45813_45872	-0.164236	-0.416262	0.700182	0.700182	-7.09526
1513	10948	19352	19352_EBV_NC_007605_FW_45813_45872	1.32315	5.5332	0.00650268	0.00650268	-2.06803
1513	10948	21241	21241_EBV_NC_007605_FW_45813_45872	0.567965	2.00961	0.120415	0.120415	-5.48183
1514	13250	24152	24152_EBV_NC_007605_FW_45843_45902	1.0077	4.84106	0.0101498	0.0101498	-2.5965
1514	13250	25149	25149_EBV_NC_007605_FW_45843_45902	-0.372576	-1.37119	0.247466	0.247466	-6.24314
1514	13250	25763	25763_EBV_NC_007605_FW_45843_45902	0.475502	1.28459	0.273343	0.273343	-6.34128
1515	5956	7340	7340_EBV_NC_007605_FW_45873_45932	0.943324	3.58477	0.026221	0.026221	-3.72402
1515	5956	13854	13854_EBV_NC_007605_FW_45873_45932	1.03477	4.63932	0.0116657	0.0116657	-2.76205
1515	5956	21571	21571_EBV_NC_007605_FW_45873_45932	0.198445	0.946034	0.40163	0.40163	-6.69628
1516	3342	4022	4022_EBV_NC_007605_FW_45903_45962	1.53624	6.68837	0.00339639	0.00339639	-1.30349
1516	3342	5891	5891_EBV_NC_007605_FW_45903_45962	0.780956	3.45487	0.0292843	0.0292843	-3.85461
1516	3342	37349	37349_EBV_NC_007605_FW_45903_45962	0.585264	2.9274	0.047138	0.047138	-4.41343
1517	213	307	307_EBV_NC_007605_FW_45911_45970	-0.763996	-1.69414	0.171125	0.171125	-5.86264
1517	213	32736	32736_EBV_NC_007605_FW_45911_45970	0.243184	0.804266	0.469651	0.469651	-6.82587
1517	213	35607	35607_EBV_NC_007605_FW_45911_45970	0.304173	0.958044	0.396273	0.396273	-6.68469
1518	10802	16234	16234_EBV_NC_007605_FW_45933_45992	-0.126438	-0.51026	0.638743	0.638743	-7.04332
1518	10802	36879	36879_EBV_NC_007605_FW_45933_45992	-0.182415	-0.804427	0.469569	0.469569	-6.82574
1518	10802	39630	39630_EBV_NC_007605_FW_45933_45992	-0.283745	-1.17601	0.309561	0.309561	-6.46075
1519	8515	11514	11514_EBV_NC_007605_FW_45993_46052	-0.272357	-1.07282	0.348179	0.348179	-6.56977
1519	8515	14989	14989_EBV_NC_007605_FW_45993_46052	-0.0370729	-0.133217	0.900938	0.900938	-7.191
1519	8515	44394	44394_EBV_NC_007605_FW_45993_46052	0.0415727	0.168574	0.874926	0.874926	-7.1843
1520	1900	2332	2332_EBV_NC_007605_FW_46023_46082	0	0	1	1	-7.20218
1520	1900	5084	5084_EBV_NC_007605_FW_46023_46082	0.74702	3.71218	0.0235857	0.0235857	-3.59861
1520	1900	17890	17890_EBV_NC_007605_FW_46023_46082	-0.695913	-2.44422	0.0759139	0.0759139	-4.9635
1521	9135	12678	12678_EBV_NC_007605_FW_46053_46112	-1.26444	-6.59872	0.00355915	0.00355915	-1.35821
1521	9135	16165	16165_EBV_NC_007605_FW_46053_46112	0.814504	2.36847	0.082093	0.082093	-5.05258
1521	9135	18181	18181_EBV_NC_007605_FW_46053_46112	0.445325	1.51892	0.2089	0.2089	-6.07131
1522	6383	8090	8090_EBV_NC_007605_FW_46083_46142	-0.0895168	-0.32461	0.762962	0.762962	-7.13657
1522	6383	23078	23078_EBV_NC_007605_FW_46083_46142	-0.120422	-0.370678	0.73108	0.73108	-7.11699
1522	6383	33646	33646_EBV_NC_007605_FW_46083_46142	0.402483	0.925306	0.411024	0.411024	-6.71607
1523	8805	12036	12036_EBV_NC_007605_FW_46093_46152	-1.08839	-2.96094	0.0456707	0.0456707	-4.37655
1523	8805	16856	16856_EBV_NC_007605_FW_46093_46152	-0.21878	-1.10682	0.334984	0.334984	-6.53439
1523	8805	17706	17706_EBV_NC_007605_FW_46093_46152	-1.38718	-5.3571	0.00725026	0.00725026	-2.19698
1524	7695	10023	10023_EBV_NC_007605_FW_46113_46172	-0.719182	-2.37637	0.0814222	0.0814222	-5.04326
1524	7695	28304	28304_EBV_NC_007605_FW_46113_46172	-0.974959	-1.69034	0.171862	0.171862	-5.8672
1524	7695	41660	41660_EBV_NC_007605_FW_46113_46172	-0.810663	-3.12166	0.0393512	0.0393512	-4.20233
1525	6096	7608	7608_EBV_NC_007605_FW_46173_46232	1.09303	3.31114	0.0331932	0.0331932	-4.00235
1525	6096	12741	12741_EBV_NC_007605_FW_46173_46232	1.52187	2.22077	0.095882	0.095882	-5.22803
1525	6096	14981	14981_EBV_NC_007605_FW_46173_46232	0.970565	2.28918	0.0891899	0.0891899	-5.1465
1526	5863	7270	7270_EBV_NC_007605_FW_46203_46262	1.06386	2.35808	0.0829851	0.0829851	-5.06485
1526	5863	29059	29059_EBV_NC_007605_FW_46203_46262	0.553179	0.935797	0.406246	0.406246	-6.70609
1526	5863	31919	31919_EBV_NC_007605_FW_46203_46262	1.0939	2.67519	0.0601541	0.0601541	-4.69637
1527	2444	2906	2906_EBV_NC_007605_FW_46233_46292	0.678307	3.22894	0.035711	0.035711	-4.08838
1527	2444	9767	9767_EBV_NC_007605_FW_46233_46292	1.36332	7.14964	0.00269192	0.00269192	-1.0328
1527	2444	40127	40127_EBV_NC_007605_FW_46233_46292	-1.26518	-3.32442	0.0328067	0.0328067	-3.98856
1528	4777	5683	5683_EBV_NC_007605_FW_46263_46322	0	0	1	1	-7.20218
1528	4777	26264	26264_EBV_NC_007605_FW_46263_46322	-0.619673	-1.6639	0.177089	0.177089	-5.89892
1528	4777	27101	27101_EBV_NC_007605_FW_46263_46322	0.712751	3.59244	0.0260526	0.0260526	-3.7164
1529	10449	15460	15460_EBV_NC_007605_FW_46293_46352	0.431848	1.18894	0.305018	0.305018	-6.44676
1529	10449	25557	25557_EBV_NC_007605_FW_46293_46352	-0.416703	-1.00547	0.375727	0.375727	-6.6381
1529	10449	29860	29860_EBV_NC_007605_FW_46293_46352	0.204698	0.353889	0.742626	0.742626	-7.12441
1530	7107	9144	9144_EBV_NC_007605_FW_46323_46382	1.1888	4.65637	0.0115272	0.0115272	-2.74784
1530	7107	15239	15239_EBV_NC_007605_FW_46323_46382	0.401857	1.74849	0.160942	0.160942	-5.79727
1530	7107	25860	25860_EBV_NC_007605_FW_46323_46382	0.181672	0.743525	0.50152	0.50152	-6.87693
1531	13602	26115	26115_EBV_NC_007605_FW_46353_46412	0.302361	0.782773	0.480741	0.480741	-6.84427
1531	13602	26598	26598_EBV_NC_007605_FW_46353_46412	0.97337	4.36695	0.0141832	0.0141832	-2.99452
1531	13602	39372	39372_EBV_NC_007605_FW_46353_46412	0.916262	4.70626	0.0111335	0.0111335	-2.70651
1532	9332	12965	12965_EBV_NC_007605_FW_46413_46472	0.338966	0.805646	0.468946	0.468946	-6.82468
1532	9332	36140	36140_EBV_NC_007605_FW_46413_46472	0.690177	1.96115	0.126993	0.126993	-5.54038
1532	9332	39834	39834_EBV_NC_007605_FW_46413_46472	-1.47884	-3.69614	0.0238991	0.0238991	-3.61426
1533	12016	19576	19576_EBV_NC_007605_FW_46443_46502	0	0	1	1	-7.20218
1533	12016	28966	28966_EBV_NC_007605_FW_46443_46502	-1.08901	-3.93444	0.019717	0.019717	-3.3861
1533	12016	42449	42449_EBV_NC_007605_FW_46443_46502	0.408849	0.98685	0.383677	0.383677	-6.65655
1534	3118	3634	3634_EBV_NC_007605_FW_46473_46532	-0.0337119	-0.167626	0.875621	0.875621	-7.1845
1534	3118	19440	19440_EBV_NC_007605_FW_46473_46532	0.455705	1.67713	0.174453	0.174453	-5.88306
1534	3118	33602	33602_EBV_NC_007605_FW_46473_46532	-0.459661	-1.72237	0.165752	0.165752	-5.82872
1535	8362	11207	11207_EBV_NC_007605_FW_46503_46562	-0.151546	-0.784112	0.480044	0.480044	-6.84313
1535	8362	31958	31958_EBV_NC_007605_FW_46503_46562	-0.685925	-1.77559	0.156109	0.156109	-5.7646
1535	8362	39752	39752_EBV_NC_007605_FW_46503_46562	-1.08073	-4.66834	0.0114312	0.0114312	-2.7379
1536	9095	12473	12473_EBV_NC_007605_FW_46533_46592	1.29371	4.1056	0.0172564	0.0172564	-3.22774
1536	9095	19008	19008_EBV_NC_007605_FW_46533_46592	0.614499	2.48859	0.0725448	0.0725448	-4.91164
1536	9095	29748	29748_EBV_NC_007605_FW_46533_46592	0.155753	0.758637	0.493438	0.493438	-6.8645
1537	3297	3996	3996_EBV_NC_007605_FW_46563_46622	0.81637	2.47485	0.0735693	0.0735693	-4.92767
1537	3297	4289	4289_EBV_NC_007605_FW_46563_46622	0.25895	0.572401	0.599968	0.599968	-7.00397
1537	3297	41688	41688_EBV_NC_007605_FW_46563_46622	0.365426	1.23541	0.289209	0.289209	-6.39593
1538	4713	5643	5643_EBV_NC_007605_FW_46593_46652	0	0	1	1	-7.20218
1538	4713	18947	18947_EBV_NC_007605_FW_46593_46652	0	0	1	1	-7.20218
1538	4713	26725	26725_EBV_NC_007605_FW_46593_46652	0	0	1	1	-7.20218
1539	13107	23495	23495_EBV_NC_007605_FW_46623_46682	0	0	1	1	-7.20218
1539	13107	37942	37942_EBV_NC_007605_FW_46623_46682	0.530437	0.450677	0.677317	0.677317	-7.07733
1539	13107	44334	44334_EBV_NC_007605_FW_46623_46682	0.510237	1.01704	0.370856	0.370856	-6.62653
1540	4791	5692	5692_EBV_NC_007605_FW_46653_46712	-0.501594	-1.07233	0.348374	0.348374	-6.57028
1540	4791	23176	23176_EBV_NC_007605_FW_46653_46712	0.698992	1.94655	0.129052	0.129052	-5.55802
1540	4791	27099	27099_EBV_NC_007605_FW_46653_46712	0.370488	1.24081	0.287424	0.287424	-6.38998
1541	13038	23283	23283_EBV_NC_007605_FW_46743_46802	0	0	1	1	-7.20218
1541	13038	26233	26233_EBV_NC_007605_FW_46743_46802	0	0	1	1	-7.20218
1541	13038	34355	34355_EBV_NC_007605_FW_46743_46802	0.676109	0.902369	0.421637	0.421637	-6.73764
1542	13832	27594	27594_EBV_NC_007605_FW_46773_46832	0	0	1	1	-7.20218
1542	13832	34085	34085_EBV_NC_007605_FW_46773_46832	0.577986	0.80612	0.468704	0.468704	-6.82427
1542	13832	36930	36930_EBV_NC_007605_FW_46773_46832	0.0403008	0.186142	0.862072	0.862072	-7.1804
1543	797	1004	1004_EBV_NC_007605_FW_46803_46862	-0.0152735	-0.0688632	0.948652	0.948652	-7.19919
1543	797	2431	2431_EBV_NC_007605_FW_46803_46862	0.0329362	0.11003	0.918083	0.918083	-7.19455
1543	797	16417	16417_EBV_NC_007605_FW_46803_46862	0.0395993	0.182625	0.864641	0.864641	-7.18121
1544	2191	2588	2588_EBV_NC_007605_FW_46833_46892	0.106699	0.279009	0.795106	0.795106	-7.15353
1544	2191	20085	20085_EBV_NC_007605_FW_46833_46892	0.411763	2.08129	0.11137	0.11137	-5.39538
1544	2191	31805	31805_EBV_NC_007605_FW_46833_46892	0.517306	2.4076	0.0788318	0.0788318	-5.00649
1545	10194	14918	14918_EBV_NC_007605_FW_46923_46982	-0.559257	-1.58248	0.19427	0.19427	-5.99608
1545	10194	20939	20939_EBV_NC_007605_FW_46923_46982	-0.0550535	-0.163449	0.878686	0.878686	-7.18537
1545	10194	32396	32396_EBV_NC_007605_FW_46923_46982	-0.115777	-0.394824	0.714629	0.714629	-7.10577
1546	2880	3411	3411_EBV_NC_007605_FW_46953_47012	0	0	1	1	-7.20218
1546	2880	24009	24009_EBV_NC_007605_FW_46953_47012	-0.241143	-0.613611	0.575118	0.575118	-6.9758
1546	2880	28789	28789_EBV_NC_007605_FW_46953_47012	0	0	1	1	-7.20218
1547	11111	17112	17112_EBV_NC_007605_FW_46983_47042	0.000391467	0.00206758	0.998457	0.998457	-7.20218
1547	11111	18961	18961_EBV_NC_007605_FW_46983_47042	-0.0899649	-0.476384	0.660513	0.660513	-7.06311
1547	11111	30445	30445_EBV_NC_007605_FW_46983_47042	-0.06017	-0.290148	0.787204	0.787204	-7.14962
1548	2511	3028	3028_EBV_NC_007605_FW_47013_47072	0.223571	0.47394	0.6621	0.6621	-7.0645
1548	2511	21796	21796_EBV_NC_007605_FW_47013_47072	-0.114885	-0.564917	0.604557	0.604557	-7.00892
1548	2511	26293	26293_EBV_NC_007605_FW_47013_47072	-0.0424101	-0.19631	0.854656	0.854656	-7.17797
1549	4081	4915	4915_EBV_NC_007605_FW_47043_47102	-0.566729	-1.8201	0.148513	0.148513	-5.71088
1549	4081	7582	7582_EBV_NC_007605_FW_47043_47102	-1.7145	-4.44996	0.0133507	0.0133507	-2.92255
1549	4081	20014	20014_EBV_NC_007605_FW_47043_47102	-1.70107	-3.54734	0.0270622	0.0270622	-3.76137
1550	1906	2251	2251_EBV_NC_007605_FW_47103_47162	-1.07495	-2.13181	0.105455	0.105455	-5.33462
1550	1906	2861	2861_EBV_NC_007605_FW_47103_47162	-1.32192	-4.44548	0.013394	0.013394	-2.92641
1550	1906	14390	14390_EBV_NC_007605_FW_47103_47162	-0.397538	-0.907951	0.419033	0.419033	-6.73242
1551	9606	13591	13591_EBV_NC_007605_FW_47133_47192	0.815036	3.42839	0.029961	0.029961	-3.88158
1551	9606	17922	17922_EBV_NC_007605_FW_47133_47192	0.259934	0.2737	0.798883	0.798883	-7.15535
1551	9606	41304	41304_EBV_NC_007605_FW_47133_47192	0.25435	0.208997	0.845428	0.845428	-7.17476
1552	7525	9720	9720_EBV_NC_007605_FW_47163_47222	1.20744	5.99332	0.00495721	0.00495721	-1.74738
1552	7525	13480	13480_EBV_NC_007605_FW_47163_47222	2.36769	10.0327	0.000807712	0.000807712	0.328025
1552	7525	22596	22596_EBV_NC_007605_FW_47163_47222	1.6056	5.06602	0.00873599	0.00873599	-2.41822
1553	239	320	320_EBV_NC_007605_FW_47171_47230	0.822648	3.53615	0.02732	0.02732	-3.77258
1553	239	27898	27898_EBV_NC_007605_FW_47171_47230	-0.241608	-0.83544	0.453931	0.453931	-6.79858
1553	239	28603	28603_EBV_NC_007605_FW_47171_47230	-0.440884	-1.66599	0.176668	0.176668	-5.8964
1554	7405	9625	9625_EBV_NC_007605_FW_47253_47312	-0.338278	-1.17197	0.310996	0.310996	-6.46511
1554	7405	36444	36444_EBV_NC_007605_FW_47253_47312	-0.0391416	-0.15079	0.887988	0.887988	-7.18787
1554	7405	43973	43973_EBV_NC_007605_FW_47253_47312	-0.653482	-3.15202	0.0382775	0.0382775	-4.16988
1555	14640	40595	40595_EBV_NC_007605_FW_47283_47342	-2.10031	-10.047	0.000803583	0.000803583	0.333628
1555	14640	41982	41982_EBV_NC_007605_FW_47283_47342	-1.26267	-4.59011	0.012077	0.012077	-2.80327
1555	14640	44254	44254_EBV_NC_007605_FW_47283_47342	-0.589186	-3.02258	0.0431135	0.0431135	-4.30924
1556	6515	8267	8267_EBV_NC_007605_FW_47313_47372	1.11971	4.62241	0.011805	0.011805	-2.77618
1556	6515	14346	14346_EBV_NC_007605_FW_47313_47372	0.256038	0.709323	0.520184	0.520184	-6.90437
1556	6515	43469	43469_EBV_NC_007605_FW_47313_47372	0.482091	1.52895	0.206515	0.206515	-6.05947
1557	10440	15366	15366_EBV_NC_007605_FW_47349_47408	-0.273035	-1.33949	0.256643	0.256643	-6.27932
1557	10440	41802	41802_EBV_NC_007605_FW_47349_47408	0	0	1	1	-7.20218
1557	10440	43609	43609_EBV_NC_007605_FW_47349_47408	0	0	1	1	-7.20218
1558	4992	6078	6078_EBV_NC_007605_FW_47643_47702	-0.311555	-1.60234	0.189921	0.189921	-5.97245
1558	4992	16554	16554_EBV_NC_007605_FW_47643_47702	0.165632	0.187521	0.861065	0.861065	-7.18008
1558	4992	21263	21263_EBV_NC_007605_FW_47643_47702	-0.0939995	-0.352889	0.743316	0.743316	-7.12484
1559	7620	9881	9881_EBV_NC_007605_FW_47673_47732	-0.758411	-2.87379	0.0496008	0.0496008	-4.47275
1559	7620	17878	17878_EBV_NC_007605_FW_47673_47732	0.572012	1.95906	0.127285	0.127285	-5.5429
1559	7620	41705	41705_EBV_NC_007605_FW_47673_47732	1.02823	2.94191	0.0464962	0.0464962	-4.39745
1560	8911	12207	12207_EBV_NC_007605_FW_47913_47972	-0.0458534	-0.166516	0.876436	0.876436	-7.18474
1560	8911	13689	13689_EBV_NC_007605_FW_47913_47972	-0.281148	-0.647523	0.555204	0.555204	-6.95143
1560	8911	30302	30302_EBV_NC_007605_FW_47913_47972	-0.196847	-0.957109	0.396688	0.396688	-6.6856
1561	11389	17824	17824_EBV_NC_007605_FW_47943_48002	-0.569315	-2.38653	0.0805692	0.0805692	-5.03129
1561	11389	22611	22611_EBV_NC_007605_FW_47943_48002	-0.698174	-1.91418	0.133752	0.133752	-5.59716
1561	11389	29364	29364_EBV_NC_007605_FW_47943_48002	-1.39959	-1.18668	0.305806	0.305806	-6.44921
1562	1377	1601	1601_EBV_NC_007605_FW_47973_48032	0.493071	1.93494	0.130716	0.130716	-5.57206
1562	1377	6981	6981_EBV_NC_007605_FW_47973_48032	-0.335818	-1.07231	0.348379	0.348379	-6.57029
1562	1377	38661	38661_EBV_NC_007605_FW_47973_48032	-1.60588	-3.44958	0.029418	0.029418	-3.85999
1563	4895	5847	5847_EBV_NC_007605_FW_48063_48122	0	0	1	1	-7.20218
1563	4895	40782	40782_EBV_NC_007605_FW_48063_48122	0	0	1	1	-7.20218
1563	4895	43758	43758_EBV_NC_007605_FW_48063_48122	0	0	1	1	-7.20218
1564	14229	31043	31043_EBV_NC_007605_FW_48153_48212	0.902822	1.49513	0.214666	0.214666	-6.09929
1564	14229	41337	41337_EBV_NC_007605_FW_48153_48212	-1.18148	-1.96711	0.126162	0.126162	-5.53317
1564	14229	42387	42387_EBV_NC_007605_FW_48153_48212	1.09544	2.41981	0.0778452	0.0778452	-4.99214
1565	10253	15073	15073_EBV_NC_007605_FW_48273_48332	1.09072	3.96468	0.0192524	0.0192524	-3.35778
1565	10253	22931	22931_EBV_NC_007605_FW_48273_48332	0.142778	0.317269	0.768099	0.768099	-7.13947
1565	10253	33621	33621_EBV_NC_007605_FW_48273_48332	0.430769	0.939716	0.404474	0.404474	-6.70234
1566	1398	1704	1704_EBV_NC_007605_FW_48283_48342	-0.668723	-2.49666	0.0719512	0.0719512	-4.90224
1566	1398	20540	20540_EBV_NC_007605_FW_48283_48342	0.40736	0.309179	0.773778	0.773778	-7.14259
1566	1398	21266	21266_EBV_NC_007605_FW_48283_48342	-0.557784	-1.83225	0.146511	0.146511	-5.69621
1567	10219	14947	14947_EBV_NC_007605_FW_48303_48362	-0.157937	-0.758789	0.493358	0.493358	-6.86437
1567	10219	33269	33269_EBV_NC_007605_FW_48303_48362	-0.0239339	-0.114523	0.914756	0.914756	-7.19391
1567	10219	39146	39146_EBV_NC_007605_FW_48303_48362	-0.226871	-0.511192	0.63815	0.63815	-7.04276
1568	10637	15863	15863_EBV_NC_007605_FW_48333_48392	-0.112007	-0.53886	0.620706	0.620706	-7.02569
1568	10637	34615	34615_EBV_NC_007605_FW_48333_48392	-0.314449	-1.66524	0.176818	0.176818	-5.8973
1568	10637	43481	43481_EBV_NC_007605_FW_48333_48392	-0.362995	-1.91957	0.132956	0.132956	-5.59064
1569	6137	7553	7553_EBV_NC_007605_FW_48363_48422	-0.11348	-0.390818	0.717346	0.717346	-7.10768
1569	6137	16446	16446_EBV_NC_007605_FW_48363_48422	0.539618	1.73505	0.163397	0.163397	-5.81345
1569	6137	23135	23135_EBV_NC_007605_FW_48363_48422	0.950676	5.01177	0.00905336	0.00905336	-2.46062
1570	7106	9059	9059_EBV_NC_007605_FW_48393_48452	0.556343	2.85807	0.0503521	0.0503521	-4.49024
1570	7106	16324	16324_EBV_NC_007605_FW_48393_48452	0.113218	0.39094	0.717263	0.717263	-7.10762
1570	7106	25294	25294_EBV_NC_007605_FW_48393_48452	0.672408	2.35449	0.0832965	0.0832965	-5.0691
1571	13645	26307	26307_EBV_NC_007605_FW_48411_48470	0.446563	2.07132	0.112582	0.112582	-5.4074
1571	13645	33328	33328_EBV_NC_007605_FW_48411_48470	0.318423	1.00672	0.375195	0.375195	-6.63685
1571	13645	34890	34890_EBV_NC_007605_FW_48411_48470	0.334029	1.73028	0.16428	0.16428	-5.8192
1572	6750	8613	8613_EBV_NC_007605_FW_48541_48600	2.28957	11.3816	0.00051226	0.00051226	0.817658
1572	6750	9595	9595_EBV_NC_007605_FW_48541_48600	1.85544	3.23528	0.035509	0.035509	-4.0817
1572	6750	22748	22748_EBV_NC_007605_FW_48541_48600	3.43742	18.0947	9.42962e-05	9.42962e-05	2.44593
1573	7050	9096	9096_EBV_NC_007605_FW_48543_48602	3.44588	12.4184	0.000373352	0.000373352	1.14695
1573	7050	12755	12755_EBV_NC_007605_FW_48543_48602	2.1184	4.13426	0.0168819	0.0168819	-3.20166
1573	7050	22449	22449_EBV_NC_007605_FW_48543_48602	1.98668	5.74943	0.00571117	0.00571117	-1.91449
1574	7486	9600	9600_EBV_NC_007605_FW_48616_48675	0.0733752	0.389809	0.71803	0.71803	-7.10815
1574	7486	33461	33461_EBV_NC_007605_FW_48616_48675	0.396262	1.9213	0.132702	0.132702	-5.58855
1574	7486	42566	42566_EBV_NC_007605_FW_48616_48675	-0.576694	-1.87004	0.140466	0.140466	-5.65052
1575	5353	6576	6576_EBV_NC_007605_FW_48663_48722	-0.60552	-1.57375	0.196213	0.196213	-6.00644
1575	5353	32830	32830_EBV_NC_007605_FW_48663_48722	-0.333126	-0.756424	0.494615	0.494615	-6.86633
1575	5353	35083	35083_EBV_NC_007605_FW_48663_48722	-0.248958	-0.630448	0.56517	0.56517	-6.96383
1576	13312	24457	24457_EBV_NC_007605_FW_48693_48752	0.138709	0.416419	0.700077	0.700077	-7.09518
1576	13312	32849	32849_EBV_NC_007605_FW_48693_48752	0.0343288	0.101893	0.924113	0.924113	-7.19563
1576	13312	44574	44574_EBV_NC_007605_FW_48693_48752	-0.746153	-2.0823	0.111249	0.111249	-5.39418
1577	2693	3130	3130_EBV_NC_007605_FW_48723_48782	0.00355357	0.012498	0.990672	0.990672	-7.20208
1577	2693	13473	13473_EBV_NC_007605_FW_48723_48782	-0.0838048	-0.290453	0.786989	0.786989	-7.14951
1577	2693	35132	35132_EBV_NC_007605_FW_48723_48782	0.511565	2.11064	0.10789	0.10789	-5.36006
1578	9667	13659	13659_EBV_NC_007605_FW_48753_48812	0.302977	1.24161	0.287161	0.287161	-6.38909
1578	9667	15800	15800_EBV_NC_007605_FW_48753_48812	0.140351	0.520698	0.632123	0.632123	-7.03698
1578	9667	42722	42722_EBV_NC_007605_FW_48753_48812	0.142411	0.535237	0.622974	0.622974	-7.02797
1579	8438	11276	11276_EBV_NC_007605_FW_48783_48842	-1.03912	-4.18573	0.0162342	0.0162342	-3.15515
1579	8438	29149	29149_EBV_NC_007605_FW_48783_48842	-0.133674	-0.648444	0.554669	0.554669	-6.95075
1579	8438	35684	35684_EBV_NC_007605_FW_48783_48842	0.510643	1.97947	0.12446	0.12446	-5.51824
1580	5808	7143	7143_EBV_NC_007605_FW_48784_48843	-1.0774	-3.80163	0.0219264	0.0219264	-3.51214
1580	5808	14974	14974_EBV_NC_007605_FW_48784_48843	0.0596517	0.177026	0.868735	0.868735	-7.18247
1580	5808	22565	22565_EBV_NC_007605_FW_48784_48843	0	0	1	1	-7.20218
1581	9761	13850	13850_EBV_NC_007605_FW_49023_49082	-0.245187	-1.12764	0.327136	0.327136	-6.51246
1581	9761	23508	23508_EBV_NC_007605_FW_49023_49082	-0.867349	-2.51156	0.0708692	0.0708692	-4.88489
1581	9761	30593	30593_EBV_NC_007605_FW_49023_49082	-1.44411	-6.48289	0.00378417	0.00378417	-1.42999
1582	5070	6130	6130_EBV_NC_007605_FW_49053_49112	0.180547	0.266787	0.803811	0.803811	-7.15766
1582	5070	13874	13874_EBV_NC_007605_FW_49053_49112	0	0	1	1	-7.20218
1582	5070	28529	28529_EBV_NC_007605_FW_49053_49112	-0.230002	-0.580424	0.595075	0.595075	-6.99862
1583	11170	17268	17268_EBV_NC_007605_FW_49113_49172	-0.13038	-0.127477	0.905176	0.905176	-7.19194
1583	11170	17469	17469_EBV_NC_007605_FW_49113_49172	-0.121882	-0.291882	0.785977	0.785977	-7.14899
1583	11170	39562	39562_EBV_NC_007605_FW_49113_49172	0.521968	1.22641	0.292206	0.292206	-6.40584
1584	1518	1770	1770_EBV_NC_007605_FW_49132_49191	-0.182484	-0.337919	0.753688	0.753688	-7.13117
1584	1518	26774	26774_EBV_NC_007605_FW_49132_49191	-0.082583	-0.273015	0.799371	0.799371	-7.15558
1584	1518	27245	27245_EBV_NC_007605_FW_49132_49191	0.276384	1.1201	0.329956	0.329956	-6.52042
1585	6316	7867	7867_EBV_NC_007605_FW_49143_49202	-0.609512	-2.08468	0.110963	0.110963	-5.39131
1585	6316	12310	12310_EBV_NC_007605_FW_49143_49202	-1.36388	-4.73611	0.0109058	0.0109058	-2.68193
1585	6316	27032	27032_EBV_NC_007605_FW_49143_49202	-1.48189	-4.33187	0.0145542	0.0145542	-3.02523
1586	6657	8378	8378_EBV_NC_007605_FW_49263_49322	0.266085	1.05967	0.353407	0.353407	-6.58329
1586	6657	9638	9638_EBV_NC_007605_FW_49263_49322	-0.0720722	-0.262827	0.80664	0.80664	-7.15896
1586	6657	33060	33060_EBV_NC_007605_FW_49263_49322	0.39233	1.36329	0.24972	0.24972	-6.25218
1587	1666	1941	1941_EBV_NC_007605_FW_49293_49352	0.666137	2.53923	0.0689095	0.0689095	-4.85275
1587	1666	14596	14596_EBV_NC_007605_FW_49293_49352	2.68008	11.4098	0.000507693	0.000507693	0.827112
1587	1666	17614	17614_EBV_NC_007605_FW_49293_49352	-1.07946	-2.13232	0.105397	0.105397	-5.334
1588	13345	24622	24622_EBV_NC_007605_FW_49323_49382	-1.45058	-2.5856	0.0657659	0.0657659	-4.79913
1588	13345	35899	35899_EBV_NC_007605_FW_49323_49382	0.912435	2.11685	0.107169	0.107169	-5.35259
1588	13345	37704	37704_EBV_NC_007605_FW_49323_49382	0.492491	0.968107	0.391832	0.391832	-6.67492
1589	6420	8114	8114_EBV_NC_007605_FW_49353_49412	1.05985	2.059	0.114099	0.114099	-5.42225
1589	6420	27260	27260_EBV_NC_007605_FW_49353_49412	0.817719	3.41618	0.0302794	0.0302794	-3.89405
1589	6420	32677	32677_EBV_NC_007605_FW_49353_49412	1.07188	4.48816	0.0129878	0.0129878	-2.88977
1590	3383	4045	4045_EBV_NC_007605_FW_49383_49442	0.528355	1.87509	0.13968	0.13968	-5.64442
1590	3383	15777	15777_EBV_NC_007605_FW_49383_49442	0.359498	1.55679	0.20005	0.20005	-6.02656
1590	3383	20996	20996_EBV_NC_007605_FW_49383_49442	0.0612015	0.191828	0.857923	0.857923	-7.17906
1591	4546	5534	5534_EBV_NC_007605_FW_49396_49455	-1.7337	-4.90905	0.0096944	0.0096944	-2.54192
1591	4546	10908	10908_EBV_NC_007605_FW_49396_49455	0.345619	1.10757	0.3347	0.3347	-6.53361
1591	4546	24205	24205_EBV_NC_007605_FW_49396_49455	-0.835644	-2.62008	0.0635365	0.0635365	-4.75945
1592	3708	4508	4508_EBV_NC_007605_FW_49563_49622	-0.339086	-1.25676	0.282213	0.282213	-6.37231
1592	3708	12713	12713_EBV_NC_007605_FW_49563_49622	-0.00864875	-0.0253198	0.981104	0.981104	-7.20177
1592	3708	16109	16109_EBV_NC_007605_FW_49563_49622	-0.0971278	-0.335607	0.755295	0.755295	-7.13212
1593	3951	4740	4740_EBV_NC_007605_FW_49713_49772	2.4658	9.99834	0.000817739	0.000817739	0.31453
1593	3951	18321	18321_EBV_NC_007605_FW_49713_49772	1.84296	4.29836	0.0149198	0.0149198	-3.05474
1593	3951	43725	43725_EBV_NC_007605_FW_49713_49772	2.48746	5.09803	0.00855522	0.00855522	-2.39339
1594	157	279	279_EBV_NC_007605_FW_49743_49802	2.67196	2.49066	0.0723925	0.0723925	-4.90924
1594	157	5395	5395_EBV_NC_007605_FW_49743_49802	1.79951	1.45226	0.225476	0.225476	-6.14943
1594	157	17521	17521_EBV_NC_007605_FW_49743_49802	2.28026	1.87121	0.140284	0.140284	-5.64911
1595	1554	1881	1881_EBV_NC_007605_FW_49773_49832	0	0	1	1	-7.20218
1595	1554	19650	19650_EBV_NC_007605_FW_49773_49832	0	0	1	1	-7.20218
1595	1554	39827	39827_EBV_NC_007605_FW_49773_49832	0.335536	1.22496	0.292694	0.292694	-6.40744
1596	9692	13776	13776_EBV_NC_007605_FW_49863_49922	-0.0215056	-0.103319	0.923056	0.923056	-7.19545
1596	9692	15406	15406_EBV_NC_007605_FW_49863_49922	0.765298	3.25405	0.0349183	0.0349183	-4.06198
1596	9692	17536	17536_EBV_NC_007605_FW_49863_49922	0.378737	1.23936	0.287902	0.287902	-6.39158
1597	811	1011	1011_EBV_NC_007605_FW_49875_49934	-0.508945	-1.20621	0.299047	0.299047	-6.42797
1597	811	36798	36798_EBV_NC_007605_FW_49875_49934	0.39942	1.21967	0.294474	0.294474	-6.41325
1597	811	44566	44566_EBV_NC_007605_FW_49875_49934	0.950258	4.57844	0.0121772	0.0121772	-2.8131
1598	11167	17181	17181_EBV_NC_007605_FW_49893_49952	0.0950688	0.347082	0.747332	0.747332	-7.12733
1598	11167	36371	36371_EBV_NC_007605_FW_49893_49952	-0.623851	-2.35446	0.083299	0.083299	-5.06914
1598	11167	41134	41134_EBV_NC_007605_FW_49893_49952	-0.0538673	-0.236127	0.825802	0.825802	-7.16723
1599	13814	27444	27444_EBV_NC_007605_FW_49983_50042	0.112329	0.484357	0.65535	0.65535	-7.05856
1599	13814	34013	34013_EBV_NC_007605_FW_49983_50042	0.238197	1.01164	0.373124	0.373124	-6.63194
1599	13814	44863	44863_EBV_NC_007605_FW_49983_50042	0.105395	0.102749	0.923479	0.923479	-7.19552
1600	3474	4107	4107_EBV_NC_007605_FW_50013_50072	0.4082	1.55068	0.201449	0.201449	-6.03379
1600	3474	32714	32714_EBV_NC_007605_FW_50013_50072	0.235022	0.214116	0.841714	0.841714	-7.17341
1600	3474	41044	41044_EBV_NC_007605_FW_50013_50072	0.496388	1.30245	0.267794	0.267794	-6.32122
1601	13454	25152	25152_EBV_NC_007605_FW_50043_50102	0.791917	0.694442	0.528464	0.528464	-6.91601
1601	13454	30427	30427_EBV_NC_007605_FW_50043_50102	0.329341	0.996754	0.379429	0.379429	-6.64676
1601	13454	34796	34796_EBV_NC_007605_FW_50043_50102	1.33153	6.629	0.0035031	0.0035031	-1.33965
1602	8140	10754	10754_EBV_NC_007605_FW_50073_50132	1.11289	5.07018	0.00871223	0.00871223	-2.41499
1602	8140	22928	22928_EBV_NC_007605_FW_50073_50132	0.218088	0.700026	0.525345	0.525345	-6.91166
1602	8140	27111	27111_EBV_NC_007605_FW_50073_50132	1.07408	1.9107	0.134268	0.134268	-5.60137
1603	14562	36840	36840_EBV_NC_007605_FW_50103_50162	0.127296	0.145523	0.891865	0.891865	-7.18884
1603	14562	37750	37750_EBV_NC_007605_FW_50103_50162	0.181987	0.746604	0.499865	0.499865	-6.87441
1603	14562	38473	38473_EBV_NC_007605_FW_50103_50162	0.710533	3.50612	0.0280266	0.0280266	-3.80276
1604	13029	23264	23264_EBV_NC_007605_FW_50133_50192	0.448576	0.947962	0.400766	0.400766	-6.69443
1604	13029	32496	32496_EBV_NC_007605_FW_50133_50192	0	0	1	1	-7.20218
1604	13029	39985	39985_EBV_NC_007605_FW_50133_50192	0	0	1	1	-7.20218
1605	3508	4215	4215_EBV_NC_007605_FW_50163_50222	-0.663089	-2.9795	0.0448822	0.0448822	-4.35622
1605	3508	38645	38645_EBV_NC_007605_FW_50163_50222	-2.31973	-10.5445	0.000675168	0.000675168	0.522776
1605	3508	38659	38659_EBV_NC_007605_FW_50163_50222	-0.129646	-0.519103	0.633132	0.633132	-7.03796
1606	7497	9695	9695_EBV_NC_007605_FW_50193_50252	-0.655191	-2.29398	0.0887412	0.0887412	-5.1408
[truncated: 17,951 more rows]

## Sheet: BCBL-1 vs BJAB
Linear Order	Probe UID	Feature Num	Probe Name (embedded info.)	Log2 FC	t	P-Value	Adj. P-Val	B
940	10515	15620	15620_EBV_NC_007605_FW_1_60	2.44336	3.40747	0.0305087	0.0305087	-3.92202
940	10515	39332	39332_EBV_NC_007605_FW_1_60	-3.09242	-5.2763	0.00762897	0.00762897	-2.27429
940	10515	43354	43354_EBV_NC_007605_FW_1_60	-0.79161	-3.18441	0.0371708	0.0371708	-4.15471
941	3496	4207	4207_EBV_NC_007605_FW_31_90	-0.30156	-0.895384	0.424915	0.424915	-6.7647
941	3496	18411	18411_EBV_NC_007605_FW_31_90	-1.75866	-8.0022	0.00181081	0.00181081	-0.58853
941	3496	28809	28809_EBV_NC_007605_FW_31_90	-2.24453	-4.26417	0.0153045	0.0153045	-3.10321
942	6570	8313	8313_EBV_NC_007605_FW_61_120	-1.11067	-3.27051	0.0344101	0.0344101	-4.06393
942	6570	24238	24238_EBV_NC_007605_FW_61_120	-1.1759	-5.09234	0.008587	0.008587	-2.41496
942	6570	43679	43679_EBV_NC_007605_FW_61_120	-1.25141	-4.97881	0.0092532	0.0092532	-2.50388
943	10390	15313	15313_EBV_NC_007605_FW_91_150	-2.07797	-1.54794	0.202081	0.202081	-6.05737
943	10390	21336	21336_EBV_NC_007605_FW_91_150	-1.60285	-2.55597	0.0677551	0.0677551	-4.85313
943	10390	33216	33216_EBV_NC_007605_FW_91_150	0.188297	0.243958	0.820165	0.820165	-7.18556
944	8588	11573	11573_EBV_NC_007605_FW_181_240	0	0	1	1	-7.22284
944	8588	20220	20220_EBV_NC_007605_FW_181_240	-0.101154	-0.0782277	0.941686	0.941686	-7.21898
944	8588	25160	25160_EBV_NC_007605_FW_181_240	-1.09233	-3.14889	0.0383867	0.0383867	-4.19253
945	5771	7115	7115_EBV_NC_007605_FW_211_270	0	0	1	1	-7.22284
945	5771	21089	21089_EBV_NC_007605_FW_211_270	0	0	1	1	-7.22284
945	5771	24800	24800_EBV_NC_007605_FW_211_270	0	0	1	1	-7.22284
946	818	1111	1111_EBV_NC_007605_FW_241_300	0	0	1	1	-7.22284
946	818	19932	19932_EBV_NC_007605_FW_241_300	0	0	1	1	-7.22284
946	818	38459	38459_EBV_NC_007605_FW_241_300	0	0	1	1	-7.22284
947	9804	13978	13978_EBV_NC_007605_FW_271_330	0	0	1	1	-7.22284
947	9804	24855	24855_EBV_NC_007605_FW_271_330	0	0	1	1	-7.22284
947	9804	33311	33311_EBV_NC_007605_FW_271_330	0	0	1	1	-7.22284
948	10957	16684	16684_EBV_NC_007605_FW_301_360	-0.618614	-0.758695	0.493407	0.493407	-6.88503
948	10957	21751	21751_EBV_NC_007605_FW_301_360	-1.09871	-1.53748	0.204512	0.204512	-6.06975
948	10957	23883	23883_EBV_NC_007605_FW_301_360	-0.597085	-0.749089	0.498533	0.498533	-6.89296
949	210	221	221_EBV_NC_007605_FW_331_390	-0.684773	-3.04849	0.0420896	0.0420896	-4.30051
949	210	13439	13439_EBV_NC_007605_FW_331_390	-0.66006	-1.0891	0.341802	0.341802	-6.5734
949	210	21737	21737_EBV_NC_007605_FW_331_390	-0.813425	-2.20802	0.0971914	0.0971914	-5.26326
950	10925	16640	16640_EBV_NC_007605_FW_361_420	1.75684	6.45598	0.00383896	0.00383896	-1.46201
950	10925	24783	24783_EBV_NC_007605_FW_361_420	0.781689	2.5292	0.0696124	0.0696124	-4.88417
950	10925	26981	26981_EBV_NC_007605_FW_361_420	0.163237	0.352002	0.74393	0.74393	-7.14587
951	8838	12060	12060_EBV_NC_007605_FW_391_450	0.307023	0.511143	0.638181	0.638181	-7.06342
951	8838	19642	19642_EBV_NC_007605_FW_391_450	-1.17691	-1.20928	0.297997	0.297997	-6.44508
951	8838	40275	40275_EBV_NC_007605_FW_391_450	-0.842125	-1.16798	0.312415	0.312415	-6.48988
952	3860	4685	4685_EBV_NC_007605_FW_421_480	0.901678	1.55156	0.201248	0.201248	-6.05309
952	3860	14689	14689_EBV_NC_007605_FW_421_480	1.66915	1.99382	0.122516	0.122516	-5.52102
952	3860	27393	27393_EBV_NC_007605_FW_421_480	0	0	1	1	-7.22284
953	13710	26789	26789_EBV_NC_007605_FW_451_510	0.464474	2.30525	0.0876969	0.0876969	-5.14735
953	13710	32459	32459_EBV_NC_007605_FW_451_510	0.16872	0.306268	0.775825	0.775825	-7.16434
953	13710	36112	36112_EBV_NC_007605_FW_451_510	0	0	1	1	-7.22284
954	1476	1747	1747_EBV_NC_007605_FW_481_540	0	0	1	1	-7.22284
954	1476	10361	10361_EBV_NC_007605_FW_481_540	0	0	1	1	-7.22284
954	1476	30649	30649_EBV_NC_007605_FW_481_540	0.371291	1.97452	0.125138	0.125138	-5.54434
955	1691	2128	2128_EBV_NC_007605_FW_511_570	-0.465566	-0.589766	0.589412	0.589412	-7.01292
955	1691	39328	39328_EBV_NC_007605_FW_511_570	-0.278277	-0.351861	0.744026	0.744026	-7.14593
955	1691	40412	40412_EBV_NC_007605_FW_511_570	-1.50428	-7.95132	0.00185213	0.00185213	-0.614426
956	3485	4115	4115_EBV_NC_007605_FW_541_600	0	0	1	1	-7.22284
956	3485	34041	34041_EBV_NC_007605_FW_541_600	0	0	1	1	-7.22284
956	3485	35620	35620_EBV_NC_007605_FW_541_600	0.93889	1.71267	0.167578	0.167578	-5.86064
957	4056	4896	4896_EBV_NC_007605_FW_571_630	0	0	1	1	-7.22284
957	4056	6262	6262_EBV_NC_007605_FW_571_630	0	0	1	1	-7.22284
957	4056	22586	22586_EBV_NC_007605_FW_571_630	0	0	1	1	-7.22284
958	869	1138	1138_EBV_NC_007605_FW_601_660	0	0	1	1	-7.22284
958	869	1304	1304_EBV_NC_007605_FW_601_660	0	0	1	1	-7.22284
958	869	44141	44141_EBV_NC_007605_FW_601_660	0	0	1	1	-7.22284
959	3061	3686	3686_EBV_NC_007605_FW_631_690	-1.20684	-4.90395	0.00972766	0.00972766	-2.56341
959	3061	16471	16471_EBV_NC_007605_FW_631_690	-1.23678	-4.82391	0.0102688	0.0102688	-2.62788
959	3061	38393	38393_EBV_NC_007605_FW_631_690	-1.42146	-6.21074	0.00438713	0.00438713	-1.6191
960	3711	4425	4425_EBV_NC_007605_FW_661_720	1.40475	4.79288	0.0104885	0.0104885	-2.65309
960	3711	33341	33341_EBV_NC_007605_FW_661_720	0.511548	2.59149	0.0653787	0.0653787	-4.81208
960	3711	41645	41645_EBV_NC_007605_FW_661_720	0.341911	1.60427	0.189506	0.189506	-5.99047
961	9574	13550	13550_EBV_NC_007605_FW_721_780	0.903743	2.36501	0.0823895	0.0823895	-5.07657
961	9574	23616	23616_EBV_NC_007605_FW_721_780	1.5935	2.27432	0.0905972	0.0905972	-5.18412
961	9574	39273	39273_EBV_NC_007605_FW_721_780	-1.4957	-2.63607	0.0625325	0.0625325	-4.7608
962	10340	15262	15262_EBV_NC_007605_FW_751_810	0.39422	1.14563	0.320491	0.320491	-6.51383
962	10340	19580	19580_EBV_NC_007605_FW_751_810	0.385643	1.71721	0.166721	0.166721	-5.85518
962	10340	20526	20526_EBV_NC_007605_FW_751_810	0.515599	1.95153	0.128345	0.128345	-5.57214
963	12677	21816	21816_EBV_NC_007605_FW_781_840	0	0	1	1	-7.22284
963	12677	34775	34775_EBV_NC_007605_FW_781_840	0	0	1	1	-7.22284
963	12677	44512	44512_EBV_NC_007605_FW_781_840	0	0	1	1	-7.22284
964	11554	18212	18212_EBV_NC_007605_FW_811_870	-0.347875	-0.414783	0.701174	0.701174	-7.11664
964	11554	23180	23180_EBV_NC_007605_FW_811_870	0	0	1	1	-7.22284
964	11554	28320	28320_EBV_NC_007605_FW_811_870	0	0	1	1	-7.22284
965	10254	14990	14990_EBV_NC_007605_FW_841_900	-1.095	-2.8618	0.0501723	0.0501723	-4.50561
965	10254	26360	26360_EBV_NC_007605_FW_841_900	0	0	1	1	-7.22284
965	10254	28426	28426_EBV_NC_007605_FW_841_900	0	0	1	1	-7.22284
966	11233	17439	17439_EBV_NC_007605_FW_871_930	0	0	1	1	-7.22284
966	11233	33344	33344_EBV_NC_007605_FW_871_930	0	0	1	1	-7.22284
966	11233	42183	42183_EBV_NC_007605_FW_871_930	0	0	1	1	-7.22284
967	1408	1794	1794_EBV_NC_007605_FW_901_960	-0.987298	-3.69157	0.0239893	0.0239893	-3.63751
967	1408	9414	9414_EBV_NC_007605_FW_901_960	2.033	1.80565	0.150934	0.150934	-5.74854
967	1408	35983	35983_EBV_NC_007605_FW_901_960	0.232251	0.518822	0.63331	0.63331	-7.05876
968	2715	3227	3227_EBV_NC_007605_FW_931_990	1.45881	2.4825	0.0729974	0.0729974	-4.93857
968	2715	11105	11105_EBV_NC_007605_FW_931_990	0	0	1	1	-7.22284
968	2715	34341	34341_EBV_NC_007605_FW_931_990	0	0	1	1	-7.22284
969	13676	26494	26494_EBV_NC_007605_FW_961_1020	0	0	1	1	-7.22284
969	13676	30990	30990_EBV_NC_007605_FW_961_1020	-1.65192	-3.24169	0.0353057	0.0353057	-4.09417
969	13676	41993	41993_EBV_NC_007605_FW_961_1020	0.0170652	0.0385916	0.971204	0.971204	-7.2219
970	1465	1825	1825_EBV_NC_007605_FW_991_1050	-1.19799	-1.04491	0.359366	0.359366	-6.6189
970	1465	22418	22418_EBV_NC_007605_FW_991_1050	-1.40231	-4.3102	0.0147893	0.0147893	-3.06243
970	1465	39948	39948_EBV_NC_007605_FW_991_1050	-1.28121	-4.14133	0.016791	0.016791	-3.21357
971	11530	18103	18103_EBV_NC_007605_FW_1021_1080	-0.0174502	-0.0416406	0.968931	0.968931	-7.22175
971	11530	40393	40393_EBV_NC_007605_FW_1021_1080	-0.723746	-2.01634	0.119531	0.119531	-5.4938
971	11530	45162	45162_EBV_NC_007605_FW_1021_1080	0.42167	0.868445	0.437758	0.437758	-6.78948
972	1679	2032	2032_EBV_NC_007605_FW_1051_1110	0	0	1	1	-7.22284
972	1679	9814	9814_EBV_NC_007605_FW_1051_1110	0	0	1	1	-7.22284
972	1679	44920	44920_EBV_NC_007605_FW_1051_1110	0	0	1	1	-7.22284
973	14397	32844	32844_EBV_NC_007605_FW_1081_1140	-0.54599	-1.30414	0.267276	0.267276	-6.33975
973	14397	33683	33683_EBV_NC_007605_FW_1081_1140	0.099965	0.304296	0.777214	0.777214	-7.16508
973	14397	42700	42700_EBV_NC_007605_FW_1081_1140	0	0	1	1	-7.22284
974	320	464	464_EBV_NC_007605_FW_1111_1170	0	0	1	1	-7.22284
974	320	32331	32331_EBV_NC_007605_FW_1111_1170	0	0	1	1	-7.22284
974	320	38198	38198_EBV_NC_007605_FW_1111_1170	0	0	1	1	-7.22284
975	5217	6313	6313_EBV_NC_007605_FW_1141_1200	0	0	1	1	-7.22284
975	5217	23951	23951_EBV_NC_007605_FW_1141_1200	0.463756	2.41172	0.0784972	0.0784972	-5.0215
975	5217	39322	39322_EBV_NC_007605_FW_1141_1200	0	0	1	1	-7.22284
976	6969	8946	8946_EBV_NC_007605_FW_1171_1230	0	0	1	1	-7.22284
976	6969	12178	12178_EBV_NC_007605_FW_1171_1230	0	0	1	1	-7.22284
976	6969	15929	15929_EBV_NC_007605_FW_1171_1230	0	0	1	1	-7.22284
977	9009	12388	12388_EBV_NC_007605_FW_1201_1260	0	0	1	1	-7.22284
977	9009	38043	38043_EBV_NC_007605_FW_1201_1260	0	0	1	1	-7.22284
977	9009	41924	41924_EBV_NC_007605_FW_1201_1260	0	0	1	1	-7.22284
978	1953	2362	2362_EBV_NC_007605_FW_1231_1290	0	0	1	1	-7.22284
978	1953	24083	24083_EBV_NC_007605_FW_1231_1290	0	0	1	1	-7.22284
978	1953	38067	38067_EBV_NC_007605_FW_1231_1290	0	0	1	1	-7.22284
979	13245	24230	24230_EBV_NC_007605_FW_1261_1320	0	0	1	1	-7.22284
979	13245	28066	28066_EBV_NC_007605_FW_1261_1320	0	0	1	1	-7.22284
979	13245	41181	41181_EBV_NC_007605_FW_1261_1320	0	0	1	1	-7.22284
980	3448	4173	4173_EBV_NC_007605_FW_1291_1350	-2.65335	-4.26713	0.0152708	0.0152708	-3.10058
980	3448	23791	23791_EBV_NC_007605_FW_1291_1350	-0.426907	-0.793373	0.475246	0.475246	-6.85582
980	3448	23844	23844_EBV_NC_007605_FW_1291_1350	-0.633113	-2.1829	0.099831	0.099831	-5.29333
981	13987	28693	28693_EBV_NC_007605_FW_1321_1380	0	0	1	1	-7.22284
981	13987	28932	28932_EBV_NC_007605_FW_1321_1380	0	0	1	1	-7.22284
981	13987	33370	33370_EBV_NC_007605_FW_1321_1380	0	0	1	1	-7.22284
982	9918	14280	14280_EBV_NC_007605_FW_1351_1410	-1.77335	-2.18482	0.0996267	0.0996267	-5.29103
982	9918	17420	17420_EBV_NC_007605_FW_1351_1410	-1.34795	-6.602	0.00355302	0.00355302	-1.37113
982	9918	27072	27072_EBV_NC_007605_FW_1351_1410	-1.629	-7.46129	0.00231781	0.00231781	-0.873086
983	10887	16502	16502_EBV_NC_007605_FW_1411_1470	-1.13704	-2.0473	0.115561	0.115561	-5.45644
983	10887	25021	25021_EBV_NC_007605_FW_1411_1470	-1.42198	-5.78995	0.00557649	0.00557649	-1.90249
983	10887	26339	26339_EBV_NC_007605_FW_1411_1470	-0.180882	-0.471214	0.663873	0.663873	-7.08667
984	3443	4086	4086_EBV_NC_007605_FW_1441_1500	0.103592	0.118043	0.912151	0.912151	-7.21406
984	3443	6628	6628_EBV_NC_007605_FW_1441_1500	-0.493004	-2.61927	0.0635879	0.0635879	-4.7801
984	3443	44426	44426_EBV_NC_007605_FW_1441_1500	0.253032	0.507041	0.640793	0.640793	-7.06588
985	3828	4581	4581_EBV_NC_007605_FW_1471_1530	0	0	1	1	-7.22284
985	3828	36427	36427_EBV_NC_007605_FW_1471_1530	0	0	1	1	-7.22284
985	3828	37526	37526_EBV_NC_007605_FW_1471_1530	0	0	1	1	-7.22284
986	9940	14300	14300_EBV_NC_007605_FW_1501_1560	0	0	1	1	-7.22284
986	9940	31587	31587_EBV_NC_007605_FW_1501_1560	0	0	1	1	-7.22284
986	9940	39644	39644_EBV_NC_007605_FW_1501_1560	0	0	1	1	-7.22284
987	11811	18921	18921_EBV_NC_007605_FW_1531_1590	1.11	4.03435	0.0182323	0.0182323	-3.31155
987	11811	20576	20576_EBV_NC_007605_FW_1531_1590	-1.28186	-1.62926	0.184193	0.184193	-5.96065
987	11811	40476	40476_EBV_NC_007605_FW_1531_1590	1.28872	5.00568	0.0090899	0.0090899	-2.48269
988	12766	22165	22165_EBV_NC_007605_FW_1561_1620	-0.352292	-0.552434	0.612259	0.612259	-7.03766
988	12766	37894	37894_EBV_NC_007605_FW_1561_1620	-0.622166	-1.04787	0.358164	0.358164	-6.61588
988	12766	38672	38672_EBV_NC_007605_FW_1561_1620	-0.970254	-2.98209	0.0447732	0.0447732	-4.37282
989	8744	11814	11814_EBV_NC_007605_FW_1591_1650	0.347916	0.867791	0.438074	0.438074	-6.79007
989	8744	25444	25444_EBV_NC_007605_FW_1591_1650	0.427279	1.74542	0.161499	0.161499	-5.82121
989	8744	44821	44821_EBV_NC_007605_FW_1591_1650	-0.132204	-0.552304	0.61234	0.61234	-7.03774
990	1606	1908	1908_EBV_NC_007605_FW_1621_1680	-1.04991	-3.86937	0.0207637	0.0207637	-3.46612
990	1606	16771	16771_EBV_NC_007605_FW_1621_1680	-1.314	-2.75162	0.055806	0.055806	-4.62922
990	1606	27652	27652_EBV_NC_007605_FW_1621_1680	-1.57518	-5.02787	0.00895772	0.00895772	-2.46526
991	7979	10449	10449_EBV_NC_007605_FW_1651_1710	-1.46425	-1.61851	0.186459	0.186459	-5.97349
991	7979	11858	11858_EBV_NC_007605_FW_1651_1710	1.61546	2.29873	0.0882989	0.0882989	-5.15509
991	7979	38810	38810_EBV_NC_007605_FW_1651_1710	-0.0291148	-0.102471	0.923685	0.923685	-7.21622
992	4345	5158	5158_EBV_NC_007605_FW_1681_1740	0	0	1	1	-7.22284
992	4345	23361	23361_EBV_NC_007605_FW_1681_1740	0	0	1	1	-7.22284
992	4345	24939	24939_EBV_NC_007605_FW_1681_1740	0	0	1	1	-7.22284
993	7468	9671	9671_EBV_NC_007605_FW_1711_1770	-1.02011	-3.3107	0.033206	0.033206	-4.02197
993	7468	29005	29005_EBV_NC_007605_FW_1711_1770	0	0	1	1	-7.22284
993	7468	39410	39410_EBV_NC_007605_FW_1711_1770	-1.79266	-5.06412	0.00874688	0.00874688	-2.43691
994	14076	29533	29533_EBV_NC_007605_FW_1741_1800	0.628781	2.45441	0.0751246	0.0751246	-4.9714
994	14076	37513	37513_EBV_NC_007605_FW_1741_1800	-1.60627	-6.92083	0.00301577	0.00301577	-1.17924
994	14076	39902	39902_EBV_NC_007605_FW_1741_1800	-2.95228	-12.512	0.000363301	0.000363301	1.1721
995	13990	28625	28625_EBV_NC_007605_FW_1771_1830	0	0	1	1	-7.22284
995	13990	36823	36823_EBV_NC_007605_FW_1771_1830	-2.22309	-9.73841	0.000898937	0.000898937	0.201612
995	13990	38273	38273_EBV_NC_007605_FW_1771_1830	-0.265738	-0.593737	0.587015	0.587015	-7.01021
996	1402	1791	1791_EBV_NC_007605_FW_1801_1860	0.248358	1.18268	0.307209	0.307209	-6.47401
996	1402	7833	7833_EBV_NC_007605_FW_1801_1860	0	0	1	1	-7.22284
996	1402	25617	25617_EBV_NC_007605_FW_1801_1860	0	0	1	1	-7.22284
997	13981	28681	28681_EBV_NC_007605_FW_1831_1890	0.106132	0.186788	0.8616	0.8616	-7.20091
997	13981	29098	29098_EBV_NC_007605_FW_1831_1890	-0.131317	-0.530761	0.625782	0.625782	-7.05139
997	13981	35845	35845_EBV_NC_007605_FW_1831_1890	-0.0820456	-0.404372	0.708176	0.708176	-7.12179
998	3775	4465	4465_EBV_NC_007605_FW_1834_1893	-1.79996	-7.97847	0.00182993	0.00182993	-0.600587
998	3775	32222	32222_EBV_NC_007605_FW_1834_1893	-0.0492312	-0.236177	0.825766	0.825766	-7.18788
998	3775	39797	39797_EBV_NC_007605_FW_1834_1893	0.373252	1.43548	0.229858	0.229858	-6.18933
999	8135	10832	10832_EBV_NC_007605_FW_1904_1963	-0.824378	-3.69752	0.023872	0.023872	-3.6317
999	8135	12749	12749_EBV_NC_007605_FW_1904_1963	-0.567383	-2.70724	0.0582841	0.0582841	-4.67954
999	8135	35009	35009_EBV_NC_007605_FW_1904_1963	-1.15773	-3.89098	0.0204087	0.0204087	-3.44563
1000	4851	5820	5820_EBV_NC_007605_FW_1966_2025	0	0	1	1	-7.22284
1000	4851	32082	32082_EBV_NC_007605_FW_1966_2025	0	0	1	1	-7.22284
1000	4851	35419	35419_EBV_NC_007605_FW_1966_2025	0	0	1	1	-7.22284
1001	9949	14309	14309_EBV_NC_007605_FW_1981_2040	-2.04043	-4.03709	0.0181934	0.0181934	-3.30902
1001	9949	14394	14394_EBV_NC_007605_FW_1981_2040	0.298695	1.27956	0.274925	0.274925	-6.36734
1001	9949	16747	16747_EBV_NC_007605_FW_1981_2040	-1.00847	-2.44345	0.0759743	0.0759743	-4.98425
1002	11037	16853	16853_EBV_NC_007605_FW_2026_2085	0	0	1	1	-7.22284
1002	11037	37091	37091_EBV_NC_007605_FW_2026_2085	0	0	1	1	-7.22284
1002	11037	42049	42049_EBV_NC_007605_FW_2026_2085	0	0	1	1	-7.22284
1003	5318	6466	6466_EBV_NC_007605_FW_2041_2100	-0.531446	-1.13871	0.323034	0.323034	-6.52121
1003	5318	23792	23792_EBV_NC_007605_FW_2041_2100	0.354799	0.842438	0.450462	0.450462	-6.81292
1003	5318	24136	24136_EBV_NC_007605_FW_2041_2100	-0.326926	-1.47146	0.220568	0.220568	-6.14739
1004	8312	11168	11168_EBV_NC_007605_FW_2071_2130	0	0	1	1	-7.22284
1004	8312	21135	21135_EBV_NC_007605_FW_2071_2130	0	0	1	1	-7.22284
1004	8312	45167	45167_EBV_NC_007605_FW_2071_2130	0	0	1	1	-7.22284
1005	14139	29998	29998_EBV_NC_007605_FW_2111_2170	0.400159	0.663993	0.545709	0.545709	-6.95982
1005	14139	42198	42198_EBV_NC_007605_FW_2111_2170	0	0	1	1	-7.22284
1005	14139	44766	44766_EBV_NC_007605_FW_2111_2170	0.189305	0.552186	0.612413	0.612413	-7.03782
1006	9756	13929	13929_EBV_NC_007605_FW_2180_2239	-1.33738	-6.2963	0.0041854	0.0041854	-1.56364
1006	9756	29562	29562_EBV_NC_007605_FW_2180_2239	-1.15472	-5.12698	0.00839568	0.00839568	-2.38816
1006	9756	34042	34042_EBV_NC_007605_FW_2180_2239	-0.805974	-4.02479	0.0183682	0.0183682	-3.32039
1007	12880	22711	22711_EBV_NC_007605_FW_2191_2250	-1.0918	-3.86344	0.0208626	0.0208626	-3.47176
1007	12880	27690	27690_EBV_NC_007605_FW_2191_2250	-1.20462	-4.54651	0.0124565	0.0124565	-2.85794
1007	12880	28565	28565_EBV_NC_007605_FW_2191_2250	-1.56463	-6.33325	0.00410187	0.00410187	-1.53991
1008	585	799	799_EBV_NC_007605_FW_2221_2280	-0.79313	-2.05872	0.114134	0.114134	-5.44266
1008	585	23862	23862_EBV_NC_007605_FW_2221_2280	-1.11728	-2.13419	0.105186	0.105186	-5.3518
1008	585	31764	31764_EBV_NC_007605_FW_2221_2280	-0.936927	-1.94843	0.128785	0.128785	-5.57589
1009	12608	21688	21688_EBV_NC_007605_FW_2243_2302	0.109525	0.186154	0.862063	0.862063	-7.20106
1009	12608	28473	28473_EBV_NC_007605_FW_2243_2302	0.414867	1.11029	0.333664	0.333664	-6.55125
1009	12608	31905	31905_EBV_NC_007605_FW_2243_2302	0.637419	2.30744	0.0874954	0.0874954	-5.14475
1010	5445	6643	6643_EBV_NC_007605_FW_2401_2460	0	0	1	1	-7.22284
1010	5445	19422	19422_EBV_NC_007605_FW_2401_2460	-0.0811428	-0.102549	0.923627	0.923627	-7.21621
1010	5445	20735	20735_EBV_NC_007605_FW_2401_2460	-6.37928	-25.0164	2.86198e-05	2.86198e-05	3.37341
1011	14353	32296	32296_EBV_NC_007605_FW_2431_2490	-1.49094	-4.15162	0.01666	0.01666	-3.20425
1011	14353	35978	35978_EBV_NC_007605_FW_2431_2490	0.249482	1.09925	0.337883	0.337883	-6.56282
1011	14353	40963	40963_EBV_NC_007605_FW_2431_2490	-0.95478	-2.16069	0.102233	0.102233	-5.31996
1012	2256	2709	2709_EBV_NC_007605_FW_2461_2520	1.29491	6.63548	0.00349125	0.00349125	-1.35056
1012	2256	30123	30123_EBV_NC_007605_FW_2461_2520	0.595813	3.04069	0.0423946	0.0423946	-4.30897
1012	2256	41384	41384_EBV_NC_007605_FW_2461_2520	-2.03224	-8.8141	0.00128455	0.00128455	-0.197599
1013	3647	4301	4301_EBV_NC_007605_FW_2491_2550	0	0	1	1	-7.22284
1013	3647	11043	11043_EBV_NC_007605_FW_2491_2550	0	0	1	1	-7.22284
1013	3647	33817	33817_EBV_NC_007605_FW_2491_2550	0	0	1	1	-7.22284
1014	1196	1498	1498_EBV_NC_007605_FW_2521_2580	-0.14867	-0.28049	0.794054	0.794054	-7.17368
1014	1196	21693	21693_EBV_NC_007605_FW_2521_2580	-0.446413	-1.06911	0.349648	0.349648	-6.5941
1014	1196	36317	36317_EBV_NC_007605_FW_2521_2580	-0.0606397	-0.154942	0.884934	0.884934	-7.20773
1015	5884	7286	7286_EBV_NC_007605_FW_2551_2610	-1.08207	-5.55994	0.00639768	0.00639768	-2.06528
1015	5884	28482	28482_EBV_NC_007605_FW_2551_2610	1.80665	5.06212	0.00875836	0.00875836	-2.43847
1015	5884	33902	33902_EBV_NC_007605_FW_2551_2610	-1.52697	-5.19041	0.00805881	0.00805881	-2.33945
1016	13555	25702	25702_EBV_NC_007605_FW_2581_2640	-1.18452	-6.00129	0.00493473	0.00493473	-1.7579
1016	13555	29471	29471_EBV_NC_007605_FW_2581_2640	-1.50955	-7.77372	0.002006	0.002006	-0.70621
1016	13555	38815	38815_EBV_NC_007605_FW_2581_2640	-1.55561	-5.90617	0.00521151	0.00521151	-1.8224
1017	623	734	734_EBV_NC_007605_FW_2611_2670	-1.40856	-4.36279	0.0142266	0.0142266	-3.01622
1017	623	12268	12268_EBV_NC_007605_FW_2611_2670	-1.32069	-6.52393	0.00370245	0.00370245	-1.41948
1017	623	36052	36052_EBV_NC_007605_FW_2611_2670	-1.09375	-3.62539	0.0253437	0.0253437	-3.70262
1018	9077	12456	12456_EBV_NC_007605_FW_2791_2850	0.0735441	0.315707	0.769194	0.769194	-7.16073
1018	9077	16059	16059_EBV_NC_007605_FW_2791_2850	0.487968	2.09185	0.110104	0.110104	-5.40273
1018	9077	19749	19749_EBV_NC_007605_FW_2791_2850	-0.382697	-1.38498	0.243578	0.243578	-6.24772
1019	2746	3333	3333_EBV_NC_007605_FW_2881_2940	0	0	1	1	-7.22284
1019	2746	8044	8044_EBV_NC_007605_FW_2881_2940	-5.05366	-11.2972	0.000526245	0.000526245	0.783598
1019	2746	36902	36902_EBV_NC_007605_FW_2881_2940	0	0	1	1	-7.22284
1020	3360	4032	4032_EBV_NC_007605_FW_3090_3149	-1.13673	-2.70262	0.0585493	0.0585493	-4.68479
1020	3360	25972	25972_EBV_NC_007605_FW_3090_3149	-0.260209	-1.1193	0.330259	0.330259	-6.54176
1020	3360	29027	29027_EBV_NC_007605_FW_3090_3149	-0.176527	-0.817718	0.462815	0.462815	-6.83476
1021	13446	25051	25051_EBV_NC_007605_FW_3091_3150	-0.82763	-3.90163	0.0202366	0.0202366	-3.43556
1021	13446	28700	28700_EBV_NC_007605_FW_3091_3150	-0.32446	-1.69029	0.171871	0.171871	-5.88753
1021	13446	45111	45111_EBV_NC_007605_FW_3091_3150	-1.14364	-4.14628	0.0167278	0.0167278	-3.20908
1022	4147	4956	4956_EBV_NC_007605_FW_3121_3180	-0.508848	-1.84396	0.144607	0.144607	-5.70224
1022	4147	11600	11600_EBV_NC_007605_FW_3121_3180	-1.07055	-2.93869	0.0466378	0.0466378	-4.42047
1022	4147	45025	45025_EBV_NC_007605_FW_3121_3180	-0.897415	-4.51014	0.0127845	0.0127845	-2.8889
1023	3047	3678	3678_EBV_NC_007605_FW_3211_3270	-1.66255	-6.61573	0.00352752	0.00352752	-1.36268
1023	3047	15344	15344_EBV_NC_007605_FW_3211_3270	-0.74994	-3.61318	0.0256037	0.0256037	-3.71471
1023	3047	25673	25673_EBV_NC_007605_FW_3211_3270	-0.830268	-4.37039	0.0141475	0.0141475	-3.00958
1024	13049	23386	23386_EBV_NC_007605_FW_3241_3300	-1.84857	-3.32607	0.0327591	0.0327591	-4.00599
1024	13049	34861	34861_EBV_NC_007605_FW_3241_3300	-1.8124	-4.63522	0.0116993	0.0116993	-2.78322
1024	13049	43336	43336_EBV_NC_007605_FW_3241_3300	-1.99377	-5.52233	0.00654596	0.00654596	-2.09246
1025	6741	8607	8607_EBV_NC_007605_FW_3254_3313	1.74938	8.68512	0.00135386	0.00135386	-0.257022
1025	6741	29503	29503_EBV_NC_007605_FW_3254_3313	0	0	1	1	-7.22284
1025	6741	33887	33887_EBV_NC_007605_FW_3254_3313	-0.146916	-0.697054	0.527004	0.527004	-6.93458
1026	13846	27819	27819_EBV_NC_007605_FW_3390_3449	-0.0728089	-0.171327	0.872908	0.872908	-7.20438
1026	13846	28191	28191_EBV_NC_007605_FW_3390_3449	-0.942104	-3.80818	0.0218105	0.0218105	-3.52453
1026	13846	39398	39398_EBV_NC_007605_FW_3390_3449	-0.822533	-1.94555	0.129195	0.129195	-5.57937
1027	8170	10775	10775_EBV_NC_007605_FW_3391_3450	-0.732109	-1.89208	0.137067	0.137067	-5.64404
1027	8170	13342	13342_EBV_NC_007605_FW_3391_3450	-0.791272	-3.14728	0.0384429	0.0384429	-4.19424
1027	8170	16163	16163_EBV_NC_007605_FW_3391_3450	-1.03685	-3.49094	0.0283921	0.0283921	-3.83706
1028	12339	20690	20690_EBV_NC_007605_FW_3421_3480	-0.369017	-1.57982	0.194859	0.194859	-6.01956
1028	12339	41417	41417_EBV_NC_007605_FW_3421_3480	-0.397062	-1.66773	0.17632	0.17632	-5.9146
1028	12339	44860	44860_EBV_NC_007605_FW_3421_3480	-0.573124	-2.12348	0.106405	0.106405	-5.36466
1029	6089	7604	7604_EBV_NC_007605_FW_3451_3510	0.305642	1.17323	0.310546	0.310546	-6.48422
1029	6089	17104	17104_EBV_NC_007605_FW_3451_3510	0	0	1	1	-7.22284
1029	6089	17571	17571_EBV_NC_007605_FW_3451_3510	-0.0502267	-0.0892751	0.933477	0.933477	-7.21782
1030	9203	12660	12660_EBV_NC_007605_FW_3481_3540	0	0	1	1	-7.22284
1030	9203	17169	17169_EBV_NC_007605_FW_3481_3540	0	0	1	1	-7.22284
1030	9203	39122	39122_EBV_NC_007605_FW_3481_3540	6.7055	22.933	3.94355e-05	3.94355e-05	3.14969
1031	7500	9698	9698_EBV_NC_007605_FW_3509_3568	0.0508103	0.0732457	0.945391	0.945391	-7.21946
1031	7500	16750	16750_EBV_NC_007605_FW_3509_3568	0.182857	0.255766	0.811691	0.811691	-7.18189
1031	7500	34334	34334_EBV_NC_007605_FW_3509_3568	0.344658	1.80329	0.151334	0.151334	-5.75139
1032	7876	10276	10276_EBV_NC_007605_FW_3511_3570	0.857738	0.831029	0.45613	0.45613	-6.82306
1032	7876	18297	18297_EBV_NC_007605_FW_3511_3570	-0.905652	-0.923327	0.41193	0.41193	-6.73849
1032	7876	23455	23455_EBV_NC_007605_FW_3511_3570	-1.46508	-5.46552	0.0067781	0.0067781	-2.13382
1033	2134	2555	2555_EBV_NC_007605_FW_3541_3600	-0.247449	-0.433546	0.688647	0.688647	-7.10706
1033	2134	5016	5016_EBV_NC_007605_FW_3541_3600	-0.6349	-1.92582	0.13204	0.13204	-5.60323
1033	2134	24363	24363_EBV_NC_007605_FW_3541_3600	-0.372549	-1.72941	0.16444	0.16444	-5.84049
1034	8592	11662	11662_EBV_NC_007605_FW_3571_3630	-2.10668	-8.73349	0.00132733	0.00132733	-0.234628
1034	8592	33499	33499_EBV_NC_007605_FW_3571_3630	0.633234	2.10905	0.108075	0.108075	-5.38202
1034	8592	44759	44759_EBV_NC_007605_FW_3571_3630	-1.01855	-5.28595	0.00758246	0.00758246	-2.26702
1035	9827	14093	14093_EBV_NC_007605_FW_3583_3642	-0.168016	-0.547709	0.615191	0.615191	-7.04069
1035	9827	14171	14171_EBV_NC_007605_FW_3583_3642	0.923458	3.00513	0.0438195	0.0438195	-4.34765
1035	9827	28992	28992_EBV_NC_007605_FW_3583_3642	-3.16003	-14.7368	0.00020005	0.00020005	1.76799
1036	6011	7380	7380_EBV_NC_007605_FW_3751_3810	-0.132611	-0.423575	0.695289	0.695289	-7.1122
1036	6011	11153	11153_EBV_NC_007605_FW_3751_3810	-0.106118	-0.386688	0.720151	0.720151	-7.13027
1036	6011	14261	14261_EBV_NC_007605_FW_3751_3810	-0.320348	-1.32153	0.26199	0.26199	-6.32011
1037	3252	3802	3802_EBV_NC_007605_FW_3781_3840	0	0	1	1	-7.22284
1037	3252	15170	15170_EBV_NC_007605_FW_3781_3840	4.11299	11.0452	0.000570999	0.000570999	0.696357
1037	3252	28957	28957_EBV_NC_007605_FW_3781_3840	0	0	1	1	-7.22284
1038	10595	15719	15719_EBV_NC_007605_FW_3811_3870	0	0	1	1	-7.22284
1038	10595	17460	17460_EBV_NC_007605_FW_3811_3870	-0.149524	-0.539867	0.620077	0.620077	-7.04568
1038	10595	22751	22751_EBV_NC_007605_FW_3811_3870	0	0	1	1	-7.22284
1039	13131	23633	23633_EBV_NC_007605_FW_3841_3900	-1.65199	-5.43429	0.00691011	0.00691011	-2.15672
1039	13131	34742	34742_EBV_NC_007605_FW_3841_3900	-1.72936	-4.02573	0.0183548	0.0183548	-3.31952
1039	13131	34973	34973_EBV_NC_007605_FW_3841_3900	-3.35076	-12.6599	0.000348109	0.000348109	1.21603
1040	2976	3466	3466_EBV_NC_007605_FW_3871_3930	-0.469286	-2.34772	0.0838863	0.0838863	-5.09701
1040	2976	28175	28175_EBV_NC_007605_FW_3871_3930	0	0	1	1	-7.22284
1040	2976	36989	36989_EBV_NC_007605_FW_3871_3930	-2.16238	-8.23648	0.00163481	0.00163481	-0.471484
1041	11704	18610	18610_EBV_NC_007605_FW_3901_3960	-0.763515	-3.51753	0.0277555	0.0277555	-3.81024
1041	11704	19320	19320_EBV_NC_007605_FW_3901_3960	0	0	1	1	-7.22284
1041	11704	43721	43721_EBV_NC_007605_FW_3901_3960	0	0	1	1	-7.22284
1042	4137	4950	4950_EBV_NC_007605_FW_3931_3990	0.366442	0.999399	0.378301	0.378301	-6.66466
1042	4137	22698	22698_EBV_NC_007605_FW_3931_3990	-0.279553	-0.52632	0.628575	0.628575	-7.05415
1042	4137	26875	26875_EBV_NC_007605_FW_3931_3990	-0.243166	-0.659912	0.54805	0.54805	-6.96287
1043	167	284	284_EBV_NC_007605_FW_4171_4230	-1.12291	-2.88813	0.0489272	0.0489272	-4.47635
1043	167	7175	7175_EBV_NC_007605_FW_4171_4230	0.0888929	0.150804	0.887977	0.887977	-7.20853
1043	167	13660	13660_EBV_NC_007605_FW_4171_4230	0.887575	2.64094	0.0622305	0.0622305	-4.75522
1044	9783	14043	14043_EBV_NC_007605_FW_4321_4380	0	0	1	1	-7.22284
1044	9783	27879	27879_EBV_NC_007605_FW_4321_4380	0.495948	2.54113	0.0687778	0.0687778	-4.87033
1044	9783	32146	32146_EBV_NC_007605_FW_4321_4380	0	0	1	1	-7.22284
1045	6977	8952	8952_EBV_NC_007605_FW_4441_4500	-0.228403	-0.814633	0.464375	0.464375	-6.83745
1045	6977	17124	17124_EBV_NC_007605_FW_4441_4500	-0.0874935	-0.272635	0.799641	0.799641	-7.17637
1045	6977	20163	20163_EBV_NC_007605_FW_4441_4500	0.173958	0.537697	0.621434	0.621434	-7.04705
1046	12825	22431	22431_EBV_NC_007605_FW_4561_4620	-0.0575142	-0.177081	0.868695	0.868695	-7.20312
1046	12825	36946	36946_EBV_NC_007605_FW_4561_4620	-0.227796	-0.829193	0.457047	0.457047	-6.82468
1046	12825	39990	39990_EBV_NC_007605_FW_4561_4620	-0.793707	-3.97465	0.0191023	0.0191023	-3.36699
1047	561	702	702_EBV_NC_007605_FW_4591_4650	0	0	1	1	-7.22284
1047	561	24860	24860_EBV_NC_007605_FW_4591_4650	0	0	1	1	-7.22284
1047	561	35314	35314_EBV_NC_007605_FW_4591_4650	0	0	1	1	-7.22284
1048	2871	3490	3490_EBV_NC_007605_FW_4681_4740	-0.626748	-2.60073	0.0647767	0.0647767	-4.80143
1048	2871	27507	27507_EBV_NC_007605_FW_4681_4740	0.379984	0.846855	0.448283	0.448283	-6.80897
1048	2871	45207	45207_EBV_NC_007605_FW_4681_4740	-0.363541	-1.65606	0.17867	0.17867	-5.92859
1049	4911	5943	5943_EBV_NC_007605_FW_4711_4770	-0.730974	-1.54684	0.202337	0.202337	-6.05868
1049	4911	38992	38992_EBV_NC_007605_FW_4711_4770	-0.391817	-1.85844	0.142291	0.142291	-5.68473
1049	4911	42068	42068_EBV_NC_007605_FW_4711_4770	0.646151	2.121	0.10669	0.10669	-5.36765
1050	10506	15605	15605_EBV_NC_007605_FW_4741_4800	1.42802	4.51843	0.0127087	0.0127087	-2.88182
1050	10506	21424	21424_EBV_NC_007605_FW_4741_4800	-1.09368	-5.36634	0.00720848	0.00720848	-2.20692
1050	10506	37412	37412_EBV_NC_007605_FW_4741_4800	-2.10759	-10.1176	0.000783572	0.000783572	0.352978
1051	6384	8006	8006_EBV_NC_007605_FW_4771_4830	-0.553573	-2.28671	0.089422	0.089422	-5.16938
1051	6384	13190	13190_EBV_NC_007605_FW_4771_4830	0.797205	2.36506	0.0823845	0.0823845	-5.0765
1051	6384	24576	24576_EBV_NC_007605_FW_4771_4830	-1.74114	-7.34596	0.00244815	0.00244815	-0.936503
1052	4896	5932	5932_EBV_NC_007605_FW_4801_4860	-0.581622	-2.60705	0.0643687	0.0643687	-4.79416
1052	4896	17151	17151_EBV_NC_007605_FW_4801_4860	-0.600482	-0.660551	0.547683	0.547683	-6.96239
1052	4896	44727	44727_EBV_NC_007605_FW_4801_4860	1.25716	3.04296	0.0423055	0.0423055	-4.3065
1053	1781	2176	2176_EBV_NC_007605_FW_4921_4980	-0.557029	-2.71819	0.0576606	0.0576606	-4.66709
1053	1781	12905	12905_EBV_NC_007605_FW_4921_4980	-1.04317	-5.53802	0.00648362	0.00648362	-2.08111
1053	1781	26661	26661_EBV_NC_007605_FW_4921_4980	-1.20651	-3.57151	0.0265153	0.0265153	-3.75614
1054	8988	12365	12365_EBV_NC_007605_FW_4951_5010	0.44512	1.54435	0.202913	0.202913	-6.06162
1054	8988	27426	27426_EBV_NC_007605_FW_4951_5010	-0.353256	-0.798914	0.472393	0.472393	-6.85106
1054	8988	34409	34409_EBV_NC_007605_FW_4951_5010	0.447627	1.8344	0.146159	0.146159	-5.71381
1055	9386	13187	13187_EBV_NC_007605_FW_5041_5100	-2.38707	-9.96389	0.000827952	0.000827952	0.292424
1055	9386	26148	26148_EBV_NC_007605_FW_5041_5100	-2.28031	-4.71084	0.0110981	0.0110981	-2.72038
1055	9386	39791	39791_EBV_NC_007605_FW_5041_5100	-1.89022	-6.14114	0.00456028	0.00456028	-1.66474
1056	7353	9415	9415_EBV_NC_007605_FW_5071_5130	0	0	1	1	-7.22284
1056	7353	38637	38637_EBV_NC_007605_FW_5071_5130	0	0	1	1	-7.22284
1056	7353	39396	39396_EBV_NC_007605_FW_5071_5130	1.03052	1.27457	0.276504	0.276504	-6.37292
1057	894	1151	1151_EBV_NC_007605_FW_5167_5226	-1.62563	-7.38726	0.00240044	0.00240044	-0.91368
1057	894	10135	10135_EBV_NC_007605_FW_5167_5226	-0.777566	-2.69808	0.0588114	0.0588114	-4.68996
1057	894	28717	28717_EBV_NC_007605_FW_5167_5226	-0.992346	-3.32431	0.03281	0.03281	-4.00782
1058	3752	4451	4451_EBV_NC_007605_FW_5191_5250	0.711992	3.53643	0.0273135	0.0273135	-3.79125
1058	3752	21462	21462_EBV_NC_007605_FW_5191_5250	-0.328488	-1.06341	0.351915	0.351915	-6.59997
1058	3752	38024	38024_EBV_NC_007605_FW_5191_5250	-0.956304	-4.0982	0.0173546	0.0173546	-3.25286
1059	1993	2472	2472_EBV_NC_007605_FW_5221_5280	-1.05563	-2.86679	0.0499338	0.0499338	-4.50007
1059	1993	13043	13043_EBV_NC_007605_FW_5221_5280	-1.26888	-5.72105	0.00580793	0.00580793	-1.95064
1059	1993	29872	29872_EBV_NC_007605_FW_5221_5280	-0.783386	-2.47915	0.0732472	0.0732472	-4.94247
1060	504	573	573_EBV_NC_007605_FW_5227_5286	-1.13044	-4.89018	0.00981824	0.00981824	-2.57445
1060	504	15847	15847_EBV_NC_007605_FW_5227_5286	-1.08153	-4.26402	0.0153062	0.0153062	-3.10334
1060	504	28857	28857_EBV_NC_007605_FW_5227_5286	-1.03268	-4.5143	0.0127464	0.0127464	-2.88535
1061	6517	8184	8184_EBV_NC_007605_FW_5251_5310	-1.5777	-4.41924	0.0136516	0.0136516	-2.96708
1061	6517	16209	16209_EBV_NC_007605_FW_5251_5310	0.371976	1.21759	0.295175	0.295175	-6.43598
1061	6517	28109	28109_EBV_NC_007605_FW_5251_5310	-0.841597	-1.93258	0.131057	0.131057	-5.59506
1062	3873	4692	4692_EBV_NC_007605_FW_5341_5400	-1.34068	-5.35865	0.00724327	0.00724327	-2.21264
1062	3873	8298	8298_EBV_NC_007605_FW_5341_5400	-1.03099	-5.34611	0.00730041	0.00730041	-2.22198
1062	3873	33049	33049_EBV_NC_007605_FW_5341_5400	-1.53266	-5.24725	0.00777109	0.00777109	-2.29623
1063	9339	13057	13057_EBV_NC_007605_FW_5371_5430	1.06584	4.92067	0.00961914	0.00961914	-2.55006
1063	9339	30443	30443_EBV_NC_007605_FW_5371_5430	0	0	1	1	-7.22284
1063	9339	41738	41738_EBV_NC_007605_FW_5371_5430	-0.291163	-1.04267	0.360276	0.360276	-6.62117
1064	11781	18889	18889_EBV_NC_007605_FW_5401_5460	-1.51025	-5.94017	0.00511039	0.00511039	-1.79923
1064	11781	23050	23050_EBV_NC_007605_FW_5401_5460	-0.897022	-2.28719	0.0893773	0.0893773	-5.16881
1064	11781	29495	29495_EBV_NC_007605_FW_5401_5460	-0.484322	-2.3377	0.0847677	0.0847677	-5.10887
1065	969	1200	1200_EBV_NC_007605_FW_5431_5490	0	0	1	1	-7.22284
1065	969	14784	14784_EBV_NC_007605_FW_5431_5490	0.251342	0.645099	0.556611	0.556611	-6.97382
1065	969	20550	20550_EBV_NC_007605_FW_5431_5490	-0.0592195	-0.229582	0.830523	0.830523	-7.18979
1066	14572	36887	36887_EBV_NC_007605_FW_5461_5520	-0.0786712	-0.199173	0.852571	0.852571	-7.19792
1066	14572	43041	43041_EBV_NC_007605_FW_5461_5520	0	0	1	1	-7.22284
1066	14572	45067	45067_EBV_NC_007605_FW_5461_5520	1.42453	2.61658	0.0637588	0.0637588	-4.78319
1067	14343	32227	32227_EBV_NC_007605_FW_5491_5550	-0.481943	-0.7298	0.508948	0.508948	-6.90865
1067	14343	32836	32836_EBV_NC_007605_FW_5491_5550	-0.722634	-3.02463	0.0430312	0.0430312	-4.32641
1067	14343	43367	43367_EBV_NC_007605_FW_5491_5550	1.99726	5.64398	0.00608121	0.00608121	-2.00513
1068	14590	37675	37675_EBV_NC_007605_FW_5521_5580	-2.09673	-10.3892	0.000712263	0.000712263	0.457324
1068	14590	38876	38876_EBV_NC_007605_FW_5521_5580	-1.7783	-8.53256	0.00144204	0.00144204	-0.328574
1068	14590	42092	42092_EBV_NC_007605_FW_5521_5580	-1.56899	-7.65414	0.00211872	0.00211872	-0.76925
1069	990	1296	1296_EBV_NC_007605_FW_5551_5610	-1.88509	-4.24755	0.0154959	0.0154959	-3.118
1069	990	5809	5809_EBV_NC_007605_FW_5551_5610	-2.31521	-5.36834	0.00719949	0.00719949	-2.20544
1069	990	25766	25766_EBV_NC_007605_FW_5551_5610	-2.45776	-5.66737	0.00599663	0.00599663	-1.98852
1070	6602	8422	8422_EBV_NC_007605_FW_5611_5670	-1.54892	-3.93518	0.0197055	0.0197055	-3.40395
1070	6602	23406	23406_EBV_NC_007605_FW_5611_5670	-1.78862	-3.99555	0.018792	0.018792	-3.34752
1070	6602	24201	24201_EBV_NC_007605_FW_5611_5670	-1.86919	-4.47566	0.0131051	0.0131051	-2.91841
1071	11351	17684	17684_EBV_NC_007605_FW_5641_5700	-0.970708	-3.7704	0.022489	0.022489	-3.5609
1071	11351	29243	29243_EBV_NC_007605_FW_5641_5700	-0.748596	-2.44705	0.0756939	0.0756939	-4.98003
1071	11351	37574	37574_EBV_NC_007605_FW_5641_5700	-0.98103	-3.64737	0.0248839	0.0248839	-3.68092
1072	5938	7409	7409_EBV_NC_007605_FW_5671_5730	-1.7795	-9.27232	0.00107177	0.00107177	0.00594201
1072	5938	20934	20934_EBV_NC_007605_FW_5671_5730	-1.46329	-4.2996	0.0149061	0.0149061	-3.0718
1072	5938	25000	25000_EBV_NC_007605_FW_5671_5730	-1.71879	-7.21144	0.00261203	0.00261203	-1.01176
1073	637	826	826_EBV_NC_007605_FW_5701_5760	-0.998587	-4.72862	0.0109624	0.0109624	-2.70573
1073	637	39084	39084_EBV_NC_007605_FW_5701_5760	-0.858077	-4.36999	0.0141517	0.0141517	-3.00994
1073	637	44422	44422_EBV_NC_007605_FW_5701_5760	-0.899569	-4.07183	0.0177107	0.0177107	-3.27702
1074	11005	16738	16738_EBV_NC_007605_FW_5731_5790	-0.416956	-1.39524	0.240723	0.240723	-6.2359
1074	11005	20539	20539_EBV_NC_007605_FW_5731_5790	-0.439087	-1.43455	0.230103	0.230103	-6.19041
1074	11005	36315	36315_EBV_NC_007605_FW_5731_5790	-0.24064	-0.825533	0.45888	0.45888	-6.8279
1075	10087	14634	14634_EBV_NC_007605_FW_5821_5880	0	0	1	1	-7.22284
1075	10087	25669	25669_EBV_NC_007605_FW_5821_5880	0	0	1	1	-7.22284
1075	10087	39401	39401_EBV_NC_007605_FW_5821_5880	0	0	1	1	-7.22284
1076	14344	32232	32232_EBV_NC_007605_FW_5851_5910	0	0	1	1	-7.22284
1076	14344	44837	44837_EBV_NC_007605_FW_5851_5910	0.122945	0.54964	0.613992	0.613992	-7.03946
1076	14344	44855	44855_EBV_NC_007605_FW_5851_5910	-0.108901	-0.488742	0.652521	0.652521	-7.07666
1077	11692	18592	18592_EBV_NC_007605_FW_5881_5940	-0.0664164	-0.322808	0.764222	0.764222	-7.15794
1077	11692	21706	21706_EBV_NC_007605_FW_5881_5940	0	0	1	1	-7.22284
1077	11692	33815	33815_EBV_NC_007605_FW_5881_5940	0	0	1	1	-7.22284
1078	9163	12702	12702_EBV_NC_007605_FW_5911_5970	1.60268	5.2002	0.00800831	0.00800831	-2.33198
1078	9163	14859	14859_EBV_NC_007605_FW_5911_5970	1.05243	5.05583	0.00879459	0.00879459	-2.44338
1078	9163	19291	19291_EBV_NC_007605_FW_5911_5970	0.525607	2.23434	0.0945108	0.0945108	-5.2318
1079	13725	26958	26958_EBV_NC_007605_FW_5941_6000	-0.250331	-1.2019	0.300527	0.300527	-6.45314
1079	13725	30475	30475_EBV_NC_007605_FW_5941_6000	-0.47584	-0.971458	0.390363	0.390363	-6.69218
1079	13725	38115	38115_EBV_NC_007605_FW_5941_6000	-1.59331	-5.59235	0.00627327	0.00627327	-2.04199
1080	11289	17425	17425_EBV_NC_007605_FW_5971_6030	-1.5846	-3.91684	0.0199936	0.0199936	-3.4212
1080	11289	24167	24167_EBV_NC_007605_FW_5971_6030	-2.05807	-7.88625	0.00190673	0.00190673	-0.647805
1080	11289	33158	33158_EBV_NC_007605_FW_5971_6030	-1.42604	-6.57201	0.00360951	0.00360951	-1.38963
1081	13059	23400	23400_EBV_NC_007605_FW_6001_6060	0	0	1	1	-7.22284
1081	13059	35099	35099_EBV_NC_007605_FW_6001_6060	0	0	1	1	-7.22284
1081	13059	42535	42535_EBV_NC_007605_FW_6001_6060	0	0	1	1	-7.22284
1082	13940	28283	28283_EBV_NC_007605_FW_6031_6090	-0.681456	-3.35219	0.0320159	0.0320159	-3.97893
1082	13940	43034	43034_EBV_NC_007605_FW_6031_6090	-0.379453	-1.58163	0.194457	0.194457	-6.01741
1082	13940	44696	44696_EBV_NC_007605_FW_6031_6090	-0.898659	-3.07387	0.0411147	0.0411147	-4.27306
1083	4526	5437	5437_EBV_NC_007605_FW_6061_6120	-0.570359	-2.18045	0.100094	0.100094	-5.29628
1083	4526	34024	34024_EBV_NC_007605_FW_6061_6120	-0.405116	-1.92084	0.132769	0.132769	-5.60926
1083	4526	36369	36369_EBV_NC_007605_FW_6061_6120	-0.440509	-1.92805	0.131714	0.131714	-5.60053
1084	3911	4715	4715_EBV_NC_007605_FW_6091_6150	-0.35996	-1.45863	0.223836	0.223836	-6.16238
1084	3911	19760	19760_EBV_NC_007605_FW_6091_6150	-2.45011	-7.71319	0.00206209	0.00206209	-0.737994
1084	3911	38271	38271_EBV_NC_007605_FW_6091_6150	1.294	5.16406	0.00819669	0.00819669	-2.35963
1085	9565	13451	13451_EBV_NC_007605_FW_6097_6156	-1.02228	-3.83104	0.0214121	0.0214121	-3.50264
1085	9565	16080	16080_EBV_NC_007605_FW_6097_6156	-1.58504	-8.42305	0.00150982	0.00150982	-0.380799
1085	9565	23184	23184_EBV_NC_007605_FW_6097_6156	-1.87855	-7.74457	0.00203277	0.00203277	-0.721485
1086	5972	7352	7352_EBV_NC_007605_FW_6151_6210	-0.137742	-0.542647	0.618343	0.618343	-7.04392
1086	5972	17062	17062_EBV_NC_007605_FW_6151_6210	-0.272494	-0.997502	0.37911	0.37911	-6.66654
1086	5972	35464	35464_EBV_NC_007605_FW_6151_6210	-0.803777	-3.61265	0.025615	0.025615	-3.71523
1087	11064	16967	16967_EBV_NC_007605_FW_6181_6240	-0.0920731	-0.298935	0.780993	0.780993	-7.16708
1087	11064	23531	23531_EBV_NC_007605_FW_6181_6240	-1.1506	-4.02762	0.0183278	0.0183278	-3.31777
1087	11064	28930	28930_EBV_NC_007605_FW_6181_6240	0.258577	1.1779	0.308895	0.308895	-6.47919
1088	5260	6427	6427_EBV_NC_007605_FW_6190_6249	-1.26068	-5.69691	0.00589187	0.00589187	-1.96764
1088	5260	34326	34326_EBV_NC_007605_FW_6190_6249	-0.123101	-0.438975	0.685045	0.685045	-7.10421
1088	5260	35702	35702_EBV_NC_007605_FW_6190_6249	0.771422	2.8919	0.0487522	0.0487522	-4.47217
1089	7112	9148	9148_EBV_NC_007605_FW_6211_6270	0.864554	3.34309	0.0322723	0.0322723	-3.98834
1089	7112	25913	25913_EBV_NC_007605_FW_6211_6270	0.21785	0.988952	0.382772	0.382772	-6.675
1089	7112	35961	35961_EBV_NC_007605_FW_6211_6270	0.184054	0.774866	0.484872	0.484872	-6.87153
1090	4860	5826	5826_EBV_NC_007605_FW_6266_6325	-1.14526	-5.93394	0.00512873	0.00512873	-1.80347
1090	4860	7611	7611_EBV_NC_007605_FW_6266_6325	0.111179	0.361266	0.737542	0.737542	-7.14184
1090	4860	26221	26221_EBV_NC_007605_FW_6266_6325	0	0	1	1	-7.22284
1091	14541	36148	36148_EBV_NC_007605_FW_6301_6360	0.327917	0.401685	0.709989	0.709989	-7.1231
1091	14541	41983	41983_EBV_NC_007605_FW_6301_6360	0.225072	0.547442	0.615357	0.615357	-7.04086
1091	14541	44403	44403_EBV_NC_007605_FW_6301_6360	-0.249502	-0.406938	0.706447	0.706447	-7.12054
1092	13496	25360	25360_EBV_NC_007605_FW_6331_6390	0.814981	1.73378	0.163632	0.163632	-5.83524
1092	13496	30557	30557_EBV_NC_007605_FW_6331_6390	-0.338925	-1.76806	0.157437	0.157437	-5.79392
1092	13496	36767	36767_EBV_NC_007605_FW_6331_6390	-0.48274	-1.67443	0.174987	0.174987	-5.90657
1093	179	290	290_EBV_NC_007605_FW_6361_6420	-0.245523	-0.780737	0.481802	0.481802	-6.86657
1093	179	12705	12705_EBV_NC_007605_FW_6361_6420	0	0	1	1	-7.22284
1093	179	42361	42361_EBV_NC_007605_FW_6361_6420	0	0	1	1	-7.22284
1094	9746	13835	13835_EBV_NC_007605_FW_6391_6450	0.27683	1.07438	0.347565	0.347565	-6.58867
1094	9746	17547	17547_EBV_NC_007605_FW_6391_6450	0.0566541	0.189292	0.859772	0.859772	-7.20032
1094	9746	30618	30618_EBV_NC_007605_FW_6391_6450	1.79079	3.05693	0.0417621	0.0417621	-4.29136
1095	14027	28977	28977_EBV_NC_007605_FW_6419_6478	0.750706	3.10989	0.0397768	0.0397768	-4.23427
1095	14027	31435	31435_EBV_NC_007605_FW_6419_6478	0.681511	3.27208	0.0343619	0.0343619	-4.06228
1095	14027	38183	38183_EBV_NC_007605_FW_6419_6478	0	0	1	1	-7.22284
1096	6518	8269	8269_EBV_NC_007605_FW_6421_6480	0.826806	4.30001	0.0149016	0.0149016	-3.07143
1096	6518	38887	38887_EBV_NC_007605_FW_6421_6480	-0.141185	-0.668168	0.543321	0.543321	-6.95669
1096	6518	40297	40297_EBV_NC_007605_FW_6421_6480	0.0296041	0.0922697	0.931253	0.931253	-7.21747
1097	12082	19777	19777_EBV_NC_007605_FW_6506_6565	-0.502984	-1.23156	0.290486	0.290486	-6.42062
1097	12082	27922	27922_EBV_NC_007605_FW_6506_6565	-1.16283	-4.44923	0.0133577	0.0133577	-2.94115
1097	12082	31409	31409_EBV_NC_007605_FW_6506_6565	-0.166565	-0.821246	0.461035	0.461035	-6.83167
1098	9477	13280	13280_EBV_NC_007605_FW_6511_6570	-1.38483	-3.80295	0.021903	0.021903	-3.52956
1098	9477	20405	20405_EBV_NC_007605_FW_6511_6570	-1.21959	-3.01483	0.0434254	0.0434254	-4.33708
1098	9477	37121	37121_EBV_NC_007605_FW_6511_6570	-2.79193	-8.26899	0.00161212	0.00161212	-0.455527
1099	7750	10157	10157_EBV_NC_007605_FW_6541_6600	-1.3668	-2.03516	0.1171	0.1171	-5.47109
1099	7750	11870	11870_EBV_NC_007605_FW_6541_6600	-1.63201	-2.11006	0.107958	0.107958	-5.38081
1099	7750	13609	13609_EBV_NC_007605_FW_6541_6600	-1.39367	-3.06753	0.0413556	0.0413556	-4.2799
1100	351	395	395_EBV_NC_007605_FW_6571_6630	0	0	1	1	-7.22284
1100	351	1609	1609_EBV_NC_007605_FW_6571_6630	0	0	1	1	-7.22284
1100	351	17708	17708_EBV_NC_007605_FW_6571_6630	0	0	1	1	-7.22284
1101	6903	8814	8814_EBV_NC_007605_FW_6601_6660	-1.27019	-4.68387	0.0113081	0.0113081	-2.74271
1101	6903	37103	37103_EBV_NC_007605_FW_6601_6660	-0.218887	-0.240443	0.822694	0.822694	-7.18661
1101	6903	44130	44130_EBV_NC_007605_FW_6601_6660	1.40318	4.56692	0.0122771	0.0122771	-2.84066
1102	12217	20241	20241_EBV_NC_007605_FW_6631_6690	-0.611425	-2.22124	0.0958342	0.0958342	-5.24745
1102	12217	28975	28975_EBV_NC_007605_FW_6631_6690	0.00898729	0.0378939	0.971724	0.971724	-7.22194
1102	12217	38444	38444_EBV_NC_007605_FW_6631_6690	-0.220053	-1.12193	0.329273	0.329273	-6.53899
1103	9078	12542	12542_EBV_NC_007605_FW_6721_6780	-1.35617	-3.16554	0.0378109	0.0378109	-4.17477
1103	9078	13647	13647_EBV_NC_007605_FW_6721_6780	-0.848899	-2.04159	0.116282	0.116282	-5.46333
1103	9078	41427	41427_EBV_NC_007605_FW_6721_6780	-1.51483	-6.15556	0.00452371	0.00452371	-1.65524
1104	7021	8990	8990_EBV_NC_007605_FW_6751_6810	0	0	1	1	-7.22284
1104	7021	14626	14626_EBV_NC_007605_FW_6751_6810	0	0	1	1	-7.22284
1104	7021	30329	30329_EBV_NC_007605_FW_6751_6810	0.0573303	0.0558622	0.958332	0.958332	-7.22087
1105	658	752	752_EBV_NC_007605_FW_6781_6840	1.58441	1.47109	0.22066	0.22066	-6.14781
1105	658	38218	38218_EBV_NC_007605_FW_6781_6840	0	0	1	1	-7.22284
1105	658	40712	40712_EBV_NC_007605_FW_6781_6840	0	0	1	1	-7.22284
1106	4561	5458	5458_EBV_NC_007605_FW_6811_6870	0	0	1	1	-7.22284
1106	4561	25559	25559_EBV_NC_007605_FW_6811_6870	0	0	1	1	-7.22284
1106	4561	37265	37265_EBV_NC_007605_FW_6811_6870	-0.784185	-0.901989	0.421815	0.421815	-6.75855
1107	1060	1333	1333_EBV_NC_007605_FW_6841_6900	0	0	1	1	-7.22284
1107	1060	2633	2633_EBV_NC_007605_FW_6841_6900	0.860494	2.19824	0.0982094	0.0982094	-5.27496
1107	1060	39285	39285_EBV_NC_007605_FW_6841_6900	0.174255	0.290691	0.78682	0.78682	-7.17008
1108	6542	8289	8289_EBV_NC_007605_FW_6871_6930	-1.60818	-6.25161	0.00428929	0.00428929	-1.59252
1108	6542	21472	21472_EBV_NC_007605_FW_6871_6930	-1.81637	-7.24939	0.00256444	0.00256444	-0.990389
1108	6542	31171	31171_EBV_NC_007605_FW_6871_6930	-1.79898	-8.8679	0.00125696	0.00125696	-0.173098
1109	9277	12821	12821_EBV_NC_007605_FW_6901_6960	0	0	1	1	-7.22284
1109	9277	40739	40739_EBV_NC_007605_FW_6901_6960	0	0	1	1	-7.22284
1109	9277	44476	44476_EBV_NC_007605_FW_6901_6960	0	0	1	1	-7.22284
1110	7730	10138	10138_EBV_NC_007605_FW_6931_6990	0	0	1	1	-7.22284
1110	7730	29402	29402_EBV_NC_007605_FW_6931_6990	-0.869893	-3.7143	0.0235445	0.0235445	-3.61532
1110	7730	30802	30802_EBV_NC_007605_FW_6931_6990	0	0	1	1	-7.22284
1111	9954	14313	14313_EBV_NC_007605_FW_7021_7080	0.350837	0.570636	0.601048	0.601048	-7.02577
1111	9954	18449	18449_EBV_NC_007605_FW_7021_7080	0.698231	1.2456	0.285848	0.285848	-6.40512
1111	9954	29145	29145_EBV_NC_007605_FW_7021_7080	0.03073	0.0530333	0.960439	0.960439	-7.22107
1112	5915	7306	7306_EBV_NC_007605_FW_7051_7110	0.439317	0.679125	0.537088	0.537088	-6.94838
1112	5915	34339	34339_EBV_NC_007605_FW_7051_7110	-0.0852263	-0.126304	0.906042	0.906042	-7.21279
1112	5915	38950	38950_EBV_NC_007605_FW_7051_7110	0	0	1	1	-7.22284
1113	8982	12274	12274_EBV_NC_007605_FW_7137_7196	0.0531607	0.204144	0.848955	0.848955	-7.19667
1113	8982	22367	22367_EBV_NC_007605_FW_7137_7196	0.067684	0.173577	0.871261	0.871261	-7.20389
1113	8982	28759	28759_EBV_NC_007605_FW_7137_7196	1.63654	4.42053	0.0136387	0.0136387	-2.96596
1114	10469	15567	15567_EBV_NC_007605_FW_7141_7200	1.32276	3.57803	0.02637	0.02637	-3.74964
1114	10469	28884	28884_EBV_NC_007605_FW_7141_7200	-0.12837	-0.27986	0.794501	0.794501	-7.1739
1114	10469	43703	43703_EBV_NC_007605_FW_7141_7200	-0.111017	-0.41175	0.70321	0.70321	-7.11816
1115	13593	25994	25994_EBV_NC_007605_FW_7171_7230	-2.24782	-8.86571	0.00125807	0.00125807	-0.174093
1115	13593	29528	29528_EBV_NC_007605_FW_7171_7230	0.113924	0.527661	0.627731	0.627731	-7.05332
1115	13593	41960	41960_EBV_NC_007605_FW_7171_7230	-2.53395	-5.30008	0.00751501	0.00751501	-2.2564
1116	3217	3866	3866_EBV_NC_007605_FW_7201_7260	0	0	1	1	-7.22284
1116	3217	18875	18875_EBV_NC_007605_FW_7201_7260	0	0	1	1	-7.22284
1116	3217	40544	40544_EBV_NC_007605_FW_7201_7260	0	0	1	1	-7.22284
1117	13656	26263	26263_EBV_NC_007605_FW_7231_7290	-1.0554	-3.57	0.0265489	0.0265489	-3.75764
1117	13656	32740	32740_EBV_NC_007605_FW_7231_7290	0	0	1	1	-7.22284
1117	13656	40632	40632_EBV_NC_007605_FW_7231_7290	0.517445	2.60891	0.0642487	0.0642487	-4.79201
1118	2842	3389	3389_EBV_NC_007605_FW_7261_7320	0.533971	0.679318	0.536979	0.536979	-6.94824
1118	2842	8931	8931_EBV_NC_007605_FW_7261_7320	0	0	1	1	-7.22284
1118	2842	41714	41714_EBV_NC_007605_FW_7261_7320	0	0	1	1	-7.22284
1119	1863	2310	2310_EBV_NC_007605_FW_7291_7350	0.0525631	0.0583707	0.956463	0.956463	-7.22069
1119	1863	8323	8323_EBV_NC_007605_FW_7291_7350	0	0	1	1	-7.22284
1119	1863	29763	29763_EBV_NC_007605_FW_7291_7350	0	0	1	1	-7.22284
1120	4082	4831	4831_EBV_NC_007605_FW_7321_7380	-1.42647	-6.55609	0.00363996	0.00363996	-1.39949
1120	4082	32786	32786_EBV_NC_007605_FW_7321_7380	-0.343584	-1.33313	0.258523	0.258523	-6.30696
1120	4082	39222	39222_EBV_NC_007605_FW_7321_7380	-2.1142	-9.1602	0.00111945	0.00111945	-0.0427997
1121	6893	8808	8808_EBV_NC_007605_FW_7351_7410	-1.07533	-4.82484	0.0102623	0.0102623	-2.62712
1121	6893	25183	25183_EBV_NC_007605_FW_7351_7410	-1.44649	-3.48592	0.0285143	0.0285143	-3.84214
1121	6893	40648	40648_EBV_NC_007605_FW_7351_7410	-0.633957	-2.27806	0.0902407	0.0902407	-5.17967
1122	1828	2202	2202_EBV_NC_007605_FW_7381_7440	2.3226	8.46644	0.00148249	0.00148249	-0.360017
1122	1828	34502	34502_EBV_NC_007605_FW_7381_7440	-1.46501	-5.03727	0.00890243	0.00890243	-2.45789
1122	1828	42533	42533_EBV_NC_007605_FW_7381_7440	-0.400709	-1.63652	0.182679	0.182679	-5.95197
1123	7312	9465	9465_EBV_NC_007605_FW_7411_7470	0	0	1	1	-7.22284
1123	7312	11864	11864_EBV_NC_007605_FW_7411_7470	0	0	1	1	-7.22284
1123	7312	18625	18625_EBV_NC_007605_FW_7411_7470	0	0	1	1	-7.22284
1124	3763	4543	4543_EBV_NC_007605_FW_7441_7500	0	0	1	1	-7.22284
1124	3763	5114	5114_EBV_NC_007605_FW_7441_7500	0	0	1	1	-7.22284
1124	3763	19100	19100_EBV_NC_007605_FW_7441_7500	0	0	1	1	-7.22284
1125	1852	2304	2304_EBV_NC_007605_FW_7621_7680	0	0	1	1	-7.22284
1125	1852	3143	3143_EBV_NC_007605_FW_7621_7680	0	0	1	1	-7.22284
1125	1852	38914	38914_EBV_NC_007605_FW_7621_7680	0	0	1	1	-7.22284
1126	1162	1395	1395_EBV_NC_007605_FW_7651_7710	0	0	1	1	-7.22284
1126	1162	13329	13329_EBV_NC_007605_FW_7651_7710	0	0	1	1	-7.22284
1126	1162	32260	32260_EBV_NC_007605_FW_7651_7710	0	0	1	1	-7.22284
1127	12964	23042	23042_EBV_NC_007605_FW_7681_7740	0	0	1	1	-7.22284
1127	12964	23485	23485_EBV_NC_007605_FW_7681_7740	0	0	1	1	-7.22284
1127	12964	35908	35908_EBV_NC_007605_FW_7681_7740	0	0	1	1	-7.22284
1128	11063	16964	16964_EBV_NC_007605_FW_7711_7770	0	0	1	1	-7.22284
1128	11063	18048	18048_EBV_NC_007605_FW_7711_7770	0	0	1	1	-7.22284
1128	11063	35028	35028_EBV_NC_007605_FW_7711_7770	0	0	1	1	-7.22284
1129	9357	12988	12988_EBV_NC_007605_FW_7741_7800	0	0	1	1	-7.22284
1129	9357	19437	19437_EBV_NC_007605_FW_7741_7800	0	0	1	1	-7.22284
1129	9357	20972	20972_EBV_NC_007605_FW_7741_7800	0	0	1	1	-7.22284
1130	9757	13845	13845_EBV_NC_007605_FW_7771_7830	0	0	1	1	-7.22284
1130	9757	19479	19479_EBV_NC_007605_FW_7771_7830	0	0	1	1	-7.22284
1130	9757	33255	33255_EBV_NC_007605_FW_7771_7830	0	0	1	1	-7.22284
1131	9749	13923	13923_EBV_NC_007605_FW_7797_7856	0	0	1	1	-7.22284
1131	9749	26930	26930_EBV_NC_007605_FW_7797_7856	0	0	1	1	-7.22284
1131	9749	38038	38038_EBV_NC_007605_FW_7797_7856	0	0	1	1	-7.22284
1132	13033	23187	23187_EBV_NC_007605_FW_7801_7860	0	0	1	1	-7.22284
1132	13033	26441	26441_EBV_NC_007605_FW_7801_7860	0	0	1	1	-7.22284
1132	13033	32490	32490_EBV_NC_007605_FW_7801_7860	0	0	1	1	-7.22284
1133	2732	3325	3325_EBV_NC_007605_FW_7857_7916	0	0	1	1	-7.22284
1133	2732	6796	6796_EBV_NC_007605_FW_7857_7916	0	0	1	1	-7.22284
1133	2732	20733	20733_EBV_NC_007605_FW_7857_7916	-6.80195	-20.5268	5.93143e-05	5.93143e-05	2.8401
1134	7846	10249	10249_EBV_NC_007605_FW_7861_7920	0	0	1	1	-7.22284
1134	7846	15994	15994_EBV_NC_007605_FW_7861_7920	0	0	1	1	-7.22284
1134	7846	25420	25420_EBV_NC_007605_FW_7861_7920	0	0	1	1	-7.22284
1135	5753	7102	7102_EBV_NC_007605_FW_7887_7946	0	0	1	1	-7.22284
1135	5753	9908	9908_EBV_NC_007605_FW_7887_7946	0	0	1	1	-7.22284
1135	5753	33741	33741_EBV_NC_007605_FW_7887_7946	0	0	1	1	-7.22284
1136	6568	8312	8312_EBV_NC_007605_FW_7891_7950	0	0	1	1	-7.22284
1136	6568	8995	8995_EBV_NC_007605_FW_7891_7950	0	0	1	1	-7.22284
1136	6568	30298	30298_EBV_NC_007605_FW_7891_7950	0	0	1	1	-7.22284
1137	3484	4199	4199_EBV_NC_007605_FW_7917_7976	0	0	1	1	-7.22284
1137	3484	11334	11334_EBV_NC_007605_FW_7917_7976	0	0	1	1	-7.22284
1137	3484	32707	32707_EBV_NC_007605_FW_7917_7976	0	0	1	1	-7.22284
1138	8611	11682	11682_EBV_NC_007605_FW_7921_7980	0	0	1	1	-7.22284
1138	8611	20825	20825_EBV_NC_007605_FW_7921_7980	0	0	1	1	-7.22284
1138	8611	24867	24867_EBV_NC_007605_FW_7921_7980	0	0	1	1	-7.22284
1139	2084	2439	2439_EBV_NC_007605_FW_7951_8010	0	0	1	1	-7.22284
1139	2084	3284	3284_EBV_NC_007605_FW_7951_8010	0	0	1	1	-7.22284
1139	2084	7527	7527_EBV_NC_007605_FW_7951_8010	0	0	1	1	-7.22284
1140	13382	24715	24715_EBV_NC_007605_FW_7981_8040	0	0	1	1	-7.22284
1140	13382	29989	29989_EBV_NC_007605_FW_7981_8040	0	0	1	1	-7.22284
1140	13382	42065	42065_EBV_NC_007605_FW_7981_8040	0	0	1	1	-7.22284
1141	6083	7600	7600_EBV_NC_007605_FW_8011_8070	0.418514	0.310393	0.772924	0.772924	-7.16278
1141	6083	14616	14616_EBV_NC_007605_FW_8011_8070	0.330901	1.22751	0.291838	0.291838	-6.42508
1141	6083	28472	28472_EBV_NC_007605_FW_8011_8070	0.741892	2.11755	0.107089	0.107089	-5.3718
1142	11286	17506	17506_EBV_NC_007605_FW_8041_8100	-0.0154522	-0.0342712	0.974426	0.974426	-7.2221
1142	11286	19581	19581_EBV_NC_007605_FW_8041_8100	0.305937	0.984855	0.384538	0.384538	-6.67904
1142	11286	41836	41836_EBV_NC_007605_FW_8041_8100	-0.492306	-1.00946	0.374041	0.374041	-6.65464
1143	4954	5970	5970_EBV_NC_007605_FW_8071_8130	0	0	1	1	-7.22284
1143	4954	6624	6624_EBV_NC_007605_FW_8071_8130	0.712404	1.46641	0.221848	0.221848	-6.15329
1143	4954	33251	33251_EBV_NC_007605_FW_8071_8130	0	0	1	1	-7.22284
1144	1406	1793	1793_EBV_NC_007605_FW_8101_8160	-1.73543	-2.08191	0.111296	0.111296	-5.4147
1144	1406	13811	13811_EBV_NC_007605_FW_8101_8160	0.540875	1.10592	0.33533	0.33533	-6.55584
1144	1406	28555	28555_EBV_NC_007605_FW_8101_8160	0	0	1	1	-7.22284
1145	2399	2879	2879_EBV_NC_007605_FW_8161_8220	-1.21105	-2.45287	0.0752434	0.0752434	-4.97321
1145	2399	16649	16649_EBV_NC_007605_FW_8161_8220	-1.34867	-2.90209	0.0482822	0.0482822	-4.46088
1145	2399	30633	30633_EBV_NC_007605_FW_8161_8220	-1.14978	-3.74238	0.0230089	0.0230089	-3.58802
1146	12776	22179	22179_EBV_NC_007605_FW_8191_8250	-1.88263	-6.56996	0.00361341	0.00361341	-1.3909
1146	12776	31519	31519_EBV_NC_007605_FW_8191_8250	-0.311888	-1.55208	0.201129	0.201129	-6.05247
1146	12776	37887	37887_EBV_NC_007605_FW_8191_8250	-0.575089	-2.98833	0.0445127	0.0445127	-4.366
1147	4018	4873	4873_EBV_NC_007605_FW_8221_8280	0	0	1	1	-7.22284
1147	4018	13860	13860_EBV_NC_007605_FW_8221_8280	0	0	1	1	-7.22284
1147	4018	38057	38057_EBV_NC_007605_FW_8221_8280	0	0	1	1	-7.22284
1148	10876	16399	16399_EBV_NC_007605_FW_8251_8310	-1.82653	-6.77494	0.00324797	0.00324797	-1.26596
1148	10876	27307	27307_EBV_NC_007605_FW_8251_8310	-1.60526	-5.00312	0.0091053	0.0091053	-2.4847
1148	10876	43645	43645_EBV_NC_007605_FW_8251_8310	-2.63044	-12.1763	0.000401036	0.000401036	1.06975
1149	11279	17499	17499_EBV_NC_007605_FW_8341_8400	0	0	1	1	-7.22284
1149	11279	29486	29486_EBV_NC_007605_FW_8341_8400	-0.343914	-1.41951	0.234108	0.234108	-6.20785
1149	11279	35875	35875_EBV_NC_007605_FW_8341_8400	-0.0823503	-0.292623	0.785453	0.785453	-7.16938
1150	8342	11192	11192_EBV_NC_007605_FW_8371_8430	-0.848247	-2.44518	0.0758397	0.0758397	-4.98222
1150	8342	29164	29164_EBV_NC_007605_FW_8371_8430	-0.178224	-0.368723	0.73242	0.73242	-7.13852
1150	8342	32706	32706_EBV_NC_007605_FW_8371_8430	-0.0272946	-0.0409973	0.96941	0.96941	-7.22178
1151	4264	5109	5109_EBV_NC_007605_FW_8401_8460	1.15454	5.41625	0.00698778	0.00698778	-2.16999
1151	4264	39750	39750_EBV_NC_007605_FW_8401_8460	-1.3508	-5.4934	0.00666292	0.00666292	-2.11348
1151	4264	43686	43686_EBV_NC_007605_FW_8401_8460	-0.853487	-1.53546	0.204984	0.204984	-6.07212
1152	13232	24129	24129_EBV_NC_007605_FW_8431_8490	-1.27802	-3.08846	0.0405664	0.0405664	-4.25732
1152	13232	32737	32737_EBV_NC_007605_FW_8431_8490	-1.12052	-3.76203	0.0226429	0.0226429	-3.56899
1152	13232	41583	41583_EBV_NC_007605_FW_8431_8490	-0.64168	-1.54276	0.203281	0.203281	-6.0635
1153	12151	20054	20054_EBV_NC_007605_FW_8461_8520	-4.08519	-10.9035	0.000598296	0.000598296	0.646192
1153	12151	36271	36271_EBV_NC_007605_FW_8461_8520	-4.21291	-8.49589	0.0014643	0.0014643	-0.34598
1153	12151	39174	39174_EBV_NC_007605_FW_8461_8520	-4.23091	-5.091	0.00859449	0.00859449	-2.416
1154	1500	1760	1760_EBV_NC_007605_FW_8491_8550	-4.21451	-3.8128	0.0217294	0.0217294	-3.52011
1154	1500	7844	7844_EBV_NC_007605_FW_8491_8550	-4.13852	-16.5703	0.000130233	0.000130233	2.17028
1154	1500	36690	36690_EBV_NC_007605_FW_8491_8550	-4.11496	-12.3182	0.000384507	0.000384507	1.11346
1155	10370	15290	15290_EBV_NC_007605_FW_8521_8580	0	0	1	1	-7.22284
1155	10370	27466	27466_EBV_NC_007605_FW_8521_8580	0	0	1	1	-7.22284
1155	10370	33353	33353_EBV_NC_007605_FW_8521_8580	0	0	1	1	-7.22284
1156	8536	11447	11447_EBV_NC_007605_FW_8551_8610	0	0	1	1	-7.22284
1156	8536	14191	14191_EBV_NC_007605_FW_8551_8610	0	0	1	1	-7.22284
1156	8536	37632	37632_EBV_NC_007605_FW_8551_8610	0.0941474	0.215582	0.840651	0.840651	-7.19367
1157	6175	7668	7668_EBV_NC_007605_FW_8581_8640	-1.72312	-1.36433	0.249423	0.249423	-6.2714
1157	6175	16739	16739_EBV_NC_007605_FW_8581_8640	-1.80332	-6.35206	0.00406015	0.00406015	-1.52788
1157	6175	25198	25198_EBV_NC_007605_FW_8581_8640	-1.39173	-7.13807	0.00270722	0.00270722	-1.0534
1158	2102	2450	2450_EBV_NC_007605_FW_8611_8670	-2.19559	-3.5147	0.0278225	0.0278225	-3.8131
1158	2102	28090	28090_EBV_NC_007605_FW_8611_8670	-2.19584	-9.51327	0.000977647	0.000977647	0.10847
1158	2102	43678	43678_EBV_NC_007605_FW_8611_8670	-2.32039	-9.32689	0.00104948	0.00104948	0.0294263
1159	9858	14132	14132_EBV_NC_007605_FW_8641_8700	0	0	1	1	-7.22284
1159	9858	18876	18876_EBV_NC_007605_FW_8641_8700	0	0	1	1	-7.22284
1159	9858	29140	29140_EBV_NC_007605_FW_8641_8700	-1.75351	-9.32265	0.00105119	0.00105119	0.027608
1160	12133	19936	19936_EBV_NC_007605_FW_8671_8730	0	0	1	1	-7.22284
1160	12133	25279	25279_EBV_NC_007605_FW_8671_8730	0	0	1	1	-7.22284
1160	12133	37978	37978_EBV_NC_007605_FW_8671_8730	0	0	1	1	-7.22284
1161	2633	3181	3181_EBV_NC_007605_FW_8701_8760	-1.5971	-3.36329	0.0317061	0.0317061	-3.96746
1161	2633	27785	27785_EBV_NC_007605_FW_8701_8760	-1.46117	-4.38743	0.013972	0.013972	-2.99471
1161	2633	27927	27927_EBV_NC_007605_FW_8701_8760	-1.31247	-3.04789	0.0421127	0.0421127	-4.30115
1162	12231	20343	20343_EBV_NC_007605_FW_8731_8790	0.130935	0.230875	0.82959	0.82959	-7.18942
1162	12231	23810	23810_EBV_NC_007605_FW_8731_8790	-1.07444	-1.90555	0.135035	0.135035	-5.62775
1162	12231	26954	26954_EBV_NC_007605_FW_8731_8790	-1.26489	-4.21661	0.0158601	0.0158601	-3.14567
1163	8829	11969	11969_EBV_NC_007605_FW_8761_8820	0	0	1	1	-7.22284
1163	8829	13277	13277_EBV_NC_007605_FW_8761_8820	0	0	1	1	-7.22284
1163	8829	35742	35742_EBV_NC_007605_FW_8761_8820	0.08703	0.207506	0.846511	0.846511	-7.19581
1164	6776	8633	8633_EBV_NC_007605_FW_8791_8850	0	0	1	1	-7.22284
1164	6776	36255	36255_EBV_NC_007605_FW_8791_8850	0	0	1	1	-7.22284
1164	6776	36620	36620_EBV_NC_007605_FW_8791_8850	0	0	1	1	-7.22284
1165	13884	27917	27917_EBV_NC_007605_FW_8821_8880	0	0	1	1	-7.22284
1165	13884	30491	30491_EBV_NC_007605_FW_8821_8880	-0.0014986	-0.00465567	0.996525	0.996525	-7.22283
1165	13884	37644	37644_EBV_NC_007605_FW_8821_8880	0	0	1	1	-7.22284
1166	10786	16219	16219_EBV_NC_007605_FW_8851_8910	0.151546	0.719517	0.514567	0.514567	-6.91689
1166	10786	24610	24610_EBV_NC_007605_FW_8851_8910	-0.998478	-5.18147	0.00810526	0.00810526	-2.34629
1166	10786	26982	26982_EBV_NC_007605_FW_8851_8910	-0.310202	-1.33887	0.256824	0.256824	-6.30043
1167	4629	5584	5584_EBV_NC_007605_FW_8881_8940	-1.77214	-9.42134	0.00101228	0.00101228	0.0697079
1167	4629	11999	11999_EBV_NC_007605_FW_8881_8940	-1.47655	-6.75406	0.00328303	0.00328303	-1.27852
1167	4629	20119	20119_EBV_NC_007605_FW_8881_8940	-1.6049	-5.58271	0.00630996	0.00630996	-2.04891
1168	4490	5414	5414_EBV_NC_007605_FW_8911_8970	-2.12661	-6.08417	0.00470837	0.00470837	-1.70245
1168	4490	35514	35514_EBV_NC_007605_FW_8911_8970	0.241218	0.650473	0.553494	0.553494	-6.96987
1168	4490	41576	41576_EBV_NC_007605_FW_8911_8970	0.883241	2.23178	0.094767	0.094767	-5.23485
1169	702	955	955_EBV_NC_007605_FW_8941_9000	-0.45577	-1.06093	0.352904	0.352904	-6.60251
1169	702	11032	11032_EBV_NC_007605_FW_8941_9000	-2.30451	-7.34165	0.0024532	0.0024532	-0.938897
1169	702	14255	14255_EBV_NC_007605_FW_8941_9000	-0.0460573	-0.123978	0.907762	0.907762	-7.21316
1170	6656	8462	8462_EBV_NC_007605_FW_8971_9030	-1.63902	-6.0542	0.00478869	0.00478869	-1.72242
1170	6656	24603	24603_EBV_NC_007605_FW_8971_9030	-1.30797	-4.54671	0.0124548	0.0124548	-2.85777
1170	6656	39741	39741_EBV_NC_007605_FW_8971_9030	-0.808333	-1.92138	0.132689	0.132689	-5.6086
1171	199	300	300_EBV_NC_007605_FW_9001_9060	0	0	1	1	-7.22284
1171	199	1880	1880_EBV_NC_007605_FW_9001_9060	0	0	1	1	-7.22284
1171	199	17661	17661_EBV_NC_007605_FW_9001_9060	0	0	1	1	-7.22284
1172	7125	9073	9073_EBV_NC_007605_FW_9031_9090	0	0	1	1	-7.22284
1172	7125	31184	31184_EBV_NC_007605_FW_9031_9090	-1.46461	-7.04117	0.00283971	0.00283971	-1.10906
1172	7125	34192	34192_EBV_NC_007605_FW_9031_9090	0	0	1	1	-7.22284
1173	12148	19965	19965_EBV_NC_007605_FW_9061_9120	0	0	1	1	-7.22284
1173	12148	30973	30973_EBV_NC_007605_FW_9061_9120	0	0	1	1	-7.22284
1173	12148	44097	44097_EBV_NC_007605_FW_9061_9120	0	0	1	1	-7.22284
1174	14200	30731	30731_EBV_NC_007605_FW_9091_9150	0.304921	0.558074	0.608771	0.608771	-7.03401
1174	14200	31361	31361_EBV_NC_007605_FW_9091_9150	0.612271	2.09205	0.11008	0.11008	-5.40249
1174	14200	35026	35026_EBV_NC_007605_FW_9091_9150	-0.078934	-0.11787	0.912279	0.912279	-7.21409
1175	4580	5554	5554_EBV_NC_007605_FW_9121_9180	0	0	1	1	-7.22284
1175	4580	24140	24140_EBV_NC_007605_FW_9121_9180	-0.828455	-4.27485	0.0151831	0.0151831	-3.09372
1175	4580	25438	25438_EBV_NC_007605_FW_9121_9180	0	0	1	1	-7.22284
1176	8564	11471	11471_EBV_NC_007605_FW_9151_9210	0	0	1	1	-7.22284
1176	8564	14434	14434_EBV_NC_007605_FW_9151_9210	0.601479	1.40834	0.237132	0.237132	-6.22079
1176	8564	37928	37928_EBV_NC_007605_FW_9151_9210	-0.288517	-0.320101	0.766116	0.766116	-7.15901
1177	8585	11655	11655_EBV_NC_007605_FW_9181_9240	0.400898	0.835016	0.454142	0.454142	-6.81952
1177	8585	27147	27147_EBV_NC_007605_FW_9181_9240	-0.893832	-4.0154	0.018503	0.018503	-3.32908
1177	8585	44411	44411_EBV_NC_007605_FW_9181_9240	-0.191414	-0.948928	0.400334	0.400334	-6.71404
1178	1431	1807	1807_EBV_NC_007605_FW_9241_9300	-1.94225	-2.9233	0.0473211	0.0473211	-4.43744
1178	1431	6193	6193_EBV_NC_007605_FW_9241_9300	-1.07036	-4.52006	0.012694	0.012694	-2.88044
1178	1431	25463	25463_EBV_NC_007605_FW_9241_9300	-0.647527	-2.04994	0.115229	0.115229	-5.45325
1179	14228	30958	30958_EBV_NC_007605_FW_9271_9330	0	0	1	1	-7.22284
1179	14228	36186	36186_EBV_NC_007605_FW_9271_9330	0	0	1	1	-7.22284
1179	14228	40644	40644_EBV_NC_007605_FW_9271_9330	0	0	1	1	-7.22284
1180	11328	17650	17650_EBV_NC_007605_FW_9301_9360	0	0	1	1	-7.22284
1180	11328	35507	35507_EBV_NC_007605_FW_9301_9360	0	0	1	1	-7.22284
1180	11328	41383	41383_EBV_NC_007605_FW_9301_9360	0	0	1	1	-7.22284
1181	3832	4500	4500_EBV_NC_007605_FW_9331_9390	0	0	1	1	-7.22284
1181	3832	11157	11157_EBV_NC_007605_FW_9331_9390	0	0	1	1	-7.22284
1181	3832	28716	28716_EBV_NC_007605_FW_9331_9390	0	0	1	1	-7.22284
1182	8295	11066	11066_EBV_NC_007605_FW_9361_9420	0	0	1	1	-7.22284
1182	8295	17143	17143_EBV_NC_007605_FW_9361_9420	0	0	1	1	-7.22284
1182	8295	36925	36925_EBV_NC_007605_FW_9361_9420	0	0	1	1	-7.22284
1183	14476	34638	34638_EBV_NC_007605_FW_9451_9510	-3.55982	-8.47943	0.00147443	0.00147443	-0.353819
1183	14476	41033	41033_EBV_NC_007605_FW_9451_9510	0	0	1	1	-7.22284
1183	14476	42773	42773_EBV_NC_007605_FW_9451_9510	0	0	1	1	-7.22284
1184	12694	21936	21936_EBV_NC_007605_FW_9481_9540	-2.20529	-9.6156	0.000940838	0.000940838	0.151115
1184	12694	22032	22032_EBV_NC_007605_FW_9481_9540	0	0	1	1	-7.22284
1184	12694	41483	41483_EBV_NC_007605_FW_9481_9540	0	0	1	1	-7.22284
1185	7815	10217	10217_EBV_NC_007605_FW_9511_9570	0.969684	2.02651	0.11821	0.11821	-5.48152
1185	7815	22411	22411_EBV_NC_007605_FW_9511_9570	0.793953	3.23083	0.0356506	0.0356506	-4.10561
1185	7815	24673	24673_EBV_NC_007605_FW_9511_9570	-0.264435	-0.722313	0.513034	0.513034	-6.91466
1186	939	1090	1090_EBV_NC_007605_FW_9541_9600	-1.97016	-8.61878	0.00139135	0.00139135	-0.287969
1186	939	4060	4060_EBV_NC_007605_FW_9541_9600	0.245038	0.80186	0.470882	0.470882	-6.84853
1186	939	30226	30226_EBV_NC_007605_FW_9541_9600	1.48984	6.43493	0.00388252	0.00388252	-1.47527
1187	13584	25965	25965_EBV_NC_007605_FW_9571_9630	-1.60233	-6.98163	0.00292516	0.00292516	-1.14363
1187	13584	31278	31278_EBV_NC_007605_FW_9571_9630	-1.72281	-9.15319	0.00112252	0.00112252	-0.0458732
1187	13584	40480	40480_EBV_NC_007605_FW_9571_9630	-1.77777	-5.2915	0.0075559	0.0075559	-2.26285
1188	6421	8116	8116_EBV_NC_007605_FW_9601_9660	-0.142011	-0.663688	0.545884	0.545884	-6.96005
1188	6421	26537	26537_EBV_NC_007605_FW_9601_9660	0	0	1	1	-7.22284
1188	6421	37858	37858_EBV_NC_007605_FW_9601_9660	0	0	1	1	-7.22284
1189	5578	6899	6899_EBV_NC_007605_FW_9631_9690	0	0	1	1	-7.22284
1189	5578	22310	22310_EBV_NC_007605_FW_9631_9690	0.168841	0.218543	0.838506	0.838506	-7.19287
1189	5578	38834	38834_EBV_NC_007605_FW_9631_9690	0	0	1	1	-7.22284
1190	10896	16598	16598_EBV_NC_007605_FW_9661_9720	-1.27361	-2.35072	0.0836244	0.0836244	-5.09346
1190	10896	27008	27008_EBV_NC_007605_FW_9661_9720	-0.0276304	-0.137221	0.897984	0.897984	-7.21098
1190	10896	27809	27809_EBV_NC_007605_FW_9661_9720	0.751167	2.55194	0.068031	0.068031	-4.8578
1191	11918	19330	19330_EBV_NC_007605_FW_9691_9750	0.472851	1.27232	0.277219	0.277219	-6.37543
1191	11918	19353	19353_EBV_NC_007605_FW_9691_9750	-0.971691	-1.92775	0.131758	0.131758	-5.6009
1191	11918	40531	40531_EBV_NC_007605_FW_9691_9750	-1.63822	-4.66921	0.0114242	0.0114242	-2.75488
1192	11058	16876	16876_EBV_NC_007605_FW_9721_9780	0	0	1	1	-7.22284
1192	11058	35632	35632_EBV_NC_007605_FW_9721_9780	0	0	1	1	-7.22284
1192	11058	38716	38716_EBV_NC_007605_FW_9721_9780	-0.524459	-1.67003	0.175862	0.175862	-5.91185
1193	9572	13464	13464_EBV_NC_007605_FW_9781_9840	0	0	1	1	-7.22284
1193	9572	16174	16174_EBV_NC_007605_FW_9781_9840	0	0	1	1	-7.22284
1193	9572	26467	26467_EBV_NC_007605_FW_9781_9840	0	0	1	1	-7.22284
1194	4819	5798	5798_EBV_NC_007605_FW_9811_9870	0	0	1	1	-7.22284
1194	4819	20806	20806_EBV_NC_007605_FW_9811_9870	0	0	1	1	-7.22284
1194	4819	34723	34723_EBV_NC_007605_FW_9811_9870	-4.55096	-8.28116	0.00160373	0.00160373	-0.449569
1195	14147	30190	30190_EBV_NC_007605_FW_9841_9900	0	0	1	1	-7.22284
1195	14147	31669	31669_EBV_NC_007605_FW_9841_9900	0.0361403	0.0900585	0.932895	0.932895	-7.21773
1195	14147	41865	41865_EBV_NC_007605_FW_9841_9900	0.56253	2.64869	0.0617535	0.0617535	-4.74635
1196	6920	8828	8828_EBV_NC_007605_FW_9871_9930	-0.0455597	-0.0942125	0.929811	0.929811	-7.21725
1196	6920	14984	14984_EBV_NC_007605_FW_9871_9930	3.13257	9.50732	0.000979845	0.000979845	0.105971
1196	6920	30816	30816_EBV_NC_007605_FW_9871_9930	0.917252	2.82551	0.0519503	0.0519503	-4.54612
1197	10513	15615	15615_EBV_NC_007605_FW_9901_9960	0	0	1	1	-7.22284
1197	10513	16756	16756_EBV_NC_007605_FW_9901_9960	0	0	1	1	-7.22284
1197	10513	37390	37390_EBV_NC_007605_FW_9901_9960	0	0	1	1	-7.22284
1198	5859	7183	7183_EBV_NC_007605_FW_9931_9990	-0.160892	-0.613428	0.575227	0.575227	-6.99655
1198	5859	29693	29693_EBV_NC_007605_FW_9931_9990	0.80607	3.92503	0.0198644	0.0198644	-3.4135
1198	5859	36096	36096_EBV_NC_007605_FW_9931_9990	-0.0286999	-0.0560574	0.958186	0.958186	-7.22086
1199	4686	5626	5626_EBV_NC_007605_FW_9961_10020	-1.34866	-2.27073	0.0909407	0.0909407	-5.1884
1199	4686	6756	6756_EBV_NC_007605_FW_9961_10020	1.08623	2.1119	0.107744	0.107744	-5.3786
1199	4686	35754	35754_EBV_NC_007605_FW_9961_10020	0	0	1	1	-7.22284
1200	10201	14843	14843_EBV_NC_007605_FW_9991_10050	-0.383941	-2.03483	0.117142	0.117142	-5.47148
1200	10201	28665	28665_EBV_NC_007605_FW_9991_10050	-0.165097	-0.529006	0.626885	0.626885	-7.05248
1200	10201	42883	42883_EBV_NC_007605_FW_9991_10050	-0.617159	-2.29309	0.0888247	0.0888247	-5.1618
1201	152	192	192_EBV_NC_007605_FW_10021_10080	0	0	1	1	-7.22284
1201	152	19927	19927_EBV_NC_007605_FW_10021_10080	0	0	1	1	-7.22284
1201	152	32661	32661_EBV_NC_007605_FW_10021_10080	0	0	1	1	-7.22284
1202	3006	3484	3484_EBV_NC_007605_FW_10051_10110	0	0	1	1	-7.22284
1202	3006	3957	3957_EBV_NC_007605_FW_10051_10110	0	0	1	1	-7.22284
1202	3006	10838	10838_EBV_NC_007605_FW_10051_10110	0	0	1	1	-7.22284
1203	4272	5198	5198_EBV_NC_007605_FW_10081_10140	0	0	1	1	-7.22284
1203	4272	17102	17102_EBV_NC_007605_FW_10081_10140	0	0	1	1	-7.22284
1203	4272	29667	29667_EBV_NC_007605_FW_10081_10140	0	0	1	1	-7.22284
1204	1195	1497	1497_EBV_NC_007605_FW_10111_10170	0.489566	2.53254	0.0693776	0.0693776	-4.88029
1204	1195	9948	9948_EBV_NC_007605_FW_10111_10170	2.4869	6.98863	0.00291495	0.00291495	-1.13956
1204	1195	18400	18400_EBV_NC_007605_FW_10111_10170	1.55311	3.68371	0.0241455	0.0241455	-3.64521
1205	9076	12540	12540_EBV_NC_007605_FW_10141_10200	0	0	1	1	-7.22284
1205	9076	28779	28779_EBV_NC_007605_FW_10141_10200	0	0	1	1	-7.22284
1205	9076	34629	34629_EBV_NC_007605_FW_10141_10200	-2.34798	-6.44859	0.00385418	0.00385418	-1.46666
1206	4140	5036	5036_EBV_NC_007605_FW_10171_10230	0	0	1	1	-7.22284
1206	4140	7218	7218_EBV_NC_007605_FW_10171_10230	0	0	1	1	-7.22284
1206	4140	8167	8167_EBV_NC_007605_FW_10171_10230	0	0	1	1	-7.22284
1207	13551	25779	25779_EBV_NC_007605_FW_10261_10320	1.05898	3.25327	0.0349424	0.0349424	-4.082
1207	13551	30657	30657_EBV_NC_007605_FW_10261_10320	0.729642	3.02634	0.0429628	0.0429628	-4.32455
1207	13551	32761	32761_EBV_NC_007605_FW_10261_10320	-0.667123	-2.34342	0.0842632	0.0842632	-5.10209
1208	8292	11149	11149_EBV_NC_007605_FW_10291_10350	-0.810235	-3.41871	0.030213	0.030213	-3.91052
1208	8292	19883	19883_EBV_NC_007605_FW_10291_10350	-1.57356	-7.71343	0.00206187	0.00206187	-0.73787
1208	8292	43268	43268_EBV_NC_007605_FW_10291_10350	-1.87354	-1.89339	0.136868	0.136868	-5.64246
1209	2668	3116	3116_EBV_NC_007605_FW_10321_10380	0	0	1	1	-7.22284
1209	2668	23327	23327_EBV_NC_007605_FW_10321_10380	0.470669	0.434524	0.687998	0.687998	-7.10655
1209	2668	28768	28768_EBV_NC_007605_FW_10321_10380	0	0	1	1	-7.22284
1210	9158	12698	12698_EBV_NC_007605_FW_10351_10410	-2.00213	-5.44176	0.00687822	0.00687822	-2.15123
1210	9158	24403	24403_EBV_NC_007605_FW_10351_10410	-0.511559	-1.08094	0.344984	0.344984	-6.58188
1210	9158	42281	42281_EBV_NC_007605_FW_10351_10410	-1.44612	-5.20281	0.00799492	0.00799492	-2.32999
1211	7189	9289	9289_EBV_NC_007605_FW_10381_10440	-1.72771	-3.47729	0.0287259	0.0287259	-3.85088
1211	7189	32259	32259_EBV_NC_007605_FW_10381_10440	-1.64043	-3.17235	0.0375785	0.0375785	-4.16753
1211	7189	39792	39792_EBV_NC_007605_FW_10381_10440	-1.46488	-3.23686	0.0354588	0.0354588	-4.09927
1212	12395	20774	20774_EBV_NC_007605_FW_10411_10470	0	0	1	1	-7.22284
1212	12395	23814	23814_EBV_NC_007605_FW_10411_10470	-1.96144	-2.76667	0.0549941	0.0549941	-4.61223
1212	12395	35162	35162_EBV_NC_007605_FW_10411_10470	0	0	1	1	-7.22284
1213	7526	9721	9721_EBV_NC_007605_FW_10441_10500	-0.968657	-4.24744	0.0154972	0.0154972	-3.1181
1213	7526	19486	19486_EBV_NC_007605_FW_10441_10500	-1.68219	-8.21814	0.00164779	0.00164779	-0.480522
1213	7526	19857	19857_EBV_NC_007605_FW_10441_10500	-1.11067	-4.5487	0.0124372	0.0124372	-2.85609
1214	7058	9019	9019_EBV_NC_007605_FW_10471_10530	0	0	1	1	-7.22284
1214	7058	9828	9828_EBV_NC_007605_FW_10471_10530	0	0	1	1	-7.22284
1214	7058	41143	41143_EBV_NC_007605_FW_10471_10530	0.265985	1.16827	0.312314	0.312314	-6.48957
1215	1113	1370	1370_EBV_NC_007605_FW_10501_10560	0	0	1	1	-7.22284
1215	1113	12842	12842_EBV_NC_007605_FW_10501_10560	0	0	1	1	-7.22284
1215	1113	36945	36945_EBV_NC_007605_FW_10501_10560	0	0	1	1	-7.22284
1216	14020	29006	29006_EBV_NC_007605_FW_10531_10590	0	0	1	1	-7.22284
1216	14020	37266	37266_EBV_NC_007605_FW_10531_10590	0	0	1	1	-7.22284
1216	14020	40602	40602_EBV_NC_007605_FW_10531_10590	0	0	1	1	-7.22284
1217	6854	8776	8776_EBV_NC_007605_FW_10541_10600	0	0	1	1	-7.22284
1217	6854	15280	15280_EBV_NC_007605_FW_10541_10600	1.61643	5.15851	0.00822608	0.00822608	-2.36388
1217	6854	34799	34799_EBV_NC_007605_FW_10541_10600	0.69633	2.70506	0.0584091	0.0584091	-4.68202
1218	6902	8813	8813_EBV_NC_007605_FW_10711_10770	-0.493696	-2.20192	0.0978251	0.0978251	-5.27055
1218	6902	10807	10807_EBV_NC_007605_FW_10711_10770	1.00462	3.24784	0.0351125	0.0351125	-4.08771
1218	6902	14474	14474_EBV_NC_007605_FW_10711_10770	0.633056	1.99333	0.122581	0.122581	-5.5216
1219	6690	8483	8483_EBV_NC_007605_FW_10726_10785	-3.29067	-11.2802	0.00052912	0.00052912	0.777793
1219	6690	21334	21334_EBV_NC_007605_FW_10726_10785	0.580566	2.84848	0.0508167	0.0508167	-4.52046
1219	6690	39275	39275_EBV_NC_007605_FW_10726_10785	-0.378295	-1.98613	0.123553	0.123553	-5.53031
1220	3709	4424	4424_EBV_NC_007605_FW_10741_10800	-1.58834	-8.34252	0.00156225	0.00156225	-0.419677
1220	3709	7507	7507_EBV_NC_007605_FW_10741_10800	-1.53614	-8.16621	0.00168525	0.00168525	-0.506215
1220	3709	8585	8585_EBV_NC_007605_FW_10741_10800	-1.5104	-4.62881	0.0117521	0.0117521	-2.78859
1221	7697	10024	10024_EBV_NC_007605_FW_10801_10860	1.51863	2.17209	0.100993	0.100993	-5.3063
1221	7697	10149	10149_EBV_NC_007605_FW_10801_10860	0.687333	1.28605	0.272884	0.272884	-6.36007
1221	7697	37787	37787_EBV_NC_007605_FW_10801_10860	-1.93922	-1.48704	0.216665	0.216665	-6.12914
1222	14431	33507	33507_EBV_NC_007605_FW_10831_10890	0	0	1	1	-7.22284
1222	14431	34512	34512_EBV_NC_007605_FW_10831_10890	-0.211571	-0.490312	0.651509	0.651509	-7.07575
1222	14431	44692	44692_EBV_NC_007605_FW_10831_10890	0	0	1	1	-7.22284
1223	11701	18692	18692_EBV_NC_007605_FW_10861_10920	0.327923	0.693136	0.529196	0.529196	-6.93762
1223	11701	37074	37074_EBV_NC_007605_FW_10861_10920	0	0	1	1	-7.22284
1223	11701	39293	39293_EBV_NC_007605_FW_10861_10920	0	0	1	1	-7.22284
1224	8407	11247	11247_EBV_NC_007605_FW_10891_10950	0	0	1	1	-7.22284
1224	8407	23710	23710_EBV_NC_007605_FW_10891_10950	0.518722	1.6373	0.182518	0.182518	-5.95104
1224	8407	37531	37531_EBV_NC_007605_FW_10891_10950	-0.56609	-0.47421	0.661924	0.661924	-7.08498
1225	14100	29736	29736_EBV_NC_007605_FW_10921_10980	0	0	1	1	-7.22284
1225	14100	35092	35092_EBV_NC_007605_FW_10921_10980	0	0	1	1	-7.22284
1225	14100	42982	42982_EBV_NC_007605_FW_10921_10980	0	0	1	1	-7.22284
1226	9825	14005	14005_EBV_NC_007605_FW_10951_11010	0	0	1	1	-7.22284
1226	9825	16642	16642_EBV_NC_007605_FW_10951_11010	0	0	1	1	-7.22284
1226	9825	31595	31595_EBV_NC_007605_FW_10951_11010	0	0	1	1	-7.22284
1227	14545	36183	36183_EBV_NC_007605_FW_10981_11040	0.117811	0.204096	0.84899	0.84899	-7.19668
1227	14545	39317	39317_EBV_NC_007605_FW_10981_11040	0	0	1	1	-7.22284
1227	14545	44273	44273_EBV_NC_007605_FW_10981_11040	0	0	1	1	-7.22284
1228	10764	16190	16190_EBV_NC_007605_FW_11011_11070	0	0	1	1	-7.22284
1228	10764	34623	34623_EBV_NC_007605_FW_11011_11070	0	0	1	1	-7.22284
1228	10764	36051	36051_EBV_NC_007605_FW_11011_11070	0	0	1	1	-7.22284
1229	10396	15318	15318_EBV_NC_007605_FW_11041_11100	0	0	1	1	-7.22284
1229	10396	22738	22738_EBV_NC_007605_FW_11041_11100	0	0	1	1	-7.22284
1229	10396	23062	23062_EBV_NC_007605_FW_11041_11100	0	0	1	1	-7.22284
1230	442	541	541_EBV_NC_007605_FW_11071_11130	-2.11011	-7.018	0.00287258	0.00287258	-1.12248
1230	442	10988	10988_EBV_NC_007605_FW_11071_11130	-0.487589	-1.87461	0.139753	0.139753	-5.66518
1230	442	42451	42451_EBV_NC_007605_FW_11071_11130	-0.900372	-3.52672	0.0275394	0.0275394	-3.80099
1231	1463	1824	1824_EBV_NC_007605_FW_11101_11160	-1.01775	-2.91917	0.0475063	0.0475063	-4.442
1231	1463	9851	9851_EBV_NC_007605_FW_11101_11160	0.211379	0.522872	0.63075	0.63075	-7.05627
1231	1463	13056	13056_EBV_NC_007605_FW_11101_11160	1.85601	7.06574	0.00280536	0.00280536	-1.09488
1232	1697	2131	2131_EBV_NC_007605_FW_11131_11190	-1.12726	-4.85372	0.010063	0.010063	-2.60377
1232	1697	11371	11371_EBV_NC_007605_FW_11131_11190	-1.56858	-6.49483	0.00376016	0.00376016	-1.43764
1232	1697	34529	34529_EBV_NC_007605_FW_11131_11190	-0.629318	-2.46422	0.0743733	0.0743733	-4.95992
1233	13849	27829	27829_EBV_NC_007605_FW_11161_11220	-1.0945	-4.74853	0.0108128	0.0108128	-2.68936
1233	13849	40735	40735_EBV_NC_007605_FW_11161_11220	-1.34246	-6.81059	0.00318923	0.00318923	-1.2446
1233	13849	43511	43511_EBV_NC_007605_FW_11161_11220	-1.64616	-7.9805	0.00182829	0.00182829	-0.599555
1234	9071	12535	12535_EBV_NC_007605_FW_11191_11250	0	0	1	1	-7.22284
1234	9071	27049	27049_EBV_NC_007605_FW_11191_11250	0	0	1	1	-7.22284
1234	9071	39615	39615_EBV_NC_007605_FW_11191_11250	1.12532	5.08955	0.00860267	0.00860267	-2.41713
1235	8973	12261	12261_EBV_NC_007605_FW_11221_11280	0	0	1	1	-7.22284
1235	8973	22514	22514_EBV_NC_007605_FW_11221_11280	0	0	1	1	-7.22284
1235	8973	25987	25987_EBV_NC_007605_FW_11221_11280	0	0	1	1	-7.22284
1236	14471	34397	34397_EBV_NC_007605_FW_11311_11370	0	0	1	1	-7.22284
1236	14471	38098	38098_EBV_NC_007605_FW_11311_11370	0	0	1	1	-7.22284
1236	14471	42373	42373_EBV_NC_007605_FW_11311_11370	0	0	1	1	-7.22284
1237	9774	13949	13949_EBV_NC_007605_FW_11341_11400	-0.960073	-4.99625	0.00914681	0.00914681	-2.49012
1237	9774	35649	35649_EBV_NC_007605_FW_11341_11400	-0.88498	-3.91257	0.0200615	0.0200615	-3.42523
1237	9774	36597	36597_EBV_NC_007605_FW_11341_11400	-0.406858	-2.12182	0.106596	0.106596	-5.36666
1238	463	552	552_EBV_NC_007605_FW_11371_11430	-0.257111	-0.941112	0.403844	0.403844	-6.72155
1238	463	13082	13082_EBV_NC_007605_FW_11371_11430	-0.157901	-0.480098	0.658105	0.658105	-7.08164
1238	463	37619	37619_EBV_NC_007605_FW_11371_11430	-1.07188	-4.4242	0.0136024	0.0136024	-2.96278
1239	11653	18441	18441_EBV_NC_007605_FW_11401_11460	-1.7768	-8.11108	0.00172619	0.00172619	-0.533686
1239	11653	26459	26459_EBV_NC_007605_FW_11401_11460	-0.0864604	-0.180261	0.866369	0.866369	-7.20241
1239	11653	30607	30607_EBV_NC_007605_FW_11401_11460	0.677416	1.16498	0.313489	0.313489	-6.49311
1240	4775	5681	5681_EBV_NC_007605_FW_11431_11490	-0.780883	-0.654118	0.551387	0.551387	-6.96717
1240	4775	20532	20532_EBV_NC_007605_FW_11431_11490	0.0670879	0.256428	0.811218	0.811218	-7.18168
1240	4775	38588	38588_EBV_NC_007605_FW_11431_11490	-2.15878	-3.9259	0.0198506	0.0198506	-3.41267
1241	12565	21521	21521_EBV_NC_007605_FW_11461_11520	0	0	1	1	-7.22284
1241	12565	27737	27737_EBV_NC_007605_FW_11461_11520	0	0	1	1	-7.22284
1241	12565	44159	44159_EBV_NC_007605_FW_11461_11520	0	0	1	1	-7.22284
1242	9212	12837	12837_EBV_NC_007605_FW_11491_11550	0	0	1	1	-7.22284
1242	9212	21639	21639_EBV_NC_007605_FW_11491_11550	0	0	1	1	-7.22284
1242	9212	44549	44549_EBV_NC_007605_FW_11491_11550	0.66743	0.271187	0.800673	0.800673	-7.17685
1243	4259	5191	5191_EBV_NC_007605_FW_11521_11580	0	0	1	1	-7.22284
1243	4259	38039	38039_EBV_NC_007605_FW_11521_11580	0	0	1	1	-7.22284
1243	4259	43639	43639_EBV_NC_007605_FW_11521_11580	0	0	1	1	-7.22284
1244	9908	14183	14183_EBV_NC_007605_FW_11551_11610	1.54644	3.34852	0.032119	0.032119	-3.98272
1244	9908	17387	17387_EBV_NC_007605_FW_11551_11610	0	0	1	1	-7.22284
1244	9908	26662	26662_EBV_NC_007605_FW_11551_11610	0	0	1	1	-7.22284
1245	9169	12708	12708_EBV_NC_007605_FW_11581_11640	-0.668183	-2.99736	0.0441387	0.0441387	-4.35613
1245	9169	27263	27263_EBV_NC_007605_FW_11581_11640	0.150541	0.184911	0.862971	0.862971	-7.20135
1245	9169	39031	39031_EBV_NC_007605_FW_11581_11640	-0.0378297	-0.157048	0.883386	0.883386	-7.20732
1246	5764	7025	7025_EBV_NC_007605_FW_11611_11670	-0.648942	-2.37695	0.0813738	0.0813738	-5.06247
1246	5764	11627	11627_EBV_NC_007605_FW_11611_11670	-0.892511	-3.38813	0.0310261	0.0310261	-3.94187
1246	5764	18298	18298_EBV_NC_007605_FW_11611_11670	-0.972247	-3.22734	0.0357623	0.0357623	-4.10929
1247	2539	3043	3043_EBV_NC_007605_FW_11641_11700	0	0	1	1	-7.22284
1247	2539	31348	31348_EBV_NC_007605_FW_11641_11700	0	0	1	1	-7.22284
1247	2539	38102	38102_EBV_NC_007605_FW_11641_11700	0	0	1	1	-7.22284
1248	13909	28177	28177_EBV_NC_007605_FW_11671_11730	0	0	1	1	-7.22284
1248	13909	29525	29525_EBV_NC_007605_FW_11671_11730	0	0	1	1	-7.22284
1248	13909	39542	39542_EBV_NC_007605_FW_11671_11730	0.411974	2.02094	0.118932	0.118932	-5.48826
1249	11226	17431	17431_EBV_NC_007605_FW_11701_11760	-0.0750533	-0.1856	0.862468	0.862468	-7.20119
1249	11226	24145	24145_EBV_NC_007605_FW_11701_11760	-0.524635	-0.447565	0.679368	0.679368	-7.09965
1249	11226	35163	35163_EBV_NC_007605_FW_11701_11760	-0.37977	-0.376763	0.726917	0.726917	-7.13487
1250	8217	10996	10996_EBV_NC_007605_FW_11731_11790	-0.263473	-0.51353	0.636665	0.636665	-7.06197
1250	8217	22951	22951_EBV_NC_007605_FW_11731_11790	-0.899382	-1.80947	0.150291	0.150291	-5.74393
1250	8217	32272	32272_EBV_NC_007605_FW_11731_11790	-0.694449	-2.0772	0.111865	0.111865	-5.42038
1251	2601	3164	3164_EBV_NC_007605_FW_11761_11820	-0.15218	-0.448424	0.678801	0.678801	-7.09918
1251	2601	32423	32423_EBV_NC_007605_FW_11761_11820	0.183247	0.389963	0.717926	0.717926	-7.12873
1251	2601	44685	44685_EBV_NC_007605_FW_11761_11820	2.0203	4.70755	0.0111235	0.0111235	-2.72311
1252	3749	4534	4534_EBV_NC_007605_FW_11791_11850	0	0	1	1	-7.22284
1252	3749	5921	5921_EBV_NC_007605_FW_11791_11850	0	0	1	1	-7.22284
1252	3749	31934	31934_EBV_NC_007605_FW_11791_11850	0	0	1	1	-7.22284
1253	7539	9815	9815_EBV_NC_007605_FW_11851_11910	0	0	1	1	-7.22284
1253	7539	30541	30541_EBV_NC_007605_FW_11851_11910	0	0	1	1	-7.22284
1253	7539	42714	42714_EBV_NC_007605_FW_11851_11910	0	0	1	1	-7.22284
1254	5866	7272	7272_EBV_NC_007605_FW_11881_11940	-0.35405	-1.88284	0.138482	0.138482	-5.65523
1254	5866	29690	29690_EBV_NC_007605_FW_11881_11940	0	0	1	1	-7.22284
1254	5866	38663	38663_EBV_NC_007605_FW_11881_11940	0	0	1	1	-7.22284
1255	12676	21897	21897_EBV_NC_007605_FW_11911_11970	0	0	1	1	-7.22284
1255	12676	23753	23753_EBV_NC_007605_FW_11911_11970	0.951212	5.03986	0.00888729	0.00888729	-2.45586
1255	12676	23840	23840_EBV_NC_007605_FW_11911_11970	0	0	1	1	-7.22284
1256	12175	20172	20172_EBV_NC_007605_FW_11941_12000	0.190252	1.01176	0.373072	0.373072	-6.65234
1256	12175	32267	32267_EBV_NC_007605_FW_11941_12000	0	0	1	1	-7.22284
1256	12175	39744	39744_EBV_NC_007605_FW_11941_12000	0	0	1	1	-7.22284
1257	2722	3319	3319_EBV_NC_007605_FW_11971_12030	0	0	1	1	-7.22284
1257	2722	11020	11020_EBV_NC_007605_FW_11971_12030	2.04801	7.0835	0.00278085	0.00278085	-1.08465
1257	2722	11246	11246_EBV_NC_007605_FW_11971_12030	0	0	1	1	-7.22284
1258	3111	3630	3630_EBV_NC_007605_FW_32323_32382	-0.0565754	-0.269388	0.801956	0.801956	-7.17746
1258	3111	24966	24966_EBV_NC_007605_FW_32323_32382	0.592922	1.8345	0.146142	0.146142	-5.71368
1258	3111	41874	41874_EBV_NC_007605_FW_32323_32382	-0.900286	-4.24965	0.0154715	0.0154715	-3.11613
1259	7916	10400	10400_EBV_NC_007605_FW_32371_32430	0	0	1	1	-7.22284
1259	7916	12855	12855_EBV_NC_007605_FW_32371_32430	-0.831955	-3.56685	0.0266198	0.0266198	-3.7608
1259	7916	15209	15209_EBV_NC_007605_FW_32371_32430	0.499508	1.32541	0.260825	0.260825	-6.31571
1260	2099	2533	2533_EBV_NC_007605_FW_32383_32442	0	0	1	1	-7.22284
1260	2099	25722	25722_EBV_NC_007605_FW_32383_32442	0.498027	2.12871	0.105808	0.105808	-5.35838
1260	2099	30580	30580_EBV_NC_007605_FW_32383_32442	0	0	1	1	-7.22284
1261	3925	4724	4724_EBV_NC_007605_FW_32413_32472	0	0	1	1	-7.22284
1261	3925	41592	41592_EBV_NC_007605_FW_32413_32472	0	0	1	1	-7.22284
1261	3925	42232	42232_EBV_NC_007605_FW_32413_32472	0	0	1	1	-7.22284
1262	13605	26036	26036_EBV_NC_007605_FW_32443_32502	0	0	1	1	-7.22284
1262	13605	27327	27327_EBV_NC_007605_FW_32443_32502	0	0	1	1	-7.22284
1262	13605	40373	40373_EBV_NC_007605_FW_32443_32502	0	0	1	1	-7.22284
1263	5532	6701	6701_EBV_NC_007605_FW_32473_32532	0	0	1	1	-7.22284
1263	5532	15749	15749_EBV_NC_007605_FW_32473_32532	0	0	1	1	-7.22284
1263	5532	22933	22933_EBV_NC_007605_FW_32473_32532	0	0	1	1	-7.22284
1264	4337	5172	5172_EBV_NC_007605_FW_32503_32562	0.304074	0.81715	0.463102	0.463102	-6.83525
1264	4337	5237	5237_EBV_NC_007605_FW_32503_32562	0	0	1	1	-7.22284
1264	4337	35100	35100_EBV_NC_007605_FW_32503_32562	0	0	1	1	-7.22284
1265	6245	7807	7807_EBV_NC_007605_FW_32563_32622	3.42006	8.32126	0.00157646	0.00157646	-0.430005
1265	6245	35562	35562_EBV_NC_007605_FW_32563_32622	3.58727	7.08754	0.00277532	0.00277532	-1.08233
1265	6245	38695	38695_EBV_NC_007605_FW_32563_32622	3.84563	10.6712	0.000646679	0.000646679	0.562254
1266	5388	6515	6515_EBV_NC_007605_FW_32593_32652	1.37429	5.54312	0.00646348	0.00646348	-2.07742
1266	5388	34903	34903_EBV_NC_007605_FW_32593_32652	1.19907	4.78529	0.0105432	0.0105432	-2.65928
1266	5388	41834	41834_EBV_NC_007605_FW_32593_32652	1.33378	5.93385	0.005129	0.005129	-1.80353
1267	7066	9026	9026_EBV_NC_007605_FW_32623_32682	0	0	1	1	-7.22284
1267	7066	18358	18358_EBV_NC_007605_FW_32623_32682	0	0	1	1	-7.22284
1267	7066	28655	28655_EBV_NC_007605_FW_32623_32682	0	0	1	1	-7.22284
1268	4465	5315	5315_EBV_NC_007605_FW_32624_32683	0	0	1	1	-7.22284
1268	4465	7772	7772_EBV_NC_007605_FW_32624_32683	0	0	1	1	-7.22284
1268	4465	28615	28615_EBV_NC_007605_FW_32624_32683	0	0	1	1	-7.22284
1269	11990	19449	19449_EBV_NC_007605_FW_32653_32712	1.21788	5.44568	0.0068616	0.0068616	-2.14836
1269	11990	25037	25037_EBV_NC_007605_FW_32653_32712	1.04041	3.19173	0.036926	0.036926	-4.14695
1269	11990	37223	37223_EBV_NC_007605_FW_32653_32712	0.569662	2.43091	0.0769602	0.0769602	-4.99896
1270	6708	8411	8411_EBV_NC_007605_FW_32683_32742	-0.191352	-0.704483	0.522866	0.522866	-6.92877
1270	6708	26246	26246_EBV_NC_007605_FW_32683_32742	-1.75732	-8.58444	0.00141126	0.00141126	-0.304089
1270	6708	44770	44770_EBV_NC_007605_FW_32683_32742	-0.663415	-2.76388	0.0551438	0.0551438	-4.61539
1271	7406	9541	9541_EBV_NC_007605_FW_32713_32772	-0.640393	-2.78734	0.0539016	0.0539016	-4.58895
1271	7406	29367	29367_EBV_NC_007605_FW_32713_32772	-0.566089	-1.92099	0.132748	0.132748	-5.60908
1271	7406	33562	33562_EBV_NC_007605_FW_32713_32772	-2.12344	-10.8039	0.000618461	0.000618461	0.610472
1272	13008	23222	23222_EBV_NC_007605_FW_32738_32797	-3.08577	-12.8224	0.000332323	0.000332323	1.26356
1272	13008	28618	28618_EBV_NC_007605_FW_32738_32797	-2.48981	-12.1376	0.000405701	0.000405701	1.05771
1272	13008	36964	36964_EBV_NC_007605_FW_32738_32797	-1.66542	-8.76382	0.00131103	0.00131103	-0.220652
1273	6059	7499	7499_EBV_NC_007605_FW_32743_32802	-0.813287	-0.855326	0.444129	0.444129	-6.80136
1273	6059	22817	22817_EBV_NC_007605_FW_32743_32802	-1.80197	-8.63282	0.0013833	0.0013833	-0.281395
1273	6059	38258	38258_EBV_NC_007605_FW_32743_32802	-0.742985	-3.67	0.0244209	0.0244209	-3.65866
1274	8018	10569	10569_EBV_NC_007605_FW_32773_32832	-0.77294	-2.6961	0.0589259	0.0589259	-4.6922
1274	8018	23354	23354_EBV_NC_007605_FW_32773_32832	-0.917482	-4.57242	0.0122292	0.0122292	-2.836
1274	8018	27605	27605_EBV_NC_007605_FW_32773_32832	-0.907899	-3.78764	0.0221763	0.0221763	-3.54428
1275	7543	9817	9817_EBV_NC_007605_FW_32803_32862	-0.308467	-1.31037	0.265369	0.265369	-6.33272
1275	7543	13676	13676_EBV_NC_007605_FW_32803_32862	0.981782	3.75569	0.0227602	0.0227602	-3.57512
1275	7543	29624	29624_EBV_NC_007605_FW_32803_32862	0	0	1	1	-7.22284
1276	9861	14134	14134_EBV_NC_007605_FW_32837_32896	-0.761545	-1.87203	0.140156	0.140156	-5.6683
1276	9861	36716	36716_EBV_NC_007605_FW_32837_32896	-0.856368	-2.46375	0.0744091	0.0744091	-4.96047
1276	9861	40933	40933_EBV_NC_007605_FW_32837_32896	-0.638872	-1.91274	0.133964	0.133964	-5.61905
1277	4308	5135	5135_EBV_NC_007605_FW_33013_33072	-1.50431	-1.62385	0.185329	0.185329	-5.96711
1277	4308	19762	19762_EBV_NC_007605_FW_33013_33072	-1.57911	-1.70057	0.169886	0.169886	-5.87519
1277	4308	45102	45102_EBV_NC_007605_FW_33013_33072	-1.4341	-2.35192	0.0835193	0.0835193	-5.09203
1278	6043	7573	7573_EBV_NC_007605_FW_33043_33102	-0.755002	-1.84676	0.144156	0.144156	-5.69885
1278	6043	8204	8204_EBV_NC_007605_FW_33043_33102	0.159387	0.531115	0.625559	0.625559	-7.05117
1278	6043	11994	11994_EBV_NC_007605_FW_33043_33102	0	0	1	1	-7.22284
1279	6094	7522	7522_EBV_NC_007605_FW_33193_33252	0.820662	4.06547	0.0177979	0.0177979	-3.28287
1279	6094	10133	10133_EBV_NC_007605_FW_33193_33252	-1.15869	-4.21846	0.015838	0.015838	-3.14401
1279	6094	21980	21980_EBV_NC_007605_FW_33193_33252	-1.07022	-4.78099	0.0105743	0.0105743	-2.66279
1280	13920	28230	28230_EBV_NC_007605_FW_33223_33282	0	0	1	1	-7.22284
1280	13920	38908	38908_EBV_NC_007605_FW_33223_33282	0	0	1	1	-7.22284
1280	13920	41208	41208_EBV_NC_007605_FW_33223_33282	0	0	1	1	-7.22284
1281	10924	16639	16639_EBV_NC_007605_FW_33253_33312	-0.0445387	-0.186386	0.861894	0.861894	-7.20101
1281	10924	17673	17673_EBV_NC_007605_FW_33253_33312	0.809132	3.44749	0.029471	0.029471	-3.88115
1281	10924	26918	26918_EBV_NC_007605_FW_33253_33312	-0.0441456	-0.0980524	0.926962	0.926962	-7.21678
1282	10684	16099	16099_EBV_NC_007605_FW_33283_33342	-0.234903	-0.756822	0.494404	0.494404	-6.88659
1282	10684	19384	19384_EBV_NC_007605_FW_33283_33342	-1.83408	-3.21505	0.0361589	0.0361589	-4.12227
1282	10684	20513	20513_EBV_NC_007605_FW_33283_33342	0	0	1	1	-7.22284
1283	3497	4123	4123_EBV_NC_007605_FW_33313_33372	-0.898502	-3.20459	0.0365005	0.0365005	-4.13332
1283	3497	25931	25931_EBV_NC_007605_FW_33313_33372	-0.857607	-2.65	0.061673	0.061673	-4.74484
1283	3497	30358	30358_EBV_NC_007605_FW_33313_33372	0.433961	1.2625	0.280362	0.280362	-6.38638
1284	6114	7620	7620_EBV_NC_007605_FW_33343_33402	-1.26485	-3.41218	0.0303844	0.0303844	-3.9172
1284	6114	13149	13149_EBV_NC_007605_FW_33343_33402	0.818846	3.66573	0.0245075	0.0245075	-3.66285
1284	6114	31083	31083_EBV_NC_007605_FW_33343_33402	1.31231	4.53716	0.0125399	0.0125399	-2.86589
1285	12806	22311	22311_EBV_NC_007605_FW_33463_33522	-0.953416	-4.28109	0.0151126	0.0151126	-3.08818
1285	12806	29882	29882_EBV_NC_007605_FW_33463_33522	-0.949787	-4.23617	0.0156287	0.0156287	-3.12817
1285	12806	34734	34734_EBV_NC_007605_FW_33463_33522	-1.02992	-5.26795	0.00766949	0.00766949	-2.28058
1286	2104	2451	2451_EBV_NC_007605_FW_33733_33792	-1.73229	-2.53101	0.0694853	0.0694853	-4.88207
1286	2104	21605	21605_EBV_NC_007605_FW_33733_33792	-1.62792	-7.94528	0.00185711	0.00185711	-0.617511
1286	2104	22195	22195_EBV_NC_007605_FW_33733_33792	-1.68673	-8.88122	0.00125025	0.00125025	-0.167058
1287	9052	12434	12434_EBV_NC_007605_FW_33745_33804	0	0	1	1	-7.22284
1287	9052	22040	22040_EBV_NC_007605_FW_33745_33804	-0.600843	-2.8827	0.049181	0.049181	-4.48238
1287	9052	26454	26454_EBV_NC_007605_FW_33745_33804	0	0	1	1	-7.22284
1288	10160	14798	14798_EBV_NC_007605_FW_33763_33822	0	0	1	1	-7.22284
1288	10160	22042	22042_EBV_NC_007605_FW_33763_33822	-0.0843401	-0.146584	0.891083	0.891083	-7.20931
1288	10160	34555	34555_EBV_NC_007605_FW_33763_33822	-5.91393	-21.8218	4.73532e-05	4.73532e-05	3.01429
1289	2430	2898	2898_EBV_NC_007605_FW_35005_35064	-1.24562	-5.23332	0.00784041	0.00784041	-2.30679
1289	2430	27662	27662_EBV_NC_007605_FW_35005_35064	-1.31944	-6.61052	0.00353716	0.00353716	-1.36588
1289	2430	37272	37272_EBV_NC_007605_FW_35005_35064	-1.41205	-7.25404	0.00255868	0.00255868	-0.987775
1290	3513	4133	4133_EBV_NC_007605_FW_35173_35232	-1.47363	-6.3318	0.0041051	0.0041051	-1.54084
1290	3513	12212	12212_EBV_NC_007605_FW_35173_35232	-1.71839	-7.85646	0.00193239	0.00193239	-0.663179
1290	3513	44348	44348_EBV_NC_007605_FW_35173_35232	-1.7768	-9.1871	0.00110777	0.00110777	-0.0310436
1291	12908	22686	22686_EBV_NC_007605_FW_35185_35244	-1.62898	-8.47812	0.00147525	0.00147525	-0.354447
1291	12908	42504	42504_EBV_NC_007605_FW_35185_35244	-1.92757	-9.71389	0.000907112	0.000907112	0.191589
1291	12908	43927	43927_EBV_NC_007605_FW_35185_35244	-1.55526	-7.89325	0.00190075	0.00190075	-0.644199
1292	1922	2345	2345_EBV_NC_007605_FW_35215_35274	-1.77805	-7.63422	0.00213826	0.00213826	-0.779848
1292	1922	11910	11910_EBV_NC_007605_FW_35215_35274	-1.50406	-6.06536	0.00475859	0.00475859	-1.71497
1292	1922	43290	43290_EBV_NC_007605_FW_35215_35274	-1.35953	-7.1104	0.00274424	0.00274424	-1.06922
1293	10572	15775	15775_EBV_NC_007605_FW_35353_35412	0.161032	0.346287	0.747882	0.747882	-7.14831
1293	10572	29050	29050_EBV_NC_007605_FW_35353_35412	0.28782	0.499505	0.645607	0.645607	-7.07036
1293	10572	38326	38326_EBV_NC_007605_FW_35353_35412	0	0	1	1	-7.22284
1294	2895	3420	3420_EBV_NC_007605_FW_35383_35442	0	0	1	1	-7.22284
1294	2895	5789	5789_EBV_NC_007605_FW_35383_35442	0	0	1	1	-7.22284
1294	2895	16022	16022_EBV_NC_007605_FW_35383_35442	0.0605579	0.161649	0.880007	0.880007	-7.2064
1295	9293	12924	12924_EBV_NC_007605_FW_35413_35472	-0.797971	-1.87211	0.140142	0.140142	-5.6682
1295	9293	23931	23931_EBV_NC_007605_FW_35413_35472	-1.1486	-5.77352	0.00563061	0.00563061	-1.91392
1295	9293	27368	27368_EBV_NC_007605_FW_35413_35472	-0.687007	-3.17172	0.0375996	0.0375996	-4.16819
1296	11487	18043	18043_EBV_NC_007605_FW_35473_35532	-0.763944	-1.19749	0.302047	0.302047	-6.45794
1296	11487	37989	37989_EBV_NC_007605_FW_35473_35532	-0.834433	-1.44783	0.226625	0.226625	-6.17497
1296	11487	39234	39234_EBV_NC_007605_FW_35473_35532	-0.730681	-1.37031	0.247715	0.247715	-6.26455
1297	4960	6058	6058_EBV_NC_007605_FW_35503_35562	-0.70923	-2.30894	0.0873581	0.0873581	-5.14297
1297	4960	34776	34776_EBV_NC_007605_FW_35503_35562	-0.541903	-1.89605	0.136466	0.136466	-5.63925
1297	4960	37838	37838_EBV_NC_007605_FW_35503_35562	-0.59641	-2.1549	0.10287	0.10287	-5.32692
1298	4123	4940	4940_EBV_NC_007605_FW_35533_35592	-1.39991	-5.50129	0.00663078	0.00663078	-2.10774
1298	4123	6040	6040_EBV_NC_007605_FW_35533_35592	-1.34432	-5.25113	0.00775191	0.00775191	-2.29329
1298	4123	8815	8815_EBV_NC_007605_FW_35533_35592	-1.43415	-5.39033	0.00710134	0.00710134	-2.18914
1299	1992	2387	2387_EBV_NC_007605_FW_35563_35622	-0.22543	-0.855034	0.444272	0.444272	-6.80163
1299	1992	26568	26568_EBV_NC_007605_FW_35563_35622	-0.643418	-1.3236	0.261367	0.261367	-6.31776
1299	1992	44298	44298_EBV_NC_007605_FW_35563_35622	0.114064	0.373877	0.72889	0.72889	-7.13619
1300	9752	13841	13841_EBV_NC_007605_FW_35593_35652	-0.0546004	-0.19181	0.857936	0.857936	-7.19972
1300	9752	19077	19077_EBV_NC_007605_FW_35593_35652	-0.870566	-3.05204	0.0419514	0.0419514	-4.29666
1300	9752	31605	31605_EBV_NC_007605_FW_35593_35652	0.447989	0.859778	0.441959	0.441959	-6.79734
1301	1587	1983	1983_EBV_NC_007605_FW_35623_35682	-1.79501	-8.06026	0.00176505	0.00176505	-0.559187
1301	1587	34650	34650_EBV_NC_007605_FW_35623_35682	-1.91813	-7.43141	0.00235073	0.00235073	-0.889424
1301	1587	40802	40802_EBV_NC_007605_FW_35623_35682	0.686549	1.75562	0.159655	0.159655	-5.80892
1302	5695	6978	6978_EBV_NC_007605_FW_35653_35712	-6.87304	-30.0595	1.45299e-05	1.45299e-05	3.78897
1302	5695	32601	32601_EBV_NC_007605_FW_35653_35712	-6.68874	-27.4833	2.02281e-05	2.02281e-05	3.59592
1302	5695	38097	38097_EBV_NC_007605_FW_35653_35712	-7.28651	-22.1774	4.46167e-05	4.46167e-05	3.05895
1303	5984	7360	7360_EBV_NC_007605_FW_35683_35742	0	0	1	1	-7.22284
1303	5984	30998	30998_EBV_NC_007605_FW_35683_35742	0	0	1	1	-7.22284
1303	5984	38701	38701_EBV_NC_007605_FW_35683_35742	0	0	1	1	-7.22284
1304	3213	3864	3864_EBV_NC_007605_FW_35713_35772	-0.781926	-0.903554	0.421083	0.421083	-6.75709
1304	3213	10883	10883_EBV_NC_007605_FW_35713_35772	-0.885052	-1.32669	0.260442	0.260442	-6.31426
1304	3213	13775	13775_EBV_NC_007605_FW_35713_35772	0	0	1	1	-7.22284
1305	6258	7814	7814_EBV_NC_007605_FW_35743_35802	-0.954054	-0.765006	0.490062	0.490062	-6.87979
1305	6258	8505	8505_EBV_NC_007605_FW_35743_35802	-0.816927	-3.55961	0.0267827	0.0267827	-3.76802
1305	6258	43905	43905_EBV_NC_007605_FW_35743_35802	-0.114484	-0.341984	0.750865	0.750865	-7.15013
1306	14457	34153	34153_EBV_NC_007605_FW_35773_35832	0	0	1	1	-7.22284
1306	14457	38786	38786_EBV_NC_007605_FW_35773_35832	0	0	1	1	-7.22284
1306	14457	43202	43202_EBV_NC_007605_FW_35773_35832	0	0	1	1	-7.22284
1307	9622	13606	13606_EBV_NC_007605_FW_35803_35862	0	0	1	1	-7.22284
1307	9622	39383	39383_EBV_NC_007605_FW_35803_35862	0	0	1	1	-7.22284
1307	9622	39640	39640_EBV_NC_007605_FW_35803_35862	0	0	1	1	-7.22284
1308	8112	10729	10729_EBV_NC_007605_FW_35833_35892	0	0	1	1	-7.22284
1308	8112	35785	35785_EBV_NC_007605_FW_35833_35892	-0.198145	-0.928039	0.409774	0.409774	-6.73402
1308	8112	41770	41770_EBV_NC_007605_FW_35833_35892	0	0	1	1	-7.22284
1309	7474	9677	9677_EBV_NC_007605_FW_35863_35922	-1.21092	-5.0518	0.00881784	0.00881784	-2.44653
1309	7474	11439	11439_EBV_NC_007605_FW_35863_35922	-1.23619	-4.28313	0.0150898	0.0150898	-3.08638
1309	7474	38805	38805_EBV_NC_007605_FW_35863_35922	-1.00753	-2.24807	0.0931451	0.0931451	-5.21541
1310	5349	6574	6574_EBV_NC_007605_FW_35893_35952	-0.0509606	-0.263502	0.806157	0.806157	-7.1794
1310	5349	7658	7658_EBV_NC_007605_FW_35893_35952	-1.27521	-4.68363	0.01131	0.01131	-2.74291
1310	5349	22682	22682_EBV_NC_007605_FW_35893_35952	-0.534445	-1.43867	0.229018	0.229018	-6.18562
1311	14564	36761	36761_EBV_NC_007605_FW_35923_35982	-0.794987	-0.525647	0.628999	0.628999	-7.05456
1311	14564	38342	38342_EBV_NC_007605_FW_35923_35982	-0.162421	-0.366971	0.733622	0.733622	-7.13931
1311	14564	41675	41675_EBV_NC_007605_FW_35923_35982	1.26085	2.1298	0.105683	0.105683	-5.35706
1312	13389	24730	24730_EBV_NC_007605_FW_35953_36012	0	0	1	1	-7.22284
1312	13389	25223	25223_EBV_NC_007605_FW_35953_36012	0	0	1	1	-7.22284
1312	13389	27624	27624_EBV_NC_007605_FW_35953_36012	-0.868854	-1.18298	0.307104	0.307104	-6.47369
1313	10279	15019	15019_EBV_NC_007605_FW_35983_36042	0.739571	2.06595	0.113241	0.113241	-5.43395
1313	10279	23927	23927_EBV_NC_007605_FW_35983_36042	-0.0576945	-0.198826	0.852823	0.852823	-7.19801
1313	10279	31003	31003_EBV_NC_007605_FW_35983_36042	-0.113269	-0.156426	0.883843	0.883843	-7.20744
1314	14079	29548	29548_EBV_NC_007605_FW_36013_36072	1.84228	6.89931	0.00304868	0.00304868	-1.19192
1314	14079	41886	41886_EBV_NC_007605_FW_36013_36072	-0.0867195	-0.258714	0.809581	0.809581	-7.18095
1314	14079	42748	42748_EBV_NC_007605_FW_36013_36072	1.28059	1.51993	0.208658	0.208658	-6.09046
1315	5279	6440	6440_EBV_NC_007605_FW_36043_36102	-1.58548	-6.6924	0.00338929	0.00338929	-1.31582
1315	5279	31576	31576_EBV_NC_007605_FW_36043_36102	-1.48405	-7.57786	0.0021948	0.0021948	-0.809999
1315	5279	36721	36721_EBV_NC_007605_FW_36043_36102	-1.05775	-3.67357	0.0243488	0.0243488	-3.65515
1316	4255	5104	5104_EBV_NC_007605_FW_36073_36132	-1.56566	-4.93032	0.00955716	0.00955716	-2.54236
1316	4255	36418	36418_EBV_NC_007605_FW_36073_36132	-1.46684	-7.60172	0.00217063	0.00217063	-0.797204
1316	4255	42957	42957_EBV_NC_007605_FW_36073_36132	-1.53442	-5.43286	0.00691622	0.00691622	-2.15777
1317	6242	7721	7721_EBV_NC_007605_FW_36103_36162	0.351978	0.987814	0.383262	0.383262	-6.67613
1317	6242	17847	17847_EBV_NC_007605_FW_36103_36162	-0.814074	-1.35441	0.252282	0.252282	-6.28274
1317	6242	45151	45151_EBV_NC_007605_FW_36103_36162	-1.18009	-1.45626	0.224443	0.224443	-6.16513
1318	433	621	621_EBV_NC_007605_FW_36133_36192	0	0	1	1	-7.22284
1318	433	29086	29086_EBV_NC_007605_FW_36133_36192	0	0	1	1	-7.22284
1318	433	38077	38077_EBV_NC_007605_FW_36133_36192	0.129016	0.360621	0.737987	0.737987	-7.14212
1319	1618	2000	2000_EBV_NC_007605_FW_36163_36222	-1.29666	-3.03086	0.0427831	0.0427831	-4.31964
1319	1618	11478	11478_EBV_NC_007605_FW_36163_36222	-0.0393156	-0.0440349	0.967146	0.967146	-7.22162
1319	1618	35450	35450_EBV_NC_007605_FW_36163_36222	0	0	1	1	-7.22284
1320	7358	9420	9420_EBV_NC_007605_FW_36193_36252	-1.07758	-2.66241	0.0609188	0.0609188	-4.73064
1320	7358	29930	29930_EBV_NC_007605_FW_36193_36252	-0.938136	-2.30628	0.0876024	0.0876024	-5.14613
1320	7358	42105	42105_EBV_NC_007605_FW_36193_36252	0.295753	0.47611	0.66069	0.66069	-7.0839
1321	11669	18553	18553_EBV_NC_007605_FW_36223_36282	0	0	1	1	-7.22284
1321	11669	22774	22774_EBV_NC_007605_FW_36223_36282	-0.631924	-1.56117	0.199051	0.199051	-6.0417
1321	11669	25131	25131_EBV_NC_007605_FW_36223_36282	0	0	1	1	-7.22284
1322	3473	4189	4189_EBV_NC_007605_FW_36253_36312	0	0	1	1	-7.22284
1322	3473	15515	15515_EBV_NC_007605_FW_36253_36312	0	0	1	1	-7.22284
1322	3473	41075	41075_EBV_NC_007605_FW_36253_36312	0	0	1	1	-7.22284
1323	10945	16664	16664_EBV_NC_007605_FW_36283_36342	0	0	1	1	-7.22284
1323	10945	17736	17736_EBV_NC_007605_FW_36283_36342	0	0	1	1	-7.22284
1323	10945	42432	42432_EBV_NC_007605_FW_36283_36342	0	0	1	1	-7.22284
1324	7686	10016	10016_EBV_NC_007605_FW_36313_36372	0	0	1	1	-7.22284
1324	7686	21482	21482_EBV_NC_007605_FW_36313_36372	1.02687	3.4638	0.0290604	0.0290604	-3.86457
1324	7686	21631	21631_EBV_NC_007605_FW_36313_36372	0	0	1	1	-7.22284
1325	7157	9184	9184_EBV_NC_007605_FW_36343_36402	-0.965093	-4.9479	0.0094456	0.0094456	-2.52838
1325	7157	21421	21421_EBV_NC_007605_FW_36343_36402	0.324641	0.669491	0.542565	0.542565	-6.95569
1325	7157	28176	28176_EBV_NC_007605_FW_36343_36402	-0.110389	-0.577255	0.597005	0.597005	-7.02136
1326	9605	13506	13506_EBV_NC_007605_FW_36523_36582	-1.40626	-5.35351	0.00726661	0.00726661	-2.21646
1326	9605	24271	24271_EBV_NC_007605_FW_36523_36582	-0.198154	-0.804735	0.469411	0.469411	-6.84604
1326	9605	41210	41210_EBV_NC_007605_FW_36523_36582	1.09202	4.61454	0.0118706	0.0118706	-2.80054
1327	1527	1775	1775_EBV_NC_007605_FW_36553_36612	-0.319329	-0.713386	0.517939	0.517939	-6.92176
1327	1527	26411	26411_EBV_NC_007605_FW_36553_36612	0.373508	1.36193	0.25011	0.25011	-6.27414
1327	1527	31516	31516_EBV_NC_007605_FW_36553_36612	0.0947804	0.317868	0.76768	0.76768	-7.15989
1328	9758	13932	13932_EBV_NC_007605_FW_36583_36642	0.183515	0.323157	0.763977	0.763977	-7.1578
1328	9758	29952	29952_EBV_NC_007605_FW_36583_36642	-0.185672	-0.40834	0.705503	0.705503	-7.11984
1328	9758	30023	30023_EBV_NC_007605_FW_36583_36642	-0.892707	-2.76642	0.0550076	0.0550076	-4.61252
1329	1118	1457	1457_EBV_NC_007605_FW_36613_36672	-0.317922	-1.35742	0.25141	0.25141	-6.2793
1329	1118	25591	25591_EBV_NC_007605_FW_36613_36672	-1.44153	-5.58757	0.00629145	0.00629145	-2.04542
1329	1118	41127	41127_EBV_NC_007605_FW_36613_36672	-2.67381	-10.4769	0.000691007	0.000691007	0.490313
1330	5685	6972	6972_EBV_NC_007605_FW_36643_36702	-1.0646	-3.22311	0.0358984	0.0358984	-4.11376
1330	5685	39261	39261_EBV_NC_007605_FW_36643_36702	-0.218997	-1.07063	0.349043	0.349043	-6.59253
1330	5685	41462	41462_EBV_NC_007605_FW_36643_36702	0	0	1	1	-7.22284
1331	7980	10450	10450_EBV_NC_007605_FW_36666_36725	-0.724202	-2.4604	0.0746653	0.0746653	-4.9644
1331	7980	18515	18515_EBV_NC_007605_FW_36666_36725	-1.19295	-4.34848	0.0143771	0.0143771	-3.02876
1331	7980	19715	19715_EBV_NC_007605_FW_36666_36725	-1.06659	-2.89777	0.048481	0.048481	-4.46567
1332	1184	1406	1406_EBV_NC_007605_FW_36753_36812	-0.304945	-0.740071	0.503382	0.503382	-6.90033
1332	1184	21962	21962_EBV_NC_007605_FW_36753_36812	1.11794	2.53832	0.068973	0.068973	-4.87358
1332	1184	35384	35384_EBV_NC_007605_FW_36753_36812	-0.848371	-3.02331	0.043084	0.043084	-4.32784
1333	9281	12909	12909_EBV_NC_007605_FW_36943_37002	-0.3741	-0.746122	0.500124	0.500124	-6.89539
1333	9281	30885	30885_EBV_NC_007605_FW_36943_37002	-0.157933	-0.456185	0.673697	0.673697	-7.09498
1333	9281	40889	40889_EBV_NC_007605_FW_36943_37002	1.51799	3.65823	0.0246604	0.0246604	-3.67023
1334	399	604	604_EBV_NC_007605_FW_36973_37032	0.265181	0.835682	0.453811	0.453811	-6.81893
1334	399	4828	4828_EBV_NC_007605_FW_36973_37032	0.959934	3.97608	0.0190808	0.0190808	-3.36566
1334	399	14328	14328_EBV_NC_007605_FW_36973_37032	0	0	1	1	-7.22284
1335	5462	6739	6739_EBV_NC_007605_FW_37003_37062	-0.540796	-1.61545	0.187109	0.187109	-5.97714
1335	5462	7464	7464_EBV_NC_007605_FW_37003_37062	0	0	1	1	-7.22284
1335	5462	33919	33919_EBV_NC_007605_FW_37003_37062	0.265312	1.34769	0.254237	0.254237	-6.2904
1336	12730	22095	22095_EBV_NC_007605_FW_37033_37092	0.842439	3.55534	0.0268796	0.0268796	-3.7723
1336	12730	26615	26615_EBV_NC_007605_FW_37033_37092	-0.63947	-1.09087	0.341117	0.341117	-6.57156
1336	12730	37710	37710_EBV_NC_007605_FW_37033_37092	-0.590463	-2.8238	0.0520362	0.0520362	-4.54804
1337	12025	19683	19683_EBV_NC_007605_FW_37057_37116	-1.52767	-7.70559	0.00206926	0.00206926	-0.742
1337	12025	33922	33922_EBV_NC_007605_FW_37057_37116	-1.25748	-5.73063	0.00577506	0.00577506	-1.94392
1337	12025	41664	41664_EBV_NC_007605_FW_37057_37116	-1.56171	-1.7776	0.155759	0.155759	-5.78241
1338	2116	2457	2457_EBV_NC_007605_FW_37123_37182	-1.03651	-3.07017	0.0412551	0.0412551	-4.27705
1338	2116	31353	31353_EBV_NC_007605_FW_37123_37182	-1.73917	-6.32046	0.00413055	0.00413055	-1.54811
1338	2116	43408	43408_EBV_NC_007605_FW_37123_37182	0.764173	2.90081	0.048341	0.048341	-4.4623
1339	5786	7040	7040_EBV_NC_007605_FW_37127_37186	-0.211502	-0.416245	0.700193	0.700193	-7.11591
1339	5786	21539	21539_EBV_NC_007605_FW_37127_37186	1.55393	7.9751	0.00183267	0.00183267	-0.602301
1339	5786	32967	32967_EBV_NC_007605_FW_37127_37186	0.308444	1.07162	0.348654	0.348654	-6.59152
1340	9430	13225	13225_EBV_NC_007605_FW_37285_37344	0	0	1	1	-7.22284
1340	9430	31314	31314_EBV_NC_007605_FW_37285_37344	-0.414416	-0.97612	0.388327	0.388327	-6.68762
1340	9430	39653	39653_EBV_NC_007605_FW_37285_37344	-1.50665	-6.18517	0.00444976	0.00444976	-1.63581
1341	11494	18134	18134_EBV_NC_007605_FW_37303_37362	-0.239243	-0.857609	0.443015	0.443015	-6.7993
1341	11494	35683	35683_EBV_NC_007605_FW_37303_37362	-1.45767	-6.7642	0.00326594	0.00326594	-1.27241
1341	11494	38142	38142_EBV_NC_007605_FW_37303_37362	0.275586	1.3914	0.241789	0.241789	-6.24033
1342	540	774	774_EBV_NC_007605_FW_37333_37392	-0.456313	-2.24815	0.0931372	0.0931372	-5.21531
1342	540	4112	4112_EBV_NC_007605_FW_37333_37392	-1.76861	-9.09586	0.00114803	0.00114803	-0.0710785
1342	540	41929	41929_EBV_NC_007605_FW_37333_37392	0.497585	0.622253	0.569997	0.569997	-6.9903
1343	4849	5903	5903_EBV_NC_007605_FW_37347_37406	-0.684821	-2.70834	0.0582211	0.0582211	-4.67829
1343	4849	33653	33653_EBV_NC_007605_FW_37347_37406	0.908025	1.79737	0.152341	0.152341	-5.75854
1343	4849	38132	38132_EBV_NC_007605_FW_37347_37406	-1.59408	-3.96458	0.019254	0.019254	-3.3764
1344	8465	11388	11388_EBV_NC_007605_FW_37363_37422	-1.32541	-6.43933	0.00387336	0.00387336	-1.47249
1344	8465	15504	15504_EBV_NC_007605_FW_37363_37422	-1.24153	-4.88684	0.00984033	0.00984033	-2.57712
1344	8465	37549	37549_EBV_NC_007605_FW_37363_37422	-1.28693	-5.36767	0.0072025	0.0072025	-2.20594
1345	8593	11581	11581_EBV_NC_007605_FW_37423_37482	-0.0947458	-0.12749	0.905166	0.905166	-7.2126
1345	8593	22017	22017_EBV_NC_007605_FW_37423_37482	-0.0471534	-0.0539864	0.959729	0.959729	-7.221
1345	8593	30367	30367_EBV_NC_007605_FW_37423_37482	-0.137471	-0.189085	0.859923	0.859923	-7.20037
1346	6318	7953	7953_EBV_NC_007605_FW_37453_37512	0.274573	1.03409	0.363788	0.363788	-6.62988
1346	6318	31467	31467_EBV_NC_007605_FW_37453_37512	0	0	1	1	-7.22284
1346	6318	35741	35741_EBV_NC_007605_FW_37453_37512	0.211829	0.900357	0.422579	0.422579	-6.76007
1347	14303	31699	31699_EBV_NC_007605_FW_37483_37542	-2.1935	-7.33575	0.00246013	0.00246013	-0.942169
1347	14303	35509	35509_EBV_NC_007605_FW_37483_37542	-0.894252	-3.60384	0.0258046	0.0258046	-3.72397
1347	14303	39822	39822_EBV_NC_007605_FW_37483_37542	0.452419	2.40232	0.0792631	0.0792631	-5.03256
1348	10644	15873	15873_EBV_NC_007605_FW_37513_37572	-1.67439	-7.51956	0.00225526	0.00225526	-0.841424
1348	10644	26286	26286_EBV_NC_007605_FW_37513_37572	-1.22907	-6.21511	0.00437654	0.00437654	-1.61625
1348	10644	44466	44466_EBV_NC_007605_FW_37513_37572	-1.15886	-3.07802	0.0409579	0.0409579	-4.26858
1349	13113	23512	23512_EBV_NC_007605_FW_37543_37602	-2.56508	-11.586	0.000480262	0.000480262	0.880642
1349	13113	36717	36717_EBV_NC_007605_FW_37543_37602	-2.51002	-7.50039	0.00227561	0.00227561	-0.851816
1349	13113	40717	40717_EBV_NC_007605_FW_37543_37602	0.717814	1.51343	0.210215	0.210215	-6.09812
1350	3160	3746	3746_EBV_NC_007605_FW_37573_37632	0	0	1	1	-7.22284
1350	3160	10436	10436_EBV_NC_007605_FW_37573_37632	0	0	1	1	-7.22284
1350	3160	39335	39335_EBV_NC_007605_FW_37573_37632	0	0	1	1	-7.22284
1351	2574	3065	3065_EBV_NC_007605_FW_37603_37662	0.143531	0.603251	0.581299	0.581299	-7.00365
1351	2574	6942	6942_EBV_NC_007605_FW_37603_37662	0	0	1	1	-7.22284
1351	2574	29598	29598_EBV_NC_007605_FW_37603_37662	0	0	1	1	-7.22284
1352	3520	4221	4221_EBV_NC_007605_FW_37633_37692	-1.60841	-6.54936	0.00365292	0.00365292	-1.40366
1352	3520	7339	7339_EBV_NC_007605_FW_37633_37692	-1.62823	-8.54005	0.00143754	0.00143754	-0.325028
1352	3520	28057	28057_EBV_NC_007605_FW_37633_37692	-1.45287	-7.28404	0.00252194	0.00252194	-0.970973
1353	10531	15643	15643_EBV_NC_007605_FW_37663_37722	0.150271	0.383146	0.722563	0.722563	-7.13193
1353	10531	23586	23586_EBV_NC_007605_FW_37663_37722	-0.0523519	-0.148686	0.889536	0.889536	-7.20892
1353	10531	38863	38863_EBV_NC_007605_FW_37663_37722	0.0745858	0.19135	0.858271	0.858271	-7.19983
1354	5292	6363	6363_EBV_NC_007605_FW_37693_37752	0.43085	0.802505	0.470552	0.470552	-6.84797
1354	5292	22009	22009_EBV_NC_007605_FW_37693_37752	0.421737	0.461661	0.670108	0.670108	-7.09198
1354	5292	32801	32801_EBV_NC_007605_FW_37693_37752	0	0	1	1	-7.22284
1355	4914	5860	5860_EBV_NC_007605_FW_37723_37782	0.458375	2.43764	0.0764294	0.0764294	-4.99106
1355	4914	29326	29326_EBV_NC_007605_FW_37723_37782	-0.641167	-1.76269	0.15839	0.15839	-5.80039
1355	4914	29560	29560_EBV_NC_007605_FW_37723_37782	-0.965198	-4.8951	0.00978577	0.00978577	-2.5705
1356	8066	10607	10607_EBV_NC_007605_FW_37753_37812	0	0	1	1	-7.22284
1356	8066	30944	30944_EBV_NC_007605_FW_37753_37812	0	0	1	1	-7.22284
1356	8066	41554	41554_EBV_NC_007605_FW_37753_37812	0	0	1	1	-7.22284
1357	4897	5848	5848_EBV_NC_007605_FW_37783_37842	-0.751566	-1.34166	0.256003	0.256003	-6.29726
1357	4897	11528	11528_EBV_NC_007605_FW_37783_37842	0	0	1	1	-7.22284
1357	4897	40304	40304_EBV_NC_007605_FW_37783_37842	0	0	1	1	-7.22284
1358	7286	9441	9441_EBV_NC_007605_FW_37813_37872	-1.14337	-1.74291	0.161957	0.161957	-5.82424
1358	7286	18163	18163_EBV_NC_007605_FW_37813_37872	-0.830479	-2.7625	0.0552177	0.0552177	-4.61694
1358	7286	31107	31107_EBV_NC_007605_FW_37813_37872	-2.33032	-6.72486	0.00333281	0.00333281	-1.29614
1359	9065	12443	12443_EBV_NC_007605_FW_37843_37902	0.595356	0.773361	0.485661	0.485661	-6.87279
1359	9065	13669	13669_EBV_NC_007605_FW_37843_37902	-0.749121	-1.52332	0.207849	0.207849	-6.08646
1359	9065	21224	21224_EBV_NC_007605_FW_37843_37902	-0.887389	-3.79474	0.0220491	0.0220491	-3.53745
1360	6422	8032	8032_EBV_NC_007605_FW_37963_38022	-0.649507	-1.70057	0.169885	0.169885	-5.87519
1360	6422	25440	25440_EBV_NC_007605_FW_37963_38022	-0.756485	-3.92838	0.0198117	0.0198117	-3.41034
1360	6422	43622	43622_EBV_NC_007605_FW_37963_38022	0.46651	1.2284	0.291543	0.291543	-6.42411
1361	4478	5323	5323_EBV_NC_007605_FW_37993_38052	0	0	1	1	-7.22284
1361	4478	25601	25601_EBV_NC_007605_FW_37993_38052	0	0	1	1	-7.22284
1361	4478	32636	32636_EBV_NC_007605_FW_37993_38052	0	0	1	1	-7.22284
1362	2550	2965	2965_EBV_NC_007605_FW_38023_38082	1.24445	1.6149	0.187226	0.187226	-5.97779
1362	2550	19074	19074_EBV_NC_007605_FW_38023_38082	-0.420905	-0.716048	0.516473	0.516473	-6.91965
1362	2550	36663	36663_EBV_NC_007605_FW_38023_38082	0.230707	0.188658	0.860235	0.860235	-7.20047
1363	4491	5330	5330_EBV_NC_007605_FW_38053_38112	-0.401379	-0.645835	0.556183	0.556183	-6.97328
1363	4491	22563	22563_EBV_NC_007605_FW_38053_38112	-0.702655	-1.20226	0.300403	0.300403	-6.45274
1363	4491	34871	34871_EBV_NC_007605_FW_38053_38112	-2.10392	-3.19199	0.0369172	0.0369172	-4.14667
1364	1459	1822	1822_EBV_NC_007605_FW_38113_38172	0.0754076	0.246195	0.818557	0.818557	-7.18487
1364	1459	25170	25170_EBV_NC_007605_FW_38113_38172	0	0	1	1	-7.22284
1364	1459	39038	39038_EBV_NC_007605_FW_38113_38172	0	0	1	1	-7.22284
1365	14420	33214	33214_EBV_NC_007605_FW_38143_38202	0	0	1	1	-7.22284
1365	14420	37212	37212_EBV_NC_007605_FW_38143_38202	0	0	1	1	-7.22284
1365	14420	38780	38780_EBV_NC_007605_FW_38143_38202	0	0	1	1	-7.22284
1366	13816	27448	27448_EBV_NC_007605_FW_38173_38232	-0.304403	-1.53866	0.204236	0.204236	-6.06835
1366	13816	32839	32839_EBV_NC_007605_FW_38173_38232	-0.793161	-3.09942	0.0401602	0.0401602	-4.24552
1366	13816	40737	40737_EBV_NC_007605_FW_38173_38232	-0.213466	-0.78126	0.481529	0.481529	-6.86613
1367	14154	30225	30225_EBV_NC_007605_FW_38203_38262	-1.16958	-4.13312	0.0168966	0.0168966	-3.22103
1367	14154	39395	39395_EBV_NC_007605_FW_38203_38262	-1.27507	-5.70884	0.00585021	0.00585021	-1.95923
1367	14154	40244	40244_EBV_NC_007605_FW_38203_38262	-1.6591	-7.47461	0.00230332	0.00230332	-0.865827
1368	10912	16618	16618_EBV_NC_007605_FW_40503_40562	2.62553	3.97721	0.0190639	0.0190639	-3.3646
1368	10912	29399	29399_EBV_NC_007605_FW_40503_40562	-1.9539	-4.09556	0.0173899	0.0173899	-3.25527
1368	10912	36804	36804_EBV_NC_007605_FW_40503_40562	-0.459881	-2.299	0.0882741	0.0882741	-5.15477
1369	9978	14430	14430_EBV_NC_007605_FW_40533_40592	-1.25475	-6.4468	0.00385788	0.00385788	-1.46778
1369	9978	17946	17946_EBV_NC_007605_FW_40533_40592	-0.746876	-1.44641	0.226993	0.226993	-6.17662
1369	9978	21448	21448_EBV_NC_007605_FW_40533_40592	-1.27388	-4.57048	0.0122461	0.0122461	-2.83765
1370	10960	16770	16770_EBV_NC_007605_FW_40563_40622	-1.10311	-2.59199	0.065346	0.065346	-4.81151
1370	10960	17834	17834_EBV_NC_007605_FW_40563_40622	-0.632035	-1.80642	0.150805	0.150805	-5.74762
1370	10960	24012	24012_EBV_NC_007605_FW_40563_40622	-0.758042	-2.12299	0.106462	0.106462	-5.36525
1371	11385	17821	17821_EBV_NC_007605_FW_40593_40652	0	0	1	1	-7.22284
1371	11385	18365	18365_EBV_NC_007605_FW_40593_40652	0.0573722	0.0650307	0.951504	0.951504	-7.22018
1371	11385	27735	27735_EBV_NC_007605_FW_40593_40652	0.536782	0.690723	0.530549	0.530549	-6.93948
1372	2135	2640	2640_EBV_NC_007605_FW_40623_40682	-0.346922	-0.385506	0.720956	0.720956	-7.13082
1372	2135	26498	26498_EBV_NC_007605_FW_40623_40682	0	0	1	1	-7.22284
1372	2135	37691	37691_EBV_NC_007605_FW_40623_40682	0.247556	0.286535	0.789764	0.789764	-7.17156
1373	9396	13110	13110_EBV_NC_007605_FW_40653_40712	-2.87204	-8.99455	0.00119491	0.00119491	-0.116063
1373	9396	37541	37541_EBV_NC_007605_FW_40653_40712	-0.680654	-2.31585	0.0867276	0.0867276	-5.13477
1373	9396	40107	40107_EBV_NC_007605_FW_40653_40712	-0.852002	-2.11772	0.107068	0.107068	-5.37159
1374	5582	6817	6817_EBV_NC_007605_FW_40743_40802	0.176192	0.665644	0.544763	0.544763	-6.95858
1374	5582	19970	19970_EBV_NC_007605_FW_40743_40802	-0.581814	-2.35807	0.0829867	0.0829867	-5.08477
1374	5582	36390	36390_EBV_NC_007605_FW_40743_40802	0.0749202	0.230966	0.829524	0.829524	-7.18939
1375	4251	5186	5186_EBV_NC_007605_FW_40772_40831	0	0	1	1	-7.22284
1375	4251	28684	28684_EBV_NC_007605_FW_40772_40831	0	0	1	1	-7.22284
1375	4251	33853	33853_EBV_NC_007605_FW_40772_40831	0	0	1	1	-7.22284
1376	4660	5522	5522_EBV_NC_007605_FW_40773_40832	0	0	1	1	-7.22284
1376	4660	8354	8354_EBV_NC_007605_FW_40773_40832	0	0	1	1	-7.22284
1376	4660	40404	40404_EBV_NC_007605_FW_40773_40832	0	0	1	1	-7.22284
1377	13437	25020	25020_EBV_NC_007605_FW_40773_40832	-1.13274	-5.02035	0.00900228	0.00900228	-2.47116
1377	13437	30398	30398_EBV_NC_007605_FW_40773_40832	-1.2714	-3.64001	0.0250366	0.0250366	-3.68817
1377	13437	32640	32640_EBV_NC_007605_FW_40773_40832	-1.22125	-1.22186	0.293734	0.293734	-6.43129
1378	7724	10134	10134_EBV_NC_007605_FW_41373_41432	-0.79313	-2.59107	0.0654063	0.0654063	-4.81257
1378	7724	12130	12130_EBV_NC_007605_FW_41373_41432	-0.501885	-1.87123	0.14028	0.14028	-5.66926
1378	7724	30045	30045_EBV_NC_007605_FW_41373_41432	-0.061002	-0.153979	0.885642	0.885642	-7.20792
1379	11018	16919	16919_EBV_NC_007605_FW_41403_41462	-1.3319	-6.64456	0.00347473	0.00347473	-1.345
1379	11018	33471	33471_EBV_NC_007605_FW_41403_41462	-1.07316	-4.95413	0.00940639	0.00940639	-2.52343
1379	11018	37747	37747_EBV_NC_007605_FW_41403_41462	-0.853395	-4.21027	0.015936	0.015936	-3.15136
1380	12343	20612	20612_EBV_NC_007605_FW_41433_41492	-0.994688	-5.21239	0.00794602	0.00794602	-2.32269
1380	12343	26401	26401_EBV_NC_007605_FW_41433_41492	-1.10682	-3.77332	0.0224357	0.0224357	-3.55808
1380	12343	43030	43030_EBV_NC_007605_FW_41433_41492	-0.479406	-1.82613	0.147515	0.147515	-5.7238
1381	2273	2719	2719_EBV_NC_007605_FW_41463_41522	-0.0315773	-0.0585223	0.95635	0.95635	-7.22068
1381	2273	36286	36286_EBV_NC_007605_FW_41463_41522	-2.72904	-7.81613	0.00196784	0.00196784	-0.684097
1381	2273	41504	41504_EBV_NC_007605_FW_41463_41522	-1.25003	-3.55667	0.0268495	0.0268495	-3.77097
1382	9865	14224	14224_EBV_NC_007605_FW_41493_41552	0.469277	1.05497	0.355296	0.355296	-6.60862
1382	9865	26883	26883_EBV_NC_007605_FW_41493_41552	-0.383426	-1.31821	0.262991	0.262991	-6.32386
1382	9865	39986	39986_EBV_NC_007605_FW_41493_41552	-1.03099	-2.66555	0.0607302	0.0607302	-4.72706
1383	8936	12148	12148_EBV_NC_007605_FW_41523_41582	1.31981	6.24556	0.00430359	0.00430359	-1.59644
1383	8936	14461	14461_EBV_NC_007605_FW_41523_41582	-2.32887	-10.4265	0.000703136	0.000703136	0.471375
1383	8936	31220	31220_EBV_NC_007605_FW_41523_41582	0.60173	2.82646	0.0519028	0.0519028	-4.54506
1384	3942	4649	4649_EBV_NC_007605_FW_41553_41612	-0.645434	-1.69045	0.171842	0.171842	-5.88735
1384	3942	19600	19600_EBV_NC_007605_FW_41553_41612	-0.535786	-1.57055	0.196933	0.196933	-6.03058
1384	3942	26318	26318_EBV_NC_007605_FW_41553_41612	-0.460784	-1.23928	0.287928	0.287928	-6.41211
1385	2249	2705	2705_EBV_NC_007605_FW_41583_41642	0.230302	0.35164	0.744179	0.744179	-7.14603
1385	2249	9647	9647_EBV_NC_007605_FW_41583_41642	0	0	1	1	-7.22284
1385	2249	14590	14590_EBV_NC_007605_FW_41583_41642	-0.414999	-1.08647	0.342825	0.342825	-6.57614
1386	2385	2785	2785_EBV_NC_007605_FW_41613_41672	0.989209	1.51976	0.208699	0.208699	-6.09066
1386	2385	29396	29396_EBV_NC_007605_FW_41613_41672	-1.37376	-2.00013	0.12167	0.12167	-5.51338
1386	2385	32516	32516_EBV_NC_007605_FW_41613_41672	-3.14717	-11.3164	0.000523016	0.000523016	0.790153
1387	12089	19792	19792_EBV_NC_007605_FW_41643_41702	-0.0610266	-0.11827	0.911983	0.911983	-7.21403
1387	12089	21546	21546_EBV_NC_007605_FW_41643_41702	-2.7336	-9.84444	0.000864638	0.000864638	0.244618
1387	12089	40401	40401_EBV_NC_007605_FW_41643_41702	-1.79848	-5.19112	0.00805516	0.00805516	-2.33891
1388	11642	18424	18424_EBV_NC_007605_FW_41673_41732	-0.506409	-2.65725	0.0612313	0.0612313	-4.73654
1388	11642	28311	28311_EBV_NC_007605_FW_41673_41732	0.060485	0.276922	0.79659	0.79659	-7.17491
1388	11642	37642	37642_EBV_NC_007605_FW_41673_41732	-0.755942	-3.48616	0.0285085	0.0285085	-3.8419
1389	3785	4472	4472_EBV_NC_007605_FW_41703_41762	-0.780544	-3.19321	0.0368768	0.0368768	-4.14538
1389	3785	21949	21949_EBV_NC_007605_FW_41703_41762	-0.463698	-2.30528	0.0876942	0.0876942	-5.14731
1389	3785	36336	36336_EBV_NC_007605_FW_41703_41762	-0.543014	-2.37455	0.0815762	0.0815762	-5.06529
1390	9130	12589	12589_EBV_NC_007605_FW_41733_41792	-0.351071	-1.7332	0.163739	0.163739	-5.83593
1390	9130	25946	25946_EBV_NC_007605_FW_41733_41792	-0.470362	-2.2063	0.09737	0.09737	-5.26532
1390	9130	33821	33821_EBV_NC_007605_FW_41733_41792	-0.539048	-2.56396	0.0672121	0.0672121	-4.84388
1391	6307	7860	7860_EBV_NC_007605_FW_41763_41822	-1.7449	-6.58811	0.00357906	0.00357906	-1.37969
1391	6307	8163	8163_EBV_NC_007605_FW_41763_41822	-0.43685	-1.36647	0.248812	0.248812	-6.26895
1391	6307	10709	10709_EBV_NC_007605_FW_41763_41822	-1.10744	-3.19789	0.0367215	0.0367215	-4.14042
1392	5252	6420	6420_EBV_NC_007605_FW_41793_41852	-1.31995	-2.82257	0.0520979	0.0520979	-4.54942
1392	5252	25824	25824_EBV_NC_007605_FW_41793_41852	-0.24548	-0.860734	0.441494	0.441494	-6.79648
1392	5252	28712	28712_EBV_NC_007605_FW_41793_41852	-0.590756	-1.91705	0.133327	0.133327	-5.61384
1393	14037	29197	29197_EBV_NC_007605_FW_41823_41882	-0.154377	-0.354973	0.741878	0.741878	-7.14459
1393	14037	36833	36833_EBV_NC_007605_FW_41823_41882	-0.796952	-3.02217	0.0431298	0.0431298	-4.32909
1393	14037	40039	40039_EBV_NC_007605_FW_41823_41882	-0.733356	-2.79908	0.0532926	0.0532926	-4.57576
1394	4938	5960	5960_EBV_NC_007605_FW_41853_41912	-0.155325	-0.769844	0.48751	0.48751	-6.87574
1394	4938	10965	10965_EBV_NC_007605_FW_41853_41912	-1.00265	-4.28932	0.0150204	0.0150204	-3.08089
1394	4938	24355	24355_EBV_NC_007605_FW_41853_41912	-0.537735	-1.99624	0.122191	0.122191	-5.51809
1395	13021	23168	23168_EBV_NC_007605_FW_41883_41942	0.0640794	0.211652	0.843501	0.843501	-7.19472
1395	13021	23684	23684_EBV_NC_007605_FW_41883_41942	0.726857	2.14268	0.104229	0.104229	-5.34159
1395	13021	35436	35436_EBV_NC_007605_FW_41883_41942	0.757337	1.43445	0.23013	0.23013	-6.19053
1396	8364	11124	11124_EBV_NC_007605_FW_41913_41972	-1.43313	-4.7275	0.0109709	0.0109709	-2.70665
1396	8364	29712	29712_EBV_NC_007605_FW_41913_41972	-1.72021	-8.71183	0.00133913	0.00133913	-0.244641
1396	8364	41628	41628_EBV_NC_007605_FW_41913_41972	-1.52535	-4.49812	0.0128951	0.0128951	-2.89917
1397	404	522	522_EBV_NC_007605_FW_41943_42002	0.225585	0.3435	0.749813	0.749813	-7.14949
1397	404	7556	7556_EBV_NC_007605_FW_41943_42002	0.520618	0.459186	0.671729	0.671729	-7.09334
1397	404	7745	7745_EBV_NC_007605_FW_41943_42002	-0.47164	-1.35379	0.25246	0.25246	-6.28344
1398	114	152	152_EBV_NC_007605_FW_41973_42032	-0.48896	-0.762618	0.491326	0.491326	-6.88178
1398	114	4243	4243_EBV_NC_007605_FW_41973_42032	-0.813755	-1.29673	0.269559	0.269559	-6.34808
1398	114	15915	15915_EBV_NC_007605_FW_41973_42032	0.240949	0.129624	0.90359	0.90359	-7.21226
1399	1321	1572	1572_EBV_NC_007605_FW_42003_42062	1.71613	9.12639	0.00113435	0.00113435	-0.0576331
1399	1321	34164	34164_EBV_NC_007605_FW_42003_42062	0.962505	2.8854	0.049055	0.049055	-4.47939
1399	1321	41765	41765_EBV_NC_007605_FW_42003_42062	0	0	1	1	-7.22284
1400	6061	7585	7585_EBV_NC_007605_FW_42033_42092	0	0	1	1	-7.22284
1400	6061	27936	27936_EBV_NC_007605_FW_42033_42092	0	0	1	1	-7.22284
1400	6061	41141	41141_EBV_NC_007605_FW_42033_42092	0.232472	0.522961	0.630693	0.630693	-7.05622
1401	10844	16366	16366_EBV_NC_007605_FW_42063_42122	0	0	1	1	-7.22284
1401	10844	24434	24434_EBV_NC_007605_FW_42063_42122	0	0	1	1	-7.22284
1401	10844	44080	44080_EBV_NC_007605_FW_42063_42122	0	0	1	1	-7.22284
1402	7560	9830	9830_EBV_NC_007605_FW_42093_42152	0	0	1	1	-7.22284
1402	7560	16368	16368_EBV_NC_007605_FW_42093_42152	0.509201	0.815681	0.463845	0.463845	-6.83654
1402	7560	25288	25288_EBV_NC_007605_FW_42093_42152	0	0	1	1	-7.22284
1403	5709	7071	7071_EBV_NC_007605_FW_42123_42182	-2.63346	-11.3211	0.00052223	0.00052223	0.791755
1403	5709	8477	8477_EBV_NC_007605_FW_42123_42182	-0.112194	-0.45583	0.67393	0.67393	-7.09518
1403	5709	19993	19993_EBV_NC_007605_FW_42123_42182	7.27934e-06	3.34889e-05	0.999975	0.999975	-7.22284
1404	11777	18970	18970_EBV_NC_007605_FW_42153_42212	-1.36647	-4.32153	0.0146659	0.0146659	-3.05245
1404	11777	37769	37769_EBV_NC_007605_FW_42153_42212	-0.336203	-1.00051	0.37783	0.37783	-6.66356
1404	11777	38508	38508_EBV_NC_007605_FW_42153_42212	-0.337729	-1.14402	0.321081	0.321081	-6.51555
1405	5400	6522	6522_EBV_NC_007605_FW_42183_42242	0.249314	0.83514	0.45408	0.45408	-6.81941
1405	5400	23084	23084_EBV_NC_007605_FW_42183_42242	-0.275383	-1.2678	0.278662	0.278662	-6.38047
1405	5400	34912	34912_EBV_NC_007605_FW_42183_42242	-1.68069	-5.38394	0.00712966	0.00712966	-2.19386
1406	9161	12701	12701_EBV_NC_007605_FW_42213_42272	0	0	1	1	-7.22284
1406	9161	16990	16990_EBV_NC_007605_FW_42213_42272	0	0	1	1	-7.22284
1406	9161	36895	36895_EBV_NC_007605_FW_42213_42272	-0.358075	-0.741132	0.502809	0.502809	-6.89947
1407	9595	13494	13494_EBV_NC_007605_FW_42243_42302	0	0	1	1	-7.22284
1407	9595	18985	18985_EBV_NC_007605_FW_42243_42302	0	0	1	1	-7.22284
1407	9595	31539	31539_EBV_NC_007605_FW_42243_42302	0	0	1	1	-7.22284
1408	7299	9454	9454_EBV_NC_007605_FW_42273_42332	0	0	1	1	-7.22284
1408	7299	11296	11296_EBV_NC_007605_FW_42273_42332	0	0	1	1	-7.22284
1408	7299	17717	17717_EBV_NC_007605_FW_42273_42332	0	0	1	1	-7.22284
1409	4768	5762	5762_EBV_NC_007605_FW_42303_42362	0	0	1	1	-7.22284
1409	4768	10673	10673_EBV_NC_007605_FW_42303_42362	0	0	1	1	-7.22284
1409	4768	17130	17130_EBV_NC_007605_FW_42303_42362	0	0	1	1	-7.22284
1410	611	728	728_EBV_NC_007605_FW_42333_42392	0	0	1	1	-7.22284
1410	611	13357	13357_EBV_NC_007605_FW_42333_42392	0	0	1	1	-7.22284
1410	611	28059	28059_EBV_NC_007605_FW_42333_42392	0	0	1	1	-7.22284
1411	11346	17674	17674_EBV_NC_007605_FW_42393_42452	-1.36032	-2.20291	0.0977217	0.0977217	-5.26937
1411	11346	32589	32589_EBV_NC_007605_FW_42393_42452	-1.07519	-3.34388	0.0322501	0.0322501	-3.98753
1411	11346	40457	40457_EBV_NC_007605_FW_42393_42452	-0.673326	-1.93101	0.131285	0.131285	-5.59696
1412	3212	3778	3778_EBV_NC_007605_FW_42423_42482	0	0	1	1	-7.22284
1412	3212	12038	12038_EBV_NC_007605_FW_42423_42482	-0.0176918	-0.0218556	0.983688	0.983688	-7.22254
1412	3212	31474	31474_EBV_NC_007605_FW_42423_42482	0	0	1	1	-7.22284
1413	4970	5981	5981_EBV_NC_007605_FW_42453_42512	-0.0148099	-0.0375829	0.971956	0.971956	-7.22195
1413	4970	20979	20979_EBV_NC_007605_FW_42453_42512	-3.4365	-13.8374	0.000251771	0.000251771	1.54305
1413	4970	41232	41232_EBV_NC_007605_FW_42453_42512	1.17444	2.92529	0.0472322	0.0472322	-4.43525
1414	7731	10054	10054_EBV_NC_007605_FW_42483_42542	0	0	1	1	-7.22284
1414	7731	10931	10931_EBV_NC_007605_FW_42483_42542	0	0	1	1	-7.22284
1414	7731	33369	33369_EBV_NC_007605_FW_42483_42542	1.42017	4.73092	0.010945	0.010945	-2.70383
1415	2235	2613	2613_EBV_NC_007605_FW_42513_42572	-0.298043	-1.02222	0.368697	0.368697	-6.64185
1415	2235	8340	8340_EBV_NC_007605_FW_42513_42572	-0.365242	-0.69005	0.530927	0.530927	-6.94
1415	2235	24793	24793_EBV_NC_007605_FW_42513_42572	-0.61029	-2.07242	0.112447	0.112447	-5.42614
1416	11242	17364	17364_EBV_NC_007605_FW_42543_42602	0	0	1	1	-7.22284
1416	11242	22648	22648_EBV_NC_007605_FW_42543_42602	0	0	1	1	-7.22284
1416	11242	30102	30102_EBV_NC_007605_FW_42543_42602	0	0	1	1	-7.22284
1417	9956	14399	14399_EBV_NC_007605_FW_42573_42632	0.913588	3.32429	0.0328103	0.0328103	-4.00783
1417	9956	34235	34235_EBV_NC_007605_FW_42573_42632	0	0	1	1	-7.22284
1417	9956	38714	38714_EBV_NC_007605_FW_42573_42632	0	0	1	1	-7.22284
1418	2086	2525	2525_EBV_NC_007605_FW_42603_42662	0	0	1	1	-7.22284
1418	2086	15496	15496_EBV_NC_007605_FW_42603_42662	0	0	1	1	-7.22284
1418	2086	23914	23914_EBV_NC_007605_FW_42603_42662	0	0	1	1	-7.22284
1419	7781	10187	10187_EBV_NC_007605_FW_42633_42692	0	0	1	1	-7.22284
1419	7781	17784	17784_EBV_NC_007605_FW_42633_42692	0	0	1	1	-7.22284
1419	7781	25441	25441_EBV_NC_007605_FW_42633_42692	0	0	1	1	-7.22284
1420	10502	15518	15518_EBV_NC_007605_FW_42663_42722	-0.322482	-0.779702	0.482342	0.482342	-6.86745
1420	10502	35837	35837_EBV_NC_007605_FW_42663_42722	-1.65967	-7.73991	0.00203709	0.00203709	-0.723934
1420	10502	39591	39591_EBV_NC_007605_FW_42663_42722	-0.782365	-3.19233	0.036906	0.036906	-4.14631
1421	6074	7509	7509_EBV_NC_007605_FW_42693_42752	-2.10676	-9.44018	0.00100506	0.00100506	0.077685
1421	6074	23238	23238_EBV_NC_007605_FW_42693_42752	-1.42847	-5.16046	0.00821574	0.00821574	-2.36239
1421	6074	25076	25076_EBV_NC_007605_FW_42693_42752	-1.39364	-4.48223	0.0130433	0.0130433	-2.91278
1422	11261	17395	17395_EBV_NC_007605_FW_42723_42782	-1.32753	-6.93623	0.0029925	0.0029925	-1.1702
1422	11261	24032	24032_EBV_NC_007605_FW_42723_42782	0	0	1	1	-7.22284
1422	11261	30715	30715_EBV_NC_007605_FW_42723_42782	0	0	1	1	-7.22284
1423	5750	7100	7100_EBV_NC_007605_FW_42753_42812	-0.288101	-0.77745	0.483519	0.483519	-6.86935
1423	5750	17772	17772_EBV_NC_007605_FW_42753_42812	-2.0798	-3.51557	0.0278019	0.0278019	-3.81222
1423	5750	31991	31991_EBV_NC_007605_FW_42753_42812	0.434302	0.513887	0.636438	0.636438	-7.06176
1424	13752	27070	27070_EBV_NC_007605_FW_42783_42842	-1.29753	-2.06055	0.113907	0.113907	-5.44045
1424	13752	35003	35003_EBV_NC_007605_FW_42783_42842	0	0	1	1	-7.22284
1424	13752	44671	44671_EBV_NC_007605_FW_42783_42842	-0.559831	-1.86913	0.140609	0.140609	-5.67181
1425	4440	5300	5300_EBV_NC_007605_FW_42813_42872	-1.75297	-7.25986	0.0025515	0.0025515	-0.98451
1425	4440	12007	12007_EBV_NC_007605_FW_42813_42872	-1.44216	-4.3636	0.0142182	0.0142182	-3.01552
1425	4440	32226	32226_EBV_NC_007605_FW_42813_42872	-1.47528	-5.81479	0.00549587	0.00549587	-1.88525
1426	5977	7355	7355_EBV_NC_007605_FW_42843_42902	0	0	1	1	-7.22284
1426	5977	35215	35215_EBV_NC_007605_FW_42843_42902	0	0	1	1	-7.22284
1426	5977	42438	42438_EBV_NC_007605_FW_42843_42902	0	0	1	1	-7.22284
1427	7120	9069	9069_EBV_NC_007605_FW_42873_42932	0	0	1	1	-7.22284
1427	7120	11057	11057_EBV_NC_007605_FW_42873_42932	0	0	1	1	-7.22284
1427	7120	20100	20100_EBV_NC_007605_FW_42873_42932	0	0	1	1	-7.22284
1428	1699	2132	2132_EBV_NC_007605_FW_42903_42962	0	0	1	1	-7.22284
1428	1699	24719	24719_EBV_NC_007605_FW_42903_42962	0	0	1	1	-7.22284
1428	1699	31823	31823_EBV_NC_007605_FW_42903_42962	0.814599	1.27862	0.275221	0.275221	-6.36839
1429	1788	2095	2095_EBV_NC_007605_FW_42933_42992	0.357846	1.39541	0.240677	0.240677	-6.2357
1429	1788	4416	4416_EBV_NC_007605_FW_42933_42992	-0.281283	-1.29949	0.268706	0.268706	-6.34498
1429	1788	38243	38243_EBV_NC_007605_FW_42933_42992	0.000388982	0.00109515	0.999183	0.999183	-7.22284
1430	7419	9552	9552_EBV_NC_007605_FW_42963_43022	0	0	1	1	-7.22284
1430	7419	14581	14581_EBV_NC_007605_FW_42963_43022	0	0	1	1	-7.22284
1430	7419	41536	41536_EBV_NC_007605_FW_42963_43022	0	0	1	1	-7.22284
1431	14534	35915	35915_EBV_NC_007605_FW_42993_43052	0	0	1	1	-7.22284
1431	14534	36889	36889_EBV_NC_007605_FW_42993_43052	0	0	1	1	-7.22284
1431	14534	43120	43120_EBV_NC_007605_FW_42993_43052	0	0	1	1	-7.22284
1432	4568	5547	5547_EBV_NC_007605_FW_43023_43082	0	0	1	1	-7.22284
1432	4568	16112	16112_EBV_NC_007605_FW_43023_43082	0.572994	1.31869	0.262846	0.262846	-6.32332
1432	4568	17874	17874_EBV_NC_007605_FW_43023_43082	-0.112201	-0.591231	0.588526	0.588526	-7.01192
1433	7954	10514	10514_EBV_NC_007605_FW_43053_43112	0	0	1	1	-7.22284
1433	7954	13947	13947_EBV_NC_007605_FW_43053_43112	0	0	1	1	-7.22284
1433	7954	14943	14943_EBV_NC_007605_FW_43053_43112	-2.46162	-12.7889	0.000335497	0.000335497	1.25384
1434	10711	16053	16053_EBV_NC_007605_FW_43083_43142	-0.327686	-1.34871	0.253939	0.253939	-6.28924
1434	10711	18236	18236_EBV_NC_007605_FW_43083_43142	-2.2719	-10.5346	0.000677444	0.000677444	0.51186
1434	10711	30504	30504_EBV_NC_007605_FW_43083_43142	-0.677525	-2.8625	0.050139	0.050139	-4.50484
1435	12122	20002	20002_EBV_NC_007605_FW_43113_43172	-1.78589	-4.43758	0.0134709	0.0134709	-2.95121
1435	12122	38691	38691_EBV_NC_007605_FW_43113_43172	0.327912	0.91635	0.41514	0.41514	-6.74508
1435	12122	42163	42163_EBV_NC_007605_FW_43113_43172	-1.4337	-5.59992	0.00624463	0.00624463	-2.03656
1436	630	822	822_EBV_NC_007605_FW_43143_43202	0	0	1	1	-7.22284
1436	630	1335	1335_EBV_NC_007605_FW_43143_43202	0	0	1	1	-7.22284
1436	630	18983	18983_EBV_NC_007605_FW_43143_43202	0.992073	1.03076	0.365157	0.365157	-6.63324
1437	7493	9776	9776_EBV_NC_007605_FW_43173_43232	-0.00788712	-0.0357864	0.973296	0.973296	-7.22204
1437	7493	13942	13942_EBV_NC_007605_FW_43173_43232	0	0	1	1	-7.22284
1437	7493	21486	21486_EBV_NC_007605_FW_43173_43232	0	0	1	1	-7.22284
1438	1137	1467	1467_EBV_NC_007605_FW_43203_43262	0	0	1	1	-7.22284
1438	1137	8310	8310_EBV_NC_007605_FW_43203_43262	0	0	1	1	-7.22284
1438	1137	28049	28049_EBV_NC_007605_FW_43203_43262	0	0	1	1	-7.22284
1439	8107	10810	10810_EBV_NC_007605_FW_43233_43292	0	0	1	1	-7.22284
1439	8107	22102	22102_EBV_NC_007605_FW_43233_43292	-2.3027	-4.56138	0.0123255	0.0123255	-2.84534
1439	8107	39414	39414_EBV_NC_007605_FW_43233_43292	0	0	1	1	-7.22284
1440	9914	14275	14275_EBV_NC_007605_FW_43263_43322	-1.97156	-5.93983	0.0051114	0.0051114	-1.79947
1440	9914	27041	27041_EBV_NC_007605_FW_43263_43322	-0.498467	-1.90049	0.135796	0.135796	-5.63388
1440	9914	35670	35670_EBV_NC_007605_FW_43263_43322	-1.44712	-3.7351	0.0231463	0.0231463	-3.59508
1441	12106	19897	19897_EBV_NC_007605_FW_43293_43352	-0.503296	-1.96525	0.12642	0.12642	-5.55554
1441	12106	25794	25794_EBV_NC_007605_FW_43293_43352	1.51744	6.85439	0.00311885	0.00311885	-1.21851
1441	12106	33766	33766_EBV_NC_007605_FW_43293_43352	-1.14313	-5.18115	0.0081069	0.0081069	-2.34653
1442	2448	2993	2993_EBV_NC_007605_FW_43323_43382	-0.420053	-1.27413	0.276645	0.276645	-6.37341
1442	2448	8318	8318_EBV_NC_007605_FW_43323_43382	-0.56781	-2.87384	0.0495988	0.0495988	-4.49223
1442	2448	34679	34679_EBV_NC_007605_FW_43323_43382	-0.490979	-0.572563	0.599869	0.599869	-7.02449
1443	7496	9694	9694_EBV_NC_007605_FW_43353_43412	-0.907614	-2.20566	0.0974363	0.0974363	-5.26608
1443	7496	13893	13893_EBV_NC_007605_FW_43353_43412	-1.06894	-1.73825	0.162809	0.162809	-5.82985
1443	7496	19139	19139_EBV_NC_007605_FW_43353_43412	-0.69094	-2.5811	0.0660639	0.0660639	-4.82407
1444	11957	19380	19380_EBV_NC_007605_FW_43413_43472	-1.03899	-4.14402	0.0167567	0.0167567	-3.21113
1444	11957	24907	24907_EBV_NC_007605_FW_43413_43472	-0.708977	-2.99586	0.0442004	0.0442004	-4.35777
1444	11957	37366	37366_EBV_NC_007605_FW_43413_43472	-0.740277	-2.53821	0.068981	0.068981	-4.87372
1445	2318	2746	2746_EBV_NC_007605_FW_43443_43502	-0.536216	-2.61592	0.0638007	0.0638007	-4.78395
1445	2318	17013	17013_EBV_NC_007605_FW_43443_43502	-0.636887	-3.2745	0.0342881	0.0342881	-4.05974
1445	2318	32487	32487_EBV_NC_007605_FW_43443_43502	-0.646617	-2.66713	0.060635	0.060635	-4.72524
1446	8908	12205	12205_EBV_NC_007605_FW_43473_43532	-1.73073	-5.54084	0.00647246	0.00647246	-2.07907
1446	8908	33719	33719_EBV_NC_007605_FW_43473_43532	-0.122569	-0.241263	0.822103	0.822103	-7.18637
1446	8908	41295	41295_EBV_NC_007605_FW_43473_43532	0.0158321	0.04572	0.965889	0.965889	-7.22153
1447	7379	9522	9522_EBV_NC_007605_FW_43503_43562	-1.24528	-3.00501	0.0438246	0.0438246	-4.34778
1447	7379	21354	21354_EBV_NC_007605_FW_43503_43562	-1.59643	-8.33323	0.00156844	0.00156844	-0.424186
1447	7379	42376	42376_EBV_NC_007605_FW_43503_43562	-1.43202	-6.26797	0.00425088	0.00425088	-1.58192
1448	7674	10006	10006_EBV_NC_007605_FW_43533_43592	-1.49155	-5.95587	0.00506454	0.00506454	-1.78858
1448	7674	28855	28855_EBV_NC_007605_FW_43533_43592	-1.39768	-7.17647	0.00265686	0.00265686	-1.03155
1448	7674	36198	36198_EBV_NC_007605_FW_43533_43592	-1.46139	-6.87026	0.00309383	0.00309383	-1.2091
1449	2153	2565	2565_EBV_NC_007605_FW_43563_43622	-1.65161	-8.16414	0.00168677	0.00168677	-0.507246
1449	2153	6747	6747_EBV_NC_007605_FW_43563_43622	-1.92292	-9.34214	0.00104336	0.00104336	0.0359598
1449	2153	27483	27483_EBV_NC_007605_FW_43563_43622	-1.8812	-9.12944	0.001133	0.001133	-0.056292
1450	3423	4073	4073_EBV_NC_007605_FW_43593_43652	-1.83336	-7.03417	0.00284959	0.00284959	-1.11311
1450	3423	15303	15303_EBV_NC_007605_FW_43593_43652	-1.53994	-7.6879	0.00208611	0.00208611	-0.751352
1450	3423	28808	28808_EBV_NC_007605_FW_43593_43652	-1.77518	-6.56976	0.0036138	0.0036138	-1.39103
1451	1351	1672	1672_EBV_NC_007605_FW_43623_43682	0	0	1	1	-7.22284
1451	1351	13564	13564_EBV_NC_007605_FW_43623_43682	1.18523	4.3994	0.0138504	0.0138504	-2.9843
1451	1351	38233	38233_EBV_NC_007605_FW_43623_43682	0	0	1	1	-7.22284
1452	14635	40183	40183_EBV_NC_007605_FW_43653_43712	0	0	1	1	-7.22284
1452	14635	40307	40307_EBV_NC_007605_FW_43653_43712	0	0	1	1	-7.22284
1452	14635	41492	41492_EBV_NC_007605_FW_43653_43712	2.23651	4.41882	0.0136557	0.0136557	-2.96744
1453	7532	9809	9809_EBV_NC_007605_FW_43683_43742	0	0	1	1	-7.22284
1453	7532	15811	15811_EBV_NC_007605_FW_43683_43742	-0.413109	-0.79592	0.473933	0.473933	-6.85364
1453	7532	44392	44392_EBV_NC_007605_FW_43683_43742	0	0	1	1	-7.22284
1454	7925	10492	10492_EBV_NC_007605_FW_43713_43772	0.0427577	0.181127	0.865736	0.865736	-7.20222
1454	7925	14212	14212_EBV_NC_007605_FW_43713_43772	-0.322452	-0.671514	0.541412	0.541412	-6.95416
1454	7925	41065	41065_EBV_NC_007605_FW_43713_43772	-1.69221	-2.84567	0.0509539	0.0509539	-4.5236
1455	10108	14737	14737_EBV_NC_007605_FW_43743_43802	-0.945374	-1.49716	0.214168	0.214168	-6.11726
1455	10108	37229	37229_EBV_NC_007605_FW_43743_43802	0.520921	2.6576	0.06121	0.06121	-4.73614
1455	10108	43664	43664_EBV_NC_007605_FW_43743_43802	-0.299356	-0.711717	0.51886	0.51886	-6.92308
1456	9586	13566	13566_EBV_NC_007605_FW_43773_43832	0	0	1	1	-7.22284
1456	9586	19114	19114_EBV_NC_007605_FW_43773_43832	0.45859	1.23088	0.290712	0.290712	-6.42137
1456	9586	40708	40708_EBV_NC_007605_FW_43773_43832	0	0	1	1	-7.22284
1457	6446	8135	8135_EBV_NC_007605_FW_43803_43862	0.417447	1.78672	0.154171	0.154171	-5.77139
1457	6446	8889	8889_EBV_NC_007605_FW_43803_43862	1.33672	5.78227	0.00560169	0.00560169	-1.90782
1457	6446	42073	42073_EBV_NC_007605_FW_43803_43862	0.444747	0.327669	0.760826	0.760826	-7.156
1458	5837	7164	7164_EBV_NC_007605_FW_43833_43892	-0.948894	-4.19903	0.0160718	0.0160718	-3.16145
1458	5837	20717	20717_EBV_NC_007605_FW_43833_43892	-1.41268	-3.92805	0.0198168	0.0198168	-3.41065
1458	5837	25290	25290_EBV_NC_007605_FW_43833_43892	-1.72951	-7.07706	0.00278971	0.00278971	-1.08836
1459	7777	10183	10183_EBV_NC_007605_FW_43863_43922	-1.93006	-8.48088	0.00147354	0.00147354	-0.35313
1459	7777	19833	19833_EBV_NC_007605_FW_43863_43922	-1.10184	-4.22633	0.0157446	0.0157446	-3.13696
1459	7777	43997	43997_EBV_NC_007605_FW_43863_43922	-1.01101	-3.22394	0.0358716	0.0358716	-4.11288
1460	4039	4886	4886_EBV_NC_007605_FW_43893_43952	-1.75089	-4.87463	0.00992171	0.00992171	-2.58693
1460	4039	15725	15725_EBV_NC_007605_FW_43893_43952	4.20161	11.7516	0.000456184	0.000456184	0.934904
1460	4039	26187	26187_EBV_NC_007605_FW_43893_43952	1.11793	2.34161	0.0844224	0.0844224	-5.10424
1461	6047	7575	7575_EBV_NC_007605_FW_43923_43982	-1.21289	-5.33686	0.0073429	0.0073429	-2.22887
1461	6047	17187	17187_EBV_NC_007605_FW_43923_43982	0.645703	1.80621	0.15084	0.15084	-5.74787
1461	6047	20746	20746_EBV_NC_007605_FW_43923_43982	0.527025	2.13898	0.104645	0.104645	-5.34604
1462	4428	5294	5294_EBV_NC_007605_FW_43953_44012	0	0	1	1	-7.22284
1462	4428	36053	36053_EBV_NC_007605_FW_43953_44012	0	0	1	1	-7.22284
1462	4428	44109	44109_EBV_NC_007605_FW_43953_44012	-0.649639	-3.17468	0.0374992	0.0374992	-4.16505
1463	3926	4640	4640_EBV_NC_007605_FW_43983_44042	0	0	1	1	-7.22284
1463	3926	13961	13961_EBV_NC_007605_FW_43983_44042	0	0	1	1	-7.22284
1463	3926	30875	30875_EBV_NC_007605_FW_43983_44042	0	0	1	1	-7.22284
1464	4607	5486	5486_EBV_NC_007605_FW_44013_44072	0	0	1	1	-7.22284
1464	4607	32210	32210_EBV_NC_007605_FW_44013_44072	0	0	1	1	-7.22284
1464	4607	38471	38471_EBV_NC_007605_FW_44013_44072	0	0	1	1	-7.22284
1465	10357	15276	15276_EBV_NC_007605_FW_44043_44102	0	0	1	1	-7.22284
1465	10357	20117	20117_EBV_NC_007605_FW_44043_44102	0	0	1	1	-7.22284
1465	10357	43217	43217_EBV_NC_007605_FW_44043_44102	0	0	1	1	-7.22284
1466	4906	5854	5854_EBV_NC_007605_FW_44073_44132	-0.218041	-0.771647	0.486562	0.486562	-6.87423
1466	4906	26394	26394_EBV_NC_007605_FW_44073_44132	0	0	1	1	-7.22284
1466	4906	38943	38943_EBV_NC_007605_FW_44073_44132	0	0	1	1	-7.22284
1467	1803	2187	2187_EBV_NC_007605_FW_44103_44162	0	0	1	1	-7.22284
1467	1803	27391	27391_EBV_NC_007605_FW_44103_44162	-0.152277	-0.524846	0.629504	0.629504	-7.05506
1467	1803	39757	39757_EBV_NC_007605_FW_44103_44162	0	0	1	1	-7.22284
1468	9867	14226	14226_EBV_NC_007605_FW_44133_44192	0	0	1	1	-7.22284
1468	9867	14748	14748_EBV_NC_007605_FW_44133_44192	0	0	1	1	-7.22284
1468	9867	28567	28567_EBV_NC_007605_FW_44133_44192	0	0	1	1	-7.22284
1469	7317	9387	9387_EBV_NC_007605_FW_44163_44222	-0.346795	-1.67002	0.175864	0.175864	-5.91186
1469	7317	16309	16309_EBV_NC_007605_FW_44163_44222	0.117976	0.486065	0.654247	0.654247	-7.07821
1469	7317	39938	39938_EBV_NC_007605_FW_44163_44222	0	0	1	1	-7.22284
1470	11097	17008	17008_EBV_NC_007605_FW_44193_44252	-1.03591	-5.20416	0.00798804	0.00798804	-2.32896
1470	11097	26126	26126_EBV_NC_007605_FW_44193_44252	-1.32736	-6.55793	0.00363642	0.00363642	-1.39835
1470	11097	33285	33285_EBV_NC_007605_FW_44193_44252	-1.91311	-8.67247	0.00136091	0.00136091	-0.262904
1471	4003	4864	4864_EBV_NC_007605_FW_44283_44342	-1.45234	-7.4636	0.00231528	0.00231528	-0.871826
1471	4003	7940	7940_EBV_NC_007605_FW_44283_44342	-0.913175	-4.39174	0.013928	0.013928	-2.99096
1471	4003	40598	40598_EBV_NC_007605_FW_44283_44342	-1.06897	-3.36514	0.0316548	0.0316548	-3.96555
1472	12027	19687	19687_EBV_NC_007605_FW_44313_44372	-1.29429	-5.69287	0.00590605	0.00590605	-1.97049
1472	12027	22589	22589_EBV_NC_007605_FW_44313_44372	-1.32926	-6.20546	0.00439998	0.00439998	-1.62255
1472	12027	45081	45081_EBV_NC_007605_FW_44313_44372	-1.23067	-4.69101	0.0112521	0.0112521	-2.73679
1473	775	993	993_EBV_NC_007605_FW_44343_44402	0	0	1	1	-7.22284
1473	775	27406	27406_EBV_NC_007605_FW_44343_44402	-0.200871	-0.742027	0.502327	0.502327	-6.89874
1473	775	43479	43479_EBV_NC_007605_FW_44343_44402	0.771311	2.47786	0.073344	0.073344	-4.94398
1474	1619	1916	1916_EBV_NC_007605_FW_44373_44432	-0.545855	-1.10427	0.335958	0.335958	-6.55756
1474	1619	2959	2959_EBV_NC_007605_FW_44373_44432	-0.129104	-0.444906	0.681122	0.681122	-7.10107
1474	1619	38715	38715_EBV_NC_007605_FW_44373_44432	1.20288	2.85522	0.0504893	0.0504893	-4.51294
1475	10287	15030	15030_EBV_NC_007605_FW_44403_44462	-0.35054	-0.724361	0.511914	0.511914	-6.91302
1475	10287	30806	30806_EBV_NC_007605_FW_44403_44462	0	0	1	1	-7.22284
1475	10287	38668	38668_EBV_NC_007605_FW_44403_44462	0	0	1	1	-7.22284
1476	8404	11244	11244_EBV_NC_007605_FW_44433_44492	-1.3652	-5.13717	0.0083404	0.0083404	-2.3803
1476	8404	21382	21382_EBV_NC_007605_FW_44433_44492	-2.22625	-6.94389	0.00298099	0.00298099	-1.1657
1476	8404	42847	42847_EBV_NC_007605_FW_44433_44492	-2.80507	-13.6955	0.000261417	0.000261417	1.50569
1477	3279	3816	3816_EBV_NC_007605_FW_44463_44522	-0.606432	-1.24759	0.285197	0.285197	-6.40292
1477	3279	27268	27268_EBV_NC_007605_FW_44463_44522	-0.41088	-0.531917	0.625056	0.625056	-7.05067
1477	3279	32172	32172_EBV_NC_007605_FW_44463_44522	-0.270727	-1.14918	0.319197	0.319197	-6.51004
1478	12442	20957	20957_EBV_NC_007605_FW_44493_44552	0	0	1	1	-7.22284
1478	12442	21136	21136_EBV_NC_007605_FW_44493_44552	0	0	1	1	-7.22284
1478	12442	24279	24279_EBV_NC_007605_FW_44493_44552	0.581219	2.03968	0.116525	0.116525	-5.46563
1479	6048	7491	7491_EBV_NC_007605_FW_44518_44577	0	0	1	1	-7.22284
1479	6048	20552	20552_EBV_NC_007605_FW_44518_44577	-1.62505	-2.15006	0.103407	0.103407	-5.33273
1479	6048	33447	33447_EBV_NC_007605_FW_44518_44577	0	0	1	1	-7.22284
1480	11479	18120	18120_EBV_NC_007605_FW_44523_44582	0	0	1	1	-7.22284
1480	11479	31236	31236_EBV_NC_007605_FW_44523_44582	0	0	1	1	-7.22284
1480	11479	41915	41915_EBV_NC_007605_FW_44523_44582	0.222292	0.467581	0.66624	0.66624	-7.0887
1481	11859	19170	19170_EBV_NC_007605_FW_44553_44612	0.0610724	0.124701	0.907227	0.907227	-7.21304
1481	11859	22615	22615_EBV_NC_007605_FW_44553_44612	-0.343574	-1.3512	0.253214	0.253214	-6.2864
1481	11859	32125	32125_EBV_NC_007605_FW_44553_44612	-1.88714	-9.5667	0.000958205	0.000958205	0.130803
1482	14632	39748	39748_EBV_NC_007605_FW_44613_44672	-0.608263	-2.58002	0.0661354	0.0661354	-4.82532
1482	14632	40345	40345_EBV_NC_007605_FW_44613_44672	-0.864097	-2.32539	0.0858652	0.0858652	-5.12345
1482	14632	41481	41481_EBV_NC_007605_FW_44613_44672	-0.576673	-2.46554	0.074273	0.074273	-4.95838
1483	9178	12716	12716_EBV_NC_007605_FW_44643_44702	0	0	1	1	-7.22284
1483	9178	15941	15941_EBV_NC_007605_FW_44643_44702	0	0	1	1	-7.22284
1483	9178	38720	38720_EBV_NC_007605_FW_44643_44702	0	0	1	1	-7.22284
1484	2239	2700	2700_EBV_NC_007605_FW_44673_44732	1.58607	4.67103	0.0114097	0.0114097	-2.75337
1484	2239	11892	11892_EBV_NC_007605_FW_44673_44732	2.91744	11.6332	0.000473239	0.000473239	0.896209
1484	2239	20378	20378_EBV_NC_007605_FW_44673_44732	-1.53591	-6.18561	0.00444869	0.00444869	-1.63552
1485	8590	11660	11660_EBV_NC_007605_FW_44703_44762	0.560937	1.01522	0.371619	0.371619	-6.64888
1485	8590	12803	12803_EBV_NC_007605_FW_44703_44762	1.88595	2.9805	0.04484	0.04484	-4.37456
1485	8590	15630	15630_EBV_NC_007605_FW_44703_44762	0.219677	0.313916	0.770451	0.770451	-7.16142
1486	4127	5027	5027_EBV_NC_007605_FW_44733_44792	-1.21361	-1.89069	0.137279	0.137279	-5.64573
1486	4127	27753	27753_EBV_NC_007605_FW_44733_44792	0.208683	0.713903	0.517654	0.517654	-6.92135
1486	4127	33421	33421_EBV_NC_007605_FW_44733_44792	-1.73879	-8.1182	0.00172084	0.00172084	-0.530128
1487	6183	7675	7675_EBV_NC_007605_FW_44763_44822	0.354635	1.25487	0.282824	0.282824	-6.39485
1487	6183	34322	34322_EBV_NC_007605_FW_44763_44822	-0.63396	-0.662513	0.546557	0.546557	-6.96093
1487	6183	40427	40427_EBV_NC_007605_FW_44763_44822	-0.976192	-2.67738	0.0600237	0.0600237	-4.71354
1488	6424	8118	8118_EBV_NC_007605_FW_44793_44852	-1.15999	-5.80412	0.0055303	0.0055303	-1.89264
1488	6424	31980	31980_EBV_NC_007605_FW_44793_44852	-0.0625565	-0.273873	0.79876	0.79876	-7.17595
1488	6424	44177	44177_EBV_NC_007605_FW_44793_44852	-1.26079	-4.21798	0.0158438	0.0158438	-3.14444
1489	11566	18224	18224_EBV_NC_007605_FW_44823_44882	-1.18924	-4.78762	0.0105264	0.0105264	-2.65738
1489	11566	30882	30882_EBV_NC_007605_FW_44823_44882	-1.28903	-4.47517	0.0131098	0.0131098	-2.91884
1489	11566	41948	41948_EBV_NC_007605_FW_44823_44882	-1.07378	-3.46008	0.0291535	0.0291535	-3.86835
1490	9233	12859	12859_EBV_NC_007605_FW_44853_44912	0.814195	3.96163	0.0192987	0.0192987	-3.37916
1490	9233	19717	19717_EBV_NC_007605_FW_44853_44912	0.636032	1.77893	0.155526	0.155526	-5.78081
1490	9233	21244	21244_EBV_NC_007605_FW_44853_44912	0.466548	1.52811	0.206715	0.206715	-6.08081
1491	2851	3394	3394_EBV_NC_007605_FW_44883_44942	0	0	1	1	-7.22284
1491	2851	38676	38676_EBV_NC_007605_FW_44883_44942	-0.383177	-1.92167	0.132647	0.132647	-5.60826
1491	2851	40441	40441_EBV_NC_007605_FW_44883_44942	0	0	1	1	-7.22284
1492	489	565	565_EBV_NC_007605_FW_44913_44972	0.266278	0.922576	0.412275	0.412275	-6.7392
1492	489	36765	36765_EBV_NC_007605_FW_44913_44972	1.5603	4.67975	0.0113405	0.0113405	-2.74612
1492	489	44055	44055_EBV_NC_007605_FW_44913_44972	2.14322	7.56838	0.00220449	0.00220449	-0.815093
1493	7507	9788	9788_EBV_NC_007605_FW_45003_45062	-0.462456	-1.0968	0.338826	0.338826	-6.56538
1493	7507	39877	39877_EBV_NC_007605_FW_45003_45062	1.38113	4.80011	0.0104368	0.0104368	-2.6472
1493	7507	44191	44191_EBV_NC_007605_FW_45003_45062	0.391982	0.701014	0.524795	0.524795	-6.93149
1494	3993	4773	4773_EBV_NC_007605_FW_45033_45092	0	0	1	1	-7.22284
1494	3993	9417	9417_EBV_NC_007605_FW_45033_45092	0	0	1	1	-7.22284
1494	3993	10110	10110_EBV_NC_007605_FW_45033_45092	0	0	1	1	-7.22284
1495	4452	5307	5307_EBV_NC_007605_FW_45063_45122	0	0	1	1	-7.22284
1495	4452	5524	5524_EBV_NC_007605_FW_45063_45122	-0.947272	-1.36634	0.248848	0.248848	-6.2691
1495	4452	29683	29683_EBV_NC_007605_FW_45063_45122	0	0	1	1	-7.22284
1496	13350	24631	24631_EBV_NC_007605_FW_45150_45209	0.874865	0.826289	0.458501	0.458501	-6.82724
1496	13350	31557	31557_EBV_NC_007605_FW_45150_45209	0	0	1	1	-7.22284
1496	13350	35459	35459_EBV_NC_007605_FW_45150_45209	0	0	1	1	-7.22284
1497	4971	6066	6066_EBV_NC_007605_FW_45153_45212	0	0	1	1	-7.22284
1497	4971	30922	30922_EBV_NC_007605_FW_45153_45212	0	0	1	1	-7.22284
1497	4971	38370	38370_EBV_NC_007605_FW_45153_45212	0	0	1	1	-7.22284
1498	4043	4888	4888_EBV_NC_007605_FW_45273_45332	-1.52378	-4.57229	0.0122304	0.0122304	-2.83612
1498	4043	7945	7945_EBV_NC_007605_FW_45273_45332	-1.81105	-3.48892	0.0284412	0.0284412	-3.83911
1498	4043	41216	41216_EBV_NC_007605_FW_45273_45332	-2.12518	-9.2553	0.00107884	0.00107884	-0.0014122
1499	10055	14520	14520_EBV_NC_007605_FW_45274_45333	-2.07308	-5.86504	0.00533718	0.00533718	-1.85058
1499	10055	31205	31205_EBV_NC_007605_FW_45274_45333	-2.24421	-8.4182	0.00151291	0.00151291	-0.383127
1499	10055	38797	38797_EBV_NC_007605_FW_45274_45333	-1.94648	-4.5449	0.0124708	0.0124708	-2.85931
1500	2247	2704	2704_EBV_NC_007605_FW_45363_45422	0	0	1	1	-7.22284
1500	2247	14553	14553_EBV_NC_007605_FW_45363_45422	0	0	1	1	-7.22284
1500	2247	44084	44084_EBV_NC_007605_FW_45363_45422	0.860209	2.67627	0.0600896	0.0600896	-4.71481
1501	13000	23209	23209_EBV_NC_007605_FW_45393_45452	-1.40766	-2.35676	0.0830992	0.0830992	-5.08631
1501	13000	31448	31448_EBV_NC_007605_FW_45393_45452	-0.528503	-1.51999	0.208644	0.208644	-6.09039
1501	13000	37284	37284_EBV_NC_007605_FW_45393_45452	-1.08956	-4.30375	0.0148602	0.0148602	-3.06813
1502	13319	24474	24474_EBV_NC_007605_FW_45423_45482	-0.732081	-2.86894	0.0498311	0.0498311	-4.49767
1502	13319	34753	34753_EBV_NC_007605_FW_45423_45482	-0.188848	-0.652473	0.552337	0.552337	-6.96839
1502	13319	39866	39866_EBV_NC_007605_FW_45423_45482	-0.665269	-2.30748	0.0874922	0.0874922	-5.1447
1503	5882	7285	7285_EBV_NC_007605_FW_45513_45572	-1.00954	-3.50545	0.0280425	0.0280425	-3.82241
1503	5882	21098	21098_EBV_NC_007605_FW_45513_45572	-0.797679	-3.48965	0.0284236	0.0284236	-3.83837
1503	5882	24785	24785_EBV_NC_007605_FW_45513_45572	-0.979134	-3.92895	0.0198028	0.0198028	-3.40981
1504	14505	35352	35352_EBV_NC_007605_FW_45543_45602	-1.3989	-6.21026	0.0043883	0.0043883	-1.61941
1504	14505	39548	39548_EBV_NC_007605_FW_45543_45602	-0.747024	-3.30892	0.0332582	0.0332582	-4.02381
1504	14505	39979	39979_EBV_NC_007605_FW_45543_45602	-1.3148	-6.93387	0.00299604	0.00299604	-1.17158
1505	4797	5781	5781_EBV_NC_007605_FW_45573_45632	-0.454739	-1.47934	0.218584	0.218584	-6.13816
1505	4797	33881	33881_EBV_NC_007605_FW_45573_45632	-0.22724	-0.929868	0.40894	0.40894	-6.73228
1505	4797	39775	39775_EBV_NC_007605_FW_45573_45632	-0.40017	-2.046	0.115725	0.115725	-5.45801
1506	5316	6464	6464_EBV_NC_007605_FW_45603_45662	-0.03552	-0.162445	0.879423	0.879423	-7.20624
1506	5316	33985	33985_EBV_NC_007605_FW_45603_45662	-0.628098	-1.91902	0.133037	0.133037	-5.61146
1506	5316	39686	39686_EBV_NC_007605_FW_45603_45662	-1.78447	-4.34868	0.014375	0.014375	-3.02859
1507	1548	1877	1877_EBV_NC_007605_FW_45633_45692	0	0	1	1	-7.22284
1507	1548	20772	20772_EBV_NC_007605_FW_45633_45692	0	0	1	1	-7.22284
1507	1548	37823	37823_EBV_NC_007605_FW_45633_45692	0	0	1	1	-7.22284
1508	13706	26685	26685_EBV_NC_007605_FW_45663_45722	0	0	1	1	-7.22284
1508	13706	28298	28298_EBV_NC_007605_FW_45663_45722	0	0	1	1	-7.22284
1508	13706	39228	39228_EBV_NC_007605_FW_45663_45722	0	0	1	1	-7.22284
1509	6598	8418	8418_EBV_NC_007605_FW_45693_45752	-0.85501	-3.67293	0.0243617	0.0243617	-3.65578
1509	6598	8666	8666_EBV_NC_007605_FW_45693_45752	0.681824	3.58	0.0263265	0.0263265	-3.74768
1509	6598	9047	9047_EBV_NC_007605_FW_45693_45752	-0.386311	-1.31247	0.26473	0.26473	-6.33035
1510	7197	9209	9209_EBV_NC_007605_FW_45723_45782	-0.172381	-0.640196	0.559465	0.559465	-6.97739
1510	7197	9995	9995_EBV_NC_007605_FW_45723_45782	0	0	1	1	-7.22284
1510	7197	29046	29046_EBV_NC_007605_FW_45723_45782	1.33333	4.71078	0.0110986	0.0110986	-2.72044
1511	4401	5361	5361_EBV_NC_007605_FW_45753_45812	-1.27581	-6.01419	0.00489862	0.00489862	-1.74922
1511	4401	19695	19695_EBV_NC_007605_FW_45753_45812	-0.560585	-2.96453	0.0455169	0.0455169	-4.39207
1511	4401	38141	38141_EBV_NC_007605_FW_45753_45812	-1.56602	-8.18966	0.0016682	0.0016682	-0.494592
1512	4231	5005	5005_EBV_NC_007605_FW_45783_45842	0	0	1	1	-7.22284
1512	4231	12569	12569_EBV_NC_007605_FW_45783_45842	0	0	1	1	-7.22284
1512	4231	34593	34593_EBV_NC_007605_FW_45783_45842	0.543985	1.48723	0.216618	0.216618	-6.12892
1513	10948	16666	16666_EBV_NC_007605_FW_45813_45872	-0.0882344	-0.223633	0.834822	0.834822	-7.19147
1513	10948	19352	19352_EBV_NC_007605_FW_45813_45872	0.536112	2.24194	0.0937519	0.0937519	-5.22272
1513	10948	21241	21241_EBV_NC_007605_FW_45813_45872	0.335702	1.1878	0.305416	0.305416	-6.46847
1514	13250	24152	24152_EBV_NC_007605_FW_45843_45902	0	0	1	1	-7.22284
1514	13250	25149	25149_EBV_NC_007605_FW_45843_45902	-1.09363	-4.02488	0.0183669	0.0183669	-3.32031
1514	13250	25763	25763_EBV_NC_007605_FW_45843_45902	-2.02706	-5.47618	0.00673378	0.00673378	-2.12603
1515	5956	7340	7340_EBV_NC_007605_FW_45873_45932	0.023094	0.0877607	0.934601	0.934601	-7.21799
1515	5956	13854	13854_EBV_NC_007605_FW_45873_45932	0.248038	1.11206	0.332993	0.332993	-6.54939
1515	5956	21571	21571_EBV_NC_007605_FW_45873_45932	0	0	1	1	-7.22284
1516	3342	4022	4022_EBV_NC_007605_FW_45903_45962	0	0	1	1	-7.22284
1516	3342	5891	5891_EBV_NC_007605_FW_45903_45962	-0.346136	-1.53127	0.205968	0.205968	-6.07707
1516	3342	37349	37349_EBV_NC_007605_FW_45903_45962	0	0	1	1	-7.22284
1517	213	307	307_EBV_NC_007605_FW_45911_45970	-0.660021	-1.46358	0.222569	0.222569	-6.1566
1517	213	32736	32736_EBV_NC_007605_FW_45911_45970	-0.284812	-0.941939	0.403471	0.403471	-6.72075
1517	213	35607	35607_EBV_NC_007605_FW_45911_45970	-0.24075	-0.75828	0.493628	0.493628	-6.88538
1518	10802	16234	16234_EBV_NC_007605_FW_45933_45992	-0.750466	-3.02862	0.0428719	0.0428719	-4.32207
1518	10802	36879	36879_EBV_NC_007605_FW_45933_45992	-1.1198	-4.93818	0.00950706	0.00950706	-2.5361
1518	10802	39630	39630_EBV_NC_007605_FW_45933_45992	-1.08216	-4.48513	0.013016	0.013016	-2.91029
1519	8515	11514	11514_EBV_NC_007605_FW_45993_46052	-0.432129	-1.70217	0.169578	0.169578	-5.87327
1519	8515	14989	14989_EBV_NC_007605_FW_45993_46052	0.179312	0.644336	0.557054	0.557054	-6.97437
1519	8515	44394	44394_EBV_NC_007605_FW_45993_46052	-0.131013	-0.531246	0.625477	0.625477	-7.05109
1520	1900	2332	2332_EBV_NC_007605_FW_46023_46082	0	0	1	1	-7.22284
1520	1900	5084	5084_EBV_NC_007605_FW_46023_46082	0.581639	2.89035	0.0488243	0.0488243	-4.4739
1520	1900	17890	17890_EBV_NC_007605_FW_46023_46082	0	0	1	1	-7.22284
1521	9135	12678	12678_EBV_NC_007605_FW_46053_46112	-0.494445	-2.58035	0.066113	0.066113	-4.82493
1521	9135	16165	16165_EBV_NC_007605_FW_46053_46112	0	0	1	1	-7.22284
1521	9135	18181	18181_EBV_NC_007605_FW_46053_46112	0	0	1	1	-7.22284
1522	6383	8090	8090_EBV_NC_007605_FW_46083_46142	0.22964	0.832733	0.455279	0.455279	-6.82155
1522	6383	23078	23078_EBV_NC_007605_FW_46083_46142	-0.566767	-1.74459	0.16165	0.16165	-5.82221
1522	6383	33646	33646_EBV_NC_007605_FW_46083_46142	0.0230012	0.0528797	0.960554	0.960554	-7.22108
1523	8805	12036	12036_EBV_NC_007605_FW_46093_46152	-0.921076	-2.50576	0.0712879	0.0712879	-4.91143
1523	8805	16856	16856_EBV_NC_007605_FW_46093_46152	-0.70776	-3.58061	0.0263128	0.0263128	-3.74707
1523	8805	17706	17706_EBV_NC_007605_FW_46093_46152	-0.972653	-3.75625	0.0227498	0.0227498	-3.57458
1524	7695	10023	10023_EBV_NC_007605_FW_46113_46172	-1.7472	-5.77323	0.00563157	0.00563157	-1.91412
1524	7695	28304	28304_EBV_NC_007605_FW_46113_46172	-2.00409	-3.4746	0.0287923	0.0287923	-3.85361
1524	7695	41660	41660_EBV_NC_007605_FW_46113_46172	-3.02233	-11.6382	0.000472505	0.000472505	0.897847
1525	6096	7608	7608_EBV_NC_007605_FW_46173_46232	1.17029	3.54519	0.0271115	0.0271115	-3.78246
1525	6096	12741	12741_EBV_NC_007605_FW_46173_46232	-0.033546	-0.0489516	0.963481	0.963481	-7.22133
1525	6096	14981	14981_EBV_NC_007605_FW_46173_46232	1.08945	2.56959	0.0668322	0.0668322	-4.83737
1526	5863	7270	7270_EBV_NC_007605_FW_46203_46262	0	0	1	1	-7.22284
1526	5863	29059	29059_EBV_NC_007605_FW_46203_46262	0	0	1	1	-7.22284
1526	5863	31919	31919_EBV_NC_007605_FW_46203_46262	0	0	1	1	-7.22284
1527	2444	2906	2906_EBV_NC_007605_FW_46233_46292	-1.13551	-5.40536	0.00703521	0.00703521	-2.17802
1527	2444	9767	9767_EBV_NC_007605_FW_46233_46292	-0.082112	-0.430619	0.690594	0.690594	-7.10858
1527	2444	40127	40127_EBV_NC_007605_FW_46233_46292	-0.808995	-2.12574	0.106147	0.106147	-5.36195
1528	4777	5683	5683_EBV_NC_007605_FW_46263_46322	0	0	1	1	-7.22284
1528	4777	26264	26264_EBV_NC_007605_FW_46263_46322	1.79266	4.81349	0.0103419	0.0103419	-2.63633
1528	4777	27101	27101_EBV_NC_007605_FW_46263_46322	0	0	1	1	-7.22284
1529	10449	15460	15460_EBV_NC_007605_FW_46293_46352	0	0	1	1	-7.22284
1529	10449	25557	25557_EBV_NC_007605_FW_46293_46352	0	0	1	1	-7.22284
1529	10449	29860	29860_EBV_NC_007605_FW_46293_46352	0	0	1	1	-7.22284
1530	7107	9144	9144_EBV_NC_007605_FW_46323_46382	0.916871	3.59127	0.0260781	0.0260781	-3.73645
1530	7107	15239	15239_EBV_NC_007605_FW_46323_46382	0	0	1	1	-7.22284
1530	7107	25860	25860_EBV_NC_007605_FW_46323_46382	0	0	1	1	-7.22284
1531	13602	26115	26115_EBV_NC_007605_FW_46353_46412	-0.872202	-2.25802	0.0921702	0.0921702	-5.20355
1531	13602	26598	26598_EBV_NC_007605_FW_46353_46412	-0.637725	-2.86111	0.0502059	0.0502059	-4.50639
1531	13602	39372	39372_EBV_NC_007605_FW_46353_46412	1.22888	6.31199	0.00414968	0.00414968	-1.55355
1532	9332	12965	12965_EBV_NC_007605_FW_46413_46472	-0.272234	-0.647041	0.555483	0.555483	-6.97239
1532	9332	36140	36140_EBV_NC_007605_FW_46413_46472	0	0	1	1	-7.22284
1532	9332	39834	39834_EBV_NC_007605_FW_46413_46472	-1.82851	-4.57009	0.0122495	0.0122495	-2.83798
1533	12016	19576	19576_EBV_NC_007605_FW_46443_46502	0	0	1	1	-7.22284
1533	12016	28966	28966_EBV_NC_007605_FW_46443_46502	0	0	1	1	-7.22284
1533	12016	42449	42449_EBV_NC_007605_FW_46443_46502	0	0	1	1	-7.22284
1534	3118	3634	3634_EBV_NC_007605_FW_46473_46532	-0.926575	-4.60722	0.011932	0.011932	-2.80669
1534	3118	19440	19440_EBV_NC_007605_FW_46473_46532	-0.985236	-3.62596	0.0253317	0.0253317	-3.70206
1534	3118	33602	33602_EBV_NC_007605_FW_46473_46532	-1.12559	-4.21765	0.0158477	0.0158477	-3.14474
1535	8362	11207	11207_EBV_NC_007605_FW_46503_46562	-1.16024	-6.00318	0.0049294	0.0049294	-1.75662
1535	8362	31958	31958_EBV_NC_007605_FW_46503_46562	-1.15933	-3.00106	0.0439861	0.0439861	-4.35209
1535	8362	39752	39752_EBV_NC_007605_FW_46503_46562	-1.76607	-7.62875	0.00214367	0.00214367	-0.782765
1536	9095	12473	12473_EBV_NC_007605_FW_46533_46592	1.97296	6.26119	0.00426676	0.00426676	-1.58632
1536	9095	19008	19008_EBV_NC_007605_FW_46533_46592	0	0	1	1	-7.22284
1536	9095	29748	29748_EBV_NC_007605_FW_46533_46592	0	0	1	1	-7.22284
1537	3297	3996	3996_EBV_NC_007605_FW_46563_46622	0	0	1	1	-7.22284
1537	3297	4289	4289_EBV_NC_007605_FW_46563_46622	0	0	1	1	-7.22284
1537	3297	41688	41688_EBV_NC_007605_FW_46563_46622	0	0	1	1	-7.22284
1538	4713	5643	5643_EBV_NC_007605_FW_46593_46652	0	0	1	1	-7.22284
1538	4713	18947	18947_EBV_NC_007605_FW_46593_46652	0	0	1	1	-7.22284
1538	4713	26725	26725_EBV_NC_007605_FW_46593_46652	0	0	1	1	-7.22284
1539	13107	23495	23495_EBV_NC_007605_FW_46623_46682	-0.897322	-3.9343	0.0197192	0.0197192	-3.40478
1539	13107	37942	37942_EBV_NC_007605_FW_46623_46682	0	0	1	1	-7.22284
1539	13107	44334	44334_EBV_NC_007605_FW_46623_46682	0	0	1	1	-7.22284
1540	4791	5692	5692_EBV_NC_007605_FW_46653_46712	-0.0697682	-0.149153	0.889192	0.889192	-7.20884
1540	4791	23176	23176_EBV_NC_007605_FW_46653_46712	-0.391965	-1.09154	0.340855	0.340855	-6.57086
1540	4791	27099	27099_EBV_NC_007605_FW_46653_46712	-0.926554	-3.10314	0.0400236	0.0400236	-4.24153
1541	13038	23283	23283_EBV_NC_007605_FW_46743_46802	0	0	1	1	-7.22284
1541	13038	26233	26233_EBV_NC_007605_FW_46743_46802	0	0	1	1	-7.22284
1541	13038	34355	34355_EBV_NC_007605_FW_46743_46802	0	0	1	1	-7.22284
1542	13832	27594	27594_EBV_NC_007605_FW_46773_46832	0	0	1	1	-7.22284
1542	13832	34085	34085_EBV_NC_007605_FW_46773_46832	-0.370154	-0.516255	0.634936	0.634936	-7.06032
1542	13832	36930	36930_EBV_NC_007605_FW_46773_46832	0.0469481	0.216844	0.839737	0.839737	-7.19333
1543	797	1004	1004_EBV_NC_007605_FW_46803_46862	-1.19379	-5.38241	0.0071365	0.0071365	-2.195
1543	797	2431	2431_EBV_NC_007605_FW_46803_46862	-1.15275	-3.85097	0.0210719	0.0210719	-3.48362
1543	797	16417	16417_EBV_NC_007605_FW_46803_46862	-0.78385	-3.61498	0.0255651	0.0255651	-3.71292
1544	2191	2588	2588_EBV_NC_007605_FW_46833_46892	-0.572591	-1.49728	0.214137	0.214137	-6.11711
1544	2191	20085	20085_EBV_NC_007605_FW_46833_46892	0.407448	2.05949	0.114039	0.114039	-5.44174
1544	2191	31805	31805_EBV_NC_007605_FW_46833_46892	-0.0865763	-0.402936	0.709145	0.709145	-7.1225
1545	10194	14918	14918_EBV_NC_007605_FW_46923_46982	-1.35563	-3.83591	0.0213284	0.0213284	-3.49799
1545	10194	20939	20939_EBV_NC_007605_FW_46923_46982	-1.51245	-4.49033	0.0129675	0.0129675	-2.90584
1545	10194	32396	32396_EBV_NC_007605_FW_46923_46982	-0.665675	-2.2701	0.0910019	0.0910019	-5.18916
1546	2880	3411	3411_EBV_NC_007605_FW_46953_47012	0	0	1	1	-7.22284
1546	2880	24009	24009_EBV_NC_007605_FW_46953_47012	-0.562062	-1.43022	0.23125	0.23125	-6.19544
1546	2880	28789	28789_EBV_NC_007605_FW_46953_47012	0	0	1	1	-7.22284
1547	11111	17112	17112_EBV_NC_007605_FW_46983_47042	-1.44554	-7.63482	0.00213767	0.00213767	-0.779533
1547	11111	18961	18961_EBV_NC_007605_FW_46983_47042	-1.33109	-7.0484	0.00282955	0.00282955	-1.10488
1547	11111	30445	30445_EBV_NC_007605_FW_46983_47042	-1.24357	-5.99664	0.00494781	0.00494781	-1.76102
1548	2511	3028	3028_EBV_NC_007605_FW_47013_47072	-1.15998	-2.459	0.0747724	0.0747724	-4.96604
1548	2511	21796	21796_EBV_NC_007605_FW_47013_47072	-1.30609	-6.42237	0.00390881	0.00390881	-1.4832
1548	2511	26293	26293_EBV_NC_007605_FW_47013_47072	-1.44645	-6.69542	0.00338399	0.00338399	-1.31399
1549	4081	4915	4915_EBV_NC_007605_FW_47043_47102	-1.0898	-3.49998	0.0281739	0.0281739	-3.82794
1549	4081	7582	7582_EBV_NC_007605_FW_47043_47102	-1.58096	-4.10335	0.0172862	0.0172862	-3.24816
1549	4081	20014	20014_EBV_NC_007605_FW_47043_47102	-0.154054	-0.321256	0.765307	0.765307	-7.15856
1550	1906	2251	2251_EBV_NC_007605_FW_47103_47162	-2.05945	-4.08425	0.0175419	0.0175419	-3.26563
1550	1906	2861	2861_EBV_NC_007605_FW_47103_47162	-2.15385	-7.24316	0.00257218	0.00257218	-0.993891
1550	1906	14390	14390_EBV_NC_007605_FW_47103_47162	-2.08397	-4.75967	0.0107302	0.0107302	-2.68023
1551	9606	13591	13591_EBV_NC_007605_FW_47133_47192	0.597446	2.51311	0.0707578	0.0707578	-4.90288
1551	9606	17922	17922_EBV_NC_007605_FW_47133_47192	0.205092	0.215954	0.840382	0.840382	-7.19357
1551	9606	41304	41304_EBV_NC_007605_FW_47133_47192	-0.059762	-0.049106	0.963366	0.963366	-7.22132
1552	7525	9720	9720_EBV_NC_007605_FW_47163_47222	0.0704592	0.349736	0.745495	0.745495	-7.14685
1552	7525	13480	13480_EBV_NC_007605_FW_47163_47222	1.06425	4.5096	0.0127894	0.0127894	-2.88936
1552	7525	22596	22596_EBV_NC_007605_FW_47163_47222	2.49141	7.86096	0.00192849	0.00192849	-0.660855
1553	239	320	320_EBV_NC_007605_FW_47171_47230	-0.172939	-0.743379	0.501599	0.501599	-6.89764
1553	239	27898	27898_EBV_NC_007605_FW_47171_47230	-1.89214	-6.54272	0.00366579	0.00366579	-1.40779
1553	239	28603	28603_EBV_NC_007605_FW_47171_47230	-1.93848	-7.32507	0.00247273	0.00247273	-0.948097
1554	7405	9625	9625_EBV_NC_007605_FW_47253_47312	-1.94091	-6.7243	0.00333378	0.00333378	-1.29648
1554	7405	36444	36444_EBV_NC_007605_FW_47253_47312	-1.39827	-5.38672	0.00711731	0.00711731	-2.1918
1554	7405	43973	43973_EBV_NC_007605_FW_47253_47312	-1.53867	-7.42164	0.00236162	0.00236162	-0.894778
1555	14640	40595	40595_EBV_NC_007605_FW_47283_47342	-2.09539	-10.0235	0.000810393	0.000810393	0.316011
1555	14640	41982	41982_EBV_NC_007605_FW_47283_47342	-1.85444	-6.74136	0.00330456	0.00330456	-1.28617
1555	14640	44254	44254_EBV_NC_007605_FW_47283_47342	-3.74628	-19.2187	7.55665e-05	7.55665e-05	2.64379
1556	6515	8267	8267_EBV_NC_007605_FW_47313_47372	0	0	1	1	-7.22284
1556	6515	14346	14346_EBV_NC_007605_FW_47313_47372	0	0	1	1	-7.22284
1556	6515	43469	43469_EBV_NC_007605_FW_47313_47372	0	0	1	1	-7.22284
1557	10440	15366	15366_EBV_NC_007605_FW_47349_47408	0	0	1	1	-7.22284
1557	10440	41802	41802_EBV_NC_007605_FW_47349_47408	0	0	1	1	-7.22284
1557	10440	43609	43609_EBV_NC_007605_FW_47349_47408	-0.786949	-2.00671	0.120798	0.120798	-5.50544
1558	4992	6078	6078_EBV_NC_007605_FW_47643_47702	-1.43236	-7.36668	0.00242407	0.00242407	-0.925039
1558	4992	16554	16554_EBV_NC_007605_FW_47643_47702	-1.73811	-1.96781	0.126066	0.126066	-5.55246
1558	4992	21263	21263_EBV_NC_007605_FW_47643_47702	-1.21831	-4.57373	0.0122179	0.0122179	-2.8349
1559	7620	9881	9881_EBV_NC_007605_FW_47673_47732	0	0	1	1	-7.22284
1559	7620	17878	17878_EBV_NC_007605_FW_47673_47732	-1.25222	-4.28867	0.0150277	0.0150277	-3.08147
1559	7620	41705	41705_EBV_NC_007605_FW_47673_47732	0	0	1	1	-7.22284
1560	8911	12207	12207_EBV_NC_007605_FW_47913_47972	-1.84432	-6.6976	0.00338016	0.00338016	-1.31266
1560	8911	13689	13689_EBV_NC_007605_FW_47913_47972	-1.6651	-3.83497	0.0213446	0.0213446	-3.49889
1560	8911	30302	30302_EBV_NC_007605_FW_47913_47972	-1.8577	-9.03251	0.00117706	0.00117706	-0.0991406
1561	11389	17824	17824_EBV_NC_007605_FW_47943_48002	-0.316246	-1.32568	0.260744	0.260744	-6.31541
1561	11389	22611	22611_EBV_NC_007605_FW_47943_48002	-1.51653	-4.15784	0.0165813	0.0165813	-3.1986
1561	11389	29364	29364_EBV_NC_007605_FW_47943_48002	-0.597441	-0.506559	0.6411	0.6411	-7.06617
1562	1377	1601	1601_EBV_NC_007605_FW_47973_48032	-0.268885	-1.05518	0.355212	0.355212	-6.60841
1562	1377	6981	6981_EBV_NC_007605_FW_47973_48032	-0.134027	-0.427968	0.692359	0.692359	-7.10995
1562	1377	38661	38661_EBV_NC_007605_FW_47973_48032	-1.59871	-3.43417	0.0298117	0.0298117	-3.89473
1563	4895	5847	5847_EBV_NC_007605_FW_48063_48122	-0.363574	-0.332286	0.757607	0.757607	-7.15413
1563	4895	40782	40782_EBV_NC_007605_FW_48063_48122	0	0	1	1	-7.22284
1563	4895	43758	43758_EBV_NC_007605_FW_48063_48122	0	0	1	1	-7.22284
1564	14229	31043	31043_EBV_NC_007605_FW_48153_48212	-0.278369	-0.460996	0.670543	0.670543	-7.09235
1564	14229	41337	41337_EBV_NC_007605_FW_48153_48212	-0.669038	-1.11392	0.33229	0.33229	-6.54744
1564	14229	42387	42387_EBV_NC_007605_FW_48153_48212	-1.02706	-2.26875	0.0911311	0.0911311	-5.19076
1565	10253	15073	15073_EBV_NC_007605_FW_48273_48332	-0.709388	-2.57856	0.0662319	0.0662319	-4.827
1565	10253	22931	22931_EBV_NC_007605_FW_48273_48332	0.42849	0.952155	0.398892	0.398892	-6.71093
1565	10253	33621	33621_EBV_NC_007605_FW_48273_48332	-1.13936	-2.4855	0.0727739	0.0727739	-4.93506
1566	1398	1704	1704_EBV_NC_007605_FW_48283_48342	0	0	1	1	-7.22284
1566	1398	20540	20540_EBV_NC_007605_FW_48283_48342	-0.310798	-0.23589	0.825973	0.825973	-7.18796
1566	1398	21266	21266_EBV_NC_007605_FW_48283_48342	-0.127789	-0.419771	0.697832	0.697832	-7.11413
1567	10219	14947	14947_EBV_NC_007605_FW_48303_48362	-1.07988	-5.18815	0.00807051	0.00807051	-2.34118
1567	10219	33269	33269_EBV_NC_007605_FW_48303_48362	-0.437609	-2.09395	0.109854	0.109854	-5.4002
1567	10219	39146	39146_EBV_NC_007605_FW_48303_48362	-0.595734	-1.34232	0.255808	0.255808	-6.29651
1568	10637	15863	15863_EBV_NC_007605_FW_48333_48392	-0.902824	-4.34343	0.0144307	0.0144307	-3.03319
1568	10637	34615	34615_EBV_NC_007605_FW_48333_48392	-0.776771	-4.11359	0.017151	0.017151	-3.23881
1568	10637	43481	43481_EBV_NC_007605_FW_48333_48392	-0.811077	-4.28909	0.015023	0.015023	-3.0811
1569	6137	7553	7553_EBV_NC_007605_FW_48363_48422	-1.76921	-6.09306	0.00468486	0.00468486	-1.69654
1569	6137	16446	16446_EBV_NC_007605_FW_48363_48422	-0.130468	-0.419498	0.698015	0.698015	-7.11427
1569	6137	23135	23135_EBV_NC_007605_FW_48363_48422	-1.05778	-5.5764	0.00633412	0.00633412	-2.05344
1570	7106	9059	9059_EBV_NC_007605_FW_48393_48452	-0.862572	-4.43124	0.013533	0.013533	-2.95669
1570	7106	16324	16324_EBV_NC_007605_FW_48393_48452	-0.438717	-1.51489	0.209865	0.209865	-6.0964
1570	7106	25294	25294_EBV_NC_007605_FW_48393_48452	-0.484833	-1.69768	0.170442	0.170442	-5.87866
1571	13645	26307	26307_EBV_NC_007605_FW_48411_48470	-1.09116	-5.0612	0.00876368	0.00876368	-2.4392
1571	13645	33328	33328_EBV_NC_007605_FW_48411_48470	-0.863951	-2.73146	0.0569159	0.0569159	-4.65204
1571	13645	34890	34890_EBV_NC_007605_FW_48411_48470	-1.05086	-5.44345	0.00687104	0.00687104	-2.14999
1572	6750	8613	8613_EBV_NC_007605_FW_48541_48600	1.18218	5.87669	0.00530118	0.00530118	-1.84257
1572	6750	9595	9595_EBV_NC_007605_FW_48541_48600	0.650912	1.13498	0.32441	0.32441	-6.52517
1572	6750	22748	22748_EBV_NC_007605_FW_48541_48600	2.82663	14.8795	0.000193127	0.000193127	1.80188
1573	7050	9096	9096_EBV_NC_007605_FW_48543_48602	0.230199	0.829603	0.456842	0.456842	-6.82432
1573	7050	12755	12755_EBV_NC_007605_FW_48543_48602	0.683352	1.33362	0.258377	0.258377	-6.3064
1573	7050	22449	22449_EBV_NC_007605_FW_48543_48602	0.30032	0.869124	0.437431	0.437431	-6.78886
1574	7486	9600	9600_EBV_NC_007605_FW_48616_48675	-0.672454	-3.57245	0.0264944	0.0264944	-3.75521
1574	7486	33461	33461_EBV_NC_007605_FW_48616_48675	-0.541611	-2.62602	0.063161	0.063161	-4.77234
1574	7486	42566	42566_EBV_NC_007605_FW_48616_48675	-0.423644	-1.37375	0.246739	0.246739	-6.26061
1575	5353	6576	6576_EBV_NC_007605_FW_48663_48722	-1.79035	-4.65314	0.0115532	0.0115532	-2.76826
1575	5353	32830	32830_EBV_NC_007605_FW_48663_48722	-1.92235	-4.36505	0.014203	0.014203	-3.01425
1575	5353	35083	35083_EBV_NC_007605_FW_48663_48722	-1.92295	-4.86959	0.00995558	0.00995558	-2.59099
1576	13312	24457	24457_EBV_NC_007605_FW_48693_48752	0	0	1	1	-7.22284
1576	13312	32849	32849_EBV_NC_007605_FW_48693_48752	0	0	1	1	-7.22284
1576	13312	44574	44574_EBV_NC_007605_FW_48693_48752	0	0	1	1	-7.22284
1577	2693	3130	3130_EBV_NC_007605_FW_48723_48782	0.232987	0.819421	0.461955	0.461955	-6.83327
1577	2693	13473	13473_EBV_NC_007605_FW_48723_48782	-0.104562	-0.362392	0.736768	0.736768	-7.14134
1577	2693	35132	35132_EBV_NC_007605_FW_48723_48782	0.796398	3.28582	0.0339453	0.0339453	-4.04791
1578	9667	13659	13659_EBV_NC_007605_FW_48753_48812	-0.476467	-1.95257	0.128198	0.128198	-5.57088
1578	9667	15800	15800_EBV_NC_007605_FW_48753_48812	-0.6552	-2.43076	0.0769715	0.0769715	-4.99913
1578	9667	42722	42722_EBV_NC_007605_FW_48753_48812	-0.660451	-2.48223	0.073017	0.073017	-4.93887
1579	8438	11276	11276_EBV_NC_007605_FW_48783_48842	-0.355584	-1.43234	0.230689	0.230689	-6.19298
1579	8438	29149	29149_EBV_NC_007605_FW_48783_48842	-0.152236	-0.738488	0.504236	0.504236	-6.90162
1579	8438	35684	35684_EBV_NC_007605_FW_48783_48842	0.664049	2.57413	0.0665277	0.0665277	-4.83212
1580	5808	7143	7143_EBV_NC_007605_FW_48784_48843	-0.241357	-0.851634	0.445935	0.445935	-6.80469
1580	5808	14974	14974_EBV_NC_007605_FW_48784_48843	-0.438956	-1.30268	0.267725	0.267725	-6.3414
1580	5808	22565	22565_EBV_NC_007605_FW_48784_48843	0.216098	0.656313	0.550122	0.550122	-6.96555
1581	9761	13850	13850_EBV_NC_007605_FW_49023_49082	-0.779639	-3.58564	0.0262018	0.0262018	-3.74206
1581	9761	23508	23508_EBV_NC_007605_FW_49023_49082	-1.83293	-5.30756	0.00747963	0.00747963	-2.25079
1581	9761	30593	30593_EBV_NC_007605_FW_49023_49082	-3.02422	-13.5763	0.000269888	0.000269888	1.47388
1582	5070	6130	6130_EBV_NC_007605_FW_49053_49112	0	0	1	1	-7.22284
1582	5070	13874	13874_EBV_NC_007605_FW_49053_49112	0	0	1	1	-7.22284
1582	5070	28529	28529_EBV_NC_007605_FW_49053_49112	0	0	1	1	-7.22284
1583	11170	17268	17268_EBV_NC_007605_FW_49113_49172	-1.13635	-1.11105	0.333376	0.333376	-6.55045
1583	11170	17469	17469_EBV_NC_007605_FW_49113_49172	-1.29205	-3.09421	0.0403528	0.0403528	-4.25113
1583	11170	39562	39562_EBV_NC_007605_FW_49113_49172	-0.649916	-1.52704	0.206968	0.206968	-6.08207
1584	1518	1770	1770_EBV_NC_007605_FW_49132_49191	-0.964385	-1.78583	0.154327	0.154327	-5.77248
1584	1518	26774	26774_EBV_NC_007605_FW_49132_49191	-1.42632	-4.71534	0.0110636	0.0110636	-2.71668
1584	1518	27245	27245_EBV_NC_007605_FW_49132_49191	-0.420877	-1.70569	0.168904	0.168904	-5.86903
1585	6316	7867	7867_EBV_NC_007605_FW_49143_49202	-1.87109	-6.39957	0.00395711	0.00395711	-1.49764
1585	6316	12310	12310_EBV_NC_007605_FW_49143_49202	-1.98735	-6.90111	0.00304591	0.00304591	-1.19086
1585	6316	27032	27032_EBV_NC_007605_FW_49143_49202	-2.94107	-8.59734	0.00140374	0.00140374	-0.298023
1586	6657	8378	8378_EBV_NC_007605_FW_49263_49322	-0.690502	-2.7499	0.0558998	0.0558998	-4.63117
1586	6657	9638	9638_EBV_NC_007605_FW_49263_49322	-1.17259	-4.27608	0.0151691	0.0151691	-3.09263
1586	6657	33060	33060_EBV_NC_007605_FW_49263_49322	-0.771884	-2.68219	0.0597393	0.0597393	-4.70805
1587	1666	1941	1941_EBV_NC_007605_FW_49293_49352	0	0	1	1	-7.22284
1587	1666	14596	14596_EBV_NC_007605_FW_49293_49352	1.74139	7.41352	0.00237072	0.00237072	-0.899235
1587	1666	17614	17614_EBV_NC_007605_FW_49293_49352	-0.793956	-1.56835	0.197427	0.197427	-6.03319
1588	13345	24622	24622_EBV_NC_007605_FW_49323_49382	0	0	1	1	-7.22284
1588	13345	35899	35899_EBV_NC_007605_FW_49323_49382	0	0	1	1	-7.22284
1588	13345	37704	37704_EBV_NC_007605_FW_49323_49382	-1.06666	-2.09678	0.109519	0.109519	-5.3968
1589	6420	8114	8114_EBV_NC_007605_FW_49353_49412	0	0	1	1	-7.22284
1589	6420	27260	27260_EBV_NC_007605_FW_49353_49412	0	0	1	1	-7.22284
1589	6420	32677	32677_EBV_NC_007605_FW_49353_49412	0	0	1	1	-7.22284
1590	3383	4045	4045_EBV_NC_007605_FW_49383_49442	0.0752457	0.267041	0.80363	0.80363	-7.17824
1590	3383	15777	15777_EBV_NC_007605_FW_49383_49442	-1.16958	-5.06479	0.00874303	0.00874303	-2.43639
1590	3383	20996	20996_EBV_NC_007605_FW_49383_49442	-1.87835	-5.88744	0.00526826	0.00526826	-1.83521
1591	4546	5534	5534_EBV_NC_007605_FW_49396_49455	-1.40554	-3.97985	0.0190245	0.0190245	-3.36214
1591	4546	10908	10908_EBV_NC_007605_FW_49396_49455	-1.95292	-6.25832	0.00427348	0.00427348	-1.58817
1591	4546	24205	24205_EBV_NC_007605_FW_49396_49455	-2.26276	-7.09465	0.00276561	0.00276561	-1.07825
1592	3708	4508	4508_EBV_NC_007605_FW_49563_49622	-1.77987	-6.59676	0.00356281	0.00356281	-1.37436
1592	3708	12713	12713_EBV_NC_007605_FW_49563_49622	-1.65421	-4.84279	0.0101379	0.0101379	-2.6126
1592	3708	16109	16109_EBV_NC_007605_FW_49563_49622	-1.6081	-5.55648	0.00641117	0.00641117	-2.06778
1593	3951	4740	4740_EBV_NC_007605_FW_49713_49772	-1.27572	-5.17281	0.00815057	0.00815057	-2.35292
1593	3951	18321	18321_EBV_NC_007605_FW_49713_49772	-0.108942	-0.254087	0.812894	0.812894	-7.18242
1593	3951	43725	43725_EBV_NC_007605_FW_49713_49772	0	0	1	1	-7.22284
1594	157	279	279_EBV_NC_007605_FW_49743_49802	0	0	1	1	-7.22284
1594	157	5395	5395_EBV_NC_007605_FW_49743_49802	0	0	1	1	-7.22284
1594	157	17521	17521_EBV_NC_007605_FW_49743_49802	0	0	1	1	-7.22284
1595	1554	1881	1881_EBV_NC_007605_FW_49773_49832	0	0	1	1	-7.22284
1595	1554	19650	19650_EBV_NC_007605_FW_49773_49832	0	0	1	1	-7.22284
1595	1554	39827	39827_EBV_NC_007605_FW_49773_49832	0	0	1	1	-7.22284
1596	9692	13776	13776_EBV_NC_007605_FW_49863_49922	0	0	1	1	-7.22284
1596	9692	15406	15406_EBV_NC_007605_FW_49863_49922	0	0	1	1	-7.22284
1596	9692	17536	17536_EBV_NC_007605_FW_49863_49922	0	0	1	1	-7.22284
1597	811	1011	1011_EBV_NC_007605_FW_49875_49934	0	0	1	1	-7.22284
1597	811	36798	36798_EBV_NC_007605_FW_49875_49934	0	0	1	1	-7.22284
1597	811	44566	44566_EBV_NC_007605_FW_49875_49934	0.651842	3.14064	0.0386759	0.0386759	-4.20134
1598	11167	17181	17181_EBV_NC_007605_FW_49893_49952	-1.27157	-4.64232	0.0116412	0.0116412	-2.77729
1598	11167	36371	36371_EBV_NC_007605_FW_49893_49952	-1.52929	-5.77163	0.00563688	0.00563688	-1.91524
1598	11167	41134	41134_EBV_NC_007605_FW_49893_49952	-1.38205	-6.05822	0.00477782	0.00477782	-1.71973
1599	13814	27444	27444_EBV_NC_007605_FW_49983_50042	-1.04565	-4.50879	0.0127968	0.0127968	-2.89005
1599	13814	34013	34013_EBV_NC_007605_FW_49983_50042	-0.666245	-2.82958	0.0517475	0.0517475	-4.54157
1599	13814	44863	44863_EBV_NC_007605_FW_49983_50042	-1.42921	-1.39332	0.241255	0.241255	-6.23811
1600	3474	4107	4107_EBV_NC_007605_FW_50013_50072	0	0	1	1	-7.22284
1600	3474	32714	32714_EBV_NC_007605_FW_50013_50072	0.0859019	0.0782607	0.941661	0.941661	-7.21898
1600	3474	41044	41044_EBV_NC_007605_FW_50013_50072	0	0	1	1	-7.22284
1601	13454	25152	25152_EBV_NC_007605_FW_50043_50102	0.247914	0.217399	0.839335	0.839335	-7.19318
1601	13454	30427	30427_EBV_NC_007605_FW_50043_50102	-0.425169	-1.28678	0.272656	0.272656	-6.35925
1601	13454	34796	34796_EBV_NC_007605_FW_50043_50102	0	0	1	1	-7.22284
1602	8140	10754	10754_EBV_NC_007605_FW_50073_50132	-0.0431137	-0.196421	0.854575	0.854575	-7.1986
1602	8140	22928	22928_EBV_NC_007605_FW_50073_50132	0	0	1	1	-7.22284
1602	8140	27111	27111_EBV_NC_007605_FW_50073_50132	-1.55618	-2.76831	0.0549067	0.0549067	-4.61039
1603	14562	36840	36840_EBV_NC_007605_FW_50103_50162	0	0	1	1	-7.22284
1603	14562	37750	37750_EBV_NC_007605_FW_50103_50162	0	0	1	1	-7.22284
1603	14562	38473	38473_EBV_NC_007605_FW_50103_50162	0	0	1	1	-7.22284
1604	13029	23264	23264_EBV_NC_007605_FW_50133_50192	0	0	1	1	-7.22284
1604	13029	32496	32496_EBV_NC_007605_FW_50133_50192	0	0	1	1	-7.22284
1604	13029	39985	39985_EBV_NC_007605_FW_50133_50192	0	0	1	1	-7.22284
1605	3508	4215	4215_EBV_NC_007605_FW_50163_50222	-0.667428	-2.999	0.044071	0.044071	-4.35434
1605	3508	38645	38645_EBV_NC_007605_FW_50163_50222	-2.77009	-12.5916	0.00035502	0.00035502	1.19584
1605	3508	38659	38659_EBV_NC_007605_FW_50163_50222	-0.764886	-3.06262	0.0415435	0.0415435	-4.28521
1606	7497	9695	9695_EBV_NC_007605_FW_50193_50252	-1.55188	-5.43349	0.00691351	0.00691351	-2.1573
[truncated: 17,951 more rows]

## Sheet: JSC-1 vs BJAB
Linear Order	Probe UID	Feature Num	Probe Name (embedded info.)	Log2 FC	t	P-Value	Adj. P-Val	B
940	10515	15620	15620_EBV_NC_007605_FW_1_60	2.6275	3.66427	0.0245371	0.0245371	-3.65691
940	10515	39332	39332_EBV_NC_007605_FW_1_60	-1.15911	-1.97769	0.124704	0.124704	-5.53264
940	10515	43354	43354_EBV_NC_007605_FW_1_60	1.46658	5.89961	0.00523128	0.00523128	-1.82058
941	3496	4207	4207_EBV_NC_007605_FW_31_90	-0.587841	-1.7454	0.161503	0.161503	-5.81331
941	3496	18411	18411_EBV_NC_007605_FW_31_90	-0.817511	-3.71982	0.0234382	0.0234382	-3.6026
941	3496	28809	28809_EBV_NC_007605_FW_31_90	-1.68809	-3.20704	0.0364203	0.0364203	-4.1232
942	6570	8313	8313_EBV_NC_007605_FW_61_120	-0.310012	-0.912875	0.416747	0.416747	-6.74031
942	6570	24238	24238_EBV_NC_007605_FW_61_120	-0.455104	-1.97087	0.125642	0.125642	-5.54088
942	6570	43679	43679_EBV_NC_007605_FW_61_120	-0.227594	-0.905501	0.420174	0.420174	-6.74723
943	10390	15313	15313_EBV_NC_007605_FW_91_150	-2.32817	-1.73432	0.163531	0.163531	-5.82665
943	10390	21336	21336_EBV_NC_007605_FW_91_150	-1.47732	-2.3558	0.0831827	0.0831827	-5.07966
943	10390	33216	33216_EBV_NC_007605_FW_91_150	0.158059	0.204781	0.848491	0.848491	-7.18843
944	8588	11573	11573_EBV_NC_007605_FW_181_240	-0.15868	-0.367924	0.732968	0.732968	-7.1308
944	8588	20220	20220_EBV_NC_007605_FW_181_240	0	0	1	1	-7.21476
944	8588	25160	25160_EBV_NC_007605_FW_181_240	0.246016	0.7092	0.520251	0.520251	-6.91701
945	5771	7115	7115_EBV_NC_007605_FW_211_270	0	0	1	1	-7.21476
945	5771	21089	21089_EBV_NC_007605_FW_211_270	0.086168	0.159614	0.881501	0.881501	-7.19873
945	5771	24800	24800_EBV_NC_007605_FW_211_270	0.00763061	0.0287125	0.978573	0.978573	-7.21424
946	818	1111	1111_EBV_NC_007605_FW_241_300	0	0	1	1	-7.21476
946	818	19932	19932_EBV_NC_007605_FW_241_300	0	0	1	1	-7.21476
946	818	38459	38459_EBV_NC_007605_FW_241_300	0	0	1	1	-7.21476
947	9804	13978	13978_EBV_NC_007605_FW_271_330	0	0	1	1	-7.21476
947	9804	24855	24855_EBV_NC_007605_FW_271_330	0	0	1	1	-7.21476
947	9804	33311	33311_EBV_NC_007605_FW_271_330	0	0	1	1	-7.21476
948	10957	16684	16684_EBV_NC_007605_FW_301_360	-1.66423	-2.04109	0.116345	0.116345	-5.45607
948	10957	21751	21751_EBV_NC_007605_FW_301_360	-2.9046	-4.06452	0.0178109	0.0178109	-3.27653
948	10957	23883	23883_EBV_NC_007605_FW_301_360	-1.32718	-1.66504	0.176859	0.176859	-5.90989
949	210	221	221_EBV_NC_007605_FW_331_390	-0.585505	-2.60656	0.0643996	0.0643996	-4.78699
949	210	13439	13439_EBV_NC_007605_FW_331_390	-0.221552	-0.365562	0.73459	0.73459	-7.13186
949	210	21737	21737_EBV_NC_007605_FW_331_390	-0.25608	-0.695122	0.528084	0.528084	-6.92802
950	10925	16640	16640_EBV_NC_007605_FW_361_420	-0.00763034	-0.0280397	0.979074	0.979074	-7.21426
950	10925	24783	24783_EBV_NC_007605_FW_361_420	0	0	1	1	-7.21476
950	10925	26981	26981_EBV_NC_007605_FW_361_420	0	0	1	1	-7.21476
951	8838	12060	12060_EBV_NC_007605_FW_391_450	0.662202	1.10246	0.336652	0.336652	-6.55144
951	8838	19642	19642_EBV_NC_007605_FW_391_450	-2.3737	-2.43899	0.0763228	0.0763228	-4.98171
951	8838	40275	40275_EBV_NC_007605_FW_391_450	-0.614398	-0.852138	0.445689	0.445689	-6.79619
952	3860	4685	4685_EBV_NC_007605_FW_421_480	0.474121	0.815841	0.463764	0.463764	-6.82835
952	3860	14689	14689_EBV_NC_007605_FW_421_480	1.86019	2.22203	0.0957542	0.0957542	-5.23869
952	3860	27393	27393_EBV_NC_007605_FW_421_480	0	0	1	1	-7.21476
953	13710	26789	26789_EBV_NC_007605_FW_451_510	0.373459	1.85353	0.143072	0.143072	-5.68277
953	13710	32459	32459_EBV_NC_007605_FW_451_510	0	0	1	1	-7.21476
953	13710	36112	36112_EBV_NC_007605_FW_451_510	-2.06018	-8.43948	0.0014994	0.0014994	-0.368326
954	1476	1747	1747_EBV_NC_007605_FW_481_540	0	0	1	1	-7.21476
954	1476	10361	10361_EBV_NC_007605_FW_481_540	0	0	1	1	-7.21476
954	1476	30649	30649_EBV_NC_007605_FW_481_540	0	0	1	1	-7.21476
955	1691	2128	2128_EBV_NC_007605_FW_511_570	-0.957005	-1.21231	0.296966	0.296966	-6.43376
955	1691	39328	39328_EBV_NC_007605_FW_511_570	-0.0585504	-0.0740328	0.944805	0.944805	-7.2113
955	1691	40412	40412_EBV_NC_007605_FW_511_570	-1.07438	-5.67896	0.00595525	0.00595525	-1.9739
956	3485	4115	4115_EBV_NC_007605_FW_541_600	0.00457479	0.00941162	0.992975	0.992975	-7.2147
956	3485	34041	34041_EBV_NC_007605_FW_541_600	0.303586	0.580989	0.594732	0.594732	-7.01079
956	3485	35620	35620_EBV_NC_007605_FW_541_600	1.62501	2.96424	0.0455293	0.0455293	-4.38477
957	4056	4896	4896_EBV_NC_007605_FW_571_630	0	0	1	1	-7.21476
957	4056	6262	6262_EBV_NC_007605_FW_571_630	0	0	1	1	-7.21476
957	4056	22586	22586_EBV_NC_007605_FW_571_630	0	0	1	1	-7.21476
958	869	1138	1138_EBV_NC_007605_FW_601_660	0	0	1	1	-7.21476
958	869	1304	1304_EBV_NC_007605_FW_601_660	0	0	1	1	-7.21476
958	869	44141	44141_EBV_NC_007605_FW_601_660	0	0	1	1	-7.21476
959	3061	3686	3686_EBV_NC_007605_FW_631_690	-1.35078	-5.48888	0.00668144	0.00668144	-2.11025
959	3061	16471	16471_EBV_NC_007605_FW_631_690	-0.769132	-2.99991	0.0440337	0.0440337	-4.34574
959	3061	38393	38393_EBV_NC_007605_FW_631_690	-0.689552	-3.01284	0.0435057	0.0435057	-4.33164
960	3711	4425	4425_EBV_NC_007605_FW_661_720	2.12873	7.26306	0.00254757	0.00254757	-0.977285
960	3711	33341	33341_EBV_NC_007605_FW_661_720	1.40382	7.1117	0.00274249	0.00274249	-1.06294
960	3711	41645	41645_EBV_NC_007605_FW_661_720	1.36755	6.41662	0.00392092	0.00392092	-1.48086
961	9574	13550	13550_EBV_NC_007605_FW_721_780	-0.389613	-1.01958	0.369797	0.369797	-6.63648
961	9574	23616	23616_EBV_NC_007605_FW_721_780	1.06002	1.51291	0.21034	0.21034	-6.09077
961	9574	39273	39273_EBV_NC_007605_FW_721_780	-0.25557	-0.450424	0.677484	0.677484	-7.09003
962	10340	15262	15262_EBV_NC_007605_FW_751_810	0.387159	1.12512	0.328078	0.328078	-6.5276
962	10340	19580	19580_EBV_NC_007605_FW_751_810	-0.696085	-3.09956	0.0401551	0.0401551	-4.2378
962	10340	20526	20526_EBV_NC_007605_FW_751_810	0.238487	0.902666	0.421498	0.421498	-6.74988
963	12677	21816	21816_EBV_NC_007605_FW_781_840	0	0	1	1	-7.21476
963	12677	34775	34775_EBV_NC_007605_FW_781_840	0	0	1	1	-7.21476
963	12677	44512	44512_EBV_NC_007605_FW_781_840	0	0	1	1	-7.21476
964	11554	18212	18212_EBV_NC_007605_FW_811_870	-1.73774	-2.07196	0.112503	0.112503	-5.41884
964	11554	23180	23180_EBV_NC_007605_FW_811_870	-0.877399	-4.48474	0.0130198	0.0130198	-2.9036
964	11554	28320	28320_EBV_NC_007605_FW_811_870	0	0	1	1	-7.21476
965	10254	14990	14990_EBV_NC_007605_FW_841_900	-2.80671	-7.33537	0.00246058	0.00246058	-0.936994
965	10254	26360	26360_EBV_NC_007605_FW_841_900	0	0	1	1	-7.21476
965	10254	28426	28426_EBV_NC_007605_FW_841_900	-2.2023	-3.86184	0.0208893	0.0208893	-3.46598
966	11233	17439	17439_EBV_NC_007605_FW_871_930	0.232496	0.423292	0.695478	0.695478	-7.10427
966	11233	33344	33344_EBV_NC_007605_FW_871_930	0	0	1	1	-7.21476
966	11233	42183	42183_EBV_NC_007605_FW_871_930	0	0	1	1	-7.21476
967	1408	1794	1794_EBV_NC_007605_FW_901_960	-0.735612	-2.7505	0.055867	0.055867	-4.62281
967	1408	9414	9414_EBV_NC_007605_FW_901_960	1.51185	1.34278	0.255675	0.255675	-6.28801
967	1408	35983	35983_EBV_NC_007605_FW_901_960	-0.0951412	-0.212535	0.842861	0.842861	-7.18641
968	2715	3227	3227_EBV_NC_007605_FW_931_990	-0.338431	-0.575916	0.597821	0.597821	-7.01419
968	2715	11105	11105_EBV_NC_007605_FW_931_990	0	0	1	1	-7.21476
968	2715	34341	34341_EBV_NC_007605_FW_931_990	0.635692	1.02283	0.368441	0.368441	-6.63321
969	13676	26494	26494_EBV_NC_007605_FW_961_1020	-1.39783	-3.2006	0.0366321	0.0366321	-4.13001
969	13676	30990	30990_EBV_NC_007605_FW_961_1020	0.0966771	0.189717	0.859462	0.859462	-7.19214
969	13676	41993	41993_EBV_NC_007605_FW_961_1020	-1.05098	-2.37671	0.0813936	0.0813936	-5.05496
970	1465	1825	1825_EBV_NC_007605_FW_991_1050	-1.09947	-0.958971	0.395862	0.395862	-6.6963
970	1465	22418	22418_EBV_NC_007605_FW_991_1050	-0.491622	-1.51107	0.210783	0.210783	-6.09293
970	1465	39948	39948_EBV_NC_007605_FW_991_1050	0.502585	1.62453	0.185185	0.185185	-5.95835
971	11530	18103	18103_EBV_NC_007605_FW_1021_1080	0.669507	1.59761	0.190948	0.190948	-5.99045
971	11530	40393	40393_EBV_NC_007605_FW_1021_1080	0.894389	2.49175	0.0723116	0.0723116	-4.92001
971	11530	45162	45162_EBV_NC_007605_FW_1021_1080	0.171394	0.352992	0.743245	0.743245	-7.13737
972	1679	2032	2032_EBV_NC_007605_FW_1051_1110	-0.497048	-0.573531	0.599277	0.599277	-7.01578
972	1679	9814	9814_EBV_NC_007605_FW_1051_1110	0	0	1	1	-7.21476
972	1679	44920	44920_EBV_NC_007605_FW_1051_1110	0.330122	0.674927	0.53947	0.53947	-6.94352
973	14397	32844	32844_EBV_NC_007605_FW_1081_1140	-0.170193	-0.406519	0.706729	0.706729	-7.11267
973	14397	33683	33683_EBV_NC_007605_FW_1081_1140	-0.182532	-0.555631	0.61028	0.61028	-7.02752
973	14397	42700	42700_EBV_NC_007605_FW_1081_1140	0.0940433	0.234888	0.826695	0.826695	-7.18018
974	320	464	464_EBV_NC_007605_FW_1111_1170	0	0	1	1	-7.21476
974	320	32331	32331_EBV_NC_007605_FW_1111_1170	0	0	1	1	-7.21476
974	320	38198	38198_EBV_NC_007605_FW_1111_1170	0	0	1	1	-7.21476
975	5217	6313	6313_EBV_NC_007605_FW_1141_1200	0	0	1	1	-7.21476
975	5217	23951	23951_EBV_NC_007605_FW_1141_1200	0.463756	2.41172	0.0784972	0.0784972	-5.01373
975	5217	39322	39322_EBV_NC_007605_FW_1141_1200	0	0	1	1	-7.21476
976	6969	8946	8946_EBV_NC_007605_FW_1171_1230	0	0	1	1	-7.21476
976	6969	12178	12178_EBV_NC_007605_FW_1171_1230	0	0	1	1	-7.21476
976	6969	15929	15929_EBV_NC_007605_FW_1171_1230	-0.230107	-0.729771	0.508963	0.508963	-6.90062
977	9009	12388	12388_EBV_NC_007605_FW_1201_1260	0	0	1	1	-7.21476
977	9009	38043	38043_EBV_NC_007605_FW_1201_1260	0	0	1	1	-7.21476
977	9009	41924	41924_EBV_NC_007605_FW_1201_1260	0	0	1	1	-7.21476
978	1953	2362	2362_EBV_NC_007605_FW_1231_1290	0	0	1	1	-7.21476
978	1953	24083	24083_EBV_NC_007605_FW_1231_1290	0	0	1	1	-7.21476
978	1953	38067	38067_EBV_NC_007605_FW_1231_1290	0	0	1	1	-7.21476
979	13245	24230	24230_EBV_NC_007605_FW_1261_1320	0	0	1	1	-7.21476
979	13245	28066	28066_EBV_NC_007605_FW_1261_1320	0	0	1	1	-7.21476
979	13245	41181	41181_EBV_NC_007605_FW_1261_1320	0	0	1	1	-7.21476
980	3448	4173	4173_EBV_NC_007605_FW_1291_1350	-0.899157	-1.44603	0.227094	0.227094	-6.16909
980	3448	23791	23791_EBV_NC_007605_FW_1291_1350	0.686448	1.27571	0.276143	0.276143	-6.36365
980	3448	23844	23844_EBV_NC_007605_FW_1291_1350	1.56633	5.40053	0.00705639	0.00705639	-2.17502
981	13987	28693	28693_EBV_NC_007605_FW_1321_1380	0	0	1	1	-7.21476
981	13987	28932	28932_EBV_NC_007605_FW_1321_1380	0	0	1	1	-7.21476
981	13987	33370	33370_EBV_NC_007605_FW_1321_1380	0.46898	0.725536	0.511272	0.511272	-6.90402
982	9918	14280	14280_EBV_NC_007605_FW_1351_1410	-1.49174	-1.83787	0.145594	0.145594	-5.70171
982	9918	17420	17420_EBV_NC_007605_FW_1351_1410	-1.07542	-5.2672	0.00767316	0.00767316	-2.27451
982	9918	27072	27072_EBV_NC_007605_FW_1351_1410	-1.49358	-6.84106	0.00314006	0.00314006	-1.22072
983	10887	16502	16502_EBV_NC_007605_FW_1411_1470	-0.634897	-1.14317	0.321394	0.321394	-6.50844
983	10887	25021	25021_EBV_NC_007605_FW_1411_1470	-1.47621	-6.01074	0.00490823	0.00490823	-1.74531
983	10887	26339	26339_EBV_NC_007605_FW_1411_1470	0.0681951	0.177655	0.868276	0.868276	-7.19491
984	3443	4086	4086_EBV_NC_007605_FW_1441_1500	0.649152	0.739712	0.503575	0.503575	-6.89257
984	3443	6628	6628_EBV_NC_007605_FW_1441_1500	1.15643	6.14395	0.00455311	0.00455311	-1.65674
984	3443	44426	44426_EBV_NC_007605_FW_1441_1500	0	0	1	1	-7.21476
985	3828	4581	4581_EBV_NC_007605_FW_1471_1530	0	0	1	1	-7.21476
985	3828	36427	36427_EBV_NC_007605_FW_1471_1530	0	0	1	1	-7.21476
985	3828	37526	37526_EBV_NC_007605_FW_1471_1530	0	0	1	1	-7.21476
986	9940	14300	14300_EBV_NC_007605_FW_1501_1560	-2.45452	-7.68719	0.00208678	0.00208678	-0.746585
986	9940	31587	31587_EBV_NC_007605_FW_1501_1560	0	0	1	1	-7.21476
986	9940	39644	39644_EBV_NC_007605_FW_1501_1560	0	0	1	1	-7.21476
987	11811	18921	18921_EBV_NC_007605_FW_1531_1590	1.19058	4.32724	0.014604	0.014604	-3.04031
987	11811	20576	20576_EBV_NC_007605_FW_1531_1590	-1.7315	-2.20076	0.0979464	0.0979464	-5.26412
987	11811	40476	40476_EBV_NC_007605_FW_1531_1590	-1.32757	-5.1566	0.00823623	0.00823623	-2.35865
988	12766	22165	22165_EBV_NC_007605_FW_1561_1620	0.578668	0.907418	0.419281	0.419281	-6.74543
988	12766	37894	37894_EBV_NC_007605_FW_1561_1620	-0.58409	-0.98374	0.38502	0.38502	-6.67211
988	12766	38672	38672_EBV_NC_007605_FW_1561_1620	-0.55951	-1.71966	0.166259	0.166259	-5.8443
989	8744	11814	11814_EBV_NC_007605_FW_1591_1650	1.38654	3.45838	0.0291961	0.0291961	-3.86262
989	8744	25444	25444_EBV_NC_007605_FW_1591_1650	1.45683	5.95112	0.00507836	0.00507836	-1.78554
989	8744	44821	44821_EBV_NC_007605_FW_1591_1650	1.31978	5.5136	0.00658098	0.00658098	-2.09228
990	1606	1908	1908_EBV_NC_007605_FW_1621_1680	-0.826461	-3.04586	0.0421921	0.0421921	-4.29577
990	1606	16771	16771_EBV_NC_007605_FW_1621_1680	-1.36152	-2.85112	0.050688	0.050688	-4.50986
990	1606	27652	27652_EBV_NC_007605_FW_1621_1680	-1.43527	-4.58131	0.0121525	0.0121525	-2.82152
991	7979	10449	10449_EBV_NC_007605_FW_1651_1710	-1.39946	-1.54689	0.202325	0.202325	-6.05066
991	7979	11858	11858_EBV_NC_007605_FW_1651_1710	0.655923	0.933354	0.407354	0.407354	-6.72092
991	7979	38810	38810_EBV_NC_007605_FW_1651_1710	-0.153884	-0.541602	0.618994	0.618994	-7.03651
992	4345	5158	5158_EBV_NC_007605_FW_1681_1740	0	0	1	1	-7.21476
992	4345	23361	23361_EBV_NC_007605_FW_1681_1740	0	0	1	1	-7.21476
992	4345	24939	24939_EBV_NC_007605_FW_1681_1740	0	0	1	1	-7.21476
993	7468	9671	9671_EBV_NC_007605_FW_1711_1770	0.425794	1.38189	0.244443	0.244443	-6.24328
993	7468	29005	29005_EBV_NC_007605_FW_1711_1770	-1.21722	-4.65479	0.0115399	0.0115399	-2.75994
993	7468	39410	39410_EBV_NC_007605_FW_1711_1770	-0.584009	-1.64978	0.179948	0.179948	-5.92817
994	14076	29533	29533_EBV_NC_007605_FW_1741_1800	-1.63709	-6.39027	0.00397702	0.00397702	-1.49754
994	14076	37513	37513_EBV_NC_007605_FW_1741_1800	-1.63284	-7.03532	0.00284797	0.00284797	-1.10686
994	14076	39902	39902_EBV_NC_007605_FW_1741_1800	-2.00093	-8.48009	0.00147403	0.00147403	-0.348945
995	13990	28625	28625_EBV_NC_007605_FW_1771_1830	0.706995	1.92398	0.132309	0.132309	-5.59757
995	13990	36823	36823_EBV_NC_007605_FW_1771_1830	0.275289	1.20592	0.299145	0.299145	-6.44074
995	13990	38273	38273_EBV_NC_007605_FW_1771_1830	-1.2023	-2.6863	0.0594977	0.0594977	-4.69567
996	1402	1791	1791_EBV_NC_007605_FW_1801_1860	-1.12567	-5.36044	0.00723513	0.00723513	-2.20471
996	1402	7833	7833_EBV_NC_007605_FW_1801_1860	-0.822699	-2.83067	0.0516931	0.0516931	-4.53269
996	1402	25617	25617_EBV_NC_007605_FW_1801_1860	-1.17157	-5.96582	0.00503575	0.00503575	-1.77559
997	13981	28681	28681_EBV_NC_007605_FW_1831_1890	-1.86399	-3.28055	0.0341045	0.0341045	-4.04591
997	13981	29098	29098_EBV_NC_007605_FW_1831_1890	1.00377	4.05704	0.0179143	0.0179143	-3.28341
997	13981	35845	35845_EBV_NC_007605_FW_1831_1890	-1.10192	-5.43096	0.00692437	0.00692437	-2.15261
998	3775	4465	4465_EBV_NC_007605_FW_1834_1893	-1.15512	-5.12016	0.00843294	0.00843294	-2.38671
998	3775	32222	32222_EBV_NC_007605_FW_1834_1893	-0.846869	-4.06268	0.0178363	0.0178363	-3.27822
998	3775	39797	39797_EBV_NC_007605_FW_1834_1893	-1.29334	-4.97402	0.00928272	0.00928272	-2.50088
999	8135	10832	10832_EBV_NC_007605_FW_1904_1963	-1.07794	-4.83478	0.0101932	0.0101932	-2.61221
999	8135	12749	12749_EBV_NC_007605_FW_1904_1963	-0.144075	-0.687448	0.53239	0.53239	-6.93395
999	8135	35009	35009_EBV_NC_007605_FW_1904_1963	-0.534139	-1.79518	0.152716	0.152716	-5.75328
1000	4851	5820	5820_EBV_NC_007605_FW_1966_2025	0.339865	0.591795	0.588186	0.588186	-7.00347
1000	4851	32082	32082_EBV_NC_007605_FW_1966_2025	0	0	1	1	-7.21476
1000	4851	35419	35419_EBV_NC_007605_FW_1966_2025	0	0	1	1	-7.21476
1001	9949	14309	14309_EBV_NC_007605_FW_1981_2040	-1.96706	-3.89193	0.0203934	0.0203934	-3.43745
1001	9949	14394	14394_EBV_NC_007605_FW_1981_2040	0.471867	2.0214	0.118872	0.118872	-5.47983
1001	9949	16747	16747_EBV_NC_007605_FW_1981_2040	-0.088038	-0.21331	0.842298	0.842298	-7.1862
1002	11037	16853	16853_EBV_NC_007605_FW_2026_2085	-7.81079	-27.4992	2.0185e-05	2.0185e-05	3.58561
1002	11037	37091	37091_EBV_NC_007605_FW_2026_2085	0	0	1	1	-7.21476
1002	11037	42049	42049_EBV_NC_007605_FW_2026_2085	0	0	1	1	-7.21476
1003	5318	6466	6466_EBV_NC_007605_FW_2041_2100	-0.753648	-1.61481	0.187246	0.187246	-5.96996
1003	5318	23792	23792_EBV_NC_007605_FW_2041_2100	0.46494	1.10396	0.336078	0.336078	-6.54987
1003	5318	24136	24136_EBV_NC_007605_FW_2041_2100	-1.4996	-6.74953	0.00329069	0.00329069	-1.27548
1004	8312	11168	11168_EBV_NC_007605_FW_2071_2130	0	0	1	1	-7.21476
1004	8312	21135	21135_EBV_NC_007605_FW_2071_2130	0	0	1	1	-7.21476
1004	8312	45167	45167_EBV_NC_007605_FW_2071_2130	-0.265437	-1.09962	0.33774	0.33774	-6.55441
1005	14139	29998	29998_EBV_NC_007605_FW_2111_2170	0.514595	0.853878	0.444837	0.444837	-6.79462
1005	14139	42198	42198_EBV_NC_007605_FW_2111_2170	0	0	1	1	-7.21476
1005	14139	44766	44766_EBV_NC_007605_FW_2111_2170	-0.816807	-2.38256	0.0809016	0.0809016	-5.04807
1006	9756	13929	13929_EBV_NC_007605_FW_2180_2239	-0.709062	-3.33822	0.0324108	0.0324108	-3.9859
1006	9756	29562	29562_EBV_NC_007605_FW_2180_2239	0.0322075	0.143003	0.893721	0.893721	-7.20188
1006	9756	34042	34042_EBV_NC_007605_FW_2180_2239	0.0753902	0.376476	0.727113	0.727113	-7.12693
1007	12880	22711	22711_EBV_NC_007605_FW_2191_2250	-1.0292	-3.6419	0.0249972	0.0249972	-3.67893
1007	12880	27690	27690_EBV_NC_007605_FW_2191_2250	-0.628431	-2.37184	0.0818064	0.0818064	-5.06071
1007	12880	28565	28565_EBV_NC_007605_FW_2191_2250	-1.15736	-4.68473	0.0113013	0.0113013	-2.73506
1008	585	799	799_EBV_NC_007605_FW_2221_2280	-1.32391	-3.43646	0.0297528	0.0297528	-3.88493
1008	585	23862	23862_EBV_NC_007605_FW_2221_2280	-1.11089	-2.12198	0.106578	0.106578	-5.35863
1008	585	31764	31764_EBV_NC_007605_FW_2221_2280	-1.06454	-2.2138	0.0965952	0.0965952	-5.24852
1009	12608	21688	21688_EBV_NC_007605_FW_2243_2302	-0.547464	-0.930494	0.408655	0.408655	-6.72365
1009	12608	28473	28473_EBV_NC_007605_FW_2243_2302	0.462372	1.23743	0.288539	0.288539	-6.40615
1009	12608	31905	31905_EBV_NC_007605_FW_2243_2302	0.677817	2.45368	0.075181	0.075181	-4.9645
1010	5445	6643	6643_EBV_NC_007605_FW_2401_2460	0	0	1	1	-7.21476
1010	5445	19422	19422_EBV_NC_007605_FW_2401_2460	0.500082	0.632009	0.564254	0.564254	-6.97526
1010	5445	20735	20735_EBV_NC_007605_FW_2401_2460	0	0	1	1	-7.21476
1011	14353	32296	32296_EBV_NC_007605_FW_2431_2490	-1.2543	-3.49268	0.0283499	0.0283499	-3.82787
1011	14353	35978	35978_EBV_NC_007605_FW_2431_2490	-0.45145	-1.98915	0.123145	0.123145	-5.51879
1011	14353	40963	40963_EBV_NC_007605_FW_2431_2490	-1.5188	-3.43708	0.0297368	0.0297368	-3.8843
1012	2256	2709	2709_EBV_NC_007605_FW_2461_2520	-0.887491	-4.54776	0.0124455	0.0124455	-2.84988
1012	2256	30123	30123_EBV_NC_007605_FW_2461_2520	-1.17607	-6.00199	0.00493276	0.00493276	-1.75119
1012	2256	41384	41384_EBV_NC_007605_FW_2461_2520	-1.58793	-6.88705	0.00306764	0.00306764	-1.19348
1013	3647	4301	4301_EBV_NC_007605_FW_2491_2550	0.417567	1.67875	0.174132	0.174132	-5.89345
1013	3647	11043	11043_EBV_NC_007605_FW_2491_2550	-1.50493	-7.19667	0.00263085	0.00263085	-1.01463
1013	3647	33817	33817_EBV_NC_007605_FW_2491_2550	0.0510152	0.174681	0.870452	0.870452	-7.19557
1014	1196	1498	1498_EBV_NC_007605_FW_2521_2580	-0.0323288	-0.0609934	0.95451	0.95451	-7.21241
1014	1196	21693	21693_EBV_NC_007605_FW_2521_2580	-1.43886	-3.44591	0.0295113	0.0295113	-3.87531
1014	1196	36317	36317_EBV_NC_007605_FW_2521_2580	-1.00102	-2.55774	0.0676342	0.0676342	-4.84334
1015	5884	7286	7286_EBV_NC_007605_FW_2551_2610	-0.642886	-3.30329	0.033424	0.033424	-4.02217
1015	5884	28482	28482_EBV_NC_007605_FW_2551_2610	0.879024	2.46296	0.0744692	0.0744692	-4.95363
1015	5884	33902	33902_EBV_NC_007605_FW_2551_2610	-1.31935	-4.48468	0.0130203	0.0130203	-2.90365
1016	13555	25702	25702_EBV_NC_007605_FW_2581_2640	-0.956116	-4.84411	0.0101288	0.0101288	-2.60467
1016	13555	29471	29471_EBV_NC_007605_FW_2581_2640	-0.678883	-3.49604	0.0282688	0.0282688	-3.82448
1016	13555	38815	38815_EBV_NC_007605_FW_2581_2640	-0.923625	-3.50671	0.0280125	0.0280125	-3.81371
1017	623	734	734_EBV_NC_007605_FW_2611_2670	-0.399946	-1.23877	0.288095	0.288095	-6.40467
1017	623	12268	12268_EBV_NC_007605_FW_2611_2670	-0.309789	-1.5303	0.206198	0.206198	-6.07027
1017	623	36052	36052_EBV_NC_007605_FW_2611_2670	-0.00849636	-0.0281623	0.978983	0.978983	-7.21426
1018	9077	12456	12456_EBV_NC_007605_FW_2791_2850	-0.368252	-1.58081	0.194639	0.194639	-6.01043
1018	9077	16059	16059_EBV_NC_007605_FW_2791_2850	-0.990356	-4.24551	0.0155196	0.0155196	-3.11269
1018	9077	19749	19749_EBV_NC_007605_FW_2791_2850	-0.288294	-1.04333	0.360006	0.360006	-6.61247
1019	2746	3333	3333_EBV_NC_007605_FW_2881_2940	-1.64059	-6.03914	0.0048297	0.0048297	-1.72627
1019	2746	8044	8044_EBV_NC_007605_FW_2881_2940	0.91703	2.04998	0.115224	0.115224	-5.44535
1019	2746	36902	36902_EBV_NC_007605_FW_2881_2940	0.680671	1.61845	0.186472	0.186472	-5.96561
1020	3360	4032	4032_EBV_NC_007605_FW_3090_3149	-0.683923	-1.62605	0.184865	0.184865	-5.95653
1020	3360	25972	25972_EBV_NC_007605_FW_3090_3149	-0.412133	-1.77281	0.156598	0.156598	-5.78027
1020	3360	29027	29027_EBV_NC_007605_FW_3090_3149	0.494549	2.29088	0.0890313	0.0890313	-5.15662
1021	13446	25051	25051_EBV_NC_007605_FW_3091_3150	0.0999848	0.47135	0.663784	0.663784	-7.07852
1021	13446	28700	28700_EBV_NC_007605_FW_3091_3150	0.00121887	0.00634979	0.995261	0.995261	-7.21473
1021	13446	45111	45111_EBV_NC_007605_FW_3091_3150	-0.746929	-2.708	0.0582401	0.0582401	-4.67097
1022	4147	4956	4956_EBV_NC_007605_FW_3121_3180	-0.39278	-1.42336	0.233079	0.233079	-6.19543
1022	4147	11600	11600_EBV_NC_007605_FW_3121_3180	2.11889	5.81644	0.00549056	0.00549056	-1.87776
1022	4147	45025	45025_EBV_NC_007605_FW_3121_3180	-0.775714	-3.89851	0.0202869	0.0202869	-3.43123
1023	3047	3678	3678_EBV_NC_007605_FW_3211_3270	-0.818707	-3.25785	0.0348001	0.0348001	-4.06968
1023	3047	15344	15344_EBV_NC_007605_FW_3211_3270	-0.292096	-1.40731	0.237412	0.237412	-6.214
1023	3047	25673	25673_EBV_NC_007605_FW_3211_3270	-0.650251	-3.42281	0.0301059	0.0301059	-3.89887
1024	13049	23386	23386_EBV_NC_007605_FW_3241_3300	-0.283604	-0.510279	0.638731	0.638731	-7.05587
1024	13049	34861	34861_EBV_NC_007605_FW_3241_3300	-0.0697112	-0.178287	0.867813	0.867813	-7.19477
1024	13049	43336	43336_EBV_NC_007605_FW_3241_3300	-0.205925	-0.570369	0.601212	0.601212	-7.01787
1025	6741	8607	8607_EBV_NC_007605_FW_3254_3313	-0.578591	-2.87253	0.0496607	0.0496607	-4.48604
1025	6741	29503	29503_EBV_NC_007605_FW_3254_3313	-0.174711	-0.758523	0.493499	0.493499	-6.87712
1025	6741	33887	33887_EBV_NC_007605_FW_3254_3313	-0.82749	-3.92608	0.0198478	0.0198478	-3.40524
1026	13846	27819	27819_EBV_NC_007605_FW_3390_3449	-0.237631	-0.559172	0.608094	0.608094	-7.02523
1026	13846	28191	28191_EBV_NC_007605_FW_3390_3449	-0.197149	-0.796916	0.47342	0.47342	-6.84473
1026	13846	39398	39398_EBV_NC_007605_FW_3390_3449	-0.580282	-1.37255	0.24708	0.24708	-6.254
1027	8170	10775	10775_EBV_NC_007605_FW_3391_3450	-0.182593	-0.471899	0.663427	0.663427	-7.07821
1027	8170	13342	13342_EBV_NC_007605_FW_3391_3450	-0.764184	-3.03954	0.04244	0.04244	-4.30262
1027	8170	16163	16163_EBV_NC_007605_FW_3391_3450	-0.417749	-1.40651	0.237629	0.237629	-6.21492
1028	12339	20690	20690_EBV_NC_007605_FW_3421_3480	-0.477304	-2.04341	0.116051	0.116051	-5.45326
1028	12339	41417	41417_EBV_NC_007605_FW_3421_3480	-0.366626	-1.5399	0.203947	0.203947	-6.05893
1028	12339	44860	44860_EBV_NC_007605_FW_3421_3480	-0.391935	-1.45216	0.225501	0.225501	-6.16195
1029	6089	7604	7604_EBV_NC_007605_FW_3451_3510	0	0	1	1	-7.21476
1029	6089	17104	17104_EBV_NC_007605_FW_3451_3510	0.396945	0.988763	0.382853	0.382853	-6.66716
1029	6089	17571	17571_EBV_NC_007605_FW_3451_3510	0.430427	0.765059	0.490035	0.490035	-6.87169
1030	9203	12660	12660_EBV_NC_007605_FW_3481_3540	-0.986956	-4.15507	0.0166162	0.0166162	-3.19394
1030	9203	17169	17169_EBV_NC_007605_FW_3481_3540	0.402665	1.67536	0.174802	0.174802	-5.89752
1030	9203	39122	39122_EBV_NC_007605_FW_3481_3540	6.51541	22.2829	4.3843e-05	4.3843e-05	3.06432
1031	7500	9698	9698_EBV_NC_007605_FW_3509_3568	0.25322	0.36503	0.734955	0.734955	-7.1321
1031	7500	16750	16750_EBV_NC_007605_FW_3509_3568	-1.76787	-2.47276	0.0737267	0.0737267	-4.94218
1031	7500	34334	34334_EBV_NC_007605_FW_3509_3568	0.94569	4.94796	0.0094452	0.0094452	-2.52152
1032	7876	10276	10276_EBV_NC_007605_FW_3511_3570	0.222358	0.215434	0.840759	0.840759	-7.18563
1032	7876	18297	18297_EBV_NC_007605_FW_3511_3570	-0.356529	-0.363488	0.736014	0.736014	-7.13278
1032	7876	23455	23455_EBV_NC_007605_FW_3511_3570	-2.21294	-8.25544	0.00162153	0.00162153	-0.457442
1033	2134	2555	2555_EBV_NC_007605_FW_3541_3600	-0.308728	-0.540911	0.619426	0.619426	-7.03695
1033	2134	5016	5016_EBV_NC_007605_FW_3541_3600	-0.28614	-0.867938	0.438003	0.438003	-6.7819
1033	2134	24363	24363_EBV_NC_007605_FW_3541_3600	-0.0638424	-0.296363	0.782809	0.782809	-7.15994
1034	8592	11662	11662_EBV_NC_007605_FW_3571_3630	-3.07619	-12.7527	0.00033898	0.00033898	1.24422
1034	8592	33499	33499_EBV_NC_007605_FW_3571_3630	-0.592518	-1.97344	0.125287	0.125287	-5.53777
1034	8592	44759	44759_EBV_NC_007605_FW_3571_3630	-1.72439	-8.94904	0.00121676	0.00121676	-0.132255
1035	9827	14093	14093_EBV_NC_007605_FW_3583_3642	-0.60557	-1.97407	0.1252	0.1252	-5.53701
1035	9827	14171	14171_EBV_NC_007605_FW_3583_3642	-0.133176	-0.433384	0.688755	0.688755	-7.09907
1035	9827	28992	28992_EBV_NC_007605_FW_3583_3642	-1.78461	-8.32255	0.0015756	0.0015756	-0.424701
1036	6011	7380	7380_EBV_NC_007605_FW_3751_3810	0.111984	0.357688	0.740006	0.740006	-7.13533
1036	6011	11153	11153_EBV_NC_007605_FW_3751_3810	0.137225	0.500043	0.645263	0.645263	-7.06197
1036	6011	14261	14261_EBV_NC_007605_FW_3751_3810	0.10738	0.442977	0.682397	0.682397	-7.09402
1037	3252	3802	3802_EBV_NC_007605_FW_3781_3840	0	0	1	1	-7.21476
1037	3252	15170	15170_EBV_NC_007605_FW_3781_3840	4.11299	11.0452	0.000570999	0.000570999	0.698825
1037	3252	28957	28957_EBV_NC_007605_FW_3781_3840	0	0	1	1	-7.21476
1038	10595	15719	15719_EBV_NC_007605_FW_3811_3870	-0.129982	-0.488967	0.652376	0.652376	-7.06846
1038	10595	17460	17460_EBV_NC_007605_FW_3811_3870	-1.63501	-5.90335	0.00521999	0.00521999	-1.81803
1038	10595	22751	22751_EBV_NC_007605_FW_3811_3870	-0.98856	-2.50032	0.0716839	0.0716839	-4.91003
1039	13131	23633	23633_EBV_NC_007605_FW_3841_3900	0.144293	0.474656	0.661635	0.661635	-7.07666
1039	13131	34742	34742_EBV_NC_007605_FW_3841_3900	-0.246518	-0.573863	0.599075	0.599075	-7.01556
1039	13131	34973	34973_EBV_NC_007605_FW_3841_3900	-2.2081	-8.34267	0.00156214	0.00156214	-0.414939
1040	2976	3466	3466_EBV_NC_007605_FW_3871_3930	-0.580213	-2.90265	0.0482563	0.0482563	-4.45262
1040	2976	28175	28175_EBV_NC_007605_FW_3871_3930	-0.48364	-2.13385	0.105224	0.105224	-5.34436
1040	2976	36989	36989_EBV_NC_007605_FW_3871_3930	-1.23672	-4.71064	0.0110997	0.0110997	-2.71363
1041	11704	18610	18610_EBV_NC_007605_FW_3901_3960	0.573529	2.64226	0.0621491	0.0621491	-4.746
1041	11704	19320	19320_EBV_NC_007605_FW_3901_3960	0.900735	0.988292	0.383056	0.383056	-6.66762
1041	11704	43721	43721_EBV_NC_007605_FW_3901_3960	0.550173	1.90324	0.135382	0.135382	-5.62266
1042	4137	4950	4950_EBV_NC_007605_FW_3931_3990	0.595813	1.62496	0.185095	0.185095	-5.95784
1042	4137	22698	22698_EBV_NC_007605_FW_3931_3990	0.428548	0.806836	0.468339	0.468339	-6.83618
1042	4137	26875	26875_EBV_NC_007605_FW_3931_3990	-0.724624	-1.96651	0.126245	0.126245	-5.54615
1043	167	284	284_EBV_NC_007605_FW_4171_4230	-1.58794	-4.08419	0.0175428	0.0175428	-3.25848
1043	167	7175	7175_EBV_NC_007605_FW_4171_4230	0.311261	0.528044	0.62749	0.62749	-7.04501
1043	167	13660	13660_EBV_NC_007605_FW_4171_4230	0.876567	2.60818	0.0642955	0.0642955	-4.78513
1044	9783	14043	14043_EBV_NC_007605_FW_4321_4380	-2.02679	-5.95222	0.00507515	0.00507515	-1.78479
1044	9783	27879	27879_EBV_NC_007605_FW_4321_4380	0.942139	4.82731	0.0102451	0.0102451	-2.61826
1044	9783	32146	32146_EBV_NC_007605_FW_4321_4380	-0.752986	-2.30751	0.0874886	0.0874886	-5.13686
1045	6977	8952	8952_EBV_NC_007605_FW_4441_4500	-0.900906	-3.21322	0.0362185	0.0362185	-4.11667
1045	6977	17124	17124_EBV_NC_007605_FW_4441_4500	-0.445603	-1.38853	0.242587	0.242587	-6.23565
1045	6977	20163	20163_EBV_NC_007605_FW_4441_4500	-0.734733	-2.27103	0.0909125	0.0909125	-5.18024
1046	12825	22431	22431_EBV_NC_007605_FW_4561_4620	-2.30265	-7.08968	0.0027724	0.0027724	-1.07555
1046	12825	36946	36946_EBV_NC_007605_FW_4561_4620	-1.522	-5.54018	0.00647508	0.00647508	-2.07305
1046	12825	39990	39990_EBV_NC_007605_FW_4561_4620	-0.4377	-2.19187	0.0988794	0.0988794	-5.27476
1047	561	702	702_EBV_NC_007605_FW_4591_4650	-0.602607	-2.64092	0.0622319	0.0622319	-4.74754
1047	561	24860	24860_EBV_NC_007605_FW_4591_4650	0.201402	0.816304	0.46353	0.46353	-6.82794
1047	561	35314	35314_EBV_NC_007605_FW_4591_4650	1.23726	4.16285	0.0165182	0.0165182	-3.1869
1048	2871	3490	3490_EBV_NC_007605_FW_4681_4740	-1.23691	-5.13263	0.00836495	0.00836495	-2.37708
1048	2871	27507	27507_EBV_NC_007605_FW_4681_4740	-1.22466	-2.72936	0.0570332	0.0570332	-4.64674
1048	2871	45207	45207_EBV_NC_007605_FW_4681_4740	-0.683863	-3.11524	0.0395826	0.0395826	-4.22096
1049	4911	5943	5943_EBV_NC_007605_FW_4711_4770	-0.118043	-0.249794	0.815973	0.815973	-7.17568
1049	4911	38992	38992_EBV_NC_007605_FW_4711_4770	0.936382	4.44139	0.0134338	0.0134338	-2.94087
1049	4911	42068	42068_EBV_NC_007605_FW_4711_4770	-1.1381	-3.73585	0.0231322	0.0231322	-3.58701
1050	10506	15605	15605_EBV_NC_007605_FW_4741_4800	0.180957	0.57257	0.599865	0.599865	-7.01642
1050	10506	21424	21424_EBV_NC_007605_FW_4741_4800	-0.962787	-4.72409	0.0109968	0.0109968	-2.70254
1050	10506	37412	37412_EBV_NC_007605_FW_4741_4800	-1.56852	-7.52982	0.00224447	0.00224447	-0.830624
1051	6384	8006	8006_EBV_NC_007605_FW_4771_4830	-2.69565	-11.1352	0.000554478	0.000554478	0.730194
1051	6384	13190	13190_EBV_NC_007605_FW_4771_4830	-0.47204	-1.4004	0.239303	0.239303	-6.22197
1051	6384	24576	24576_EBV_NC_007605_FW_4771_4830	-1.59666	-6.73641	0.00331301	0.00331301	-1.28338
1052	4896	5932	5932_EBV_NC_007605_FW_4801_4860	-0.607603	-2.7235	0.0573612	0.0573612	-4.65338
1052	4896	17151	17151_EBV_NC_007605_FW_4801_4860	-0.0926734	-0.101944	0.924075	0.924075	-7.20821
1052	4896	44727	44727_EBV_NC_007605_FW_4801_4860	-0.222034	-0.537435	0.621597	0.621597	-7.03914
1053	1781	2176	2176_EBV_NC_007605_FW_4921_4980	-0.286663	-1.39886	0.239726	0.239726	-6.22375
1053	1781	12905	12905_EBV_NC_007605_FW_4921_4980	-0.314049	-1.66723	0.176421	0.176421	-5.90727
1053	1781	26661	26661_EBV_NC_007605_FW_4921_4980	-1.43597	-4.25075	0.0154588	0.0154588	-3.10802
1054	8988	12365	12365_EBV_NC_007605_FW_4951_5010	4.95824	17.2026	0.000113522	0.000113522	2.29061
1054	8988	27426	27426_EBV_NC_007605_FW_4951_5010	-0.323024	-0.730542	0.508544	0.508544	-6.89999
1054	8988	34409	34409_EBV_NC_007605_FW_4951_5010	0.17412	0.713551	0.517849	0.517849	-6.91357
1055	9386	13187	13187_EBV_NC_007605_FW_5041_5100	-1.38168	-5.76726	0.00565142	0.00565142	-1.91192
1055	9386	26148	26148_EBV_NC_007605_FW_5041_5100	-1.60018	-3.30577	0.0333511	0.0333511	-4.0196
1055	9386	39791	39791_EBV_NC_007605_FW_5041_5100	-1.2844	-4.17289	0.0163928	0.0163928	-3.17783
1056	7353	9415	9415_EBV_NC_007605_FW_5071_5130	0.2926	0.462561	0.669519	0.669519	-7.08341
1056	7353	38637	38637_EBV_NC_007605_FW_5071_5130	0	0	1	1	-7.21476
1056	7353	39396	39396_EBV_NC_007605_FW_5071_5130	0.689292	0.852535	0.445494	0.445494	-6.79583
1057	894	1151	1151_EBV_NC_007605_FW_5167_5226	-1.65328	-7.5129	0.0022623	0.0022623	-0.83977
1057	894	10135	10135_EBV_NC_007605_FW_5167_5226	-0.172772	-0.599503	0.583546	0.583546	-6.99818
1057	894	28717	28717_EBV_NC_007605_FW_5167_5226	-2.12231	-7.10962	0.0027453	0.0027453	-1.06413
1058	3752	4451	4451_EBV_NC_007605_FW_5191_5250	0.129513	0.643286	0.557665	0.557665	-6.96708
1058	3752	21462	21462_EBV_NC_007605_FW_5191_5250	-1.71337	-5.54667	0.00644952	0.00644952	-2.06836
1058	3752	38024	38024_EBV_NC_007605_FW_5191_5250	-1.00272	-4.29711	0.0149337	0.0149337	-3.06689
1059	1993	2472	2472_EBV_NC_007605_FW_5221_5280	-0.627047	-1.70288	0.169441	0.169441	-5.86448
1059	1993	13043	13043_EBV_NC_007605_FW_5221_5280	3.0955	13.9568	0.000244002	0.000244002	1.57392
1059	1993	29872	29872_EBV_NC_007605_FW_5221_5280	-0.72332	-2.28906	0.0892018	0.0892018	-5.15879
1060	504	573	573_EBV_NC_007605_FW_5227_5286	-0.687703	-2.97494	0.0450745	0.0450745	-4.37304
1060	504	15847	15847_EBV_NC_007605_FW_5227_5286	-0.993824	-3.91822	0.0199718	0.0199718	-3.41264
1060	504	28857	28857_EBV_NC_007605_FW_5227_5286	-0.686475	-3.00088	0.0439936	0.0439936	-4.34468
1061	6517	8184	8184_EBV_NC_007605_FW_5251_5310	-1.00321	-2.81004	0.052731	0.052731	-4.55579
1061	6517	16209	16209_EBV_NC_007605_FW_5251_5310	-0.605015	-1.98039	0.124334	0.124334	-5.52937
1061	6517	28109	28109_EBV_NC_007605_FW_5251_5310	-1.06893	-2.45462	0.0751087	0.0751087	-4.9634
1062	3873	4692	4692_EBV_NC_007605_FW_5341_5400	-1.04512	-4.17732	0.0163379	0.0163379	-3.17384
1062	3873	8298	8298_EBV_NC_007605_FW_5341_5400	-0.40178	-2.08338	0.111118	0.111118	-5.40508
1062	3873	33049	33049_EBV_NC_007605_FW_5341_5400	-0.788495	-2.6995	0.058729	0.058729	-4.68064
1063	9339	13057	13057_EBV_NC_007605_FW_5371_5430	1.7162	7.92321	0.00187547	0.00187547	-0.62384
1063	9339	30443	30443_EBV_NC_007605_FW_5371_5430	0.583194	0.978099	0.387466	0.387466	-6.67765
1063	9339	41738	41738_EBV_NC_007605_FW_5371_5430	-0.172968	-0.619407	0.57168	0.57168	-6.98426
1064	11781	18889	18889_EBV_NC_007605_FW_5401_5460	-1.24341	-4.89061	0.00981535	0.00981535	-2.56726
1064	11781	23050	23050_EBV_NC_007605_FW_5401_5460	-0.78588	-2.0038	0.121182	0.121182	-5.50108
1064	11781	29495	29495_EBV_NC_007605_FW_5401_5460	0.163391	0.788646	0.47769	0.47769	-6.8518
1065	969	1200	1200_EBV_NC_007605_FW_5431_5490	0.11385	0.400182	0.711004	0.711004	-7.11576
1065	969	14784	14784_EBV_NC_007605_FW_5431_5490	0.779402	2.00043	0.121631	0.121631	-5.50516
1065	969	20550	20550_EBV_NC_007605_FW_5431_5490	0.141018	0.5467	0.615819	0.615819	-7.03327
1066	14572	36887	36887_EBV_NC_007605_FW_5461_5520	0.885261	2.24123	0.0938225	0.0938225	-5.21576
1066	14572	43041	43041_EBV_NC_007605_FW_5461_5520	-0.383823	-1.51377	0.210133	0.210133	-6.08975
1066	14572	45067	45067_EBV_NC_007605_FW_5461_5520	-0.376237	-0.691074	0.530352	0.530352	-6.93115
1067	14343	32227	32227_EBV_NC_007605_FW_5491_5550	-0.784332	-1.1877	0.305449	0.305449	-6.46056
1067	14343	32836	32836_EBV_NC_007605_FW_5491_5550	-0.987806	-4.13452	0.0168785	0.0168785	-3.21257
1067	14343	43367	43367_EBV_NC_007605_FW_5491_5550	0.467837	1.32204	0.261838	0.261838	-6.31154
1068	14590	37675	37675_EBV_NC_007605_FW_5521_5580	-1.28163	-6.35045	0.00406369	0.00406369	-1.52288
1068	14590	38876	38876_EBV_NC_007605_FW_5521_5580	-0.883169	-4.23759	0.015612	0.015612	-3.11976
1068	14590	42092	42092_EBV_NC_007605_FW_5521_5580	-0.858606	-4.18862	0.0161987	0.0161987	-3.16366
1069	990	1296	1296_EBV_NC_007605_FW_5551_5610	-0.646114	-1.45585	0.224549	0.224549	-6.15765
1069	990	5809	5809_EBV_NC_007605_FW_5551_5610	-1.06358	-2.46616	0.0742262	0.0742262	-4.9499
1069	990	25766	25766_EBV_NC_007605_FW_5551_5610	-1.29289	-2.98129	0.0448067	0.0448067	-4.36608
1070	6602	8422	8422_EBV_NC_007605_FW_5611_5670	-0.182205	-0.462909	0.669291	0.669291	-7.08322
1070	6602	23406	23406_EBV_NC_007605_FW_5611_5670	-0.338603	-0.756396	0.49463	0.49463	-6.87888
1070	6602	24201	24201_EBV_NC_007605_FW_5611_5670	-0.205744	-0.492641	0.650012	0.650012	-7.06632
1071	11351	17684	17684_EBV_NC_007605_FW_5641_5700	-0.471767	-1.83243	0.146481	0.146481	-5.70828
1071	11351	29243	29243_EBV_NC_007605_FW_5641_5700	-0.455192	-1.48796	0.216436	0.216436	-6.12009
1071	11351	37574	37574_EBV_NC_007605_FW_5641_5700	-0.311756	-1.15908	0.31561	0.31561	-6.49144
1072	5938	7409	7409_EBV_NC_007605_FW_5671_5730	-1.15417	-6.01393	0.00489935	0.00489935	-1.74317
1072	5938	20934	20934_EBV_NC_007605_FW_5671_5730	-0.819862	-2.409	0.0787175	0.0787175	-5.01692
1072	5938	25000	25000_EBV_NC_007605_FW_5671_5730	-0.789842	-3.3139	0.0331122	0.0331122	-4.01113
1073	637	826	826_EBV_NC_007605_FW_5701_5760	0.00580772	0.0275014	0.979476	0.979476	-7.21428
1073	637	39084	39084_EBV_NC_007605_FW_5701_5760	-1.48466	-7.56105	0.00221202	0.00221202	-0.813808
1073	637	44422	44422_EBV_NC_007605_FW_5701_5760	-0.484123	-2.19135	0.0989345	0.0989345	-5.27538
1074	11005	16738	16738_EBV_NC_007605_FW_5731_5790	0.0827781	0.276997	0.796537	0.796537	-7.1668
1074	11005	20539	20539_EBV_NC_007605_FW_5731_5790	0.0130839	0.0427468	0.968106	0.968106	-7.21361
1074	11005	36315	36315_EBV_NC_007605_FW_5731_5790	0.136157	0.467095	0.666557	0.666557	-7.0809
1075	10087	14634	14634_EBV_NC_007605_FW_5821_5880	1.30278	1.45715	0.224214	0.224214	-6.15613
1075	10087	25669	25669_EBV_NC_007605_FW_5821_5880	0.545874	2.39054	0.0802348	0.0802348	-5.03866
1075	10087	39401	39401_EBV_NC_007605_FW_5821_5880	0.808519	3.65335	0.0247605	0.0247605	-3.66765
1076	14344	32232	32232_EBV_NC_007605_FW_5851_5910	0	0	1	1	-7.21476
1076	14344	44837	44837_EBV_NC_007605_FW_5851_5910	0	0	1	1	-7.21476
1076	14344	44855	44855_EBV_NC_007605_FW_5851_5910	0	0	1	1	-7.21476
1077	11692	18592	18592_EBV_NC_007605_FW_5881_5940	0.0145973	0.0709483	0.9471	0.9471	-7.21158
1077	11692	21706	21706_EBV_NC_007605_FW_5881_5940	0.0213398	0.0762707	0.943141	0.943141	-7.21109
1077	11692	33815	33815_EBV_NC_007605_FW_5881_5940	-1.28378	-5.71314	0.00583527	0.00583527	-1.9498
1078	9163	12702	12702_EBV_NC_007605_FW_5911_5970	1.60268	5.2002	0.00800831	0.00800831	-2.3253
1078	9163	14859	14859_EBV_NC_007605_FW_5911_5970	-0.31583	-1.51724	0.209302	0.209302	-6.08567
1078	9163	19291	19291_EBV_NC_007605_FW_5911_5970	0.846219	3.59724	0.0259477	0.0259477	-3.72312
1079	13725	26958	26958_EBV_NC_007605_FW_5941_6000	-1.90279	-9.13577	0.00113019	0.00113019	-0.0494582
1079	13725	30475	30475_EBV_NC_007605_FW_5941_6000	-0.807451	-1.64846	0.180217	0.180217	-5.92974
1079	13725	38115	38115_EBV_NC_007605_FW_5941_6000	-0.618774	-2.17183	0.101021	0.101021	-5.29878
1080	11289	17425	17425_EBV_NC_007605_FW_5971_6030	-1.20475	-2.97793	0.0449481	0.0449481	-4.36976
1080	11289	24167	24167_EBV_NC_007605_FW_5971_6030	-1.86774	-7.15692	0.00268235	0.00268235	-1.03716
1080	11289	33158	33158_EBV_NC_007605_FW_5971_6030	-1.39663	-6.43644	0.00387938	0.00387938	-1.46834
1081	13059	23400	23400_EBV_NC_007605_FW_6001_6060	0	0	1	1	-7.21476
1081	13059	35099	35099_EBV_NC_007605_FW_6001_6060	-1.30019	-1.77281	0.156599	0.156599	-5.78027
1081	13059	42535	42535_EBV_NC_007605_FW_6001_6060	0	0	1	1	-7.21476
1082	13940	28283	28283_EBV_NC_007605_FW_6031_6090	-1.35734	-6.67695	0.0034166	0.0034166	-1.31941
1082	13940	43034	43034_EBV_NC_007605_FW_6031_6090	-0.364734	-1.52028	0.208574	0.208574	-6.08209
1082	13940	44696	44696_EBV_NC_007605_FW_6031_6090	-0.80091	-2.73952	0.0564694	0.0564694	-4.63523
1083	4526	5437	5437_EBV_NC_007605_FW_6061_6120	-0.632914	-2.41959	0.0778624	0.0778624	-5.00448
1083	4526	34024	34024_EBV_NC_007605_FW_6061_6120	-0.506773	-2.40284	0.0792205	0.0792205	-5.02418
1083	4526	36369	36369_EBV_NC_007605_FW_6061_6120	-0.385473	-1.68717	0.17248	0.17248	-5.88335
1084	3911	4715	4715_EBV_NC_007605_FW_6091_6150	-1.15376	-4.67524	0.0113763	0.0113763	-2.74293
1084	3911	19760	19760_EBV_NC_007605_FW_6091_6150	-1.3332	-4.19704	0.016096	0.016096	-3.15609
1084	3911	38271	38271_EBV_NC_007605_FW_6091_6150	-0.339003	-1.35288	0.252724	0.252724	-6.27649
1085	9565	13451	13451_EBV_NC_007605_FW_6097_6156	-2.53673	-9.50656	0.000980124	0.000980124	0.109413
1085	9565	16080	16080_EBV_NC_007605_FW_6097_6156	-1.65067	-8.77182	0.00130677	0.00130677	-0.212634
1085	9565	23184	23184_EBV_NC_007605_FW_6097_6156	-2.35613	-9.71344	0.000907261	0.000907261	0.194997
1086	5972	7352	7352_EBV_NC_007605_FW_6151_6210	0.257654	1.01505	0.371691	0.371691	-6.64102
1086	5972	17062	17062_EBV_NC_007605_FW_6151_6210	-0.311889	-1.14171	0.321928	0.321928	-6.50999
1086	5972	35464	35464_EBV_NC_007605_FW_6151_6210	-0.102795	-0.462023	0.669871	0.669871	-7.08371
1087	11064	16967	16967_EBV_NC_007605_FW_6181_6240	-0.68021	-2.20845	0.0971471	0.0971471	-5.25492
1087	11064	23531	23531_EBV_NC_007605_FW_6181_6240	-1.49598	-5.23661	0.00782395	0.00782395	-2.29763
1087	11064	28930	28930_EBV_NC_007605_FW_6181_6240	-1.92443	-8.76635	0.00130967	0.00130967	-0.215144
1088	5260	6427	6427_EBV_NC_007605_FW_6190_6249	-0.389484	-1.76005	0.158862	0.158862	-5.79566
[truncated: 19,505 more rows]

## Sheet: BC-1 (Pair) vs BJAB
Linear Order	Probe UID	Feature Num	Probe Name (embedded info.)	Log2 FC	t	P-Value	Adj. P-Val	B
[truncated: 19,950 more rows]

[truncated: 1 more sheets: BC-1 Lytic (Pair) vs BJAB]
