# Supplementary material for: Coupled transcriptome and proteome analysis of human lymphotropic tumor viruses: insights on the detection and discovery of viral genes
Source: BMC Genomics. 2011 Dec 20;12:625. doi: 10.1186/1471-2164-12-625 (PMC3282826; doi:10.1186/1471-2164-12-625)
Supplement: Additional file 10 — Cross-Array Limma Analysis KSHV Probes. This excel file contains cross-array Limma statistical analysis corresponding to KSHV probes. [file 1471-2164-12-625-S10.XLS]

## Sheet: MutuIII vs BJAB
Linear Order	Probe UID	Feature Num	Probe Name (embedded info.)	Log2 FC	t	P-Value	Adj. P-Val	B
7590	4710	5726	5726_KSHV_NC009333_FW_87_146	0.228813	0.285765	0.79031	0.79031	-7.15118
7590	4710	30741	30741_KSHV_NC009333_FW_87_146	2.06358	3.10708	0.0398793	0.0398793	-4.21796
7590	4710	31486	31486_KSHV_NC009333_FW_87_146	-0.286788	-0.33388	0.756497	0.756497	-7.13283
7591	13787	27328	27328_KSHV_NC009333_FW_151_210	0.702114	1.86394	0.141423	0.141423	-5.65791
7591	13787	30210	30210_KSHV_NC009333_FW_151_210	0.553552	1.6878	0.172358	0.172358	-5.87026
7591	13787	35375	35375_KSHV_NC009333_FW_151_210	0.537985	1.23803	0.288342	0.288342	-6.39305
7592	13497	25445	25445_KSHV_NC009333_FW_230_289	-0.154707	-0.289888	0.787388	0.787388	-7.14971
7592	13497	28926	28926_KSHV_NC009333_FW_230_289	-1.34164	-1.86957	0.14054	0.14054	-5.6511
7592	13497	37955	37955_KSHV_NC009333_FW_230_289	-0.608755	-0.991743	0.381573	0.381573	-6.65172
7593	13174	23830	23830_KSHV_NC009333_FW_323_382	0	0	1	1	-7.20218
7593	13174	31617	31617_KSHV_NC009333_FW_323_382	0	0	1	1	-7.20218
7593	13174	35729	35729_KSHV_NC009333_FW_323_382	0.52331	0.649844	0.553859	0.553859	-6.94972
7594	3767	4461	4461_KSHV_NC009333_FW_383_442	0	0	1	1	-7.20218
7594	3767	37664	37664_KSHV_NC009333_FW_383_442	0	0	1	1	-7.20218
7594	3767	39455	39455_KSHV_NC009333_FW_383_442	0	0	1	1	-7.20218
7595	11488	18044	18044_KSHV_NC009333_FW_473_532	0	0	1	1	-7.20218
7595	11488	18702	18702_KSHV_NC009333_FW_473_532	0	0	1	1	-7.20218
7595	11488	19433	19433_KSHV_NC009333_FW_473_532	0	0	1	1	-7.20218
7596	7019	8988	8988_KSHV_NC009333_FW_533_592	1.52849	3.50917	0.0279538	0.0279538	-3.79969
7596	7019	9087	9087_KSHV_NC009333_FW_533_592	0.797046	1.799	0.152064	0.152064	-5.73636
7596	7019	40254	40254_KSHV_NC009333_FW_533_592	-1.72979	-3.23885	0.0353957	0.0353957	-4.07795
7597	770	906	906_KSHV_NC009333_FW_593_652	0	0	1	1	-7.20218
7597	770	21905	21905_KSHV_NC009333_FW_593_652	0	0	1	1	-7.20218
7597	770	37587	37587_KSHV_NC009333_FW_593_652	0	0	1	1	-7.20218
7598	14361	32365	32365_KSHV_NC009333_FW_678_737	0.151001	0.502343	0.643792	0.643792	-7.04805
7598	14361	33367	33367_KSHV_NC009333_FW_678_737	0	0	1	1	-7.20218
7598	14361	40900	40900_KSHV_NC009333_FW_678_737	0	0	1	1	-7.20218
7599	10827	16348	16348_KSHV_NC009333_FW_743_802	0	0	1	1	-7.20218
7599	10827	21234	21234_KSHV_NC009333_FW_743_802	0	0	1	1	-7.20218
7599	10827	25281	25281_KSHV_NC009333_FW_743_802	0	0	1	1	-7.20218
7600	9455	13253	13253_KSHV_NC009333_FW_833_892	0	0	1	1	-7.20218
7600	9455	14753	14753_KSHV_NC009333_FW_833_892	0	0	1	1	-7.20218
7600	9455	16141	16141_KSHV_NC009333_FW_833_892	0	0	1	1	-7.20218
7601	6144	7642	7642_KSHV_NC009333_FW_893_952	0	0	1	1	-7.20218
7601	6144	13017	13017_KSHV_NC009333_FW_893_952	0	0	1	1	-7.20218
7601	6144	19903	19903_KSHV_NC009333_FW_893_952	0	0	1	1	-7.20218
7602	562	787	787_KSHV_NC009333_FW_923_982	0	0	1	1	-7.20218
7602	562	3500	3500_KSHV_NC009333_FW_923_982	0	0	1	1	-7.20218
7602	562	6750	6750_KSHV_NC009333_FW_923_982	0	0	1	1	-7.20218
7603	5038	6022	6022_KSHV_NC009333_FW_953_1012	0	0	1	1	-7.20218
7603	5038	11332	11332_KSHV_NC009333_FW_953_1012	0	0	1	1	-7.20218
7603	5038	18766	18766_KSHV_NC009333_FW_953_1012	0	0	1	1	-7.20218
7604	12478	21201	21201_KSHV_NC009333_FW_983_1042	0	0	1	1	-7.20218
7604	12478	31714	31714_KSHV_NC009333_FW_983_1042	0	0	1	1	-7.20218
7604	12478	41841	41841_KSHV_NC009333_FW_983_1042	0	0	1	1	-7.20218
7605	11721	18716	18716_KSHV_NC009333_FW_1013_1072	0	0	1	1	-7.20218
7605	11721	29056	29056_KSHV_NC009333_FW_1013_1072	0	0	1	1	-7.20218
7605	11721	36127	36127_KSHV_NC009333_FW_1013_1072	0	0	1	1	-7.20218
7606	1890	2326	2326_KSHV_NC009333_FW_1043_1102	0	0	1	1	-7.20218
7606	1890	11270	11270_KSHV_NC009333_FW_1043_1102	0	0	1	1	-7.20218
7606	1890	14302	14302_KSHV_NC009333_FW_1043_1102	0	0	1	1	-7.20218
7607	14063	29414	29414_KSHV_NC009333_FW_1073_1132	0	0	1	1	-7.20218
7607	14063	34185	34185_KSHV_NC009333_FW_1073_1132	0	0	1	1	-7.20218
7607	14063	35701	35701_KSHV_NC009333_FW_1073_1132	0	0	1	1	-7.20218
7608	299	368	368_KSHV_NC009333_FW_1163_1222	0	0	1	1	-7.20218
7608	299	32371	32371_KSHV_NC009333_FW_1163_1222	0	0	1	1	-7.20218
7608	299	32931	32931_KSHV_NC009333_FW_1163_1222	0	0	1	1	-7.20218
7609	9176	12628	12628_KSHV_NC009333_FW_1193_1252	0	0	1	1	-7.20218
7609	9176	14741	14741_KSHV_NC009333_FW_1193_1252	0	0	1	1	-7.20218
7609	9176	36810	36810_KSHV_NC009333_FW_1193_1252	0.309765	0.572576	0.599862	0.599862	-7.00386
7610	12228	20256	20256_KSHV_NC009333_FW_1223_1282	-0.843666	-1.23599	0.289014	0.289014	-6.39529
7610	12228	31607	31607_KSHV_NC009333_FW_1223_1282	0	0	1	1	-7.20218
7610	12228	39180	39180_KSHV_NC009333_FW_1223_1282	0	0	1	1	-7.20218
7611	857	1132	1132_KSHV_NC009333_FW_1253_1312	0	0	1	1	-7.20218
7611	857	40781	40781_KSHV_NC009333_FW_1253_1312	0	0	1	1	-7.20218
7611	857	44728	44728_KSHV_NC009333_FW_1253_1312	0.25805	0.291205	0.786456	0.786456	-7.14924
7612	7799	10286	10286_KSHV_NC009333_FW_1283_1342	-0.129848	-0.290853	0.786705	0.786705	-7.14936
7612	7799	28400	28400_KSHV_NC009333_FW_1283_1342	-1.36588	-3.15143	0.038298	0.038298	-4.17051
7612	7799	29801	29801_KSHV_NC009333_FW_1283_1342	0.278144	1.34459	0.255141	0.255141	-6.27351
7613	5194	6299	6299_KSHV_NC009333_FW_1313_1372	0	0	1	1	-7.20218
7613	5194	13200	13200_KSHV_NC009333_FW_1313_1372	0	0	1	1	-7.20218
7613	5194	27219	27219_KSHV_NC009333_FW_1313_1372	0	0	1	1	-7.20218
7614	7099	9138	9138_KSHV_NC009333_FW_1343_1402	-0.230695	-0.433211	0.68887	0.68887	-7.08659
7614	7099	12355	12355_KSHV_NC009333_FW_1343_1402	5.51126	22.4335	4.27685e-05	4.27685e-05	3.07017
7614	7099	29751	29751_KSHV_NC009333_FW_1343_1402	-1.10748	-2.45038	0.0754357	0.0754357	-4.95629
7615	1087	1347	1347_KSHV_NC009333_FW_1403_1462	-1.42903	-2.71638	0.0577631	0.0577631	-4.6495
7615	1087	17541	17541_KSHV_NC009333_FW_1403_1462	0	0	1	1	-7.20218
7615	1087	18121	18121_KSHV_NC009333_FW_1403_1462	0	0	1	1	-7.20218
7616	853	1130	1130_KSHV_NC009333_FW_1433_1492	0	0	1	1	-7.20218
7616	853	7389	7389_KSHV_NC009333_FW_1433_1492	0	0	1	1	-7.20218
7616	853	31322	31322_KSHV_NC009333_FW_1433_1492	0	0	1	1	-7.20218
7617	5210	6309	6309_KSHV_NC009333_FW_1463_1522	0.094211	0.157027	0.883402	0.883402	-7.18666
7617	5210	9055	9055_KSHV_NC009333_FW_1463_1522	0.393093	0.854674	0.444447	0.444447	-6.78139
7617	5210	20895	20895_KSHV_NC009333_FW_1463_1522	0.227845	0.743631	0.501463	0.501463	-6.87684
7618	12930	22904	22904_KSHV_NC009333_FW_1493_1552	1.19842	3.20221	0.036579	0.036579	-4.1166
7618	12930	36119	36119_KSHV_NC009333_FW_1493_1552	0.396182	1.9609	0.127027	0.127027	-5.54068
7618	12930	39058	39058_KSHV_NC009333_FW_1493_1552	0.843966	3.23807	0.0354202	0.0354202	-4.07876
7619	9419	13128	13128_KSHV_NC009333_FW_1523_1582	0.820719	4.22753	0.0157304	0.0157304	-3.11766
7619	9419	28976	28976_KSHV_NC009333_FW_1523_1582	0.685122	2.5176	0.0704363	0.0704363	-4.87787
7619	9419	40206	40206_KSHV_NC009333_FW_1523_1582	0.776811	1.80227	0.151508	0.151508	-5.73241
7620	9702	13870	13870_KSHV_NC009333_FW_1613_1672	0	0	1	1	-7.20218
7620	9702	18637	18637_KSHV_NC009333_FW_1613_1672	0	0	1	1	-7.20218
7620	9702	26093	26093_KSHV_NC009333_FW_1613_1672	0	0	1	1	-7.20218
7621	8949	12244	12244_KSHV_NC009333_FW_1643_1702	0	0	1	1	-7.20218
7621	8949	18864	18864_KSHV_NC009333_FW_1643_1702	0	0	1	1	-7.20218
7621	8949	21240	21240_KSHV_NC009333_FW_1643_1702	0	0	1	1	-7.20218
7622	11814	18927	18927_KSHV_NC009333_FW_1673_1732	0	0	1	1	-7.20218
7622	11814	19959	19959_KSHV_NC009333_FW_1673_1732	0	0	1	1	-7.20218
7622	11814	44870	44870_KSHV_NC009333_FW_1673_1732	-3.24849	-2.25679	0.0922896	0.0922896	-5.18505
7623	11548	18207	18207_KSHV_NC009333_FW_1703_1762	0.355017	0.728303	0.509763	0.509763	-6.88926
7623	11548	31673	31673_KSHV_NC009333_FW_1703_1762	0	0	1	1	-7.20218
7623	11548	42465	42465_KSHV_NC009333_FW_1703_1762	0	0	1	1	-7.20218
7624	11342	17582	17582_KSHV_NC009333_FW_1733_1792	0	0	1	1	-7.20218
7624	11342	39171	39171_KSHV_NC009333_FW_1733_1792	1.58553	2.41362	0.0783431	0.0783431	-4.99941
7624	11342	44051	44051_KSHV_NC009333_FW_1733_1792	0	0	1	1	-7.20218
7625	13521	25539	25539_KSHV_NC009333_FW_1763_1822	0	0	1	1	-7.20218
7625	13521	29649	29649_KSHV_NC009333_FW_1763_1822	0	0	1	1	-7.20218
7625	13521	43234	43234_KSHV_NC009333_FW_1763_1822	0	0	1	1	-7.20218
7626	3797	4479	4479_KSHV_NC009333_FW_1793_1852	0	0	1	1	-7.20218
7626	3797	26355	26355_KSHV_NC009333_FW_1793_1852	0	0	1	1	-7.20218
7626	3797	42102	42102_KSHV_NC009333_FW_1793_1852	0	0	1	1	-7.20218
7627	1204	1418	1418_KSHV_NC009333_FW_1823_1882	0	0	1	1	-7.20218
7627	1204	4502	4502_KSHV_NC009333_FW_1823_1882	0	0	1	1	-7.20218
7627	1204	7843	7843_KSHV_NC009333_FW_1823_1882	0.256426	0.241539	0.821905	0.821905	-7.16563
7628	5982	7359	7359_KSHV_NC009333_FW_1853_1912	0.806905	4.19009	0.0161807	0.0161807	-3.15122
7628	5982	41428	41428_KSHV_NC009333_FW_1853_1912	1.40164	2.86701	0.0499232	0.0499232	-4.48029
7628	5982	44175	44175_KSHV_NC009333_FW_1853_1912	1.32128	4.3093	0.0147992	0.0147992	-3.04509
7629	13501	25453	25453_KSHV_NC009333_FW_1883_1942	0	0	1	1	-7.20218
7629	13501	30928	30928_KSHV_NC009333_FW_1883_1942	-0.229068	-0.571304	0.600639	0.600639	-7.0047
7629	13501	36835	36835_KSHV_NC009333_FW_1883_1942	0.216449	0.613228	0.575346	0.575346	-6.97607
7630	3575	4255	4255_KSHV_NC009333_FW_1913_1972	0	0	1	1	-7.20218
7630	3575	10565	10565_KSHV_NC009333_FW_1913_1972	0	0	1	1	-7.20218
7630	3575	29814	29814_KSHV_NC009333_FW_1913_1972	0	0	1	1	-7.20218
7631	6696	8487	8487_KSHV_NC009333_FW_1943_2002	0	0	1	1	-7.20218
7631	6696	15976	15976_KSHV_NC009333_FW_1943_2002	0	0	1	1	-7.20218
7631	6696	17914	17914_KSHV_NC009333_FW_1943_2002	-2.30712	-4.15061	0.0166728	0.0166728	-3.18684
7632	8075	10615	10615_KSHV_NC009333_FW_1973_2032	0	0	1	1	-7.20218
7632	8075	21190	21190_KSHV_NC009333_FW_1973_2032	0	0	1	1	-7.20218
7632	8075	41969	41969_KSHV_NC009333_FW_1973_2032	0	0	1	1	-7.20218
7633	13230	24125	24125_KSHV_NC009333_FW_2003_2062	0	0	1	1	-7.20218
7633	13230	27978	27978_KSHV_NC009333_FW_2003_2062	-1.28709	-6.62774	0.00350542	0.00350542	-1.34042
7633	13230	43920	43920_KSHV_NC009333_FW_2003_2062	0	0	1	1	-7.20218
7634	2956	3454	3454_KSHV_NC009333_FW_2033_2092	-1.00126	-2.82858	0.051797	0.051797	-4.52313
7634	2956	9482	9482_KSHV_NC009333_FW_2033_2092	-0.138154	-0.332404	0.757525	0.757525	-7.13343
7634	2956	9774	9774_KSHV_NC009333_FW_2033_2092	-1.51033	-3.60305	0.0258216	0.0258216	-3.70586
7635	6525	8274	8274_KSHV_NC009333_FW_2063_2122	0.701214	2.09861	0.109302	0.109302	-5.37454
7635	6525	31524	31524_KSHV_NC009333_FW_2063_2122	0	0	1	1	-7.20218
7635	6525	31845	31845_KSHV_NC009333_FW_2063_2122	0	0	1	1	-7.20218
7636	2703	3220	3220_KSHV_NC009333_FW_2093_2152	0	0	1	1	-7.20218
7636	2703	9712	9712_KSHV_NC009333_FW_2093_2152	0	0	1	1	-7.20218
7636	2703	19954	19954_KSHV_NC009333_FW_2093_2152	0	0	1	1	-7.20218
7637	3469	4187	4187_KSHV_NC009333_FW_2183_2242	0	0	1	1	-7.20218
7637	3469	13806	13806_KSHV_NC009333_FW_2183_2242	0	0	1	1	-7.20218
7637	3469	25532	25532_KSHV_NC009333_FW_2183_2242	0.534532	0.787913	0.47807	0.47807	-6.8399
7638	4035	4884	4884_KSHV_NC009333_FW_2213_2272	0	0	1	1	-7.20218
7638	4035	15076	15076_KSHV_NC009333_FW_2213_2272	0	0	1	1	-7.20218
7638	4035	20404	20404_KSHV_NC009333_FW_2213_2272	0	0	1	1	-7.20218
7639	10696	16036	16036_KSHV_NC009333_FW_2243_2302	1.03161	3.0787	0.040932	0.040932	-4.24848
7639	10696	33116	33116_KSHV_NC009333_FW_2243_2302	1.66736	4.0841	0.017544	0.017544	-3.24738
7639	10696	38612	38612_KSHV_NC009333_FW_2243_2302	0.785046	1.68053	0.173782	0.173782	-5.87898
7640	13771	27200	27200_KSHV_NC009333_FW_2273_2332	-0.867558	-1.53071	0.206102	0.206102	-6.0574
7640	13771	30749	30749_KSHV_NC009333_FW_2273_2332	0	0	1	1	-7.20218
7640	13771	35622	35622_KSHV_NC009333_FW_2273_2332	0.0408	0.0790854	0.941048	0.941048	-7.19823
7641	12505	21247	21247_KSHV_NC009333_FW_2303_2362	0.586506	2.94946	0.0461668	0.0461668	-4.38916
7641	12505	31777	31777_KSHV_NC009333_FW_2303_2362	0	0	1	1	-7.20218
7641	12505	40950	40950_KSHV_NC009333_FW_2303_2362	0	0	1	1	-7.20218
7642	11036	16852	16852_KSHV_NC009333_FW_2333_2392	-0.0636296	-0.279551	0.794721	0.794721	-7.15335
7642	11036	34166	34166_KSHV_NC009333_FW_2333_2392	1.63444	5.43239	0.00691822	0.00691822	-2.14141
7642	11036	34435	34435_KSHV_NC009333_FW_2333_2392	-0.874166	-3.15738	0.0380918	0.0380918	-4.16418
7643	5937	7408	7408_KSHV_NC009333_FW_2423_2482	0.302504	0.579387	0.595706	0.595706	-6.99931
7643	5937	11879	11879_KSHV_NC009333_FW_2423_2482	0	0	1	1	-7.20218
7643	5937	27148	27148_KSHV_NC009333_FW_2423_2482	0.16195	0.309019	0.77389	0.77389	-7.14265
7644	13167	23811	23811_KSHV_NC009333_FW_2453_2512	0	0	1	1	-7.20218
7644	13167	27407	27407_KSHV_NC009333_FW_2453_2512	-1.42919	-3.91508	0.0200216	0.0200216	-3.4043
7644	13167	28525	28525_KSHV_NC009333_FW_2453_2512	0	0	1	1	-7.20218
7645	8061	10604	10604_KSHV_NC009333_FW_2483_2542	0	0	1	1	-7.20218
7645	8061	22801	22801_KSHV_NC009333_FW_2483_2542	0	0	1	1	-7.20218
7645	8061	30204	30204_KSHV_NC009333_FW_2483_2542	1.51249	4.88895	0.00982636	0.00982636	-2.558
7646	6411	8109	8109_KSHV_NC009333_FW_2513_2572	0	0	1	1	-7.20218
7646	6411	38952	38952_KSHV_NC009333_FW_2513_2572	0.551961	0.868677	0.437646	0.437646	-6.76871
7646	6411	40048	40048_KSHV_NC009333_FW_2513_2572	-0.670719	-1.46015	0.223445	0.223445	-6.14023
7647	9245	12790	12790_KSHV_NC009333_FW_2543_2602	0	0	1	1	-7.20218
7647	9245	33041	33041_KSHV_NC009333_FW_2543_2602	0.168459	0.270886	0.800887	0.800887	-7.1563
7647	9245	35686	35686_KSHV_NC009333_FW_2543_2602	0	0	1	1	-7.20218
7648	6053	7494	7494_KSHV_NC009333_FW_2573_2632	0	0	1	1	-7.20218
7648	6053	17331	17331_KSHV_NC009333_FW_2573_2632	0	0	1	1	-7.20218
7648	6053	41431	41431_KSHV_NC009333_FW_2573_2632	0	0	1	1	-7.20218
7649	3796	4563	4563_KSHV_NC009333_FW_2603_2662	-0.299796	-1.16474	0.313576	0.313576	-6.47289
7649	3796	5033	5033_KSHV_NC009333_FW_2603_2662	-0.278852	-0.898108	0.423634	0.423634	-6.74161
7649	3796	32525	32525_KSHV_NC009333_FW_2603_2662	0.0638524	0.232449	0.828454	0.828454	-7.16831
7650	3772	4548	4548_KSHV_NC009333_FW_2633_2692	-0.284662	-1.01722	0.370781	0.370781	-6.62635
7650	3772	15099	15099_KSHV_NC009333_FW_2633_2692	0.0838904	0.383937	0.722024	0.722024	-7.11091
7650	3772	45157	45157_KSHV_NC009333_FW_2633_2692	0.0211066	0.078403	0.941555	0.941555	-7.1983
7651	4004	4780	4780_KSHV_NC009333_FW_2663_2722	-1.56861	-3.97931	0.0190326	0.0190326	-3.34414
7651	4004	20641	20641_KSHV_NC009333_FW_2663_2722	0.507591	1.15604	0.316707	0.316707	-6.48223
7651	4004	39702	39702_KSHV_NC009333_FW_2663_2722	0.3304	0.975044	0.388796	0.388796	-6.66814
7652	2749	3250	3250_KSHV_NC009333_FW_2693_2752	-1.94349	-2.67989	0.0598751	0.0598751	-4.691
7652	2749	16337	16337_KSHV_NC009333_FW_2693_2752	-0.525158	-1.11174	0.333113	0.333113	-6.52923
7652	2749	21182	21182_KSHV_NC009333_FW_2693_2752	-0.303027	-0.637108	0.561268	0.561268	-6.95903
7653	13068	23332	23332_KSHV_NC009333_FW_2782_2841	-0.456884	-0.760412	0.492496	0.492496	-6.86302
7653	13068	31280	31280_KSHV_NC009333_FW_2782_2841	0.845155	0.988038	0.383166	0.383166	-6.65538
7653	13068	39870	39870_KSHV_NC009333_FW_2782_2841	1.01426	1.38067	0.244787	0.244787	-6.23227
7654	9883	14154	14154_KSHV_NC009333_FW_2812_2871	0	0	1	1	-7.20218
7654	9883	15553	15553_KSHV_NC009333_FW_2812_2871	5.21262	8.77972	0.00130258	0.00130258	-0.202384
7654	9883	17321	17321_KSHV_NC009333_FW_2812_2871	0.952528	1.52417	0.207648	0.207648	-6.06512
7655	13633	26201	26201_KSHV_NC009333_FW_2842_2901	0	0	1	1	-7.20218
7655	13633	41468	41468_KSHV_NC009333_FW_2842_2901	0	0	1	1	-7.20218
7655	13633	41575	41575_KSHV_NC009333_FW_2842_2901	0	0	1	1	-7.20218
7656	2140	2558	2558_KSHV_NC009333_FW_2872_2931	0	0	1	1	-7.20218
7656	2140	4816	4816_KSHV_NC009333_FW_2872_2931	0	0	1	1	-7.20218
7656	2140	34363	34363_KSHV_NC009333_FW_2872_2931	0	0	1	1	-7.20218
7657	10041	14510	14510_KSHV_NC009333_FW_2902_2961	0	0	1	1	-7.20218
7657	10041	20414	20414_KSHV_NC009333_FW_2902_2961	0	0	1	1	-7.20218
7657	10041	25666	25666_KSHV_NC009333_FW_2902_2961	0	0	1	1	-7.20218
7658	8615	11602	11602_KSHV_NC009333_FW_2932_2991	0	0	1	1	-7.20218
7658	8615	15437	15437_KSHV_NC009333_FW_2932_2991	0	0	1	1	-7.20218
7658	8615	33717	33717_KSHV_NC009333_FW_2932_2991	0.777324	1.04423	0.359643	0.359643	-6.59907
7659	3471	4188	4188_KSHV_NC009333_FW_2962_3021	0.0406616	0.126596	0.905827	0.905827	-7.19208
7659	3471	30129	30129_KSHV_NC009333_FW_2962_3021	-0.451033	-2.25005	0.0929506	0.0929506	-5.19309
7659	3471	42286	42286_KSHV_NC009333_FW_2962_3021	-0.592084	-2.89629	0.0485493	0.0485493	-4.44781
7660	3855	4682	4682_KSHV_NC009333_FW_2992_3051	-0.616183	-1.95892	0.127305	0.127305	-5.54307
7660	3855	19607	19607_KSHV_NC009333_FW_2992_3051	-0.606594	-2.85085	0.0507015	0.0507015	-4.49828
7660	3855	26893	26893_KSHV_NC009333_FW_2992_3051	-0.726422	-3.14111	0.0386591	0.0386591	-4.18152
7661	5568	6893	6893_KSHV_NC009333_FW_3022_3081	0.210135	0.310599	0.772779	0.772779	-7.14204
7661	5568	18229	18229_KSHV_NC009333_FW_3022_3081	0.0350708	0.136992	0.898152	0.898152	-7.19036
7661	5568	22321	22321_KSHV_NC009333_FW_3022_3081	0.160085	0.328451	0.76028	0.76028	-7.13504
7662	9975	14342	14342_KSHV_NC009333_FW_3052_3111	0.229046	0.837683	0.452817	0.452817	-6.79659
7662	9975	25833	25833_KSHV_NC009333_FW_3052_3111	0	0	1	1	-7.20218
7662	9975	29629	29629_KSHV_NC009333_FW_3052_3111	-0.524894	-0.9657	0.392891	0.392891	-6.67726
7663	3	12	12_KSHV_NC009333_FW_3082_3141	0.601211	3.11711	0.039515	0.039515	-4.2072
7663	3	9312	9312_KSHV_NC009333_FW_3082_3141	0	0	1	1	-7.20218
7663	3	10554	10554_KSHV_NC009333_FW_3082_3141	0	0	1	1	-7.20218
7664	155	278	278_KSHV_NC009333_FW_3112_3171	0.0237101	0.0905876	0.932502	0.932502	-7.197
7664	155	23588	23588_KSHV_NC009333_FW_3112_3171	0.876736	2.78695	0.0539219	0.0539219	-4.5698
7664	155	24968	24968_KSHV_NC009333_FW_3112_3171	-1.15887	-5.38699	0.00711612	0.00711612	-2.17483
7665	8916	12128	12128_KSHV_NC009333_FW_3142_3201	0	0	1	1	-7.20218
7665	8916	22867	22867_KSHV_NC009333_FW_3142_3201	0	0	1	1	-7.20218
7665	8916	38353	38353_KSHV_NC009333_FW_3142_3201	0	0	1	1	-7.20218
7666	11383	17735	17735_KSHV_NC009333_FW_3172_3231	0.086135	0.246517	0.818326	0.818326	-7.16412
7666	11383	18341	18341_KSHV_NC009333_FW_3172_3231	0	0	1	1	-7.20218
7666	11383	20429	20429_KSHV_NC009333_FW_3172_3231	0	0	1	1	-7.20218
7667	10367	15200	15200_KSHV_NC009333_FW_3193_3252	-0.675371	-3.13606	0.0388376	0.0388376	-4.18692
7667	10367	34123	34123_KSHV_NC009333_FW_3193_3252	-0.693163	-3.57129	0.0265202	0.0265202	-3.73745
7667	10367	41506	41506_KSHV_NC009333_FW_3193_3252	-0.610906	-3.0664	0.0413987	0.0413987	-4.26176
7668	3201	3856	3856_KSHV_NC009333_FW_3202_3261	-0.930612	-4.3694	0.0141578	0.0141578	-2.99238
7668	3201	29635	29635_KSHV_NC009333_FW_3202_3261	-0.844323	-4.39288	0.0139165	0.0139165	-2.97193
7668	3201	37302	37302_KSHV_NC009333_FW_3202_3261	-0.655093	-3.46727	0.0289739	0.0289739	-3.84203
7669	14298	31754	31754_KSHV_NC009333_FW_3254_3313	-0.611527	-2.72545	0.0572518	0.0572518	-4.63922
7669	14298	33990	33990_KSHV_NC009333_FW_3254_3313	-0.863636	-4.15419	0.0166274	0.0166274	-3.1836
7669	14298	37528	37528_KSHV_NC009333_FW_3254_3313	-0.936955	-3.19935	0.0366733	0.0366733	-4.11962
7670	12411	20889	20889_KSHV_NC009333_FW_3292_3351	-0.256048	-0.880806	0.431826	0.431826	-6.75761
7670	12411	21095	21095_KSHV_NC009333_FW_3292_3351	1.07911	5.58827	0.00628877	0.00628877	-2.02843
7670	12411	30018	30018_KSHV_NC009333_FW_3292_3351	0.0504252	0.210222	0.844539	0.844539	-7.17444
7671	13173	23911	23911_KSHV_NC009333_FW_3322_3381	0	0	1	1	-7.20218
7671	13173	28637	28637_KSHV_NC009333_FW_3322_3381	0	0	1	1	-7.20218
7671	13173	34844	34844_KSHV_NC009333_FW_3322_3381	0	0	1	1	-7.20218
7672	9403	13199	13199_KSHV_NC009333_FW_3412_3471	-0.252855	-0.573497	0.599299	0.599299	-7.00325
7672	9403	36378	36378_KSHV_NC009333_FW_3412_3471	0.355075	1.57622	0.195663	0.195663	-6.00352
7672	9403	38189	38189_KSHV_NC009333_FW_3412_3471	0	0	1	1	-7.20218
7673	4661	5607	5607_KSHV_NC009333_FW_3442_3501	-0.462091	-0.502034	0.643989	0.643989	-7.04823
7673	4661	22339	22339_KSHV_NC009333_FW_3442_3501	0.424689	1.37387	0.246704	0.246704	-6.24006
7673	4661	30982	30982_KSHV_NC009333_FW_3442_3501	1.26476	4.25473	0.0154129	0.0154129	-3.09341
7674	514	578	578_KSHV_NC009333_FW_3472_3531	0.464402	1.03495	0.363435	0.363435	-6.60849
7674	514	7250	7250_KSHV_NC009333_FW_3472_3531	0	0	1	1	-7.20218
7674	514	10253	10253_KSHV_NC009333_FW_3472_3531	0	0	1	1	-7.20218
7675	3082	3698	3698_KSHV_NC009333_FW_3502_3561	0.730753	2.87198	0.0496867	0.0496867	-4.47476
7675	3082	15081	15081_KSHV_NC009333_FW_3502_3561	-0.101016	-0.265808	0.80451	0.80451	-7.15799
7675	3082	26658	26658_KSHV_NC009333_FW_3502_3561	-0.517052	-2.06667	0.113152	0.113152	-5.413
7676	3789	4475	4475_KSHV_NC009333_FW_3532_3591	0	0	1	1	-7.20218
7676	3789	31093	31093_KSHV_NC009333_FW_3532_3591	0	0	1	1	-7.20218
7676	3789	37102	37102_KSHV_NC009333_FW_3532_3591	0	0	1	1	-7.20218
7677	886	1147	1147_KSHV_NC009333_FW_3592_3651	-0.050173	-0.219064	0.838128	0.838128	-7.17207
7677	886	25074	25074_KSHV_NC009333_FW_3592_3651	-0.596422	-2.1043	0.108631	0.108631	-5.36769
7677	886	40009	40009_KSHV_NC009333_FW_3592_3651	0.61466	1.71091	0.16791	0.16791	-5.84249
7678	363	401	401_KSHV_NC009333_FW_3622_3681	-0.449366	-1.79412	0.152898	0.152898	-5.74225
7678	363	26377	26377_KSHV_NC009333_FW_3622_3681	0.32205	0.842188	0.450585	0.450585	-6.79258
7678	363	44486	44486_KSHV_NC009333_FW_3622_3681	0.469239	1.25913	0.281445	0.281445	-6.36967
7679	12057	19818	19818_KSHV_NC009333_FW_3682_3741	-0.0982893	-0.260153	0.808551	0.808551	-7.15983
7679	12057	23539	23539_KSHV_NC009333_FW_3682_3741	-0.301278	-0.766192	0.489436	0.489436	-6.85821
7679	12057	42497	42497_KSHV_NC009333_FW_3682_3741	-0.397519	-0.924886	0.411216	0.411216	-6.71647
7680	3557	4159	4159_KSHV_NC009333_FW_3712_3771	-0.276945	-1.20702	0.298768	0.298768	-6.42708
7680	3557	9545	9545_KSHV_NC009333_FW_3712_3771	0.400659	1.17297	0.310641	0.310641	-6.46404
7680	3557	33781	33781_KSHV_NC009333_FW_3712_3771	-1.0137	-4.5025	0.0128547	0.0128547	-2.87751
7681	11308	17533	17533_KSHV_NC009333_FW_3742_3801	0	0	1	1	-7.20218
7681	11308	25887	25887_KSHV_NC009333_FW_3742_3801	1.71665	4.48957	0.0129745	0.0129745	-2.88856
7681	11308	40923	40923_KSHV_NC009333_FW_3742_3801	0	0	1	1	-7.20218
7682	7936	10501	10501_KSHV_NC009333_FW_3772_3831	0	0	1	1	-7.20218
7682	7936	23564	23564_KSHV_NC009333_FW_3772_3831	0.498602	0.996066	0.379723	0.379723	-6.64744
7682	7936	40612	40612_KSHV_NC009333_FW_3772_3831	0.636289	1.54022	0.203871	0.203871	-6.04616
7683	7332	9485	9485_KSHV_NC009333_FW_3802_3861	0	0	1	1	-7.20218
7683	7332	10381	10381_KSHV_NC009333_FW_3802_3861	0	0	1	1	-7.20218
7683	7332	40050	40050_KSHV_NC009333_FW_3802_3861	0	0	1	1	-7.20218
7684	8230	10922	10922_KSHV_NC009333_FW_3832_3891	0.212947	0.608451	0.578191	0.578191	-6.97942
7684	8230	21467	21467_KSHV_NC009333_FW_3832_3891	1.58195	4.1466	0.0167238	0.0167238	-3.19047
7684	8230	26820	26820_KSHV_NC009333_FW_3832_3891	0.951597	2.32014	0.0863382	0.0863382	-5.10975
7685	420	530	530_KSHV_NC009333_FW_3862_3921	-0.876333	-4.17337	0.0163869	0.0163869	-3.16628
7685	420	20156	20156_KSHV_NC009333_FW_3862_3921	0	0	1	1	-7.20218
7685	420	31527	31527_KSHV_NC009333_FW_3862_3921	0.246711	1.15208	0.31814	0.31814	-6.48646
7686	11257	17389	17389_KSHV_NC009333_FW_3892_3951	0	0	1	1	-7.20218
7686	11257	25910	25910_KSHV_NC009333_FW_3892_3951	0	0	1	1	-7.20218
7686	11257	35970	35970_KSHV_NC009333_FW_3892_3951	-0.883111	-1.0471	0.358476	0.358476	-6.59615
7687	6536	8199	8199_KSHV_NC009333_FW_3922_3981	0.205247	1.05238	0.35634	0.35634	-6.59076
7687	6536	19057	19057_KSHV_NC009333_FW_3922_3981	0.513459	1.43579	0.229776	0.229776	-6.16859
7687	6536	34765	34765_KSHV_NC009333_FW_3922_3981	-0.274527	-0.818468	0.462436	0.462436	-6.81353
7688	12353	20624	20624_KSHV_NC009333_FW_3952_4011	-0.252267	-0.589681	0.589463	0.589463	-6.99236
7688	12353	26729	26729_KSHV_NC009333_FW_3952_4011	-0.650161	-2.21008	0.0969789	0.0969789	-5.24081
7688	12353	43809	43809_KSHV_NC009333_FW_3952_4011	-0.695972	-3.58228	0.0262758	0.0262758	-3.7265
7689	600	807	807_KSHV_NC009333_FW_3982_4041	-1.29133	-4.39897	0.0138547	0.0138547	-2.96664
7689	600	5611	5611_KSHV_NC009333_FW_3982_4041	-1.41752	-7.27675	0.00253081	0.00253081	-0.961264
7689	600	18126	18126_KSHV_NC009333_FW_3982_4041	-0.892961	-2.24846	0.0931071	0.0931071	-5.19498
7690	6358	7903	7903_KSHV_NC009333_FW_4012_4071	0.828254	3.298	0.033581	0.033581	-4.01603
7690	6358	18153	18153_KSHV_NC009333_FW_4012_4071	0.0155971	0.0518723	0.961304	0.961304	-7.20048
7690	6358	20915	20915_KSHV_NC009333_FW_4012_4071	-1.3395	-2.36736	0.0821884	0.0821884	-5.0539
7691	607	726	726_KSHV_NC009333_FW_4042_4101	-0.734472	-2.05709	0.114337	0.114337	-5.42455
7691	607	25854	25854_KSHV_NC009333_FW_4042_4101	0	0	1	1	-7.20218
7691	607	37298	37298_KSHV_NC009333_FW_4042_4101	0	0	1	1	-7.20218
7692	341	390	390_KSHV_NC009333_FW_4072_4131	1.0105	4.5624	0.0123166	0.0123166	-2.82664
7692	341	6459	6459_KSHV_NC009333_FW_4072_4131	0.606515	1.60005	0.190419	0.190419	-5.97519
7692	341	42005	42005_KSHV_NC009333_FW_4072_4131	0.37605	1.39823	0.2399	0.2399	-6.21206
7693	12921	22889	22889_KSHV_NC009333_FW_4102_4161	-0.279866	-1.21085	0.297461	0.297461	-6.4229
7693	12921	33452	33452_KSHV_NC009333_FW_4102_4161	-0.5199	-2.76337	0.0551712	0.0551712	-4.59635
7693	12921	37868	37868_KSHV_NC009333_FW_4102_4161	-0.438004	-1.80981	0.150233	0.150233	-5.72331
7694	14264	31286	31286_KSHV_NC009333_FW_4132_4191	-0.272687	-0.565561	0.60416	0.60416	-7.00849
7694	14264	40939	40939_KSHV_NC009333_FW_4132_4191	-0.541526	-1.96807	0.12603	0.12603	-5.53201
7694	14264	41290	41290_KSHV_NC009333_FW_4132_4191	0.429432	1.87425	0.139811	0.139811	-5.64544
7695	10299	15043	15043_KSHV_NC009333_FW_4162_4221	6.66095	22.7985	4.02998e-05	4.02998e-05	3.11301
7695	10299	36368	36368_KSHV_NC009333_FW_4162_4221	0.646487	1.05426	0.35558	0.35558	-6.58884
7695	10299	42617	42617_KSHV_NC009333_FW_4162_4221	0.792179	1.63466	0.183065	0.183065	-5.9339
7696	13421	24885	24885_KSHV_NC009333_FW_4192_4251	0	0	1	1	-7.20218
7696	13421	30072	30072_KSHV_NC009333_FW_4192_4251	-1.60629	-5.17581	0.00813485	0.00813485	-2.33356
7696	13421	31775	31775_KSHV_NC009333_FW_4192_4251	0	0	1	1	-7.20218
7697	1675	2030	2030_KSHV_NC009333_FW_4222_4281	0.0835065	0.339951	0.752276	0.752276	-7.13032
7697	1675	2335	2335_KSHV_NC009333_FW_4222_4281	0.252984	0.947781	0.400847	0.400847	-6.6946
7697	1675	35282	35282_KSHV_NC009333_FW_4222_4281	0.138543	0.630413	0.56519	0.56519	-6.96386
7698	3442	4170	4170_KSHV_NC009333_FW_4252_4311	0.534635	2.21471	0.0965016	0.0965016	-5.23527
7698	3442	11867	11867_KSHV_NC009333_FW_4252_4311	0.308227	1.49523	0.214641	0.214641	-6.09917
7698	3442	33747	33747_KSHV_NC009333_FW_4252_4311	0.631383	2.42929	0.0770883	0.0770883	-4.98101
7699	12719	22078	22078_KSHV_NC009333_FW_4333_4392	-0.344635	-1.7068	0.168692	0.168692	-5.84743
7699	12719	29161	29161_KSHV_NC009333_FW_4333_4392	-0.520823	-2.60726	0.064355	0.064355	-4.77419
7699	12719	30696	30696_KSHV_NC009333_FW_4333_4392	-0.464471	-2.39057	0.0802324	0.0802324	-5.02653
7700	12203	20137	20137_KSHV_NC009333_FW_4342_4401	-0.345483	-1.75414	0.15992	0.15992	-5.79046
7700	12203	27663	27663_KSHV_NC009333_FW_4342_4401	-0.417654	-1.87712	0.139365	0.139365	-5.64197
7700	12203	28509	28509_KSHV_NC009333_FW_4342_4401	-0.601854	-2.86491	0.0500233	0.0500233	-4.48262
7701	13357	24641	24641_KSHV_NC009333_FW_4402_4461	0.219978	1.00756	0.374842	0.374842	-6.63602
7701	13357	30357	30357_KSHV_NC009333_FW_4402_4461	-0.11044	-0.4926	0.650038	0.650038	-7.05379
7701	13357	41500	41500_KSHV_NC009333_FW_4402_4461	-0.282301	-1.49849	0.213842	0.213842	-6.09534
7702	9438	13237	13237_KSHV_NC009333_FW_4432_4491	1.14803	5.88594	0.00527285	0.00527285	-1.82018
7702	9438	23016	23016_KSHV_NC009333_FW_4432_4491	-0.413463	-2.15786	0.102544	0.102544	-5.30334
7702	9438	26446	26446_KSHV_NC009333_FW_4432_4491	0.797479	3.57231	0.0264974	0.0264974	-3.73643
7703	7173	9278	9278_KSHV_NC009333_FW_4462_4521	-0.538703	-2.30929	0.087326	0.087326	-5.12262
7703	7173	28202	28202_KSHV_NC009333_FW_4462_4521	-0.780487	-3.25255	0.034965	0.034965	-4.06355
7703	7173	28858	28858_KSHV_NC009333_FW_4462_4521	-0.000427008	-0.0017748	0.998675	0.998675	-7.20218
7704	4176	4973	4973_KSHV_NC009333_FW_4492_4551	0	0	1	1	-7.20218
7704	4176	32488	32488_KSHV_NC009333_FW_4492_4551	0.0456859	0.092367	0.931181	0.931181	-7.1968
7704	4176	43683	43683_KSHV_NC009333_FW_4492_4551	0.404032	1.84022	0.145211	0.145211	-5.68657
7705	11892	19217	19217_KSHV_NC009333_FW_4522_4581	0	0	1	1	-7.20218
7705	11892	20727	20727_KSHV_NC009333_FW_4522_4581	0	0	1	1	-7.20218
7705	11892	28584	28584_KSHV_NC009333_FW_4522_4581	0.933043	4.0722	0.0177057	0.0177057	-3.25829
7706	13346	24624	24624_KSHV_NC009333_FW_4552_4611	-1.78333	-6.14346	0.00455435	0.00455435	-1.64755
7706	13346	36640	36640_KSHV_NC009333_FW_4552_4611	0.0280336	0.0833739	0.937861	0.937861	-7.19779
7706	13346	41782	41782_KSHV_NC009333_FW_4552_4611	0.910045	3.1516	0.0382924	0.0382924	-4.17034
7707	5790	7043	7043_KSHV_NC009333_FW_4582_4641	0	0	1	1	-7.20218
7707	5790	11985	11985_KSHV_NC009333_FW_4582_4641	0.271702	0.974986	0.388822	0.388822	-6.6682
7707	5790	25925	25925_KSHV_NC009333_FW_4582_4641	0	0	1	1	-7.20218
7708	4945	5964	5964_KSHV_NC009333_FW_4612_4671	-1.12428	-3.65421	0.0247427	0.0247427	-3.65534
7708	4945	26793	26793_KSHV_NC009333_FW_4612_4671	-0.469883	-2.02447	0.118473	0.118473	-5.46389
7708	4945	45080	45080_KSHV_NC009333_FW_4612_4671	-1.58774	-7.21378	0.00260907	0.00260907	-0.996545
7709	7445	9656	9656_KSHV_NC009333_FW_4642_4701	0	0	1	1	-7.20218
7709	7445	43119	43119_KSHV_NC009333_FW_4642_4701	-0.145905	-0.641193	0.558883	0.558883	-6.95606
7709	7445	44908	44908_KSHV_NC009333_FW_4642_4701	-0.249374	-1.08616	0.342948	0.342948	-6.55596
7710	1478	1748	1748_KSHV_NC009333_FW_4672_4731	0.191614	0.994653	0.380327	0.380327	-6.64884
7710	1478	10439	10439_KSHV_NC009333_FW_4672_4731	0.573108	2.38183	0.0809626	0.0809626	-5.03683
7710	1478	35583	35583_KSHV_NC009333_FW_4672_4731	0.145093	0.484576	0.655208	0.655208	-7.05844
7711	8384	11226	11226_KSHV_NC009333_FW_4702_4761	-1.44719	-6.81343	0.00318459	0.00318459	-1.22832
7711	8384	13724	13724_KSHV_NC009333_FW_4702_4761	-1.7603	-6.08301	0.00471145	0.00471145	-1.68747
7711	8384	40433	40433_KSHV_NC009333_FW_4702_4761	-1.94607	-6.76866	0.00325847	0.00325847	-1.25508
7712	917	1163	1163_KSHV_NC009333_FW_4732_4791	-0.729854	-1.6536	0.17917	0.17917	-5.91125
7712	917	4383	4383_KSHV_NC009333_FW_4732_4791	-1.01038	-3.19585	0.036789	0.036789	-4.12332
7712	917	28867	28867_KSHV_NC009333_FW_4732_4791	0	0	1	1	-7.20218
7713	3864	4603	4603_KSHV_NC009333_FW_4762_4821	0	0	1	1	-7.20218
7713	3864	5360	5360_KSHV_NC009333_FW_4762_4821	0	0	1	1	-7.20218
7713	3864	29369	29369_KSHV_NC009333_FW_4762_4821	0	0	1	1	-7.20218
7714	1435	1809	1809_KSHV_NC009333_FW_4792_4851	-1.07849	-2.15619	0.102728	0.102728	-5.30535
7714	1435	18880	18880_KSHV_NC009333_FW_4792_4851	0	0	1	1	-7.20218
7714	1435	32401	32401_KSHV_NC009333_FW_4792_4851	0	0	1	1	-7.20218
7715	9722	13808	13808_KSHV_NC009333_FW_4822_4881	-0.923155	-2.35608	0.0831581	0.0831581	-5.06722
7715	9722	14938	14938_KSHV_NC009333_FW_4822_4881	-1.2977	-6.1992	0.00441528	0.00441528	-1.61106
7715	9722	29440	29440_KSHV_NC009333_FW_4822_4881	-0.651266	-2.87356	0.0496116	0.0496116	-4.473
7716	4882	5840	5840_KSHV_NC009333_FW_4852_4911	-0.607002	-2.14025	0.104502	0.104502	-5.32448
7716	4882	18519	18519_KSHV_NC009333_FW_4852_4911	0.525848	1.79614	0.152551	0.152551	-5.73981
7716	4882	41805	41805_KSHV_NC009333_FW_4852_4911	0.866845	3.19358	0.0368645	0.0368645	-4.12573
7717	6912	8736	8736_KSHV_NC009333_FW_4912_4971	0	0	1	1	-7.20218
7717	6912	31624	31624_KSHV_NC009333_FW_4912_4971	0	0	1	1	-7.20218
7717	6912	38259	38259_KSHV_NC009333_FW_4912_4971	0	0	1	1	-7.20218
7718	1141	1469	1469_KSHV_NC009333_FW_4942_5001	1.08624	3.41308	0.0303608	0.0303608	-3.89722
7718	1141	27132	27132_KSHV_NC009333_FW_4942_5001	0	0	1	1	-7.20218
7718	1141	36729	36729_KSHV_NC009333_FW_4942_5001	0	0	1	1	-7.20218
7719	7132	9078	9078_KSHV_NC009333_FW_4972_5031	0	0	1	1	-7.20218
7719	7132	17089	17089_KSHV_NC009333_FW_4972_5031	0	0	1	1	-7.20218
7719	7132	34652	34652_KSHV_NC009333_FW_4972_5031	0	0	1	1	-7.20218
7720	2711	3140	3140_KSHV_NC009333_FW_5002_5061	0	0	1	1	-7.20218
7720	2711	33742	33742_KSHV_NC009333_FW_5002_5061	0	0	1	1	-7.20218
7720	2711	37671	37671_KSHV_NC009333_FW_5002_5061	-0.483904	-1.18833	0.305232	0.305232	-6.44743
7721	6553	8215	8215_KSHV_NC009333_FW_5032_5091	0	0	1	1	-7.20218
7721	6553	13079	13079_KSHV_NC009333_FW_5032_5091	0	0	1	1	-7.20218
7721	6553	21941	21941_KSHV_NC009333_FW_5032_5091	0	0	1	1	-7.20218
7722	63	42	42_KSHV_NC009333_FW_5062_5121	-0.366987	-1.69779	0.170419	0.170419	-5.85826
7722	63	5510	5510_KSHV_NC009333_FW_5062_5121	0	0	1	1	-7.20218
7722	63	12213	12213_KSHV_NC009333_FW_5062_5121	0	0	1	1	-7.20218
7723	3035	3586	3586_KSHV_NC009333_FW_5092_5151	0	0	1	1	-7.20218
7723	3035	13742	13742_KSHV_NC009333_FW_5092_5151	-0.342013	-1.31913	0.262714	0.262714	-6.3024
7723	3035	39432	39432_KSHV_NC009333_FW_5092_5151	0	0	1	1	-7.20218
7724	10981	16796	16796_KSHV_NC009333_FW_5122_5181	-1.14534	-4.71363	0.0110767	0.0110767	-2.70043
7724	10981	28746	28746_KSHV_NC009333_FW_5122_5181	0	0	1	1	-7.20218
7724	10981	31018	31018_KSHV_NC009333_FW_5122_5181	0	0	1	1	-7.20218
7725	2402	2881	2881_KSHV_NC009333_FW_5152_5211	-0.513254	-1.25503	0.282775	0.282775	-6.37423
7725	2402	3829	3829_KSHV_NC009333_FW_5152_5211	-0.862928	-2.78554	0.0539955	0.0539955	-4.57138
7725	2402	31932	31932_KSHV_NC009333_FW_5152_5211	-0.718547	-3.64637	0.0249046	0.0249046	-3.66306
7726	5995	7453	7453_KSHV_NC009333_FW_5182_5241	-0.687736	-2.02717	0.118125	0.118125	-5.46063
7726	5995	18726	18726_KSHV_NC009333_FW_5182_5241	-0.305445	-1.31012	0.265446	0.265446	-6.31258
7726	5995	30488	30488_KSHV_NC009333_FW_5182_5241	-0.668328	-2.28224	0.0898441	0.0898441	-5.15475
7727	1176	1402	1402_KSHV_NC009333_FW_5212_5271	0.359868	0.667695	0.543591	0.543591	-6.93644
7727	1176	15726	15726_KSHV_NC009333_FW_5212_5271	-0.397333	-1.38203	0.244405	0.244405	-6.2307
7727	1176	37495	37495_KSHV_NC009333_FW_5212_5271	-0.0168939	-0.0327049	0.975594	0.975594	-7.2015
7728	115	68	68_KSHV_NC009333_FW_5242_5301	-0.659549	-2.91794	0.0475619	0.0475619	-4.42387
7728	115	19102	19102_KSHV_NC009333_FW_5242_5301	0.0507959	0.147042	0.890746	0.890746	-7.18857
7728	115	20294	20294_KSHV_NC009333_FW_5242_5301	-1.3302	-4.97771	0.00925997	0.00925997	-2.48743
7729	4028	4879	4879_KSHV_NC009333_FW_5272_5331	0.933006	2.96044	0.0456922	0.0456922	-4.3771
7729	4028	19998	19998_KSHV_NC009333_FW_5272_5331	0.847444	2.64877	0.0617481	0.0617481	-4.72655
7729	4028	41148	41148_KSHV_NC009333_FW_5272_5331	-0.703781	-2.54484	0.0685204	0.0685204	-4.84626
7730	14491	34873	34873_KSHV_NC009333_FW_5332_5391	0	0	1	1	-7.20218
7730	14491	37429	37429_KSHV_NC009333_FW_5332_5391	0	0	1	1	-7.20218
7730	14491	44594	44594_KSHV_NC009333_FW_5332_5391	0	0	1	1	-7.20218
7731	8421	11346	11346_KSHV_NC009333_FW_5362_5421	-0.704468	-2.90164	0.0483031	0.0483031	-4.44189
7731	8421	22182	22182_KSHV_NC009333_FW_5362_5421	0	0	1	1	-7.20218
7731	8421	22401	22401_KSHV_NC009333_FW_5362_5421	0.0744324	0.236805	0.825314	0.825314	-7.16704
7732	8340	11106	11106_KSHV_NC009333_FW_5392_5451	0.95239	4.66317	0.0114725	0.0114725	-2.74219
7732	8340	16828	16828_KSHV_NC009333_FW_5392_5451	0.793983	3.33864	0.0323989	0.0323989	-3.97382
7732	8340	20239	20239_KSHV_NC009333_FW_5392_5451	0	0	1	1	-7.20218
7733	8335	11101	11101_KSHV_NC009333_FW_5422_5481	0.124613	0.43604	0.686991	0.686991	-7.08511
7733	8335	11507	11507_KSHV_NC009333_FW_5422_5481	-0.391754	-1.77567	0.156097	0.156097	-5.76451
7733	8335	20810	20810_KSHV_NC009333_FW_5422_5481	-0.906317	-4.74475	0.010841	0.010841	-2.67485
7734	5871	7277	7277_KSHV_NC009333_FW_5452_5511	-1.49808	-3.49634	0.0282615	0.0282615	-3.81262
7734	5871	34464	34464_KSHV_NC009333_FW_5452_5511	-0.97441	-2.98131	0.044806	0.044806	-4.35423
7734	5871	36131	36131_KSHV_NC009333_FW_5452_5511	-0.581392	-2.51264	0.0707915	0.0707915	-4.88364
7735	9372	13086	13086_KSHV_NC009333_FW_5482_5541	0.860867	1.15822	0.31592	0.31592	-6.47989
7735	9372	23986	23986_KSHV_NC009333_FW_5482_5541	2.0482	3	0.04403	0.04403	-4.33383
7735	9372	28647	28647_KSHV_NC009333_FW_5482_5541	-0.451737	-1.10179	0.336906	0.336906	-6.53966
7736	1654	1934	1934_KSHV_NC009333_FW_5512_5571	0.742941	3.16956	0.0376733	0.0376733	-4.15121
7736	1654	4998	4998_KSHV_NC009333_FW_5512_5571	-0.925286	-2.00028	0.121651	0.121651	-5.4931
7736	1654	8537	8537_KSHV_NC009333_FW_5512_5571	-0.361747	-0.970945	0.390588	0.390588	-6.67215
7737	11541	18283	18283_KSHV_NC009333_FW_5542_5601	0.244827	1.22913	0.291296	0.291296	-6.40284
7737	11541	25764	25764_KSHV_NC009333_FW_5542_5601	-0.433962	-2.02817	0.117996	0.117996	-5.45943
7737	11541	44043	44043_KSHV_NC009333_FW_5542_5601	-0.85917	-4.15378	0.0166327	0.0166327	-3.18398
7738	11911	19237	19237_KSHV_NC009333_FW_5572_5631	0	0	1	1	-7.20218
7738	11911	21008	21008_KSHV_NC009333_FW_5572_5631	0	0	1	1	-7.20218
7738	11911	26593	26593_KSHV_NC009333_FW_5572_5631	-1.35897	-6.96812	0.002945	0.002945	-1.1372
7739	3814	4489	4489_KSHV_NC009333_FW_5602_5661	0	0	1	1	-7.20218
7739	3814	13662	13662_KSHV_NC009333_FW_5602_5661	0.490567	2.24581	0.093368	0.093368	-5.19814
7739	3814	43054	43054_KSHV_NC009333_FW_5602_5661	0	0	1	1	-7.20218
7740	3892	4618	4618_KSHV_NC009333_FW_5692_5751	0.785371	3.91895	0.0199602	0.0199602	-3.40065
7740	3892	15895	15895_KSHV_NC009333_FW_5692_5751	1.35144	3.1956	0.0367974	0.0367974	-4.12359
7740	3892	43647	43647_KSHV_NC009333_FW_5692_5751	0.650555	2.35422	0.0833198	0.0833198	-5.06942
7741	13537	25568	25568_KSHV_NC009333_FW_5722_5781	0.0460486	0.191266	0.858332	0.858332	-7.17919
7741	13537	27128	27128_KSHV_NC009333_FW_5722_5781	-0.146384	-0.640993	0.559	0.559	-6.9562
7741	13537	43783	43783_KSHV_NC009333_FW_5722_5781	0.156862	0.590657	0.588873	0.588873	-6.99169
7742	2032	2494	2494_KSHV_NC009333_FW_5782_5841	-1.72674	-8.48566	0.00147059	0.00147059	-0.339308
7742	2032	19157	19157_KSHV_NC009333_FW_5782_5841	0.923932	4.33449	0.0145261	0.0145261	-3.02293
7742	2032	21794	21794_KSHV_NC009333_FW_5782_5841	0.150846	0.702464	0.523988	0.523988	-6.90976
7743	2600	3079	3079_KSHV_NC009333_FW_5830_5889	0	0	1	1	-7.20218
7743	2600	19815	19815_KSHV_NC009333_FW_5830_5889	-0.295174	-0.929623	0.409052	0.409052	-6.71197
7743	2600	23395	23395_KSHV_NC009333_FW_5830_5889	0	0	1	1	-7.20218
7744	12476	21113	21113_KSHV_NC009333_FW_5872_5931	0	0	1	1	-7.20218
7744	12476	25415	25415_KSHV_NC009333_FW_5872_5931	0.883879	3.55988	0.0267768	0.0267768	-3.74883
7744	12476	30035	30035_KSHV_NC009333_FW_5872_5931	0	0	1	1	-7.20218
7745	5112	6157	6157_KSHV_NC009333_FW_5902_5961	-0.909536	-4.1034	0.0172855	0.0172855	-3.22974
7745	5112	31066	31066_KSHV_NC009333_FW_5902_5961	0.553315	2.08496	0.110929	0.110929	-5.39097
7745	5112	36270	36270_KSHV_NC009333_FW_5902_5961	-0.956386	-2.43355	0.0767512	0.0767512	-4.97601
7746	6123	7542	7542_KSHV_NC009333_FW_5932_5991	0.542634	2.2523	0.0927287	0.0927287	-5.1904
7746	6123	14174	14174_KSHV_NC009333_FW_5932_5991	0.0916833	0.338112	0.753553	0.753553	-7.13109
7746	6123	36546	36546_KSHV_NC009333_FW_5932_5991	-1.23375	-4.86191	0.0100074	0.0100074	-2.5797
7747	12846	22471	22471_KSHV_NC009333_FW_5962_6021	0.022875	0.0949629	0.929254	0.929254	-7.19649
7747	12846	27152	27152_KSHV_NC009333_FW_5962_6021	1.05114	4.20814	0.0159617	0.0159617	-3.13502
7747	12846	43598	43598_KSHV_NC009333_FW_5962_6021	-0.595471	-2.17529	0.100648	0.100648	-5.28245
7748	805	1008	1008_KSHV_NC009333_FW_5992_6051	-0.768811	-3.97678	0.0190704	0.0190704	-3.3465
7748	805	37017	37017_KSHV_NC009333_FW_5992_6051	-1.21747	-6.3152	0.00414241	0.00414241	-1.53609
7748	805	42204	42204_KSHV_NC009333_FW_5992_6051	1.06953	3.94686	0.0195247	0.0195247	-3.37446
7749	9133	12592	12592_KSHV_NC009333_FW_6022_6081	-1.70064	-4.07893	0.017614	0.017614	-3.25212
7749	9133	12786	12786_KSHV_NC009333_FW_6022_6081	-0.00143311	-0.00549793	0.995896	0.995896	-7.20216
7749	9133	43225	43225_KSHV_NC009333_FW_6022_6081	-1.17883	-4.13657	0.0168522	0.0168522	-3.19957
7750	3015	3659	3659_KSHV_NC009333_FW_6052_6111	-2.168	-8.94892	0.00121681	0.00121681	-0.125882
7750	3015	9358	9358_KSHV_NC009333_FW_6052_6111	-1.64688	-6.02509	0.00486837	0.00486837	-1.72606
7750	3015	29455	29455_KSHV_NC009333_FW_6052_6111	0.0103913	0.030703	0.977088	0.977088	-7.20158
7751	2508	2942	2942_KSHV_NC009333_FW_6082_6141	-0.352173	-1.51418	0.210036	0.210036	-6.07689
7751	2508	10529	10529_KSHV_NC009333_FW_6082_6141	0.133332	0.509587	0.639171	0.639171	-7.04372
7751	2508	18069	18069_KSHV_NC009333_FW_6082_6141	-1.01704	-3.05956	0.0416611	0.0416611	-4.26915
7752	4257	5190	5190_KSHV_NC009333_FW_6112_6171	0.119279	0.409426	0.704772	0.704772	-7.09867
7752	4257	34093	34093_KSHV_NC009333_FW_6112_6171	0	0	1	1	-7.20218
7752	4257	39530	39530_KSHV_NC009333_FW_6112_6171	0.159157	0.526332	0.628567	0.628567	-7.03351
7753	11611	18469	18469_KSHV_NC009333_FW_6142_6201	0.0807892	0.355452	0.741548	0.741548	-7.12373
7753	11611	30066	30066_KSHV_NC009333_FW_6142_6201	0.55204	2.20215	0.097801	0.097801	-5.25028
7753	11611	37950	37950_KSHV_NC009333_FW_6142_6201	-0.959565	-4.37231	0.0141276	0.0141276	-2.98984
7754	8605	11678	11678_KSHV_NC009333_FW_6172_6231	0.18266	0.622753	0.569702	0.569702	-6.96934
7754	8605	13092	13092_KSHV_NC009333_FW_6172_6231	-1.00205	-2.71534	0.0578223	0.0578223	-4.65069
7754	8605	17421	17421_KSHV_NC009333_FW_6172_6231	-1.53879	-4.322	0.0146607	0.0146607	-3.03391
7755	6869	8700	8700_KSHV_NC009333_FW_6289_6348	-1.34876	-4.95553	0.00939761	0.00939761	-2.50497
7755	6869	26691	26691_KSHV_NC009333_FW_6289_6348	-0.391509	-1.69422	0.171109	0.171109	-5.86255
7755	6869	43833	43833_KSHV_NC009333_FW_6289_6348	-1.23442	-3.87896	0.0206053	0.0206053	-3.43841
7756	5006	6003	6003_KSHV_NC009333_FW_6379_6438	0	0	1	1	-7.20218
7756	5006	22740	22740_KSHV_NC009333_FW_6379_6438	0	0	1	1	-7.20218
7756	5006	30242	30242_KSHV_NC009333_FW_6379_6438	0	0	1	1	-7.20218
7757	11241	17447	17447_KSHV_NC009333_FW_6409_6468	0	0	1	1	-7.20218
7757	11241	25566	25566_KSHV_NC009333_FW_6409_6468	0	0	1	1	-7.20218
7757	11241	27708	27708_KSHV_NC009333_FW_6409_6468	0	0	1	1	-7.20218
7758	10770	16195	16195_KSHV_NC009333_FW_6439_6498	0.653718	2.03587	0.117009	0.117009	-5.45013
7758	10770	35672	35672_KSHV_NC009333_FW_6439_6498	0.940947	3.60297	0.0258233	0.0258233	-3.70594
7758	10770	41275	41275_KSHV_NC009333_FW_6439_6498	-0.113528	-0.368395	0.732645	0.732645	-7.11802
7759	3454	4092	4092_KSHV_NC009333_FW_6499_6558	-0.314165	-1.26783	0.278652	0.278652	-6.36
7759	3454	4333	4333_KSHV_NC009333_FW_6499_6558	-0.371735	-1.4792	0.218619	0.218619	-6.11796
7759	3454	8839	8839_KSHV_NC009333_FW_6499_6558	-0.171391	-0.823029	0.460138	0.460138	-6.80953
7760	8595	11667	11667_KSHV_NC009333_FW_6529_6588	-0.928083	-3.21056	0.0363052	0.0363052	-4.10777
7760	8595	36614	36614_KSHV_NC009333_FW_6529_6588	-0.396766	-1.41106	0.236393	0.236393	-6.19726
7760	8595	37490	37490_KSHV_NC009333_FW_6529_6588	-0.248643	-1.03483	0.363484	0.363484	-6.60861
7761	165	283	283_KSHV_NC009333_FW_6559_6618	0.770019	3.17748	0.0374043	0.0374043	-4.1428
7761	165	12770	12770_KSHV_NC009333_FW_6559_6618	-0.942626	-3.94261	0.0195901	0.0195901	-3.37843
7761	165	23726	23726_KSHV_NC009333_FW_6559_6618	-1.22013	-5.35046	0.00728051	0.00728051	-2.20191
7762	13905	28168	28168_KSHV_NC009333_FW_6589_6648	1.07027	4.36829	0.0141693	0.0141693	-2.99335
7762	13905	28336	28336_KSHV_NC009333_FW_6589_6648	0.254527	1.06256	0.352255	0.352255	-6.58034
7762	13905	37283	37283_KSHV_NC009333_FW_6589_6648	-0.372249	-1.52274	0.207987	0.207987	-6.0668
7763	13674	26407	26407_KSHV_NC009333_FW_6619_6678	0.6074	2.64925	0.0617191	0.0617191	-4.72601
7763	13674	36049	36049_KSHV_NC009333_FW_6619_6678	0.5072	2.30111	0.0880785	0.0880785	-5.13233
7763	13674	44415	44415_KSHV_NC009333_FW_6619_6678	0.522379	2.48388	0.0728945	0.0728945	-4.91714
7764	9916	14278	14278_KSHV_NC009333_FW_6649_6708	1.887	6.77972	0.00324002	0.00324002	-1.24845
7764	9916	16899	16899_KSHV_NC009333_FW_6649_6708	0.125474	0.443371	0.682137	0.682137	-7.08125
7764	9916	19381	19381_KSHV_NC009333_FW_6649_6708	-0.48164	-1.51813	0.209089	0.209089	-6.07224
7765	8710	11780	11780_KSHV_NC009333_FW_6679_6738	-0.398735	-1.53898	0.204162	0.204162	-6.04764
7765	8710	22312	22312_KSHV_NC009333_FW_6679_6738	-0.36721	-1.30012	0.268513	0.268513	-6.32384
7765	8710	23676	23676_KSHV_NC009333_FW_6679_6738	-1.4391	-5.51361	0.00658096	0.00658096	-2.0822
7766	5042	6110	6110_KSHV_NC009333_FW_6709_6768	0.0370709	0.154337	0.885379	0.885379	-7.18719
7766	5042	25446	25446_KSHV_NC009333_FW_6709_6768	0.167909	0.70778	0.521037	0.521037	-6.90559
7766	5042	40324	40324_KSHV_NC009333_FW_6709_6768	-0.0650846	-0.286405	0.789856	0.789856	-7.15095
7767	11126	17132	17132_KSHV_NC009333_FW_6739_6798	0.00668739	0.0253205	0.981103	0.981103	-7.20177
7767	11126	34676	34676_KSHV_NC009333_FW_6739_6798	-0.0151727	-0.074795	0.944239	0.944239	-7.19865
7767	11126	38208	38208_KSHV_NC009333_FW_6739_6798	0.0538569	0.226909	0.832453	0.832453	-7.16989
7768	4831	5890	5890_KSHV_NC009333_FW_6769_6828	0.445815	1.17807	0.308834	0.308834	-6.45853
7768	4831	25574	25574_KSHV_NC009333_FW_6769_6828	-1.28895	-3.3259	0.0327638	0.0327638	-3.98702
7768	4831	31535	31535_KSHV_NC009333_FW_6769_6828	0.5946	1.39691	0.240264	0.240264	-6.21358
7769	8841	12062	12062_KSHV_NC009333_FW_6829_6888	0	0	1	1	-7.20218
7769	8841	12777	12777_KSHV_NC009333_FW_6829_6888	0	0	1	1	-7.20218
7769	8841	24574	24574_KSHV_NC009333_FW_6829_6888	0	0	1	1	-7.20218
7770	13624	26271	26271_KSHV_NC009333_FW_6889_6948	0	0	1	1	-7.20218
7770	13624	36200	36200_KSHV_NC009333_FW_6889_6948	0	0	1	1	-7.20218
7770	13624	38585	38585_KSHV_NC009333_FW_6889_6948	0	0	1	1	-7.20218
7771	2859	3399	3399_KSHV_NC009333_FW_6919_6978	-1.15053	-1.62972	0.184096	0.184096	-5.9398
7771	2859	5505	5505_KSHV_NC009333_FW_6919_6978	0.573222	0.688002	0.532078	0.532078	-6.92098
7771	2859	42732	42732_KSHV_NC009333_FW_6919_6978	0.67008	0.872904	0.43561	0.43561	-6.76485
7772	4297	5213	5213_KSHV_NC009333_FW_6949_7008	0.00348615	0.00247885	0.99815	0.99815	-7.20217
7772	4297	33888	33888_KSHV_NC009333_FW_6949_7008	0	0	1	1	-7.20218
7772	4297	45098	45098_KSHV_NC009333_FW_6949_7008	-1.04803	-0.987244	0.383507	0.383507	-6.65616
7773	8811	12041	12041_KSHV_NC009333_FW_6979_7038	0	0	1	1	-7.20218
7773	8811	12634	12634_KSHV_NC009333_FW_6979_7038	0	0	1	1	-7.20218
7773	8811	32554	32554_KSHV_NC009333_FW_6979_7038	0	0	1	1	-7.20218
7774	5274	6352	6352_KSHV_NC009333_FW_7069_7128	0.753519	3.29374	0.0337077	0.0337077	-4.02046
7774	5274	20814	20814_KSHV_NC009333_FW_7069_7128	0.431586	0.541774	0.618887	0.618887	-7.02385
7774	5274	44195	44195_KSHV_NC009333_FW_7069_7128	1.00631	2.40099	0.0793722	0.0793722	-5.01426
7775	8870	12174	12174_KSHV_NC009333_FW_7099_7158	0.192661	0.94032	0.404201	0.404201	-6.70176
7775	8870	14550	14550_KSHV_NC009333_FW_7099_7158	-0.315518	-0.894292	0.42543	0.42543	-6.74516
7775	8870	25467	25467_KSHV_NC009333_FW_7099_7158	0.492105	1.4189	0.234273	0.234273	-6.18818
7776	13030	23266	23266_KSHV_NC009333_FW_7129_7188	0.0226624	0.0850595	0.936608	0.936608	-7.19761
7776	13030	29118	29118_KSHV_NC009333_FW_7129_7188	-0.486499	-2.25854	0.092119	0.092119	-5.18296
7776	13030	33890	33890_KSHV_NC009333_FW_7129_7188	-0.228323	-0.948113	0.400699	0.400699	-6.69428
7777	7051	9012	9012_KSHV_NC009333_FW_7173_7232	0.773982	3.00357	0.0438832	0.0438832	-4.32992
7777	7051	18824	18824_KSHV_NC009333_FW_7173_7232	-0.0701302	-0.327531	0.760922	0.760922	-7.13541
7777	7051	36733	36733_KSHV_NC009333_FW_7173_7232	-0.0945816	-0.214206	0.841649	0.841649	-7.17338
7778	2477	3010	3010_KSHV_NC009333_FW_7219_7278	0.311398	1.59696	0.19109	0.19109	-5.97886
7778	2477	5669	5669_KSHV_NC009333_FW_7219_7278	0.0563581	0.219848	0.837561	0.837561	-7.17186
7778	2477	14783	14783_KSHV_NC009333_FW_7219_7278	-0.660943	-2.90731	0.0480436	0.0480436	-4.43561
7779	13973	28646	28646_KSHV_NC009333_FW_7249_7308	-1.50573	-7.14631	0.00269631	0.00269631	-1.03469
7779	13973	30151	30151_KSHV_NC009333_FW_7249_7308	0.557365	2.23717	0.0942276	0.0942276	-5.20845
7779	13973	32348	32348_KSHV_NC009333_FW_7249_7308	-1.09452	-4.95754	0.00938508	0.00938508	-2.50338
7780	91	56	56_KSHV_NC009333_FW_7266_7325	0.674134	1.31422	0.264199	0.264199	-6.30795
7780	91	10256	10256_KSHV_NC009333_FW_7266_7325	0	0	1	1	-7.20218
7780	91	32403	32403_KSHV_NC009333_FW_7266_7325	0	0	1	1	-7.20218
7781	4746	5664	5664_KSHV_NC009333_FW_7279_7338	-0.279608	-1.08816	0.342167	0.342167	-6.55388
7781	4746	32533	32533_KSHV_NC009333_FW_7279_7338	-0.196313	-0.712271	0.518554	0.518554	-6.90204
7781	4746	34889	34889_KSHV_NC009333_FW_7279_7338	0.76356	2.11669	0.107188	0.107188	-5.35279
7782	13872	27968	27968_KSHV_NC009333_FW_7309_7368	-0.976109	-4.76606	0.0106832	0.0106832	-2.6574
7782	13872	32449	32449_KSHV_NC009333_FW_7309_7368	-0.0861868	-0.41719	0.69956	0.69956	-7.09479
7782	13872	38854	38854_KSHV_NC009333_FW_7309_7368	-0.646666	-1.70183	0.169643	0.169643	-5.85341
7783	14256	31138	31138_KSHV_NC009333_FW_7339_7398	0	0	1	1	-7.20218
7783	14256	36094	36094_KSHV_NC009333_FW_7339_7398	0.705015	2.7766	0.0544659	0.0544659	-4.58144
7783	14256	36913	36913_KSHV_NC009333_FW_7339_7398	-0.0726902	-0.244062	0.820091	0.820091	-7.16487
7784	9609	13594	13594_KSHV_NC009333_FW_7369_7428	0.64831	2.27436	0.0905932	0.0905932	-5.16413
7784	9609	15730	15730_KSHV_NC009333_FW_7369_7428	0.0853398	0.152322	0.886861	0.886861	-7.18757
7784	9609	40893	40893_KSHV_NC009333_FW_7369_7428	0	0	1	1	-7.20218
7785	9427	13137	13137_KSHV_NC009333_FW_7399_7458	0	0	1	1	-7.20218
7785	9427	35406	35406_KSHV_NC009333_FW_7399_7458	0	0	1	1	-7.20218
7785	9427	38023	38023_KSHV_NC009333_FW_7399_7458	0	0	1	1	-7.20218
7786	2042	2415	2415_KSHV_NC009333_FW_7429_7488	-0.659203	-2.38563	0.0806445	0.0806445	-5.03235
7786	2042	5401	5401_KSHV_NC009333_FW_7429_7488	-0.478668	-1.84887	0.143818	0.143818	-5.67612
7786	2042	5728	5728_KSHV_NC009333_FW_7429_7488	-1.62682	-4.99228	0.00917087	0.00917087	-2.47594
7787	13189	23937	23937_KSHV_NC009333_FW_7484_7543	-0.351198	-1.48824	0.216366	0.216366	-6.10736
7787	13189	25349	25349_KSHV_NC009333_FW_7484_7543	-0.0495929	-0.204845	0.848445	0.848445	-7.17583
7787	13189	39045	39045_KSHV_NC009333_FW_7484_7543	-0.311364	-0.755284	0.495223	0.495223	-6.86727
7788	8193	10885	10885_KSHV_NC009333_FW_7489_7548	-0.492265	-1.60864	0.188564	0.188564	-5.96495
7788	8193	19519	19519_KSHV_NC009333_FW_7489_7548	-0.732002	-3.54971	0.0270078	0.0270078	-3.75899
7788	8193	44636	44636_KSHV_NC009333_FW_7489_7548	-0.263835	-0.207355	0.846621	0.846621	-7.17519
7789	9819	13999	13999_KSHV_NC009333_FW_7549_7608	1.1699	4.46948	0.0131636	0.0131636	-2.90577
7789	9819	31363	31363_KSHV_NC009333_FW_7549_7608	0	0	1	1	-7.20218
7789	9819	33967	33967_KSHV_NC009333_FW_7549_7608	0	0	1	1	-7.20218
7790	11592	18272	18272_KSHV_NC009333_FW_7579_7638	-1.68184	-3.26563	0.0345598	0.0345598	-4.04984
7790	11592	20831	20831_KSHV_NC009333_FW_7579_7638	0.987429	1.46276	0.222777	0.222777	-6.13718
7790	11592	28656	28656_KSHV_NC009333_FW_7579_7638	-1.01855	-2.22071	0.095888	0.095888	-5.2281
7791	8099	10719	10719_KSHV_NC009333_FW_7609_7668	-2.58797	-11.0507	0.000569971	0.000569971	0.70443
7791	8099	12907	12907_KSHV_NC009333_FW_7609_7668	0	0	1	1	-7.20218
7791	8099	28262	28262_KSHV_NC009333_FW_7609_7668	0	0	1	1	-7.20218
7792	3276	3814	3814_KSHV_NC009333_FW_7639_7698	0	0	1	1	-7.20218
7792	3276	19553	19553_KSHV_NC009333_FW_7639_7698	0	0	1	1	-7.20218
7792	3276	23162	23162_KSHV_NC009333_FW_7639_7698	0	0	1	1	-7.20218
7793	7877	10363	10363_KSHV_NC009333_FW_7669_7728	-0.0901326	-0.240557	0.822612	0.822612	-7.16592
7793	7877	41116	41116_KSHV_NC009333_FW_7669_7728	-0.31001	-0.770755	0.487031	0.487031	-6.8544
7793	7877	42966	42966_KSHV_NC009333_FW_7669_7728	-1.71421	-3.399	0.0307341	0.0307341	-3.91164
7794	1415	1713	1713_KSHV_NC009333_FW_7699_7758	0	0	1	1	-7.20218
7794	1415	15681	15681_KSHV_NC009333_FW_7699_7758	0.0411546	0.0663093	0.950552	0.950552	-7.1994
7794	1415	38909	38909_KSHV_NC009333_FW_7699_7758	1.73402	3.13411	0.0389066	0.0389066	-4.18901
7795	3230	3874	3874_KSHV_NC009333_FW_7729_7788	0	0	1	1	-7.20218
7795	3230	19210	19210_KSHV_NC009333_FW_7729_7788	0	0	1	1	-7.20218
7795	3230	31692	31692_KSHV_NC009333_FW_7729_7788	0	0	1	1	-7.20218
7796	1543	1959	1959_KSHV_NC009333_FW_7786_7845	-2.00822	-10.1266	0.000781087	0.000781087	0.364632
7796	1543	15436	15436_KSHV_NC009333_FW_7786_7845	0	0	1	1	-7.20218
7796	1543	39924	39924_KSHV_NC009333_FW_7786_7845	0.418585	1.95663	0.127626	0.127626	-5.54584
7797	10872	16480	16480_KSHV_NC009333_FW_7849_7908	0.495892	1.50596	0.212021	0.212021	-6.08656
7797	10872	32564	32564_KSHV_NC009333_FW_7849_7908	0.749163	3.297	0.0336106	0.0336106	-4.01707
7797	10872	44683	44683_KSHV_NC009333_FW_7849_7908	0.653699	2.28324	0.0897494	0.0897494	-5.15356
7798	5547	6710	6710_KSHV_NC009333_FW_7879_7938	-1.23728	-5.83609	0.00542789	0.00542789	-1.85439
7798	5547	8739	8739_KSHV_NC009333_FW_7879_7938	0	0	1	1	-7.20218
7798	5547	40492	40492_KSHV_NC009333_FW_7879_7938	0	0	1	1	-7.20218
7799	9459	13256	13256_KSHV_NC009333_FW_7909_7968	0.587027	2.25295	0.0926657	0.0926657	-5.18963
7799	9459	24031	24031_KSHV_NC009333_FW_7909_7968	0	0	1	1	-7.20218
7799	9459	33837	33837_KSHV_NC009333_FW_7909_7968	0	0	1	1	-7.20218
7800	8325	11093	11093_KSHV_NC009333_FW_7939_7998	-0.979034	-2.09497	0.109733	0.109733	-5.37892
7800	8325	15297	15297_KSHV_NC009333_FW_7939_7998	-1.7076	-4.06904	0.0177489	0.0177489	-3.26118
7800	8325	35902	35902_KSHV_NC009333_FW_7939_7998	-0.911882	-4.02801	0.0183223	0.0183223	-3.29896
7801	5283	6358	6358_KSHV_NC009333_FW_7969_8028	0.902188	2.34304	0.0842966	0.0842966	-5.08264
7801	5283	13257	13257_KSHV_NC009333_FW_7969_8028	0.917614	3.75797	0.0227178	0.0227178	-3.55418
7801	5283	22517	22517_KSHV_NC009333_FW_7969_8028	0.498147	1.48853	0.216294	0.216294	-6.10703
7802	14350	32193	32193_KSHV_NC009333_FW_7999_8058	0	0	1	1	-7.20218
7802	14350	38385	38385_KSHV_NC009333_FW_7999_8058	-0.360665	-0.811555	0.465937	0.465937	-6.81956
7802	14350	41613	41613_KSHV_NC009333_FW_7999_8058	-0.403442	-1.26302	0.280193	0.280193	-6.36535
7803	2470	2922	2922_KSHV_NC009333_FW_8029_8088	0.357866	1.83945	0.145337	0.145337	-5.68751
7803	2470	15394	15394_KSHV_NC009333_FW_8029_8088	0.505405	2.43956	0.0762783	0.0762783	-4.96896
7803	2470	17898	17898_KSHV_NC009333_FW_8029_8088	0.48156	2.52263	0.070078	0.070078	-4.87203
7804	4735	5740	5740_KSHV_NC009333_FW_8059_8118	-0.115635	-0.511332	0.638061	0.638061	-7.04267
7804	4735	12175	12175_KSHV_NC009333_FW_8059_8118	0.240276	1.2362	0.288947	0.288947	-6.39506
7804	4735	27235	27235_KSHV_NC009333_FW_8059_8118	0.44146	2.13067	0.105585	0.105585	-5.33599
7805	1467	1826	1826_KSHV_NC009333_FW_8089_8148	0	0	1	1	-7.20218
7805	1467	3418	3418_KSHV_NC009333_FW_8089_8148	0	0	1	1	-7.20218
7805	1467	26600	26600_KSHV_NC009333_FW_8089_8148	-1.81273	-5.22676	0.00787331	0.00787331	-2.29477
7806	10181	14819	14819_KSHV_NC009333_FW_8119_8178	-0.65097	-1.93525	0.130672	0.130672	-5.57169
7806	10181	17290	17290_KSHV_NC009333_FW_8119_8178	-0.724306	-3.08829	0.0405727	0.0405727	-4.23815
7806	10181	36844	36844_KSHV_NC009333_FW_8119_8178	0.200701	0.485233	0.654784	0.654784	-7.05806
7807	3558	4244	4244_KSHV_NC009333_FW_8149_8208	-1.83057	-3.88173	0.0205598	0.0205598	-3.43579
7807	3558	26934	26934_KSHV_NC009333_FW_8149_8208	-1.58399	-5.53214	0.00650687	0.00650687	-2.06879
7807	3558	32635	32635_KSHV_NC009333_FW_8149_8208	-1.41346	-4.8278	0.0102417	0.0102417	-2.60721
7808	6526	8190	8190_KSHV_NC009333_FW_8179_8238	0	0	1	1	-7.20218
7808	6526	24399	24399_KSHV_NC009333_FW_8179_8238	0	0	1	1	-7.20218
7808	6526	35931	35931_KSHV_NC009333_FW_8179_8238	0	0	1	1	-7.20218
7809	10858	16466	16466_KSHV_NC009333_FW_8209_8268	1.11556	4.23654	0.0156243	0.0156243	-3.10962
7809	10858	17210	17210_KSHV_NC009333_FW_8209_8268	-2.55375	-9.88125	0.000853117	0.000853117	0.268118
7809	10858	33355	33355_KSHV_NC009333_FW_8209_8268	0.527813	1.40342	0.238474	0.238474	-6.20608
7810	5248	6417	6417_KSHV_NC009333_FW_8239_8298	-0.371628	-1.73357	0.16367	0.16367	-5.81523
7810	5248	12543	12543_KSHV_NC009333_FW_8239_8298	0.4568	1.51788	0.209148	0.209148	-6.07253
7810	5248	39002	39002_KSHV_NC009333_FW_8239_8298	-0.704606	-1.81576	0.149235	0.149235	-5.71612
7811	7917	10401	10401_KSHV_NC009333_FW_8269_8328	-1.0389	-4.59868	0.0120041	0.0120041	-2.79607
7811	7917	18534	18534_KSHV_NC009333_FW_8269_8328	0.110368	0.492946	0.649815	0.649815	-7.05359
7811	7917	41727	41727_KSHV_NC009333_FW_8269_8328	-1.78474	-9.31694	0.0010535	0.0010535	0.0350307
7812	12390	20850	20850_KSHV_NC009333_FW_8299_8358	0	0	1	1	-7.20218
7812	12390	30910	30910_KSHV_NC009333_FW_8299_8358	1.60591	5.63443	0.00611619	0.00611619	-1.9955
7812	12390	38874	38874_KSHV_NC009333_FW_8299_8358	0.20498	1.07526	0.347216	0.347216	-6.56725
7813	11514	18158	18158_KSHV_NC009333_FW_8329_8388	0	0	1	1	-7.20218
7813	11514	36792	36792_KSHV_NC009333_FW_8329_8388	0	0	1	1	-7.20218
7813	11514	42289	42289_KSHV_NC009333_FW_8329_8388	0	0	1	1	-7.20218
7814	1193	1496	1496_KSHV_NC009333_FW_8359_8418	0	0	1	1	-7.20218
7814	1193	35024	35024_KSHV_NC009333_FW_8359_8418	0	0	1	1	-7.20218
7814	1193	38305	38305_KSHV_NC009333_FW_8359_8418	0	0	1	1	-7.20218
7815	2801	3366	3366_KSHV_NC009333_FW_8389_8448	0	0	1	1	-7.20218
7815	2801	3993	3993_KSHV_NC009333_FW_8389_8448	0	0	1	1	-7.20218
7815	2801	30470	30470_KSHV_NC009333_FW_8389_8448	0	0	1	1	-7.20218
7816	4139	4951	4951_KSHV_NC009333_FW_8419_8478	-1.64289	-2.52424	0.0699632	0.0699632	-4.87015
7816	4139	13232	13232_KSHV_NC009333_FW_8419_8478	0.45984	1.8299	0.146895	0.146895	-5.69904
7816	4139	14470	14470_KSHV_NC009333_FW_8419_8478	0.342466	0.658471	0.548879	0.548879	-6.94334
7817	362	485	485_KSHV_NC009333_FW_8449_8508	-0.312256	-0.865109	0.439371	0.439371	-6.77195
7817	362	12384	12384_KSHV_NC009333_FW_8449_8508	0	0	1	1	-7.20218
7817	362	20009	20009_KSHV_NC009333_FW_8449_8508	0.124747	0.610955	0.576699	0.576699	-6.97767
7818	1231	1517	1517_KSHV_NC009333_FW_8569_8628	1.08124	3.55776	0.0268248	0.0268248	-3.75095
7818	1231	8729	8729_KSHV_NC009333_FW_8569_8628	1.19692	4.24298	0.015549	0.015549	-3.10387
7818	1231	35957	35957_KSHV_NC009333_FW_8569_8628	1.17916	3.08272	0.040781	0.040781	-4.24415
7819	1434	1724	1724_KSHV_NC009333_FW_8609_8668	-0.733461	-0.984888	0.384524	0.384524	-6.65848
7819	1434	9606	9606_KSHV_NC009333_FW_8609_8668	-0.49103	-0.850988	0.446253	0.446253	-6.7847
7819	1434	11537	11537_KSHV_NC009333_FW_8609_8668	-0.240235	-1.25681	0.282197	0.282197	-6.37225
7820	4017	4788	4788_KSHV_NC009333_FW_8659_8718	0.4285	2.23926	0.094019	0.094019	-5.20596
7820	4017	6837	6837_KSHV_NC009333_FW_8659_8718	0.442819	0.581784	0.594249	0.594249	-6.9977
7820	4017	25929	25929_KSHV_NC009333_FW_8659_8718	0.402313	1.71632	0.166887	0.166887	-5.83599
7821	12905	22681	22681_KSHV_NC009333_FW_8702_8761	-0.965572	-3.44806	0.0294566	0.0294566	-3.86154
7821	12905	27180	27180_KSHV_NC009333_FW_8702_8761	-1.17479	-4.74146	0.0108657	0.0108657	-2.67755
7821	12905	32409	32409_KSHV_NC009333_FW_8702_8761	-0.743484	-2.17426	0.100759	0.100759	-5.28369
7822	8942	12238	12238_KSHV_NC009333_FW_8779_8838	0.0603516	0.274621	0.798227	0.798227	-7.15504
7822	8942	30494	30494_KSHV_NC009333_FW_8779_8838	-0.045856	-0.175313	0.869989	0.869989	-7.18285
7822	8942	34591	34591_KSHV_NC009333_FW_8779_8838	-0.737466	-3.48387	0.0285644	0.0285644	-3.82522
7823	6767	8541	8541_KSHV_NC009333_FW_8809_8868	-0.977351	-4.78594	0.0105385	0.0105385	-2.64118
7823	6767	29374	29374_KSHV_NC009333_FW_8809_8868	-0.93977	-3.04799	0.0421091	0.0421091	-4.28167
7823	6767	32666	32666_KSHV_NC009333_FW_8809_8868	0	0	1	1	-7.20218
7824	6663	8466	8466_KSHV_NC009333_FW_8839_8898	-0.0306493	-0.0610729	0.954451	0.954451	-7.19982
7824	6663	18012	18012_KSHV_NC009333_FW_8839_8898	0	0	1	1	-7.20218
7824	6663	42963	42963_KSHV_NC009333_FW_8839_8898	0	0	1	1	-7.20218
7825	483	562	562_KSHV_NC009333_FW_8869_8928	-0.819133	-1.2818	0.27422	0.27422	-6.3444
7825	483	17659	17659_KSHV_NC009333_FW_8869_8928	-1.06833	-4.18972	0.0161852	0.0161852	-3.15155
7825	483	26448	26448_KSHV_NC009333_FW_8869_8928	1.11671	3.30955	0.0332398	0.0332398	-4.004
7826	9244	12787	12787_KSHV_NC009333_FW_8899_8958	-0.0495464	-0.21808	0.838841	0.838841	-7.17234
7826	9244	14576	14576_KSHV_NC009333_FW_8899_8958	0.955149	3.49961	0.0281828	0.0281828	-3.80933
7826	9244	22229	22229_KSHV_NC009333_FW_8899_8958	0	0	1	1	-7.20218
7827	1270	1629	1629_KSHV_NC009333_FW_8989_9048	-0.410125	-1.94502	0.12927	0.12927	-5.55988
7827	1270	17031	17031_KSHV_NC009333_FW_8989_9048	-0.216479	-1.10845	0.334366	0.334366	-6.53269
7827	1270	41966	41966_KSHV_NC009333_FW_8989_9048	-0.493876	-2.11485	0.107401	0.107401	-5.355
7828	11379	17732	17732_KSHV_NC009333_FW_9019_9078	1.30641	5.88781	0.00526712	0.00526712	-1.8189
7828	11379	27022	27022_KSHV_NC009333_FW_9019_9078	1.57197	7.44932	0.00233093	0.00233093	-0.866144
7828	11379	40961	40961_KSHV_NC009333_FW_9019_9078	0.89279	3.80634	0.021843	0.021843	-3.50762
7829	13384	24806	24806_KSHV_NC009333_FW_9049_9108	0.0827047	0.380212	0.724563	0.724563	-7.11264
7829	13384	25324	25324_KSHV_NC009333_FW_9049_9108	0.0566849	0.292345	0.785649	0.785649	-7.14883
7829	13384	27939	27939_KSHV_NC009333_FW_9049_9108	-0.176198	-0.931998	0.407971	0.407971	-6.70971
7830	11575	18328	18328_KSHV_NC009333_FW_9079_9138	-0.379515	-1.6746	0.174953	0.174953	-5.88609
7830	11575	36191	36191_KSHV_NC009333_FW_9079_9138	0.295458	0.784161	0.480018	0.480018	-6.84309
7830	11575	37783	37783_KSHV_NC009333_FW_9079_9138	-0.573578	-2.19742	0.0982956	0.0982956	-5.25595
7831	6597	8417	8417_KSHV_NC009333_FW_9109_9168	-0.0788952	-0.395444	0.714209	0.714209	-7.10547
7831	6597	25161	25161_KSHV_NC009333_FW_9109_9168	-0.561141	-2.31805	0.0865279	0.0865279	-5.11224
7831	6597	38958	38958_KSHV_NC009333_FW_9109_9168	0	0	1	1	-7.20218
7832	14174	30333	30333_KSHV_NC009333_FW_9139_9198	0	0	1	1	-7.20218
7832	14174	43582	43582_KSHV_NC009333_FW_9139_9198	0	0	1	1	-7.20218
7832	14174	44209	44209_KSHV_NC009333_FW_9139_9198	-1.3575	-2.5897	0.0654962	0.0654962	-4.79441
7833	74	132	132_KSHV_NC009333_FW_9169_9228	0.0442259	0.178341	0.867773	0.867773	-7.18218
7833	74	13414	13414_KSHV_NC009333_FW_9169_9228	0	0	1	1	-7.20218
7833	74	17842	17842_KSHV_NC009333_FW_9169_9228	0	0	1	1	-7.20218
7834	8216	10911	10911_KSHV_NC009333_FW_9199_9258	1.03435	3.58717	0.026168	0.026168	-3.72163
7834	8216	33854	33854_KSHV_NC009333_FW_9199_9258	0.409277	0.945344	0.40194	0.40194	-6.69694
7834	8216	40430	40430_KSHV_NC009333_FW_9199_9258	0.653372	2.26199	0.0917839	0.0917839	-5.17885
7835	816	929	929_KSHV_NC009333_FW_9229_9288	0.239128	0.494241	0.648983	0.648983	-7.05283
7835	816	12640	12640_KSHV_NC009333_FW_9229_9288	0.239117	1.23753	0.288505	0.288505	-6.39359
7835	816	24678	24678_KSHV_NC009333_FW_9229_9288	-0.66709	-1.55558	0.200325	0.200325	-6.02799
7836	158	195	195_KSHV_NC009333_FW_9259_9318	0	0	1	1	-7.20218
7836	158	25009	25009_KSHV_NC009333_FW_9259_9318	0	0	1	1	-7.20218
7836	158	42195	42195_KSHV_NC009333_FW_9259_9318	0	0	1	1	-7.20218
7837	9849	14203	14203_KSHV_NC009333_FW_9349_9408	0	0	1	1	-7.20218
7837	9849	36441	36441_KSHV_NC009333_FW_9349_9408	0	0	1	1	-7.20218
7837	9849	41300	41300_KSHV_NC009333_FW_9349_9408	0.376087	0.891915	0.426551	0.426551	-6.74736
7838	2592	3075	3075_KSHV_NC009333_FW_9379_9438	-0.89457	-3.58323	0.026255	0.026255	-3.72556
7838	2592	25934	25934_KSHV_NC009333_FW_9379_9438	-1.48887	-6.18096	0.0044602	0.0044602	-1.62297
7838	2592	37856	37856_KSHV_NC009333_FW_9379_9438	-1.52822	-5.52721	0.0065265	0.0065265	-2.07236
7839	4229	5004	5004_KSHV_NC009333_FW_9409_9468	0.142193	0.556704	0.609618	0.609618	-7.01427
7839	4229	18520	18520_KSHV_NC009333_FW_9409_9468	0.812472	4.1576	0.0165843	0.0165843	-3.18052
7839	4229	32566	32566_KSHV_NC009333_FW_9409_9468	-0.204609	-0.882053	0.43123	0.43123	-6.75647
7840	6379	8002	8002_KSHV_NC009333_FW_9439_9498	-0.0832665	-0.282044	0.79295	0.79295	-7.15248
7840	6379	16694	16694_KSHV_NC009333_FW_9439_9498	-0.584541	-2.13613	0.104966	0.104966	-5.32943
7840	6379	29051	29051_KSHV_NC009333_FW_9439_9498	-1.83219	-6.22668	0.00434865	0.00434865	-1.59319
7841	1517	1769	1769_KSHV_NC009333_FW_9469_9528	0	0	1	1	-7.20218
7841	1517	12498	12498_KSHV_NC009333_FW_9469_9528	0	0	1	1	-7.20218
7841	1517	37226	37226_KSHV_NC009333_FW_9469_9528	-1.02251	-3.19327	0.0368747	0.0368747	-4.12605
7842	7134	9079	9079_KSHV_NC009333_FW_9499_9558	1.00068	4.30622	0.014833	0.014833	-3.0478
7842	7134	20585	20585_KSHV_NC009333_FW_9499_9558	-0.046343	-0.234445	0.827015	0.827015	-7.16773
7842	7134	25126	25126_KSHV_NC009333_FW_9499_9558	-0.0681668	-0.27006	0.801476	0.801476	-7.15657
7843	383	411	411_KSHV_NC009333_FW_9529_9588	-1.16488	-5.94557	0.00509455	0.00509455	-1.7796
7843	383	31230	31230_KSHV_NC009333_FW_9529_9588	-1.02407	-3.16998	0.0376592	0.0376592	-4.15077
7843	383	44219	44219_KSHV_NC009333_FW_9529_9588	0.422569	0.814544	0.464421	0.464421	-6.81695
7844	914	1077	1077_KSHV_NC009333_FW_9537_9596	-0.34874	-1.6779	0.1743	0.1743	-5.88213
7844	914	5965	5965_KSHV_NC009333_FW_9537_9596	0.303951	0.862629	0.440573	0.440573	-6.7742
7844	914	27999	27999_KSHV_NC009333_FW_9537_9596	0.213378	1.04962	0.357454	0.357454	-6.59358
7845	8040	10588	10588_KSHV_NC009333_FW_9619_9678	-0.559742	-2.13775	0.104784	0.104784	-5.32749
7845	8040	19685	19685_KSHV_NC009333_FW_9619_9678	0.13697	0.625784	0.567914	0.567914	-6.96718
7845	8040	34994	34994_KSHV_NC009333_FW_9619_9678	-0.688466	-3.53356	0.0273801	0.0273801	-3.77518
7846	24	107	107_KSHV_NC009333_FW_9649_9708	0.418363	1.45934	0.223654	0.223654	-6.14118
7846	24	11245	11245_KSHV_NC009333_FW_9649_9708	0.0843079	0.164535	0.877888	0.877888	-7.18515
7846	24	15522	15522_KSHV_NC009333_FW_9649_9708	-0.346628	-1.28786	0.272317	0.272317	-6.33761
7847	9320	13035	13035_KSHV_NC009333_FW_9679_9738	-1.05633	-1.97525	0.125039	0.125039	-5.52334
7847	9320	24829	24829_KSHV_NC009333_FW_9679_9738	-1.37884	-5.7631	0.00566528	0.00566528	-1.90496
7847	9320	40049	40049_KSHV_NC009333_FW_9679_9738	-1.21222	-4.71033	0.0111021	0.0111021	-2.70315
7848	14112	29787	29787_KSHV_NC009333_FW_9709_9768	0	0	1	1	-7.20218
7848	14112	30798	30798_KSHV_NC009333_FW_9709_9768	0	0	1	1	-7.20218
7848	14112	45017	45017_KSHV_NC009333_FW_9709_9768	0.156251	0.248693	0.816764	0.816764	-7.16345
7849	4646	5598	5598_KSHV_NC009333_FW_9739_9798	0	0	1	1	-7.20218
7849	4646	34145	34145_KSHV_NC009333_FW_9739_9798	-1.50089	-4.49836	0.0128929	0.0128929	-2.88104
7849	4646	34874	34874_KSHV_NC009333_FW_9739_9798	-0.864881	-2.70123	0.0586291	0.0586291	-4.66671
7850	5058	6206	6206_KSHV_NC009333_FW_9799_9858	0.13816	0.635523	0.562194	0.562194	-6.96017
7850	5058	6552	6552_KSHV_NC009333_FW_9799_9858	0	0	1	1	-7.20218
7850	5058	32524	32524_KSHV_NC009333_FW_9799_9858	0.423051	1.0125	0.372761	0.372761	-6.63108
7851	813	1012	1012_KSHV_NC009333_FW_9829_9888	-1.18123	-3.5382	0.0272725	0.0272725	-3.77052
7851	813	15298	15298_KSHV_NC009333_FW_9829_9888	5.50517	10.8872	0.000601532	0.000601532	0.64689
7851	813	18671	18671_KSHV_NC009333_FW_9829_9888	1.30998	6.00342	0.00492875	0.00492875	-1.74059
7852	7430	9561	9561_KSHV_NC009333_FW_10009_10068	-1.75593	-6.76304	0.00326788	0.00326788	-1.25844
7852	7430	38523	38523_KSHV_NC009333_FW_10009_10068	-0.886751	-1.30228	0.267847	0.267847	-6.32141
7852	7430	41346	41346_KSHV_NC009333_FW_10009_10068	1.09107	2.00551	0.120956	0.120956	-5.48678
7853	7247	9244	9244_KSHV_NC009333_FW_10039_10098	0	0	1	1	-7.20218
7853	7247	10981	10981_KSHV_NC009333_FW_10039_10098	0	0	1	1	-7.20218
7853	7247	42444	42444_KSHV_NC009333_FW_10039_10098	0	0	1	1	-7.20218
7854	835	1121	1121_KSHV_NC009333_FW_10069_10128	-1.53756	-6.60976	0.00353858	0.00353858	-1.35143
7854	835	39561	39561_KSHV_NC009333_FW_10069_10128	1.04707	2.05547	0.114538	0.114538	-5.4265
7854	835	41798	41798_KSHV_NC009333_FW_10069_10128	0.0744462	0.343635	0.74972	0.74972	-7.12878
7855	6051	7577	7577_KSHV_NC009333_FW_10099_10158	-1.85965	-9.13313	0.00113136	0.00113136	-0.0444199
7855	6051	16748	16748_KSHV_NC009333_FW_10099_10158	-0.675136	-3.04482	0.0422328	0.0422328	-4.2851
7855	6051	17771	17771_KSHV_NC009333_FW_10099_10158	-1.35167	-5.65508	0.00604089	0.00604089	-1.98085
7856	2088	2526	2526_KSHV_NC009333_FW_10129_10188	-0.573491	-2.41104	0.0785524	0.0785524	-5.00245
7856	2088	18473	18473_KSHV_NC009333_FW_10129_10188	-2.55463	-8.44873	0.00149357	0.00149357	-0.35687
7856	2088	33229	33229_KSHV_NC009333_FW_10129_10188	0.418047	1.74862	0.160919	0.160919	-5.79712
7857	12127	19923	19923_KSHV_NC009333_FW_10159_10218	-1.03712	-4.09571	0.017388	0.017388	-3.23677
7857	12127	21867	21867_KSHV_NC009333_FW_10159_10218	1.30515	3.1011	0.0400986	0.0400986	-4.22438
7857	12127	32555	32555_KSHV_NC009333_FW_10159_10218	-1.10484	-4.99927	0.00912851	0.00912851	-2.47044
7858	10683	16014	16014_KSHV_NC009333_FW_10189_10248	-0.95742	-2.24128	0.093817	0.093817	-5.20354
7858	10683	21302	21302_KSHV_NC009333_FW_10189_10248	0	0	1	1	-7.20218
7858	10683	35386	35386_KSHV_NC009333_FW_10189_10248	0.413375	1.74661	0.161282	0.161282	-5.79953
7859	1510	1765	1765_KSHV_NC009333_FW_10219_10278	0.24809	0.885164	0.42975	0.42975	-6.7536
7859	1510	35470	35470_KSHV_NC009333_FW_10219_10278	0.781591	3.01123	0.0435711	0.0435711	-4.32158
7859	1510	44639	44639_KSHV_NC009333_FW_10219_10278	0.133054	0.442267	0.682867	0.682867	-7.08183
7860	9461	13259	13259_KSHV_NC009333_FW_10249_10308	-0.559499	-2.32708	0.0857136	0.0857136	-5.10153
7860	9461	17972	17972_KSHV_NC009333_FW_10249_10308	0	0	1	1	-7.20218
7860	9461	29523	29523_KSHV_NC009333_FW_10249_10308	0	0	1	1	-7.20218
7861	9581	13560	13560_KSHV_NC009333_FW_10279_10338	-1.09326	-4.23187	0.0156792	0.0156792	-3.11378
7861	9581	27865	27865_KSHV_NC009333_FW_10279_10338	-0.840954	-4.33066	0.0145673	0.0145673	-3.0263
7861	9581	32982	32982_KSHV_NC009333_FW_10279_10338	-0.37179	-1.91398	0.133781	0.133781	-5.5974
7862	909	1074	1074_KSHV_NC009333_FW_10309_10368	-0.296812	-0.950351	0.399698	0.399698	-6.69213
7862	909	19347	19347_KSHV_NC009333_FW_10309_10368	-0.146947	-0.620136	0.571249	0.571249	-6.9712
7862	909	32628	32628_KSHV_NC009333_FW_10309_10368	-0.0364145	-0.136571	0.898463	0.898463	-7.19043
7863	3304	4000	4000_KSHV_NC009333_FW_10339_10398	0	0	1	1	-7.20218
7863	3304	5132	5132_KSHV_NC009333_FW_10339_10398	0	0	1	1	-7.20218
7863	3304	6150	6150_KSHV_NC009333_FW_10339_10398	0	0	1	1	-7.20218
7864	3700	4419	4419_KSHV_NC009333_FW_10369_10428	-0.874092	-2.74523	0.0561553	0.0561553	-4.61683
7864	3700	4763	4763_KSHV_NC009333_FW_10369_10428	-0.51388	-1.4438	0.227676	0.227676	-6.15929
7864	3700	17172	17172_KSHV_NC009333_FW_10369_10428	0.39892	0.924491	0.411397	0.411397	-6.71684
7865	1601	1990	1990_KSHV_NC009333_FW_10399_10458	0	0	1	1	-7.20218
7865	1601	14494	14494_KSHV_NC009333_FW_10399_10458	0.320249	1.69146	0.171644	0.171644	-5.86586
7865	1601	14639	14639_KSHV_NC009333_FW_10399_10458	0	0	1	1	-7.20218
7866	1485	1837	1837_KSHV_NC009333_FW_10429_10488	-0.0826507	-0.31781	0.76772	0.76772	-7.13926
7866	1485	9381	9381_KSHV_NC009333_FW_10429_10488	-1.55067	-4.07229	0.0177044	0.0177044	-3.2582
7866	1485	22315	22315_KSHV_NC009333_FW_10429_10488	0.903504	4.80232	0.0104211	0.0104211	-2.62787
7867	12496	21233	21233_KSHV_NC009333_FW_10519_10578	-1.28009	-2.39323	0.0800122	0.0800122	-5.0234
7867	12496	23287	23287_KSHV_NC009333_FW_10519_10578	0	0	1	1	-7.20218
7867	12496	43911	43911_KSHV_NC009333_FW_10519_10578	-0.787174	-2.24044	0.0939012	0.0939012	-5.20455
7868	3112	3715	3715_KSHV_NC009333_FW_10549_10608	0	0	1	1	-7.20218
7868	3112	15815	15815_KSHV_NC009333_FW_10549_10608	0	0	1	1	-7.20218
7868	3112	38104	38104_KSHV_NC009333_FW_10549_10608	0	0	1	1	-7.20218
7869	6367	8078	8078_KSHV_NC009333_FW_10579_10638	-0.794896	-3.20666	0.0364328	0.0364328	-4.11189
7869	6367	19538	19538_KSHV_NC009333_FW_10579_10638	0.466814	0.586614	0.591318	0.591318	-6.99444
7869	6367	38041	38041_KSHV_NC009333_FW_10579_10638	0.32496	0.105939	0.921114	0.921114	-7.1951
7870	9824	14089	14089_KSHV_NC009333_FW_10609_10668	0	0	1	1	-7.20218
7870	9824	18363	18363_KSHV_NC009333_FW_10609_10668	0	0	1	1	-7.20218
7870	9824	33358	33358_KSHV_NC009333_FW_10609_10668	0	0	1	1	-7.20218
7871	3357	3946	3946_KSHV_NC009333_FW_10639_10698	0	0	1	1	-7.20218
7871	3357	24338	24338_KSHV_NC009333_FW_10639_10698	0	0	1	1	-7.20218
7871	3357	24769	24769_KSHV_NC009333_FW_10639_10698	-1.61835	-4.89121	0.00981139	0.00981139	-2.55619
7872	5870	7276	7276_KSHV_NC009333_FW_10669_10728	0	0	1	1	-7.20218
7872	5870	23274	23274_KSHV_NC009333_FW_10669_10728	0	0	1	1	-7.20218
7872	5870	25881	25881_KSHV_NC009333_FW_10669_10728	0	0	1	1	-7.20218
7873	9745	13834	13834_KSHV_NC009333_FW_10699_10758	0	0	1	1	-7.20218
7873	9745	16607	16607_KSHV_NC009333_FW_10699_10758	0.197281	0.876686	0.433795	0.433795	-6.76139
7873	9745	31461	31461_KSHV_NC009333_FW_10699_10758	0	0	1	1	-7.20218
7874	12941	22926	22926_KSHV_NC009333_FW_10729_10788	-0.189322	-0.761922	0.491695	0.491695	-6.86177
7874	12941	31298	31298_KSHV_NC009333_FW_10729_10788	-0.163316	-0.457995	0.672509	0.672509	-7.07336
7874	12941	40833	40833_KSHV_NC009333_FW_10729_10788	-0.271636	-1.20707	0.298752	0.298752	-6.42703
7875	11433	17880	17880_KSHV_NC009333_FW_10759_10818	0.799138	3.99916	0.018739	0.018739	-3.32568
7875	11433	18678	18678_KSHV_NC009333_FW_10759_10818	-0.502541	-2.28723	0.0893733	0.0893733	-5.14882
7875	11433	21161	21161_KSHV_NC009333_FW_10759_10818	-1.57903	-7.89136	0.00190237	0.00190237	-0.6325
7876	7971	10526	10526_KSHV_NC009333_FW_10789_10848	-0.402173	-1.13639	0.323888	0.323888	-6.50318
7876	7971	24780	24780_KSHV_NC009333_FW_10789_10848	-0.493067	-2.47232	0.0737599	0.0737599	-4.93063
7876	7971	35292	35292_KSHV_NC009333_FW_10789_10848	0.185631	0.623816	0.569074	0.569074	-6.96858
7877	11660	18620	18620_KSHV_NC009333_FW_10819_10878	2.1406	2.85296	0.0505989	0.0505989	-4.49593
7877	11660	25879	25879_KSHV_NC009333_FW_10819_10878	-4.15795e-05	-9.58269e-05	0.999928	0.999928	-7.20218
7877	11660	29886	29886_KSHV_NC009333_FW_10819_10878	0	0	1	1	-7.20218
7878	7627	9971	9971_KSHV_NC009333_FW_10849_10908	0	0	1	1	-7.20218
7878	7627	28484	28484_KSHV_NC009333_FW_10849_10908	0	0	1	1	-7.20218
7878	7627	38230	38230_KSHV_NC009333_FW_10849_10908	0	0	1	1	-7.20218
7879	2862	3401	3401_KSHV_NC009333_FW_10879_10938	-0.836953	-1.42492	0.232662	0.232662	-6.18121
7879	2862	3582	3582_KSHV_NC009333_FW_10879_10938	0	0	1	1	-7.20218
7879	2862	23969	23969_KSHV_NC009333_FW_10879_10938	1.2231	2.03171	0.117541	0.117541	-5.45516
7880	7831	10231	10231_KSHV_NC009333_FW_10909_10968	0.207653	0.419389	0.698088	0.698088	-7.09368
7880	7831	10653	10653_KSHV_NC009333_FW_10909_10968	0.606781	1.63761	0.182453	0.182453	-5.93038
7880	7831	28661	28661_KSHV_NC009333_FW_10909_10968	0.176354	0.602021	0.582036	0.582036	-6.98389
7881	4426	5292	5292_KSHV_NC009333_FW_10999_11058	0	0	1	1	-7.20218
7881	4426	19002	19002_KSHV_NC009333_FW_10999_11058	0	0	1	1	-7.20218
7881	4426	36581	36581_KSHV_NC009333_FW_10999_11058	0.359389	0.914466	0.416011	0.416011	-6.72631
7882	13014	23229	23229_KSHV_NC009333_FW_11029_11088	-0.396923	-1.14495	0.320742	0.320742	-6.49408
7882	13014	30125	30125_KSHV_NC009333_FW_11029_11088	1.00814	3.4368	0.029744	0.029744	-3.873
7882	13014	43188	43188_KSHV_NC009333_FW_11029_11088	-0.450413	-1.37087	0.247557	0.247557	-6.24351
7883	7596	9949	9949_KSHV_NC009333_FW_11119_11178	0.0244905	0.116967	0.912947	0.912947	-7.19356
7883	7596	31510	31510_KSHV_NC009333_FW_11119_11178	0.261231	1.23304	0.289994	0.289994	-6.39854
7883	7596	42821	42821_KSHV_NC009333_FW_11119_11178	-0.0885396	-0.296329	0.782833	0.782833	-7.14738
7884	5381	6510	6510_KSHV_NC009333_FW_11149_11208	-1.83712	-3.56821	0.0265892	0.0265892	-3.74052
7884	5381	6544	6544_KSHV_NC009333_FW_11149_11208	-1.48508	-2.4923	0.0722713	0.0722713	-4.90732
7884	5381	35859	35859_KSHV_NC009333_FW_11149_11208	0.883209	3.99655	0.0187773	0.0187773	-3.3281
7885	5348	6488	6488_KSHV_NC009333_FW_11179_11238	-1.42649	-3.43208	0.0298655	0.0298655	-3.87781
7885	5348	17264	17264_KSHV_NC009333_FW_11179_11238	-1.58477	-6.68536	0.00340171	0.00340171	-1.30531
7885	5348	23699	23699_KSHV_NC009333_FW_11179_11238	0.674191	3.48323	0.02858	0.02858	-3.82586
7886	7663	9913	9913_KSHV_NC009333_FW_11209_11268	0.622301	2.75625	0.0555546	0.0555546	-4.60438
7886	7663	36735	36735_KSHV_NC009333_FW_11209_11268	1.03927	3.76309	0.0226234	0.0226234	-3.54924
7886	7663	43022	43022_KSHV_NC009333_FW_11209_11268	-0.750968	-1.83479	0.146095	0.146095	-5.69314
7887	7175	9195	9195_KSHV_NC009333_FW_11239_11298	-0.735483	-3.80165	0.021926	0.021926	-3.51212
7887	7175	14286	14286_KSHV_NC009333_FW_11239_11298	-0.787167	-4.13457	0.016878	0.016878	-3.20138
7887	7175	18471	18471_KSHV_NC009333_FW_11239_11298	-0.145434	-0.690561	0.53064	0.53064	-6.91901
7888	9043	12423	12423_KSHV_NC009333_FW_11269_11328	0	0	1	1	-7.20218
7888	9043	15825	15825_KSHV_NC009333_FW_11269_11328	0.197274	0.294647	0.784022	0.784022	-7.14799
7888	9043	26167	26167_KSHV_NC009333_FW_11269_11328	0	0	1	1	-7.20218
7889	2855	3312	3312_KSHV_NC009333_FW_11299_11358	0.225261	0.380347	0.72447	0.72447	-7.11258
7889	2855	19201	19201_KSHV_NC009333_FW_11299_11358	0	0	1	1	-7.20218
7889	2855	35381	35381_KSHV_NC009333_FW_11299_11358	0.668203	2.05905	0.114093	0.114093	-5.42219
7890	9318	13033	13033_KSHV_NC009333_FW_11329_11388	0.629761	1.59691	0.191101	0.191101	-5.97892
7890	9318	15721	15721_KSHV_NC009333_FW_11329_11388	-0.54825	-1.25682	0.282192	0.282192	-6.37224
7890	9318	35006	35006_KSHV_NC009333_FW_11329_11388	-1.36192	-3.57677	0.0263981	0.0263981	-3.73199
7891	5817	7150	7150_KSHV_NC009333_FW_11389_11448	-0.000808925	-0.00319872	0.997612	0.997612	-7.20217
7891	5817	9864	9864_KSHV_NC009333_FW_11389_11448	-0.560263	-1.1507	0.318643	0.318643	-6.48794
7891	5817	20109	20109_KSHV_NC009333_FW_11389_11448	-0.248412	-0.704466	0.522876	0.522876	-6.90819
7892	10928	16562	16562_KSHV_NC009333_FW_11407_11466	0.704826	3.42922	0.0299395	0.0299395	-3.88073
7892	10928	20492	20492_KSHV_NC009333_FW_11407_11466	-0.523193	-1.24313	0.28666	0.28666	-6.38741
7892	10928	33282	33282_KSHV_NC009333_FW_11407_11466	0.0912609	0.483356	0.655997	0.655997	-7.05914
7893	214	223	223_KSHV_NC009333_FW_11508_11567	-1.12465	-5.58623	0.00629653	0.00629653	-2.02989
7893	214	7747	7747_KSHV_NC009333_FW_11508_11567	-0.0790535	-0.286565	0.789742	0.789742	-7.15089
7893	214	40494	40494_KSHV_NC009333_FW_11508_11567	1.12891	4.98122	0.0092384	0.0092384	-2.48466
7894	12598	21505	21505_KSHV_NC009333_FW_11539_11598	-0.232516	-0.477819	0.659582	0.659582	-7.0623
7894	12598	23270	23270_KSHV_NC009333_FW_11539_11598	0.840527	2.90585	0.04811	0.04811	-4.43722
7894	12598	23722	23722_KSHV_NC009333_FW_11539_11598	-0.357156	-1.63062	0.183908	0.183908	-5.93872
7895	10558	15759	15759_KSHV_NC009333_FW_11569_11628	1.55445	7.73414	0.00204245	0.00204245	-0.713998
7895	10558	24454	24454_KSHV_NC009333_FW_11569_11628	0	0	1	1	-7.20218
7895	10558	32444	32444_KSHV_NC009333_FW_11569_11628	0	0	1	1	-7.20218
7896	12352	20707	20707_KSHV_NC009333_FW_11599_11658	0	0	1	1	-7.20218
7896	12352	25284	25284_KSHV_NC009333_FW_11599_11658	0.100346	0.16095	0.88052	0.88052	-7.18588
7896	12352	37567	37567_KSHV_NC009333_FW_11599_11658	0.688479	3.26315	0.0346363	0.0346363	-4.05244
7897	1505	1847	1847_KSHV_NC009333_FW_11629_11688	0.862424	3.63504	0.0251404	0.0251404	-3.67422
7897	1505	30237	30237_KSHV_NC009333_FW_11629_11688	0.0136636	0.0312057	0.976713	0.976713	-7.20156
7897	1505	43681	43681_KSHV_NC009333_FW_11629_11688	0.862735	3.6407	0.0250224	0.0250224	-3.66865
7898	4623	5580	5580_KSHV_NC009333_FW_11644_11703	-1.45702	-2.90634	0.0480878	0.0480878	-4.43668
7898	4623	26217	26217_KSHV_NC009333_FW_11644_11703	0	0	1	1	-7.20218
7898	4623	31144	31144_KSHV_NC009333_FW_11644_11703	-0.507658	-1.72348	0.165544	0.165544	-5.82738
7899	14403	32881	32881_KSHV_NC009333_FW_11659_11718	0.496432	1.98025	0.124354	0.124354	-5.5173
7899	14403	39704	39704_KSHV_NC009333_FW_11659_11718	0.0570823	0.235716	0.826098	0.826098	-7.16736
7899	14403	44674	44674_KSHV_NC009333_FW_11659_11718	-0.764649	-1.78692	0.154136	0.154136	-5.75093
7900	3470	4103	4103_KSHV_NC009333_FW_11689_11748	0.627842	2.15588	0.102762	0.102762	-5.30572
7900	3470	24499	24499_KSHV_NC009333_FW_11689_11748	1.14389	5.77547	0.00562415	0.00562415	-1.89635
7900	3470	35146	35146_KSHV_NC009333_FW_11689_11748	0.0625036	0.225925	0.833165	0.833165	-7.17017
7901	2334	2755	2755_KSHV_NC009333_FW_11719_11778	0.519761	0.856956	0.443333	0.443333	-6.77933
7901	2334	26960	26960_KSHV_NC009333_FW_11719_11778	-0.0450763	-0.121357	0.9097	0.9097	-7.1929
7901	2334	28356	28356_KSHV_NC009333_FW_11719_11778	0	0	1	1	-7.20218
7902	2648	3189	3189_KSHV_NC009333_FW_11744_11803	0.33985	0.578927	0.595986	0.595986	-6.99962
7902	2648	25067	25067_KSHV_NC009333_FW_11744_11803	0.815028	1.50384	0.212534	0.212534	-6.08905
7902	2648	27508	27508_KSHV_NC009333_FW_11744_11803	1.13379	3.85067	0.021077	0.021077	-3.46527
7903	9589	13570	13570_KSHV_NC009333_FW_11749_11808	3.96752	5.46708	0.0067716	0.0067716	-2.11602
7903	9589	30823	30823_KSHV_NC009333_FW_11749_11808	1.42074	1.61948	0.186253	0.186253	-5.95202
7903	9589	44399	44399_KSHV_NC009333_FW_11749_11808	3.79159	3.10806	0.0398435	0.0398435	-4.2169
7904	6738	8520	8520_KSHV_NC009333_FW_11779_11838	-0.654551	-2.80613	0.0529303	0.0529303	-4.54826
7904	6738	11467	11467_KSHV_NC009333_FW_11779_11838	0.581589	2.70237	0.0585638	0.0585638	-4.66542
7904	6738	29904	29904_KSHV_NC009333_FW_11779_11838	2.2917	7.56251	0.00221052	0.00221052	-0.804974
7905	4653	5603	5603_KSHV_NC009333_FW_11899_11958	0	0	1	1	-7.20218
7905	4653	22626	22626_KSHV_NC009333_FW_11899_11958	0	0	1	1	-7.20218
7905	4653	40616	40616_KSHV_NC009333_FW_11899_11958	0	0	1	1	-7.20218
7906	2945	3532	3532_KSHV_NC009333_FW_11929_11988	0	0	1	1	-7.20218
7906	2945	10530	10530_KSHV_NC009333_FW_11929_11988	-1.13442	-2.28318	0.089755	0.089755	-5.15363
7906	2945	43698	43698_KSHV_NC009333_FW_11929_11988	0.424375	1.55865	0.199624	0.199624	-6.02435
7907	624	819	819_KSHV_NC009333_FW_11959_12018	0.205146	0.539854	0.620085	0.620085	-7.02506
7907	624	10602	10602_KSHV_NC009333_FW_11959_12018	0	0	1	1	-7.20218
7907	624	32458	32458_KSHV_NC009333_FW_11959_12018	0.212053	1.02381	0.368036	0.368036	-6.61973
7908	1283	1551	1551_KSHV_NC009333_FW_11989_12048	0	0	1	1	-7.20218
7908	1283	25210	25210_KSHV_NC009333_FW_11989_12048	0.345753	1.02877	0.36598	0.36598	-6.61473
7908	1283	33666	33666_KSHV_NC009333_FW_11989_12048	0	0	1	1	-7.20218
7909	13868	27788	27788_KSHV_NC009333_FW_12019_12078	0	0	1	1	-7.20218
7909	13868	30284	30284_KSHV_NC009333_FW_12019_12078	0.796665	1.75825	0.159184	0.159184	-5.78551
7909	13868	34786	34786_KSHV_NC009333_FW_12019_12078	0.190769	0.352927	0.743291	0.743291	-7.12483
7910	10807	16325	16325_KSHV_NC009333_FW_12109_12168	-0.726615	-2.46269	0.0744902	0.0744902	-4.94189
7910	10807	25397	25397_KSHV_NC009333_FW_12109_12168	0.219693	0.730161	0.508751	0.508751	-6.88777
7910	10807	28384	28384_KSHV_NC009333_FW_12109_12168	0	0	1	1	-7.20218
7911	6323	7872	7872_KSHV_NC009333_FW_12139_12198	1.08827	3.16734	0.0377492	0.0377492	-4.15357
7911	6323	8611	8611_KSHV_NC009333_FW_12139_12198	-0.250236	-0.780914	0.481709	0.481709	-6.84584
7911	6323	39580	39580_KSHV_NC009333_FW_12139_12198	0.712286	1.88321	0.138424	0.138424	-5.6346
7912	10900	16603	16603_KSHV_NC009333_FW_12229_12288	0	0	1	1	-7.20218
7912	10900	26230	26230_KSHV_NC009333_FW_12229_12288	0	0	1	1	-7.20218
7912	10900	37364	37364_KSHV_NC009333_FW_12229_12288	0	0	1	1	-7.20218
7913	12271	20413	20413_KSHV_NC009333_FW_12259_12318	0	0	1	1	-7.20218
7913	12271	32063	32063_KSHV_NC009333_FW_12259_12318	0	0	1	1	-7.20218
7913	12271	35160	35160_KSHV_NC009333_FW_12259_12318	0	0	1	1	-7.20218
7914	577	795	795_KSHV_NC009333_FW_12349_12408	-0.50178	-2.25608	0.0923589	0.0923589	-5.18589
7914	577	26457	26457_KSHV_NC009333_FW_12349_12408	0.144615	0.689727	0.531108	0.531108	-6.91965
7914	577	27205	27205_KSHV_NC009333_FW_12349_12408	0.421747	0.955835	0.397254	0.397254	-6.68683
7915	2995	3478	3478_KSHV_NC009333_FW_12379_12438	0.206498	0.744404	0.501047	0.501047	-6.87621
7915	2995	18408	18408_KSHV_NC009333_FW_12379_12438	0.170696	0.867457	0.438236	0.438236	-6.76982
7915	2995	19605	19605_KSHV_NC009333_FW_12379_12438	0.111956	0.592358	0.587846	0.587846	-6.99053
7916	3152	3655	3655_KSHV_NC009333_FW_12409_12468	0.508012	1.21717	0.295318	0.295318	-6.41599
7916	3152	11927	11927_KSHV_NC009333_FW_12409_12468	-0.777395	-2.51934	0.0703119	0.0703119	-4.87585
7916	3152	39887	39887_KSHV_NC009333_FW_12409_12468	-1.88933	-9.38453	0.00102658	0.00102658	0.0637969
7917	14066	29424	29424_KSHV_NC009333_FW_12439_12498	0	0	1	1	-7.20218
7917	14066	40894	40894_KSHV_NC009333_FW_12439_12498	1.319	5.27145	0.00765249	0.00765249	-2.26102
7917	14066	41491	41491_KSHV_NC009333_FW_12439_12498	0	0	1	1	-7.20218
7918	11928	19263	19263_KSHV_NC009333_FW_12469_12528	0	0	1	1	-7.20218
7918	11928	22066	22066_KSHV_NC009333_FW_12469_12528	0.664743	0.594898	0.586315	0.586315	-6.9888
7918	11928	22483	22483_KSHV_NC009333_FW_12469_12528	0	0	1	1	-7.20218
7919	4975	5984	5984_KSHV_NC009333_FW_12499_12558	0.469034	2.47536	0.0735312	0.0735312	-4.92708
7919	4975	34975	34975_KSHV_NC009333_FW_12499_12558	0	0	1	1	-7.20218
7919	4975	38062	38062_KSHV_NC009333_FW_12499_12558	0.203442	0.90449	0.420646	0.420646	-6.73566
7920	9552	13437	13437_KSHV_NC009333_FW_12529_12588	0.596607	1.43293	0.230531	0.230531	-6.17191
7920	9552	20061	20061_KSHV_NC009333_FW_12529_12588	-2.30621	-5.29436	0.00754224	0.00754224	-2.2438
7920	9552	28798	28798_KSHV_NC009333_FW_12529_12588	-0.409366	-2.15752	0.102582	0.102582	-5.30376
7921	8182	10786	10786_KSHV_NC009333_FW_12559_12618	1.8131	5.93729	0.00511885	0.00511885	-1.78521
7921	8182	34635	34635_KSHV_NC009333_FW_12559_12618	-0.286013	-1.27345	0.27686	0.27686	-6.35373
7921	8182	35774	35774_KSHV_NC009333_FW_12559_12618	1.1633	4.18285	0.0162696	0.0162696	-3.15774
7922	11032	16847	16847_KSHV_NC009333_FW_12589_12648	0.438995	1.10611	0.335255	0.335255	-6.53514
7922	11032	39820	39820_KSHV_NC009333_FW_12589_12648	0.523331	1.34276	0.25568	0.25568	-6.2756
7922	11032	44579	44579_KSHV_NC009333_FW_12589_12648	-1.07164	-3.505	0.0280534	0.0280534	-3.80389
7923	14358	32325	32325_KSHV_NC009333_FW_12619_12678	0.659551	3.15773	0.0380797	0.0380797	-4.1638
7923	14358	37244	37244_KSHV_NC009333_FW_12619_12678	-0.173239	-0.449636	0.678003	0.678003	-7.07789
7923	14358	40012	40012_KSHV_NC009333_FW_12619_12678	0	0	1	1	-7.20218
7924	7923	10405	10405_KSHV_NC009333_FW_12649_12708	-1.50901	-5.88983	0.00526099	0.00526099	-1.81753
7924	7923	36451	36451_KSHV_NC009333_FW_12649_12708	0	0	1	1	-7.20218
7924	7923	41856	41856_KSHV_NC009333_FW_12649_12708	0	0	1	1	-7.20218
7925	5346	6487	6487_KSHV_NC009333_FW_12679_12738	0	0	1	1	-7.20218
7925	5346	22818	22818_KSHV_NC009333_FW_12679_12738	-0.867364	-3.0191	0.0432531	0.0432531	-4.31302
7925	5346	24685	24685_KSHV_NC009333_FW_12679_12738	0.797512	3.04999	0.042031	0.042031	-4.2795
7926	13862	27769	27769_KSHV_NC009333_FW_12709_12768	0	0	1	1	-7.20218
7926	13862	30474	30474_KSHV_NC009333_FW_12709_12768	0	0	1	1	-7.20218
7926	13862	32582	32582_KSHV_NC009333_FW_12709_12768	0	0	1	1	-7.20218
7927	10733	16159	16159_KSHV_NC009333_FW_12799_12858	-0.796753	-1.36036	0.250562	0.250562	-6.25552
7927	10733	28719	28719_KSHV_NC009333_FW_12799_12858	-1.31725	-3.86218	0.0208836	0.0208836	-3.45433
7927	10733	31321	31321_KSHV_NC009333_FW_12799_12858	-0.0745145	-0.101869	0.924131	0.924131	-7.19564
7928	7503	9701	9701_KSHV_NC009333_FW_12853_12912	1.40106	5.28449	0.00758946	0.00758946	-2.2512
7928	7503	27018	27018_KSHV_NC009333_FW_12853_12912	-0.777197	-1.88441	0.13824	0.13824	-5.63315
7928	7503	44335	44335_KSHV_NC009333_FW_12853_12912	0.194508	0.810976	0.466231	0.466231	-6.82006
7929	9836	14014	14014_KSHV_NC009333_FW_12889_12948	0.595238	1.73636	0.163156	0.163156	-5.81188
7929	9836	18087	18087_KSHV_NC009333_FW_12889_12948	-0.806272	-3.19853	0.0367003	0.0367003	-4.12049
7929	9836	21150	21150_KSHV_NC009333_FW_12889_12948	-0.0922183	-0.287286	0.789231	0.789231	-7.15064
7930	11891	19300	19300_KSHV_NC009333_FW_12919_12978	0.757611	2.13349	0.105265	0.105265	-5.3326
7930	11891	22900	22900_KSHV_NC009333_FW_12919_12978	0.872026	3.79561	0.0220335	0.0220335	-3.51792
7930	11891	38348	38348_KSHV_NC009333_FW_12919_12978	0.864969	4.2424	0.0155559	0.0155559	-3.10439
7931	4856	5824	5824_KSHV_NC009333_FW_12943_13002	0.496853	2.51428	0.0706736	0.0706736	-4.88173
7931	4856	7938	7938_KSHV_NC009333_FW_12943_13002	0.569907	2.86502	0.0500185	0.0500185	-4.48251
7931	4856	20466	20466_KSHV_NC009333_FW_12943_13002	0.921237	1.69415	0.171122	0.171122	-5.86263
7932	12022	19588	19588_KSHV_NC009333_FW_12949_13008	0.339247	1.33841	0.25696	0.25696	-6.28054
7932	12022	41129	41129_KSHV_NC009333_FW_12949_13008	0.29916	1.17934	0.308386	0.308386	-6.45716
7932	12022	41292	41292_KSHV_NC009333_FW_12949_13008	0.711107	2.38655	0.0805676	0.0805676	-5.03127
7933	12710	22061	22061_KSHV_NC009333_FW_12979_13038	-0.793347	-2.65514	0.0613597	0.0613597	-4.71927
7933	12710	34211	34211_KSHV_NC009333_FW_12979_13038	1.00172	4.20009	0.016059	0.016059	-3.14224
7933	12710	39470	39470_KSHV_NC009333_FW_12979_13038	-0.926493	-3.05199	0.0419534	0.0419534	-4.27733
7934	6400	8018	8018_KSHV_NC009333_FW_13009_13068	0.0171308	0.0477128	0.964404	0.964404	-7.20074
7934	6400	31973	31973_KSHV_NC009333_FW_13009_13068	0.333503	1.13633	0.323911	0.323911	-6.50325
7934	6400	34168	34168_KSHV_NC009333_FW_13009_13068	-0.00350811	-0.0123522	0.990781	0.990781	-7.20208
7935	4900	5935	5935_KSHV_NC009333_FW_13039_13098	0.00506147	0.0100404	0.992506	0.992506	-7.20211
7935	4900	29675	29675_KSHV_NC009333_FW_13039_13098	-0.0217852	-0.0422271	0.968493	0.968493	-7.20105
7935	4900	39243	39243_KSHV_NC009333_FW_13039_13098	0.0867271	0.16684	0.876198	0.876198	-7.18467
7936	4637	5591	5591_KSHV_NC009333_FW_13069_13128	0.00545907	0.0223983	0.983284	0.983284	-7.20186
7936	4637	25747	25747_KSHV_NC009333_FW_13069_13128	0	0	1	1	-7.20218
7936	4637	34998	34998_KSHV_NC009333_FW_13069_13128	0.942521	4.83134	0.010217	0.010217	-2.60435
7937	13493	25354	25354_KSHV_NC009333_FW_13099_13158	0	0	1	1	-7.20218
7937	13493	42594	42594_KSHV_NC009333_FW_13099_13158	0	0	1	1	-7.20218
7937	13493	44698	44698_KSHV_NC009333_FW_13099_13158	-2.39316	-4.52987	0.0126053	0.0126053	-2.85421
7938	12451	21060	21060_KSHV_NC009333_FW_13108_13167	-0.047688	-0.213155	0.842411	0.842411	-7.17366
7938	12451	22429	22429_KSHV_NC009333_FW_13108_13167	0.720288	1.62857	0.184337	0.184337	-5.94117
7938	12451	41574	41574_KSHV_NC009333_FW_13108_13167	0	0	1	1	-7.20218
7939	3080	3697	3697_KSHV_NC009333_FW_13249_13308	0.188579	0.564962	0.604529	0.604529	-7.00889
7939	3080	20286	20286_KSHV_NC009333_FW_13249_13308	0	0	1	1	-7.20218
7939	3080	38491	38491_KSHV_NC009333_FW_13249_13308	0.0222048	0.0676872	0.949527	0.949527	-7.19929
7940	12791	22373	22373_KSHV_NC009333_FW_13279_13338	0.197154	0.85237	0.445575	0.445575	-6.78346
7940	12791	42313	42313_KSHV_NC009333_FW_13279_13338	0.479666	2.3906	0.0802298	0.0802298	-5.02649
7940	12791	44169	44169_KSHV_NC009333_FW_13279_13338	-0.629378	-2.84513	0.0509801	0.0509801	-4.50465
7941	2742	3331	3331_KSHV_NC009333_FW_13309_13368	-1.21927	-5.75805	0.00568221	0.00568221	-1.90848
7941	2742	17869	17869_KSHV_NC009333_FW_13309_13368	-0.700227	-2.56389	0.0672167	0.0672167	-4.82421
7941	2742	32715	32715_KSHV_NC009333_FW_13309_13368	-0.49554	-1.85161	0.143379	0.143379	-5.67281
7942	4993	5994	5994_KSHV_NC009333_FW_13339_13398	0	0	1	1	-7.20218
7942	4993	14234	14234_KSHV_NC009333_FW_13339_13398	0.122844	0.302225	0.778673	0.778673	-7.1452
7942	4993	39517	39517_KSHV_NC009333_FW_13339_13398	-0.00384465	-0.00608918	0.995455	0.995455	-7.20216
7943	13428	24905	24905_KSHV_NC009333_FW_13369_13428	0	0	1	1	-7.20218
7943	13428	33820	33820_KSHV_NC009333_FW_13369_13428	0	0	1	1	-7.20218
7943	13428	36841	36841_KSHV_NC009333_FW_13369_13428	0	0	1	1	-7.20218
7944	9109	12573	12573_KSHV_NC009333_FW_13399_13458	0	0	1	1	-7.20218
7944	9109	18065	18065_KSHV_NC009333_FW_13399_13458	0	0	1	1	-7.20218
7944	9109	23473	23473_KSHV_NC009333_FW_13399_13458	0	0	1	1	-7.20218
7945	6496	8172	8172_KSHV_NC009333_FW_13429_13488	0.295292	1.51588	0.209627	0.209627	-6.07489
7945	6496	8897	8897_KSHV_NC009333_FW_13429_13488	-0.298967	-1.49238	0.215343	0.215343	-6.10251
7945	6496	32434	32434_KSHV_NC009333_FW_13429_13488	0.520204	1.78165	0.155051	0.155051	-5.75729
7946	1639	2011	2011_KSHV_NC009333_FW_13459_13518	0	0	1	1	-7.20218
7946	1639	3534	3534_KSHV_NC009333_FW_13459_13518	0	0	1	1	-7.20218
7946	1639	4074	4074_KSHV_NC009333_FW_13459_13518	-0.658216	-2.20192	0.0978257	0.0978257	-5.25057
7947	5323	6554	6554_KSHV_NC009333_FW_13549_13608	-0.355442	-0.863385	0.440207	0.440207	-6.77351
7947	5323	17077	17077_KSHV_NC009333_FW_13549_13608	-0.0661595	-0.157485	0.883065	0.883065	-7.18657
7947	5323	17832	17832_KSHV_NC009333_FW_13549_13608	-0.127114	-0.289051	0.787981	0.787981	-7.15001
7948	2604	3081	3081_KSHV_NC009333_FW_13579_13638	0.469364	1.43742	0.229348	0.229348	-6.1667
7948	2604	17456	17456_KSHV_NC009333_FW_13579_13638	-1.25417	-4.30022	0.0148993	0.0148993	-3.0531
7948	2604	40663	40663_KSHV_NC009333_FW_13579_13638	0.366185	0.505027	0.642077	0.642077	-7.04645
7949	13178	23833	23833_KSHV_NC009333_FW_13609_13668	-0.948297	-1.16641	0.312975	0.312975	-6.47109
7949	13178	24010	24010_KSHV_NC009333_FW_13609_13668	0	0	1	1	-7.20218
7949	13178	39957	39957_KSHV_NC009333_FW_13609_13668	0	0	1	1	-7.20218
7950	6215	7698	7698_KSHV_NC009333_FW_13639_13698	1.0176	1.43805	0.229181	0.229181	-6.16597
7950	6215	21364	21364_KSHV_NC009333_FW_13639_13698	-0.592756	-2.95082	0.0461076	0.0461076	-4.38766
7950	6215	34746	34746_KSHV_NC009333_FW_13639_13698	0.0359804	0.109505	0.918472	0.918472	-7.19462
7951	7841	10244	10244_KSHV_NC009333_FW_13669_13728	0	0	1	1	-7.20218
7951	7841	36908	36908_KSHV_NC009333_FW_13669_13728	0	0	1	1	-7.20218
7951	7841	38236	38236_KSHV_NC009333_FW_13669_13728	0	0	1	1	-7.20218
7952	11449	17910	17910_KSHV_NC009333_FW_13699_13758	-0.428862	-1.9156	0.133541	0.133541	-5.59544
7952	11449	20992	20992_KSHV_NC009333_FW_13699_13758	-0.309081	-0.984033	0.384894	0.384894	-6.65932
7952	11449	40908	40908_KSHV_NC009333_FW_13699_13758	-0.417584	-1.66685	0.176497	0.176497	-5.89538
7953	14512	35491	35491_KSHV_NC009333_FW_13729_13788	-0.275734	-0.71733	0.515768	0.515768	-6.89803
7953	14512	42420	42420_KSHV_NC009333_FW_13729_13788	-0.987137	-3.91615	0.0200046	0.0200046	-3.40329
7953	14512	42923	42923_KSHV_NC009333_FW_13729_13788	0.39022	1.64067	0.181819	0.181819	-5.92671
7954	798	920	920_KSHV_NC009333_FW_13759_13818	-1.3568	-3.67148	0.0243911	0.0243911	-3.63839
7954	798	19281	19281_KSHV_NC009333_FW_13759_13818	0	0	1	1	-7.20218
7954	798	33647	33647_KSHV_NC009333_FW_13759_13818	0	0	1	1	-7.20218
7955	10290	15119	15119_KSHV_NC009333_FW_13789_13848	0.462472	1.42074	0.233779	0.233779	-6.18605
7955	10290	16679	16679_KSHV_NC009333_FW_13789_13848	0	0	1	1	-7.20218
7955	10290	40653	40653_KSHV_NC009333_FW_13789_13848	0	0	1	1	-7.20218
7956	3762	4458	4458_KSHV_NC009333_FW_13819_13878	0	0	1	1	-7.20218
7956	3762	27935	27935_KSHV_NC009333_FW_13819_13878	0	0	1	1	-7.20218
7956	3762	30552	30552_KSHV_NC009333_FW_13819_13878	0	0	1	1	-7.20218
7957	322	465	465_KSHV_NC009333_FW_13909_13968	-0.294706	-1.27884	0.275151	0.275151	-6.3477
7957	322	3410	3410_KSHV_NC009333_FW_13909_13968	-1.20337	-4.60707	0.0119333	0.0119333	-2.78903
7957	322	37992	37992_KSHV_NC009333_FW_13909_13968	0.15646	0.401015	0.710442	0.710442	-7.10279
7958	9649	13720	13720_KSHV_NC009333_FW_13939_13998	0.837289	2.66921	0.0605105	0.0605105	-4.70319
7958	9649	16622	16622_KSHV_NC009333_FW_13939_13998	1.33136	6.18965	0.00443873	0.00443873	-1.61729
7958	9649	41225	41225_KSHV_NC009333_FW_13939_13998	-0.340714	-0.688535	0.531778	0.531778	-6.92057
7959	6766	8625	8625_KSHV_NC009333_FW_13950_14009	0	0	1	1	-7.20218
7959	6766	17830	17830_KSHV_NC009333_FW_13950_14009	1.16358	2.97196	0.0452007	0.0452007	-4.36447
7959	6766	36154	36154_KSHV_NC009333_FW_13950_14009	0.321666	1.03335	0.364092	0.364092	-6.61011
7960	350	479	479_KSHV_NC009333_FW_13969_14028	0.718066	3.36741	0.0315923	0.0315923	-3.94411
7960	350	12819	12819_KSHV_NC009333_FW_13969_14028	0.301767	1.10848	0.334354	0.334354	-6.53266
7960	350	40220	40220_KSHV_NC009333_FW_13969_14028	0	0	1	1	-7.20218
7961	3026	3665	3665_KSHV_NC009333_FW_13999_14058	-0.692987	-3.44237	0.0296015	0.0296015	-3.86733
7961	3026	13194	13194_KSHV_NC009333_FW_13999_14058	0.891574	2.61475	0.063875	0.063875	-4.76557
7961	3026	14248	14248_KSHV_NC009333_FW_13999_14058	-0.662555	-2.48217	0.0730215	0.0730215	-4.91913
7962	7327	9480	9480_KSHV_NC009333_FW_14059_14118	-0.279113	-1.42752	0.231967	0.231967	-6.17819
7962	7327	13948	13948_KSHV_NC009333_FW_14059_14118	-1.40932	-5.96492	0.00503834	0.00503834	-1.76651
7962	7327	24553	24553_KSHV_NC009333_FW_14059_14118	-0.60706	-2.77076	0.0547757	0.0547757	-4.58801
7963	4649	5600	5600_KSHV_NC009333_FW_14102_14161	2.05589	7.44775	0.00233266	0.00233266	-0.867
7963	4649	15702	15702_KSHV_NC009333_FW_14102_14161	-1.24363	-6.02814	0.00485993	0.00485993	-1.72402
7963	4649	31208	31208_KSHV_NC009333_FW_14102_14161	1.56231	6.32844	0.00411262	0.00411262	-1.52762
7964	2341	2759	2759_KSHV_NC009333_FW_14203_14262	-1.10127	-4.9069	0.00970841	0.00970841	-2.54364
7964	2341	5813	5813_KSHV_NC009333_FW_14203_14262	-0.608132	-3.1153	0.0395806	0.0395806	-4.20914
7964	2341	38447	38447_KSHV_NC009333_FW_14203_14262	0.901707	3.8163	0.0216679	0.0216679	-3.49807
7965	12295	20454	20454_KSHV_NC009333_FW_14239_14298	0	0	1	1	-7.20218
7965	12295	38120	38120_KSHV_NC009333_FW_14239_14298	0	0	1	1	-7.20218
7965	12295	39425	39425_KSHV_NC009333_FW_14239_14298	-0.0891595	-0.258434	0.809781	0.809781	-7.16038
7966	6504	8261	8261_KSHV_NC009333_FW_14329_14388	-0.355172	-1.14368	0.321207	0.321207	-6.49543
7966	6504	9357	9357_KSHV_NC009333_FW_14329_14388	-1.00039	-4.06425	0.0178147	0.0178147	-3.26558
7966	6504	12156	12156_KSHV_NC009333_FW_14329_14388	-0.317811	-0.815484	0.463945	0.463945	-6.81613
7967	9990	14444	14444_KSHV_NC009333_FW_14359_14418	0.608401	2.13919	0.104621	0.104621	-5.32576
7967	9990	19664	19664_KSHV_NC009333_FW_14359_14418	-0.0857202	-0.313748	0.770568	0.770568	-7.14084
7967	9990	31914	31914_KSHV_NC009333_FW_14359_14418	0	0	1	1	-7.20218
7968	6748	8527	8527_KSHV_NC009333_FW_14389_14448	-1.07512	-5.68377	0.00593818	0.00593818	-1.96057
7968	6748	12308	12308_KSHV_NC009333_FW_14389_14448	0.621914	3.1772	0.0374139	0.0374139	-4.1431
7968	6748	16024	16024_KSHV_NC009333_FW_14389_14448	-9.67966e-05	-0.000322692	0.999759	0.999759	-7.20218
7969	6506	8262	8262_KSHV_NC009333_FW_14419_14478	-0.631882	-0.873219	0.435459	0.435459	-6.76456
7969	6506	26416	26416_KSHV_NC009333_FW_14419_14478	1.89319	8.66094	0.00136737	0.00136737	-0.257073
7969	6506	44304	44304_KSHV_NC009333_FW_14419_14478	1.30934	6.78091	0.00323805	0.00323805	-1.24774
7970	8147	10843	10843_KSHV_NC009333_FW_14479_14538	0	0	1	1	-7.20218
7970	8147	19514	19514_KSHV_NC009333_FW_14479_14538	1.37308	3.95478	0.019403	0.019403	-3.36704
7970	8147	22354	22354_KSHV_NC009333_FW_14479_14538	0.185097	0.560716	0.607141	0.607141	-7.01166
7971	9255	12798	12798_KSHV_NC009333_FW_14509_14568	0	0	1	1	-7.20218
7971	9255	33038	33038_KSHV_NC009333_FW_14509_14568	0.215599	0.315002	0.769689	0.769689	-7.14035
7971	9255	40299	40299_KSHV_NC009333_FW_14509_14568	-0.613503	-2.5953	0.0651295	0.0651295	-4.78795
7972	6673	8472	8472_KSHV_NC009333_FW_14539_14598	0.575163	3.05101	0.0419916	0.0419916	-4.2784
7972	6673	20488	20488_KSHV_NC009333_FW_14539_14598	-0.104652	-0.379925	0.724758	0.724758	-7.11277
7972	6673	28499	28499_KSHV_NC009333_FW_14539_14598	-0.474874	-1.58402	0.193928	0.193928	-5.99425
7973	14184	30492	30492_KSHV_NC009333_FW_14569_14628	0.159644	0.670449	0.542019	0.542019	-6.93436
7973	14184	42264	42264_KSHV_NC009333_FW_14569_14628	0.565646	2.58735	0.0656506	0.0656506	-4.79712
7973	14184	42427	42427_KSHV_NC009333_FW_14569_14628	0.179546	0.5605	0.607275	0.607275	-7.01181
7974	2438	2902	2902_KSHV_NC009333_FW_14599_14658	-0.507201	-2.29209	0.0889177	0.0889177	-5.14305
7974	2438	19874	19874_KSHV_NC009333_FW_14599_14658	-1.49879	-5.0901	0.00859956	0.00859956	-2.39953
7974	2438	36149	36149_KSHV_NC009333_FW_14599_14658	-0.13156	-0.656405	0.550069	0.550069	-6.94487
7975	3272	3812	3812_KSHV_NC009333_FW_14629_14688	0	0	1	1	-7.20218
7975	3272	23317	23317_KSHV_NC009333_FW_14629_14688	0	0	1	1	-7.20218
7975	3272	26051	26051_KSHV_NC009333_FW_14629_14688	0	0	1	1	-7.20218
7976	5792	7129	7129_KSHV_NC009333_FW_14659_14718	0.860302	3.82021	0.0215998	0.0215998	-3.49434
7976	5792	11598	11598_KSHV_NC009333_FW_14659_14718	-0.710448	-2.74841	0.0559811	0.0559811	-4.61324
7976	5792	37028	37028_KSHV_NC009333_FW_14659_14718	-0.102487	-0.238048	0.824418	0.824418	-7.16667
7977	5441	6640	6640_KSHV_NC009333_FW_14719_14778	0	0	1	1	-7.20218
7977	5441	24098	24098_KSHV_NC009333_FW_14719_14778	0	0	1	1	-7.20218
7977	5441	37925	37925_KSHV_NC009333_FW_14719_14778	0	0	1	1	-7.20218
7978	8476	11397	11397_KSHV_NC009333_FW_14749_14808	0	0	1	1	-7.20218
7978	8476	37475	37475_KSHV_NC009333_FW_14749_14808	0.0867413	0.249765	0.815994	0.815994	-7.16312
7978	8476	44306	44306_KSHV_NC009333_FW_14749_14808	0.000136083	0.00029333	0.999781	0.999781	-7.20218
7979	12097	19886	19886_KSHV_NC009333_FW_14779_14838	0.116356	0.211305	0.843753	0.843753	-7.17415
7979	12097	23224	23224_KSHV_NC009333_FW_14779_14838	-0.312284	-0.553673	0.611492	0.611492	-7.01624
7979	12097	43210	43210_KSHV_NC009333_FW_14779_14838	0.136819	0.234516	0.826963	0.826963	-7.16771
7980	13099	23480	23480_KSHV_NC009333_FW_14809_14868	0.681457	2.11907	0.106913	0.106913	-5.34993
7980	13099	28622	28622_KSHV_NC009333_FW_14809_14868	0.766408	2.87838	0.0493842	0.0493842	-4.46766
7980	13099	41959	41959_KSHV_NC009333_FW_14809_14868	0.59707	1.85385	0.143022	0.143022	-5.6701
7981	819	1027	1027_KSHV_NC009333_FW_14839_14898	0.0620303	0.113226	0.915716	0.915716	-7.1941
7981	819	12822	12822_KSHV_NC009333_FW_14839_14898	0.380823	1.13653	0.323839	0.323839	-6.50304
7981	819	39987	39987_KSHV_NC009333_FW_14839_14898	0.162172	0.548817	0.614503	0.614503	-7.01936
7982	8693	11848	11848_KSHV_NC009333_FW_14891_14950	0.352596	1.28349	0.273688	0.273688	-6.3425
7982	8693	18314	18314_KSHV_NC009333_FW_14891_14950	-2.58757	-8.28401	0.00160177	0.00160177	-0.43624
7982	8693	43662	43662_KSHV_NC009333_FW_14891_14950	-0.431242	-1.67	0.175867	0.175867	-5.8916
7983	7626	9886	9886_KSHV_NC009333_FW_14986_15045	0.580492	1.99489	0.122372	0.122372	-5.49961
7983	7626	15738	15738_KSHV_NC009333_FW_14986_15045	-0.905231	-1.99848	0.121891	0.121891	-5.49527
7983	7626	42275	42275_KSHV_NC009333_FW_14986_15045	0.190299	0.767425	0.488785	0.488785	-6.85718
7984	7774	10095	10095_KSHV_NC009333_FW_15019_15078	1.2919	5.12402	0.00841182	0.00841182	-2.37331
7984	7774	33552	33552_KSHV_NC009333_FW_15019_15078	0.410436	1.54799	0.202069	0.202069	-6.03697
7984	7774	39178	39178_KSHV_NC009333_FW_15019_15078	0.0384078	0.0772903	0.942383	0.942383	-7.19841
7985	7143	9171	9171_KSHV_NC009333_FW_15091_15150	-0.997904	-4.71159	0.0110924	0.0110924	-2.70211
7985	7143	30981	30981_KSHV_NC009333_FW_15091_15150	-1.08713	-5.73478	0.00576089	0.00576089	-1.92473
7985	7143	45005	45005_KSHV_NC009333_FW_15091_15150	-0.318095	-0.758655	0.493429	0.493429	-6.86448
7986	10325	15248	15248_KSHV_NC009333_FW_15162_15221	0.0204678	0.0545663	0.959297	0.959297	-7.2003
7986	10325	22616	22616_KSHV_NC009333_FW_15162_15221	0	0	1	1	-7.20218
7986	10325	26684	26684_KSHV_NC009333_FW_15162_15221	0	0	1	1	-7.20218
7987	972	1202	1202_KSHV_NC009333_FW_15227_15286	-0.106888	-0.140478	0.895582	0.895582	-7.18975
7987	972	9033	9033_KSHV_NC009333_FW_15227_15286	-0.234885	-0.268872	0.802323	0.802323	-7.15697
7987	972	9865	9865_KSHV_NC009333_FW_15227_15286	-0.218023	-0.255834	0.811643	0.811643	-7.16121
7988	5541	6791	6791_KSHV_NC009333_FW_15259_15318	0.0801665	0.36571	0.734488	0.734488	-7.11922
7988	5541	15004	15004_KSHV_NC009333_FW_15259_15318	-0.0125301	-0.0557943	0.958382	0.958382	-7.20021
7988	5541	41650	41650_KSHV_NC009333_FW_15259_15318	-0.0294669	-0.0696309	0.94808	0.94808	-7.19912
7989	5022	6012	6012_KSHV_NC009333_FW_15289_15348	0	0	1	1	-7.20218
7989	5022	10096	10096_KSHV_NC009333_FW_15289_15348	0	0	1	1	-7.20218
7989	5022	11460	11460_KSHV_NC009333_FW_15289_15348	1.69108	7.94878	0.00185423	0.00185423	-0.603158
7990	7628	9887	9887_KSHV_NC009333_FW_15319_15378	1.65908	7.42426	0.00235869	0.00235869	-0.879817
7990	7628	41934	41934_KSHV_NC009333_FW_15319_15378	-1.23189	-5.45278	0.00683157	0.00683157	-2.12647
7990	7628	41977	41977_KSHV_NC009333_FW_15319_15378	-1.47337	-6.25241	0.00428741	0.00428741	-1.57651
7991	3725	4518	4518_KSHV_NC009333_FW_15409_15468	-1.30474	-4.66144	0.0114864	0.0114864	-2.74363
7991	3725	27438	27438_KSHV_NC009333_FW_15409_15468	0	0	1	1	-7.20218
7991	3725	27957	27957_KSHV_NC009333_FW_15409_15468	-0.607241	-1.93725	0.130383	0.130383	-5.56927
7992	14168	30363	30363_KSHV_NC009333_FW_15499_15558	0.942468	4.2479	0.0154919	0.0154919	-3.09949
7992	14168	36407	36407_KSHV_NC009333_FW_15499_15558	0.637355	1.84241	0.144858	0.144858	-5.68393
7992	14168	44441	44441_KSHV_NC009333_FW_15499_15558	2.55719	10.0392	0.000805841	0.000805841	0.33056
7993	10953	16673	16673_KSHV_NC009333_FW_15529_15588	-1.54391	-2.55689	0.0676921	0.0676921	-4.8323
7993	10953	18795	18795_KSHV_NC009333_FW_15529_15588	0	0	1	1	-7.20218
7993	10953	41381	41381_KSHV_NC009333_FW_15529_15588	1.34486	6.63591	0.00349047	0.00349047	-1.33542
7994	1078	1258	1258_KSHV_NC009333_FW_15559_15618	-0.676682	-3.30422	0.0333968	0.0333968	-4.00955
7994	1078	17838	17838_KSHV_NC009333_FW_15559_15618	1.72876	8.20973	0.00165378	0.00165378	-0.472594
7994	1078	33026	33026_KSHV_NC009333_FW_15559_15618	-0.96643	-5.07413	0.00868976	0.00868976	-2.41192
7995	8459	11298	11298_KSHV_NC009333_FW_15582_15641	-0.0690179	-0.268042	0.802916	0.802916	-7.15725
7995	8459	22109	22109_KSHV_NC009333_FW_15582_15641	-0.213496	-0.970675	0.390706	0.390706	-6.67241
7995	8459	24717	24717_KSHV_NC009333_FW_15582_15641	1.52212	7.84232	0.00194473	0.00194473	-0.657735
7996	7915	10484	10484_KSHV_NC009333_FW_15649_15708	-0.797019	-3.3718	0.0314713	0.0314713	-3.93959
7996	7915	11030	11030_KSHV_NC009333_FW_15649_15708	0	0	1	1	-7.20218
7996	7915	15947	15947_KSHV_NC009333_FW_15649_15708	-0.870722	-3.72693	0.0233017	0.0233017	-3.58426
7997	5662	6872	6872_KSHV_NC009333_FW_15679_15738	0.0732429	0.209036	0.8454	0.8454	-7.17475
7997	5662	18056	18056_KSHV_NC009333_FW_15679_15738	-0.257852	-0.548496	0.614703	0.614703	-7.01956
7997	5662	29073	29073_KSHV_NC009333_FW_15679_15738	-0.129862	-0.296725	0.782553	0.782553	-7.14724
7998	10932	16565	16565_KSHV_NC009333_FW_15806_15865	0.29248	1.50656	0.211876	0.211876	-6.08586
7998	10932	23976	23976_KSHV_NC009333_FW_15806_15865	0	0	1	1	-7.20218
7998	10932	35599	35599_KSHV_NC009333_FW_15806_15865	-1.64156	-4.89263	0.00980206	0.00980206	-2.55505
7999	3839	4504	4504_KSHV_NC009333_FW_15867_15926	-2.29968	-7.10624	0.00274986	0.00274986	-1.05752
7999	3839	35417	35417_KSHV_NC009333_FW_15867_15926	1.15353	5.64293	0.00608505	0.00608505	-1.98946
7999	3839	38420	38420_KSHV_NC009333_FW_15867_15926	0.866132	3.29172	0.0337682	0.0337682	-4.02257
8000	2262	2628	2628_KSHV_NC009333_FW_15949_16008	-1.27374	-5.20414	0.00798813	0.00798813	-2.31196
8000	2262	20911	20911_KSHV_NC009333_FW_15949_16008	-1.07646	-4.15992	0.0165551	0.0165551	-3.17842
8000	2262	37314	37314_KSHV_NC009333_FW_15949_16008	-0.412838	-1.66217	0.177435	0.177435	-5.90098
8001	8226	10918	10918_KSHV_NC009333_FW_15979_16038	-0.5349	-1.57842	0.195171	0.195171	-6.00091
8001	8226	19226	19226_KSHV_NC009333_FW_15979_16038	-0.928796	-1.56404	0.198399	0.198399	-6.01796
8001	8226	19914	19914_KSHV_NC009333_FW_15979_16038	-0.0285234	-0.102652	0.92355	0.92355	-7.19553
8002	11638	18419	18419_KSHV_NC009333_FW_16009_16068	0	0	1	1	-7.20218
8002	11638	26723	26723_KSHV_NC009333_FW_16009_16068	0.335431	1.41946	0.234124	0.234124	-6.18754
8002	11638	29612	29612_KSHV_NC009333_FW_16009_16068	0	0	1	1	-7.20218
8003	1725	2146	2146_KSHV_NC009333_FW_16039_16098	1.98033	7.45236	0.00232758	0.00232758	-0.864487
8003	1725	4264	4264_KSHV_NC009333_FW_16039_16098	0	0	1	1	-7.20218
8003	1725	26326	26326_KSHV_NC009333_FW_16039_16098	0	0	1	1	-7.20218
8004	8016	10648	10648_KSHV_NC009333_FW_16129_16188	-1.49925	-3.59653	0.0259633	0.0259633	-3.71234
8004	8016	23663	23663_KSHV_NC009333_FW_16129_16188	1.60063	3.46475	0.0290366	0.0290366	-3.84458
8004	8016	27278	27278_KSHV_NC009333_FW_16129_16188	-1.70613	-3.93578	0.0196961	0.0196961	-3.38484
8005	13064	23409	23409_KSHV_NC009333_FW_16159_16218	-1.76792	-8.5589	0.00142631	0.00142631	-0.304724
8005	13064	34606	34606_KSHV_NC009333_FW_16159_16218	-0.221423	-0.559448	0.607923	0.607923	-7.01249
8005	13064	40502	40502_KSHV_NC009333_FW_16159_16218	0.561757	2.76235	0.0552259	0.0552259	-4.5975
8006	7767	10090	10090_KSHV_NC009333_FW_16189_16248	0	0	1	1	-7.20218
8006	7767	26559	26559_KSHV_NC009333_FW_16189_16248	0	0	1	1	-7.20218
8006	7767	38751	38751_KSHV_NC009333_FW_16189_16248	0.327101	0.663183	0.546173	0.546173	-6.93982
8007	7878	10364	10364_KSHV_NC009333_FW_16249_16308	0	0	1	1	-7.20218
8007	7878	26333	26333_KSHV_NC009333_FW_16249_16308	-0.892596	-4.29993	0.0149024	0.0149024	-3.05335
8007	7878	34608	34608_KSHV_NC009333_FW_16249_16308	0	0	1	1	-7.20218
8008	2593	3160	3160_KSHV_NC009333_FW_16279_16338	0	0	1	1	-7.20218
8008	2593	13969	13969_KSHV_NC009333_FW_16279_16338	0	0	1	1	-7.20218
8008	2593	21862	21862_KSHV_NC009333_FW_16279_16338	0	0	1	1	-7.20218
8009	8317	11086	11086_KSHV_NC009333_FW_16309_16368	0	0	1	1	-7.20218
8009	8317	21305	21305_KSHV_NC009333_FW_16309_16368	0	0	1	1	-7.20218
8009	8317	22425	22425_KSHV_NC009333_FW_16309_16368	0	0	1	1	-7.20218
8010	11180	17281	17281_KSHV_NC009333_FW_16396_16455	0.33739	1.60483	0.189384	0.189384	-5.96949
8010	11180	22058	22058_KSHV_NC009333_FW_16396_16455	-1.03553	-4.33286	0.0145436	0.0145436	-3.02436
8010	11180	32004	32004_KSHV_NC009333_FW_16396_16455	0.0194559	0.0799334	0.940418	0.940418	-7.19815
8011	8667	11732	11732_KSHV_NC009333_FW_16555_16614	-4.16406	-13.7461	0.00025793	0.00025793	1.51895
8011	8667	34459	34459_KSHV_NC009333_FW_16555_16614	0	0	1	1	-7.20218
8011	8667	37709	37709_KSHV_NC009333_FW_16555_16614	0	0	1	1	-7.20218
8012	4967	6064	6064_KSHV_NC009333_FW_16639_16698	-0.201956	-0.889159	0.427854	0.427854	-6.74991
8012	4967	9464	9464_KSHV_NC009333_FW_16639_16698	0.0671697	0.288409	0.788436	0.788436	-7.15024
8012	4967	11783	11783_KSHV_NC009333_FW_16639_16698	-0.0466384	-0.189574	0.859567	0.859567	-7.1796
8013	12298	20541	20541_KSHV_NC009333_FW_16669_16728	0	0	1	1	-7.20218
8013	12298	22693	22693_KSHV_NC009333_FW_16669_16728	0.296643	0.425204	0.694201	0.694201	-7.09072
8013	12298	24298	24298_KSHV_NC009333_FW_16669_16728	0	0	1	1	-7.20218
8014	3734	4526	4526_KSHV_NC009333_FW_16699_16758	0	0	1	1	-7.20218
8014	3734	15505	15505_KSHV_NC009333_FW_16699_16758	0.269113	0.706269	0.521875	0.521875	-6.90677
8014	3734	19596	19596_KSHV_NC009333_FW_16699_16758	0.453611	1.36849	0.248234	0.248234	-6.24623
8015	10431	15357	15357_KSHV_NC009333_FW_16729_16788	1.87362	5.65535	0.00603991	0.00603991	-1.98066
8015	10431	25785	25785_KSHV_NC009333_FW_16729_16788	0.104874	0.308958	0.773933	0.773933	-7.14267
8015	10431	41588	41588_KSHV_NC009333_FW_16729_16788	0.710857	1.87369	0.139897	0.139897	-5.64612
8016	10149	14781	14781_KSHV_NC009333_FW_16759_16818	0.945621	1.69151	0.171635	0.171635	-5.8658
8016	10149	17029	17029_KSHV_NC009333_FW_16759_16818	-0.557731	-0.88006	0.432182	0.432182	-6.7583
8016	10149	32979	32979_KSHV_NC009333_FW_16759_16818	-0.136765	-0.211899	0.843322	0.843322	-7.174
8017	8059	10687	10687_KSHV_NC009333_FW_16789_16848	-1.41646	-3.11034	0.0397604	0.0397604	-4.21446
8017	8059	15289	15289_KSHV_NC009333_FW_16789_16848	0.535246	1.2693	0.278183	0.278183	-6.35836
8017	8059	17497	17497_KSHV_NC009333_FW_16789_16848	-2.30739	-5.96533	0.00503714	0.00503714	-1.76623
8018	2566	2974	2974_KSHV_NC009333_FW_16819_16878	-0.326608	-1.0979	0.3384	0.3384	-6.54373
8018	2566	36165	36165_KSHV_NC009333_FW_16819_16878	-0.0377266	-0.137078	0.898089	0.898089	-7.19034
8018	2566	36822	36822_KSHV_NC009333_FW_16819_16878	-0.0754414	-0.285861	0.790241	0.790241	-7.15114
8019	8702	11856	11856_KSHV_NC009333_FW_16849_16908	0.313683	0.59854	0.584124	0.584124	-6.98629
8019	8702	34457	34457_KSHV_NC009333_FW_16849_16908	0.565467	1.1368	0.323738	0.323738	-6.50275
8019	8702	42611	42611_KSHV_NC009333_FW_16849_16908	-0.345327	-0.673369	0.540356	0.540356	-6.93216
8020	3846	4593	4593_KSHV_NC009333_FW_16879_16938	-0.656958	-0.991013	0.381887	0.381887	-6.65244
8020	3846	9761	9761_KSHV_NC009333_FW_16879_16938	-0.621544	-1.02346	0.368182	0.368182	-6.62009
8020	3846	11450	11450_KSHV_NC009333_FW_16879_16938	0.0148207	0.0338029	0.974775	0.974775	-7.20146
8021	13664	26462	26462_KSHV_NC009333_FW_16909_16968	-2.10054	-2.39244	0.080077	0.080077	-5.02432
8021	13664	29397	29397_KSHV_NC009333_FW_16909_16968	-1.04765	-0.994857	0.38024	0.38024	-6.64864
8021	13664	41240	41240_KSHV_NC009333_FW_16909_16968	0.0856905	0.0966092	0.928032	0.928032	-7.19629
8022	2148	2647	2647_KSHV_NC009333_FW_16939_16998	0	0	1	1	-7.20218
8022	2148	13927	13927_KSHV_NC009333_FW_16939_16998	0	0	1	1	-7.20218
8022	2148	31794	31794_KSHV_NC009333_FW_16939_16998	0	0	1	1	-7.20218
8023	8453	11375	11375_KSHV_NC009333_FW_16969_17028	1.84849	1.52591	0.207236	0.207236	-6.06307
8023	8453	17883	17883_KSHV_NC009333_FW_16969_17028	1.36584	1.46888	0.22122	0.22122	-6.13004
8023	8453	40109	40109_KSHV_NC009333_FW_16969_17028	-0.856433	-0.697626	0.526684	0.526684	-6.91353
8024	12993	23020	23020_KSHV_NC009333_FW_17018_17077	0	0	1	1	-7.20218
8024	12993	42543	42543_KSHV_NC009333_FW_17018_17077	0.332013	0.733643	0.506859	0.506859	-6.88496
8024	12993	44586	44586_KSHV_NC009333_FW_17018_17077	0	0	1	1	-7.20218
8025	683	861	861_KSHV_NC009333_FW_17059_17118	0.235113	1.02467	0.36768	0.36768	-6.61887
8025	683	8954	8954_KSHV_NC009333_FW_17059_17118	-0.401127	-1.36462	0.249339	0.249339	-6.25065
8025	683	32268	32268_KSHV_NC009333_FW_17059_17118	-0.136479	-0.505846	0.641554	0.641554	-7.04596
8026	2589	3158	3158_KSHV_NC009333_FW_17118_17177	3.83697	4.71253	0.0110852	0.0110852	-2.70133
8026	2589	15886	15886_KSHV_NC009333_FW_17118_17177	1.03288	1.70955	0.16817	0.16817	-5.84414
8026	2589	32716	32716_KSHV_NC009333_FW_17118_17177	0	0	1	1	-7.20218
8027	10875	16398	16398_KSHV_NC009333_FW_17149_17208	0	0	1	1	-7.20218
8027	10875	17232	17232_KSHV_NC009333_FW_17149_17208	0	0	1	1	-7.20218
8027	10875	23565	23565_KSHV_NC009333_FW_17149_17208	0	0	1	1	-7.20218
8028	971	1286	1286_KSHV_NC009333_FW_17179_17238	0	0	1	1	-7.20218
8028	971	23472	23472_KSHV_NC009333_FW_17179_17238	0	0	1	1	-7.20218
8028	971	29794	29794_KSHV_NC009333_FW_17179_17238	0	0	1	1	-7.20218
8029	11127	17133	17133_KSHV_NC009333_FW_17269_17328	-0.227395	-0.193134	0.85697	0.85697	-7.17874
8029	11127	39303	39303_KSHV_NC009333_FW_17269_17328	0.338	0.325312	0.762472	0.762472	-7.13629
8029	11127	43529	43529_KSHV_NC009333_FW_17269_17328	0	0	1	1	-7.20218
8030	11011	16745	16745_KSHV_NC009333_FW_17299_17358	9.42044	11.7985	0.000449645	0.000449645	0.954541
8030	11011	23275	23275_KSHV_NC009333_FW_17299_17358	-0.994014	-2.10125	0.10899	0.10899	-5.37136
8030	11011	24423	24423_KSHV_NC009333_FW_17299_17358	0	0	1	1	-7.20218
8031	3660	4309	4309_KSHV_NC009333_FW_17329_17388	0.810921	1.28907	0.271939	0.271939	-6.33625
8031	3660	6217	6217_KSHV_NC009333_FW_17329_17388	-1.86618	-3.77575	0.0223915	0.0223915	-3.53703
8031	3660	9831	9831_KSHV_NC009333_FW_17329_17388	-0.606465	-1.3112	0.265118	0.265118	-6.31136
8032	6486	8166	8166_KSHV_NC009333_FW_17359_17418	-0.0115068	-0.0169507	0.987349	0.987349	-7.202
8032	6486	19714	19714_KSHV_NC009333_FW_17359_17418	0.97588	1.48523	0.217115	0.217115	-6.1109
8032	6486	41228	41228_KSHV_NC009333_FW_17359_17418	0	0	1	1	-7.20218
8033	1160	1394	1394_KSHV_NC009333_FW_17389_17448	0.542032	0.490522	0.651374	0.651374	-7.055
8033	1160	21457	21457_KSHV_NC009333_FW_17389_17448	-0.115069	-0.161815	0.879885	0.879885	-7.1857
8033	1160	25762	25762_KSHV_NC009333_FW_17389_17448	1.03077	0.743101	0.501748	0.501748	-6.87727
8034	1713	2055	2055_KSHV_NC009333_FW_17419_17478	-0.777948	-1.1027	0.33656	0.33656	-6.53871
8034	1713	9018	9018_KSHV_NC009333_FW_17419_17478	-0.343914	-0.596907	0.585106	0.585106	-6.98742
8034	1713	44754	44754_KSHV_NC009333_FW_17419_17478	0.110462	0.0778783	0.941946	0.941946	-7.19835
8035	11321	17637	17637_KSHV_NC009333_FW_17449_17508	0	0	1	1	-7.20218
8035	11321	20566	20566_KSHV_NC009333_FW_17449_17508	0	0	1	1	-7.20218
8035	11321	30238	30238_KSHV_NC009333_FW_17449_17508	0	0	1	1	-7.20218
8036	737	973	973_KSHV_NC009333_FW_17539_17598	0	0	1	1	-7.20218
8036	737	6588	6588_KSHV_NC009333_FW_17539_17598	0	0	1	1	-7.20218
8036	737	30596	30596_KSHV_NC009333_FW_17539_17598	0	0	1	1	-7.20218
8037	251	326	326_KSHV_NC009333_FW_17569_17628	1.14243	2.74151	0.0563593	0.0563593	-4.62103
8037	251	6264	6264_KSHV_NC009333_FW_17569_17628	0	0	1	1	-7.20218
8037	251	18563	18563_KSHV_NC009333_FW_17569_17628	-1.22104	-3.32014	0.0329307	0.0329307	-3.993
8038	8755	11907	11907_KSHV_NC009333_FW_17599_17658	-1.88161	-4.44614	0.0133876	0.0133876	-2.92584
8038	8755	33451	33451_KSHV_NC009333_FW_17599_17658	0.425938	0.992686	0.381169	0.381169	-6.65079
8038	8755	33789	33789_KSHV_NC009333_FW_17599_17658	-1.34025	-5.49969	0.00663729	0.00663729	-2.09229
8039	7904	10388	10388_KSHV_NC009333_FW_17629_17688	0.94322	2.57978	0.0661512	0.0661512	-4.80585
8039	7904	30810	30810_KSHV_NC009333_FW_17629_17688	0.109324	0.256501	0.811165	0.811165	-7.161
8039	7904	33493	33493_KSHV_NC009333_FW_17629_17688	0.563868	1.51269	0.210394	0.210394	-6.07865
8040	9195	12650	12650_KSHV_NC009333_FW_17659_17718	0	0	1	1	-7.20218
8040	9195	18004	18004_KSHV_NC009333_FW_17659_17718	0	0	1	1	-7.20218
8040	9195	31189	31189_KSHV_NC009333_FW_17659_17718	0.343343	0.625255	0.568225	0.568225	-6.96755
8041	12651	21763	21763_KSHV_NC009333_FW_17689_17748	-0.837751	-1.29868	0.268956	0.268956	-6.32546
8041	12651	34454	34454_KSHV_NC009333_FW_17689_17748	0	0	1	1	-7.20218
8041	12651	38885	38885_KSHV_NC009333_FW_17689_17748	0	0	1	1	-7.20218
8042	11697	18601	18601_KSHV_NC009333_FW_17719_17778	-1.04591	-4.15541	0.0166119	0.0166119	-3.18249
8042	11697	22235	22235_KSHV_NC009333_FW_17719_17778	-0.996826	-2.6271	0.0630932	0.0630932	-4.75139
8042	11697	28315	28315_KSHV_NC009333_FW_17719_17778	-1.67855	-7.28405	0.00252191	0.00252191	-0.95719
8043	8803	12035	12035_KSHV_NC009333_FW_17814_17873	-1.5336	-5.3947	0.00708205	0.00708205	-2.16914
8043	8803	29246	29246_KSHV_NC009333_FW_17814_17873	0.109759	0.311033	0.772474	0.772474	-7.14188
8043	8803	42911	42911_KSHV_NC009333_FW_17814_17873	0.272353	0.67937	0.53695	0.53695	-6.9276
8044	7583	9771	9771_KSHV_NC009333_FW_17929_17988	1.58576	2.88553	0.049049	0.049049	-4.45973
8044	7583	25361	25361_KSHV_NC009333_FW_17929_17988	0	0	1	1	-7.20218
8044	7583	42951	42951_KSHV_NC009333_FW_17929_17988	-1.15731	-0.84322	0.450075	0.450075	-6.79166
8045	2623	3091	3091_KSHV_NC009333_FW_17959_18018	0	0	1	1	-7.20218
8045	2623	24572	24572_KSHV_NC009333_FW_17959_18018	0	0	1	1	-7.20218
8045	2623	39202	39202_KSHV_NC009333_FW_17959_18018	0	0	1	1	-7.20218
8046	10313	15146	15146_KSHV_NC009333_FW_17989_18048	-0.984134	-3.60219	0.0258402	0.0258402	-3.70672
8046	10313	16507	16507_KSHV_NC009333_FW_17989_18048	1.41714	5.5431	0.00646355	0.00646355	-2.06088
8046	10313	41051	41051_KSHV_NC009333_FW_17989_18048	-0.812663	-2.26852	0.0911534	0.0911534	-5.17108
8047	9904	14178	14178_KSHV_NC009333_FW_18077_18136	0.195982	0.300554	0.779851	0.779851	-7.14583
8047	9904	22010	22010_KSHV_NC009333_FW_18077_18136	0	0	1	1	-7.20218
8047	9904	33643	33643_KSHV_NC009333_FW_18077_18136	0	0	1	1	-7.20218
8048	1551	1963	1963_KSHV_NC009333_FW_18169_18228	-0.604654	-1.4092	0.236897	0.236897	-6.1994
8048	1551	20692	20692_KSHV_NC009333_FW_18169_18228	0.315179	0.61858	0.57217	0.57217	-6.9723
8048	1551	32907	32907_KSHV_NC009333_FW_18169_18228	-1.4468	-2.5129	0.0707725	0.0707725	-4.88333
8049	6257	7729	7729_KSHV_NC009333_FW_18183_18242	-0.27588	-0.826112	0.45859	0.45859	-6.80682
8049	6257	18303	18303_KSHV_NC009333_FW_18183_18242	-0.27963	-0.858412	0.442623	0.442623	-6.77802
8049	6257	33769	33769_KSHV_NC009333_FW_18183_18242	1.45869	2.62232	0.0633947	0.0633947	-4.75688
8050	7681	9927	9927_KSHV_NC009333_FW_18229_18288	-0.975187	-4.77429	0.010623	0.010623	-2.65068
8050	7681	27458	27458_KSHV_NC009333_FW_18229_18288	-0.0828203	-0.2428	0.820998	0.820998	-7.16525
8050	7681	37763	37763_KSHV_NC009333_FW_18229_18288	-2.08027	-7.39366	0.00239316	0.00239316	-0.896576
8051	14315	31916	31916_KSHV_NC009333_FW_18258_18317	-0.831939	-2.74195	0.0563355	0.0563355	-4.62054
8051	14315	37718	37718_KSHV_NC009333_FW_18258_18317	2.01621	7.84311	0.00194403	0.00194403	-0.657327
8051	14315	37796	37796_KSHV_NC009333_FW_18258_18317	-1.49586	-4.30654	0.0148296	0.0148296	-3.04753
8052	4794	5778	5778_KSHV_NC009333_FW_18259_18318	-1.43774	-2.87131	0.0497185	0.0497185	-4.47551
8052	4794	21036	21036_KSHV_NC009333_FW_18259_18318	-1.07821	-5.25347	0.00774036	0.00774036	-2.27456
8052	4794	31200	31200_KSHV_NC009333_FW_18259_18318	-2.47752	-8.46823	0.00148138	0.00148138	-0.347589
8053	10878	16485	16485_KSHV_NC009333_FW_18289_18348	0	0	1	1	-7.20218
8053	10878	17881	17881_KSHV_NC009333_FW_18289_18348	-0.0792312	-0.235067	0.826566	0.826566	-7.16755
8053	10878	20730	20730_KSHV_NC009333_FW_18289_18348	0	0	1	1	-7.20218
8054	12341	20694	20694_KSHV_NC009333_FW_18319_18378	-0.0760956	-0.106071	0.921016	0.921016	-7.19508
8054	12341	36370	36370_KSHV_NC009333_FW_18319_18378	-0.2198	-0.398585	0.712084	0.712084	-7.10396
8054	12341	40506	40506_KSHV_NC009333_FW_18319_18378	-0.460485	-0.69846	0.526219	0.526219	-6.91288
8055	3203	3857	3857_KSHV_NC009333_FW_18349_18408	0.0465206	0.123105	0.908407	0.908407	-7.19263
8055	3203	26732	26732_KSHV_NC009333_FW_18349_18408	-0.0661971	-0.26388	0.805887	0.805887	-7.15862
8055	3203	39865	39865_KSHV_NC009333_FW_18349_18408	0.36813	1.7384	0.162782	0.162782	-5.80943
8056	13407	24857	24857_KSHV_NC009333_FW_18379_18438	0.972881	3.67425	0.0243351	0.0243351	-3.63567
8056	13407	30857	30857_KSHV_NC009333_FW_18379_18438	1.33374	5.76403	0.00566218	0.00566218	-1.90431
8056	13407	44278	44278_KSHV_NC009333_FW_18379_18438	2.95654	7.53335	0.00224077	0.00224077	-0.820639
8057	11329	17566	17566_KSHV_NC009333_FW_18409_18468	2.10984	9.7663	0.000889751	0.000889751	0.221916
8057	11329	27255	27255_KSHV_NC009333_FW_18409_18468	1.02033	5.33472	0.0073528	0.0073528	-2.21363
8057	11329	40384	40384_KSHV_NC009333_FW_18409_18468	2.53335	5.9169	0.00517933	0.00517933	-1.79907
8058	14218	30805	30805_KSHV_NC009333_FW_18439_18498	0	0	1	1	-7.20218
8058	14218	35511	35511_KSHV_NC009333_FW_18439_18498	0.456013	2.41796	0.0779931	0.0779931	-4.99431
8058	14218	40776	40776_KSHV_NC009333_FW_18439_18498	0	0	1	1	-7.20218
8059	7826	10312	10312_KSHV_NC009333_FW_18529_18588	0	0	1	1	-7.20218
8059	7826	28457	28457_KSHV_NC009333_FW_18529_18588	0	0	1	1	-7.20218
8059	7826	40025	40025_KSHV_NC009333_FW_18529_18588	0	0	1	1	-7.20218
8060	7392	9532	9532_KSHV_NC009333_FW_18559_18618	0	0	1	1	-7.20218
8060	7392	12298	12298_KSHV_NC009333_FW_18559_18618	0	0	1	1	-7.20218
8060	7392	31996	31996_KSHV_NC009333_FW_18559_18618	0.800187	2.59387	0.0652227	0.0652227	-4.7896
8061	11780	18888	18888_KSHV_NC009333_FW_18649_18708	0.711497	3.4479	0.0294608	0.0294608	-3.8617
8061	11780	19995	19995_KSHV_NC009333_FW_18649_18708	-0.307707	-1.58944	0.192733	0.192733	-5.9878
8061	11780	32541	32541_KSHV_NC009333_FW_18649_18708	1.17375	4.25671	0.0153901	0.0153901	-3.09165
8062	1285	1637	1637_KSHV_NC009333_FW_18679_18738	0.0605403	0.203077	0.84973	0.84973	-7.17628
8062	1285	9846	9846_KSHV_NC009333_FW_18679_18738	-2.19283	-9.13875	0.00112888	0.00112888	-0.0419642
8062	1285	18521	18521_KSHV_NC009333_FW_18679_18738	-0.212238	-0.838528	0.452397	0.452397	-6.79584
8063	9814	14077	14077_KSHV_NC009333_FW_18709_18768	-1.02662	-3.97874	0.019041	0.019041	-3.34467
8063	9814	16783	16783_KSHV_NC009333_FW_18709_18768	0.00711623	0.0250549	0.981301	0.981301	-7.20178
8063	9814	22167	22167_KSHV_NC009333_FW_18709_18768	-0.0268873	-0.111299	0.917143	0.917143	-7.19437
8064	1615	1914	1914_KSHV_NC009333_FW_18739_18798	-1.07019	-3.84078	0.0212451	0.0212451	-3.4747
8064	1615	3998	3998_KSHV_NC009333_FW_18739_18798	-0.994897	-3.53002	0.0274623	0.0274623	-3.77872
8064	1615	8586	8586_KSHV_NC009333_FW_18739_18798	1.35126	3.85101	0.0210712	0.0210712	-3.46494
8065	2936	3443	3443_KSHV_NC009333_FW_18769_18828	0.545881	1.58412	0.193907	0.193907	-5.99413
8065	2936	28838	28838_KSHV_NC009333_FW_18769_18828	0.656727	1.73589	0.163244	0.163244	-5.81245
8065	2936	30674	30674_KSHV_NC009333_FW_18769_18828	-0.587709	-2.2175	0.0962164	0.0962164	-5.23194
8066	4626	5582	5582_KSHV_NC009333_FW_18799_18858	0.0875355	0.138709	0.896886	0.896886	-7.19006
8066	4626	32461	32461_KSHV_NC009333_FW_18799_18858	0.512798	1.76582	0.157834	0.157834	-5.77639
8066	4626	39780	39780_KSHV_NC009333_FW_18799_18858	0.241707	0.389156	0.718474	0.718474	-7.10846
8067	11696	18598	18598_KSHV_NC009333_FW_18829_18888	0.153437	0.688895	0.531576	0.531576	-6.92029
8067	11696	20024	20024_KSHV_NC009333_FW_18829_18888	-0.0220075	-0.106947	0.920367	0.920367	-7.19497
8067	11696	21228	21228_KSHV_NC009333_FW_18829_18888	-0.153388	-0.794206	0.474816	0.474816	-6.83453
8068	13447	25053	25053_KSHV_NC009333_FW_18859_18918	-0.440859	-2.2956	0.0885903	0.0885903	-5.13888
8068	13447	31170	31170_KSHV_NC009333_FW_18859_18918	-0.354764	-1.55804	0.199764	0.199764	-6.02508
8068	13447	33179	33179_KSHV_NC009333_FW_18859_18918	-0.527881	-2.47791	0.07334	0.07334	-4.92411
8069	6875	8789	8789_KSHV_NC009333_FW_18877_18936	0.576777	2.16907	0.101319	0.101319	-5.2899
8069	6875	22637	22637_KSHV_NC009333_FW_18877_18936	1.17324	4.29613	0.0149446	0.0149446	-3.05671
8069	6875	33414	33414_KSHV_NC009333_FW_18877_18936	0.630205	1.84681	0.144148	0.144148	-5.6786
8070	13103	23490	23490_KSHV_NC009333_FW_18980_19039	0.416478	2.19682	0.0983586	0.0983586	-5.25666
8070	13103	39489	39489_KSHV_NC009333_FW_18980_19039	-0.0865798	-0.145719	0.891721	0.891721	-7.18881
8070	13103	40243	40243_KSHV_NC009333_FW_18980_19039	-0.0846357	-0.375121	0.728039	0.728039	-7.11498
8071	605	725	725_KSHV_NC009333_FW_19045_19104	-0.272545	-1.04988	0.357351	0.357351	-6.59332
8071	605	35335	35335_KSHV_NC009333_FW_19045_19104	1.43064	5.8201	0.00547882	0.00547882	-1.86542
8071	605	38556	38556_KSHV_NC009333_FW_19045_19104	-1.1269	-4.82524	0.0102595	0.0102595	-2.60928
8072	9362	12993	12993_KSHV_NC009333_FW_19096_19155	1.60448	6.02423	0.00487073	0.00487073	-1.72663
8072	9362	25974	25974_KSHV_NC009333_FW_19096_19155	-2.0329	-10.5053	0.000684292	0.000684292	0.50828
8072	9362	38125	38125_KSHV_NC009333_FW_19096_19155	-0.857251	-4.01924	0.0184477	0.0184477	-3.30707
8073	3540	4233	4233_KSHV_NC009333_FW_19186_19245	0.131147	0.548236	0.614864	0.614864	-7.01973
8073	3540	13522	13522_KSHV_NC009333_FW_19186_19245	0.276701	0.772788	0.485962	0.485962	-6.85269
8073	3540	24954	24954_KSHV_NC009333_FW_19186_19245	-0.0513974	-0.164205	0.878131	0.878131	-7.18521
8074	7935	10416	10416_KSHV_NC009333_FW_19216_19275	-0.658195	-2.92124	0.0474134	0.0474134	-4.42023
8074	7935	25980	25980_KSHV_NC009333_FW_19216_19275	-0.906581	-4.3397	0.0144704	0.0144704	-3.01837
8074	7935	37173	37173_KSHV_NC009333_FW_19216_19275	-0.90562	-4.63572	0.0116952	0.0116952	-2.76505
8075	14370	32577	32577_KSHV_NC009333_FW_19222_19281	-0.672412	-3.39365	0.0308775	0.0308775	-3.91713
8075	14370	33320	33320_KSHV_NC009333_FW_19222_19281	0.105321	0.39834	0.712249	0.712249	-7.10408
8075	14370	38825	38825_KSHV_NC009333_FW_19222_19281	1.33521	6.61312	0.00353235	0.00353235	-1.34937
8076	10047	14599	14599_KSHV_NC009333_FW_19282_19341	-0.181042	-0.956453	0.396979	0.396979	-6.68623
8076	10047	21023	21023_KSHV_NC009333_FW_19282_19341	-0.748832	-2.85214	0.0506387	0.0506387	-4.49684
8076	10047	33852	33852_KSHV_NC009333_FW_19282_19341	0.389111	1.49367	0.215026	0.215026	-6.101
8077	5635	6853	6853_KSHV_NC009333_FW_19336_19395	0	0	1	1	-7.20218
8077	5635	13231	13231_KSHV_NC009333_FW_19336_19395	0	0	1	1	-7.20218
8077	5635	35312	35312_KSHV_NC009333_FW_19336_19395	0	0	1	1	-7.20218
8078	7776	10098	10098_KSHV_NC009333_FW_19366_19425	0	0	1	1	-7.20218
8078	7776	18775	18775_KSHV_NC009333_FW_19366_19425	0	0	1	1	-7.20218
8078	7776	22050	22050_KSHV_NC009333_FW_19366_19425	0	0	1	1	-7.20218
8079	9266	12808	12808_KSHV_NC009333_FW_19396_19455	-0.0854331	-0.233794	0.827484	0.827484	-7.16792
8079	9266	24217	24217_KSHV_NC009333_FW_19396_19455	-0.254021	-1.07455	0.347498	0.347498	-6.56799
8079	9266	39523	39523_KSHV_NC009333_FW_19396_19455	1.05799	2.8223	0.0521114	0.0521114	-4.53015
8080	6457	8143	8143_KSHV_NC009333_FW_19426_19485	-1.62173	-6.07776	0.0047254	0.0047254	-1.69095
8080	6457	26854	26854_KSHV_NC009333_FW_19426_19485	1.24655	3.19532	0.0368066	0.0368066	-4.12388
8080	6457	35274	35274_KSHV_NC009333_FW_19426_19485	-1.0708	-4.01286	0.0185398	0.0185398	-3.31298
8081	9854	14123	14123_KSHV_NC009333_FW_19456_19515	1.10491	2.17249	0.100949	0.100949	-5.2858
8081	9854	15802	15802_KSHV_NC009333_FW_19456_19515	-0.535015	-1.52063	0.20849	0.20849	-6.06928
8081	9854	42029	42029_KSHV_NC009333_FW_19456_19515	0.966793	1.04131	0.36083	0.36083	-6.60204
8082	8356	11203	11203_KSHV_NC009333_FW_19486_19545	0	0	1	1	-7.20218
8082	8356	14934	14934_KSHV_NC009333_FW_19486_19545	0.509933	1.22172	0.293781	0.293781	-6.41099
8082	8356	38321	38321_KSHV_NC009333_FW_19486_19545	0.524046	0.950197	0.399766	0.399766	-6.69227
8083	55	38	38_KSHV_NC009333_FW_19516_19575	-1.60306	-5.51984	0.00655592	0.00655592	-2.07768
8083	55	17484	17484_KSHV_NC009333_FW_19516_19575	0.780526	2.33496	0.0850107	0.0850107	-5.0922
8083	55	27496	27496_KSHV_NC009333_FW_19516_19575	-2.29579	-7.22495	0.00259496	0.00259496	-0.990262
8084	4253	5103	5103_KSHV_NC009333_FW_19546_19605	-1.03179	-4.46758	0.0131817	0.0131817	-2.9074
8084	4253	7850	7850_KSHV_NC009333_FW_19546_19605	-1.30138	-5.395	0.00708073	0.00708073	-2.16892
8084	4253	19124	19124_KSHV_NC009333_FW_19546_19605	-0.686362	-1.96139	0.126958	0.126958	-5.54008
8085	8873	12092	12092_KSHV_NC009333_FW_19606_19665	-0.595016	-3.13925	0.0387249	0.0387249	-4.18352
8085	8873	30431	30431_KSHV_NC009333_FW_19606_19665	-0.812912	-4.07926	0.0176094	0.0176094	-3.25181
8085	8873	37367	37367_KSHV_NC009333_FW_19606_19665	-0.527582	-2.67438	0.060202	0.060202	-4.69729
8086	8743	11812	11812_KSHV_NC009333_FW_19636_19695	0	0	1	1	-7.20218
8086	8743	15011	15011_KSHV_NC009333_FW_19636_19695	0	0	1	1	-7.20218
8086	8743	20760	20760_KSHV_NC009333_FW_19636_19695	0	0	1	1	-7.20218
8087	14286	31597	31597_KSHV_NC009333_FW_19666_19725	1.04322	3.75859	0.0227064	0.0227064	-3.55359
8087	14286	38660	38660_KSHV_NC009333_FW_19666_19725	0.3595	1.88034	0.138867	0.138867	-5.63808
8087	14286	42329	42329_KSHV_NC009333_FW_19666_19725	-0.376267	-0.358424	0.739499	0.739499	-7.12244
8088	202	217	217_KSHV_NC009333_FW_19755_19814	0.588084	2.8173	0.0523629	0.0523629	-4.53575
8088	202	13115	13115_KSHV_NC009333_FW_19755_19814	-2.9649	-11.6781	0.000466686	0.000466686	0.915647
8088	202	16525	16525_KSHV_NC009333_FW_19755_19814	-0.563368	-1.38289	0.244163	0.244163	-6.22972
8089	4907	5939	5939_KSHV_NC009333_FW_19785_19844	1.32062	5.62316	0.00615778	0.00615778	-2.00352
8089	4907	20987	20987_KSHV_NC009333_FW_19785_19844	-2.20398	-10.1351	0.000778738	0.000778738	0.367917
8089	4907	35591	35591_KSHV_NC009333_FW_19785_19844	-0.327415	-1.20592	0.299148	0.299148	-6.42829
8090	3345	3939	3939_KSHV_NC009333_FW_19815_19874	-0.783496	-2.50042	0.0716763	0.0716763	-4.89786
8090	3345	26373	26373_KSHV_NC009333_FW_19815_19874	-0.596672	-2.85315	0.0505898	0.0505898	-4.49572
8090	3345	37803	37803_KSHV_NC009333_FW_19815_19874	0	0	1	1	-7.20218
8091	11341	17665	17665_KSHV_NC009333_FW_19845_19904	2.14483	5.88968	0.00526144	0.00526144	-1.81763
8091	11341	18169	18169_KSHV_NC009333_FW_19845_19904	-0.0988441	-0.255308	0.81202	0.81202	-7.16138
8091	11341	28128	28128_KSHV_NC009333_FW_19845_19904	0.196441	0.546706	0.615815	0.615815	-7.02071
8092	9785	14045	14045_KSHV_NC009333_FW_19875_19934	-0.352146	-1.15341	0.317659	0.317659	-6.48504
8092	9785	22406	22406_KSHV_NC009333_FW_19875_19934	-0.659454	-2.83274	0.0515902	0.0515902	-4.51848
8092	9785	38202	38202_KSHV_NC009333_FW_19875_19934	-0.692444	-1.49504	0.214687	0.214687	-6.09939
8093	11897	19222	19222_KSHV_NC009333_FW_19995_20054	2.05641	9.14779	0.00112489	0.00112489	-0.0380144
8093	11897	22164	22164_KSHV_NC009333_FW_19995_20054	-0.350594	-1.73616	0.163193	0.163193	-5.81212
8093	11897	36771	36771_KSHV_NC009333_FW_19995_20054	-0.0884204	-0.35793	0.739839	0.739839	-7.12266
8094	11394	17745	17745_KSHV_NC009333_FW_20025_20084	-0.364671	-1.7728	0.156601	0.156601	-5.76797
8094	11394	26267	26267_KSHV_NC009333_FW_20025_20084	0	0	1	1	-7.20218
8094	11394	28751	28751_KSHV_NC009333_FW_20025_20084	0	0	1	1	-7.20218
8095	3960	4663	4663_KSHV_NC009333_FW_20055_20114	0	0	1	1	-7.20218
8095	3960	19375	19375_KSHV_NC009333_FW_20055_20114	-1.71131	-8.72774	0.00133045	0.00133045	-0.226215
8095	3960	19498	19498_KSHV_NC009333_FW_20055_20114	0	0	1	1	-7.20218
8096	8157	10849	10849_KSHV_NC009333_FW_20085_20144	0	0	1	1	-7.20218
8096	8157	27590	27590_KSHV_NC009333_FW_20085_20144	0.892705	1.43509	0.22996	0.22996	-6.1694
8096	8157	28272	28272_KSHV_NC009333_FW_20085_20144	0	0	1	1	-7.20218
8097	8393	11318	11318_KSHV_NC009333_FW_20145_20204	0.485034	1.29174	0.271107	0.271107	-6.33326
8097	8393	37316	37316_KSHV_NC009333_FW_20145_20204	0.133796	0.177554	0.86835	0.86835	-7.18236
8097	8393	39584	39584_KSHV_NC009333_FW_20145_20204	0.494431	2.36036	0.0827888	0.0827888	-5.06216
8098	1027	1231	1231_KSHV_NC009333_FW_20175_20234	0.489473	1.7003	0.169936	0.169936	-5.85524
8098	1027	16690	16690_KSHV_NC009333_FW_20175_20234	0.686544	1.51445	0.209971	0.209971	-6.07657
8098	1027	41029	41029_KSHV_NC009333_FW_20175_20234	0.355861	1.34628	0.254648	0.254648	-6.27159
8099	2363	2857	2857_KSHV_NC009333_FW_20205_20264	-1.3161	-5.74916	0.00571208	0.00571208	-1.91468
8099	2363	17729	17729_KSHV_NC009333_FW_20205_20264	0.0874677	0.381864	0.723436	0.723436	-7.11188
8099	2363	40131	40131_KSHV_NC009333_FW_20205_20264	-1.62501	-8.49518	0.00146474	0.00146474	-0.334795
8100	846	1042	1042_KSHV_NC009333_FW_20235_20294	0	0	1	1	-7.20218
8100	846	28673	28673_KSHV_NC009333_FW_20235_20294	-1.6875	-8.33781	0.00156538	0.00156538	-0.410131
8100	846	33862	33862_KSHV_NC009333_FW_20235_20294	0	0	1	1	-7.20218
8101	1705	2051	2051_KSHV_NC009333_FW_20265_20324	0.748736	2.77113	0.0547559	0.0547559	-4.58759
8101	1705	9994	9994_KSHV_NC009333_FW_20265_20324	1.13084	4.56253	0.0123154	0.0123154	-2.82653
8101	1705	11396	11396_KSHV_NC009333_FW_20265_20324	0	0	1	1	-7.20218
8102	8344	11193	11193_KSHV_NC009333_FW_20295_20354	-0.686816	-3.46133	0.0291222	0.0291222	-3.84806
8102	8344	22628	22628_KSHV_NC009333_FW_20295_20354	-0.389275	-1.75952	0.158956	0.158956	-5.78398
8102	8344	29567	29567_KSHV_NC009333_FW_20295_20354	-0.209037	-1.05583	0.354948	0.354948	-6.58723
8103	14542	36156	36156_KSHV_NC009333_FW_20325_20384	0	0	1	1	-7.20218
8103	14542	36658	36658_KSHV_NC009333_FW_20325_20384	0	0	1	1	-7.20218
8103	14542	39984	39984_KSHV_NC009333_FW_20325_20384	0	0	1	1	-7.20218
8104	11767	18958	18958_KSHV_NC009333_FW_20355_20414	0	0	1	1	-7.20218
8104	11767	20929	20929_KSHV_NC009333_FW_20355_20414	0	0	1	1	-7.20218
8104	11767	26874	26874_KSHV_NC009333_FW_20355_20414	0	0	1	1	-7.20218
8105	13275	24218	24218_KSHV_NC009333_FW_20385_20444	-0.83132	-2.95437	0.0459536	0.0459536	-4.38376
8105	13275	33701	33701_KSHV_NC009333_FW_20385_20444	-1.50666	-7.34486	0.00244944	0.00244944	-0.923451
8105	13275	40010	40010_KSHV_NC009333_FW_20385_20444	-0.239921	-1.25892	0.281516	0.281516	-6.36991
8106	618	816	816_KSHV_NC009333_FW_20415_20474	0	0	1	1	-7.20218
8106	618	38576	38576_KSHV_NC009333_FW_20415_20474	0	0	1	1	-7.20218
8106	618	44670	44670_KSHV_NC009333_FW_20415_20474	0	0	1	1	-7.20218
8107	513	662	662_KSHV_NC009333_FW_20445_20504	0	0	1	1	-7.20218
8107	513	22745	22745_KSHV_NC009333_FW_20445_20504	0	0	1	1	-7.20218
8107	513	23255	23255_KSHV_NC009333_FW_20445_20504	0	0	1	1	-7.20218
8108	5420	6622	6622_KSHV_NC009333_FW_20475_20534	-0.0472859	-0.0704163	0.947496	0.947496	-7.19905
8108	5420	32631	32631_KSHV_NC009333_FW_20475_20534	0.438105	1.37132	0.247428	0.247428	-6.24299
8108	5420	40910	40910_KSHV_NC009333_FW_20475_20534	-0.1066	-0.261031	0.807924	0.807924	-7.15955
8109	13901	28153	28153_KSHV_NC009333_FW_20481_20540	0.153232	0.554915	0.610723	0.610723	-7.01543
8109	13901	42852	42852_KSHV_NC009333_FW_20481_20540	-1.11724	-4.17569	0.0163581	0.0163581	-3.16418
8109	13901	43728	43728_KSHV_NC009333_FW_20481_20540	0.0183342	0.0746636	0.944336	0.944336	-7.19866
8110	8257	10945	10945_KSHV_NC009333_FW_20505_20564	-0.0437894	-0.0531033	0.960387	0.960387	-7.2004
8110	8257	14651	14651_KSHV_NC009333_FW_20505_20564	-0.212418	-0.26644	0.804059	0.804059	-7.15778
8110	8257	31866	31866_KSHV_NC009333_FW_20505_20564	-0.0485093	-0.0547247	0.959179	0.959179	-7.20029
8111	14487	34726	34726_KSHV_NC009333_FW_20541_20600	0.0295897	0.145617	0.891795	0.891795	-7.18883
8111	14487	35612	35612_KSHV_NC009333_FW_20541_20600	-0.0703919	-0.354426	0.742256	0.742256	-7.12418
8111	14487	43672	43672_KSHV_NC009333_FW_20541_20600	-0.0205355	-0.102034	0.924008	0.924008	-7.19561
8112	7851	10252	10252_KSHV_NC009333_FW_20625_20684	-0.286375	-1.13651	0.323842	0.323842	-6.50305
8112	7851	18687	18687_KSHV_NC009333_FW_20625_20684	-1.12744	-2.57953	0.0661676	0.0661676	-4.80613
8112	7851	34924	34924_KSHV_NC009333_FW_20625_20684	-1.18523	-4.17711	0.0163405	0.0163405	-3.16291
8113	8264	11037	11037_KSHV_NC009333_FW_20655_20714	2.47135	6.12934	0.00459046	0.00459046	-1.65684
8113	8264	15539	15539_KSHV_NC009333_FW_20655_20714	-0.343618	-1.77887	0.155535	0.155535	-5.76064
8113	8264	25882	25882_KSHV_NC009333_FW_20655_20714	0.354773	1.01377	0.372229	0.372229	-6.62981
8114	3167	3751	3751_KSHV_NC009333_FW_20685_20744	-2.03816	-6.56532	0.00362227	0.00362227	-1.37878
8114	3167	33392	33392_KSHV_NC009333_FW_20685_20744	-0.715194	-2.99024	0.0444332	0.0444332	-4.34448
8114	3167	37836	37836_KSHV_NC009333_FW_20685_20744	-2.95632	-10.381	0.000714306	0.000714306	0.46182
8115	10567	15685	15685_KSHV_NC009333_FW_20715_20774	-0.28975	-0.759195	0.493142	0.493142	-6.86403
8115	10567	16431	16431_KSHV_NC009333_FW_20715_20774	-0.711834	-3.54513	0.0271128	0.0271128	-3.76358
8115	10567	18886	18886_KSHV_NC009333_FW_20715_20774	-0.8461	-3.97977	0.0190258	0.0190258	-3.34372
8116	2517	3031	3031_KSHV_NC009333_FW_20745_20804	1.10517	4.241	0.0155722	0.0155722	-3.10564
8116	2517	11252	11252_KSHV_NC009333_FW_20745_20804	-2.29079	-8.05425	0.00176972	0.00176972	-0.549842
8116	2517	14078	14078_KSHV_NC009333_FW_20745_20804	-1.57357	-5.45146	0.00683713	0.00683713	-2.12743
8117	7267	9257	9257_KSHV_NC009333_FW_20805_20864	0	0	1	1	-7.20218
8117	7267	27366	27366_KSHV_NC009333_FW_20805_20864	2.7136	3.34989	0.0320803	0.0320803	-3.96218
8117	7267	36527	36527_KSHV_NC009333_FW_20805_20864	0.589677	1.05614	0.354826	0.354826	-6.58692
8118	6745	8609	8609_KSHV_NC009333_FW_20835_20894	0.657734	2.49859	0.07181	0.07181	-4.89999
8118	6745	33379	33379_KSHV_NC009333_FW_20835_20894	-1.56715	-4.69301	0.0112364	0.0112364	-2.71745
8118	6745	42553	42553_KSHV_NC009333_FW_20835_20894	-0.507269	-1.24653	0.285543	0.285543	-6.38364
8119	11874	19192	19192_KSHV_NC009333_FW_20865_20924	-1.33921	-5.46815	0.00676714	0.00676714	-2.11524
8119	11874	28091	28091_KSHV_NC009333_FW_20865_20924	0	0	1	1	-7.20218
8119	11874	44825	44825_KSHV_NC009333_FW_20865_20924	7.98287	14.5507	0.000209559	0.000209559	1.72105
8120	8240	10930	10930_KSHV_NC009333_FW_20895_20954	-0.422979	-1.94433	0.129368	0.129368	-5.5607
8120	8240	19346	19346_KSHV_NC009333_FW_20895_20954	0.777717	3.95665	0.0193745	0.0193745	-3.36529
8120	8240	40396	40396_KSHV_NC009333_FW_20895_20954	1.26561	6.6303	0.00350073	0.00350073	-1.33885
8121	10246	15064	15064_KSHV_NC009333_FW_20955_21014	-0.329196	-1.01429	0.372011	0.372011	-6.62929
8121	10246	24625	24625_KSHV_NC009333_FW_20955_21014	-0.818026	-4.25454	0.015415	0.015415	-3.09358
8121	10246	42306	42306_KSHV_NC009333_FW_20955_21014	0.39825	1.57395	0.196168	0.196168	-6.00621
8122	5095	6230	6230_KSHV_NC009333_FW_20985_21044	0.164231	0.671055	0.541673	0.541673	-6.9339
8122	5095	9423	9423_KSHV_NC009333_FW_20985_21044	0.256458	0.9588	0.395938	0.395938	-6.68396
8122	5095	14876	14876_KSHV_NC009333_FW_20985_21044	0.29722	1.40027	0.239338	0.239338	-6.20971
8123	11148	17071	17071_KSHV_NC009333_FW_21015_21074	-0.298127	-1.49385	0.21498	0.21498	-6.10079
8123	11148	24754	24754_KSHV_NC009333_FW_21015_21074	-0.918001	-4.18937	0.0161895	0.0161895	-3.15187
8123	11148	44482	44482_KSHV_NC009333_FW_21015_21074	-0.568266	-0.668747	0.54299	0.54299	-6.93565
8124	4067	4904	4904_KSHV_NC009333_FW_21045_21104	-0.371336	-1.67067	0.175735	0.175735	-5.89081
8124	4067	35113	35113_KSHV_NC009333_FW_21045_21104	-0.131303	-0.66263	0.54649	0.54649	-6.94024
8124	4067	44732	44732_KSHV_NC009333_FW_21045_21104	-0.35547	-1.76382	0.158189	0.158189	-5.7788
8125	9778	14037	14037_KSHV_NC009333_FW_21075_21134	0.786525	2.76032	0.0553348	0.0553348	-4.59978
8125	9778	17731	17731_KSHV_NC009333_FW_21075_21134	2.23146	11.5487	0.000485907	0.000485907	0.873299
8125	9778	27244	27244_KSHV_NC009333_FW_21075_21134	1.17661	4.79565	0.0104687	0.0104687	-2.63328
8126	4540	5530	5530_KSHV_NC009333_FW_21105_21164	-0.43399	-1.94882	0.12873	0.12873	-5.55528
8126	4540	29322	29322_KSHV_NC009333_FW_21105_21164	1.83123	9.55093	0.000963892	0.000963892	0.133617
8126	4540	39173	39173_KSHV_NC009333_FW_21105_21164	-0.321857	-1.70579	0.168885	0.168885	-5.84865
8127	6701	8490	8490_KSHV_NC009333_FW_21135_21194	-0.193411	-0.912709	0.416824	0.416824	-6.72796
8127	6701	16997	16997_KSHV_NC009333_FW_21135_21194	-0.172688	-0.585672	0.591889	0.591889	-6.99508
8127	6701	30968	30968_KSHV_NC009333_FW_21135_21194	-0.282713	-0.867653	0.438141	0.438141	-6.76964
8128	10885	16583	16583_KSHV_NC009333_FW_21165_21224	1.35248	5.63836	0.00610176	0.00610176	-1.99271
8128	10885	18327	18327_KSHV_NC009333_FW_21165_21224	0.782194	3.28822	0.0338732	0.0338732	-4.02623
8128	10885	32519	32519_KSHV_NC009333_FW_21165_21224	-0.0612376	-0.210774	0.844139	0.844139	-7.17429
8129	7098	9053	9053_KSHV_NC009333_FW_21225_21284	0	0	1	1	-7.20218
8129	7098	16644	16644_KSHV_NC009333_FW_21225_21284	0	0	1	1	-7.20218
8129	7098	45117	45117_KSHV_NC009333_FW_21225_21284	-1.29224	-2.09411	0.109835	0.109835	-5.37996
8130	12409	20885	20885_KSHV_NC009333_FW_21255_21314	-0.708886	-1.32896	0.259765	0.259765	-6.29127
8130	12409	25534	25534_KSHV_NC009333_FW_21255_21314	0	0	1	1	-7.20218
8130	12409	37105	37105_KSHV_NC009333_FW_21255_21314	-0.484427	-0.243046	0.820821	0.820821	-7.16517
8131	7192	9291	9291_KSHV_NC009333_FW_21285_21344	-0.379548	-0.471423	0.663737	0.663737	-7.06591
8131	7192	13759	13759_KSHV_NC009333_FW_21285_21344	-0.352062	-0.457944	0.672542	0.672542	-7.07339
8131	7192	15166	15166_KSHV_NC009333_FW_21285_21344	-0.497554	-0.583606	0.593142	0.593142	-6.99647
8132	699	869	869_KSHV_NC009333_FW_21315_21374	-0.143363	-0.121721	0.909431	0.909431	-7.19284
8132	699	1556	1556_KSHV_NC009333_FW_21315_21374	-0.336682	-0.290056	0.787269	0.787269	-7.14965
8132	699	11186	11186_KSHV_NC009333_FW_21315_21374	-0.264492	-0.207236	0.846707	0.846707	-7.17522
8133	4931	5956	5956_KSHV_NC009333_FW_21345_21404	-1.13999	-1.10046	0.337417	0.337417	-6.54106
8133	4931	21366	21366_KSHV_NC009333_FW_21345_21404	1.03286	2.32063	0.086294	0.086294	-5.10917
8133	4931	35752	35752_KSHV_NC009333_FW_21345_21404	0.385359	0.895945	0.424651	0.424651	-6.74363
8134	2750	3335	3335_KSHV_NC009333_FW_21375_21434	0.347626	0.847285	0.448072	0.448072	-6.78802
8134	2750	4737	4737_KSHV_NC009333_FW_21375_21434	0.592384	1.71567	0.16701	0.16701	-5.83677
8134	2750	37209	37209_KSHV_NC009333_FW_21375_21434	0.383527	1.24499	0.286048	0.286048	-6.38535
8135	2799	3364	3364_KSHV_NC009333_FW_21405_21464	0	0	1	1	-7.20218
8135	2799	16239	16239_KSHV_NC009333_FW_21405_21464	0	0	1	1	-7.20218
8135	2799	25245	25245_KSHV_NC009333_FW_21405_21464	0.872166	1.54913	0.201807	0.201807	-6.03563
8136	8163	10853	10853_KSHV_NC009333_FW_21435_21494	0	0	1	1	-7.20218
8136	8163	40270	40270_KSHV_NC009333_FW_21435_21494	0	0	1	1	-7.20218
8136	8163	44503	44503_KSHV_NC009333_FW_21435_21494	0	0	1	1	-7.20218
8137	3009	3570	3570_KSHV_NC009333_FW_21465_21524	0	0	1	1	-7.20218
8137	3009	33655	33655_KSHV_NC009333_FW_21465_21524	0	0	1	1	-7.20218
8137	3009	40328	40328_KSHV_NC009333_FW_21465_21524	0	0	1	1	-7.20218
8138	8008	10558	10558_KSHV_NC009333_FW_21495_21554	0.592974	1.48018	0.218374	0.218374	-6.11681
8138	8008	15480	15480_KSHV_NC009333_FW_21495_21554	-0.379137	-1.16544	0.313324	0.313324	-6.47214
8138	8008	32825	32825_KSHV_NC009333_FW_21495_21554	0.366988	1.33967	0.25659	0.25659	-6.27912
8139	5180	6202	6202_KSHV_NC009333_FW_21525_21584	0.318884	0.642952	0.557859	0.557859	-6.95478
8139	5180	16680	16680_KSHV_NC009333_FW_21525_21584	-0.289745	-1.1753	0.309812	0.309812	-6.46152
8139	5180	23347	23347_KSHV_NC009333_FW_21525_21584	-2.08344	-2.29661	0.0884958	0.0884958	-5.13767
8140	2080	2436	2436_KSHV_NC009333_FW_21555_21614	-0.267867	-1.21879	0.294771	0.294771	-6.41421
8140	2080	19296	19296_KSHV_NC009333_FW_21555_21614	-0.963753	-3.43182	0.0298722	0.0298722	-3.87807
8140	2080	44230	44230_KSHV_NC009333_FW_21555_21614	-0.0112376	-0.0259477	0.980635	0.980635	-7.20175
8141	6512	8181	8181_KSHV_NC009333_FW_21585_21644	-0.4343	-2.07249	0.11244	0.11244	-5.40599
8141	6512	12210	12210_KSHV_NC009333_FW_21585_21644	-0.166007	-0.693874	0.528782	0.528782	-6.91645
8141	6512	39840	39840_KSHV_NC009333_FW_21585_21644	0.628928	1.70413	0.169202	0.169202	-5.85064
8142	5171	6281	6281_KSHV_NC009333_FW_21615_21674	0	0	1	1	-7.20218
8142	5171	32282	32282_KSHV_NC009333_FW_21615_21674	0	0	1	1	-7.20218
8142	5171	43898	43898_KSHV_NC009333_FW_21615_21674	0.295388	1.02016	0.369554	0.369554	-6.6234
8143	8178	10782	10782_KSHV_NC009333_FW_21645_21704	0	0	1	1	-7.20218
8143	8178	26363	26363_KSHV_NC009333_FW_21645_21704	0.0446594	0.108644	0.91911	0.91911	-7.19474
8143	8178	37630	37630_KSHV_NC009333_FW_21645_21704	0	0	1	1	-7.20218
8144	8581	11567	11567_KSHV_NC009333_FW_21675_21734	0.415728	1.70732	0.168593	0.168593	-5.84681
8144	8581	13483	13483_KSHV_NC009333_FW_21675_21734	-0.129323	-0.584577	0.592553	0.592553	-6.99582
8144	8581	32873	32873_KSHV_NC009333_FW_21675_21734	0.763291	3.58753	0.0261602	0.0261602	-3.72128
8145	12661	21775	21775_KSHV_NC009333_FW_21705_21764	0	0	1	1	-7.20218
8145	12661	24249	24249_KSHV_NC009333_FW_21705_21764	0.289798	1.00049	0.377839	0.377839	-6.64306
8145	12661	44007	44007_KSHV_NC009333_FW_21705_21764	0.658111	1.65089	0.179722	0.179722	-5.91449
8146	731	970	970_KSHV_NC009333_FW_21735_21794	-0.993028	-4.29428	0.0149651	0.0149651	-3.05834
8146	731	10636	10636_KSHV_NC009333_FW_21735_21794	0.0206896	0.109407	0.918544	0.918544	-7.19463
8146	731	43496	43496_KSHV_NC009333_FW_21735_21794	0.532894	1.47915	0.218632	0.218632	-6.11802
8147	7630	9888	9888_KSHV_NC009333_FW_21765_21824	-0.95753	-4.88119	0.0098779	0.0098779	-2.56422
8147	7630	22247	22247_KSHV_NC009333_FW_21765_21824	-0.552188	-2.84756	0.0508612	0.0508612	-4.50194
8147	7630	25012	25012_KSHV_NC009333_FW_21765_21824	-0.30207	-1.27126	0.277558	0.277558	-6.35617
8148	10777	16287	16287_KSHV_NC009333_FW_21795_21854	0.245332	0.979669	0.386784	0.386784	-6.66361
8148	10777	33762	33762_KSHV_NC009333_FW_21795_21854	-0.169088	-0.575838	0.597869	0.597869	-7.00169
8148	10777	36919	36919_KSHV_NC009333_FW_21795_21854	-0.395649	-1.3796	0.245086	0.245086	-6.23349
8149	6511	8265	8265_KSHV_NC009333_FW_21825_21884	0	0	1	1	-7.20218
8149	6511	16600	16600_KSHV_NC009333_FW_21825_21884	0	0	1	1	-7.20218
8149	6511	43835	43835_KSHV_NC009333_FW_21825_21884	-4.00024	-10.7061	0.000639104	0.000639104	0.581911
8150	2687	3211	3211_KSHV_NC009333_FW_21855_21914	0	0	1	1	-7.20218
8150	2687	26515	26515_KSHV_NC009333_FW_21855_21914	0	0	1	1	-7.20218
8150	2687	34712	34712_KSHV_NC009333_FW_21855_21914	0.920911	3.85729	0.0209655	0.0209655	-3.45897
8151	772	907	907_KSHV_NC009333_FW_21885_21944	-0.0565288	-0.178038	0.867995	0.867995	-7.18225
8151	772	12883	12883_KSHV_NC009333_FW_21885_21944	0	0	1	1	-7.20218
8151	772	39361	39361_KSHV_NC009333_FW_21885_21944	1.23461	4.37198	0.014131	0.014131	-2.99013
8152	7633	9974	9974_KSHV_NC009333_FW_21975_22034	-0.0287917	-0.0580499	0.956702	0.956702	-7.20005
8152	7633	12847	12847_KSHV_NC009333_FW_21975_22034	-0.0617994	-0.15774	0.882878	0.882878	-7.18652
8152	7633	23736	23736_KSHV_NC009333_FW_21975_22034	-0.00548772	-0.0143422	0.989295	0.989295	-7.20205
8153	5218	6398	6398_KSHV_NC009333_FW_22005_22064	0	0	1	1	-7.20218
8153	5218	12083	12083_KSHV_NC009333_FW_22005_22064	0	0	1	1	-7.20218
8153	5218	33987	33987_KSHV_NC009333_FW_22005_22064	0	0	1	1	-7.20218
8154	3335	4018	4018_KSHV_NC009333_FW_22035_22094	0	0	1	1	-7.20218
8154	3335	27113	27113_KSHV_NC009333_FW_22035_22094	-0.721115	-3.23314	0.0355771	0.0355771	-4.08396
8154	3335	34964	34964_KSHV_NC009333_FW_22035_22094	0.59126	3.00927	0.043651	0.043651	-4.32372
8155	9315	12946	12946_KSHV_NC009333_FW_22065_22124	0.930092	3.69471	0.0239273	0.0239273	-3.61565
8155	9315	37525	37525_KSHV_NC009333_FW_22065_22124	-1.0219	-4.59647	0.0120229	0.0120229	-2.79793
8155	9315	44139	44139_KSHV_NC009333_FW_22065_22124	0.469321	2.04011	0.11647	0.11647	-5.44503
8156	2188	2671	2671_KSHV_NC009333_FW_22125_22184	0	0	1	1	-7.20218
8156	2188	32474	32474_KSHV_NC009333_FW_22125_22184	0	0	1	1	-7.20218
8156	2188	33866	33866_KSHV_NC009333_FW_22125_22184	0	0	1	1	-7.20218
8157	13577	25852	25852_KSHV_NC009333_FW_22150_22209	-0.333077	-1.7077	0.168522	0.168522	-5.84636
8157	13577	34266	34266_KSHV_NC009333_FW_22150_22209	0.584892	2.06441	0.113429	0.113429	-5.41572
8157	13577	34270	34270_KSHV_NC009333_FW_22150_22209	0.164772	0.566421	0.603632	0.603632	-7.00793
8158	9189	12645	12645_KSHV_NC009333_FW_22215_22274	-0.471103	-2.31193	0.0870841	0.0870841	-5.11949
8158	9189	14683	14683_KSHV_NC009333_FW_22215_22274	-0.319603	-1.67904	0.174076	0.174076	-5.88077
8158	9189	37810	37810_KSHV_NC009333_FW_22215_22274	0.0133239	0.0635884	0.952578	0.952578	-7.19963
8159	13852	27831	27831_KSHV_NC009333_FW_22245_22304	0	0	1	1	-7.20218
8159	13852	38346	38346_KSHV_NC009333_FW_22245_22304	0	0	1	1	-7.20218
8159	13852	40425	40425_KSHV_NC009333_FW_22245_22304	0	0	1	1	-7.20218
8160	6503	8176	8176_KSHV_NC009333_FW_22275_22334	0	0	1	1	-7.20218
8160	6503	39504	39504_KSHV_NC009333_FW_22275_22334	0	0	1	1	-7.20218
8160	6503	42252	42252_KSHV_NC009333_FW_22275_22334	0	0	1	1	-7.20218
8161	3043	3675	3675_KSHV_NC009333_FW_22305_22364	0	0	1	1	-7.20218
8161	3043	7361	7361_KSHV_NC009333_FW_22305_22364	0	0	1	1	-7.20218
8161	3043	44993	44993_KSHV_NC009333_FW_22305_22364	0	0	1	1	-7.20218
8162	390	499	499_KSHV_NC009333_FW_22335_22394	-1.17614	-4.88006	0.0098854	0.0098854	-2.56512
8162	390	28564	28564_KSHV_NC009333_FW_22335_22394	1.94403	10.1366	0.000778309	0.000778309	0.368518
8162	390	42271	42271_KSHV_NC009333_FW_22335_22394	1.69637	8.88726	0.00124722	0.00124722	-0.153573
8163	3127	3724	3724_KSHV_NC009333_FW_22350_22409	1.48596	7.03591	0.00284712	0.00284712	-1.0979
8163	3127	14586	14586_KSHV_NC009333_FW_22350_22409	0.942561	4.58215	0.0121453	0.0121453	-2.80998
8163	3127	26767	26767_KSHV_NC009333_FW_22350_22409	1.83935	7.60571	0.00216663	0.00216663	-0.781872
8164	9079	12458	12458_KSHV_NC009333_FW_22425_22484	0	0	1	1	-7.20218
8164	9079	16414	16414_KSHV_NC009333_FW_22425_22484	0.780184	1.43983	0.228714	0.228714	-6.1639
8164	9079	22049	22049_KSHV_NC009333_FW_22425_22484	-0.184184	-0.748685	0.498749	0.498749	-6.8727
8165	12835	22537	22537_KSHV_NC009333_FW_22455_22514	0	0	1	1	-7.20218
8165	12835	30338	30338_KSHV_NC009333_FW_22455_22514	0	0	1	1	-7.20218
8165	12835	35086	35086_KSHV_NC009333_FW_22455_22514	0	0	1	1	-7.20218
8166	4591	5477	5477_KSHV_NC009333_FW_22485_22544	-0.370871	-1.49985	0.21351	0.21351	-6.09375
8166	4591	18452	18452_KSHV_NC009333_FW_22485_22544	0	0	1	1	-7.20218
8166	4591	21468	21468_KSHV_NC009333_FW_22485_22544	0.306169	1.34069	0.256288	0.256288	-6.27795
8167	2093	2529	2529_KSHV_NC009333_FW_22515_22574	1.24133	3.5332	0.0273885	0.0273885	-3.77554
8167	2093	5156	5156_KSHV_NC009333_FW_22515_22574	-0.479132	-1.13123	0.325799	0.325799	-6.50866
8167	2093	34298	34298_KSHV_NC009333_FW_22515_22574	1.18372	5.13513	0.00835143	0.00835143	-2.36476
8168	4260	5107	5107_KSHV_NC009333_FW_22575_22634	0	0	1	1	-7.20218
8168	4260	31976	31976_KSHV_NC009333_FW_22575_22634	0	0	1	1	-7.20218
8168	4260	39593	39593_KSHV_NC009333_FW_22575_22634	0	0	1	1	-7.20218
8169	6099	7610	7610_KSHV_NC009333_FW_22605_22664	0	0	1	1	-7.20218
8169	6099	34636	34636_KSHV_NC009333_FW_22605_22664	0	0	1	1	-7.20218
8169	6099	41110	41110_KSHV_NC009333_FW_22605_22664	0	0	1	1	-7.20218
8170	4807	5788	5788_KSHV_NC009333_FW_22695_22754	-0.138856	-0.734922	0.506166	0.506166	-6.88392
8170	4807	16593	16593_KSHV_NC009333_FW_22695_22754	0.0714641	0.337873	0.753719	0.753719	-7.13119
8170	4807	23732	23732_KSHV_NC009333_FW_22695_22754	0.0566648	0.282822	0.792397	0.792397	-7.15221
8171	12489	21227	21227_KSHV_NC009333_FW_22725_22784	0.0292831	0.116166	0.91354	0.91354	-7.19367
8171	12489	30639	30639_KSHV_NC009333_FW_22725_22784	-0.517953	-2.30459	0.0877575	0.0877575	-5.1282
8171	12489	42730	42730_KSHV_NC009333_FW_22725_22784	0.332938	1.51149	0.210683	0.210683	-6.08006
8172	2809	3371	3371_KSHV_NC009333_FW_22755_22814	0.113375	0.359933	0.73846	0.73846	-7.12178
8172	2809	29434	29434_KSHV_NC009333_FW_22755_22814	-0.0349468	-0.130068	0.903262	0.903262	-7.19152
8172	2809	33768	33768_KSHV_NC009333_FW_22755_22814	-0.0600633	-0.245898	0.818771	0.818771	-7.16431
8173	7180	9283	9283_KSHV_NC009333_FW_22785_22844	0	0	1	1	-7.20218
8173	7180	19786	19786_KSHV_NC009333_FW_22785_22844	0	0	1	1	-7.20218
8173	7180	33764	33764_KSHV_NC009333_FW_22785_22844	0	0	1	1	-7.20218
8174	922	1081	1081_KSHV_NC009333_FW_22815_22874	0.137034	0.412811	0.702497	0.702497	-7.09698
8174	922	4436	4436_KSHV_NC009333_FW_22815_22874	0	0	1	1	-7.20218
8174	922	16352	16352_KSHV_NC009333_FW_22815_22874	0.531737	1.66505	0.176858	0.176858	-5.89754
8175	13162	23799	23799_KSHV_NC009333_FW_22845_22904	0	0	1	1	-7.20218
8175	13162	27023	27023_KSHV_NC009333_FW_22845_22904	0	0	1	1	-7.20218
8175	13162	36755	36755_KSHV_NC009333_FW_22845_22904	0	0	1	1	-7.20218
8176	14039	29121	29121_KSHV_NC009333_FW_22934_22993	0.920542	3.41134	0.0304067	0.0304067	-3.899
8176	14039	35020	35020_KSHV_NC009333_FW_22934_22993	0.290415	1.53833	0.204314	0.204314	-6.0484
8176	14039	39641	39641_KSHV_NC009333_FW_22934_22993	0.385478	1.89068	0.137281	0.137281	-5.62557
8177	10846	16367	16367_KSHV_NC009333_FW_22964_23023	1.59001	6.71742	0.00334566	0.00334566	-1.28591
8177	10846	35019	35019_KSHV_NC009333_FW_22964_23023	-0.43754	-1.04512	0.359278	0.359278	-6.59816
8177	10846	40877	40877_KSHV_NC009333_FW_22964_23023	-0.423004	-1.84265	0.144819	0.144819	-5.68364
8178	4195	5069	5069_KSHV_NC009333_FW_23024_23083	-0.412445	-1.96601	0.126316	0.126316	-5.53451
8178	4195	26840	26840_KSHV_NC009333_FW_23024_23083	-0.621817	-3.22174	0.0359423	0.0359423	-4.09596
8178	4195	36017	36017_KSHV_NC009333_FW_23024_23083	0.176787	0.888333	0.428246	0.428246	-6.75068
8179	10910	16530	16530_KSHV_NC009333_FW_23054_23113	0	0	1	1	-7.20218
8179	10910	34352	34352_KSHV_NC009333_FW_23054_23113	0	0	1	1	-7.20218
8179	10910	37882	37882_KSHV_NC009333_FW_23054_23113	0	0	1	1	-7.20218
8180	4196	4985	4985_KSHV_NC009333_FW_120109_120050	0	0	1	1	-7.20218
8180	4196	26909	26909_KSHV_NC009333_FW_120109_120050	0	0	1	1	-7.20218
8180	4196	43884	43884_KSHV_NC009333_FW_120109_120050	0	0	1	1	-7.20218
8181	3970	4670	4670_KSHV_NC009333_FW_120039_119980	0	0	1	1	-7.20218
8181	3970	27380	27380_KSHV_NC009333_FW_120039_119980	0	0	1	1	-7.20218
8181	3970	36141	36141_KSHV_NC009333_FW_120039_119980	0.478159	1.3265	0.2605	0.2605	-6.29406
8182	4183	5061	5061_KSHV_NC009333_FW_119979_119920	0.424119	1.68155	0.173581	0.173581	-5.87776
8182	4183	25345	25345_KSHV_NC009333_FW_119979_119920	-1.58319	-6.58912	0.00357715	0.00357715	-1.36412
8182	4183	30927	30927_KSHV_NC009333_FW_119979_119920	-0.484736	-1.77167	0.156799	0.156799	-5.76933
8183	1140	1384	1384_KSHV_NC009333_FW_119840_119781	1.03041	2.62735	0.0630778	0.0630778	-4.7511
8183	1140	23877	23877_KSHV_NC009333_FW_119840_119781	-0.456663	-1.50718	0.211725	0.211725	-6.08513
8183	1140	39505	39505_KSHV_NC009333_FW_119840_119781	-0.395394	-1.95096	0.128425	0.128425	-5.55269
8184	12672	21888	21888_KSHV_NC009333_FW_119811_119752	-0.378046	-1.94892	0.128716	0.128716	-5.55516
8184	12672	25043	25043_KSHV_NC009333_FW_119811_119752	-0.556774	-2.53983	0.068868	0.068868	-4.85206
8184	12672	41940	41940_KSHV_NC009333_FW_119811_119752	0.628412	2.64033	0.0622683	0.0622683	-4.73622
8185	10941	16575	16575_KSHV_NC009333_FW_119750_119691	-3.83651	-7.22147	0.00259934	0.00259934	-0.992217
8185	10941	21119	21119_KSHV_NC009333_FW_119750_119691	0	0	1	1	-7.20218
8185	10941	38991	38991_KSHV_NC009333_FW_119750_119691	0	0	1	1	-7.20218
8186	8068	10608	10608_KSHV_NC009333_FW_119720_119661	0	0	1	1	-7.20218
8186	8068	39067	39067_KSHV_NC009333_FW_119720_119661	0	0	1	1	-7.20218
8186	8068	43866	43866_KSHV_NC009333_FW_119720_119661	0	0	1	1	-7.20218
8187	5044	6027	6027_KSHV_NC009333_FW_119690_119631	0	0	1	1	-7.20218
8187	5044	17483	17483_KSHV_NC009333_FW_119690_119631	0	0	1	1	-7.20218
8187	5044	28386	28386_KSHV_NC009333_FW_119690_119631	0	0	1	1	-7.20218
8188	11910	19321	19321_KSHV_NC009333_FW_23533_23592	-1.52335	-2.26465	0.0915269	0.0915269	-5.17569
8188	11910	21933	21933_KSHV_NC009333_FW_23533_23592	0	0	1	1	-7.20218
8188	11910	24866	24866_KSHV_NC009333_FW_23533_23592	-0.262335	-0.606406	0.579412	0.579412	-6.98084
8189	5673	6880	6880_KSHV_NC009333_FW_23563_23622	-0.98806	-1.98956	0.123088	0.123088	-5.50604
8189	5673	10059	10059_KSHV_NC009333_FW_23563_23622	0	0	1	1	-7.20218
8189	5673	20345	20345_KSHV_NC009333_FW_23563_23622	0	0	1	1	-7.20218
8190	6343	7891	7891_KSHV_NC009333_FW_23593_23652	0	0	1	1	-7.20218
8190	6343	16682	16682_KSHV_NC009333_FW_23593_23652	0	0	1	1	-7.20218
8190	6343	17551	17551_KSHV_NC009333_FW_23593_23652	0	0	1	1	-7.20218
8191	8159	10766	10766_KSHV_NC009333_FW_23623_23682	0.587174	1.65755	0.178369	0.178369	-5.90652
8191	8159	29972	29972_KSHV_NC009333_FW_23623_23682	-1.10795	-5.50872	0.00660065	0.00660065	-2.08574
8191	8159	37924	37924_KSHV_NC009333_FW_23623_23682	2.27382	9.26154	0.00107624	0.00107624	0.011275
8192	10271	15012	15012_KSHV_NC009333_FW_23653_23712	1.46841	5.71109	0.00584238	0.00584238	-1.94134
8192	10271	18724	18724_KSHV_NC009333_FW_23653_23712	-2.03825	-8.33279	0.00156873	0.00156873	-0.412561
8192	10271	35903	35903_KSHV_NC009333_FW_23653_23712	0.293872	1.52191	0.208187	0.208187	-6.06779
8193	9539	13428	13428_KSHV_NC009333_FW_119480_119421	0.416537	0.509814	0.639026	0.639026	-7.04359
8193	9539	23506	23506_KSHV_NC009333_FW_119480_119421	0.244278	1.15165	0.318299	0.318299	-6.48693
8193	9539	28372	28372_KSHV_NC009333_FW_119480_119421	0	0	1	1	-7.20218
8194	4430	5295	5295_KSHV_NC009333_FW_23713_23772	-0.0106823	-0.0174524	0.986974	0.986974	-7.20199
8194	4430	20202	20202_KSHV_NC009333_FW_23713_23772	0	0	1	1	-7.20218
8194	4430	27324	27324_KSHV_NC009333_FW_23713_23772	1.62654	2.54632	0.0684178	0.0684178	-4.84454
8195	4772	5764	5764_KSHV_NC009333_FW_23743_23802	-0.509798	-0.768359	0.488292	0.488292	-6.8564
8195	4772	7590	7590_KSHV_NC009333_FW_23743_23802	-0.24047	-0.432011	0.689668	0.689668	-7.08722
8195	4772	26265	26265_KSHV_NC009333_FW_23743_23802	-0.521266	-0.460594	0.670806	0.670806	-7.07193
8196	4230	5089	5089_KSHV_NC009333_FW_23773_23832	0	0	1	1	-7.20218
8196	4230	7147	7147_KSHV_NC009333_FW_23773_23832	0.694771	1.28367	0.273631	0.273631	-6.3423
8196	4230	16582	16582_KSHV_NC009333_FW_23773_23832	-1.67024	-3.41859	0.0302162	0.0302162	-3.89159
8197	3370	4037	4037_KSHV_NC009333_FW_23803_23862	0.306775	0.393799	0.715324	0.715324	-7.10626
8197	3370	19659	19659_KSHV_NC009333_FW_23803_23862	0	0	1	1	-7.20218
8197	3370	37519	37519_KSHV_NC009333_FW_23803_23862	-1.03517	-1.33001	0.25945	0.25945	-6.29008
8198	11762	18778	18778_KSHV_NC009333_FW_23833_23892	-0.42984	-1.56493	0.198198	0.198198	-6.01691
8198	11762	26855	26855_KSHV_NC009333_FW_23833_23892	-0.574948	-1.46436	0.22237	0.22237	-6.13532
8198	11762	43560	43560_KSHV_NC009333_FW_23833_23892	0.2497	0.848117	0.447662	0.447662	-6.78728
8199	4013	4870	4870_KSHV_NC009333_FW_23863_23922	0.362236	1.35109	0.253244	0.253244	-6.26611
8199	4013	13045	13045_KSHV_NC009333_FW_23863_23922	0.0416098	0.169205	0.874464	0.874464	-7.18417
8199	4013	27870	27870_KSHV_NC009333_FW_23863_23922	-0.273855	-1.1873	0.305591	0.305591	-6.44854
8200	12783	22279	22279_KSHV_NC009333_FW_23867_23926	-0.675529	-3.32341	0.0328359	0.0328359	-3.98961
8200	12783	27193	27193_KSHV_NC009333_FW_23867_23926	0.121962	0.524516	0.629712	0.629712	-7.03463
8200	12783	31778	31778_KSHV_NC009333_FW_23867_23926	-1.16344	-6.07126	0.00474276	0.00474276	-1.69527
8201	2187	2586	2586_KSHV_NC009333_FW_24050_24109	-1.46437	-3.18662	0.0370968	0.0370968	-4.1331
8201	2187	2972	2972_KSHV_NC009333_FW_24050_24109	-0.0970883	-0.166491	0.876454	0.876454	-7.18474
8201	2187	23735	23735_KSHV_NC009333_FW_24050_24109	0	0	1	1	-7.20218
8202	3300	3913	3913_KSHV_NC009333_FW_24080_24139	-0.887473	-3.02909	0.0428534	0.0428534	-4.30216
8202	3300	28053	28053_KSHV_NC009333_FW_24080_24139	0.19519	0.906298	0.419802	0.419802	-6.73397
8202	3300	39369	39369_KSHV_NC009333_FW_24080_24139	0.576899	1.73363	0.16366	0.16366	-5.81517
8203	9944	14389	14389_KSHV_NC009333_FW_25046_25105	0	0	1	1	-7.20218
8203	9944	22386	22386_KSHV_NC009333_FW_25046_25105	0	0	1	1	-7.20218
8203	9944	26792	26792_KSHV_NC009333_FW_25046_25105	0	0	1	1	-7.20218
8204	5973	7437	7437_KSHV_NC009333_FW_25076_25135	-1.41081	-1.50228	0.212915	0.212915	-6.09089
8204	5973	10319	10319_KSHV_NC009333_FW_25076_25135	0.383034	0.4066	0.706674	0.706674	-7.10006
8204	5973	20676	20676_KSHV_NC009333_FW_25076_25135	-0.491754	-0.86491	0.439467	0.439467	-6.77213
8205	2543	2961	2961_KSHV_NC009333_FW_25106_25165	0	0	1	1	-7.20218
8205	2543	11915	11915_KSHV_NC009333_FW_25106_25165	0	0	1	1	-7.20218
8205	2543	39294	39294_KSHV_NC009333_FW_25106_25165	0	0	1	1	-7.20218
8206	14004	28753	28753_KSHV_NC009333_FW_25136_25195	0	0	1	1	-7.20218
8206	14004	30118	30118_KSHV_NC009333_FW_25136_25195	0	0	1	1	-7.20218
8206	14004	44414	44414_KSHV_NC009333_FW_25136_25195	0.0844531	0.105953	0.921103	0.921103	-7.1951
8207	8381	11223	11223_KSHV_NC009333_FW_25196_25255	0	0	1	1	-7.20218
8207	8381	20390	20390_KSHV_NC009333_FW_25196_25255	0	0	1	1	-7.20218
8207	8381	27597	27597_KSHV_NC009333_FW_25196_25255	0	0	1	1	-7.20218
8208	9588	13485	13485_KSHV_NC009333_FW_25226_25285	0	0	1	1	-7.20218
8208	9588	22445	22445_KSHV_NC009333_FW_25226_25285	0	0	1	1	-7.20218
8208	9588	27620	27620_KSHV_NC009333_FW_25226_25285	0	0	1	1	-7.20218
8209	13535	25650	25650_KSHV_NC009333_FW_25256_25315	0.27568	0.406405	0.706806	0.706806	-7.10015
8209	13535	33389	33389_KSHV_NC009333_FW_25256_25315	0	0	1	1	-7.20218
8209	13535	35074	35074_KSHV_NC009333_FW_25256_25315	0.0466332	0.0609079	0.954574	0.954574	-7.19984
8210	3064	3603	3603_KSHV_NC009333_FW_25286_25345	0	0	1	1	-7.20218
8210	3064	21281	21281_KSHV_NC009333_FW_25286_25345	0	0	1	1	-7.20218
8210	3064	33573	33573_KSHV_NC009333_FW_25286_25345	0.501297	0.564121	0.605045	0.605045	-7.00944
8211	4049	4807	4807_KSHV_NC009333_FW_25316_25375	0	0	1	1	-7.20218
8211	4049	8101	8101_KSHV_NC009333_FW_25316_25375	0.227563	0.350866	0.744714	0.744714	-7.12571
8211	4049	23689	23689_KSHV_NC009333_FW_25316_25375	0	0	1	1	-7.20218
8212	792	917	917_KSHV_NC009333_FW_25436_25495	-2.30252	-3.75625	0.0227499	0.0227499	-3.55585
8212	792	7813	7813_KSHV_NC009333_FW_25436_25495	-2.5132	-3.81272	0.0217308	0.0217308	-3.50151
8212	792	40015	40015_KSHV_NC009333_FW_25436_25495	-2.38877	-6.64142	0.00348043	0.00348043	-1.33206
8213	6329	7878	7878_KSHV_NC009333_FW_25466_25525	-0.517225	-0.926043	0.410687	0.410687	-6.71537
8213	6329	36202	36202_KSHV_NC009333_FW_25466_25525	0.878357	3.17315	0.0375513	0.0375513	-4.1474
8213	6329	37687	37687_KSHV_NC009333_FW_25466_25525	0	0	1	1	-7.20218
8214	9860	14133	14133_KSHV_NC009333_FW_25496_25555	-0.16024	-0.511696	0.637829	0.637829	-7.04245
8214	9860	26260	26260_KSHV_NC009333_FW_25496_25555	-0.136616	-0.397211	0.713013	0.713013	-7.10462
8214	9860	33594	33594_KSHV_NC009333_FW_25496_25555	-0.108301	-0.268734	0.802422	0.802422	-7.15702
8215	11816	19013	19013_KSHV_NC009333_FW_25526_25585	-1.03978	-2.46391	0.0743972	0.0743972	-4.94046
8215	11816	25462	25462_KSHV_NC009333_FW_25526_25585	0.256208	0.836416	0.453446	0.453446	-6.79771
8215	11816	27314	27314_KSHV_NC009333_FW_25526_25585	-2.5226	-3.90431	0.0201935	0.0201935	-3.41444
8216	4226	5087	5087_KSHV_NC009333_FW_25556_25615	0.431103	1.44155	0.228264	0.228264	-6.1619
8216	4226	22362	22362_KSHV_NC009333_FW_25556_25615	0	0	1	1	-7.20218
8216	4226	24287	24287_KSHV_NC009333_FW_25556_25615	-0.499373	-1.07007	0.349268	0.349268	-6.57261
8217	6922	8829	8829_KSHV_NC009333_FW_25586_25645	-0.968566	-3.85735	0.0209645	0.0209645	-3.45892
8217	6922	18542	18542_KSHV_NC009333_FW_25586_25645	-0.98718	-4.64309	0.0116349	0.0116349	-2.75891
8217	6922	35061	35061_KSHV_NC009333_FW_25586_25645	-1.09589	-4.17872	0.0163206	0.0163206	-3.16145
8218	3020	3662	3662_KSHV_NC009333_FW_25616_25675	0.0834114	0.427135	0.692914	0.692914	-7.08973
8218	3020	3818	3818_KSHV_NC009333_FW_25616_25675	0.0640215	0.336647	0.754572	0.754572	-7.13169
8218	3020	31687	31687_KSHV_NC009333_FW_25616_25675	0.459328	2.37104	0.0818749	0.0818749	-5.04956
8219	6376	8000	8000_KSHV_NC009333_FW_25646_25705	-0.415769	-1.35748	0.251394	0.251394	-6.25882
8219	6376	39522	39522_KSHV_NC009333_FW_25646_25705	-0.25176	-0.659471	0.548304	0.548304	-6.94259
8219	6376	42499	42499_KSHV_NC009333_FW_25646_25705	0.0266351	0.0731834	0.945437	0.945437	-7.1988
8220	2782	3353	3353_KSHV_NC009333_FW_25676_25735	0	0	1	1	-7.20218
8220	2782	6660	6660_KSHV_NC009333_FW_25676_25735	-0.0296337	-0.0533939	0.96017	0.96017	-7.20038
8220	2782	22624	22624_KSHV_NC009333_FW_25676_25735	0	0	1	1	-7.20218
8221	12365	20639	20639_KSHV_NC009333_FW_25706_25765	-0.346036	-1.14416	0.321032	0.321032	-6.49492
8221	12365	23396	23396_KSHV_NC009333_FW_25706_25765	-0.921135	-3.66228	0.0245777	0.0245777	-3.64742
8221	12365	38084	38084_KSHV_NC009333_FW_25706_25765	0.695341	2.76169	0.0552611	0.0552611	-4.59824
8222	2738	3329	3329_KSHV_NC009333_FW_25805_25864	0	0	1	1	-7.20218
8222	2738	8649	8649_KSHV_NC009333_FW_25805_25864	-0.914881	-2.71135	0.0580491	0.0580491	-4.65521
8222	2738	22504	22504_KSHV_NC009333_FW_25805_25864	-1.29269	-6.52727	0.0036959	0.0036959	-1.40234
8223	6733	8517	8517_KSHV_NC009333_FW_25835_25894	0	0	1	1	-7.20218
8223	6733	8796	8796_KSHV_NC009333_FW_25835_25894	0.161028	0.853791	0.444879	0.444879	-6.78218
8223	6733	17322	17322_KSHV_NC009333_FW_25835_25894	0	0	1	1	-7.20218
8224	14171	30399	30399_KSHV_NC009333_FW_25865_25924	0	0	1	1	-7.20218
8224	14171	30579	30579_KSHV_NC009333_FW_25865_25924	0	0	1	1	-7.20218
8224	14171	45084	45084_KSHV_NC009333_FW_25865_25924	0	0	1	1	-7.20218
8225	9705	13872	13872_KSHV_NC009333_FW_25985_26044	0	0	1	1	-7.20218
8225	9705	37221	37221_KSHV_NC009333_FW_25985_26044	0.00885198	0.042044	0.96863	0.96863	-7.20106
8225	9705	41631	41631_KSHV_NC009333_FW_25985_26044	0	0	1	1	-7.20218
8226	12696	21945	21945_KSHV_NC009333_FW_26075_26134	0	0	1	1	-7.20218
8226	12696	30314	30314_KSHV_NC009333_FW_26075_26134	0	0	1	1	-7.20218
8226	12696	32165	32165_KSHV_NC009333_FW_26075_26134	-0.853775	-2.23492	0.0944522	0.0944522	-5.21113
8227	7366	9512	9512_KSHV_NC009333_FW_26089_26148	0.649339	2.72017	0.0575488	0.0575488	-4.6452
8227	7366	28072	28072_KSHV_NC009333_FW_26089_26148	-0.754232	-3.27888	0.0341549	0.0341549	-4.03597
8227	7366	31142	31142_KSHV_NC009333_FW_26089_26148	-0.411335	-1.26982	0.278015	0.278015	-6.35777
8228	3640	4297	4297_KSHV_NC009333_FW_26135_26194	0.54348	2.01425	0.119805	0.119805	-5.47623
8228	3640	23990	23990_KSHV_NC009333_FW_26135_26194	-1.13948	-5.43173	0.00692104	0.00692104	-2.14189
8228	3640	32560	32560_KSHV_NC009333_FW_26135_26194	0.757554	3.87159	0.0207269	0.0207269	-3.44539
8229	12597	21503	21503_KSHV_NC009333_FW_26165_26224	-0.564189	-0.682079	0.535417	0.535417	-6.92553
8229	12597	22345	22345_KSHV_NC009333_FW_26165_26224	-1.1315	-2.69137	0.0592009	0.0592009	-4.67792
8229	12597	28345	28345_KSHV_NC009333_FW_26165_26224	0.316089	0.530251	0.626102	0.626102	-7.03108
8230	13991	28626	28626_KSHV_NC009333_FW_26195_26254	0	0	1	1	-7.20218
8230	13991	33913	33913_KSHV_NC009333_FW_26195_26254	0.197689	0.652403	0.552378	0.552378	-6.94784
8230	13991	42919	42919_KSHV_NC009333_FW_26195_26254	0	0	1	1	-7.20218
8231	14015	28994	28994_KSHV_NC009333_FW_26225_26284	-0.186789	-0.488875	0.652435	0.652435	-7.05595
8231	14015	35122	35122_KSHV_NC009333_FW_26225_26284	-0.854469	-1.98239	0.124062	0.124062	-5.51471
8231	14015	37891	37891_KSHV_NC009333_FW_26225_26284	-0.24345	-0.579424	0.595684	0.595684	-6.99929
8232	739	975	975_KSHV_NC009333_FW_26278_26337	0.881536	3.8823	0.0205504	0.0205504	-3.43524
8232	739	29061	29061_KSHV_NC009333_FW_26278_26337	1.8714	8.54521	0.00143446	0.00143446	-0.311163
8232	739	31831	31831_KSHV_NC009333_FW_26278_26337	-1.27377	-5.05933	0.00877441	0.00877441	-2.42344
8233	8657	11723	11723_KSHV_NC009333_FW_26344_26403	-0.310183	-0.918584	0.41411	0.41411	-6.72243
8233	8657	28136	28136_KSHV_NC009333_FW_26344_26403	-0.701481	-3.25937	0.034753	0.034753	-4.0564
8233	8657	38711	38711_KSHV_NC009333_FW_26344_26403	-0.39204	-1.55976	0.199372	0.199372	-6.02304
8234	5236	6325	6325_KSHV_NC009333_FW_26375_26434	0.0100428	0.0110211	0.991774	0.991774	-7.2021
8234	5236	19359	19359_KSHV_NC009333_FW_26375_26434	0.0369103	0.0396924	0.970383	0.970383	-7.20118
8234	5236	25242	25242_KSHV_NC009333_FW_26375_26434	0.143333	0.165944	0.876855	0.876855	-7.18485
8235	12078	19854	19854_KSHV_NC009333_FW_26405_26464	0	0	1	1	-7.20218
8235	12078	28161	28161_KSHV_NC009333_FW_26405_26464	0	0	1	1	-7.20218
8235	12078	45104	45104_KSHV_NC009333_FW_26405_26464	-1.80755	-7.13996	0.00270472	0.00270472	-1.0383
8236	5903	7298	7298_KSHV_NC009333_FW_26435_26494	0	0	1	1	-7.20218
8236	5903	11329	11329_KSHV_NC009333_FW_26435_26494	0	0	1	1	-7.20218
8236	5903	27265	27265_KSHV_NC009333_FW_26435_26494	0	0	1	1	-7.20218
8237	1515	1768	1768_KSHV_NC009333_FW_26465_26524	0.0192005	0.0500939	0.962629	0.962629	-7.20059
8237	1515	11677	11677_KSHV_NC009333_FW_26465_26524	0.475361	1.7989	0.15208	0.15208	-5.73648
8237	1515	27938	27938_KSHV_NC009333_FW_26465_26524	0	0	1	1	-7.20218
8238	4153	5044	5044_KSHV_NC009333_FW_26551_26610	-0.0801086	-0.425587	0.693946	0.693946	-7.09053
8238	4153	5625	5625_KSHV_NC009333_FW_26551_26610	0.0595033	0.307354	0.775061	0.775061	-7.14328
8238	4153	27956	27956_KSHV_NC009333_FW_26551_26610	0.139111	0.727506	0.510197	0.510197	-6.8899
8239	4117	5021	5021_KSHV_NC009333_FW_26616_26675	-0.0785254	-0.416274	0.700174	0.700174	-7.09525
8239	4117	18045	18045_KSHV_NC009333_FW_26616_26675	-1.08884	-2.92213	0.0473737	0.0473737	-4.41925
8239	4117	19751	19751_KSHV_NC009333_FW_26616_26675	1.02605	4.29487	0.0149586	0.0149586	-3.05783
8240	9603	13504	13504_KSHV_NC009333_FW_26645_26704	-0.935727	-3.69313	0.0239585	0.0239585	-3.6172
8240	9603	24286	24286_KSHV_NC009333_FW_26645_26704	-0.777284	-3.29415	0.0336956	0.0336956	-4.02004
8240	9603	31614	31614_KSHV_NC009333_FW_26645_26704	-2.40785	-8.22179	0.0016452	0.0016452	-0.466668
8241	3186	3848	3848_KSHV_NC009333_FW_26705_26764	-0.641645	-0.801967	0.470827	0.470827	-6.82786
8241	3186	25569	25569_KSHV_NC009333_FW_26705_26764	-0.49479	-0.656307	0.550125	0.550125	-6.94495
8241	3186	29344	29344_KSHV_NC009333_FW_26705_26764	-0.504462	-0.689283	0.531357	0.531357	-6.91999
8242	4420	5288	5288_KSHV_NC009333_FW_26735_26794	0	0	1	1	-7.20218
8242	4420	16602	16602_KSHV_NC009333_FW_26735_26794	0	0	1	1	-7.20218
8242	4420	27902	27902_KSHV_NC009333_FW_26735_26794	0	0	1	1	-7.20218
8243	2417	2889	2889_KSHV_NC009333_FW_26765_26824	-1.42959	-4.06228	0.0178419	0.0178419	-3.26739
8243	2417	5496	5496_KSHV_NC009333_FW_26765_26824	0	0	1	1	-7.20218
8243	2417	13403	13403_KSHV_NC009333_FW_26765_26824	0	0	1	1	-7.20218
8244	1129	1463	1463_KSHV_NC009333_FW_26795_26854	-0.118061	-0.509144	0.639453	0.639453	-7.04399
8244	1129	5419	5419_KSHV_NC009333_FW_26795_26854	0.101995	0.514828	0.635841	0.635841	-7.04056
8244	1129	24975	24975_KSHV_NC009333_FW_26795_26854	0.203705	0.900504	0.42251	0.42251	-6.73938
8245	6968	8945	8945_KSHV_NC009333_FW_26825_26884	-0.842614	-2.61805	0.0636649	0.0636649	-4.76178
8245	6968	25034	25034_KSHV_NC009333_FW_26825_26884	0	0	1	1	-7.20218
8245	6968	32189	32189_KSHV_NC009333_FW_26825_26884	0	0	1	1	-7.20218
8246	1616	1999	1999_KSHV_NC009333_FW_26885_26944	-0.429573	-0.424519	0.694659	0.694659	-7.09108
8246	1616	2420	2420_KSHV_NC009333_FW_26885_26944	-0.411607	-0.388666	0.718807	0.718807	-7.10869
8246	1616	19513	19513_KSHV_NC009333_FW_26885_26944	-0.251912	-0.237615	0.82473	0.82473	-7.1668
8247	5320	6468	6468_KSHV_NC009333_FW_26915_26974	-0.0952045	-0.427767	0.692493	0.692493	-7.08941
8247	5320	29592	29592_KSHV_NC009333_FW_26915_26974	0	0	1	1	-7.20218
8247	5320	37169	37169_KSHV_NC009333_FW_26915_26974	0	0	1	1	-7.20218
8248	13268	24288	24288_KSHV_NC009333_FW_27005_27064	0	0	1	1	-7.20218
8248	13268	24782	24782_KSHV_NC009333_FW_27005_27064	0	0	1	1	-7.20218
8248	13268	29876	29876_KSHV_NC009333_FW_27005_27064	0	0	1	1	-7.20218
8249	13266	24195	24195_KSHV_NC009333_FW_27035_27094	-1.15637	-5.25976	0.00770951	0.00770951	-2.26982
8249	13266	34809	34809_KSHV_NC009333_FW_27035_27094	0	0	1	1	-7.20218
8249	13266	39576	39576_KSHV_NC009333_FW_27035_27094	0	0	1	1	-7.20218
8250	10105	14735	14735_KSHV_NC009333_FW_27095_27154	-0.202893	-0.540285	0.619816	0.619816	-7.02479
8250	10105	33077	33077_KSHV_NC009333_FW_27095_27154	0.0739091	0.255972	0.811544	0.811544	-7.16117
8250	10105	36700	36700_KSHV_NC009333_FW_27095_27154	0.257884	0.713651	0.517793	0.517793	-6.90095
8251	9230	12856	12856_KSHV_NC009333_FW_27125_27184	0	0	1	1	-7.20218
8251	9230	20094	20094_KSHV_NC009333_FW_27125_27184	0	0	1	1	-7.20218
8251	9230	27405	27405_KSHV_NC009333_FW_27125_27184	0	0	1	1	-7.20218
8252	6197	7770	7770_KSHV_NC009333_FW_27215_27274	0	0	1	1	-7.20218
8252	6197	10894	10894_KSHV_NC009333_FW_27215_27274	0.0769551	0.233398	0.827769	0.827769	-7.16803
8252	6197	20627	20627_KSHV_NC009333_FW_27215_27274	0.102371	0.198496	0.853063	0.853063	-7.17743
8253	1365	1595	1595_KSHV_NC009333_FW_27245_27304	2.01474	4.8041	0.0104084	0.0104084	-2.62642
8253	1365	11235	11235_KSHV_NC009333_FW_27245_27304	0.564887	2.80095	0.0531961	0.0531961	-4.55407
8253	1365	24259	24259_KSHV_NC009333_FW_27245_27304	-0.674361	-3.34685	0.032166	0.032166	-3.96532
8254	9591	13574	13574_KSHV_NC009333_FW_27275_27334	0	0	1	1	-7.20218
8254	9591	30303	30303_KSHV_NC009333_FW_27275_27334	0.716436	3.58995	0.0261071	0.0261071	-3.71887
8254	9591	44644	44644_KSHV_NC009333_FW_27275_27334	-0.439273	-0.687935	0.532115	0.532115	-6.92103
8255	5960	7428	7428_KSHV_NC009333_FW_27305_27364	-2.52846	-7.75433	0.00202375	0.00202375	-0.703435
8255	5960	31850	31850_KSHV_NC009333_FW_27305_27364	-0.986581	-3.66177	0.0245881	0.0245881	-3.64792
8255	5960	32447	32447_KSHV_NC009333_FW_27305_27364	-0.820962	-2.59327	0.0652622	0.0652622	-4.79029
8256	4096	4923	4923_KSHV_NC009333_FW_27335_27394	1.68418	6.60294	0.00355127	0.00355127	-1.35562
[truncated: 19,037 more rows]

## Sheet: BCBL-1 vs BJAB
Linear Order	Probe UID	Feature Num	Probe Name (embedded info.)	Log2 FC	t	P-Value	Adj. P-Val	B
7590	4710	5726	5726_KSHV_NC009333_FW_87_146	0.470633	0.587773	0.590617	0.590617	-7.01427
7590	4710	30741	30741_KSHV_NC009333_FW_87_146	1.99349	3.00155	0.0439664	0.0439664	-4.35156
7590	4710	31486	31486_KSHV_NC009333_FW_87_146	0.832611	0.969329	0.391296	0.391296	-6.69426
7591	13787	27328	27328_KSHV_NC009333_FW_151_210	-0.0977853	-0.259596	0.80895	0.80895	-7.18067
7591	13787	30210	30210_KSHV_NC009333_FW_151_210	-0.264349	-0.806008	0.468761	0.468761	-6.84494
7591	13787	35375	35375_KSHV_NC009333_FW_151_210	0.142125	0.327063	0.761249	0.761249	-7.15625
7592	13497	25445	25445_KSHV_NC009333_FW_230_289	2.25323	4.22206	0.0157952	0.0157952	-3.14079
7592	13497	28926	28926_KSHV_NC009333_FW_230_289	-0.354781	-0.494385	0.648891	0.648891	-7.07338
7592	13497	37955	37955_KSHV_NC009333_FW_230_289	0.439746	0.716405	0.516277	0.516277	-6.91936
7593	13174	23830	23830_KSHV_NC009333_FW_323_382	2.38921	2.20264	0.0977502	0.0977502	-5.26969
7593	13174	31617	31617_KSHV_NC009333_FW_323_382	2.38995	2.44114	0.0761543	0.0761543	-4.98695
7593	13174	35729	35729_KSHV_NC009333_FW_323_382	2.19456	2.7252	0.0572658	0.0572658	-4.65914
7594	3767	4461	4461_KSHV_NC009333_FW_383_442	-2.98915	-3.52782	0.0275138	0.0275138	-3.79989
7594	3767	37664	37664_KSHV_NC009333_FW_383_442	1.44923	1.81084	0.15006	0.15006	-5.74227
7594	3767	39455	39455_KSHV_NC009333_FW_383_442	0.465733	0.353336	0.743008	0.743008	-7.1453
7595	11488	18044	18044_KSHV_NC009333_FW_473_532	2.43055	2.92804	0.0471095	0.0471095	-4.43221
7595	11488	18702	18702_KSHV_NC009333_FW_473_532	2.31304	4.25587	0.0153997	0.0153997	-3.1106
7595	11488	19433	19433_KSHV_NC009333_FW_473_532	2.1773	6.39482	0.00396726	0.00396726	-1.50065
7596	7019	8988	8988_KSHV_NC009333_FW_533_592	5.60321	12.8641	0.000328419	0.000328419	1.27563
7596	7019	9087	9087_KSHV_NC009333_FW_533_592	4.07177	9.19032	0.00110638	0.00110638	-0.0296413
7596	7019	40254	40254_KSHV_NC009333_FW_533_592	3.8258	7.16342	0.00267384	0.00267384	-1.03897
7597	770	906	906_KSHV_NC009333_FW_593_652	3.27668	2.36718	0.0822038	0.0822038	-5.074
7597	770	21905	21905_KSHV_NC009333_FW_593_652	4.02427	21.3303	5.14973e-05	5.14973e-05	2.95037
7597	770	37587	37587_KSHV_NC009333_FW_593_652	3.26887	8.4154	0.00151471	0.00151471	-0.384477
7598	14361	32365	32365_KSHV_NC009333_FW_678_737	0	0	1	1	-7.22284
7598	14361	33367	33367_KSHV_NC009333_FW_678_737	0	0	1	1	-7.22284
7598	14361	40900	40900_KSHV_NC009333_FW_678_737	0	0	1	1	-7.22284
7599	10827	16348	16348_KSHV_NC009333_FW_743_802	4.2067	7.00982	0.0028843	0.0028843	-1.12723
7599	10827	21234	21234_KSHV_NC009333_FW_743_802	4.37725	6.19731	0.0044199	0.0044199	-1.62787
7599	10827	25281	25281_KSHV_NC009333_FW_743_802	4.22227	8.62829	0.00138589	0.00138589	-0.283515
7600	9455	13253	13253_KSHV_NC009333_FW_833_892	4.35319	4.54679	0.0124541	0.0124541	-2.85771
7600	9455	14753	14753_KSHV_NC009333_FW_833_892	4.55026	8.94343	0.00121948	0.00121948	-0.138973
7600	9455	16141	16141_KSHV_NC009333_FW_833_892	4.5544	4.98553	0.00921204	0.00921204	-2.49858
7601	6144	7642	7642_KSHV_NC009333_FW_893_952	5.02379	7.91957	0.00187852	0.00187852	-0.630677
7601	6144	13017	13017_KSHV_NC009333_FW_893_952	5.01113	6.45854	0.0038337	0.0038337	-1.4604
7601	6144	19903	19903_KSHV_NC009333_FW_893_952	5.08074	7.26258	0.00254816	0.00254816	-0.982988
7602	562	787	787_KSHV_NC009333_FW_923_982	2.12023	1.36338	0.249694	0.249694	-6.27248
7602	562	3500	3500_KSHV_NC009333_FW_923_982	3.84066	3.74328	0.0229919	0.0229919	-3.58714
7602	562	6750	6750_KSHV_NC009333_FW_923_982	4.16707	2.32384	0.0860047	0.0860047	-5.12529
7603	5038	6022	6022_KSHV_NC009333_FW_953_1012	0	0	1	1	-7.22284
7603	5038	11332	11332_KSHV_NC009333_FW_953_1012	0.42614	2.25844	0.092129	0.092129	-5.20304
7603	5038	18766	18766_KSHV_NC009333_FW_953_1012	0.359928	0.7506	0.497724	0.497724	-6.89172
7604	12478	21201	21201_KSHV_NC009333_FW_983_1042	0.874235	4.40318	0.0138122	0.0138122	-2.98101
7604	12478	31714	31714_KSHV_NC009333_FW_983_1042	0	0	1	1	-7.22284
7604	12478	41841	41841_KSHV_NC009333_FW_983_1042	0	0	1	1	-7.22284
7605	11721	18716	18716_KSHV_NC009333_FW_1013_1072	0.836122	1.38981	0.24223	0.24223	-6.24216
7605	11721	29056	29056_KSHV_NC009333_FW_1013_1072	1.29341	6.44283	0.00386611	0.00386611	-1.47029
7605	11721	36127	36127_KSHV_NC009333_FW_1013_1072	1.41031	2.06796	0.112993	0.112993	-5.43152
7606	1890	2326	2326_KSHV_NC009333_FW_1043_1102	0.619076	1.34702	0.254432	0.254432	-6.29116
7606	1890	11270	11270_KSHV_NC009333_FW_1043_1102	0.951069	2.99302	0.0443178	0.0443178	-4.36087
7606	1890	14302	14302_KSHV_NC009333_FW_1043_1102	0.882519	1.23626	0.288928	0.288928	-6.41545
7607	14063	29414	29414_KSHV_NC009333_FW_1073_1132	1.30973	4.10791	0.0172258	0.0172258	-3.24399
7607	14063	34185	34185_KSHV_NC009333_FW_1073_1132	1.03747	3.84502	0.0211729	0.0211729	-3.4893
7607	14063	35701	35701_KSHV_NC009333_FW_1073_1132	1.30715	2.43135	0.0769249	0.0769249	-4.99844
7608	299	368	368_KSHV_NC009333_FW_1163_1222	2.05948	3.64711	0.0248892	0.0248892	-3.68117
7608	299	32371	32371_KSHV_NC009333_FW_1163_1222	2.3893	6.80028	0.00320608	0.00320608	-1.25077
7608	299	32931	32931_KSHV_NC009333_FW_1163_1222	2.26809	6.14354	0.00455417	0.00455417	-1.66316
7609	9176	12628	12628_KSHV_NC009333_FW_1193_1252	2.94247	12.7885	0.000335537	0.000335537	1.25372
7609	9176	14741	14741_KSHV_NC009333_FW_1193_1252	2.99796	10.946	0.000589929	0.000589929	0.661339
7609	9176	36810	36810_KSHV_NC009333_FW_1193_1252	2.30385	4.25849	0.0153697	0.0153697	-3.10827
7610	12228	20256	20256_KSHV_NC009333_FW_1223_1282	3.49899	5.12612	0.00840034	0.00840034	-2.38882
7610	12228	31607	31607_KSHV_NC009333_FW_1223_1282	3.39657	5.74331	0.00573189	0.00573189	-1.93503
7610	12228	39180	39180_KSHV_NC009333_FW_1223_1282	3.24001	4.21855	0.015837	0.015837	-3.14393
7611	857	1132	1132_KSHV_NC009333_FW_1253_1312	3.1716	7.83757	0.00194889	0.00194889	-0.672962
7611	857	40781	40781_KSHV_NC009333_FW_1253_1312	3.31241	5.76923	0.00564486	0.00564486	-1.91691
7611	857	44728	44728_KSHV_NC009333_FW_1253_1312	1.8526	2.09062	0.110251	0.110251	-5.40421
7612	7799	10286	10286_KSHV_NC009333_FW_1283_1342	3.5661	7.98788	0.00182231	0.00182231	-0.595797
7612	7799	28400	28400_KSHV_NC009333_FW_1283_1342	3.65698	8.43758	0.0015006	0.0015006	-0.373827
7612	7799	29801	29801_KSHV_NC009333_FW_1283_1342	4.06404	19.6462	6.9695e-05	6.9695e-05	2.71038
7613	5194	6299	6299_KSHV_NC009333_FW_1313_1372	3.56282	6.60404	0.00354921	0.00354921	-1.36987
7613	5194	13200	13200_KSHV_NC009333_FW_1313_1372	3.98776	10.958	0.000587604	0.000587604	0.665585
7613	5194	27219	27219_KSHV_NC009333_FW_1313_1372	3.94366	9.2654	0.00107464	0.00107464	0.00295204
7614	7099	9138	9138_KSHV_NC009333_FW_1343_1402	4.11964	7.73607	0.00204065	0.00204065	-0.725948
7614	7099	12355	12355_KSHV_NC009333_FW_1343_1402	9.65307	39.2928	5.398e-06	5.398e-06	4.25922
7614	7099	29751	29751_KSHV_NC009333_FW_1343_1402	3.37588	7.46938	0.002309	0.002309	-0.868679
7615	1087	1347	1347_KSHV_NC009333_FW_1403_1462	3.69999	7.03315	0.00285104	0.00285104	-1.1137
7615	1087	17541	17541_KSHV_NC009333_FW_1403_1462	4.28306	14.8812	0.000193047	0.000193047	1.80228
7615	1087	18121	18121_KSHV_NC009333_FW_1403_1462	4.14809	7.8817	0.00191062	0.00191062	-0.650148
7616	853	1130	1130_KSHV_NC009333_FW_1433_1492	3.79474	15.9501	0.00014977	0.00014977	2.04192
7616	853	7389	7389_KSHV_NC009333_FW_1433_1492	3.7944	6.89844	0.00305003	0.00305003	-1.19244
7616	853	31322	31322_KSHV_NC009333_FW_1433_1492	4.10022	18.1847	9.2594e-05	9.2594e-05	2.47208
7617	5210	6309	6309_KSHV_NC009333_FW_1463_1522	4.76314	7.939	0.00186231	0.00186231	-0.620723
7617	5210	9055	9055_KSHV_NC009333_FW_1463_1522	5.16825	11.237	0.000536532	0.000536532	0.762957
7617	5210	20895	20895_KSHV_NC009333_FW_1463_1522	5.28284	17.2419	0.000112575	0.000112575	2.30122
7618	12930	22904	22904_KSHV_NC009333_FW_1493_1552	5.73807	15.3323	0.000173074	0.000173074	1.9064
7618	12930	36119	36119_KSHV_NC009333_FW_1493_1552	3.34184	16.5404	0.000131098	0.000131098	2.16426
7618	12930	39058	39058_KSHV_NC009333_FW_1493_1552	3.39316	13.0186	0.000314448	0.000314448	1.31989
7619	9419	13128	13128_KSHV_NC009333_FW_1523_1582	0.504739	2.59992	0.0648292	0.0648292	-4.80237
7619	9419	28976	28976_KSHV_NC009333_FW_1523_1582	0.159022	0.584354	0.592688	0.592688	-7.01659
7619	9419	40206	40206_KSHV_NC009333_FW_1523_1582	-0.339769	-0.788292	0.477873	0.477873	-6.86016
7620	9702	13870	13870_KSHV_NC009333_FW_1613_1672	3.88725	10.3247	0.000728445	0.000728445	0.432817
7620	9702	18637	18637_KSHV_NC009333_FW_1613_1672	4.08127	6.25239	0.00428744	0.00428744	-1.59201
7620	9702	26093	26093_KSHV_NC009333_FW_1613_1672	4.22332	20.4024	6.06563e-05	6.06563e-05	2.82235
7621	8949	12244	12244_KSHV_NC009333_FW_1643_1702	4.70746	16.1879	0.000141866	0.000141866	2.09202
7621	8949	18864	18864_KSHV_NC009333_FW_1643_1702	5.17754	20.9132	5.53794e-05	5.53794e-05	2.89406
7621	8949	21240	21240_KSHV_NC009333_FW_1643_1702	5.14962	10.7396	0.000631932	0.000631932	0.587205
7622	11814	18927	18927_KSHV_NC009333_FW_1673_1732	5.5125	11.2975	0.000526192	0.000526192	0.783706
7622	11814	19959	19959_KSHV_NC009333_FW_1673_1732	5.50151	15.7208	0.000157926	0.000157926	1.99255
7622	11814	44870	44870_KSHV_NC009333_FW_1673_1732	5.05056	3.50872	0.0279645	0.0279645	-3.81911
7623	11548	18207	18207_KSHV_NC009333_FW_1703_1762	5.2042	10.6762	0.000645583	0.000645583	0.564092
7623	11548	31673	31673_KSHV_NC009333_FW_1703_1762	5.38925	21.2878	5.18768e-05	5.18768e-05	2.94472
7623	11548	42465	42465_KSHV_NC009333_FW_1703_1762	4.91896	6.5066	0.00373669	0.00373669	-1.43028
7624	11342	17582	17582_KSHV_NC009333_FW_1733_1792	5.65525	11.6154	0.000475877	0.000475877	0.890338
7624	11342	39171	39171_KSHV_NC009333_FW_1733_1792	6.98057	10.6264	0.000656577	0.000656577	0.545803
7624	11342	44051	44051_KSHV_NC009333_FW_1733_1792	5.02038	7.11865	0.00273315	0.00273315	-1.0645
7625	13521	25539	25539_KSHV_NC009333_FW_1763_1822	5.14455	11.316	0.000523089	0.000523089	0.790005
7625	13521	29649	29649_KSHV_NC009333_FW_1763_1822	5.21301	23.1073	3.83508e-05	3.83508e-05	3.16984
7625	13521	43234	43234_KSHV_NC009333_FW_1763_1822	4.70534	13.3957	0.00028339	0.00028339	1.42496
7626	3797	4479	4479_KSHV_NC009333_FW_1793_1852	4.13717	21.8488	4.71386e-05	4.71386e-05	3.01772
7626	3797	26355	26355_KSHV_NC009333_FW_1793_1852	4.25209	22.1011	4.51865e-05	4.51865e-05	3.04948
7626	3797	42102	42102_KSHV_NC009333_FW_1793_1852	3.94139	17.1824	0.000114012	0.000114012	2.28994
7627	1204	1418	1418_KSHV_NC009333_FW_1823_1882	4.74801	15.9518	0.000149712	0.000149712	2.04228
7627	1204	4502	4502_KSHV_NC009333_FW_1823_1882	4.80518	13.5876	0.000269067	0.000269067	1.47693
7627	1204	7843	7843_KSHV_NC009333_FW_1823_1882	4.84198	4.56088	0.0123299	0.0123299	-2.84577
7628	5982	7359	7359_KSHV_NC009333_FW_1853_1912	3.65821	18.9963	7.88699e-05	7.88699e-05	2.60815
7628	5982	41428	41428_KSHV_NC009333_FW_1853_1912	4.77065	9.75819	0.000892412	0.000892412	0.209674
7628	5982	44175	44175_KSHV_NC009333_FW_1853_1912	3.57746	11.6678	0.00046818	0.00046818	0.907552
7629	13501	25453	25453_KSHV_NC009333_FW_1883_1942	4.44367	10.4551	0.000696226	0.000696226	0.482127
7629	13501	30928	30928_KSHV_NC009333_FW_1883_1942	3.95299	9.85888	0.000860096	0.000860096	0.250433
7629	13501	36835	36835_KSHV_NC009333_FW_1883_1942	5.06049	14.337	0.000221197	0.000221197	1.67047
7630	3575	4255	4255_KSHV_NC009333_FW_1913_1972	4.17159	7.36672	0.00242403	0.00242403	-0.925017
7630	3575	10565	10565_KSHV_NC009333_FW_1913_1972	5.04558	8.83649	0.00127298	0.00127298	-0.187383
7630	3575	29814	29814_KSHV_NC009333_FW_1913_1972	4.89931	8.27849	0.00160557	0.00160557	-0.450877
7631	6696	8487	8487_KSHV_NC009333_FW_1943_2002	3.82816	7.59758	0.0021748	0.0021748	-0.79942
7631	6696	15976	15976_KSHV_NC009333_FW_1943_2002	3.8849	4.73376	0.0109236	0.0109236	-2.7015
7631	6696	17914	17914_KSHV_NC009333_FW_1943_2002	4.48414	8.06716	0.00175971	0.00175971	-0.555713
7632	8075	10615	10615_KSHV_NC009333_FW_1973_2032	4.94178	7.87547	0.00191596	0.00191596	-0.653359
7632	8075	21190	21190_KSHV_NC009333_FW_1973_2032	4.08122	4.27684	0.0151605	0.0151605	-3.09195
7632	8075	41969	41969_KSHV_NC009333_FW_1973_2032	4.78509	5.41519	0.00699238	0.00699238	-2.17077
7633	13230	24125	24125_KSHV_NC009333_FW_2003_2062	5.37622	22.7788	4.04286e-05	4.04286e-05	3.13161
7633	13230	27978	27978_KSHV_NC009333_FW_2003_2062	4.97163	25.6009	2.62827e-05	2.62827e-05	3.42993
7633	13230	43920	43920_KSHV_NC009333_FW_2003_2062	4.86033	18.0953	9.42847e-05	9.42847e-05	2.4565
7634	2956	3454	3454_KSHV_NC009333_FW_2033_2092	4.92868	13.9237	0.000246128	0.000246128	1.56551
7634	2956	9482	9482_KSHV_NC009333_FW_2033_2092	3.94327	9.48768	0.000987133	0.000987133	0.097724
7634	2956	9774	9774_KSHV_NC009333_FW_2033_2092	4.07809	9.72874	0.000902149	0.000902149	0.197663
7635	6525	8274	8274_KSHV_NC009333_FW_2063_2122	2.52379	7.55325	0.00222007	0.00222007	-0.823233
7635	6525	31524	31524_KSHV_NC009333_FW_2063_2122	2.55038	5.98128	0.00499139	0.00499139	-1.77138
7635	6525	31845	31845_KSHV_NC009333_FW_2063_2122	3.52385	10.3342	0.000726041	0.000726041	0.436426
7636	2703	3220	3220_KSHV_NC009333_FW_2093_2152	2.90541	5.80131	0.00553944	0.00553944	-1.89459
7636	2703	9712	9712_KSHV_NC009333_FW_2093_2152	2.82411	9.6912	0.00091476	0.00091476	0.182288
7636	2703	19954	19954_KSHV_NC009333_FW_2093_2152	2.68194	5.91529	0.00518413	0.00518413	-1.81617
7637	3469	4187	4187_KSHV_NC009333_FW_2183_2242	4.05648	11.7274	0.000459603	0.000459603	0.927044
7637	3469	13806	13806_KSHV_NC009333_FW_2183_2242	5.14274	20.0937	6.41556e-05	6.41556e-05	2.7775
7637	3469	25532	25532_KSHV_NC009333_FW_2183_2242	4.8919	7.21079	0.00261285	0.00261285	-1.01213
7638	4035	4884	4884_KSHV_NC009333_FW_2213_2272	3.39386	4.40315	0.0138125	0.0138125	-2.98104
7638	4035	15076	15076_KSHV_NC009333_FW_2213_2272	3.75382	6.51645	0.00371717	0.00371717	-1.42413
7638	4035	20404	20404_KSHV_NC009333_FW_2213_2272	3.52461	2.5481	0.0682952	0.0682952	-4.86225
7639	10696	16036	16036_KSHV_NC009333_FW_2243_2302	4.0893	12.2039	0.000397751	0.000397751	1.07831
7639	10696	33116	33116_KSHV_NC009333_FW_2243_2302	4.26488	10.4466	0.000698264	0.000698264	0.478945
7639	10696	38612	38612_KSHV_NC009333_FW_2243_2302	3.56379	7.62892	0.0021435	0.0021435	-0.782676
7640	13771	27200	27200_KSHV_NC009333_FW_2273_2332	4.38596	7.73852	0.00203838	0.00203838	-0.724661
7640	13771	30749	30749_KSHV_NC009333_FW_2273_2332	3.02041	5.84828	0.00538944	0.00538944	-1.86211
7640	13771	35622	35622_KSHV_NC009333_FW_2273_2332	3.88394	7.52852	0.00224583	0.00224583	-0.836576
7641	12505	21247	21247_KSHV_NC009333_FW_2303_2362	3.64709	18.3407	8.97336e-05	8.97336e-05	2.499
7641	12505	31777	31777_KSHV_NC009333_FW_2303_2362	3.21553	11.4395	0.000502926	0.000502926	0.831795
7641	12505	40950	40950_KSHV_NC009333_FW_2303_2362	1.63169	5.4465	0.00685813	0.00685813	-2.14776
7642	11036	16852	16852_KSHV_NC009333_FW_2333_2392	3.70275	16.2677	0.000139335	0.000139335	2.10857
7642	11036	34166	34166_KSHV_NC009333_FW_2333_2392	3.40375	11.313	0.000523588	0.000523588	0.788989
7642	11036	34435	34435_KSHV_NC009333_FW_2333_2392	2.52342	9.11426	0.00113976	0.00113976	-0.0629686
7643	5937	7408	7408_KSHV_NC009333_FW_2423_2482	3.7121	7.1098	0.00274505	0.00274505	-1.06956
7643	5937	11879	11879_KSHV_NC009333_FW_2423_2482	3.66489	6.91356	0.00302685	0.00302685	-1.18353
7643	5937	27148	27148_KSHV_NC009333_FW_2423_2482	4.30726	8.21873	0.00164737	0.00164737	-0.480228
7644	13167	23811	23811_KSHV_NC009333_FW_2453_2512	1.09355	4.70034	0.0111793	0.0111793	-2.72906
7644	13167	27407	27407_KSHV_NC009333_FW_2453_2512	1.4529	3.98002	0.0190219	0.0190219	-3.36198
7644	13167	28525	28525_KSHV_NC009333_FW_2453_2512	1.80207	2.9762	0.0450213	0.0450213	-4.37928
7645	8061	10604	10604_KSHV_NC009333_FW_2483_2542	3.025	7.04659	0.00283209	0.00283209	-1.10593
7645	8061	22801	22801_KSHV_NC009333_FW_2483_2542	4.2843	15.9626	0.000149341	0.000149341	2.04458
7645	8061	30204	30204_KSHV_NC009333_FW_2483_2542	5.5799	18.0364	9.54194e-05	9.54194e-05	2.44616
7646	6411	8109	8109_KSHV_NC009333_FW_2513_2572	4.7915	13.4121	0.000282131	0.000282131	1.42944
7646	6411	38952	38952_KSHV_NC009333_FW_2513_2572	4.88014	7.68037	0.00209332	0.00209332	-0.755334
7646	6411	40048	40048_KSHV_NC009333_FW_2513_2572	4.39477	9.56738	0.00095796	0.00095796	0.131087
7647	9245	12790	12790_KSHV_NC009333_FW_2543_2602	4.75015	6.9526	0.00296799	0.00296799	-1.1606
7647	9245	33041	33041_KSHV_NC009333_FW_2543_2602	4.22803	6.79877	0.00320855	0.00320855	-1.25167
7647	9245	35686	35686_KSHV_NC009333_FW_2543_2602	4.54233	12.3142	0.000384961	0.000384961	1.11224
7648	6053	7494	7494_KSHV_NC009333_FW_2573_2632	3.61669	11.6131	0.00047622	0.00047622	0.889576
7648	6053	17331	17331_KSHV_NC009333_FW_2573_2632	4.0331	6.38136	0.00399621	0.00399621	-1.5092
7648	6053	41431	41431_KSHV_NC009333_FW_2573_2632	3.90236	6.98074	0.00292646	0.00292646	-1.14415
7649	3796	4563	4563_KSHV_NC009333_FW_2603_2662	-0.106729	-0.414653	0.701261	0.701261	-7.11671
7649	3796	5033	5033_KSHV_NC009333_FW_2603_2662	0.286333	0.922203	0.412446	0.412446	-6.73955
7649	3796	32525	32525_KSHV_NC009333_FW_2603_2662	0.421232	1.53346	0.205455	0.205455	-6.0745
7650	3772	4548	4548_KSHV_NC009333_FW_2633_2692	-0.292139	-1.04394	0.359758	0.359758	-6.61988
7650	3772	15099	15099_KSHV_NC009333_FW_2633_2692	-0.141064	-0.645599	0.55632	0.55632	-6.97345
7650	3772	45157	45157_KSHV_NC009333_FW_2633_2692	-0.530764	-1.97159	0.125543	0.125543	-5.54789
7651	4004	4780	4780_KSHV_NC009333_FW_2663_2722	1.96877	4.99445	0.00915771	0.00915771	-2.49154
7651	4004	20641	20641_KSHV_NC009333_FW_2663_2722	2.1994	5.00913	0.00906922	0.00906922	-2.47998
7651	4004	39702	39702_KSHV_NC009333_FW_2663_2722	1.95374	5.76569	0.00565665	0.00565665	-1.91938
7652	2749	3250	3250_KSHV_NC009333_FW_2693_2752	2.69353	3.71413	0.0235478	0.0235478	-3.61549
7652	2749	16337	16337_KSHV_NC009333_FW_2693_2752	3.38668	7.16951	0.00266591	0.00266591	-1.03551
7652	2749	21182	21182_KSHV_NC009333_FW_2693_2752	3.40154	7.15167	0.00268925	0.00268925	-1.04565
7653	13068	23332	23332_KSHV_NC009333_FW_2782_2841	3.76369	6.26408	0.00425998	0.00425998	-1.58444
7653	13068	31280	31280_KSHV_NC009333_FW_2782_2841	4.54491	5.31327	0.00745271	0.00745271	-2.24651
7653	13068	39870	39870_KSHV_NC009333_FW_2782_2841	4.17434	5.68235	0.0059432	0.0059432	-1.97792
7654	9883	14154	14154_KSHV_NC009333_FW_2812_2871	4.48825	7.5238	0.00225079	0.00225079	-0.839129
7654	9883	15553	15553_KSHV_NC009333_FW_2812_2871	8.46316	14.2547	0.0002259	0.0002259	1.64989
7654	9883	17321	17321_KSHV_NC009333_FW_2812_2871	4.80862	7.69442	0.00207988	0.00207988	-0.747904
7655	13633	26201	26201_KSHV_NC009333_FW_2842_2901	2.75802	6.9673	0.0029462	0.0029462	-1.152
7655	13633	41468	41468_KSHV_NC009333_FW_2842_2901	2.40283	4.73762	0.0108945	0.0108945	-2.69832
7655	13633	41575	41575_KSHV_NC009333_FW_2842_2901	2.19371	3.75919	0.0226953	0.0226953	-3.57173
7656	2140	2558	2558_KSHV_NC009333_FW_2872_2931	3.35054	4.72336	0.0110023	0.0110023	-2.71006
7656	2140	4816	4816_KSHV_NC009333_FW_2872_2931	3.21244	3.0828	0.040778	0.040778	-4.26342
7656	2140	34363	34363_KSHV_NC009333_FW_2872_2931	3.37698	3.81577	0.0216772	0.0216772	-3.51725
7657	10041	14510	14510_KSHV_NC009333_FW_2902_2961	5.12664	5.3034	0.00749927	0.00749927	-2.25391
7657	10041	20414	20414_KSHV_NC009333_FW_2902_2961	4.90545	4.25768	0.0153789	0.0153789	-3.10898
7657	10041	25666	25666_KSHV_NC009333_FW_2902_2961	4.71421	4.23561	0.0156352	0.0156352	-3.12866
7658	8615	11602	11602_KSHV_NC009333_FW_2932_2991	0	0	1	1	-7.22284
7658	8615	15437	15437_KSHV_NC009333_FW_2932_2991	0	0	1	1	-7.22284
7658	8615	33717	33717_KSHV_NC009333_FW_2932_2991	0.822891	1.10544	0.335512	0.335512	-6.55634
7659	3471	4188	4188_KSHV_NC009333_FW_2962_3021	-1.43359	-4.46334	0.0132221	0.0132221	-2.929
7659	3471	30129	30129_KSHV_NC009333_FW_2962_3021	-0.923019	-4.60462	0.0119539	0.0119539	-2.80887
7659	3471	42286	42286_KSHV_NC009333_FW_2962_3021	1.10226	5.39188	0.00709446	0.00709446	-2.18799
7660	3855	4682	4682_KSHV_NC009333_FW_2992_3051	-2.13968	-6.80228	0.0032028	0.0032028	-1.24957
7660	3855	19607	19607_KSHV_NC009333_FW_2992_3051	-1.71182	-8.04513	0.00177684	0.00177684	-0.566813
7660	3855	26893	26893_KSHV_NC009333_FW_2992_3051	-1.93173	-8.35295	0.00155532	0.00155532	-0.414615
7661	5568	6893	6893_KSHV_NC009333_FW_3022_3081	-0.190837	-0.282076	0.792927	0.792927	-7.17313
7661	5568	18229	18229_KSHV_NC009333_FW_3022_3081	0.754029	2.94535	0.0463459	0.0463459	-4.41314
7661	5568	22321	22321_KSHV_NC009333_FW_3022_3081	0.259422	0.532262	0.624839	0.624839	-7.05046
7662	9975	14342	14342_KSHV_NC009333_FW_3052_3111	0.39655	1.45029	0.225987	0.225987	-6.1721
7662	9975	25833	25833_KSHV_NC009333_FW_3052_3111	-0.762856	-0.69169	0.530006	0.530006	-6.93874
7662	9975	29629	29629_KSHV_NC009333_FW_3052_3111	-0.524894	-0.9657	0.392891	0.392891	-6.6978
7663	3	12	12_KSHV_NC009333_FW_3082_3141	-0.547274	-2.83746	0.0513569	0.0513569	-4.53276
7663	3	9312	9312_KSHV_NC009333_FW_3082_3141	0.232266	0.865341	0.439259	0.439259	-6.7923
7663	3	10554	10554_KSHV_NC009333_FW_3082_3141	0	0	1	1	-7.22284
7664	155	278	278_KSHV_NC009333_FW_3112_3171	0.106666	0.407531	0.706047	0.706047	-7.12024
7664	155	23588	23588_KSHV_NC009333_FW_3112_3171	0.876736	2.78695	0.0539219	0.0539219	-4.58939
7664	155	24968	24968_KSHV_NC009333_FW_3112_3171	-0.34248	-1.59202	0.192169	0.192169	-6.00505
7665	8916	12128	12128_KSHV_NC009333_FW_3142_3201	0.641079	2.80266	0.0531081	0.0531081	-4.57173
7665	8916	22867	22867_KSHV_NC009333_FW_3142_3201	-1.42684	-1.44346	0.227764	0.227764	-6.18006
7665	8916	38353	38353_KSHV_NC009333_FW_3142_3201	0.0603034	0.196066	0.854833	0.854833	-7.19869
7666	11383	17735	17735_KSHV_NC009333_FW_3172_3231	0.474456	1.35789	0.251275	0.251275	-6.27876
7666	11383	18341	18341_KSHV_NC009333_FW_3172_3231	0.671052	1.41693	0.234803	0.234803	-6.21084
7666	11383	20429	20429_KSHV_NC009333_FW_3172_3231	0	0	1	1	-7.22284
7667	10367	15200	15200_KSHV_NC009333_FW_3193_3252	-3.37294	-15.6621	0.000160102	0.000160102	1.97974
7667	10367	34123	34123_KSHV_NC009333_FW_3193_3252	-3.09704	-15.9565	0.000149551	0.000149551	2.04328
7667	10367	41506	41506_KSHV_NC009333_FW_3193_3252	-2.97887	-14.9522	0.000189715	0.000189715	1.81898
7668	3201	3856	3856_KSHV_NC009333_FW_3202_3261	-3.29297	-15.4611	0.000167853	0.000167853	1.93533
7668	3201	29635	29635_KSHV_NC009333_FW_3202_3261	-3.19382	-16.6169	0.000128898	0.000128898	2.17963
7668	3201	37302	37302_KSHV_NC009333_FW_3202_3261	-3.04689	-16.1266	0.000143853	0.000143853	2.07921
7669	14298	31754	31754_KSHV_NC009333_FW_3254_3313	0.11529	0.513823	0.636479	0.636479	-7.0618
7669	14298	33990	33990_KSHV_NC009333_FW_3254_3313	-1.99559	-9.59904	0.000946675	0.000946675	0.144249
7669	14298	37528	37528_KSHV_NC009333_FW_3254_3313	-0.71993	-2.45829	0.0748266	0.0748266	-4.96686
7670	12411	20889	20889_KSHV_NC009333_FW_3292_3351	0.387514	1.33305	0.258549	0.258549	-6.30706
7670	12411	21095	21095_KSHV_NC009333_FW_3292_3351	1.07284	5.5558	0.00641382	0.00641382	-2.06827
7670	12411	30018	30018_KSHV_NC009333_FW_3292_3351	1.23971	5.16833	0.00817411	0.00817411	-2.35635
7671	13173	23911	23911_KSHV_NC009333_FW_3322_3381	0.475044	0.807036	0.468237	0.468237	-6.84405
7671	13173	28637	28637_KSHV_NC009333_FW_3322_3381	0.369164	0.674603	0.539654	0.539654	-6.95182
7671	13173	34844	34844_KSHV_NC009333_FW_3322_3381	0.311951	0.60673	0.579218	0.579218	-7.00123
7672	9403	13199	13199_KSHV_NC009333_FW_3412_3471	0.778525	1.76576	0.157844	0.157844	-5.79669
7672	9403	36378	36378_KSHV_NC009333_FW_3412_3471	0.897133	3.98247	0.0189855	0.0189855	-3.3597
7672	9403	38189	38189_KSHV_NC009333_FW_3412_3471	0	0	1	1	-7.22284
7673	4661	5607	5607_KSHV_NC009333_FW_3442_3501	0.918995	0.998432	0.378713	0.378713	-6.66562
7673	4661	22339	22339_KSHV_NC009333_FW_3442_3501	0.103775	0.335714	0.755221	0.755221	-7.15273
7673	4661	30982	30982_KSHV_NC009333_FW_3442_3501	1.23655	4.15982	0.0165563	0.0165563	-3.19681
7674	514	578	578_KSHV_NC009333_FW_3472_3531	0.181541	0.404576	0.708038	0.708038	-7.12169
7674	514	7250	7250_KSHV_NC009333_FW_3472_3531	0.519797	2.19465	0.0985862	0.0985862	-5.27925
7674	514	10253	10253_KSHV_NC009333_FW_3472_3531	0.0645008	0.122359	0.908958	0.908958	-7.21341
7675	3082	3698	3698_KSHV_NC009333_FW_3502_3561	1.40682	5.52905	0.00651918	0.00651918	-2.0876
7675	3082	15081	15081_KSHV_NC009333_FW_3502_3561	1.03798	2.73128	0.0569259	0.0569259	-4.65224
7675	3082	26658	26658_KSHV_NC009333_FW_3502_3561	1.40618	5.62053	0.00616752	0.00616752	-2.02183
7676	3789	4475	4475_KSHV_NC009333_FW_3532_3591	0.255308	1.06601	0.350878	0.350878	-6.59729
7676	3789	31093	31093_KSHV_NC009333_FW_3532_3591	1.14803	2.31311	0.0869764	0.0869764	-5.13801
7676	3789	37102	37102_KSHV_NC009333_FW_3532_3591	0.884175	2.70044	0.058675	0.058675	-4.68727
7677	886	1147	1147_KSHV_NC009333_FW_3592_3651	1.72644	7.53793	0.00223599	0.00223599	-0.831496
7677	886	25074	25074_KSHV_NC009333_FW_3592_3651	0.292416	1.0317	0.36477	0.36477	-6.63229
7677	886	40009	40009_KSHV_NC009333_FW_3592_3651	0.0802129	0.223274	0.835082	0.835082	-7.19157
7678	363	401	401_KSHV_NC009333_FW_3622_3681	0.591813	2.36284	0.0825752	0.0825752	-5.07912
7678	363	26377	26377_KSHV_NC009333_FW_3622_3681	1.40293	3.66878	0.0244457	0.0244457	-3.65986
7678	363	44486	44486_KSHV_NC009333_FW_3622_3681	1.03087	2.76618	0.0550201	0.0550201	-4.61278
7679	12057	19818	19818_KSHV_NC009333_FW_3682_3741	1.04501	2.76595	0.0550327	0.0550327	-4.61305
7679	12057	23539	23539_KSHV_NC009333_FW_3682_3741	0.740469	1.88311	0.138439	0.138439	-5.65489
7679	12057	42497	42497_KSHV_NC009333_FW_3682_3741	0.744767	1.73281	0.163811	0.163811	-5.8364
7680	3557	4159	4159_KSHV_NC009333_FW_3712_3771	1.34428	5.85888	0.00535632	0.00535632	-1.85481
7680	3557	9545	9545_KSHV_NC009333_FW_3712_3771	1.24334	3.63999	0.0250372	0.0250372	-3.6882
7680	3557	33781	33781_KSHV_NC009333_FW_3712_3771	1.48757	6.60722	0.0035433	0.0035433	-1.36792
7681	11308	17533	17533_KSHV_NC009333_FW_3742_3801	1.78998	4.78781	0.010525	0.010525	-2.65723
7681	11308	25887	25887_KSHV_NC009333_FW_3742_3801	2.16825	5.67064	0.0059849	0.0059849	-1.9862
7681	11308	40923	40923_KSHV_NC009333_FW_3742_3801	1.56179	6.05502	0.00478648	0.00478648	-1.72187
7682	7936	10501	10501_KSHV_NC009333_FW_3772_3831	1.77499	6.6347	0.00349268	0.00349268	-1.35104
7682	7936	23564	23564_KSHV_NC009333_FW_3772_3831	1.49852	2.99362	0.0442931	0.0442931	-4.36022
7682	7936	40612	40612_KSHV_NC009333_FW_3772_3831	1.97649	4.78437	0.0105498	0.0105498	-2.66003
7683	7332	9485	9485_KSHV_NC009333_FW_3802_3861	1.7161	3.31271	0.0331471	0.0331471	-4.01987
7683	7332	10381	10381_KSHV_NC009333_FW_3802_3861	0.867883	2.28208	0.0898592	0.0898592	-5.17489
7683	7332	40050	40050_KSHV_NC009333_FW_3802_3861	0.371899	1.06686	0.350542	0.350542	-6.59642
7684	8230	10922	10922_KSHV_NC009333_FW_3832_3891	1.46393	4.18288	0.0162692	0.0162692	-3.17599
7684	8230	21467	21467_KSHV_NC009333_FW_3832_3891	3.26478	8.55765	0.00142705	0.00142705	-0.316712
7684	8230	26820	26820_KSHV_NC009333_FW_3832_3891	2.43771	5.94353	0.00510054	0.00510054	-1.79695
7685	420	530	530_KSHV_NC009333_FW_3862_3921	1.32457	6.308	0.00415872	0.00415872	-1.55611
7685	420	20156	20156_KSHV_NC009333_FW_3862_3921	1.5666	5.21129	0.00795159	0.00795159	-2.32353
7685	420	31527	31527_KSHV_NC009333_FW_3862_3921	1.76975	8.26431	0.00161536	0.00161536	-0.457818
7686	11257	17389	17389_KSHV_NC009333_FW_3892_3951	1.03671	4.52189	0.0126774	0.0126774	-2.87888
7686	11257	25910	25910_KSHV_NC009333_FW_3892_3951	0.904746	3.41263	0.0303726	0.0303726	-3.91674
7686	11257	35970	35970_KSHV_NC009333_FW_3892_3951	0.541863	0.642481	0.558133	0.558133	-6.97573
7687	6536	8199	8199_KSHV_NC009333_FW_3922_3981	-0.143234	-0.734412	0.506442	0.506442	-6.90492
7687	6536	19057	19057_KSHV_NC009333_FW_3922_3981	0.982355	2.74698	0.0560595	0.0560595	-4.63448
7687	6536	34765	34765_KSHV_NC009333_FW_3922_3981	0.0821863	0.245028	0.819396	0.819396	-7.18523
7688	12353	20624	20624_KSHV_NC009333_FW_3952_4011	-1.59577	-3.73016	0.0232401	0.0232401	-3.59988
7688	12353	26729	26729_KSHV_NC009333_FW_3952_4011	-1.40966	-4.79181	0.0104962	0.0104962	-2.65396
7688	12353	43809	43809_KSHV_NC009333_FW_3952_4011	-1.55258	-7.99141	0.00181947	0.00181947	-0.594008
7689	600	807	807_KSHV_NC009333_FW_3982_4041	-2.74321	-9.34487	0.00104227	0.00104227	0.0371299
7689	600	5611	5611_KSHV_NC009333_FW_3982_4041	-2.30596	-11.8375	0.000444294	0.000444294	0.962673
7689	600	18126	18126_KSHV_NC009333_FW_3982_4041	-2.10742	-5.30643	0.00748493	0.00748493	-2.25163
7690	6358	7903	7903_KSHV_NC009333_FW_4012_4071	2.25757	8.98935	0.00119738	0.00119738	-0.118384
7690	6358	18153	18153_KSHV_NC009333_FW_4012_4071	1.83423	6.10021	0.00466607	0.00466607	-1.6918
7690	6358	20915	20915_KSHV_NC009333_FW_4012_4071	2.08501	3.68494	0.0241211	0.0241211	-3.64401
7691	607	726	726_KSHV_NC009333_FW_4042_4101	1.85416	5.19307	0.00804506	0.00804506	-2.33742
7691	607	25854	25854_KSHV_NC009333_FW_4042_4101	1.90807	7.72831	0.00204789	0.00204789	-0.730031
7691	607	37298	37298_KSHV_NC009333_FW_4042_4101	1.99104	6.29186	0.00419559	0.00419559	-1.56651
7692	341	390	390_KSHV_NC009333_FW_4072_4131	1.63864	7.3984	0.00238777	0.00238777	-0.907544
7692	341	6459	6459_KSHV_NC009333_FW_4072_4131	0.534784	1.41081	0.236458	0.236458	-6.21792
7692	341	42005	42005_KSHV_NC009333_FW_4072_4131	1.4959	5.56204	0.00638953	0.00638953	-2.06377
7693	12921	22889	22889_KSHV_NC009333_FW_4102_4161	1.33698	5.7845	0.00559437	0.00559437	-1.90627
7693	12921	33452	33452_KSHV_NC009333_FW_4102_4161	0.777278	4.13137	0.0169192	0.0169192	-3.22262
7693	12921	37868	37868_KSHV_NC009333_FW_4102_4161	-0.273424	-1.12977	0.326341	0.326341	-6.53069
7694	14264	31286	31286_KSHV_NC009333_FW_4132_4191	0.397125	0.823649	0.459826	0.459826	-6.82956
7694	14264	40939	40939_KSHV_NC009333_FW_4132_4191	0.370078	1.34498	0.25503	0.25503	-6.29349
7694	14264	41290	41290_KSHV_NC009333_FW_4132_4191	1.72027	7.5081	0.00226739	0.00226739	-0.847631
7695	10299	15043	15043_KSHV_NC009333_FW_4162_4221	7.31359	25.0323	2.85528e-05	2.85528e-05	3.37498
7695	10299	36368	36368_KSHV_NC009333_FW_4162_4221	1.69384	2.76225	0.0552312	0.0552312	-4.61722
7695	10299	42617	42617_KSHV_NC009333_FW_4162_4221	0.987424	2.03755	0.116795	0.116795	-5.4682
7696	13421	24885	24885_KSHV_NC009333_FW_4192_4251	2.28419	5.7657	0.00565663	0.00565663	-1.91938
7696	13421	30072	30072_KSHV_NC009333_FW_4192_4251	2.28613	7.3664	0.00242439	0.00242439	-0.925191
7696	13421	31775	31775_KSHV_NC009333_FW_4192_4251	2.00381	8.76444	0.0013107	0.0013107	-0.220368
7697	1675	2030	2030_KSHV_NC009333_FW_4222_4281	1.6466	6.70324	0.00337031	0.00337031	-1.30924
7697	1675	2335	2335_KSHV_NC009333_FW_4222_4281	1.66727	6.24626	0.00430195	0.00430195	-1.59599
7697	1675	35282	35282_KSHV_NC009333_FW_4222_4281	1.67359	7.61535	0.00215699	0.00215699	-0.78992
7698	3442	4170	4170_KSHV_NC009333_FW_4252_4311	1.98887	8.23885	0.00163315	0.00163315	-0.470323
7698	3442	11867	11867_KSHV_NC009333_FW_4252_4311	2.59626	12.5946	0.000354712	0.000354712	1.19673
7698	3442	33747	33747_KSHV_NC009333_FW_4252_4311	2.18592	8.41046	0.00151787	0.00151787	-0.386851
7699	12719	22078	22078_KSHV_NC009333_FW_4333_4392	-1.71207	-8.47898	0.00147471	0.00147471	-0.354035
7699	12719	29161	29161_KSHV_NC009333_FW_4333_4392	-1.39456	-6.98122	0.00292576	0.00292576	-1.14387
7699	12719	30696	30696_KSHV_NC009333_FW_4333_4392	-1.54905	-7.97277	0.00183457	0.00183457	-0.603489
7700	12203	20137	20137_KSHV_NC009333_FW_4342_4401	-1.86968	-9.49307	0.000985125	0.000985125	0.0999907
7700	12203	27663	27663_KSHV_NC009333_FW_4342_4401	-1.61584	-7.26225	0.00254855	0.00254855	-0.983168
7700	12203	28509	28509_KSHV_NC009333_FW_4342_4401	-1.67072	-7.95287	0.00185085	0.00185085	-0.613636
7701	13357	24641	24641_KSHV_NC009333_FW_4402_4461	-0.485416	-2.22333	0.0956213	0.0956213	-5.24495
7701	13357	30357	30357_KSHV_NC009333_FW_4402_4461	-0.197016	-0.878761	0.432802	0.432802	-6.78005
7701	13357	41500	41500_KSHV_NC009333_FW_4402_4461	-0.59835	-3.17611	0.0374505	0.0374505	-4.16352
7702	9438	13237	13237_KSHV_NC009333_FW_4432_4491	0.596011	3.05574	0.0418083	0.0418083	-4.29266
7702	9438	23016	23016_KSHV_NC009333_FW_4432_4491	-0.349547	-1.82428	0.14782	0.14782	-5.72603
7702	9438	26446	26446_KSHV_NC009333_FW_4432_4491	1.94801	8.72612	0.00133133	0.00133133	-0.238032
7703	7173	9278	9278_KSHV_NC009333_FW_4462_4521	1.39111	5.96334	0.00504289	0.00504289	-1.78351
7703	7173	28202	28202_KSHV_NC009333_FW_4462_4521	0.104673	0.436208	0.68688	0.68688	-7.10567
7703	7173	28858	28858_KSHV_NC009333_FW_4462_4521	1.36435	5.67072	0.00598464	0.00598464	-1.98615
7704	4176	4973	4973_KSHV_NC009333_FW_4492_4551	2.58031	10.1295	0.000780288	0.000780288	0.357584
7704	4176	32488	32488_KSHV_NC009333_FW_4492_4551	2.59233	5.24113	0.00780145	0.00780145	-2.30086
7704	4176	43683	43683_KSHV_NC009333_FW_4492_4551	2.58459	11.7719	0.000453339	0.000453339	0.941488
7705	11892	19217	19217_KSHV_NC009333_FW_4522_4581	2.59113	7.84983	0.00193816	0.00193816	-0.666611
7705	11892	20727	20727_KSHV_NC009333_FW_4522_4581	2.8767	7.61083	0.0021615	0.0021615	-0.792336
7705	11892	28584	28584_KSHV_NC009333_FW_4522_4581	2.6703	11.6543	0.000470141	0.000470141	0.903143
7706	13346	24624	24624_KSHV_NC009333_FW_4552_4611	3.29058	11.3359	0.000519778	0.000519778	0.796765
7706	13346	36640	36640_KSHV_NC009333_FW_4552_4611	2.74586	8.16638	0.00168513	0.00168513	-0.506133
7706	13346	41782	41782_KSHV_NC009333_FW_4552_4611	3.40612	11.7958	0.000450015	0.000450015	0.949229
7707	5790	7043	7043_KSHV_NC009333_FW_4582_4641	2.58937	13.2918	0.000291542	0.000291542	1.39643
7707	5790	11985	11985_KSHV_NC009333_FW_4582_4641	2.70609	9.71061	0.000908212	0.000908212	0.190246
7707	5790	25925	25925_KSHV_NC009333_FW_4582_4641	2.80578	11.5685	0.000482903	0.000482903	0.874844
7708	4945	5964	5964_KSHV_NC009333_FW_4612_4671	1.1807	3.83759	0.0212996	0.0212996	-3.49638
7708	4945	26793	26793_KSHV_NC009333_FW_4612_4671	2.37657	10.2394	0.00075055	0.00075055	0.400149
7708	4945	45080	45080_KSHV_NC009333_FW_4612_4671	1.39762	6.34998	0.00406474	0.00406474	-1.52921
7709	7445	9656	9656_KSHV_NC009333_FW_4642_4701	3.24115	9.64598	0.000930249	0.000930249	0.163675
7709	7445	43119	43119_KSHV_NC009333_FW_4642_4701	2.5322	11.128	0.00055578	0.00055578	0.725295
7709	7445	44908	44908_KSHV_NC009333_FW_4642_4701	2.7568	12.0073	0.000421913	0.000421913	1.01683
7710	1478	1748	1748_KSHV_NC009333_FW_4672_4731	1.82364	9.46639	0.000995118	0.000995118	0.0887546
7710	1478	10439	10439_KSHV_NC009333_FW_4672_4731	1.87264	7.78266	0.00199787	0.00199787	-0.701537
7710	1478	35583	35583_KSHV_NC009333_FW_4672_4731	3.14961	10.5189	0.000681104	0.000681104	0.506006
7711	8384	11226	11226_KSHV_NC009333_FW_4702_4761	-0.937172	-4.41226	0.0137211	0.0137211	-2.97313
7711	8384	13724	13724_KSHV_NC009333_FW_4702_4761	-0.520707	-1.79939	0.151996	0.151996	-5.7561
7711	8384	40433	40433_KSHV_NC009333_FW_4702_4761	-0.868617	-3.02116	0.0431704	0.0431704	-4.33019
7712	917	1163	1163_KSHV_NC009333_FW_4732_4791	3.11672	7.06141	0.00281138	0.00281138	-1.09737
7712	917	4383	4383_KSHV_NC009333_FW_4732_4791	3.40962	10.7847	0.000622448	0.000622448	0.603537
7712	917	28867	28867_KSHV_NC009333_FW_4732_4791	3.89329	16.9582	0.000119641	0.000119641	2.24687
7713	3864	4603	4603_KSHV_NC009333_FW_4762_4821	2.7987	12.712	0.000342941	0.000342941	1.23138
7713	3864	5360	5360_KSHV_NC009333_FW_4762_4821	2.62429	8.12953	0.00171235	0.00171235	-0.52447
7713	3864	29369	29369_KSHV_NC009333_FW_4762_4821	3.15402	14.0206	0.000239974	0.000239974	1.59051
7714	1435	1809	1809_KSHV_NC009333_FW_4792_4851	2.80442	5.60681	0.00621875	0.00621875	-2.03164
7714	1435	18880	18880_KSHV_NC009333_FW_4792_4851	3.19183	7.92857	0.00187099	0.00187099	-0.626063
7714	1435	32401	32401_KSHV_NC009333_FW_4792_4851	3.09393	13.3865	0.000284098	0.000284098	1.42246
7715	9722	13808	13808_KSHV_NC009333_FW_4822_4881	3.63907	9.28766	0.00106544	0.00106544	0.0125615
7715	9722	14938	14938_KSHV_NC009333_FW_4822_4881	2.53142	12.0928	0.000411191	0.000411191	1.04371
7715	9722	29440	29440_KSHV_NC009333_FW_4822_4881	2.53917	11.2035	0.00054235	0.00054235	0.751444
7716	4882	5840	5840_KSHV_NC009333_FW_4852_4911	1.69751	5.98531	0.00497993	0.00497993	-1.76867
7716	4882	18519	18519_KSHV_NC009333_FW_4852_4911	3.73148	12.7457	0.000339661	0.000339661	1.24122
7716	4882	41805	41805_KSHV_NC009333_FW_4852_4911	4.04594	14.9058	0.000191883	0.000191883	1.80809
7717	6912	8736	8736_KSHV_NC009333_FW_4912_4971	2.69645	13.7872	0.000255131	0.000255131	1.5299
7717	6912	31624	31624_KSHV_NC009333_FW_4912_4971	2.26172	11.4525	0.000500872	0.000500872	0.836139
7717	6912	38259	38259_KSHV_NC009333_FW_4912_4971	2.33379	11.7177	0.00046099	0.00046099	0.923869
7718	1141	1469	1469_KSHV_NC009333_FW_4942_5001	3.3398	10.494	0.000686953	0.000686953	0.496712
7718	1141	27132	27132_KSHV_NC009333_FW_4942_5001	3.47579	13.7901	0.000254935	0.000254935	1.53067
7718	1141	36729	36729_KSHV_NC009333_FW_4942_5001	3.19031	16.1061	0.000144525	0.000144525	2.0749
7719	7132	9078	9078_KSHV_NC009333_FW_4972_5031	3.78687	12.5447	0.000359876	0.000359876	1.18186
7719	7132	17089	17089_KSHV_NC009333_FW_4972_5031	3.73674	13.1547	0.000302764	0.000302764	1.35828
7719	7132	34652	34652_KSHV_NC009333_FW_4972_5031	3.96543	17.0283	0.000117845	0.000117845	2.26043
7720	2711	3140	3140_KSHV_NC009333_FW_5002_5061	3.3161	13.1661	0.00030181	0.00030181	1.36147
7720	2711	33742	33742_KSHV_NC009333_FW_5002_5061	3.9559	14.1329	0.000233086	0.000233086	1.61918
7720	2711	37671	37671_KSHV_NC009333_FW_5002_5061	2.99212	7.34776	0.00244604	0.00244604	-0.935506
7721	6553	8215	8215_KSHV_NC009333_FW_5032_5091	3.82322	14.6717	0.000203315	0.000203315	1.75236
7721	6553	13079	13079_KSHV_NC009333_FW_5032_5091	2.41066	5.23726	0.00782071	0.00782071	-2.30379
7721	6553	21941	21941_KSHV_NC009333_FW_5032_5091	2.4458	10.7232	0.00063544	0.00063544	0.581222
7722	63	42	42_KSHV_NC009333_FW_5062_5121	1.83329	8.48136	0.00147324	0.00147324	-0.352902
7722	63	5510	5510_KSHV_NC009333_FW_5062_5121	2.42882	12.0427	0.000417432	0.000417432	1.02798
7722	63	12213	12213_KSHV_NC009333_FW_5062_5121	3.64756	15.4405	0.000168674	0.000168674	1.93073
7723	3035	3586	3586_KSHV_NC009333_FW_5092_5151	4.04424	12.7253	0.000341637	0.000341637	1.23528
7723	3035	13742	13742_KSHV_NC009333_FW_5092_5151	4.6208	17.8222	9.96986e-05	9.96986e-05	2.40809
7723	3035	39432	39432_KSHV_NC009333_FW_5092_5151	4.36871	20.6816	5.76972e-05	5.76972e-05	2.86192
7724	10981	16796	16796_KSHV_NC009333_FW_5122_5181	3.7979	15.6302	0.000161301	0.000161301	1.97275
7724	10981	28746	28746_KSHV_NC009333_FW_5122_5181	4.64508	21.5983	4.91831e-05	4.91831e-05	2.98554
7724	10981	31018	31018_KSHV_NC009333_FW_5122_5181	4.87437	19.1951	7.59091e-05	7.59091e-05	2.64003
7725	2402	2881	2881_KSHV_NC009333_FW_5152_5211	-1.11509	-2.72665	0.0571847	0.0571847	-4.6575
7725	2402	3829	3829_KSHV_NC009333_FW_5152_5211	-1.15462	-3.72713	0.0232979	0.0232979	-3.60283
7725	2402	31932	31932_KSHV_NC009333_FW_5152_5211	-0.837018	-4.24756	0.0154958	0.0154958	-3.118
7726	5995	7453	7453_KSHV_NC009333_FW_5182_5241	-1.38612	-4.08573	0.0175219	0.0175219	-3.26427
7726	5995	18726	18726_KSHV_NC009333_FW_5182_5241	-0.850032	-3.64597	0.0249127	0.0249127	-3.68229
7726	5995	30488	30488_KSHV_NC009333_FW_5182_5241	-1.20423	-4.11228	0.0171681	0.0171681	-3.24
7727	1176	1402	1402_KSHV_NC009333_FW_5212_5271	2.94221	5.45894	0.00680566	0.00680566	-2.13864
7727	1176	15726	15726_KSHV_NC009333_FW_5212_5271	1.87905	6.53581	0.00367921	0.00367921	-1.41208
7727	1176	37495	37495_KSHV_NC009333_FW_5212_5271	2.8399	5.49777	0.00664508	0.00664508	-2.1103
7728	115	68	68_KSHV_NC009333_FW_5242_5301	4.39871	19.4605	7.21723e-05	7.21723e-05	2.68175
7728	115	19102	19102_KSHV_NC009333_FW_5242_5301	4.12005	11.9266	0.000432371	0.000432371	0.991206
7728	115	20294	20294_KSHV_NC009333_FW_5242_5301	4.4499	16.6519	0.00012791	0.00012791	2.18661
7729	4028	4879	4879_KSHV_NC009333_FW_5272_5331	4.43884	14.0845	0.000236025	0.000236025	1.60686
7729	4028	19998	19998_KSHV_NC009333_FW_5272_5331	5.65697	17.6814	0.000102643	0.000102643	2.38268
7729	4028	41148	41148_KSHV_NC009333_FW_5272_5331	2.42604	8.77245	0.00130644	0.00130644	-0.216686
7730	14491	34873	34873_KSHV_NC009333_FW_5332_5391	2.63351	8.08705	0.00174443	0.00174443	-0.545722
7730	14491	37429	37429_KSHV_NC009333_FW_5332_5391	2.58191	10.9123	0.000596546	0.000596546	0.649344
7730	14491	44594	44594_KSHV_NC009333_FW_5332_5391	2.09199	3.359	0.0318254	0.0318254	-3.97189
7731	8421	11346	11346_KSHV_NC009333_FW_5362_5421	4.33959	17.8743	9.86353e-05	9.86353e-05	2.41742
7731	8421	22182	22182_KSHV_NC009333_FW_5362_5421	4.47755	7.85063	0.00193746	0.00193746	-0.666197
7731	8421	22401	22401_KSHV_NC009333_FW_5362_5421	4.3787	13.9307	0.000245673	0.000245673	1.56734
7732	8340	11106	11106_KSHV_NC009333_FW_5392_5451	5.2304	25.6095	2.62501e-05	2.62501e-05	3.43075
7732	8340	16828	16828_KSHV_NC009333_FW_5392_5451	3.36814	14.1628	0.000231297	0.000231297	1.62675
7732	8340	20239	20239_KSHV_NC009333_FW_5392_5451	3.26761	9.61222	0.000942026	0.000942026	0.149714
7733	8335	11101	11101_KSHV_NC009333_FW_5422_5481	4.90667	17.1692	0.000114336	0.000114336	2.28741
7733	8335	11507	11507_KSHV_NC009333_FW_5422_5481	4.74884	21.5246	4.98056e-05	4.98056e-05	2.97596
7733	8335	20810	20810_KSHV_NC009333_FW_5422_5481	4.96363	25.9856	2.48754e-05	2.48754e-05	3.46579
7734	5871	7277	7277_KSHV_NC009333_FW_5452_5511	2.15971	5.0405	0.00888356	0.00888356	-2.45536
7734	5871	34464	34464_KSHV_NC009333_FW_5452_5511	1.59321	4.87459	0.00992196	0.00992196	-2.58696
7734	5871	36131	36131_KSHV_NC009333_FW_5452_5511	4.3222	18.6795	8.38977e-05	8.38977e-05	2.5562
7735	9372	13086	13086_KSHV_NC009333_FW_5482_5541	-1.94132	-2.61186	0.0640599	0.0640599	-4.78862
7735	9372	23986	23986_KSHV_NC009333_FW_5482_5541	2.97266	4.35405	0.0143183	0.0143183	-3.02388
7735	9372	28647	28647_KSHV_NC009333_FW_5482_5541	1.52724	3.72495	0.0233396	0.0233396	-3.60495
7736	1654	1934	1934_KSHV_NC009333_FW_5512_5571	3.78677	16.1553	0.00014292	0.00014292	2.08521
7736	1654	4998	4998_KSHV_NC009333_FW_5512_5571	3.91769	8.46925	0.00148075	0.00148075	-0.358676
7736	1654	8537	8537_KSHV_NC009333_FW_5512_5571	3.12555	8.3891	0.00153165	0.00153165	-0.397139
7737	11541	18283	18283_KSHV_NC009333_FW_5542_5601	3.06842	15.4048	0.000170112	0.000170112	1.92272
7737	11541	25764	25764_KSHV_NC009333_FW_5542_5601	3.31025	15.4708	0.000167469	0.000167469	1.93749
7737	11541	44043	44043_KSHV_NC009333_FW_5542_5601	4.28632	20.7228	5.72757e-05	5.72757e-05	2.86769
7738	11911	19237	19237_KSHV_NC009333_FW_5572_5631	4.85971	20.9786	5.47471e-05	5.47471e-05	2.90301
7738	11911	21008	21008_KSHV_NC009333_FW_5572_5631	4.68424	20.3901	6.0791e-05	6.0791e-05	2.82059
7738	11911	26593	26593_KSHV_NC009333_FW_5572_5631	4.97354	25.5018	2.66611e-05	2.66611e-05	3.42054
7739	3814	4489	4489_KSHV_NC009333_FW_5602_5661	4.57094	20.3723	6.09865e-05	6.09865e-05	2.81803
7739	3814	13662	13662_KSHV_NC009333_FW_5602_5661	3.9501	18.0835	9.45099e-05	9.45099e-05	2.45444
7739	3814	43054	43054_KSHV_NC009333_FW_5602_5661	4.31076	8.51387	0.00145333	0.00145333	-0.337435
7740	3892	4618	4618_KSHV_NC009333_FW_5692_5751	3.54053	17.667	0.00010295	0.00010295	2.38006
7740	3892	15895	15895_KSHV_NC009333_FW_5692_5751	2.31601	5.47641	0.00673282	0.00673282	-2.12587
7740	3892	43647	43647_KSHV_NC009333_FW_5692_5751	2.62651	9.50477	0.000980785	0.000980785	0.104905
7741	13537	25568	25568_KSHV_NC009333_FW_5722_5781	1.33707	5.55362	0.00642234	0.00642234	-2.06984
7741	13537	27128	27128_KSHV_NC009333_FW_5722_5781	3.40278	14.9002	0.000192146	0.000192146	1.80678
7741	13537	43783	43783_KSHV_NC009333_FW_5722_5781	0.743759	2.8006	0.0532143	0.0532143	-4.57405
7742	2032	2494	2494_KSHV_NC009333_FW_5782_5841	2.20366	10.8294	0.000613217	0.000613217	0.619657
7742	2032	19157	19157_KSHV_NC009333_FW_5782_5841	4.56507	21.4163	5.07393e-05	5.07393e-05	2.96175
7742	2032	21794	21794_KSHV_NC009333_FW_5782_5841	3.58622	16.7005	0.000126551	0.000126551	2.19628
7743	2600	3079	3079_KSHV_NC009333_FW_5830_5889	4.33363	17.086	0.000116391	0.000116391	2.27153
7743	2600	19815	19815_KSHV_NC009333_FW_5830_5889	4.22394	13.3029	0.000290657	0.000290657	1.39949
7743	2600	23395	23395_KSHV_NC009333_FW_5830_5889	4.65128	13.3937	0.00028354	0.00028354	1.42443
7744	12476	21113	21113_KSHV_NC009333_FW_5872_5931	3.12221	9.27397	0.00107108	0.00107108	0.00665541
7744	12476	25415	25415_KSHV_NC009333_FW_5872_5931	3.78666	15.251	0.000176471	0.000176471	1.88798
7744	12476	30035	30035_KSHV_NC009333_FW_5872_5931	4.75867	23.4473	3.63405e-05	3.63405e-05	3.20838
7745	5112	6157	6157_KSHV_NC009333_FW_5902_5961	2.27192	10.2498	0.000747791	0.000747791	0.404177
7745	5112	31066	31066_KSHV_NC009333_FW_5902_5961	3.2423	12.2174	0.000396162	0.000396162	1.08247
7745	5112	36270	36270_KSHV_NC009333_FW_5902_5961	1.70503	4.33849	0.0144833	0.0144833	-3.03752
7746	6123	7542	7542_KSHV_NC009333_FW_5932_5991	4.99436	20.73	5.72021e-05	5.72021e-05	2.8687
7746	6123	14174	14174_KSHV_NC009333_FW_5932_5991	4.02518	14.8441	0.000194813	0.000194813	1.79353
7746	6123	36546	36546_KSHV_NC009333_FW_5932_5991	1.46945	5.79073	0.00557392	0.00557392	-1.90194
7747	12846	22471	22471_KSHV_NC009333_FW_5962_6021	2.53737	10.5336	0.000677684	0.000677684	0.511474
7747	12846	27152	27152_KSHV_NC009333_FW_5962_6021	3.80047	15.2148	0.000178012	0.000178012	1.87972
7747	12846	43598	43598_KSHV_NC009333_FW_5962_6021	4.25061	15.5277	0.000165235	0.000165235	1.95013
7748	805	1008	1008_KSHV_NC009333_FW_5992_6051	4.02523	20.8211	5.62872e-05	5.62872e-05	2.88135
7748	805	37017	37017_KSHV_NC009333_FW_5992_6051	2.27125	11.7813	0.000452026	0.000452026	0.944539
7748	805	42204	42204_KSHV_NC009333_FW_5992_6051	3.82904	14.1301	0.000233254	0.000233254	1.61847
7749	9133	12592	12592_KSHV_NC009333_FW_6022_6081	4.65546	11.1659	0.000548985	0.000548985	0.738453
7749	9133	12786	12786_KSHV_NC009333_FW_6022_6081	4.02158	15.4283	0.000169165	0.000169165	1.92798
7749	9133	43225	43225_KSHV_NC009333_FW_6022_6081	3.12291	10.9585	0.000587513	0.000587513	0.665751
7750	3015	3659	3659_KSHV_NC009333_FW_6052_6111	3.18201	13.1345	0.000304465	0.000304465	1.35261
7750	3015	9358	9358_KSHV_NC009333_FW_6052_6111	4.69206	17.1659	0.000114417	0.000114417	2.28679
7750	3015	29455	29455_KSHV_NC009333_FW_6052_6111	3.66478	10.8282	0.000613449	0.000613449	0.619249
7751	2508	2942	2942_KSHV_NC009333_FW_6082_6141	2.7948	12.0163	0.000420773	0.000420773	1.01966
7751	2508	10529	10529_KSHV_NC009333_FW_6082_6141	3.93965	15.0572	0.000184924	0.000184924	1.84344
7751	2508	18069	18069_KSHV_NC009333_FW_6082_6141	1.85089	5.56801	0.00636643	0.00636643	-2.05947
7752	4257	5190	5190_KSHV_NC009333_FW_6112_6171	5.57886	19.1495	7.65751e-05	7.65751e-05	2.63277
7752	4257	34093	34093_KSHV_NC009333_FW_6112_6171	5.6116	25.3385	2.73008e-05	2.73008e-05	3.40487
7752	4257	39530	39530_KSHV_NC009333_FW_6112_6171	5.61986	18.5849	8.54778e-05	8.54778e-05	2.5404
7753	11611	18469	18469_KSHV_NC009333_FW_6142_6201	3.95238	17.3895	0.000109111	0.000109111	2.32892
7753	11611	30066	30066_KSHV_NC009333_FW_6142_6201	3.50715	13.9904	0.000241869	0.000241869	1.58275
7753	11611	37950	37950_KSHV_NC009333_FW_6142_6201	4.02938	18.3601	8.9386e-05	8.9386e-05	2.50232
7754	8605	11678	11678_KSHV_NC009333_FW_6172_6231	5.88461	20.0627	6.45204e-05	6.45204e-05	2.77294
7754	8605	13092	13092_KSHV_NC009333_FW_6172_6231	4.31996	11.7062	0.000462634	0.000462634	0.920119
7754	8605	17421	17421_KSHV_NC009333_FW_6172_6231	2.29477	6.44533	0.00386093	0.00386093	-1.46871
7755	6869	8700	8700_KSHV_NC009333_FW_6289_6348	3.401	12.4958	0.000365023	0.000365023	1.16722
7755	6869	26691	26691_KSHV_NC009333_FW_6289_6348	4.07626	17.6396	0.000103539	0.000103539	2.37507
7755	6869	43833	43833_KSHV_NC009333_FW_6289_6348	3.27359	10.2868	0.000738165	0.000738165	0.41834
7756	5006	6003	6003_KSHV_NC009333_FW_6379_6438	5.09891	18.3252	9.00133e-05	9.00133e-05	2.49634
7756	5006	22740	22740_KSHV_NC009333_FW_6379_6438	5.3976	22.7518	4.06052e-05	4.06052e-05	3.12844
7756	5006	30242	30242_KSHV_NC009333_FW_6379_6438	3.80613	15.518	0.000165613	0.000165613	1.94798
7757	11241	17447	17447_KSHV_NC009333_FW_6409_6468	3.5332	15.5577	0.000164069	0.000164069	1.95678
7757	11241	25566	25566_KSHV_NC009333_FW_6409_6468	3.33868	12.1568	0.000403381	0.000403381	1.06369
7757	11241	27708	27708_KSHV_NC009333_FW_6409_6468	3.55244	9.34388	0.00104266	0.00104266	0.0367087
7758	10770	16195	16195_KSHV_NC009333_FW_6439_6498	4.70863	14.6641	0.000203701	0.000203701	1.75053
7758	10770	35672	35672_KSHV_NC009333_FW_6439_6498	4.03119	15.4358	0.000168863	0.000168863	1.92967
7758	10770	41275	41275_KSHV_NC009333_FW_6439_6498	3.71522	12.0558	0.000415787	0.000415787	1.03211
7759	3454	4092	4092_KSHV_NC009333_FW_6499_6558	2.34733	9.47275	0.000992725	0.000992725	0.0914349
7759	3454	4333	4333_KSHV_NC009333_FW_6499_6558	2.27677	9.05966	0.0011645	0.0011645	-0.0870848
7759	3454	8839	8839_KSHV_NC009333_FW_6499_6558	1.85147	8.89084	0.00124543	0.00124543	-0.162701
7760	8595	11667	11667_KSHV_NC009333_FW_6529_6588	1.80196	6.23361	0.00433204	0.00433204	-1.60421
7760	8595	36614	36614_KSHV_NC009333_FW_6529_6588	1.84906	6.57597	0.00360199	0.00360199	-1.38719
7760	8595	37490	37490_KSHV_NC009333_FW_6529_6588	1.90331	7.92138	0.001877	0.001877	-0.629747
7761	165	283	283_KSHV_NC009333_FW_6559_6618	3.50657	14.4698	0.000213871	0.000213871	1.70329
7761	165	12770	12770_KSHV_NC009333_FW_6559_6618	3.56424	14.9077	0.000191793	0.000191793	1.80854
7761	165	23726	23726_KSHV_NC009333_FW_6559_6618	3.73421	16.3752	0.000136012	0.000136012	2.13068
7762	13905	28168	28168_KSHV_NC009333_FW_6589_6648	4.54659	18.5568	8.59539e-05	8.59539e-05	2.53568
7762	13905	28336	28336_KSHV_NC009333_FW_6589_6648	4.30812	17.9849	9.64277e-05	9.64277e-05	2.43707
7762	13905	37283	37283_KSHV_NC009333_FW_6589_6648	3.98619	16.3061	0.000138134	0.000138134	2.11651
7763	13674	26407	26407_KSHV_NC009333_FW_6619_6678	1.87692	8.18643	0.00167053	0.00167053	-0.496188
7763	13674	36049	36049_KSHV_NC009333_FW_6619_6678	1.73283	7.86168	0.00192786	0.00192786	-0.660479
7763	13674	44415	44415_KSHV_NC009333_FW_6619_6678	1.79738	8.54644	0.00143372	0.00143372	-0.322007
7764	9916	14278	14278_KSHV_NC009333_FW_6649_6708	4.79668	17.2338	0.000112771	0.000112771	2.29968
7764	9916	16899	16899_KSHV_NC009333_FW_6649_6708	3.7177	13.1367	0.000304279	0.000304279	1.35323
7764	9916	19381	19381_KSHV_NC009333_FW_6649_6708	3.70998	11.6938	0.000464406	0.000464406	0.916087
7765	8710	11780	11780_KSHV_NC009333_FW_6679_6738	2.12041	8.18402	0.00167228	0.00167228	-0.497383
7765	8710	22312	22312_KSHV_NC009333_FW_6679_6738	2.90279	10.2774	0.000740582	0.000740582	0.414768
7765	8710	23676	23676_KSHV_NC009333_FW_6679_6738	2.42487	9.29034	0.00106434	0.00106434	0.0137159
7766	5042	6110	6110_KSHV_NC009333_FW_6709_6768	1.29213	5.37951	0.00714941	0.00714941	-2.19715
7766	5042	25446	25446_KSHV_NC009333_FW_6709_6768	1.79907	7.58353	0.00218903	0.00218903	-0.806956
7766	5042	40324	40324_KSHV_NC009333_FW_6709_6768	1.4025	6.17169	0.00448323	0.00448323	-1.64464
7767	11126	17132	17132_KSHV_NC009333_FW_6739_6798	1.69138	6.40407	0.00394751	0.00394751	-1.49478
7767	11126	34676	34676_KSHV_NC009333_FW_6739_6798	1.56821	7.73062	0.00204574	0.00204574	-0.728817
7767	11126	38208	38208_KSHV_NC009333_FW_6739_6798	1.55605	6.55593	0.00364026	0.00364026	-1.39959
7768	4831	5890	5890_KSHV_NC009333_FW_6769_6828	2.69143	7.1121	0.00274195	0.00274195	-1.06824
7768	4831	25574	25574_KSHV_NC009333_FW_6769_6828	2.5515	6.58365	0.00358745	0.00358745	-1.38244
7768	4831	31535	31535_KSHV_NC009333_FW_6769_6828	2.55322	5.99835	0.00494301	0.00494301	-1.75988
7769	8841	12062	12062_KSHV_NC009333_FW_6829_6888	4.88391	15.2958	0.000174588	0.000174588	1.89815
7769	8841	12777	12777_KSHV_NC009333_FW_6829_6888	5.54027	13.0089	0.000315303	0.000315303	1.31713
7769	8841	24574	24574_KSHV_NC009333_FW_6829_6888	5.23013	9.39313	0.00102321	0.00102321	0.0577248
7770	13624	26271	26271_KSHV_NC009333_FW_6889_6948	5.83245	6.1108	0.0046384	0.0046384	-1.68478
7770	13624	36200	36200_KSHV_NC009333_FW_6889_6948	5.22684	9.7278	0.000902463	0.000902463	0.197279
7770	13624	38585	38585_KSHV_NC009333_FW_6889_6948	5.24396	6.20556	0.00439974	0.00439974	-1.62248
7771	2859	3399	3399_KSHV_NC009333_FW_6919_6978	5.30672	7.51695	0.00225802	0.00225802	-0.842838
7771	2859	5505	5505_KSHV_NC009333_FW_6919_6978	5.35876	6.43179	0.00388909	0.00388909	-1.47725
7771	2859	42732	42732_KSHV_NC009333_FW_6919_6978	5.19836	6.77184	0.00325316	0.00325316	-1.26782
7772	4297	5213	5213_KSHV_NC009333_FW_6949_7008	5.28891	3.7607	0.0226674	0.0226674	-3.57027
7772	4297	33888	33888_KSHV_NC009333_FW_6949_7008	5.37399	3.98032	0.0190174	0.0190174	-3.3617
7772	4297	45098	45098_KSHV_NC009333_FW_6949_7008	5.09668	4.80108	0.0104299	0.0104299	-2.64642
7773	8811	12041	12041_KSHV_NC009333_FW_6979_7038	0	0	1	1	-7.22284
7773	8811	12634	12634_KSHV_NC009333_FW_6979_7038	0	0	1	1	-7.22284
7773	8811	32554	32554_KSHV_NC009333_FW_6979_7038	0	0	1	1	-7.22284
7774	5274	6352	6352_KSHV_NC009333_FW_7069_7128	0.735138	3.2134	0.0362126	0.0362126	-4.12401
7774	5274	20814	20814_KSHV_NC009333_FW_7069_7128	0.480854	0.60362	0.581078	0.581078	-7.0034
7774	5274	44195	44195_KSHV_NC009333_FW_7069_7128	0.573244	1.36772	0.248454	0.248454	-6.26752
7775	8870	12174	12174_KSHV_NC009333_FW_7099_7158	0.0985436	0.480961	0.657546	0.657546	-7.08114
7775	8870	14550	14550_KSHV_NC009333_FW_7099_7158	-0.977647	-2.77101	0.0547628	0.0547628	-4.60734
7775	8870	25467	25467_KSHV_NC009333_FW_7099_7158	0.784472	2.26189	0.0917935	0.0917935	-5.19893
7776	13030	23266	23266_KSHV_NC009333_FW_7129_7188	-0.707974	-2.65726	0.0612304	0.0612304	-4.73653
7776	13030	29118	29118_KSHV_NC009333_FW_7129_7188	-1.08091	-5.01808	0.00901577	0.00901577	-2.47294
7776	13030	33890	33890_KSHV_NC009333_FW_7129_7188	-0.604087	-2.50847	0.0710917	0.0710917	-4.90828
7777	7051	9012	9012_KSHV_NC009333_FW_7173_7232	-0.208524	-0.809213	0.467127	0.467127	-6.84217
7777	7051	18824	18824_KSHV_NC009333_FW_7173_7232	0.17001	0.794002	0.474921	0.474921	-6.85528
7777	7051	36733	36733_KSHV_NC009333_FW_7173_7232	-0.578908	-1.3111	0.265149	0.265149	-6.3319
7778	2477	3010	3010_KSHV_NC009333_FW_7219_7278	0.0833966	0.427687	0.692546	0.692546	-7.11009
7778	2477	5669	5669_KSHV_NC009333_FW_7219_7278	-1.32367	-5.16351	0.00819959	0.00819959	-2.36005
7778	2477	14783	14783_KSHV_NC009333_FW_7219_7278	-1.31081	-5.76588	0.005656	0.005656	-1.91925
7779	13973	28646	28646_KSHV_NC009333_FW_7249_7308	0.0825717	0.391893	0.716616	0.716616	-7.12781
7779	13973	30151	30151_KSHV_NC009333_FW_7249_7308	-0.458047	-1.83852	0.145488	0.145488	-5.70882
7779	13973	32348	32348_KSHV_NC009333_FW_7249_7308	-0.666051	-3.01682	0.043345	0.043345	-4.33491
7780	91	56	56_KSHV_NC009333_FW_7266_7325	-1.08214	-2.10963	0.108008	0.108008	-5.38133
7780	91	10256	10256_KSHV_NC009333_FW_7266_7325	0.281129	0.694885	0.528216	0.528216	-6.93626
7780	91	32403	32403_KSHV_NC009333_FW_7266_7325	0	0	1	1	-7.22284
7781	4746	5664	5664_KSHV_NC009333_FW_7279_7338	-1.28768	-5.01134	0.00905598	0.00905598	-2.47824
7781	4746	32533	32533_KSHV_NC009333_FW_7279_7338	-0.317212	-1.15092	0.318563	0.318563	-6.50818
7781	4746	34889	34889_KSHV_NC009333_FW_7279_7338	-0.446674	-1.23824	0.288272	0.288272	-6.41326
7782	13872	27968	27968_KSHV_NC009333_FW_7309_7368	-0.522712	-2.55225	0.0680094	0.0680094	-4.85743
7782	13872	32449	32449_KSHV_NC009333_FW_7309_7368	-0.885534	-4.28646	0.0150524	0.0150524	-3.08343
7782	13872	38854	38854_KSHV_NC009333_FW_7309_7368	-0.654028	-1.72121	0.16597	0.16597	-5.85037
7783	14256	31138	31138_KSHV_NC009333_FW_7339_7398	0	0	1	1	-7.22284
7783	14256	36094	36094_KSHV_NC009333_FW_7339_7398	0	0	1	1	-7.22284
7783	14256	36913	36913_KSHV_NC009333_FW_7339_7398	0.532326	1.78732	0.154069	0.154069	-5.77068
7784	9609	13594	13594_KSHV_NC009333_FW_7369_7428	0	0	1	1	-7.22284
7784	9609	15730	15730_KSHV_NC009333_FW_7369_7428	0	0	1	1	-7.22284
7784	9609	40893	40893_KSHV_NC009333_FW_7369_7428	0	0	1	1	-7.22284
7785	9427	13137	13137_KSHV_NC009333_FW_7399_7458	0	0	1	1	-7.22284
7785	9427	35406	35406_KSHV_NC009333_FW_7399_7458	0	0	1	1	-7.22284
7785	9427	38023	38023_KSHV_NC009333_FW_7399_7458	0	0	1	1	-7.22284
7786	2042	2415	2415_KSHV_NC009333_FW_7429_7488	0.715675	2.58999	0.0654767	0.0654767	-4.8138
7786	2042	5401	5401_KSHV_NC009333_FW_7429_7488	0.125958	0.486514	0.653958	0.653958	-7.07795
7786	2042	5728	5728_KSHV_NC009333_FW_7429_7488	0.278601	0.854954	0.444311	0.444311	-6.8017
7787	13189	23937	23937_KSHV_NC009333_FW_7484_7543	-0.504022	-2.13585	0.104998	0.104998	-5.34979
7787	13189	25349	25349_KSHV_NC009333_FW_7484_7543	-0.342625	-1.41522	0.235265	0.235265	-6.21283
7787	13189	39045	39045_KSHV_NC009333_FW_7484_7543	-0.328877	-0.797766	0.472983	0.472983	-6.85205
7788	8193	10885	10885_KSHV_NC009333_FW_7489_7548	-0.731785	-2.39135	0.0801675	0.0801675	-5.04548
7788	8193	19519	19519_KSHV_NC009333_FW_7489_7548	-1.2615	-6.11743	0.0046212	0.0046212	-1.68039
7788	8193	44636	44636_KSHV_NC009333_FW_7489_7548	0.108354	0.085158	0.936535	0.936535	-7.21827
7789	9819	13999	13999_KSHV_NC009333_FW_7549_7608	1.29845	4.96057	0.00936612	0.00936612	-2.51832
7789	9819	31363	31363_KSHV_NC009333_FW_7549_7608	0.339261	0.992531	0.381236	0.381236	-6.67147
7789	9819	33967	33967_KSHV_NC009333_FW_7549_7608	0	0	1	1	-7.22284
7790	11592	18272	18272_KSHV_NC009333_FW_7579_7638	-1.3499	-2.62111	0.0634709	0.0634709	-4.77798
7790	11592	20831	20831_KSHV_NC009333_FW_7579_7638	-0.372326	-0.551557	0.612803	0.612803	-7.03822
7790	11592	28656	28656_KSHV_NC009333_FW_7579_7638	0	0	1	1	-7.22284
7791	8099	10719	10719_KSHV_NC009333_FW_7609_7668	0	0	1	1	-7.22284
7791	8099	12907	12907_KSHV_NC009333_FW_7609_7668	0.305098	0.528105	0.627451	0.627451	-7.05304
7791	8099	28262	28262_KSHV_NC009333_FW_7609_7668	0.521527	2.12566	0.106156	0.106156	-5.36204
7792	3276	3814	3814_KSHV_NC009333_FW_7639_7698	0	0	1	1	-7.22284
7792	3276	19553	19553_KSHV_NC009333_FW_7639_7698	0.18701	0.388076	0.719208	0.719208	-7.12962
7792	3276	23162	23162_KSHV_NC009333_FW_7639_7698	0	0	1	1	-7.22284
7793	7877	10363	10363_KSHV_NC009333_FW_7669_7728	-0.914127	-2.43973	0.0762651	0.0762651	-4.98861
7793	7877	41116	41116_KSHV_NC009333_FW_7669_7728	-1.68769	-4.19599	0.0161088	0.0161088	-3.16419
7793	7877	42966	42966_KSHV_NC009333_FW_7669_7728	-1.74542	-3.46089	0.0291333	0.0291333	-3.86753
7794	1415	1713	1713_KSHV_NC009333_FW_7699_7758	0	0	1	1	-7.22284
7794	1415	15681	15681_KSHV_NC009333_FW_7699_7758	0	0	1	1	-7.22284
7794	1415	38909	38909_KSHV_NC009333_FW_7699_7758	-0.06082	-0.109927	0.918159	0.918159	-7.21523
7795	3230	3874	3874_KSHV_NC009333_FW_7729_7788	0	0	1	1	-7.22284
7795	3230	19210	19210_KSHV_NC009333_FW_7729_7788	0	0	1	1	-7.22284
7795	3230	31692	31692_KSHV_NC009333_FW_7729_7788	0	0	1	1	-7.22284
7796	1543	1959	1959_KSHV_NC009333_FW_7786_7845	0	0	1	1	-7.22284
7796	1543	15436	15436_KSHV_NC009333_FW_7786_7845	0.618308	2.57513	0.0664608	0.0664608	-4.83096
7796	1543	39924	39924_KSHV_NC009333_FW_7786_7845	-0.200265	-0.936116	0.406102	0.406102	-6.72633
7797	10872	16480	16480_KSHV_NC009333_FW_7849_7908	-0.261401	-0.793841	0.475004	0.475004	-6.85542
7797	10872	32564	32564_KSHV_NC009333_FW_7849_7908	0	0	1	1	-7.22284
7797	10872	44683	44683_KSHV_NC009333_FW_7849_7908	0.184656	0.644968	0.556687	0.556687	-6.97391
7798	5547	6710	6710_KSHV_NC009333_FW_7879_7938	0.231373	1.09136	0.340927	0.340927	-6.57105
7798	5547	8739	8739_KSHV_NC009333_FW_7879_7938	0.612358	2.01888	0.1192	0.1192	-5.49074
7798	5547	40492	40492_KSHV_NC009333_FW_7879_7938	0	0	1	1	-7.22284
7799	9459	13256	13256_KSHV_NC009333_FW_7909_7968	-4.10449	-15.7526	0.000156761	0.000156761	1.99946
7799	9459	24031	24031_KSHV_NC009333_FW_7909_7968	0	0	1	1	-7.22284
7799	9459	33837	33837_KSHV_NC009333_FW_7909_7968	0	0	1	1	-7.22284
7800	8325	11093	11093_KSHV_NC009333_FW_7939_7998	-2.45736	-5.25833	0.00771648	0.00771648	-2.28785
7800	8325	15297	15297_KSHV_NC009333_FW_7939_7998	-2.79186	-6.65272	0.00345997	0.00345997	-1.34001
7800	8325	35902	35902_KSHV_NC009333_FW_7939_7998	-0.495122	-2.18708	0.0993869	0.0993869	-5.28833
7801	5283	6358	6358_KSHV_NC009333_FW_7969_8028	0.392296	1.01882	0.370115	0.370115	-6.64527
7801	5283	13257	13257_KSHV_NC009333_FW_7969_8028	0.620577	2.5415	0.0687522	0.0687522	-4.8699
7801	5283	22517	22517_KSHV_NC009333_FW_7969_8028	0.854806	2.55427	0.0678709	0.0678709	-4.85509
7802	14350	32193	32193_KSHV_NC009333_FW_7999_8058	0.355575	0.969932	0.391032	0.391032	-6.69367
7802	14350	38385	38385_KSHV_NC009333_FW_7999_8058	0	0	1	1	-7.22284
7802	14350	41613	41613_KSHV_NC009333_FW_7999_8058	0	0	1	1	-7.22284
7803	2470	2922	2922_KSHV_NC009333_FW_8029_8088	-0.718642	-3.69385	0.0239442	0.0239442	-3.63528
7803	2470	15394	15394_KSHV_NC009333_FW_8029_8088	-0.532485	-2.57027	0.0667862	0.0667862	-4.83658
7803	2470	17898	17898_KSHV_NC009333_FW_8029_8088	-1.07427	-5.62749	0.00614176	0.00614176	-2.01687
7804	4735	5740	5740_KSHV_NC009333_FW_8059_8118	-1.55494	-6.87582	0.00308512	0.00308512	-1.2058
7804	4735	12175	12175_KSHV_NC009333_FW_8059_8118	-1.17195	-6.02959	0.00485594	0.00485594	-1.73889
7804	4735	27235	27235_KSHV_NC009333_FW_8059_8118	-1.10408	-5.32874	0.00738046	0.00738046	-2.23493
7805	1467	1826	1826_KSHV_NC009333_FW_8089_8148	0	0	1	1	-7.22284
7805	1467	3418	3418_KSHV_NC009333_FW_8089_8148	0	0	1	1	-7.22284
7805	1467	26600	26600_KSHV_NC009333_FW_8089_8148	0	0	1	1	-7.22284
7806	10181	14819	14819_KSHV_NC009333_FW_8119_8178	1.14193	3.39482	0.030846	0.030846	-3.935
7806	10181	17290	17290_KSHV_NC009333_FW_8119_8178	0.248064	1.05769	0.354201	0.354201	-6.60584
7806	10181	36844	36844_KSHV_NC009333_FW_8119_8178	-0.731004	-1.76734	0.157564	0.157564	-5.79478
7807	3558	4244	4244_KSHV_NC009333_FW_8149_8208	-2.87547	-6.09744	0.00467333	0.00467333	-1.69363
7807	3558	26934	26934_KSHV_NC009333_FW_8149_8208	-1.62422	-5.67266	0.00597768	0.00597768	-1.98477
7807	3558	32635	32635_KSHV_NC009333_FW_8149_8208	-1.90989	-6.5234	0.0037035	0.0037035	-1.41981
7808	6526	8190	8190_KSHV_NC009333_FW_8179_8238	0	0	1	1	-7.22284
7808	6526	24399	24399_KSHV_NC009333_FW_8179_8238	0	0	1	1	-7.22284
7808	6526	35931	35931_KSHV_NC009333_FW_8179_8238	0	0	1	1	-7.22284
7809	10858	16466	16466_KSHV_NC009333_FW_8209_8268	1.00096	3.8013	0.0219323	0.0219323	-3.53114
7809	10858	17210	17210_KSHV_NC009333_FW_8209_8268	0.890915	3.44723	0.0294776	0.0294776	-3.88141
7809	10858	33355	33355_KSHV_NC009333_FW_8209_8268	0.407376	1.08319	0.344106	0.344106	-6.57955
7810	5248	6417	6417_KSHV_NC009333_FW_8239_8298	-0.756419	-3.52855	0.0274967	0.0274967	-3.79916
7810	5248	12543	12543_KSHV_NC009333_FW_8239_8298	0.948755	3.15257	0.0382586	0.0382586	-4.1886
7810	5248	39002	39002_KSHV_NC009333_FW_8239_8298	-1.56422	-4.03099	0.0182799	0.0182799	-3.31465
7811	7917	10401	10401_KSHV_NC009333_FW_8269_8328	0.0152539	0.0675215	0.94965	0.94965	-7.21997
7811	7917	18534	18534_KSHV_NC009333_FW_8269_8328	-0.0383466	-0.17127	0.87295	0.87295	-7.20439
7811	7917	41727	41727_KSHV_NC009333_FW_8269_8328	-1.15105	-6.00886	0.00491349	0.00491349	-1.7528
7812	12390	20850	20850_KSHV_NC009333_FW_8299_8358	0.306238	0.774263	0.485188	0.485188	-6.87204
7812	12390	30910	30910_KSHV_NC009333_FW_8299_8358	0.682658	2.39515	0.079853	0.079853	-5.04101
7812	12390	38874	38874_KSHV_NC009333_FW_8299_8358	0.160468	0.841764	0.450795	0.450795	-6.81352
7813	11514	18158	18158_KSHV_NC009333_FW_8329_8388	0.59423	1.4585	0.223869	0.223869	-6.16253
7813	11514	36792	36792_KSHV_NC009333_FW_8329_8388	0.477432	1.78422	0.154605	0.154605	-5.77442
7813	11514	42289	42289_KSHV_NC009333_FW_8329_8388	0	0	1	1	-7.22284
7814	1193	1496	1496_KSHV_NC009333_FW_8359_8418	0	0	1	1	-7.22284
7814	1193	35024	35024_KSHV_NC009333_FW_8359_8418	0	0	1	1	-7.22284
7814	1193	38305	38305_KSHV_NC009333_FW_8359_8418	0.0602575	0.159799	0.881365	0.881365	-7.20677
7815	2801	3366	3366_KSHV_NC009333_FW_8389_8448	0	0	1	1	-7.22284
7815	2801	3993	3993_KSHV_NC009333_FW_8389_8448	0	0	1	1	-7.22284
7815	2801	30470	30470_KSHV_NC009333_FW_8389_8448	0.221577	0.753214	0.496327	0.496327	-6.88957
7816	4139	4951	4951_KSHV_NC009333_FW_8419_8478	-0.575098	-0.883619	0.430485	0.430485	-6.77558
7816	4139	13232	13232_KSHV_NC009333_FW_8419_8478	0.503902	2.00524	0.120992	0.120992	-5.50721
7816	4139	14470	14470_KSHV_NC009333_FW_8419_8478	-0.631187	-1.2136	0.296526	0.296526	-6.44035
7817	362	485	485_KSHV_NC009333_FW_8449_8508	0	0	1	1	-7.22284
7817	362	12384	12384_KSHV_NC009333_FW_8449_8508	0	0	1	1	-7.22284
7817	362	20009	20009_KSHV_NC009333_FW_8449_8508	0	0	1	1	-7.22284
7818	1231	1517	1517_KSHV_NC009333_FW_8569_8628	2.09564	6.89558	0.00305444	0.00305444	-1.19413
7818	1231	8729	8729_KSHV_NC009333_FW_8569_8628	0.713239	2.52837	0.0696713	0.0696713	-4.88514
7818	1231	35957	35957_KSHV_NC009333_FW_8569_8628	-0.207233	-0.541778	0.618884	0.618884	-7.04447
7819	1434	1724	1724_KSHV_NC009333_FW_8609_8668	-1.57401	-2.11357	0.107549	0.107549	-5.37659
7819	1434	9606	9606_KSHV_NC009333_FW_8609_8668	-1.56644	-2.71475	0.0578556	0.0578556	-4.671
7819	1434	11537	11537_KSHV_NC009333_FW_8609_8668	-1.52773	-7.99245	0.00181863	0.00181863	-0.593476
7820	4017	4788	4788_KSHV_NC009333_FW_8659_8718	-1.43574	-7.50291	0.00227291	0.00227291	-0.850444
7820	4017	6837	6837_KSHV_NC009333_FW_8659_8718	-0.831256	-1.09212	0.340632	0.340632	-6.57026
7820	4017	25929	25929_KSHV_NC009333_FW_8659_8718	-1.21609	-5.188	0.00807127	0.00807127	-2.34129
7821	12905	22681	22681_KSHV_NC009333_FW_8702_8761	0.688962	2.46028	0.074674	0.074674	-4.96453
7821	12905	27180	27180_KSHV_NC009333_FW_8702_8761	-0.858798	-3.46611	0.0290027	0.0290027	-3.86222
7821	12905	32409	32409_KSHV_NC009333_FW_8702_8761	-0.0109799	-0.0321099	0.976038	0.976038	-7.22219
7822	8942	12238	12238_KSHV_NC009333_FW_8779_8838	-1.30404	-5.93385	0.00512901	0.00512901	-1.80353
7822	8942	30494	30494_KSHV_NC009333_FW_8779_8838	-0.899092	-3.43734	0.0297302	0.0297302	-3.89149
7822	8942	34591	34591_KSHV_NC009333_FW_8779_8838	-1.28773	-6.08339	0.00471044	0.00471044	-1.70297
7823	6767	8541	8541_KSHV_NC009333_FW_8809_8868	0.484672	2.37337	0.0816766	0.0816766	-5.06669
7823	6767	29374	29374_KSHV_NC009333_FW_8809_8868	0.511551	1.65913	0.178049	0.178049	-5.92491
7823	6767	32666	32666_KSHV_NC009333_FW_8809_8868	0.681794	2.72192	0.0574504	0.0574504	-4.66286
7824	6663	8466	8466_KSHV_NC009333_FW_8839_8898	0.916586	1.82642	0.147467	0.147467	-5.72345
7824	6663	18012	18012_KSHV_NC009333_FW_8839_8898	1.55307	3.22813	0.035737	0.035737	-4.10846
7824	6663	42963	42963_KSHV_NC009333_FW_8839_8898	0.706586	1.58309	0.194135	0.194135	-6.01568
7825	483	562	562_KSHV_NC009333_FW_8869_8928	0.950069	1.48669	0.216751	0.216751	-6.12955
7825	483	17659	17659_KSHV_NC009333_FW_8869_8928	1.8337	7.19133	0.00263769	0.00263769	-1.02313
7825	483	26448	26448_KSHV_NC009333_FW_8869_8928	2.18356	6.47134	0.00380756	0.00380756	-1.45235
7826	9244	12787	12787_KSHV_NC009333_FW_8899_8958	0.63519	2.79581	0.0534613	0.0534613	-4.57943
7826	9244	14576	14576_KSHV_NC009333_FW_8899_8958	0.746343	2.73456	0.0567438	0.0567438	-4.64853
7826	9244	22229	22229_KSHV_NC009333_FW_8899_8958	1.10694	3.45403	0.0293056	0.0293056	-3.8745
7827	1270	1629	1629_KSHV_NC009333_FW_8989_9048	-1.13972	-5.40509	0.00703639	0.00703639	-2.17822
7827	1270	17031	17031_KSHV_NC009333_FW_8989_9048	-0.04463	-0.228521	0.831289	0.831289	-7.19009
7827	1270	41966	41966_KSHV_NC009333_FW_8989_9048	-0.00241479	-0.0103405	0.992282	0.992282	-7.22278
7828	11379	17732	17732_KSHV_NC009333_FW_9019_9078	0.162442	0.732104	0.507695	0.507695	-6.90679
7828	11379	27022	27022_KSHV_NC009333_FW_9019_9078	0.16559	0.784705	0.479736	0.479736	-6.86321
7828	11379	40961	40961_KSHV_NC009333_FW_9019_9078	0.26605	1.13428	0.324668	0.324668	-6.52591
7829	13384	24806	24806_KSHV_NC009333_FW_9049_9108	-0.818807	-3.76423	0.0226022	0.0226022	-3.56686
7829	13384	25324	25324_KSHV_NC009333_FW_9049_9108	-0.662316	-3.41581	0.0302888	0.0302888	-3.91348
7829	13384	27939	27939_KSHV_NC009333_FW_9049_9108	-0.57511	-3.04204	0.0423417	0.0423417	-4.3075
7830	11575	18328	18328_KSHV_NC009333_FW_9079_9138	-0.307912	-1.35866	0.251054	0.251054	-6.27788
7830	11575	36191	36191_KSHV_NC009333_FW_9079_9138	-0.756569	-2.00798	0.12063	0.12063	-5.50391
7830	11575	37783	37783_KSHV_NC009333_FW_9079_9138	-1.37141	-5.25398	0.00773788	0.00773788	-2.29114
7831	6597	8417	8417_KSHV_NC009333_FW_9109_9168	-0.575787	-2.886	0.0490269	0.0490269	-4.47872
7831	6597	25161	25161_KSHV_NC009333_FW_9109_9168	-0.561141	-2.31805	0.0865279	0.0865279	-5.13216
7831	6597	38958	38958_KSHV_NC009333_FW_9109_9168	0.13862	0.713409	0.517927	0.517927	-6.92174
7832	14174	30333	30333_KSHV_NC009333_FW_9139_9198	0	0	1	1	-7.22284
7832	14174	43582	43582_KSHV_NC009333_FW_9139_9198	0	0	1	1	-7.22284
7832	14174	44209	44209_KSHV_NC009333_FW_9139_9198	1.10483	2.10767	0.108237	0.108237	-5.38369
7833	74	132	132_KSHV_NC009333_FW_9169_9228	0	0	1	1	-7.22284
7833	74	13414	13414_KSHV_NC009333_FW_9169_9228	0	0	1	1	-7.22284
7833	74	17842	17842_KSHV_NC009333_FW_9169_9228	0.395299	0.717507	0.51567	0.51567	-6.91849
7834	8216	10911	10911_KSHV_NC009333_FW_9199_9258	0.547685	1.8994	0.13596	0.13596	-5.6352
7834	8216	33854	33854_KSHV_NC009333_FW_9199_9258	0.0146748	0.0338956	0.974706	0.974706	-7.22212
7834	8216	40430	40430_KSHV_NC009333_FW_9199_9258	0	0	1	1	-7.22284
7835	816	929	929_KSHV_NC009333_FW_9229_9288	0.32245	0.666457	0.544298	0.544298	-6.95797
7835	816	12640	12640_KSHV_NC009333_FW_9229_9288	0.428044	2.21531	0.0964401	0.0964401	-5.25454
7835	816	24678	24678_KSHV_NC009333_FW_9229_9288	0.437485	1.02017	0.369551	0.369551	-6.64391
7836	158	195	195_KSHV_NC009333_FW_9259_9318	0.135826	0.26681	0.803795	0.803795	-7.17831
7836	158	25009	25009_KSHV_NC009333_FW_9259_9318	0	0	1	1	-7.22284
7836	158	42195	42195_KSHV_NC009333_FW_9259_9318	0	0	1	1	-7.22284
7837	9849	14203	14203_KSHV_NC009333_FW_9349_9408	0.470637	0.513832	0.636472	0.636472	-7.06179
7837	9849	36441	36441_KSHV_NC009333_FW_9349_9408	0.660356	2.30666	0.0875671	0.0875671	-5.14567
7837	9849	41300	41300_KSHV_NC009333_FW_9349_9408	0.545135	1.29282	0.270771	0.270771	-6.35248
7838	2592	3075	3075_KSHV_NC009333_FW_9379_9438	-1.35329	-5.42067	0.00696867	0.00696867	-2.16674
7838	2592	25934	25934_KSHV_NC009333_FW_9379_9438	-0.231506	-0.961082	0.394928	0.394928	-6.70229
7838	2592	37856	37856_KSHV_NC009333_FW_9379_9438	0.327501	1.18449	0.306573	0.306573	-6.47205
7839	4229	5004	5004_KSHV_NC009333_FW_9409_9468	0.41746	1.6344	0.183119	0.183119	-5.9545
7839	4229	18520	18520_KSHV_NC009333_FW_9409_9468	0.00563794	0.0288506	0.97847	0.97847	-7.22232
7839	4229	32566	32566_KSHV_NC009333_FW_9409_9468	0.386577	1.6665	0.176566	0.176566	-5.91607
7840	6379	8002	8002_KSHV_NC009333_FW_9439_9498	-0.446373	-1.51197	0.210566	0.210566	-6.09983
7840	6379	16694	16694_KSHV_NC009333_FW_9439_9498	1.44333	5.27449	0.00763771	0.00763771	-2.27565
7840	6379	29051	29051_KSHV_NC009333_FW_9439_9498	-1.53063	-5.20184	0.00799992	0.00799992	-2.33073
7841	1517	1769	1769_KSHV_NC009333_FW_9469_9528	0	0	1	1	-7.22284
7841	1517	12498	12498_KSHV_NC009333_FW_9469_9528	0	0	1	1	-7.22284
7841	1517	37226	37226_KSHV_NC009333_FW_9469_9528	0.192189	0.600202	0.583127	0.583127	-7.00576
7842	7134	9079	9079_KSHV_NC009333_FW_9499_9558	-0.029648	-0.127584	0.905097	0.905097	-7.21259
7842	7134	20585	20585_KSHV_NC009333_FW_9499_9558	-0.434516	-2.19817	0.0982168	0.0982168	-5.27504
7842	7134	25126	25126_KSHV_NC009333_FW_9499_9558	-0.806531	-3.19528	0.0368078	0.0368078	-4.14318
7843	383	411	411_KSHV_NC009333_FW_9529_9588	0	0	1	1	-7.22284
7843	383	31230	31230_KSHV_NC009333_FW_9529_9588	0.241396	0.747231	0.499529	0.499529	-6.89448
7843	383	44219	44219_KSHV_NC009333_FW_9529_9588	0.36278	0.699294	0.525754	0.525754	-6.93283
7844	914	1077	1077_KSHV_NC009333_FW_9537_9596	0.574999	2.7665	0.0550032	0.0550032	-4.61243
7844	914	5965	5965_KSHV_NC009333_FW_9537_9596	0.333711	0.947089	0.401157	0.401157	-6.71581
7844	914	27999	27999_KSHV_NC009333_FW_9537_9596	0.369231	1.81627	0.149151	0.149151	-5.73571
7845	8040	10588	10588_KSHV_NC009333_FW_9619_9678	-1.2298	-4.69681	0.0112067	0.0112067	-2.73198
7845	8040	19685	19685_KSHV_NC009333_FW_9619_9678	-0.903393	-4.1274	0.0169707	0.0169707	-3.22623
7845	8040	34994	34994_KSHV_NC009333_FW_9619_9678	-1.35853	-6.97266	0.00293831	0.00293831	-1.14887
7846	24	107	107_KSHV_NC009333_FW_9649_9708	0.422947	1.47532	0.219592	0.219592	-6.14286
7846	24	11245	11245_KSHV_NC009333_FW_9649_9708	0.30528	0.595784	0.585782	0.585782	-7.0088
7846	24	15522	15522_KSHV_NC009333_FW_9649_9708	0.687533	2.55446	0.0678579	0.0678579	-4.85487
7847	9320	13035	13035_KSHV_NC009333_FW_9679_9738	-1.17344	-2.19423	0.098631	0.098631	-5.27976
7847	9320	24829	24829_KSHV_NC009333_FW_9679_9738	-2.36059	-9.8665	0.000857713	0.000857713	0.253495
7847	9320	40049	40049_KSHV_NC009333_FW_9679_9738	-1.74312	-6.77322	0.00325084	0.00325084	-1.26699
7848	14112	29787	29787_KSHV_NC009333_FW_9709_9768	0.674626	3.06896	0.041301	0.041301	-4.27836
7848	14112	30798	30798_KSHV_NC009333_FW_9709_9768	0.171335	0.756734	0.49445	0.49445	-6.88666
7848	14112	45017	45017_KSHV_NC009333_FW_9709_9768	0.680126	1.08251	0.344372	0.344372	-6.58025
7849	4646	5598	5598_KSHV_NC009333_FW_9739_9798	0.526915	0.555247	0.610518	0.610518	-7.03584
7849	4646	34145	34145_KSHV_NC009333_FW_9739_9798	0.200271	0.600242	0.583103	0.583103	-7.00574
7849	4646	34874	34874_KSHV_NC009333_FW_9739_9798	0	0	1	1	-7.22284
7850	5058	6206	6206_KSHV_NC009333_FW_9799_9858	0	0	1	1	-7.22284
7850	5058	6552	6552_KSHV_NC009333_FW_9799_9858	0.00584148	0.0267392	0.980045	0.980045	-7.22239
7850	5058	32524	32524_KSHV_NC009333_FW_9799_9858	0	0	1	1	-7.22284
7851	813	1012	1012_KSHV_NC009333_FW_9829_9888	-0.165482	-0.495675	0.648063	0.648063	-7.07262
7851	813	15298	15298_KSHV_NC009333_FW_9829_9888	5.91976	11.7071	0.000462504	0.000462504	0.920413
7851	813	18671	18671_KSHV_NC009333_FW_9829_9888	0.848276	3.88751	0.0204652	0.0204652	-3.44891
7852	7430	9561	9561_KSHV_NC009333_FW_10009_10068	-1.44878	-5.58003	0.0063202	0.0063202	-2.05083
7852	7430	38523	38523_KSHV_NC009333_FW_10009_10068	-1.51592	-2.22628	0.0953222	0.0953222	-5.24142
7852	7430	41346	41346_KSHV_NC009333_FW_10009_10068	-0.873607	-1.6058	0.189176	0.189176	-5.98864
7853	7247	9244	9244_KSHV_NC009333_FW_10039_10098	0	0	1	1	-7.22284
7853	7247	10981	10981_KSHV_NC009333_FW_10039_10098	0	0	1	1	-7.22284
7853	7247	42444	42444_KSHV_NC009333_FW_10039_10098	0	0	1	1	-7.22284
7854	835	1121	1121_KSHV_NC009333_FW_10069_10128	-0.502852	-2.16169	0.102124	0.102124	-5.31877
7854	835	39561	39561_KSHV_NC009333_FW_10069_10128	0.515332	1.01163	0.373126	0.373126	-6.65247
7854	835	41798	41798_KSHV_NC009333_FW_10069_10128	-1.55597	-7.18216	0.00264951	0.00264951	-1.02833
7855	6051	7577	7577_KSHV_NC009333_FW_10099_10158	0.00521157	0.0255951	0.980898	0.980898	-7.22243
7855	6051	16748	16748_KSHV_NC009333_FW_10099_10158	0.258522	1.16592	0.313152	0.313152	-6.4921
7855	6051	17771	17771_KSHV_NC009333_FW_10099_10158	-0.387926	-1.623	0.185509	0.185509	-5.96812
7856	2088	2526	2526_KSHV_NC009333_FW_10129_10188	0.799717	3.36212	0.0317386	0.0317386	-3.96867
7856	2088	18473	18473_KSHV_NC009333_FW_10129_10188	0.862398	2.85215	0.0506382	0.0506382	-4.51637
7856	2088	33229	33229_KSHV_NC009333_FW_10129_10188	0.944122	3.94909	0.0194903	0.0194903	-3.3909
7857	12127	19923	19923_KSHV_NC009333_FW_10159_10218	0.105263	0.415693	0.700564	0.700564	-7.11619
7857	12127	21867	21867_KSHV_NC009333_FW_10159_10218	1.81913	4.32232	0.0146572	0.0146572	-3.05175
7857	12127	32555	32555_KSHV_NC009333_FW_10159_10218	-0.976982	-4.42075	0.0136366	0.0136366	-2.96577
7858	10683	16014	16014_KSHV_NC009333_FW_10189_10248	0.868289	2.03263	0.117423	0.117423	-5.47414
7858	10683	21302	21302_KSHV_NC009333_FW_10189_10248	1.26288	4.1586	0.0165717	0.0165717	-3.19792
7858	10683	35386	35386_KSHV_NC009333_FW_10189_10248	0.595734	2.51712	0.0704701	0.0704701	-4.89821
7859	1510	1765	1765_KSHV_NC009333_FW_10219_10278	-0.62946	-2.24586	0.0933635	0.0933635	-5.21805
7859	1510	35470	35470_KSHV_NC009333_FW_10219_10278	0.779125	3.00173	0.0439587	0.0439587	-4.35136
7859	1510	44639	44639_KSHV_NC009333_FW_10219_10278	1.27568	4.24031	0.0155803	0.0155803	-3.12447
7860	9461	13259	13259_KSHV_NC009333_FW_10249_10308	-0.427421	-1.77774	0.155734	0.155734	-5.78224
7860	9461	17972	17972_KSHV_NC009333_FW_10249_10308	0.238579	0.947649	0.400906	0.400906	-6.71527
7860	9461	29523	29523_KSHV_NC009333_FW_10249_10308	0.256576	0.793621	0.475118	0.475118	-6.85561
7861	9581	13560	13560_KSHV_NC009333_FW_10279_10338	-1.38383	-5.35665	0.00725232	0.00725232	-2.21413
7861	9581	27865	27865_KSHV_NC009333_FW_10279_10338	-0.821507	-4.23051	0.0156952	0.0156952	-3.13322
7861	9581	32982	32982_KSHV_NC009333_FW_10279_10338	-0.0038419	-0.0197781	0.985239	0.985239	-7.2226
7862	909	1074	1074_KSHV_NC009333_FW_10309_10368	-0.688724	-2.2052	0.097484	0.097484	-5.26663
7862	909	19347	19347_KSHV_NC009333_FW_10309_10368	-0.216204	-0.912414	0.416961	0.416961	-6.74879
7862	909	32628	32628_KSHV_NC009333_FW_10309_10368	-0.57225	-2.14619	0.103837	0.103837	-5.33737
7863	3304	4000	4000_KSHV_NC009333_FW_10339_10398	0.123765	0.250831	0.815229	0.815229	-7.18344
7863	3304	5132	5132_KSHV_NC009333_FW_10339_10398	0.278619	0.581074	0.59468	0.59468	-7.0188
7863	3304	6150	6150_KSHV_NC009333_FW_10339_10398	0.475272	2.49394	0.0721508	0.0721508	-4.92521
7864	3700	4419	4419_KSHV_NC009333_FW_10369_10428	0.527755	1.6575	0.178379	0.178379	-5.92687
7864	3700	4763	4763_KSHV_NC009333_FW_10369_10428	-0.572379	-1.60815	0.188669	0.188669	-5.98583
7864	3700	17172	17172_KSHV_NC009333_FW_10369_10428	0.255434	0.591965	0.588084	0.588084	-7.01142
7865	1601	1990	1990_KSHV_NC009333_FW_10399_10458	0.539284	1.19926	0.301438	0.301438	-6.45602
7865	1601	14494	14494_KSHV_NC009333_FW_10399_10458	0.101776	0.537552	0.621524	0.621524	-7.04714
7865	1601	14639	14639_KSHV_NC009333_FW_10399_10458	0.722033	1.81848	0.148783	0.148783	-5.73305
7866	1485	1837	1837_KSHV_NC009333_FW_10429_10488	0.152673	0.587059	0.591049	0.591049	-7.01476
7866	1485	9381	9381_KSHV_NC009333_FW_10429_10488	0.336159	0.882805	0.430872	0.430872	-6.77633
7866	1485	22315	22315_KSHV_NC009333_FW_10429_10488	0.698696	3.71372	0.0235558	0.0235558	-3.61589
7867	12496	21233	21233_KSHV_NC009333_FW_10519_10578	0.159557	0.298304	0.781439	0.781439	-7.16731
7867	12496	23287	23287_KSHV_NC009333_FW_10519_10578	0.755145	2.27403	0.0906255	0.0906255	-5.18448
7867	12496	43911	43911_KSHV_NC009333_FW_10519_10578	0	0	1	1	-7.22284
7868	3112	3715	3715_KSHV_NC009333_FW_10549_10608	0	0	1	1	-7.22284
7868	3112	15815	15815_KSHV_NC009333_FW_10549_10608	0	0	1	1	-7.22284
7868	3112	38104	38104_KSHV_NC009333_FW_10549_10608	0	0	1	1	-7.22284
7869	6367	8078	8078_KSHV_NC009333_FW_10579_10638	-0.794896	-3.20666	0.0364328	0.0364328	-4.13114
7869	6367	19538	19538_KSHV_NC009333_FW_10579_10638	1.35853	1.70717	0.168622	0.168622	-5.86726
7869	6367	38041	38041_KSHV_NC009333_FW_10579_10638	0.150942	0.049208	0.96329	0.96329	-7.22132
7870	9824	14089	14089_KSHV_NC009333_FW_10609_10668	0.597108	2.36855	0.082087	0.082087	-5.07239
7870	9824	18363	18363_KSHV_NC009333_FW_10609_10668	0.183087	0.529607	0.626507	0.626507	-7.05211
7870	9824	33358	33358_KSHV_NC009333_FW_10609_10668	0.752266	2.28835	0.0892685	0.0892685	-5.16743
7871	3357	3946	3946_KSHV_NC009333_FW_10639_10698	0	0	1	1	-7.22284
7871	3357	24338	24338_KSHV_NC009333_FW_10639_10698	0.552915	2.1189	0.106933	0.106933	-5.37018
7871	3357	24769	24769_KSHV_NC009333_FW_10639_10698	0.558786	1.68884	0.172154	0.172154	-5.88927
7872	5870	7276	7276_KSHV_NC009333_FW_10669_10728	1.07715	4.24428	0.0155339	0.0155339	-3.12093
7872	5870	23274	23274_KSHV_NC009333_FW_10669_10728	1.07447	2.26343	0.0916448	0.0916448	-5.1971
7872	5870	25881	25881_KSHV_NC009333_FW_10669_10728	0.903343	2.4776	0.0733631	0.0733631	-4.94428
7873	9745	13834	13834_KSHV_NC009333_FW_10699_10758	1.30376	3.97104	0.0191566	0.0191566	-3.37037
7873	9745	16607	16607_KSHV_NC009333_FW_10699_10758	1.31231	5.83168	0.00544186	0.00544186	-1.87356
7873	9745	31461	31461_KSHV_NC009333_FW_10699_10758	0.525207	0.943333	0.402844	0.402844	-6.71942
7874	12941	22926	22926_KSHV_NC009333_FW_10729_10788	0.351122	1.41308	0.235844	0.235844	-6.2153
7874	12941	31298	31298_KSHV_NC009333_FW_10729_10788	-0.837919	-2.34982	0.0837024	0.0837024	-5.09452
7874	12941	40833	40833_KSHV_NC009333_FW_10729_10788	-0.576795	-2.56311	0.0672693	0.0672693	-4.84486
7875	11433	17880	17880_KSHV_NC009333_FW_10759_10818	2.20662	11.0427	0.000571469	0.000571469	0.695476
7875	11433	18678	18678_KSHV_NC009333_FW_10759_10818	1.3032	5.93129	0.00513658	0.00513658	-1.80527
7875	11433	21161	21161_KSHV_NC009333_FW_10759_10818	0.629666	3.14682	0.038459	0.038459	-4.19473
7876	7971	10526	10526_KSHV_NC009333_FW_10789_10848	2.0645	5.83351	0.00543606	0.00543606	-1.8723
7876	7971	24780	24780_KSHV_NC009333_FW_10789_10848	1.09212	5.47609	0.00673413	0.00673413	-2.1261
7876	7971	35292	35292_KSHV_NC009333_FW_10789_10848	1.37723	4.62819	0.0117572	0.0117572	-2.7891
7877	11660	18620	18620_KSHV_NC009333_FW_10819_10878	3.35849	4.47614	0.0131006	0.0131006	-2.918
7877	11660	25879	25879_KSHV_NC009333_FW_10819_10878	1.8625	4.29246	0.0149854	0.0149854	-3.07811
7877	11660	29886	29886_KSHV_NC009333_FW_10819_10878	1.82018	2.8633	0.0501005	0.0501005	-4.50395
7878	7627	9971	9971_KSHV_NC009333_FW_10849_10908	0.571002	0.484738	0.655104	0.655104	-7.07898
7878	7627	28484	28484_KSHV_NC009333_FW_10849_10908	0.230671	0.403384	0.708842	0.708842	-7.12228
7878	7627	38230	38230_KSHV_NC009333_FW_10849_10908	1.07747	1.59974	0.190485	0.190485	-5.99586
7879	2862	3401	3401_KSHV_NC009333_FW_10879_10938	0.571407	0.972823	0.389766	0.389766	-6.69085
7879	2862	3582	3582_KSHV_NC009333_FW_10879_10938	0.475398	0.72535	0.511374	0.511374	-6.91222
7879	2862	23969	23969_KSHV_NC009333_FW_10879_10938	2.29541	3.81296	0.0217266	0.0217266	-3.51995
7880	7831	10231	10231_KSHV_NC009333_FW_10909_10968	1.0666	2.15417	0.102951	0.102951	-5.32779
7880	7831	10653	10653_KSHV_NC009333_FW_10909_10968	0.028185	0.0760669	0.943293	0.943293	-7.21919
7880	7831	28661	28661_KSHV_NC009333_FW_10909_10968	0.841533	2.87274	0.0496507	0.0496507	-4.49345
7881	4426	5292	5292_KSHV_NC009333_FW_10999_11058	0.682773	2.55357	0.0679194	0.0679194	-4.85591
7881	4426	19002	19002_KSHV_NC009333_FW_10999_11058	1.42022	7.18647	0.00264394	0.00264394	-1.02588
7881	4426	36581	36581_KSHV_NC009333_FW_10999_11058	0.731447	1.86117	0.14186	0.14186	-5.68144
7882	13014	23229	23229_KSHV_NC009333_FW_11029_11088	1.13149	3.26384	0.0346149	0.0346149	-4.07091
7882	13014	30125	30125_KSHV_NC009333_FW_11029_11088	0.962961	3.28279	0.0340367	0.0340367	-4.05108
7882	13014	43188	43188_KSHV_NC009333_FW_11029_11088	0.950927	2.89422	0.0486447	0.0486447	-4.4696
7883	7596	9949	9949_KSHV_NC009333_FW_11119_11178	0.451957	2.15856	0.102467	0.102467	-5.32253
7883	7596	31510	31510_KSHV_NC009333_FW_11119_11178	1.10233	5.20311	0.0079934	0.0079934	-2.32976
7883	7596	42821	42821_KSHV_NC009333_FW_11119_11178	0.714121	2.39006	0.0802753	0.0802753	-5.04701
7884	5381	6510	6510_KSHV_NC009333_FW_11149_11208	1.46442	2.84432	0.0510198	0.0510198	-4.52511
7884	5381	6544	6544_KSHV_NC009333_FW_11149_11208	-1.08023	-1.81287	0.149719	0.149719	-5.73982
7884	5381	35859	35859_KSHV_NC009333_FW_11149_11208	-0.542896	-2.45662	0.0749544	0.0749544	-4.96881
7885	5348	6488	6488_KSHV_NC009333_FW_11179_11238	0.907968	2.18455	0.0996561	0.0996561	-5.29136
7885	5348	17264	17264_KSHV_NC009333_FW_11179_11238	1.00307	4.23144	0.0156842	0.0156842	-3.13239
7885	5348	23699	23699_KSHV_NC009333_FW_11179_11238	1.74577	9.0196	0.0011831	0.0011831	-0.104887
7886	7663	9913	9913_KSHV_NC009333_FW_11209_11268	0.0661889	0.293159	0.785073	0.785073	-7.16919
7886	7663	36735	36735_KSHV_NC009333_FW_11209_11268	0.997906	3.61331	0.0256009	0.0256009	-3.71458
7886	7663	43022	43022_KSHV_NC009333_FW_11209_11268	-0.33878	-0.827718	0.457785	0.457785	-6.82598
7887	7175	9195	9195_KSHV_NC009333_FW_11239_11298	-1.2692	-6.56039	0.00363171	0.00363171	-1.39683
7887	7175	14286	14286_KSHV_NC009333_FW_11239_11298	-1.03047	-5.41249	0.00700413	0.00700413	-2.17277
7887	7175	18471	18471_KSHV_NC009333_FW_11239_11298	-1.18712	-5.63676	0.00610762	0.00610762	-2.01026
7888	9043	12423	12423_KSHV_NC009333_FW_11269_11328	0.40664	0.759545	0.492956	0.492956	-6.88433
7888	9043	15825	15825_KSHV_NC009333_FW_11269_11328	0.882213	1.31766	0.263157	0.263157	-6.32448
7888	9043	26167	26167_KSHV_NC009333_FW_11269_11328	2.55523	8.02391	0.00179352	0.00179352	-0.577529
7889	2855	3312	3312_KSHV_NC009333_FW_11299_11358	2.01151	3.39637	0.0308045	0.0308045	-3.93342
7889	2855	19201	19201_KSHV_NC009333_FW_11299_11358	1.04908	1.20614	0.299071	0.299071	-6.44851
7889	2855	35381	35381_KSHV_NC009333_FW_11299_11358	0.943985	2.90886	0.0479729	0.0479729	-4.45339
7890	9318	13033	13033_KSHV_NC009333_FW_11329_11388	0.69233	1.75557	0.159664	0.159664	-5.80898
7890	9318	15721	15721_KSHV_NC009333_FW_11329_11388	0.837336	1.91953	0.132961	0.132961	-5.61084
7890	9318	35006	35006_KSHV_NC009333_FW_11329_11388	-0.659364	-1.73167	0.164021	0.164021	-5.83777
7891	5817	7150	7150_KSHV_NC009333_FW_11389_11448	-1.09961	-4.34817	0.0143804	0.0143804	-3.02903
7891	5817	9864	9864_KSHV_NC009333_FW_11389_11448	-1.4626	-3.00397	0.0438669	0.0438669	-4.34891
7891	5817	20109	20109_KSHV_NC009333_FW_11389_11448	-1.8262	-5.17887	0.00811883	0.00811883	-2.34828
7892	10928	16562	16562_KSHV_NC009333_FW_11407_11466	0.217932	1.06031	0.353151	0.353151	-6.60315
7892	10928	20492	20492_KSHV_NC009333_FW_11407_11466	1.09007	2.59004	0.0654734	0.0654734	-4.81375
7892	10928	33282	33282_KSHV_NC009333_FW_11407_11466	0.484229	2.56468	0.0671633	0.0671633	-4.84305
7893	214	223	223_KSHV_NC009333_FW_11508_11567	-2.2203	-11.0284	0.000574151	0.000574151	0.690454
7893	214	7747	7747_KSHV_NC009333_FW_11508_11567	0.91808	3.328	0.0327035	0.0327035	-4.00399
7893	214	40494	40494_KSHV_NC009333_FW_11508_11567	0.619586	2.73388	0.0567816	0.0567816	-4.64931
7894	12598	21505	21505_KSHV_NC009333_FW_11539_11598	1.16138	2.38664	0.0805597	0.0805597	-5.05103
7894	12598	23270	23270_KSHV_NC009333_FW_11539_11598	1.49051	5.15298	0.00825554	0.00825554	-2.36814
7894	12598	23722	23722_KSHV_NC009333_FW_11539_11598	0.934348	4.26583	0.0152855	0.0152855	-3.10173
7895	10558	15759	15759_KSHV_NC009333_FW_11569_11628	1.24335	6.18626	0.00444709	0.00444709	-1.6351
7895	10558	24454	24454_KSHV_NC009333_FW_11569_11628	1.38103	3.56334	0.0266985	0.0266985	-3.7643
7895	10558	32444	32444_KSHV_NC009333_FW_11569_11628	1.37077	5.83826	0.00542101	0.00542101	-1.86902
7896	12352	20707	20707_KSHV_NC009333_FW_11599_11658	1.36915	6.56569	0.00362157	0.00362157	-1.39355
7896	12352	25284	25284_KSHV_NC009333_FW_11599_11658	1.56152	2.50459	0.071373	0.071373	-4.9128
7896	12352	37567	37567_KSHV_NC009333_FW_11599_11658	1.5296	7.24976	0.00256398	0.00256398	-0.990182
7897	1505	1847	1847_KSHV_NC009333_FW_11629_11688	1.90038	8.00995	0.00180462	0.00180462	-0.584601
7897	1505	30237	30237_KSHV_NC009333_FW_11629_11688	1.38562	3.16455	0.0378448	0.0378448	-4.17583
7897	1505	43681	43681_KSHV_NC009333_FW_11629_11688	1.47352	6.21818	0.00436911	0.00436911	-1.61425
7898	4623	5580	5580_KSHV_NC009333_FW_11644_11703	0.714295	1.42482	0.232688	0.232688	-6.20171
7898	4623	26217	26217_KSHV_NC009333_FW_11644_11703	1.21169	3.79066	0.0221221	0.0221221	-3.54137
7898	4623	31144	31144_KSHV_NC009333_FW_11644_11703	1.29911	4.41044	0.0137394	0.0137394	-2.97471
7899	14403	32881	32881_KSHV_NC009333_FW_11659_11718	1.84289	7.35123	0.002442	0.002442	-0.933587
7899	14403	39704	39704_KSHV_NC009333_FW_11659_11718	1.30926	5.40646	0.00703043	0.00703043	-2.17722
7899	14403	44674	44674_KSHV_NC009333_FW_11659_11718	0.715232	1.67144	0.175581	0.175581	-5.91015
7900	3470	4103	4103_KSHV_NC009333_FW_11689_11748	0.693048	2.37978	0.0811348	0.0811348	-5.05912
7900	3470	24499	24499_KSHV_NC009333_FW_11689_11748	0.200868	1.01418	0.372056	0.372056	-6.64992
7900	3470	35146	35146_KSHV_NC009333_FW_11689_11748	-0.149634	-0.540864	0.619455	0.619455	-7.04505
7901	2334	2755	2755_KSHV_NC009333_FW_11719_11778	1.08037	1.78127	0.155118	0.155118	-5.77798
7901	2334	26960	26960_KSHV_NC009333_FW_11719_11778	0.0865905	0.233124	0.827967	0.827967	-7.18877
7901	2334	28356	28356_KSHV_NC009333_FW_11719_11778	1.01644	4.49775	0.0128985	0.0128985	-2.89948
7902	2648	3189	3189_KSHV_NC009333_FW_11744_11803	1.18684	2.02176	0.118825	0.118825	-5.48726
7902	2648	25067	25067_KSHV_NC009333_FW_11744_11803	1.60751	2.96608	0.0454505	0.0454505	-4.39036
7902	2648	27508	27508_KSHV_NC009333_FW_11744_11803	1.33913	4.54804	0.012443	0.012443	-2.85664
7903	9589	13570	13570_KSHV_NC009333_FW_11749_11808	3.50453	4.8291	0.0102326	0.0102326	-2.62367
7903	9589	30823	30823_KSHV_NC009333_FW_11749_11808	0.846513	0.964929	0.39323	0.39323	-6.69855
7903	9589	44399	44399_KSHV_NC009333_FW_11749_11808	3.57483	2.93038	0.0470053	0.0470053	-4.42963
7904	6738	8520	8520_KSHV_NC009333_FW_11779_11838	1.12579	4.82639	0.0102515	0.0102515	-2.62587
7904	6738	11467	11467_KSHV_NC009333_FW_11779_11838	1.05529	4.90344	0.00973102	0.00973102	-2.56382
7904	6738	29904	29904_KSHV_NC009333_FW_11779_11838	2.00582	6.61911	0.00352128	0.00352128	-1.3606
7905	4653	5603	5603_KSHV_NC009333_FW_11899_11958	0.995362	1.62933	0.184179	0.184179	-5.96057
7905	4653	22626	22626_KSHV_NC009333_FW_11899_11958	1.09922	1.63673	0.182634	0.182634	-5.95171
7905	4653	40616	40616_KSHV_NC009333_FW_11899_11958	0.776819	1.16446	0.313674	0.313674	-6.49367
7906	2945	3532	3532_KSHV_NC009333_FW_11929_11988	0.68173	1.58191	0.194396	0.194396	-6.01708
7906	2945	10530	10530_KSHV_NC009333_FW_11929_11988	0.912512	1.83656	0.145807	0.145807	-5.71119
7906	2945	43698	43698_KSHV_NC009333_FW_11929_11988	0.105664	0.388083	0.719203	0.719203	-7.12961
7907	624	819	819_KSHV_NC009333_FW_11959_12018	1.16687	3.0707	0.041235	0.041235	-4.27648
7907	624	10602	10602_KSHV_NC009333_FW_11959_12018	1.06918	3.96455	0.0192545	0.0192545	-3.37643
7907	624	32458	32458_KSHV_NC009333_FW_11959_12018	1.56612	7.56134	0.00221172	0.00221172	-0.818875
7908	1283	1551	1551_KSHV_NC009333_FW_11989_12048	1.21004	2.38355	0.0808187	0.0808187	-5.05468
7908	1283	25210	25210_KSHV_NC009333_FW_11989_12048	-0.495388	-1.47401	0.219924	0.219924	-6.14441
7908	1283	33666	33666_KSHV_NC009333_FW_11989_12048	0.821011	1.93911	0.130115	0.130115	-5.58716
7909	13868	27788	27788_KSHV_NC009333_FW_12019_12078	1.5742	3.61211	0.0256266	0.0256266	-3.71577
7909	13868	30284	30284_KSHV_NC009333_FW_12019_12078	1.17053	2.58336	0.0659137	0.0659137	-4.82146
7909	13868	34786	34786_KSHV_NC009333_FW_12019_12078	0.890244	1.64697	0.180524	0.180524	-5.93947
7910	10807	16325	16325_KSHV_NC009333_FW_12109_12168	0.806095	2.73207	0.0568822	0.0568822	-4.65136
7910	10807	25397	25397_KSHV_NC009333_FW_12109_12168	1.10092	3.65896	0.0246454	0.0246454	-3.66951
7910	10807	28384	28384_KSHV_NC009333_FW_12109_12168	1.27044	3.09617	0.0402802	0.0402802	-4.24902
7911	6323	7872	7872_KSHV_NC009333_FW_12139_12198	1.44966	4.21914	0.0158299	0.0158299	-3.1434
7911	6323	8611	8611_KSHV_NC009333_FW_12139_12198	1.23367	3.84995	0.0210893	0.0210893	-3.4846
7911	6323	39580	39580_KSHV_NC009333_FW_12139_12198	-0.47658	-1.26003	0.281157	0.281157	-6.38912
7912	10900	16603	16603_KSHV_NC009333_FW_12229_12288	1.88823	3.08402	0.0407322	0.0407322	-4.2621
7912	10900	26230	26230_KSHV_NC009333_FW_12229_12288	2	9.1629	0.00111827	0.00111827	-0.0416178
7912	10900	37364	37364_KSHV_NC009333_FW_12229_12288	1.64255	6.41145	0.00393185	0.00393185	-1.49011
7913	12271	20413	20413_KSHV_NC009333_FW_12259_12318	0.93894	2.02449	0.118472	0.118472	-5.48397
7913	12271	32063	32063_KSHV_NC009333_FW_12259_12318	0.773379	2.26963	0.0910466	0.0910466	-5.18971
7913	12271	35160	35160_KSHV_NC009333_FW_12259_12318	1.23555	4.77142	0.0106439	0.0106439	-2.67061
7914	577	795	795_KSHV_NC009333_FW_12349_12408	-0.322856	-1.45161	0.225645	0.225645	-6.17056
7914	577	26457	26457_KSHV_NC009333_FW_12349_12408	0.849941	4.0537	0.0179607	0.0179607	-3.2937
7914	577	27205	27205_KSHV_NC009333_FW_12349_12408	0.344143	0.779957	0.482209	0.482209	-6.86723
7915	2995	3478	3478_KSHV_NC009333_FW_12379_12438	-0.814048	-2.93456	0.04682	0.04682	-4.42502
7915	2995	18408	18408_KSHV_NC009333_FW_12379_12438	-2.94143	-14.9481	0.000189908	0.000189908	1.81801
7915	2995	19605	19605_KSHV_NC009333_FW_12379_12438	-0.995373	-5.26651	0.00767648	0.00767648	-2.28167
7916	3152	3655	3655_KSHV_NC009333_FW_12409_12468	1.39089	3.33249	0.0325745	0.0325745	-3.99933
7916	3152	11927	11927_KSHV_NC009333_FW_12409_12468	0.478837	1.55179	0.201195	0.201195	-6.05281
7916	3152	39887	39887_KSHV_NC009333_FW_12409_12468	-0.854365	-4.24373	0.0155403	0.0155403	-3.12141
7917	14066	29424	29424_KSHV_NC009333_FW_12439_12498	2.15975	10.0051	0.000815745	0.000815745	0.308772
7917	14066	40894	40894_KSHV_NC009333_FW_12439_12498	3.1941	12.7654	0.000337757	0.000337757	1.24698
7917	14066	41491	41491_KSHV_NC009333_FW_12439_12498	1.32703	2.58195	0.0660073	0.0660073	-4.82309
7918	11928	19263	19263_KSHV_NC009333_FW_12469_12528	1.65997	2.64826	0.0617795	0.0617795	-4.74683
7918	11928	22066	22066_KSHV_NC009333_FW_12469_12528	3.10376	2.77765	0.0544107	0.0544107	-4.59986
7918	11928	22483	22483_KSHV_NC009333_FW_12469_12528	2.14213	5.95175	0.00507654	0.00507654	-1.79137
7919	4975	5984	5984_KSHV_NC009333_FW_12499_12558	1.90759	10.0674	0.00079773	0.00079773	0.33332
7919	4975	34975	34975_KSHV_NC009333_FW_12499_12558	-0.0334712	-0.0577748	0.956907	0.956907	-7.22074
7919	4975	38062	38062_KSHV_NC009333_FW_12499_12558	2.13412	9.48816	0.000986957	0.000986957	0.0979225
7920	9552	13437	13437_KSHV_NC009333_FW_12529_12588	1.58359	3.80346	0.0218939	0.0218939	-3.52906
7920	9552	20061	20061_KSHV_NC009333_FW_12529_12588	0.760746	1.74644	0.161314	0.161314	-5.81998
7920	9552	28798	28798_KSHV_NC009333_FW_12529_12588	2.10096	11.0729	0.000565859	0.000565859	0.706051
7921	8182	10786	10786_KSHV_NC009333_FW_12559_12618	3.49877	11.4573	0.000500105	0.000500105	0.837765
7921	8182	34635	34635_KSHV_NC009333_FW_12559_12618	-2.29853	-10.234	0.000751964	0.000751964	0.398089
7921	8182	35774	35774_KSHV_NC009333_FW_12559_12618	2.1754	7.82202	0.00196261	0.00196261	-0.681033
7922	11032	16847	16847_KSHV_NC009333_FW_12589_12648	1.88837	4.75802	0.0107424	0.0107424	-2.68158
7922	11032	39820	39820_KSHV_NC009333_FW_12589_12648	1.30583	3.35047	0.032064	0.032064	-3.9807
7922	11032	44579	44579_KSHV_NC009333_FW_12589_12648	1.9365	6.33369	0.00410088	0.00410088	-1.53963
7923	14358	32325	32325_KSHV_NC009333_FW_12619_12678	2.63875	12.6335	0.000350756	0.000350756	1.20826
7923	14358	37244	37244_KSHV_NC009333_FW_12619_12678	1.78106	4.6227	0.0118026	0.0118026	-2.7937
7923	14358	40012	40012_KSHV_NC009333_FW_12619_12678	2.07398	7.26112	0.00254995	0.00254995	-0.983804
7924	7923	10405	10405_KSHV_NC009333_FW_12649_12708	2.20149	8.59263	0.00140648	0.00140648	-0.300234
7924	7923	36451	36451_KSHV_NC009333_FW_12649_12708	1.89351	7.62695	0.00214545	0.00214545	-0.783727
7924	7923	41856	41856_KSHV_NC009333_FW_12649_12708	1.6864	7.88712	0.00190598	0.00190598	-0.647358
7925	5346	6487	6487_KSHV_NC009333_FW_12679_12738	1.76607	5.68079	0.00594875	0.00594875	-1.97902
7925	5346	22818	22818_KSHV_NC009333_FW_12679_12738	1.68013	5.84816	0.00538983	0.00538983	-1.86219
7925	5346	24685	24685_KSHV_NC009333_FW_12679_12738	1.72961	6.61468	0.00352948	0.00352948	-1.36333
7926	13862	27769	27769_KSHV_NC009333_FW_12709_12768	2.32364	10.7646	0.000626653	0.000626653	0.596267
7926	13862	30474	30474_KSHV_NC009333_FW_12709_12768	2.37139	12.08	0.000412774	0.000412774	1.0397
7926	13862	32582	32582_KSHV_NC009333_FW_12709_12768	1.97317	10.0563	0.000800901	0.000800901	0.328961
7927	10733	16159	16159_KSHV_NC009333_FW_12799_12858	0.00708091	0.0120898	0.990976	0.990976	-7.22275
7927	10733	28719	28719_KSHV_NC009333_FW_12799_12858	-0.100585	-0.294915	0.783832	0.783832	-7.16855
7927	10733	31321	31321_KSHV_NC009333_FW_12799_12858	0.538424	0.736079	0.505539	0.505539	-6.90357
7928	7503	9701	9701_KSHV_NC009333_FW_12853_12912	3.19808	12.0624	0.000414957	0.000414957	1.03419
7928	7503	27018	27018_KSHV_NC009333_FW_12853_12912	-0.76774	-1.86148	0.14181	0.14181	-5.68106
7928	7503	44335	44335_KSHV_NC009333_FW_12853_12912	1.5101	6.29614	0.00418577	0.00418577	-1.56375
7929	9836	14014	14014_KSHV_NC009333_FW_12889_12948	-0.136418	-0.397942	0.712518	0.712518	-7.12492
7929	9836	18087	18087_KSHV_NC009333_FW_12889_12948	2.04511	8.11308	0.00172469	0.00172469	-0.532686
7929	9836	21150	21150_KSHV_NC009333_FW_12889_12948	1.90197	5.92518	0.00515468	0.00515468	-1.80943
7930	11891	19300	19300_KSHV_NC009333_FW_12919_12978	-0.54868	-1.54512	0.202734	0.202734	-6.06071
7930	11891	22900	22900_KSHV_NC009333_FW_12919_12978	-0.516064	-2.24624	0.0933261	0.0933261	-5.2176
7930	11891	38348	38348_KSHV_NC009333_FW_12919_12978	-0.596409	-2.9252	0.0472361	0.0472361	-4.43534
7931	4856	5824	5824_KSHV_NC009333_FW_12943_13002	-0.914491	-4.62771	0.0117612	0.0117612	-2.78951
7931	4856	7938	7938_KSHV_NC009333_FW_12943_13002	-1.05359	-5.29654	0.00753182	0.00753182	-2.25906
7931	4856	20466	20466_KSHV_NC009333_FW_12943_13002	-0.976569	-1.79591	0.152591	0.152591	-5.76031
7932	12022	19588	19588_KSHV_NC009333_FW_12949_13008	-1.22927	-4.84979	0.0100899	0.0100899	-2.60695
7932	12022	41129	41129_KSHV_NC009333_FW_12949_13008	-1.25406	-4.94371	0.00947203	0.00947203	-2.53171
7932	12022	41292	41292_KSHV_NC009333_FW_12949_13008	-1.02761	-3.44875	0.0294391	0.0294391	-3.87987
7933	12710	22061	22061_KSHV_NC009333_FW_12979_13038	-0.510704	-1.7092	0.168236	0.168236	-5.86481
7933	12710	34211	34211_KSHV_NC009333_FW_12979_13038	0.781107	3.27508	0.0342705	0.0342705	-4.05914
7933	12710	39470	39470_KSHV_NC009333_FW_12979_13038	-0.0586683	-0.193261	0.856878	0.856878	-7.19937
7934	6400	8018	8018_KSHV_NC009333_FW_13009_13068	-0.962643	-2.68116	0.0598004	0.0598004	-4.70923
7934	6400	31973	31973_KSHV_NC009333_FW_13009_13068	-0.632246	-2.15422	0.102945	0.102945	-5.32773
7934	6400	34168	34168_KSHV_NC009333_FW_13009_13068	-0.827396	-2.91329	0.047772	0.047772	-4.4485
7935	4900	5935	5935_KSHV_NC009333_FW_13039_13098	-0.720982	-1.43021	0.231252	0.231252	-6.19545
7935	4900	29675	29675_KSHV_NC009333_FW_13039_13098	-0.730963	-1.41685	0.234825	0.234825	-6.21094
7935	4900	39243	39243_KSHV_NC009333_FW_13039_13098	-0.715765	-1.37694	0.245836	0.245836	-6.25694
7936	4637	5591	5591_KSHV_NC009333_FW_13069_13128	3.70634	15.207	0.000178348	0.000178348	1.87793
7936	4637	25747	25747_KSHV_NC009333_FW_13069_13128	3.22133	7.78528	0.00199551	0.00199551	-0.700173
7936	4637	34998	34998_KSHV_NC009333_FW_13069_13128	3.12997	16.0442	0.000146579	0.000146579	2.06187
7937	13493	25354	25354_KSHV_NC009333_FW_13099_13158	2.66092	13.9338	0.000245477	0.000245477	1.56812
7937	13493	42594	42594_KSHV_NC009333_FW_13099_13158	2.79791	10.2531	0.000746942	0.000746942	0.405418
7937	13493	44698	44698_KSHV_NC009333_FW_13099_13158	2.53849	4.80495	0.0104024	0.0104024	-2.64327
7938	12451	21060	21060_KSHV_NC009333_FW_13108_13167	1.68264	7.52103	0.00225371	0.00225371	-0.840629
7938	12451	22429	22429_KSHV_NC009333_FW_13108_13167	2.82415	6.38539	0.0039875	0.0039875	-1.50664
7938	12451	41574	41574_KSHV_NC009333_FW_13108_13167	-0.191796	-0.721009	0.513749	0.513749	-6.9157
7939	3080	3697	3697_KSHV_NC009333_FW_13249_13308	2.26733	6.79265	0.00321862	0.00321862	-1.25533
7939	3080	20286	20286_KSHV_NC009333_FW_13249_13308	3.48359	9.70065	0.000911563	0.000911563	0.186167
7939	3080	38491	38491_KSHV_NC009333_FW_13249_13308	3.93836	12.0053	0.000422164	0.000422164	1.01621
7940	12791	22373	22373_KSHV_NC009333_FW_13279_13338	0.209775	0.906932	0.419507	0.419507	-6.75393
7940	12791	42313	42313_KSHV_NC009333_FW_13279_13338	-0.80736	-4.0238	0.0183824	0.0183824	-3.32131
7940	12791	44169	44169_KSHV_NC009333_FW_13279_13338	-1.29449	-5.85181	0.00537839	0.00537839	-1.85968
7941	2742	3331	3331_KSHV_NC009333_FW_13309_13368	1.14951	5.42859	0.00693454	0.00693454	-2.16091
7941	2742	17869	17869_KSHV_NC009333_FW_13309_13368	0.0748914	0.274215	0.798516	0.798516	-7.17583
7941	2742	32715	32715_KSHV_NC009333_FW_13309_13368	0.645518	2.412	0.0784742	0.0784742	-5.02117
7942	4993	5994	5994_KSHV_NC009333_FW_13339_13398	0.880063	1.87397	0.139854	0.139854	-5.66596
7942	4993	14234	14234_KSHV_NC009333_FW_13339_13398	1.64971	4.05867	0.0178917	0.0178917	-3.28912
7942	4993	39517	39517_KSHV_NC009333_FW_13339_13398	-0.297345	-0.470937	0.664053	0.664053	-7.08682
7943	13428	24905	24905_KSHV_NC009333_FW_13369_13428	1.0952	4.67005	0.0114176	0.0114176	-2.75419
7943	13428	33820	33820_KSHV_NC009333_FW_13369_13428	1.10932	2.0023	0.121382	0.121382	-5.51076
7943	13428	36841	36841_KSHV_NC009333_FW_13369_13428	0.281894	0.84643	0.448492	0.448492	-6.80935
7944	9109	12573	12573_KSHV_NC009333_FW_13399_13458	1.6175	3.22049	0.0359827	0.0359827	-4.11652
7944	9109	18065	18065_KSHV_NC009333_FW_13399_13458	1.51716	5.17784	0.00812424	0.00812424	-2.34907
7944	9109	23473	23473_KSHV_NC009333_FW_13399_13458	1.44399	3.87446	0.0206795	0.0206795	-3.46129
7945	6496	8172	8172_KSHV_NC009333_FW_13429_13488	1.42129	7.29619	0.00250723	0.00250723	-0.964184
7945	6496	8897	8897_KSHV_NC009333_FW_13429_13488	0.590336	2.94684	0.046281	0.046281	-4.4115
7945	6496	32434	32434_KSHV_NC009333_FW_13429_13488	1.9091	6.53848	0.00367402	0.00367402	-1.41043
7946	1639	2011	2011_KSHV_NC009333_FW_13459_13518	0.92838	4.91571	0.00965116	0.00965116	-2.55401
7946	1639	3534	3534_KSHV_NC009333_FW_13459_13518	1.03334	4.00159	0.0187035	0.0187035	-3.3419
7946	1639	4074	4074_KSHV_NC009333_FW_13459_13518	0.984241	3.29256	0.0337431	0.0337431	-4.04087
7947	5323	6554	6554_KSHV_NC009333_FW_13549_13608	-2.01089	-4.88454	0.00985558	0.00985558	-2.57897
7947	5323	17077	17077_KSHV_NC009333_FW_13549_13608	-1.6695	-3.97405	0.0191113	0.0191113	-3.36755
7947	5323	17832	17832_KSHV_NC009333_FW_13549_13608	-1.83689	-4.17698	0.0163422	0.0163422	-3.18131
7948	2604	3081	3081_KSHV_NC009333_FW_13579_13638	2.20088	6.74014	0.00330664	0.00330664	-1.28691
7948	2604	17456	17456_KSHV_NC009333_FW_13579_13638	2.17436	7.45532	0.00232434	0.00232434	-0.876347
7948	2604	40663	40663_KSHV_NC009333_FW_13579_13638	1.77844	2.45275	0.0752523	0.0752523	-4.97334
7949	13178	23833	23833_KSHV_NC009333_FW_13609_13668	2.33076	2.86685	0.0499307	0.0499307	-4.49999
7949	13178	24010	24010_KSHV_NC009333_FW_13609_13668	2.35292	8.33302	0.00156858	0.00156858	-0.424288
7949	13178	39957	39957_KSHV_NC009333_FW_13609_13668	1.08618	2.57602	0.0664018	0.0664018	-4.82994
7950	6215	7698	7698_KSHV_NC009333_FW_13639_13698	2.53166	3.57767	0.026378	0.026378	-3.74999
7950	6215	21364	21364_KSHV_NC009333_FW_13639_13698	1.49976	7.46601	0.00231266	0.00231266	-0.870514
7950	6215	34746	34746_KSHV_NC009333_FW_13639_13698	0.666267	2.02775	0.11805	0.11805	-5.48003
7951	7841	10244	10244_KSHV_NC009333_FW_13669_13728	1.78906	7.11311	0.0027406	0.0027406	-1.06767
7951	7841	36908	36908_KSHV_NC009333_FW_13669_13728	1.38639	2.17186	0.101017	0.101017	-5.30656
7951	7841	38236	38236_KSHV_NC009333_FW_13669_13728	1.75941	7.53495	0.0022391	0.0022391	-0.833103
7952	11449	17910	17910_KSHV_NC009333_FW_13699_13758	-1.89459	-8.46258	0.0014849	0.0014849	-0.361865
7952	11449	20992	20992_KSHV_NC009333_FW_13699_13758	-1.9707	-6.27421	0.00423636	0.00423636	-1.57789
7952	11449	40908	40908_KSHV_NC009333_FW_13699_13758	-1.79601	-7.16903	0.00266653	0.00266653	-1.03578
7953	14512	35491	35491_KSHV_NC009333_FW_13729_13788	-0.302365	-0.78661	0.478746	0.478746	-6.86159
7953	14512	42420	42420_KSHV_NC009333_FW_13729_13788	-0.93191	-3.69706	0.023881	0.023881	-3.63215
7953	14512	42923	42923_KSHV_NC009333_FW_13729_13788	1.63101	6.85755	0.00311385	0.00311385	-1.21664
7954	798	920	920_KSHV_NC009333_FW_13759_13818	1.70276	4.60764	0.0119285	0.0119285	-2.80634
7954	798	19281	19281_KSHV_NC009333_FW_13759_13818	1.69601	2.99947	0.0440517	0.0440517	-4.35383
7954	798	33647	33647_KSHV_NC009333_FW_13759_13818	1.98408	6.18168	0.0044584	0.0044584	-1.6381
7955	10290	15119	15119_KSHV_NC009333_FW_13789_13848	2.43154	7.46985	0.00230849	0.00230849	-0.868421
7955	10290	16679	16679_KSHV_NC009333_FW_13789_13848	2.01906	7.42506	0.00235779	0.00235779	-0.892902
7955	10290	40653	40653_KSHV_NC009333_FW_13789_13848	1.74364	4.12012	0.0170654	0.0170654	-3.23286
7956	3762	4458	4458_KSHV_NC009333_FW_13819_13878	0.491467	1.93619	0.130535	0.130535	-5.59069
7956	3762	27935	27935_KSHV_NC009333_FW_13819_13878	0.481054	2.26516	0.0914769	0.0914769	-5.19503
7956	3762	30552	30552_KSHV_NC009333_FW_13819_13878	0.493932	1.02426	0.36785	0.36785	-6.6398
7957	322	465	465_KSHV_NC009333_FW_13909_13968	1.39314	6.0454	0.0048126	0.0048126	-1.7283
7957	322	3410	3410_KSHV_NC009333_FW_13909_13968	1.91647	7.33714	0.00245849	0.00245849	-0.941397
7957	322	37992	37992_KSHV_NC009333_FW_13909_13968	2.52895	6.48182	0.00378631	0.00378631	-1.44578
7958	9649	13720	13720_KSHV_NC009333_FW_13939_13998	2.96423	9.44972	0.00100142	0.00100142	0.0817183
7958	9649	16622	16622_KSHV_NC009333_FW_13939_13998	1.73139	8.04941	0.00177349	0.00177349	-0.564654
7958	9649	41225	41225_KSHV_NC009333_FW_13939_13998	0.9245	1.86829	0.14074	0.14074	-5.67283
7959	6766	8625	8625_KSHV_NC009333_FW_13950_14009	2.57246	10.6931	0.000641904	0.000641904	0.570276
7959	6766	17830	17830_KSHV_NC009333_FW_13950_14009	4.02393	10.2777	0.000740515	0.000740515	0.414866
7959	6766	36154	36154_KSHV_NC009333_FW_13950_14009	2.16369	6.95083	0.00297063	0.00297063	-1.16164
7960	350	479	479_KSHV_NC009333_FW_13969_14028	2.45637	11.5193	0.000490426	0.000490426	0.858482
7960	350	12819	12819_KSHV_NC009333_FW_13969_14028	2.82994	10.3952	0.000710794	0.000710794	0.459574
7960	350	40220	40220_KSHV_NC009333_FW_13969_14028	2.52461	11.8403	0.000443913	0.000443913	0.963573
7961	3026	3665	3665_KSHV_NC009333_FW_13999_14058	2.6242	13.0355	0.000312966	0.000312966	1.32469
7961	3026	13194	13194_KSHV_NC009333_FW_13999_14058	2.67898	7.85673	0.00193216	0.00193216	-0.663041
7961	3026	14248	14248_KSHV_NC009333_FW_13999_14058	1.24096	4.64907	0.0115862	0.0115862	-2.77165
7962	7327	9480	9480_KSHV_NC009333_FW_14059_14118	-0.533792	-2.73007	0.0569934	0.0569934	-4.65362
7962	7327	13948	13948_KSHV_NC009333_FW_14059_14118	-0.959395	-4.06063	0.0178647	0.0178647	-3.28732
7962	7327	24553	24553_KSHV_NC009333_FW_14059_14118	-0.678076	-3.0949	0.0403273	0.0403273	-4.25039
7963	4649	5600	5600_KSHV_NC009333_FW_14102_14161	3.1474	11.4019	0.000508964	0.000508964	0.819122
7963	4649	15702	15702_KSHV_NC009333_FW_14102_14161	0.168937	0.818877	0.462229	0.462229	-6.83374
7963	4649	31208	31208_KSHV_NC009333_FW_14102_14161	3.06383	12.4106	0.000374206	0.000374206	1.14157
7964	2341	2759	2759_KSHV_NC009333_FW_14203_14262	1.72348	7.67928	0.00209437	0.00209437	-0.755912
7964	2341	5813	5813_KSHV_NC009333_FW_14203_14262	1.33671	6.84759	0.00312965	0.00312965	-1.22255
7964	2341	38447	38447_KSHV_NC009333_FW_14203_14262	-0.2114	-0.894708	0.425233	0.425233	-6.76533
7965	12295	20454	20454_KSHV_NC009333_FW_14239_14298	3.3665	7.43442	0.00234739	0.00234739	-0.887776
7965	12295	38120	38120_KSHV_NC009333_FW_14239_14298	2.86245	7.76804	0.00201118	0.00201118	-0.709181
7965	12295	39425	39425_KSHV_NC009333_FW_14239_14298	2.66593	7.72734	0.0020488	0.0020488	-0.730539
7966	6504	8261	8261_KSHV_NC009333_FW_14329_14388	3.39233	10.9235	0.000594329	0.000594329	0.653348
7966	6504	9357	9357_KSHV_NC009333_FW_14329_14388	2.69624	10.954	0.000588385	0.000588385	0.664157
7966	6504	12156	12156_KSHV_NC009333_FW_14329_14388	2.2552	5.7867	0.00558714	0.00558714	-1.90474
7967	9990	14444	14444_KSHV_NC009333_FW_14359_14418	3.52493	12.3939	0.000376041	0.000376041	1.13651
7967	9990	19664	19664_KSHV_NC009333_FW_14359_14418	2.03525	7.44932	0.00233093	0.00233093	-0.879625
7967	9990	31914	31914_KSHV_NC009333_FW_14359_14418	2.60006	10.7663	0.000626297	0.000626297	0.596882
7968	6748	8527	8527_KSHV_NC009333_FW_14389_14448	0.414876	2.19329	0.0987296	0.0987296	-5.28089
7968	6748	12308	12308_KSHV_NC009333_FW_14389_14448	0.892218	4.55811	0.0123542	0.0123542	-2.84811
7968	6748	16024	16024_KSHV_NC009333_FW_14389_14448	1.23732	4.12486	0.0170037	0.0170037	-3.22855
7969	6506	8262	8262_KSHV_NC009333_FW_14419_14478	3.75153	5.18436	0.00809019	0.00809019	-2.34407
7969	6506	26416	26416_KSHV_NC009333_FW_14419_14478	5.05232	23.1134	3.83136e-05	3.83136e-05	3.17054
7969	6506	44304	44304_KSHV_NC009333_FW_14419_14478	3.49964	18.1242	9.37336e-05	9.37336e-05	2.46155
7970	8147	10843	10843_KSHV_NC009333_FW_14479_14538	2.8104	8.20761	0.0016553	0.0016553	-0.485719
7970	8147	19514	19514_KSHV_NC009333_FW_14479_14538	4.01718	11.5704	0.000482622	0.000482622	0.875459
7970	8147	22354	22354_KSHV_NC009333_FW_14479_14538	3.06489	9.28452	0.00106673	0.00106673	0.0112076
7971	9255	12798	12798_KSHV_NC009333_FW_14509_14568	3.34022	15.3033	0.000174275	0.000174275	1.89985
7971	9255	33038	33038_KSHV_NC009333_FW_14509_14568	3.37644	4.93316	0.00953903	0.00953903	-2.5401
7971	9255	40299	40299_KSHV_NC009333_FW_14509_14568	2.83703	12.0015	0.00042266	0.00042266	1.01498
7972	6673	8472	8472_KSHV_NC009333_FW_14539_14598	0.369838	1.96184	0.126896	0.126896	-5.55967
7972	6673	20488	20488_KSHV_NC009333_FW_14539_14598	1.21586	4.41402	0.0137035	0.0137035	-2.9716
7972	6673	28499	28499_KSHV_NC009333_FW_14539_14598	0.910965	3.03868	0.0424738	0.0424738	-4.31115
7973	14184	30492	30492_KSHV_NC009333_FW_14569_14628	0.525065	2.20509	0.0974957	0.0974957	-5.26677
7973	14184	42264	42264_KSHV_NC009333_FW_14569_14628	0.915644	4.18829	0.0162027	0.0162027	-3.17111
7973	14184	42427	42427_KSHV_NC009333_FW_14569_14628	-1.26958	-3.96332	0.0192731	0.0192731	-3.37758
7974	2438	2902	2902_KSHV_NC009333_FW_14599_14658	1.00347	4.53477	0.0125612	0.0125612	-2.86791
7974	2438	19874	19874_KSHV_NC009333_FW_14599_14658	-0.214414	-0.728183	0.509828	0.509828	-6.90995
7974	2438	36149	36149_KSHV_NC009333_FW_14599_14658	0.908966	4.5352	0.0125574	0.0125574	-2.86755
7975	3272	3812	3812_KSHV_NC009333_FW_14629_14688	2.52926	7.63656	0.00213596	0.00213596	-0.778605
7975	3272	23317	23317_KSHV_NC009333_FW_14629_14688	3.55379	14.2407	0.000226708	0.000226708	1.6464
7975	3272	26051	26051_KSHV_NC009333_FW_14629_14688	3.57505	9.44786	0.00100213	0.00100213	0.0809328
7976	5792	7129	7129_KSHV_NC009333_FW_14659_14718	3.02861	13.4487	0.000279342	0.000279342	1.43941
7976	5792	11598	11598_KSHV_NC009333_FW_14659_14718	3.65529	14.1407	0.000232617	0.000232617	1.62116
7976	5792	37028	37028_KSHV_NC009333_FW_14659_14718	2.18006	5.06369	0.00874936	0.00874936	-2.43725
7977	5441	6640	6640_KSHV_NC009333_FW_14719_14778	0	0	1	1	-7.22284
7977	5441	24098	24098_KSHV_NC009333_FW_14719_14778	1.00488	4.51235	0.0127642	0.0127642	-2.88701
7977	5441	37925	37925_KSHV_NC009333_FW_14719_14778	0.788225	1.83416	0.146197	0.146197	-5.71409
7978	8476	11397	11397_KSHV_NC009333_FW_14749_14808	2.58019	4.29453	0.0149623	0.0149623	-3.07628
7978	8476	37475	37475_KSHV_NC009333_FW_14749_14808	2.96105	8.52612	0.00144591	0.00144591	-0.331624
7978	8476	44306	44306_KSHV_NC009333_FW_14749_14808	2.60782	5.62124	0.00616488	0.00616488	-2.02132
7979	12097	19886	19886_KSHV_NC009333_FW_14779_14838	-0.502001	-0.911648	0.417316	0.417316	-6.74951
7979	12097	23224	23224_KSHV_NC009333_FW_14779_14838	-0.249666	-0.442652	0.682612	0.682612	-7.10227
7979	12097	43210	43210_KSHV_NC009333_FW_14779_14838	-0.506054	-0.867405	0.43826	0.43826	-6.79042
7980	13099	23480	23480_KSHV_NC009333_FW_14809_14868	-1.04418	-3.24699	0.0351391	0.0351391	-4.08861
7980	13099	28622	28622_KSHV_NC009333_FW_14809_14868	-0.956204	-3.59119	0.0260798	0.0260798	-3.73653
7980	13099	41959	41959_KSHV_NC009333_FW_14809_14868	-1.05778	-3.2843	0.0339911	0.0339911	-4.0495
7981	819	1027	1027_KSHV_NC009333_FW_14839_14898	-0.710353	-1.29663	0.269591	0.269591	-6.3482
7981	819	12822	12822_KSHV_NC009333_FW_14839_14898	-0.774271	-2.31073	0.0871943	0.0871943	-5.14084
7981	819	39987	39987_KSHV_NC009333_FW_14839_14898	-0.865659	-2.92954	0.0470426	0.0470426	-4.43055
7982	8693	11848	11848_KSHV_NC009333_FW_14891_14950	3.52308	12.8244	0.000332129	0.000332129	1.26416
7982	8693	18314	18314_KSHV_NC009333_FW_14891_14950	0.232575	0.744579	0.500953	0.500953	-6.89665
7982	8693	43662	43662_KSHV_NC009333_FW_14891_14950	1.67089	6.47059	0.00380909	0.00380909	-1.45283
7983	7626	9886	9886_KSHV_NC009333_FW_14986_15045	1.82901	6.28547	0.00421028	0.00421028	-1.57062
7983	7626	15738	15738_KSHV_NC009333_FW_14986_15045	1.82199	4.02242	0.0184022	0.0184022	-3.32259
7983	7626	42275	42275_KSHV_NC009333_FW_14986_15045	3.7443	15.0998	0.000183023	0.000183023	1.8533
7984	7774	10095	10095_KSHV_NC009333_FW_15019_15078	1.28693	5.10432	0.00852021	0.00852021	-2.40567
7984	7774	33552	33552_KSHV_NC009333_FW_15019_15078	0.894777	3.37473	0.0313908	0.0313908	-3.95567
7984	7774	39178	39178_KSHV_NC009333_FW_15019_15078	0.659096	1.32634	0.260547	0.260547	-6.31466
7985	7143	9171	9171_KSHV_NC009333_FW_15091_15150	3.23694	15.2832	0.000175116	0.000175116	1.89529
7985	7143	30981	30981_KSHV_NC009333_FW_15091_15150	1.422	7.50122	0.00227472	0.00227472	-0.851363
7985	7143	45005	45005_KSHV_NC009333_FW_15091_15150	1.73878	4.14699	0.0167189	0.0167189	-3.20844
7986	10325	15248	15248_KSHV_NC009333_FW_15162_15221	4.32015	11.5174	0.000490721	0.000490721	0.857844
7986	10325	22616	22616_KSHV_NC009333_FW_15162_15221	4.04061	13.0132	0.000314925	0.000314925	1.31835
7986	10325	26684	26684_KSHV_NC009333_FW_15162_15221	4.47187	11.1901	0.000544704	0.000544704	0.746818
7987	972	1202	1202_KSHV_NC009333_FW_15227_15286	0.221563	0.291191	0.786466	0.786466	-7.1699
7987	972	9033	9033_KSHV_NC009333_FW_15227_15286	0.206087	0.235908	0.82596	0.82596	-7.18796
7987	972	9865	9865_KSHV_NC009333_FW_15227_15286	0.141665	0.166233	0.876643	0.876643	-7.20546
7988	5541	6791	6791_KSHV_NC009333_FW_15259_15318	0.00626961	0.0286012	0.978656	0.978656	-7.22233
7988	5541	15004	15004_KSHV_NC009333_FW_15259_15318	0.163076	0.726148	0.510938	0.510938	-6.91158
7988	5541	41650	41650_KSHV_NC009333_FW_15259_15318	-0.179509	-0.424184	0.694882	0.694882	-7.11189
7989	5022	6012	6012_KSHV_NC009333_FW_15289_15348	3.94299	16.7726	0.000124568	0.000124568	2.21056
7989	5022	10096	10096_KSHV_NC009333_FW_15289_15348	2.7565	12.092	0.00041129	0.00041129	1.04345
7989	5022	11460	11460_KSHV_NC009333_FW_15289_15348	5.3887	25.3292	2.73378e-05	2.73378e-05	3.40397
7990	7628	9887	9887_KSHV_NC009333_FW_15319_15378	2.96173	13.2535	0.000294622	0.000294622	1.38583
7990	7628	41934	41934_KSHV_NC009333_FW_15319_15378	3.16428	14.0062	0.000240877	0.000240877	1.5868
7990	7628	41977	41977_KSHV_NC009333_FW_15319_15378	0.759373	3.22249	0.0359181	0.0359181	-4.11441
7991	3725	4518	4518_KSHV_NC009333_FW_15409_15468	2.84698	10.1714	0.000768769	0.000768769	0.373889
7991	3725	27438	27438_KSHV_NC009333_FW_15409_15468	3.53367	4.31048	0.0147864	0.0147864	-3.06219
7991	3725	27957	27957_KSHV_NC009333_FW_15409_15468	1.52113	4.85278	0.0100694	0.0100694	-2.60453
7992	14168	30363	30363_KSHV_NC009333_FW_15499_15558	3.50652	15.8046	0.000154881	0.000154881	2.01072
7992	14168	36407	36407_KSHV_NC009333_FW_15499_15558	2.90255	8.39043	0.00153079	0.00153079	-0.396499
7992	14168	44441	44441_KSHV_NC009333_FW_15499_15558	3.63564	14.273	0.000224842	0.000224842	1.65449
7993	10953	16673	16673_KSHV_NC009333_FW_15529_15588	3.43101	5.68214	0.00594396	0.00594396	-1.97807
7993	10953	18795	18795_KSHV_NC009333_FW_15529_15588	2.74007	14.5667	0.00020872	0.00020872	1.72697
7993	10953	41381	41381_KSHV_NC009333_FW_15529_15588	3.85814	19.037	7.82516e-05	7.82516e-05	2.61473
7994	1078	1258	1258_KSHV_NC009333_FW_15559_15618	1.27838	6.24227	0.0043114	0.0043114	-1.59858
7994	1078	17838	17838_KSHV_NC009333_FW_15559_15618	2.51861	11.9606	0.000427923	0.000427923	1.00203
7994	1078	33026	33026_KSHV_NC009333_FW_15559_15618	2.22703	11.6928	0.000464563	0.000464563	0.915731
7995	8459	11298	11298_KSHV_NC009333_FW_15582_15641	3.44526	13.3802	0.000284585	0.000284585	1.42073
7995	8459	22109	22109_KSHV_NC009333_FW_15582_15641	2.55922	11.6357	0.000472871	0.000472871	0.897029
7995	8459	24717	24717_KSHV_NC009333_FW_15582_15641	3.59433	18.5189	8.66022e-05	8.66022e-05	2.5293
7996	7915	10484	10484_KSHV_NC009333_FW_15649_15708	4.23217	17.9042	9.80321e-05	9.80321e-05	2.42275
7996	7915	11030	11030_KSHV_NC009333_FW_15649_15708	4.15654	21.8306	4.72832e-05	4.72832e-05	3.01541
7996	7915	15947	15947_KSHV_NC009333_FW_15649_15708	3.23734	13.8567	0.000250493	0.000250493	1.5481
7997	5662	6872	6872_KSHV_NC009333_FW_15679_15738	2.60497	7.43463	0.00234714	0.00234714	-0.887656
7997	5662	18056	18056_KSHV_NC009333_FW_15679_15738	2.22311	4.72894	0.01096	0.01096	-2.70546
7997	5662	29073	29073_KSHV_NC009333_FW_15679_15738	2.61836	5.98276	0.00498718	0.00498718	-1.77039
7998	10932	16565	16565_KSHV_NC009333_FW_15806_15865	3.84582	19.8097	6.76034e-05	6.76034e-05	2.7352
7998	10932	23976	23976_KSHV_NC009333_FW_15806_15865	4.37843	12.9584	0.000319801	0.000319801	1.30273
7998	10932	35599	35599_KSHV_NC009333_FW_15806_15865	3.37286	10.0527	0.000801935	0.000801935	0.327543
7999	3839	4504	4504_KSHV_NC009333_FW_15867_15926	2.46127	7.60556	0.00216678	0.00216678	-0.795152
7999	3839	35417	35417_KSHV_NC009333_FW_15867_15926	2.63328	12.8817	0.000326789	0.000326789	1.2807
7999	3839	38420	38420_KSHV_NC009333_FW_15867_15926	2.19744	8.35132	0.0015564	0.0015564	-0.415407
8000	2262	2628	2628_KSHV_NC009333_FW_15949_16008	0.881546	3.60174	0.0258499	0.0258499	-3.72605
8000	2262	20911	20911_KSHV_NC009333_FW_15949_16008	1.37197	5.30187	0.0075065	0.0075065	-2.25506
8000	2262	37314	37314_KSHV_NC009333_FW_15949_16008	1.39552	5.61866	0.00617448	0.00617448	-2.02317
8001	8226	10918	10918_KSHV_NC009333_FW_15979_16038	1.70205	5.02254	0.00898927	0.00898927	-2.46944
8001	8226	19226	19226_KSHV_NC009333_FW_15979_16038	1.76749	2.97636	0.0450144	0.0450144	-4.3791
8001	8226	19914	19914_KSHV_NC009333_FW_15979_16038	1.63316	5.87756	0.00529852	0.00529852	-1.84198
8002	11638	18419	18419_KSHV_NC009333_FW_16009_16068	1.72992	7.60015	0.00217221	0.00217221	-0.798047
8002	11638	26723	26723_KSHV_NC009333_FW_16009_16068	1.81213	7.66847	0.0021048	0.0021048	-0.761641
8002	11638	29612	29612_KSHV_NC009333_FW_16009_16068	1.96786	9.65849	0.00092593	0.00092593	0.168836
8003	1725	2146	2146_KSHV_NC009333_FW_16039_16098	5.00447	18.8327	8.14171e-05	8.14171e-05	2.5815
8003	1725	4264	4264_KSHV_NC009333_FW_16039_16098	3.73534	16.23	0.000140522	0.000140522	2.10078
8003	1725	26326	26326_KSHV_NC009333_FW_16039_16098	3.10967	11.5851	0.000480409	0.000480409	0.88032
8004	8016	10648	10648_KSHV_NC009333_FW_16129_16188	3.23518	7.76083	0.00201778	0.00201778	-0.712959
8004	8016	23663	23663_KSHV_NC009333_FW_16129_16188	5.22461	11.3093	0.000524216	0.000524216	0.787714
8004	8016	27278	27278_KSHV_NC009333_FW_16129_16188	3.04798	7.03123	0.00285375	0.00285375	-1.11481
8005	13064	23409	23409_KSHV_NC009333_FW_16159_16218	3.56683	17.2678	0.000111957	0.000111957	2.30611
8005	13064	34606	34606_KSHV_NC009333_FW_16159_16218	3.30502	8.35048	0.00155696	0.00155696	-0.415813
8005	13064	40502	40502_KSHV_NC009333_FW_16159_16218	3.91341	19.2435	7.52094e-05	7.52094e-05	2.64771
8006	7767	10090	10090_KSHV_NC009333_FW_16189_16248	4.15394	11.6349	0.000472987	0.000472987	0.896771
8006	7767	26559	26559_KSHV_NC009333_FW_16189_16248	4.3823	9.38912	0.00102478	0.00102478	0.0560181
8006	7767	38751	38751_KSHV_NC009333_FW_16189_16248	3.80721	7.71894	0.00205667	0.00205667	-0.734963
8007	7878	10364	10364_KSHV_NC009333_FW_16249_16308	4.73692	14.9626	0.000189234	0.000189234	1.82141
8007	7878	26333	26333_KSHV_NC009333_FW_16249_16308	2.51554	12.1182	0.000408066	0.000408066	1.05166
8007	7878	34608	34608_KSHV_NC009333_FW_16249_16308	5.2973	13.0664	0.00031028	0.00031028	1.33343
8008	2593	3160	3160_KSHV_NC009333_FW_16279_16338	4.63289	6.54037	0.00367034	0.00367034	-1.40925
8008	2593	13969	13969_KSHV_NC009333_FW_16279_16338	5.20414	12.0361	0.000418258	0.000418258	1.02592
8008	2593	21862	21862_KSHV_NC009333_FW_16279_16338	4.61621	5.62853	0.0061379	0.0061379	-2.01612
8009	8317	11086	11086_KSHV_NC009333_FW_16309_16368	4.89227	20.0078	6.51744e-05	6.51744e-05	2.76482
8009	8317	21305	21305_KSHV_NC009333_FW_16309_16368	4.16028	13.232	0.000296371	0.000296371	1.37985
8009	8317	22425	22425_KSHV_NC009333_FW_16309_16368	4.61357	20.953	5.49936e-05	5.49936e-05	2.89951
8010	11180	17281	17281_KSHV_NC009333_FW_16396_16455	3.56694	16.9665	0.000119426	0.000119426	2.24849
8010	11180	22058	22058_KSHV_NC009333_FW_16396_16455	3.70343	15.4959	0.000166477	0.000166477	1.94308
8010	11180	32004	32004_KSHV_NC009333_FW_16396_16455	3.93346	16.1604	0.000142753	0.000142753	2.08628
8011	8667	11732	11732_KSHV_NC009333_FW_16555_16614	2.75146	9.0829	0.00115389	0.00115389	-0.0768026
8011	8667	34459	34459_KSHV_NC009333_FW_16555_16614	2.20802	8.21523	0.00164986	0.00164986	-0.481955
8011	8667	37709	37709_KSHV_NC009333_FW_16555_16614	2.18978	8.50892	0.00145634	0.00145634	-0.339785
8012	4967	6064	6064_KSHV_NC009333_FW_16639_16698	2.16052	9.51219	0.000978047	0.000978047	0.108015
8012	4967	9464	9464_KSHV_NC009333_FW_16639_16698	2.10807	9.05149	0.00116827	0.00116827	-0.090709
8012	4967	11783	11783_KSHV_NC009333_FW_16639_16698	2.06877	8.40905	0.00151877	0.00151877	-0.387528
8013	12298	20541	20541_KSHV_NC009333_FW_16669_16728	2.54895	5.29239	0.00755165	0.00755165	-2.26218
8013	12298	22693	22693_KSHV_NC009333_FW_16669_16728	2.46034	3.52662	0.0275418	0.0275418	-3.8011
8013	12298	24298	24298_KSHV_NC009333_FW_16669_16728	2.5595	4.57799	0.0121811	0.0121811	-2.83131
8014	3734	4526	4526_KSHV_NC009333_FW_16699_16758	3.32916	8.33126	0.00156975	0.00156975	-0.425142
8014	3734	15505	15505_KSHV_NC009333_FW_16699_16758	3.43233	9.00791	0.00118859	0.00118859	-0.110095
8014	3734	19596	19596_KSHV_NC009333_FW_16699_16758	3.78294	11.4127	0.000507224	0.000507224	0.82276
8015	10431	15357	15357_KSHV_NC009333_FW_16729_16788	4.6401	14.0057	0.000240905	0.000240905	1.58669
8015	10431	25785	25785_KSHV_NC009333_FW_16729_16788	2.60573	7.67644	0.00209711	0.00209711	-0.757419
8015	10431	41588	41588_KSHV_NC009333_FW_16729_16788	2.15206	5.67243	0.00597852	0.00597852	-1.98494
8016	10149	14781	14781_KSHV_NC009333_FW_16759_16818	4.07195	7.28383	0.00252219	0.00252219	-0.97109
8016	10149	17029	17029_KSHV_NC009333_FW_16759_16818	4.93953	7.79422	0.00198744	0.00198744	-0.695507
8016	10149	32979	32979_KSHV_NC009333_FW_16759_16818	4.13738	6.41033	0.00393422	0.00393422	-1.49082
8017	8059	10687	10687_KSHV_NC009333_FW_16789_16848	2.70732	5.94487	0.00509662	0.00509662	-1.79604
8017	8059	15289	15289_KSHV_NC009333_FW_16789_16848	4.23028	10.0318	0.000807971	0.000807971	0.319302
8017	8059	17497	17497_KSHV_NC009333_FW_16789_16848	2.07503	5.36461	0.0072163	0.0072163	-2.20821
8018	2566	2974	2974_KSHV_NC009333_FW_16819_16878	3.89446	13.0914	0.000308134	0.000308134	1.34047
8018	2566	36165	36165_KSHV_NC009333_FW_16819_16878	3.9785	14.4557	0.000214638	0.000214638	1.69981
8018	2566	36822	36822_KSHV_NC009333_FW_16819_16878	3.92193	14.8609	0.000194011	0.000194011	1.7975
8019	8702	11856	11856_KSHV_NC009333_FW_16849_16908	4.06045	7.74777	0.00202981	0.00202981	-0.719806
8019	8702	34457	34457_KSHV_NC009333_FW_16849_16908	4.00292	8.04736	0.00177509	0.00177509	-0.565687
8019	8702	42611	42611_KSHV_NC009333_FW_16849_16908	3.82057	7.4499	0.00233029	0.00233029	-0.879306
8020	3846	4593	4593_KSHV_NC009333_FW_16879_16938	3.55587	5.36399	0.00721907	0.00721907	-2.20867
8020	3846	9761	9761_KSHV_NC009333_FW_16879_16938	3.68872	6.074	0.00473545	0.00473545	-1.70922
8020	3846	11450	11450_KSHV_NC009333_FW_16879_16938	3.7725	8.60427	0.00139972	0.00139972	-0.294771
8021	13664	26462	26462_KSHV_NC009333_FW_16909_16968	4.01687	4.57509	0.0122062	0.0122062	-2.83376
8021	13664	29397	29397_KSHV_NC009333_FW_16909_16968	4.76193	4.52196	0.0126767	0.0126767	-2.87882
8021	13664	41240	41240_KSHV_NC009333_FW_16909_16968	5.88787	6.63811	0.00348646	0.00348646	-1.34895
8022	2148	2647	2647_KSHV_NC009333_FW_16939_16998	5.8558	5.3019	0.00750636	0.00750636	-2.25503
8022	2148	13927	13927_KSHV_NC009333_FW_16939_16998	5.90944	10.3704	0.000716933	0.000716933	0.450199
8022	2148	31794	31794_KSHV_NC009333_FW_16939_16998	5.87009	11.6739	0.000467283	0.000467283	0.909575
8023	8453	11375	11375_KSHV_NC009333_FW_16969_17028	8.13486	6.71522	0.00334946	0.00334946	-1.30198
8023	8453	17883	17883_KSHV_NC009333_FW_16969_17028	7.53841	8.1071	0.0017292	0.0017292	-0.535679
8023	8453	40109	40109_KSHV_NC009333_FW_16969_17028	5.75915	4.69124	0.0112502	0.0112502	-2.7366
8024	12993	23020	23020_KSHV_NC009333_FW_17018_17077	1.54139	1.6536	0.179169	0.179169	-5.93153
8024	12993	42543	42543_KSHV_NC009333_FW_17018_17077	1.84549	4.07796	0.0176271	0.0176271	-3.2714
8024	12993	44586	44586_KSHV_NC009333_FW_17018_17077	1.8527	4.61546	0.0118629	0.0118629	-2.79977
8025	683	861	861_KSHV_NC009333_FW_17059_17118	-0.688994	-3.00277	0.043916	0.043916	-4.35022
8025	683	8954	8954_KSHV_NC009333_FW_17059_17118	-1.23507	-4.20167	0.0160397	0.0160397	-3.15908
8025	683	32268	32268_KSHV_NC009333_FW_17059_17118	-0.468265	-1.73558	0.1633	0.1633	-5.83307
8026	2589	3158	3158_KSHV_NC009333_FW_17118_17177	3.83697	4.71253	0.0110852	0.0110852	-2.71899
8026	2589	15886	15886_KSHV_NC009333_FW_17118_17177	1.03288	1.70955	0.16817	0.16817	-5.8644
8026	2589	32716	32716_KSHV_NC009333_FW_17118_17177	0	0	1	1	-7.22284
8027	10875	16398	16398_KSHV_NC009333_FW_17149_17208	1.93036	3.25041	0.0350319	0.0350319	-4.08501
8027	10875	17232	17232_KSHV_NC009333_FW_17149_17208	1.91251	2.93481	0.0468091	0.0468091	-4.42475
8027	10875	23565	23565_KSHV_NC009333_FW_17149_17208	1.62676	2.37839	0.0812521	0.0812521	-5.06077
8028	971	1286	1286_KSHV_NC009333_FW_17179_17238	1.7723	1.34168	0.255998	0.255998	-6.29724
8028	971	23472	23472_KSHV_NC009333_FW_17179_17238	1.74204	3.96215	0.0192908	0.0192908	-3.37867
8028	971	29794	29794_KSHV_NC009333_FW_17179_17238	1.83482	3.08364	0.0407465	0.0407465	-4.26251
8029	11127	17133	17133_KSHV_NC009333_FW_17269_17328	2.72965	2.31838	0.086498	0.086498	-5.13177
8029	11127	39303	39303_KSHV_NC009333_FW_17269_17328	3.64843	3.51147	0.0278991	0.0278991	-3.81634
8029	11127	43529	43529_KSHV_NC009333_FW_17269_17328	3.29482	2.51238	0.0708103	0.0708103	-4.90373
8030	11011	16745	16745_KSHV_NC009333_FW_17299_17358	11.7015	14.6553	0.000204145	0.000204145	1.74843
8030	11011	23275	23275_KSHV_NC009333_FW_17299_17358	2.4403	5.15857	0.00822578	0.00822578	-2.36384
8030	11011	24423	24423_KSHV_NC009333_FW_17299_17358	2.82145	4.09138	0.0174459	0.0174459	-3.2591
8031	3660	4309	4309_KSHV_NC009333_FW_17329_17388	2.19345	3.4868	0.0284928	0.0284928	-3.84125
8031	3660	6217	6217_KSHV_NC009333_FW_17329_17388	1.2697	2.56892	0.0668773	0.0668773	-4.83814
8031	3660	9831	9831_KSHV_NC009333_FW_17329_17388	2.33486	5.04805	0.00883959	0.00883959	-2.44946
8032	6486	8166	8166_KSHV_NC009333_FW_17359_17418	3.88739	5.7265	0.0057892	0.0057892	-1.94682
8032	6486	19714	19714_KSHV_NC009333_FW_17359_17418	5.20635	7.92373	0.00187504	0.00187504	-0.628546
8032	6486	41228	41228_KSHV_NC009333_FW_17359_17418	3.73614	4.32159	0.0146652	0.0146652	-3.05239
8033	1160	1394	1394_KSHV_NC009333_FW_17389_17448	3.71798	3.36466	0.0316681	0.0316681	-3.96605
8033	1160	21457	21457_KSHV_NC009333_FW_17389_17448	3.30419	4.64648	0.0116073	0.0116073	-2.77382
8033	1160	25762	25762_KSHV_NC009333_FW_17389_17448	5.68648	4.09947	0.0173377	0.0173377	-3.2517
8034	1713	2055	2055_KSHV_NC009333_FW_17419_17478	3.09794	4.39115	0.013934	0.013934	-2.99147
8034	1713	9018	9018_KSHV_NC009333_FW_17419_17478	3.63065	6.30145	0.00417364	0.00417364	-1.56033
8034	1713	44754	44754_KSHV_NC009333_FW_17419_17478	3.84421	2.71026	0.0581111	0.0581111	-4.6761
8035	11321	17637	17637_KSHV_NC009333_FW_17449_17508	3.75685	5.7598	0.00567632	0.00567632	-1.92349
8035	11321	20566	20566_KSHV_NC009333_FW_17449_17508	3.88176	11.4221	0.000505709	0.000505709	0.825937
8035	11321	30238	30238_KSHV_NC009333_FW_17449_17508	3.44878	5.7578	0.00568302	0.00568302	-1.92489
8036	737	973	973_KSHV_NC009333_FW_17539_17598	2.66178	3.32088	0.0329093	0.0329093	-4.01139
8036	737	6588	6588_KSHV_NC009333_FW_17539_17598	3.74588	5.17411	0.00814377	0.00814377	-2.35192
8036	737	30596	30596_KSHV_NC009333_FW_17539_17598	4.03722	3.77547	0.0223965	0.0223965	-3.55601
8037	251	326	326_KSHV_NC009333_FW_17569_17628	4.14272	9.94134	0.000834726	0.000834726	0.283449
8037	251	6264	6264_KSHV_NC009333_FW_17569_17628	3.13368	5.54301	0.00646392	0.00646392	-2.0775
8037	251	18563	18563_KSHV_NC009333_FW_17569_17628	3.44035	9.35467	0.00103836	0.00103836	0.0413216
8038	8755	11907	11907_KSHV_NC009333_FW_17599_17658	3.37573	7.97667	0.00183139	0.00183139	-0.601502
8038	8755	33451	33451_KSHV_NC009333_FW_17599_17658	3.74524	8.72861	0.00132998	0.00132998	-0.23688
8038	8755	33789	33789_KSHV_NC009333_FW_17599_17658	3.60123	14.7776	0.00019804	0.00019804	1.77773
8039	7904	10388	10388_KSHV_NC009333_FW_17629_17688	3.85655	10.548	0.000674361	0.000674361	0.516813
8039	7904	30810	30810_KSHV_NC009333_FW_17629_17688	4.02036	9.4327	0.00100791	0.00100791	0.0745194
8039	7904	33493	33493_KSHV_NC009333_FW_17629_17688	3.62456	9.72361	0.000903861	0.000903861	0.195565
8040	9195	12650	12650_KSHV_NC009333_FW_17659_17718	4.33097	12.7854	0.000335833	0.000335833	1.25282
8040	9195	18004	18004_KSHV_NC009333_FW_17659_17718	4.5042	6.45868	0.00383342	0.00383342	-1.46031
8040	9195	31189	31189_KSHV_NC009333_FW_17659_17718	4.51095	8.2148	0.00165017	0.00165017	-0.482167
8041	12651	21763	21763_KSHV_NC009333_FW_17689_17748	4.21057	6.52722	0.003696	0.003696	-1.41743
8041	12651	34454	34454_KSHV_NC009333_FW_17689_17748	3.63437	4.35984	0.0142574	0.0142574	-3.0188
8041	12651	38885	38885_KSHV_NC009333_FW_17689_17748	4.00786	4.55839	0.0123517	0.0123517	-2.84787
8042	11697	18601	18601_KSHV_NC009333_FW_17719_17778	3.66737	14.5706	0.000208519	0.000208519	1.7279
8042	11697	22235	22235_KSHV_NC009333_FW_17719_17778	3.18109	8.38365	0.00153519	0.00153519	-0.399769
8042	11697	28315	28315_KSHV_NC009333_FW_17719_17778	3.44906	14.9671	0.000189025	0.000189025	1.82247
8043	8803	12035	12035_KSHV_NC009333_FW_17814_17873	3.42398	12.0444	0.000417216	0.000417216	1.02852
8043	8803	29246	29246_KSHV_NC009333_FW_17814_17873	2.95923	8.38583	0.00153377	0.00153377	-0.398718
8043	8803	42911	42911_KSHV_NC009333_FW_17814_17873	2.99846	7.47948	0.00229805	0.00229805	-0.863174
8044	7583	9771	9771_KSHV_NC009333_FW_17929_17988	5.11346	9.3047	0.00105847	0.00105847	0.0198983
8044	7583	25361	25361_KSHV_NC009333_FW_17929_17988	3.44624	5.94026	0.00511014	0.00511014	-1.79917
8044	7583	42951	42951_KSHV_NC009333_FW_17929_17988	3.08637	2.24874	0.0930788	0.0930788	-5.21461
8045	2623	3091	3091_KSHV_NC009333_FW_17959_18018	2.62609	10.2104	0.000758234	0.000758234	0.389001
8045	2623	24572	24572_KSHV_NC009333_FW_17959_18018	2.66723	3.48331	0.0285781	0.0285781	-3.84478
8045	2623	39202	39202_KSHV_NC009333_FW_17959_18018	2.42237	5.71616	0.00582482	0.00582482	-1.95408
8046	10313	15146	15146_KSHV_NC009333_FW_17989_18048	0.0180845	0.0661941	0.950638	0.950638	-7.22008
8046	10313	16507	16507_KSHV_NC009333_FW_17989_18048	2.65437	10.3825	0.000713939	0.000713939	0.454762
8046	10313	41051	41051_KSHV_NC009333_FW_17989_18048	-0.219448	-0.61258	0.575731	0.575731	-6.99714
8047	9904	14178	14178_KSHV_NC009333_FW_18077_18136	0.558651	0.856738	0.44344	0.44344	-6.80009
8047	9904	22010	22010_KSHV_NC009333_FW_18077_18136	1.00901	3.1036	0.0400068	0.0400068	-4.24104
8047	9904	33643	33643_KSHV_NC009333_FW_18077_18136	0.935362	3.06407	0.0414879	0.0414879	-4.28365
8048	1551	1963	1963_KSHV_NC009333_FW_18169_18228	-0.23466	-0.546897	0.615696	0.615696	-7.04121
8048	1551	20692	20692_KSHV_NC009333_FW_18169_18228	1.65293	3.2441	0.03523	0.03523	-4.09165
8048	1551	32907	32907_KSHV_NC009333_FW_18169_18228	-0.754824	-1.31103	0.265168	0.265168	-6.33197
8049	6257	7729	7729_KSHV_NC009333_FW_18183_18242	-0.918488	-2.75038	0.0558738	0.0558738	-4.63063
8049	6257	18303	18303_KSHV_NC009333_FW_18183_18242	-0.497454	-1.52709	0.206955	0.206955	-6.08201
8049	6257	33769	33769_KSHV_NC009333_FW_18183_18242	0.198317	0.356518	0.740812	0.740812	-7.14392
8050	7681	9927	9927_KSHV_NC009333_FW_18229_18288	-2.34218	-11.4668	0.000498612	0.000498612	0.840936
8050	7681	27458	27458_KSHV_NC009333_FW_18229_18288	0.548321	1.60749	0.188812	0.188812	-5.98663
8050	7681	37763	37763_KSHV_NC009333_FW_18229_18288	-1.60918	-5.71931	0.00581393	0.00581393	-1.95186
8051	14315	31916	31916_KSHV_NC009333_FW_18258_18317	-0.0461241	-0.152018	0.887084	0.887084	-7.20829
8051	14315	37718	37718_KSHV_NC009333_FW_18258_18317	1.59851	6.21823	0.00436899	0.00436899	-1.61421
8051	14315	37796	37796_KSHV_NC009333_FW_18258_18317	-0.940698	-2.70824	0.0582266	0.0582266	-4.6784
8052	4794	5778	5778_KSHV_NC009333_FW_18259_18318	-1.12614	-2.24902	0.0930516	0.0930516	-5.21428
8052	4794	21036	21036_KSHV_NC009333_FW_18259_18318	-0.133516	-0.650543	0.553454	0.553454	-6.96982
8052	4794	31200	31200_KSHV_NC009333_FW_18259_18318	-0.950306	-3.24817	0.035102	0.035102	-4.08736
8053	10878	16485	16485_KSHV_NC009333_FW_18289_18348	0.19969	0.320188	0.766055	0.766055	-7.15898
8053	10878	17881	17881_KSHV_NC009333_FW_18289_18348	-0.0792312	-0.235067	0.826566	0.826566	-7.1882
8053	10878	20730	20730_KSHV_NC009333_FW_18289_18348	0.308845	0.462483	0.66957	0.66957	-7.09153
8054	12341	20694	20694_KSHV_NC009333_FW_18319_18378	-2.07839	-2.89711	0.0485113	0.0485113	-4.4664
8054	12341	36370	36370_KSHV_NC009333_FW_18319_18378	-2.19483	-3.98009	0.0190209	0.0190209	-3.36191
8054	12341	40506	40506_KSHV_NC009333_FW_18319_18378	-2.22474	-3.37447	0.0313979	0.0313979	-3.95593
8055	3203	3857	3857_KSHV_NC009333_FW_18349_18408	-1.99053	-5.26744	0.00767197	0.00767197	-2.28097
8055	3203	26732	26732_KSHV_NC009333_FW_18349_18408	-1.91054	-7.61594	0.0021564	0.0021564	-0.789605
8055	3203	39865	39865_KSHV_NC009333_FW_18349_18408	-1.68767	-7.96959	0.00183716	0.00183716	-0.605107
8056	13407	24857	24857_KSHV_NC009333_FW_18379_18438	0.591153	2.23259	0.0946858	0.0946858	-5.23389
8056	13407	30857	30857_KSHV_NC009333_FW_18379_18438	1.74325	7.53383	0.00224028	0.00224028	-0.833712
8056	13407	44278	44278_KSHV_NC009333_FW_18379_18438	2.05121	5.22654	0.00787443	0.00787443	-2.31193
8057	11329	17566	17566_KSHV_NC009333_FW_18409_18468	1.0303	4.76919	0.0106602	0.0106602	-2.67243
8057	11329	27255	27255_KSHV_NC009333_FW_18409_18468	0.921156	4.81618	0.010323	0.010323	-2.63415
8057	11329	40384	40384_KSHV_NC009333_FW_18409_18468	0.0537828	0.125615	0.906552	0.906552	-7.2129
8058	14218	30805	30805_KSHV_NC009333_FW_18439_18498	0.344176	1.27568	0.276152	0.276152	-6.37167
8058	14218	35511	35511_KSHV_NC009333_FW_18439_18498	1.0081	5.34535	0.00730389	0.00730389	-2.22254
8058	14218	40776	40776_KSHV_NC009333_FW_18439_18498	0	0	1	1	-7.22284
8059	7826	10312	10312_KSHV_NC009333_FW_18529_18588	0	0	1	1	-7.22284
8059	7826	28457	28457_KSHV_NC009333_FW_18529_18588	0.675579	2.27264	0.0907578	0.0907578	-5.18612
8059	7826	40025	40025_KSHV_NC009333_FW_18529_18588	0.459594	1.14356	0.32125	0.32125	-6.51604
8060	7392	9532	9532_KSHV_NC009333_FW_18559_18618	1.78604	2.40182	0.0793039	0.0793039	-5.03315
8060	7392	12298	12298_KSHV_NC009333_FW_18559_18618	2.33527	9.20592	0.00109969	0.00109969	-0.0228416
8060	7392	31996	31996_KSHV_NC009333_FW_18559_18618	3.03826	9.84878	0.00086327	0.00086327	0.246367
8061	11780	18888	18888_KSHV_NC009333_FW_18649_18708	2.95807	14.3347	0.000221325	0.000221325	1.6699
8061	11780	19995	19995_KSHV_NC009333_FW_18649_18708	2.38068	12.2973	0.000386892	0.000386892	1.10705
8061	11780	32541	32541_KSHV_NC009333_FW_18649_18708	2.01612	7.31167	0.00248866	0.00248866	-0.955552
8062	1285	1637	1637_KSHV_NC009333_FW_18679_18738	1.50793	5.05822	0.00878076	0.00878076	-2.44151
8062	1285	9846	9846_KSHV_NC009333_FW_18679_18738	-1.61138	-6.71551	0.00334897	0.00334897	-1.30181
8062	1285	18521	18521_KSHV_NC009333_FW_18679_18738	0.439716	1.73727	0.16299	0.16299	-5.83103
8063	9814	14077	14077_KSHV_NC009333_FW_18709_18768	-0.263379	-1.02074	0.369311	0.369311	-6.64334
8063	9814	16783	16783_KSHV_NC009333_FW_18709_18768	0.916584	3.22712	0.0357693	0.0357693	-4.10952
8063	9814	22167	22167_KSHV_NC009333_FW_18709_18768	1.56297	6.46984	0.00381061	0.00381061	-1.4533
8064	1615	1914	1914_KSHV_NC009333_FW_18739_18798	1.37571	4.93727	0.00951284	0.00951284	-2.53683
8064	1615	3998	3998_KSHV_NC009333_FW_18739_18798	2.20287	7.81608	0.00196788	0.00196788	-0.684122
8064	1615	8586	8586_KSHV_NC009333_FW_18739_18798	1.85997	5.30082	0.00751152	0.00751152	-2.25585
8065	2936	3443	3443_KSHV_NC009333_FW_18769_18828	3.42015	9.9251	0.000839646	0.000839646	0.276974
8065	2936	28838	28838_KSHV_NC009333_FW_18769_18828	3.65495	9.66091	0.000925098	0.000925098	0.169831
8065	2936	30674	30674_KSHV_NC009333_FW_18769_18828	1.586	5.98416	0.0049832	0.0049832	-1.76944
8066	4626	5582	5582_KSHV_NC009333_FW_18799_18858	2.31213	3.6638	0.0245466	0.0245466	-3.66475
8066	4626	32461	32461_KSHV_NC009333_FW_18799_18858	3.33111	11.4707	0.000497993	0.000497993	0.842254
8066	4626	39780	39780_KSHV_NC009333_FW_18799_18858	2.66547	4.2915	0.0149961	0.0149961	-3.07897
8067	11696	18598	18598_KSHV_NC009333_FW_18829_18888	-0.458175	-2.05709	0.114336	0.114336	-5.44463
8067	11696	20024	20024_KSHV_NC009333_FW_18829_18888	-0.295191	-1.4345	0.230118	0.230118	-6.19048
8067	11696	21228	21228_KSHV_NC009333_FW_18829_18888	-0.220242	-1.14036	0.322425	0.322425	-6.51945
8068	13447	25053	25053_KSHV_NC009333_FW_18859_18918	0.515925	2.68647	0.0594876	0.0594876	-4.70317
8068	13447	31170	31170_KSHV_NC009333_FW_18859_18918	0.136246	0.598359	0.584233	0.584233	-7.00703
8068	13447	33179	33179_KSHV_NC009333_FW_18859_18918	0.354679	1.66489	0.17689	0.17689	-5.91801
8069	6875	8789	8789_KSHV_NC009333_FW_18877_18936	2.19868	8.26854	0.00161244	0.00161244	-0.455749
8069	6875	22637	22637_KSHV_NC009333_FW_18877_18936	2.46185	9.01469	0.0011854	0.0011854	-0.107072
8069	6875	33414	33414_KSHV_NC009333_FW_18877_18936	1.23441	3.61742	0.0255131	0.0255131	-3.71051
8070	13103	23490	23490_KSHV_NC009333_FW_18980_19039	2.48047	13.0839	0.000308779	0.000308779	1.33835
8070	13103	39489	39489_KSHV_NC009333_FW_18980_19039	1.64627	2.77077	0.0547755	0.0547755	-4.60761
8070	13103	40243	40243_KSHV_NC009333_FW_18980_19039	1.43345	6.35333	0.00405735	0.00405735	-1.52707
8071	605	725	725_KSHV_NC009333_FW_19045_19104	1.95023	7.51251	0.00226272	0.00226272	-0.845245
8071	605	35335	35335_KSHV_NC009333_FW_19045_19104	3.1869	12.9649	0.000319223	0.000319223	1.30457
8071	605	38556	38556_KSHV_NC009333_FW_19045_19104	0.263688	1.12908	0.3266	0.3266	-6.53143
8072	9362	12993	12993_KSHV_NC009333_FW_19096_19155	1.56514	5.87655	0.00530161	0.00530161	-1.84267
8072	9362	25974	25974_KSHV_NC009333_FW_19096_19155	-0.268185	-1.38589	0.243323	0.243323	-6.24667
8072	9362	38125	38125_KSHV_NC009333_FW_19096_19155	0.836213	3.92061	0.019934	0.019934	-3.41766
8073	3540	4233	4233_KSHV_NC009333_FW_19186_19245	0.934058	3.90467	0.0201876	0.0201876	-3.43268
8073	3540	13522	13522_KSHV_NC009333_FW_19186_19245	1.11437	3.11228	0.0396898	0.0396898	-4.2317
8073	3540	24954	24954_KSHV_NC009333_FW_19186_19245	1.88153	6.01113	0.00490715	0.00490715	-1.75128
8074	7935	10416	10416_KSHV_NC009333_FW_19216_19275	-0.870282	-3.86253	0.0208776	0.0208776	-3.47261
8074	7935	25980	25980_KSHV_NC009333_FW_19216_19275	0.554468	2.65417	0.0614183	0.0614183	-4.74006
8074	7935	37173	37173_KSHV_NC009333_FW_19216_19275	-0.605909	-3.10155	0.040082	0.040082	-4.24324
8075	14370	32577	32577_KSHV_NC009333_FW_19222_19281	0.335693	1.69424	0.171106	0.171106	-5.8828
8075	14370	33320	33320_KSHV_NC009333_FW_19222_19281	0.263555	0.996806	0.379407	0.379407	-6.66723
8075	14370	38825	38825_KSHV_NC009333_FW_19222_19281	1.39819	6.9251	0.0030093	0.0030093	-1.17674
8076	10047	14599	14599_KSHV_NC009333_FW_19282_19341	1.80761	9.54965	0.000964354	0.000964354	0.123693
8076	10047	21023	21023_KSHV_NC009333_FW_19282_19341	-1.57257	-5.98957	0.00496781	0.00496781	-1.76579
8076	10047	33852	33852_KSHV_NC009333_FW_19282_19341	1.01507	3.8965	0.0203193	0.0203193	-3.44041
8077	5635	6853	6853_KSHV_NC009333_FW_19336_19395	0.994892	2.2396	0.0939846	0.0939846	-5.22552
8077	5635	13231	13231_KSHV_NC009333_FW_19336_19395	1.07475	2.20572	0.0974302	0.0974302	-5.26601
8077	5635	35312	35312_KSHV_NC009333_FW_19336_19395	1.11616	1.58127	0.194538	0.194538	-6.01784
8078	7776	10098	10098_KSHV_NC009333_FW_19366_19425	1.74649	6.77908	0.00324108	0.00324108	-1.26347
8078	7776	18775	18775_KSHV_NC009333_FW_19366_19425	2.17992	8.07972	0.00175005	0.00175005	-0.549402
8078	7776	22050	22050_KSHV_NC009333_FW_19366_19425	1.85821	9.66959	0.000922119	0.000922119	0.173408
8079	9266	12808	12808_KSHV_NC009333_FW_19396_19455	2.47768	6.78033	0.003239	0.003239	-1.26272
8079	9266	24217	24217_KSHV_NC009333_FW_19396_19455	1.82982	7.74043	0.00203661	0.00203661	-0.72366
8079	9266	39523	39523_KSHV_NC009333_FW_19396_19455	2.34241	6.24862	0.00429636	0.00429636	-1.59446
8080	6457	8143	8143_KSHV_NC009333_FW_19426_19485	-0.312164	-1.1699	0.311732	0.311732	-6.48782
8080	6457	26854	26854_KSHV_NC009333_FW_19426_19485	1.76036	4.51237	0.012764	0.012764	-2.88699
8080	6457	35274	35274_KSHV_NC009333_FW_19426_19485	-0.227836	-0.853819	0.444866	0.444866	-6.80272
8081	9854	14123	14123_KSHV_NC009333_FW_19456_19515	1.71626	3.37455	0.0313957	0.0313957	-3.95585
8081	9854	15802	15802_KSHV_NC009333_FW_19456_19515	2.3264	6.61215	0.00353415	0.00353415	-1.36488
8081	9854	42029	42029_KSHV_NC009333_FW_19456_19515	1.42488	1.53471	0.20516	0.20516	-6.07301
8082	8356	11203	11203_KSHV_NC009333_FW_19486_19545	2.068	4.43131	0.0135324	0.0135324	-2.95663
8082	8356	14934	14934_KSHV_NC009333_FW_19486_19545	2.38773	5.72062	0.00580942	0.00580942	-1.95094
8082	8356	38321	38321_KSHV_NC009333_FW_19486_19545	2.14266	3.88505	0.0205054	0.0205054	-3.45124
8083	55	38	38_KSHV_NC009333_FW_19516_19575	-0.957882	-3.29829	0.0335723	0.0335723	-4.03489
8083	55	17484	17484_KSHV_NC009333_FW_19516_19575	2.72781	8.16029	0.00168959	0.00168959	-0.509156
8083	55	27496	27496_KSHV_NC009333_FW_19516_19575	1.78845	5.62832	0.00613867	0.00613867	-2.01627
8084	4253	5103	5103_KSHV_NC009333_FW_19546_19605	-1.26799	-5.49032	0.00667552	0.00667552	-2.11572
8084	4253	7850	7850_KSHV_NC009333_FW_19546_19605	0.569849	2.36236	0.0826166	0.0826166	-5.07969
8084	4253	19124	19124_KSHV_NC009333_FW_19546_19605	-1.16668	-3.33398	0.0325316	0.0325316	-3.99778
8085	8873	12092	12092_KSHV_NC009333_FW_19606_19665	-1.69581	-8.94691	0.00121779	0.00121779	-0.13741
8085	8873	30431	30431_KSHV_NC009333_FW_19606_19665	-1.37917	-6.92078	0.00301585	0.00301585	-1.17928
8085	8873	37367	37367_KSHV_NC009333_FW_19606_19665	-1.65289	-8.37872	0.0015384	0.0015384	-0.402151
8086	8743	11812	11812_KSHV_NC009333_FW_19636_19695	0	0	1	1	-7.22284
8086	8743	15011	15011_KSHV_NC009333_FW_19636_19695	0.620563	1.49944	0.213609	0.213609	-6.11458
8086	8743	20760	20760_KSHV_NC009333_FW_19636_19695	0	0	1	1	-7.22284
8087	14286	31597	31597_KSHV_NC009333_FW_19666_19725	1.25301	4.51444	0.0127451	0.0127451	-2.88523
8087	14286	38660	38660_KSHV_NC009333_FW_19666_19725	1.11196	5.81605	0.00549182	0.00549182	-1.88438
8087	14286	42329	42329_KSHV_NC009333_FW_19666_19725	1.03357	0.984555	0.384668	0.384668	-6.67934
8088	202	217	217_KSHV_NC009333_FW_19755_19814	0.605041	2.89854	0.0484455	0.0484455	-4.46482
8088	202	13115	13115_KSHV_NC009333_FW_19755_19814	0.503323	1.98247	0.12405	0.12405	-5.53473
8088	202	16525	16525_KSHV_NC009333_FW_19755_19814	0.84114	2.06473	0.113391	0.113391	-5.43541
8089	4907	5939	5939_KSHV_NC009333_FW_19785_19844	0.502384	2.13914	0.104627	0.104627	-5.34585
8089	4907	20987	20987_KSHV_NC009333_FW_19785_19844	-1.99342	-9.1668	0.00111657	0.00111657	-0.0399123
8089	4907	35591	35591_KSHV_NC009333_FW_19785_19844	-1.03011	-3.79404	0.0220616	0.0220616	-3.53812
8090	3345	3939	3939_KSHV_NC009333_FW_19815_19874	-0.168669	-0.538283	0.621067	0.621067	-7.04668
8090	3345	26373	26373_KSHV_NC009333_FW_19815_19874	-0.091948	-0.439674	0.684582	0.684582	-7.10384
8090	3345	37803	37803_KSHV_NC009333_FW_19815_19874	0.68472	1.49854	0.21383	0.21383	-6.11564
8091	11341	17665	17665_KSHV_NC009333_FW_19845_19904	1.86526	5.12198	0.00842295	0.00842295	-2.39201
8091	11341	18169	18169_KSHV_NC009333_FW_19845_19904	0.400284	1.03391	0.363862	0.363862	-6.63006
8091	11341	28128	28128_KSHV_NC009333_FW_19845_19904	0.991595	2.75967	0.0553701	0.0553701	-4.62013
8092	9785	14045	14045_KSHV_NC009333_FW_19875_19934	0.194574	0.637304	0.561153	0.561153	-6.97949
8092	9785	22406	22406_KSHV_NC009333_FW_19875_19934	-0.810658	-3.48226	0.0286039	0.0286039	-3.84585
8092	9785	38202	38202_KSHV_NC009333_FW_19875_19934	0.387934	0.837581	0.452868	0.452868	-6.81725
8093	11897	19222	19222_KSHV_NC009333_FW_19995_20054	1.81973	8.09495	0.00173841	0.00173841	-0.541764
8093	11897	22164	22164_KSHV_NC009333_FW_19995_20054	-0.712784	-3.52974	0.0274689	0.0274689	-3.79796
8093	11897	36771	36771_KSHV_NC009333_FW_19995_20054	-0.163256	-0.660866	0.547502	0.547502	-6.96216
8094	11394	17745	17745_KSHV_NC009333_FW_20025_20084	0.710543	3.45421	0.029301	0.029301	-3.87431
8094	11394	26267	26267_KSHV_NC009333_FW_20025_20084	0.122634	0.30272	0.778324	0.778324	-7.16567
8094	11394	28751	28751_KSHV_NC009333_FW_20025_20084	1.04356	2.52599	0.0698395	0.0698395	-4.88791
8095	3960	4663	4663_KSHV_NC009333_FW_20055_20114	1.81483	4.41371	0.0137066	0.0137066	-2.97187
8095	3960	19375	19375_KSHV_NC009333_FW_20055_20114	1.88319	9.60433	0.000944806	0.000944806	0.146444
8095	3960	19498	19498_KSHV_NC009333_FW_20055_20114	1.64517	7.34329	0.00245127	0.00245127	-0.937984
8096	8157	10849	10849_KSHV_NC009333_FW_20085_20144	1.15514	5.16603	0.00818626	0.00818626	-2.35811
8096	8157	27590	27590_KSHV_NC009333_FW_20085_20144	2.13236	3.42794	0.0299726	0.0299726	-3.90108
8096	8157	28272	28272_KSHV_NC009333_FW_20085_20144	1.11067	4.76759	0.0106719	0.0106719	-2.67374
8097	8393	11318	11318_KSHV_NC009333_FW_20145_20204	1.73916	4.63173	0.011728	0.011728	-2.78614
8097	8393	37316	37316_KSHV_NC009333_FW_20145_20204	1.69201	2.24537	0.0934116	0.0934116	-5.21863
8097	8393	39584	39584_KSHV_NC009333_FW_20145_20204	2.10476	10.0479	0.000803317	0.000803317	0.325651
8098	1027	1231	1231_KSHV_NC009333_FW_20175_20234	0.129959	0.451444	0.676812	0.676812	-7.09756
8098	1027	16690	16690_KSHV_NC009333_FW_20175_20234	0.89564	1.97569	0.124978	0.124978	-5.54293
8098	1027	41029	41029_KSHV_NC009333_FW_20175_20234	0.58469	2.21198	0.0967828	0.0967828	-5.25852
8099	2363	2857	2857_KSHV_NC009333_FW_20205_20264	1.27904	5.58727	0.00629257	0.00629257	-2.04563
8099	2363	17729	17729_KSHV_NC009333_FW_20205_20264	1.72444	7.5285	0.00224586	0.00224586	-0.83659
8099	2363	40131	40131_KSHV_NC009333_FW_20205_20264	1.2005	6.27596	0.00423229	0.00423229	-1.57676
8100	846	1042	1042_KSHV_NC009333_FW_20235_20294	0.745521	3.37715	0.0313246	0.0313246	-3.95318
8100	846	28673	28673_KSHV_NC009333_FW_20235_20294	1.06493	5.26175	0.00769975	0.00769975	-2.28526
8100	846	33862	33862_KSHV_NC009333_FW_20235_20294	0.690808	3.52703	0.0275321	0.0275321	-3.80068
8101	1705	2051	2051_KSHV_NC009333_FW_20265_20324	0.481676	1.78272	0.154865	0.154865	-5.77622
8101	1705	9994	9994_KSHV_NC009333_FW_20265_20324	1.75729	7.09005	0.00277188	0.00277188	-1.08089
8101	1705	11396	11396_KSHV_NC009333_FW_20265_20324	0.142435	0.530461	0.62597	0.62597	-7.05158
8102	8344	11193	11193_KSHV_NC009333_FW_20295_20354	-1.65657	-8.34857	0.00155823	0.00155823	-0.41674
8102	8344	22628	22628_KSHV_NC009333_FW_20295_20354	-0.935311	-4.2276	0.0157295	0.0157295	-3.13583
8102	8344	29567	29567_KSHV_NC009333_FW_20295_20354	-1.34631	-6.80013	0.00320632	0.00320632	-1.25085
8103	14542	36156	36156_KSHV_NC009333_FW_20325_20384	0.186776	0.274919	0.798015	0.798015	-7.17559
8103	14542	36658	36658_KSHV_NC009333_FW_20325_20384	0	0	1	1	-7.22284
8103	14542	39984	39984_KSHV_NC009333_FW_20325_20384	0.0010763	0.00165665	0.998763	0.998763	-7.22284
8104	11767	18958	18958_KSHV_NC009333_FW_20355_20414	0.315318	0.658497	0.548864	0.548864	-6.96392
8104	11767	20929	20929_KSHV_NC009333_FW_20355_20414	0.421718	0.941037	0.403878	0.403878	-6.72162
8104	11767	26874	26874_KSHV_NC009333_FW_20355_20414	0.598221	1.6554	0.178805	0.178805	-5.92938
8105	13275	24218	24218_KSHV_NC009333_FW_20385_20444	2.162	7.68338	0.00209044	0.00209044	-0.753742
8105	13275	33701	33701_KSHV_NC009333_FW_20385_20444	1.21763	5.93586	0.00512307	0.00512307	-1.80216
8105	13275	40010	40010_KSHV_NC009333_FW_20385_20444	-0.34118	-1.79024	0.153563	0.153563	-5.76715
8106	618	816	816_KSHV_NC009333_FW_20415_20474	0.486053	1.12598	0.327754	0.327754	-6.5347
8106	618	38576	38576_KSHV_NC009333_FW_20415_20474	0.870014	2.13367	0.105245	0.105245	-5.35242
8106	618	44670	44670_KSHV_NC009333_FW_20415_20474	0.305686	0.908285	0.418878	0.418878	-6.75266
8107	513	662	662_KSHV_NC009333_FW_20445_20504	0	0	1	1	-7.22284
8107	513	22745	22745_KSHV_NC009333_FW_20445_20504	0.46466	0.61778	0.572644	0.572644	-6.99348
8107	513	23255	23255_KSHV_NC009333_FW_20445_20504	0.647205	1.00111	0.377574	0.377574	-6.66296
8108	5420	6622	6622_KSHV_NC009333_FW_20475_20534	0.127704	0.190172	0.85913	0.85913	-7.20011
8108	5420	32631	32631_KSHV_NC009333_FW_20475_20534	-1.31056	-4.10219	0.0173015	0.0173015	-3.24921
8108	5420	40910	40910_KSHV_NC009333_FW_20475_20534	-0.272932	-0.668327	0.54323	0.54323	-6.95657
8109	13901	28153	28153_KSHV_NC009333_FW_20481_20540	1.00076	3.62414	0.0253702	0.0253702	-3.70386
8109	13901	42852	42852_KSHV_NC009333_FW_20481_20540	0.15315	0.572401	0.599968	0.599968	-7.02459
8109	13901	43728	43728_KSHV_NC009333_FW_20481_20540	0.678871	2.76462	0.0551041	0.0551041	-4.61455
8110	8257	10945	10945_KSHV_NC009333_FW_20505_20564	-1.3478	-1.63447	0.183106	0.183106	-5.95442
8110	8257	14651	14651_KSHV_NC009333_FW_20505_20564	-1.57537	-1.97601	0.124933	0.124933	-5.54254
8110	8257	31866	31866_KSHV_NC009333_FW_20505_20564	-1.28162	-1.44583	0.227146	0.227146	-6.1773
8111	14487	34726	34726_KSHV_NC009333_FW_20541_20600	-1.69093	-8.32144	0.00157634	0.00157634	-0.429916
8111	14487	35612	35612_KSHV_NC009333_FW_20541_20600	-1.28741	-6.48214	0.00378567	0.00378567	-1.44558
8111	14487	43672	43672_KSHV_NC009333_FW_20541_20600	-1.35186	-6.71696	0.00334646	0.00334646	-1.30093
8112	7851	10252	10252_KSHV_NC009333_FW_20625_20684	-1.35786	-5.38883	0.00710797	0.00710797	-2.19025
8112	7851	18687	18687_KSHV_NC009333_FW_20625_20684	-0.0918268	-0.210096	0.844631	0.844631	-7.19513
8112	7851	34924	34924_KSHV_NC009333_FW_20625_20684	0.664105	2.3405	0.0845201	0.0845201	-5.10555
8113	8264	11037	11037_KSHV_NC009333_FW_20655_20714	0.908422	2.25303	0.0926573	0.0926573	-5.20949
8113	8264	15539	15539_KSHV_NC009333_FW_20655_20714	-1.42533	-7.37879	0.00241013	0.00241013	-0.918349
8113	8264	25882	25882_KSHV_NC009333_FW_20655_20714	2.46634	7.0476	0.00283067	0.00283067	-1.10534
8114	3167	3751	3751_KSHV_NC009333_FW_20685_20744	-2.00821	-6.46883	0.00381267	0.00381267	-1.45393
8114	3167	33392	33392_KSHV_NC009333_FW_20685_20744	-1.154	-4.8249	0.0102618	0.0102618	-2.62707
8114	3167	37836	37836_KSHV_NC009333_FW_20685_20744	-2.77003	-9.72684	0.000902784	0.000902784	0.196885
8115	10567	15685	15685_KSHV_NC009333_FW_20715_20774	-1.73277	-4.54015	0.0125131	0.0125131	-2.86334
8115	10567	16431	16431_KSHV_NC009333_FW_20715_20774	-1.11769	-5.56643	0.00637256	0.00637256	-2.06061
8115	10567	18886	18886_KSHV_NC009333_FW_20715_20774	-1.60475	-7.54818	0.00222532	0.00222532	-0.825967
8116	2517	3031	3031_KSHV_NC009333_FW_20745_20804	0.805438	3.0908	0.0404794	0.0404794	-4.25481
8116	2517	11252	11252_KSHV_NC009333_FW_20745_20804	0.899387	3.16218	0.0379263	0.0379263	-4.17836
8116	2517	14078	14078_KSHV_NC009333_FW_20745_20804	0.242564	0.840335	0.451502	0.451502	-6.8148
8117	7267	9257	9257_KSHV_NC009333_FW_20805_20864	0	0	1	1	-7.22284
8117	7267	27366	27366_KSHV_NC009333_FW_20805_20864	3.4558	4.26612	0.0152823	0.0152823	-3.10147
8117	7267	36527	36527_KSHV_NC009333_FW_20805_20864	0.202537	0.362753	0.73652	0.73652	-7.14118
8118	6745	8609	8609_KSHV_NC009333_FW_20835_20894	0.685598	2.60444	0.0645368	0.0645368	-4.79716
8118	6745	33379	33379_KSHV_NC009333_FW_20835_20894	-0.764214	-2.28853	0.0892511	0.0892511	-5.16721
8118	6745	42553	42553_KSHV_NC009333_FW_20835_20894	1.01421	2.49226	0.0722746	0.0722746	-4.92718
8119	11874	19192	19192_KSHV_NC009333_FW_20865_20924	1.84555	7.53559	0.00223843	0.00223843	-0.83276
8119	11874	28091	28091_KSHV_NC009333_FW_20865_20924	1.86685	3.39169	0.0309301	0.0309301	-3.93822
8119	11874	44825	44825_KSHV_NC009333_FW_20865_20924	8.61061	15.695	0.00015888	0.00015888	1.98692
8120	8240	10930	10930_KSHV_NC009333_FW_20895_20954	1.85754	8.53869	0.00143836	0.00143836	-0.325673
8120	8240	19346	19346_KSHV_NC009333_FW_20895_20954	1.50748	7.66935	0.00210394	0.00210394	-0.761173
8120	8240	40396	40396_KSHV_NC009333_FW_20895_20954	1.39334	7.29943	0.00250333	0.00250333	-0.962377
8121	10246	15064	15064_KSHV_NC009333_FW_20955_21014	0.742067	2.28638	0.0894531	0.0894531	-5.16977
8121	10246	24625	24625_KSHV_NC009333_FW_20955_21014	-0.785324	-4.08446	0.0175391	0.0175391	-3.26544
8121	10246	42306	42306_KSHV_NC009333_FW_20955_21014	0.600345	2.37266	0.0817365	0.0817365	-5.06752
8122	5095	6230	6230_KSHV_NC009333_FW_20985_21044	0.915147	3.73934	0.0230662	0.0230662	-3.59097
8122	5095	9423	9423_KSHV_NC009333_FW_20985_21044	1.39477	5.21451	0.00793522	0.00793522	-2.32108
8122	5095	14876	14876_KSHV_NC009333_FW_20985_21044	0.942349	4.43962	0.013451	0.013451	-2.94945
8123	11148	17071	17071_KSHV_NC009333_FW_21015_21074	-0.11355	-0.568975	0.602066	0.602066	-7.02686
8123	11148	24754	24754_KSHV_NC009333_FW_21015_21074	0.965499	4.40613	0.0137825	0.0137825	-2.97845
8123	11148	44482	44482_KSHV_NC009333_FW_21015_21074	0.76863	0.904538	0.420623	0.420623	-6.75617
8124	4067	4904	4904_KSHV_NC009333_FW_21045_21104	-1.22148	-5.49552	0.00665427	0.00665427	-2.11194
8124	4067	35113	35113_KSHV_NC009333_FW_21045_21104	-0.948699	-4.7877	0.0105258	0.0105258	-2.65732
8124	4067	44732	44732_KSHV_NC009333_FW_21045_21104	-0.831314	-4.12493	0.0170028	0.0170028	-3.22848
8125	9778	14037	14037_KSHV_NC009333_FW_21075_21134	1.92552	6.75763	0.003277	0.003277	-1.27637
8125	9778	17731	17731_KSHV_NC009333_FW_21075_21134	1.4207	7.35271	0.00244027	0.00244027	-0.932763
8125	9778	27244	27244_KSHV_NC009333_FW_21075_21134	0.649011	2.64526	0.0619641	0.0619641	-4.75027
8126	4540	5530	5530_KSHV_NC009333_FW_21105_21164	-0.536853	-2.41072	0.078578	0.078578	-5.02268
8126	4540	29322	29322_KSHV_NC009333_FW_21105_21164	0.935431	4.87881	0.00989378	0.00989378	-2.58357
8126	4540	39173	39173_KSHV_NC009333_FW_21105_21164	-0.652418	-3.4577	0.029213	0.029213	-3.87076
8127	6701	8490	8490_KSHV_NC009333_FW_21135_21194	-1.86259	-8.78961	0.00129736	0.00129736	-0.20881
8127	6701	16997	16997_KSHV_NC009333_FW_21135_21194	-1.96604	-6.66784	0.00343282	0.00343282	-1.33078
8127	6701	30968	30968_KSHV_NC009333_FW_21135_21194	-1.78421	-5.47579	0.00673539	0.00673539	-2.12632
8128	10885	16583	16583_KSHV_NC009333_FW_21165_21224	0.114172	0.47597	0.660781	0.660781	-7.08398
8128	10885	18327	18327_KSHV_NC009333_FW_21165_21224	0.338425	1.42268	0.233259	0.233259	-6.20418
8128	10885	32519	32519_KSHV_NC009333_FW_21165_21224	0.747484	2.57276	0.0666191	0.0666191	-4.8337
8129	7098	9053	9053_KSHV_NC009333_FW_21225_21284	0	0	1	1	-7.22284
8129	7098	16644	16644_KSHV_NC009333_FW_21225_21284	0	0	1	1	-7.22284
8129	7098	45117	45117_KSHV_NC009333_FW_21225_21284	0.176728	0.286393	0.789864	0.789864	-7.17161
8130	12409	20885	20885_KSHV_NC009333_FW_21255_21314	1.79459	3.36435	0.0316768	0.0316768	-3.96637
8130	12409	25534	25534_KSHV_NC009333_FW_21255_21314	1.82678	7.94042	0.00186114	0.00186114	-0.619997
8130	12409	37105	37105_KSHV_NC009333_FW_21255_21314	0.652097	0.327169	0.761175	0.761175	-7.1562
8131	7192	9291	9291_KSHV_NC009333_FW_21285_21344	-1.58083	-1.96349	0.126665	0.126665	-5.55767
8131	7192	13759	13759_KSHV_NC009333_FW_21285_21344	-1.74479	-2.26953	0.0910566	0.0910566	-5.18983
8131	7192	15166	15166_KSHV_NC009333_FW_21285_21344	-1.59247	-1.86789	0.140802	0.140802	-5.6733
8132	699	869	869_KSHV_NC009333_FW_21315_21374	0.0812904	0.0690186	0.948536	0.948536	-7.21984
8132	699	1556	1556_KSHV_NC009333_FW_21315_21374	-0.0816884	-0.0703758	0.947526	0.947526	-7.21972
8132	699	11186	11186_KSHV_NC009333_FW_21315_21374	0.0956253	0.0749247	0.944142	0.944142	-7.2193
8133	4931	5956	5956_KSHV_NC009333_FW_21345_21404	3.7203	3.5913	0.0260775	0.0260775	-3.73643
8133	4931	21366	21366_KSHV_NC009333_FW_21345_21404	4.97788	11.1843	0.000545738	0.000545738	0.744793
8133	4931	35752	35752_KSHV_NC009333_FW_21345_21404	4.03968	9.3921	0.00102362	0.00102362	0.0572851
8134	2750	3335	3335_KSHV_NC009333_FW_21375_21434	0.0113851	0.0277493	0.979291	0.979291	-7.22236
8134	2750	4737	4737_KSHV_NC009333_FW_21375_21434	0.246357	0.713504	0.517874	0.517874	-6.92166
8134	2750	37209	37209_KSHV_NC009333_FW_21375_21434	-0.258991	-0.840727	0.451308	0.451308	-6.81445
8135	2799	3364	3364_KSHV_NC009333_FW_21405_21464	4.38416	12.9281	0.000322537	0.000322537	1.29405
8135	2799	16239	16239_KSHV_NC009333_FW_21405_21464	4.20653	12.4942	0.000365193	0.000365193	1.16674
8135	2799	25245	25245_KSHV_NC009333_FW_21405_21464	4.92668	8.7507	0.00131805	0.00131805	-0.226691
8136	8163	10853	10853_KSHV_NC009333_FW_21435_21494	4.67062	9.49979	0.00098263	0.00098263	0.102813
8136	8163	40270	40270_KSHV_NC009333_FW_21435_21494	3.75582	6.87752	0.00308247	0.00308247	-1.2048
8136	8163	44503	44503_KSHV_NC009333_FW_21435_21494	4.27796	10.3327	0.000726399	0.000726399	0.435888
8137	3009	3570	3570_KSHV_NC009333_FW_21465_21524	4.14497	8.05302	0.00177068	0.00177068	-0.562835
8137	3009	33655	33655_KSHV_NC009333_FW_21465_21524	4.54134	3.92339	0.0198901	0.0198901	-3.41503
8137	3009	40328	40328_KSHV_NC009333_FW_21465_21524	4.04326	4.34173	0.0144488	0.0144488	-3.03468
8138	8008	10558	10558_KSHV_NC009333_FW_21495_21554	3.9411	9.83775	0.000866754	0.000866754	0.241919
8138	8008	15480	15480_KSHV_NC009333_FW_21495_21554	3.0072	9.24394	0.00108359	0.00108359	-0.00633327
8138	8008	32825	32825_KSHV_NC009333_FW_21495_21554	1.83529	6.6996	0.00337666	0.00337666	-1.31145
8139	5180	6202	6202_KSHV_NC009333_FW_21525_21584	2.37714	4.79292	0.0104882	0.0104882	-2.65306
8139	5180	16680	16680_KSHV_NC009333_FW_21525_21584	2.7468	11.1419	0.000553277	0.000553277	0.730125
8139	5180	23347	23347_KSHV_NC009333_FW_21525_21584	2.92765	3.2272	0.0357668	0.0357668	-4.10944
8140	2080	2436	2436_KSHV_NC009333_FW_21555_21614	1.49473	6.80096	0.00320497	0.00320497	-1.25036
8140	2080	19296	19296_KSHV_NC009333_FW_21555_21614	0.635058	2.26138	0.0918436	0.0918436	-5.19954
8140	2080	44230	44230_KSHV_NC009333_FW_21555_21614	1.6028	3.70085	0.0238065	0.0238065	-3.62844
8141	6512	8181	8181_KSHV_NC009333_FW_21585_21644	2.64833	12.6379	0.000350317	0.000350317	1.20954
8141	6512	12210	12210_KSHV_NC009333_FW_21585_21644	3.8967	16.2875	0.000138716	0.000138716	2.11266
8141	6512	39840	39840_KSHV_NC009333_FW_21585_21644	5.06956	13.7364	0.000258593	0.000258593	1.51651
8142	5171	6281	6281_KSHV_NC009333_FW_21615_21674	2.93237	14.406	0.000217353	0.000217353	1.68757
8142	5171	32282	32282_KSHV_NC009333_FW_21615_21674	4.43489	21.8621	4.70324e-05	4.70324e-05	3.01942
8142	5171	43898	43898_KSHV_NC009333_FW_21615_21674	4.40736	15.2214	0.00017773	0.00017773	1.88123
8143	8178	10782	10782_KSHV_NC009333_FW_21645_21704	3.88324	15.6333	0.000161184	0.000161184	1.97344
8143	8178	26363	26363_KSHV_NC009333_FW_21645_21704	3.69986	9.00071	0.00119199	0.00119199	-0.113311
8143	8178	37630	37630_KSHV_NC009333_FW_21645_21704	3.17117	12.9755	0.000318268	0.000318268	1.30761
8144	8581	11567	11567_KSHV_NC009333_FW_21675_21734	2.40798	9.88915	0.000850673	0.000850673	0.262589
8144	8581	13483	13483_KSHV_NC009333_FW_21675_21734	1.7237	7.79161	0.00198979	0.00198979	-0.696865
8144	8581	32873	32873_KSHV_NC009333_FW_21675_21734	2.05481	9.65776	0.000926179	0.000926179	0.168537
8145	12661	21775	21775_KSHV_NC009333_FW_21705_21764	3.37182	12.8386	0.000330803	0.000330803	1.26824
8145	12661	24249	24249_KSHV_NC009333_FW_21705_21764	3.63228	12.5399	0.000360369	0.000360369	1.18045
8145	12661	44007	44007_KSHV_NC009333_FW_21705_21764	2.50346	6.28	0.00422292	0.00422292	-1.57415
8146	731	970	970_KSHV_NC009333_FW_21735_21794	0.576591	2.49343	0.0721881	0.0721881	-4.92581
8146	731	10636	10636_KSHV_NC009333_FW_21735_21794	1.8283	9.66811	0.000922627	0.000922627	0.172798
8146	731	43496	43496_KSHV_NC009333_FW_21735_21794	1.36179	3.7799	0.022316	0.022316	-3.55173
8147	7630	9888	9888_KSHV_NC009333_FW_21765_21824	1.48824	7.58659	0.00218591	0.00218591	-0.805311
8147	7630	22247	22247_KSHV_NC009333_FW_21765_21824	1.2112	6.246	0.00430257	0.00430257	-1.59616
8147	7630	25012	25012_KSHV_NC009333_FW_21765_21824	1.14699	4.82709	0.0102466	0.0102466	-2.6253
8148	10777	16287	16287_KSHV_NC009333_FW_21795_21854	5.15062	20.5676	5.88819e-05	5.88819e-05	2.84589
8148	10777	33762	33762_KSHV_NC009333_FW_21795_21854	5.43056	18.4941	8.70306e-05	8.70306e-05	2.5251
8148	10777	36919	36919_KSHV_NC009333_FW_21795_21854	5.74104	20.0186	6.50445e-05	6.50445e-05	2.76643
8149	6511	8265	8265_KSHV_NC009333_FW_21825_21884	6.33733	21.1978	5.26919e-05	5.26919e-05	2.93269
8149	6511	16600	16600_KSHV_NC009333_FW_21825_21884	5.9742	27.8269	1.93213e-05	1.93213e-05	3.62379
8149	6511	43835	43835_KSHV_NC009333_FW_21825_21884	5.73909	15.3599	0.000171937	0.000171937	1.91263
8150	2687	3211	3211_KSHV_NC009333_FW_21855_21914	3.81548	9.3945	0.00102268	0.00102268	0.0583047
8150	2687	26515	26515_KSHV_NC009333_FW_21855_21914	4.17147	8.0716	0.00175629	0.00175629	-0.553482
8150	2687	34712	34712_KSHV_NC009333_FW_21855_21914	4.25683	17.83	9.95387e-05	9.95387e-05	2.40949
8151	772	907	907_KSHV_NC009333_FW_21885_21944	1.55462	4.8963	0.00977786	0.00977786	-2.56954
8151	772	12883	12883_KSHV_NC009333_FW_21885_21944	2.01264	6.20956	0.00439	0.00439	-1.61987
8151	772	39361	39361_KSHV_NC009333_FW_21885_21944	2.09879	7.43221	0.00234984	0.00234984	-0.888985
8152	7633	9974	9974_KSHV_NC009333_FW_21975_22034	-0.669977	-1.35081	0.253327	0.253327	-6.28684
8152	7633	12847	12847_KSHV_NC009333_FW_21975_22034	-0.614221	-1.56777	0.197558	0.197558	-6.03387
8152	7633	23736	23736_KSHV_NC009333_FW_21975_22034	-0.836699	-2.18672	0.0994243	0.0994243	-5.28875
8153	5218	6398	6398_KSHV_NC009333_FW_22005_22064	2.44306	10.2379	0.000750932	0.000750932	0.399591
8153	5218	12083	12083_KSHV_NC009333_FW_22005_22064	2.41512	5.72257	0.0058027	0.0058027	-1.94957
8153	5218	33987	33987_KSHV_NC009333_FW_22005_22064	2.65402	11.1726	0.000547804	0.000547804	0.740754
8154	3335	4018	4018_KSHV_NC009333_FW_22035_22094	0.6098	3.01006	0.0436188	0.0436188	-4.34228
8154	3335	27113	27113_KSHV_NC009333_FW_22035_22094	2.83898	12.7286	0.000341315	0.000341315	1.23624
8154	3335	34964	34964_KSHV_NC009333_FW_22035_22094	1.62478	8.26945	0.0016118	0.0016118	-0.455299
8155	9315	12946	12946_KSHV_NC009333_FW_22065_22124	2.83093	11.2456	0.00053504	0.00053504	0.765929
8155	9315	37525	37525_KSHV_NC009333_FW_22065_22124	-0.0394356	-0.177379	0.868477	0.868477	-7.20306
8155	9315	44139	44139_KSHV_NC009333_FW_22065_22124	1.28386	5.58084	0.00631713	0.00631713	-2.05025
8156	2188	2671	2671_KSHV_NC009333_FW_22125_22184	0.401528	0.627615	0.566835	0.566835	-6.98648
8156	2188	32474	32474_KSHV_NC009333_FW_22125_22184	0.511926	0.430484	0.690683	0.690683	-7.10865
8156	2188	33866	33866_KSHV_NC009333_FW_22125_22184	0.976099	1.01957	0.369802	0.369802	-6.64452
8157	13577	25852	25852_KSHV_NC009333_FW_22150_22209	0.665634	3.41272	0.0303702	0.0303702	-3.91665
8157	13577	34266	34266_KSHV_NC009333_FW_22150_22209	1.20821	4.26445	0.0153013	0.0153013	-3.10296
8157	13577	34270	34270_KSHV_NC009333_FW_22150_22209	2.33439	8.02469	0.00179291	0.00179291	-0.577136
8158	9189	12645	12645_KSHV_NC009333_FW_22215_22274	-0.810613	-3.97807	0.019051	0.019051	-3.3638
8158	9189	14683	14683_KSHV_NC009333_FW_22215_22274	-1.24342	-6.53234	0.00368598	0.00368598	-1.41424
8158	9189	37810	37810_KSHV_NC009333_FW_22215_22274	-0.59037	-2.81754	0.0523508	0.0523508	-4.55505
8159	13852	27831	27831_KSHV_NC009333_FW_22245_22304	2.16342	7.52725	0.00224717	0.00224717	-0.837265
8159	13852	38346	38346_KSHV_NC009333_FW_22245_22304	1.82792	8.56792	0.00142097	0.00142097	-0.311868
8159	13852	40425	40425_KSHV_NC009333_FW_22245_22304	1.99316	9.34155	0.00104359	0.00104359	0.0357103
8160	6503	8176	8176_KSHV_NC009333_FW_22275_22334	2.11888	7.6038	0.00216855	0.00216855	-0.796095
8160	6503	39504	39504_KSHV_NC009333_FW_22275_22334	1.8641	6.37889	0.00400156	0.00400156	-1.51078
8160	6503	42252	42252_KSHV_NC009333_FW_22275_22334	1.82122	7.24236	0.00257317	0.00257317	-0.994336
8161	3043	3675	3675_KSHV_NC009333_FW_22305_22364	2.50942	10.2286	0.000753393	0.000753393	0.396011
8161	3043	7361	7361_KSHV_NC009333_FW_22305_22364	2.80119	14.666	0.000203605	0.000203605	1.75098
8161	3043	44993	44993_KSHV_NC009333_FW_22305_22364	2.49297	10.739	0.000632062	0.000632062	0.586983
8162	390	499	499_KSHV_NC009333_FW_22335_22394	1.38539	5.74829	0.00571504	0.00571504	-1.93154
8162	390	28564	28564_KSHV_NC009333_FW_22335_22394	3.4704	18.0955	9.42815e-05	9.42815e-05	2.45652
8162	390	42271	42271_KSHV_NC009333_FW_22335_22394	3.98899	20.8983	5.55253e-05	5.55253e-05	2.89201
8163	3127	3724	3724_KSHV_NC009333_FW_22350_22409	0.46191	2.18711	0.099383	0.099383	-5.28829
8163	3127	14586	14586_KSHV_NC009333_FW_22350_22409	-0.246378	-1.19774	0.301962	0.301962	-6.45767
8163	3127	26767	26767_KSHV_NC009333_FW_22350_22409	0.241216	0.997427	0.379142	0.379142	-6.66662
8164	9079	12458	12458_KSHV_NC009333_FW_22425_22484	2.76487	7.51532	0.00225974	0.00225974	-0.843719
8164	9079	16414	16414_KSHV_NC009333_FW_22425_22484	2.06481	3.8106	0.021768	0.021768	-3.52221
8164	9079	22049	22049_KSHV_NC009333_FW_22425_22484	1.47908	6.01229	0.00490393	0.00490393	-1.7505
8165	12835	22537	22537_KSHV_NC009333_FW_22455_22514	2.83205	12.56	0.000358282	0.000358282	1.18643
8165	12835	30338	30338_KSHV_NC009333_FW_22455_22514	3.10358	12.3391	0.000382154	0.000382154	1.11982
8165	12835	35086	35086_KSHV_NC009333_FW_22455_22514	2.99998	14.601	0.000206933	0.000206933	1.7353
8166	4591	5477	5477_KSHV_NC009333_FW_22485_22544	2.26048	9.14163	0.00112761	0.00112761	-0.0509401
8166	4591	18452	18452_KSHV_NC009333_FW_22485_22544	2.36519	3.35783	0.031858	0.031858	-3.9731
8166	4591	21468	21468_KSHV_NC009333_FW_22485_22544	2.94151	12.8807	0.000326884	0.000326884	1.28041
8167	2093	2529	2529_KSHV_NC009333_FW_22515_22574	0.999645	2.84529	0.0509722	0.0509722	-4.52402
8167	2093	5156	5156_KSHV_NC009333_FW_22515_22574	-0.608974	-1.43779	0.22925	0.22925	-6.18665
8167	2093	34298	34298_KSHV_NC009333_FW_22515_22574	2.41463	10.475	0.000691464	0.000691464	0.489593
8168	4260	5107	5107_KSHV_NC009333_FW_22575_22634	1.89124	4.95345	0.00941066	0.00941066	-2.52397
8168	4260	31976	31976_KSHV_NC009333_FW_22575_22634	2.65704	8.78198	0.00130138	0.00130138	-0.212309
8168	4260	39593	39593_KSHV_NC009333_FW_22575_22634	1.15832	2.16958	0.101264	0.101264	-5.3093
8169	6099	7610	7610_KSHV_NC009333_FW_22605_22664	2.83948	5.87301	0.00531253	0.00531253	-1.8451
8169	6099	34636	34636_KSHV_NC009333_FW_22605_22664	2.86053	9.22689	0.00109077	0.00109077	-0.0137278
8169	6099	41110	41110_KSHV_NC009333_FW_22605_22664	2.39215	3.85622	0.0209835	0.0209835	-3.47862
8170	4807	5788	5788_KSHV_NC009333_FW_22695_22754	0.0874838	0.463026	0.669215	0.669215	-7.09123
8170	4807	16593	16593_KSHV_NC009333_FW_22695_22754	0.0701188	0.331513	0.758145	0.758145	-7.15445
8170	4807	23732	23732_KSHV_NC009333_FW_22695_22754	0.0450109	0.224656	0.834082	0.834082	-7.19118
8171	12489	21227	21227_KSHV_NC009333_FW_22725_22784	-0.269859	-1.07053	0.349086	0.349086	-6.59264
8171	12489	30639	30639_KSHV_NC009333_FW_22725_22784	-0.299943	-1.33457	0.258095	0.258095	-6.30532
8171	12489	42730	42730_KSHV_NC009333_FW_22725_22784	-0.302486	-1.37324	0.246884	0.246884	-6.26119
8172	2809	3371	3371_KSHV_NC009333_FW_22755_22814	-0.78942	-2.50618	0.0712575	0.0712575	-4.91095
8172	2809	29434	29434_KSHV_NC009333_FW_22755_22814	-0.653291	-2.43148	0.0769147	0.0769147	-4.99829
8172	2809	33768	33768_KSHV_NC009333_FW_22755_22814	-1.16137	-4.75462	0.0107676	0.0107676	-2.68437
8173	7180	9283	9283_KSHV_NC009333_FW_22785_22844	4.85088	18.0829	9.4523e-05	9.4523e-05	2.45432
8173	7180	19786	19786_KSHV_NC009333_FW_22785_22844	3.23596	8.55729	0.00142726	0.00142726	-0.31688
8173	7180	33764	33764_KSHV_NC009333_FW_22785_22844	3.85089	7.23025	0.0025883	0.0025883	-1.00115
8174	922	1081	1081_KSHV_NC009333_FW_22815_22874	4.06481	12.2451	0.000392919	0.000392919	1.09101
8174	922	4436	4436_KSHV_NC009333_FW_22815_22874	4.20363	18.1292	9.3638e-05	9.3638e-05	2.46243
8174	922	16352	16352_KSHV_NC009333_FW_22815_22874	4.6159	14.454	0.00021473	0.00021473	1.69939
8175	13162	23799	23799_KSHV_NC009333_FW_22845_22904	0.566879	1.14784	0.319683	0.319683	-6.51147
8175	13162	27023	27023_KSHV_NC009333_FW_22845_22904	0.639052	2.5033	0.0714669	0.0714669	-4.91431
8175	13162	36755	36755_KSHV_NC009333_FW_22845_22904	0.503819	1.29024	0.271575	0.271575	-6.35537
8176	14039	29121	29121_KSHV_NC009333_FW_22934_22993	0.673787	2.49691	0.0719325	0.0719325	-4.92175
8176	14039	35020	35020_KSHV_NC009333_FW_22934_22993	0.0175338	0.0928765	0.930803	0.930803	-7.2174
8176	14039	39641	39641_KSHV_NC009333_FW_22934_22993	0.373669	1.83276	0.146426	0.146426	-5.71578
8177	10846	16367	16367_KSHV_NC009333_FW_22964_23023	1.6042	6.77737	0.00324393	0.00324393	-1.2645
8177	10846	35019	35019_KSHV_NC009333_FW_22964_23023	0.483002	1.15371	0.317548	0.317548	-6.50519
8177	10846	40877	40877_KSHV_NC009333_FW_22964_23023	0.217972	0.949506	0.400075	0.400075	-6.71348
8178	4195	5069	5069_KSHV_NC009333_FW_23024_23083	-2.5988	-12.3877	0.000376727	0.000376727	1.13462
8178	4195	26840	26840_KSHV_NC009333_FW_23024_23083	-1.4061	-7.28527	0.00252044	0.00252044	-0.970284
8178	4195	36017	36017_KSHV_NC009333_FW_23024_23083	-0.775179	-3.89517	0.0203407	0.0203407	-3.44166
8179	10910	16530	16530_KSHV_NC009333_FW_23054_23113	0	0	1	1	-7.22284
8179	10910	34352	34352_KSHV_NC009333_FW_23054_23113	0	0	1	1	-7.22284
8179	10910	37882	37882_KSHV_NC009333_FW_23054_23113	0	0	1	1	-7.22284
8180	4196	4985	4985_KSHV_NC009333_FW_120109_120050	0	0	1	1	-7.22284
8180	4196	26909	26909_KSHV_NC009333_FW_120109_120050	0	0	1	1	-7.22284
8180	4196	43884	43884_KSHV_NC009333_FW_120109_120050	0	0	1	1	-7.22284
8181	3970	4670	4670_KSHV_NC009333_FW_120039_119980	4.78714	19.9465	6.59137e-05	6.59137e-05	2.75571
8181	3970	27380	27380_KSHV_NC009333_FW_120039_119980	4.76569	18.3786	8.90565e-05	8.90565e-05	2.50548
8181	3970	36141	36141_KSHV_NC009333_FW_120039_119980	4.62441	12.8289	0.000331707	0.000331707	1.26546
8182	4183	5061	5061_KSHV_NC009333_FW_119979_119920	-1.18666	-4.70488	0.0111441	0.0111441	-2.72531
8182	4183	25345	25345_KSHV_NC009333_FW_119979_119920	0.0238957	0.0994519	0.925923	0.925923	-7.21661
8182	4183	30927	30927_KSHV_NC009333_FW_119979_119920	0.926533	3.3864	0.0310729	0.0310729	-3.94366
8183	1140	1384	1384_KSHV_NC009333_FW_119840_119781	-0.276445	-0.70488	0.522646	0.522646	-6.92846
8183	1140	23877	23877_KSHV_NC009333_FW_119840_119781	0.308264	1.0174	0.370709	0.370709	-6.6467
8183	1140	39505	39505_KSHV_NC009333_FW_119840_119781	-2.14987	-10.6079	0.000660705	0.000660705	0.539009
8184	12672	21888	21888_KSHV_NC009333_FW_119811_119752	-0.785313	-4.04848	0.0180335	0.0180335	-3.29851
8184	12672	25043	25043_KSHV_NC009333_FW_119811_119752	-0.597965	-2.72773	0.0571243	0.0571243	-4.65627
8184	12672	41940	41940_KSHV_NC009333_FW_119811_119752	-0.0369953	-0.155439	0.884569	0.884569	-7.20763
8185	10941	16575	16575_KSHV_NC009333_FW_119750_119691	-4.07936	-7.67859	0.00209504	0.00209504	-0.756279
8185	10941	21119	21119_KSHV_NC009333_FW_119750_119691	0	0	1	1	-7.22284
8185	10941	38991	38991_KSHV_NC009333_FW_119750_119691	0	0	1	1	-7.22284
8186	8068	10608	10608_KSHV_NC009333_FW_119720_119661	0	0	1	1	-7.22284
8186	8068	39067	39067_KSHV_NC009333_FW_119720_119661	0	0	1	1	-7.22284
8186	8068	43866	43866_KSHV_NC009333_FW_119720_119661	0.713362	0.259003	0.809374	0.809374	-7.18086
8187	5044	6027	6027_KSHV_NC009333_FW_119690_119631	-1.16524	-1.31788	0.263091	0.263091	-6.32424
8187	5044	17483	17483_KSHV_NC009333_FW_119690_119631	0	0	1	1	-7.22284
8187	5044	28386	28386_KSHV_NC009333_FW_119690_119631	0	0	1	1	-7.22284
8188	11910	19321	19321_KSHV_NC009333_FW_23533_23592	0.378178	0.562209	0.606222	0.606222	-7.03131
8188	11910	21933	21933_KSHV_NC009333_FW_23533_23592	-0.293865	-0.389936	0.717945	0.717945	-7.12874
8188	11910	24866	24866_KSHV_NC009333_FW_23533_23592	0.159922	0.369672	0.73177	0.73177	-7.13809
8189	5673	6880	6880_KSHV_NC009333_FW_23563_23622	0	0	1	1	-7.22284
8189	5673	10059	10059_KSHV_NC009333_FW_23563_23622	0	0	1	1	-7.22284
8189	5673	20345	20345_KSHV_NC009333_FW_23563_23622	0	0	1	1	-7.22284
8190	6343	7891	7891_KSHV_NC009333_FW_23593_23652	0	0	1	1	-7.22284
8190	6343	16682	16682_KSHV_NC009333_FW_23593_23652	0	0	1	1	-7.22284
8190	6343	17551	17551_KSHV_NC009333_FW_23593_23652	0	0	1	1	-7.22284
8191	8159	10766	10766_KSHV_NC009333_FW_23623_23682	0.473169	1.33572	0.257755	0.257755	-6.30402
8191	8159	29972	29972_KSHV_NC009333_FW_23623_23682	-0.6188	-3.07666	0.0410089	0.0410089	-4.27004
8191	8159	37924	37924_KSHV_NC009333_FW_23623_23682	1.77168	7.2163	0.00260588	0.00260588	-1.00902
8192	10271	15012	15012_KSHV_NC009333_FW_23653_23712	1.72825	6.72167	0.00333832	0.00333832	-1.29807
8192	10271	18724	18724_KSHV_NC009333_FW_23653_23712	0.340458	1.39186	0.24166	0.24166	-6.23979
8192	10271	35903	35903_KSHV_NC009333_FW_23653_23712	-0.581719	-3.0126	0.0435154	0.0435154	-4.3395
8193	9539	13428	13428_KSHV_NC009333_FW_119480_119421	0	0	1	1	-7.22284
8193	9539	23506	23506_KSHV_NC009333_FW_119480_119421	0	0	1	1	-7.22284
8193	9539	28372	28372_KSHV_NC009333_FW_119480_119421	0.272352	0.869022	0.43748	0.43748	-6.78895
8194	4430	5295	5295_KSHV_NC009333_FW_23713_23772	-0.356885	-0.583069	0.593468	0.593468	-7.01746
8194	4430	20202	20202_KSHV_NC009333_FW_23713_23772	-0.848485	-2.46539	0.0742843	0.0742843	-4.95855
8194	4430	27324	27324_KSHV_NC009333_FW_23713_23772	2.20797	3.45654	0.0292424	0.0292424	-3.87195
8195	4772	5764	5764_KSHV_NC009333_FW_23743_23802	-0.271726	-0.40954	0.704695	0.704695	-7.11925
8195	4772	7590	7590_KSHV_NC009333_FW_23743_23802	-0.105492	-0.18952	0.859606	0.859606	-7.20027
8195	4772	26265	26265_KSHV_NC009333_FW_23743_23802	0.917069	0.810328	0.46656	0.46656	-6.8412
8196	4230	5089	5089_KSHV_NC009333_FW_23773_23832	0	0	1	1	-7.22284
8196	4230	7147	7147_KSHV_NC009333_FW_23773_23832	-0.0583132	-0.10774	0.919779	0.919779	-7.21552
8196	4230	16582	16582_KSHV_NC009333_FW_23773_23832	0	0	1	1	-7.22284
8197	3370	4037	4037_KSHV_NC009333_FW_23803_23862	0	0	1	1	-7.22284
8197	3370	19659	19659_KSHV_NC009333_FW_23803_23862	0.465616	2.05208	0.114961	0.114961	-5.45066
8197	3370	37519	37519_KSHV_NC009333_FW_23803_23862	0	0	1	1	-7.22284
8198	11762	18778	18778_KSHV_NC009333_FW_23833_23892	0.663407	2.41529	0.0782088	0.0782088	-5.01731
8198	11762	26855	26855_KSHV_NC009333_FW_23833_23892	-0.134617	-0.342862	0.750256	0.750256	-7.14976
8198	11762	43560	43560_KSHV_NC009333_FW_23833_23892	-0.941967	-3.19943	0.0366707	0.0366707	-4.13879
8199	4013	4870	4870_KSHV_NC009333_FW_23863_23922	0.467665	1.74433	0.161697	0.161697	-5.82252
8199	4013	13045	13045_KSHV_NC009333_FW_23863_23922	-0.490098	-1.99296	0.12263	0.12263	-5.52205
8199	4013	27870	27870_KSHV_NC009333_FW_23863_23922	0.952396	4.1291	0.0169486	0.0169486	-3.22468
8200	12783	22279	22279_KSHV_NC009333_FW_23867_23926	-1.87604	-9.22959	0.00108963	0.00108963	-0.012553
8200	12783	27193	27193_KSHV_NC009333_FW_23867_23926	-0.59627	-2.56434	0.067186	0.067186	-4.84344
8200	12783	31778	31778_KSHV_NC009333_FW_23867_23926	-1.74865	-9.12512	0.00113492	0.00113492	-0.0581911
8201	2187	2586	2586_KSHV_NC009333_FW_24050_24109	1.06413	2.31565	0.0867459	0.0867459	-5.13501
8201	2187	2972	2972_KSHV_NC009333_FW_24050_24109	0.402826	0.690781	0.530516	0.530516	-6.93944
8201	2187	23735	23735_KSHV_NC009333_FW_24050_24109	0.718399	2.53997	0.0688585	0.0688585	-4.87168
8202	3300	3913	3913_KSHV_NC009333_FW_24080_24139	0.331082	1.13004	0.326243	0.326243	-6.53041
8202	3300	28053	28053_KSHV_NC009333_FW_24080_24139	0	0	1	1	-7.22284
8202	3300	39369	39369_KSHV_NC009333_FW_24080_24139	-2.16864	-6.51695	0.0037162	0.0037162	-1.42383
8203	9944	14389	14389_KSHV_NC009333_FW_25046_25105	2.89949	10.9637	0.000586501	0.000586501	0.667604
8203	9944	22386	22386_KSHV_NC009333_FW_25046_25105	2.90079	7.86867	0.00192182	0.00192182	-0.656872
8203	9944	26792	26792_KSHV_NC009333_FW_25046_25105	2.8668	8.74936	0.00131877	0.00131877	-0.227307
8204	5973	7437	7437_KSHV_NC009333_FW_25076_25135	3.68391	3.92277	0.0199	0.0199	-3.41562
8204	5973	10319	10319_KSHV_NC009333_FW_25076_25135	3.64532	3.86959	0.02076	0.02076	-3.46591
8204	5973	20676	20676_KSHV_NC009333_FW_25076_25135	3.07297	5.40483	0.00703755	0.00703755	-2.17842
8205	2543	2961	2961_KSHV_NC009333_FW_25106_25165	3.70734	13.405	0.000282669	0.000282669	1.42752
8205	2543	11915	11915_KSHV_NC009333_FW_25106_25165	3.88862	9.34361	0.00104277	0.00104277	0.0365931
8205	2543	39294	39294_KSHV_NC009333_FW_25106_25165	0	0	1	1	-7.22284
8206	14004	28753	28753_KSHV_NC009333_FW_25136_25195	5.13987	7.97238	0.00183488	0.00183488	-0.603686
8206	14004	30118	30118_KSHV_NC009333_FW_25136_25195	5.18053	9.06274	0.00116309	0.00116309	-0.0857217
8206	14004	44414	44414_KSHV_NC009333_FW_25136_25195	4.86543	6.10405	0.00465601	0.00465601	-1.68925
8207	8381	11223	11223_KSHV_NC009333_FW_25196_25255	3.83737	4.02464	0.0183704	0.0183704	-3.32053
8207	8381	20390	20390_KSHV_NC009333_FW_25196_25255	3.62962	4.54931	0.0124317	0.0124317	-2.85557
8207	8381	27597	27597_KSHV_NC009333_FW_25196_25255	3.76133	3.5469	0.0270722	0.0270722	-3.78075
8208	9588	13485	13485_KSHV_NC009333_FW_25226_25285	3.13902	5.89669	0.00524013	0.00524013	-1.82887
8208	9588	22445	22445_KSHV_NC009333_FW_25226_25285	3.11099	5.20843	0.00796616	0.00796616	-2.3257
8208	9588	27620	27620_KSHV_NC009333_FW_25226_25285	3.02226	5.5631	0.00638544	0.00638544	-2.06301
8209	13535	25650	25650_KSHV_NC009333_FW_25256_25315	5.0602	7.4597	0.00231954	0.00231954	-0.873954
8209	13535	33389	33389_KSHV_NC009333_FW_25256_25315	4.98829	5.83746	0.00542353	0.00542353	-1.86957
8209	13535	35074	35074_KSHV_NC009333_FW_25256_25315	4.91667	6.42169	0.00391024	0.00391024	-1.48363
8210	3064	3603	3603_KSHV_NC009333_FW_25286_25345	4.63579	5.30846	0.00747538	0.00747538	-2.25012
8210	3064	21281	21281_KSHV_NC009333_FW_25286_25345	4.81321	8.2299	0.00163945	0.00163945	-0.474726
8210	3064	33573	33573_KSHV_NC009333_FW_25286_25345	4.60426	5.18128	0.00810626	0.00810626	-2.34643
8211	4049	4807	4807_KSHV_NC009333_FW_25316_25375	5.49661	6.06575	0.00475755	0.00475755	-1.71472
8211	4049	8101	8101_KSHV_NC009333_FW_25316_25375	5.63327	8.68559	0.0013536	0.0013536	-0.256808
8211	4049	23689	23689_KSHV_NC009333_FW_25316_25375	5.52777	6.34437	0.00407713	0.00407713	-1.53279
8212	792	917	917_KSHV_NC009333_FW_25436_25495	4.43012	7.22712	0.00259223	0.00259223	-1.00291
8212	792	7813	7813_KSHV_NC009333_FW_25436_25495	4.5335	6.87767	0.00308224	0.00308224	-1.20471
8212	792	40015	40015_KSHV_NC009333_FW_25436_25495	4.42477	12.302	0.000386348	0.000386348	1.10851
8213	6329	7878	7878_KSHV_NC009333_FW_25466_25525	6.66653	11.9358	0.000431158	0.000431158	0.994149
8213	6329	36202	36202_KSHV_NC009333_FW_25466_25525	6.41629	23.1794	3.79126e-05	3.79126e-05	3.17811
8213	6329	37687	37687_KSHV_NC009333_FW_25466_25525	6.41351	12.5295	0.000361459	0.000361459	1.17733
8214	9860	14133	14133_KSHV_NC009333_FW_25496_25555	6.47955	20.6912	5.7598e-05	5.7598e-05	2.86328
8214	9860	26260	26260_KSHV_NC009333_FW_25496_25555	6.54335	19.0247	7.8438e-05	7.8438e-05	2.61274
8214	9860	33594	33594_KSHV_NC009333_FW_25496_25555	6.65472	16.5127	0.000131906	0.000131906	2.15866
8215	11816	19013	19013_KSHV_NC009333_FW_25526_25585	4.00791	9.49736	0.000983531	0.000983531	0.101793
8215	11816	25462	25462_KSHV_NC009333_FW_25526_25585	4.45085	14.5303	0.00021064	0.00021064	1.71808
8215	11816	27314	27314_KSHV_NC009333_FW_25526_25585	2.62571	4.0639	0.0178195	0.0178195	-3.28431
8216	4226	5087	5087_KSHV_NC009333_FW_25556_25615	0.770581	2.57672	0.066355	0.066355	-4.82913
8216	4226	22362	22362_KSHV_NC009333_FW_25556_25615	0.757078	2.06622	0.113208	0.113208	-5.43362
8216	4226	24287	24287_KSHV_NC009333_FW_25556_25615	0.169171	0.362503	0.736692	0.736692	-7.14129
8217	6922	8829	8829_KSHV_NC009333_FW_25586_25645	-1.0032	-3.99527	0.0187962	0.0187962	-3.34778
8217	6922	18542	18542_KSHV_NC009333_FW_25586_25645	-0.569643	-2.67925	0.0599132	0.0599132	-4.71141
8217	6922	35061	35061_KSHV_NC009333_FW_25586_25645	-0.813446	-3.10175	0.0400746	0.0400746	-4.24302
8218	3020	3662	3662_KSHV_NC009333_FW_25616_25675	0.399477	2.04565	0.115768	0.115768	-5.45842
8218	3020	3818	3818_KSHV_NC009333_FW_25616_25675	0.152234	0.800496	0.471581	0.471581	-6.8497
8218	3020	31687	31687_KSHV_NC009333_FW_25616_25675	0.440355	2.27309	0.0907145	0.0907145	-5.18558
8219	6376	8000	8000_KSHV_NC009333_FW_25646_25705	2.56236	8.36605	0.00154669	0.00154669	-0.408274
8219	6376	39522	39522_KSHV_NC009333_FW_25646_25705	2.90568	7.61127	0.00216106	0.00216106	-0.792097
8219	6376	42499	42499_KSHV_NC009333_FW_25646_25705	2.50964	6.89558	0.00305443	0.00305443	-1.19412
8220	2782	3353	3353_KSHV_NC009333_FW_25676_25735	3.83057	11.9597	0.000428045	0.000428045	1.00173
8220	2782	6660	6660_KSHV_NC009333_FW_25676_25735	3.48547	6.2801	0.00422269	0.00422269	-1.57409
8220	2782	22624	22624_KSHV_NC009333_FW_25676_25735	3.57289	17.5287	0.000105964	0.000105964	2.35473
8221	12365	20639	20639_KSHV_NC009333_FW_25706_25765	5.18219	17.1347	0.000115182	0.000115182	2.28085
8221	12365	23396	23396_KSHV_NC009333_FW_25706_25765	5.77967	22.979	3.91457e-05	3.91457e-05	3.15503
8221	12365	38084	38084_KSHV_NC009333_FW_25706_25765	7.30831	29.0265	1.65333e-05	1.65333e-05	3.71582
8222	2738	3329	3329_KSHV_NC009333_FW_25805_25864	5.04601	21.1945	5.2722e-05	5.2722e-05	2.93225
8222	2738	8649	8649_KSHV_NC009333_FW_25805_25864	4.69946	13.9274	0.000245889	0.000245889	1.56646
8222	2738	22504	22504_KSHV_NC009333_FW_25805_25864	3.56438	17.9978	9.61735e-05	9.61735e-05	2.43935
8223	6733	8517	8517_KSHV_NC009333_FW_25835_25894	3.76332	16.5193	0.000131714	0.000131714	2.15999
8223	6733	8796	8796_KSHV_NC009333_FW_25835_25894	4.00149	21.2164	5.25224e-05	5.25224e-05	2.93518
8223	6733	17322	17322_KSHV_NC009333_FW_25835_25894	3.49433	12.1182	0.000408071	0.000408071	1.05165
8224	14171	30399	30399_KSHV_NC009333_FW_25865_25924	6.18406	14.2803	0.000224423	0.000224423	1.65631
8224	14171	30579	30579_KSHV_NC009333_FW_25865_25924	4.33806	16.7884	0.000124138	0.000124138	2.21368
8224	14171	45084	45084_KSHV_NC009333_FW_25865_25924	5.57225	18.9751	7.91949e-05	7.91949e-05	2.60471
8225	9705	13872	13872_KSHV_NC009333_FW_25985_26044	1.89329	5.42944	0.00693089	0.00693089	-2.16029
8225	9705	37221	37221_KSHV_NC009333_FW_25985_26044	1.76189	8.36841	0.00154515	0.00154515	-0.407135
8225	9705	41631	41631_KSHV_NC009333_FW_25985_26044	2.01178	9.55651	0.000961877	0.000961877	0.126552
8226	12696	21945	21945_KSHV_NC009333_FW_26075_26134	2.3364	10.744	0.000630989	0.000630989	0.588819
8226	12696	30314	30314_KSHV_NC009333_FW_26075_26134	2.75954	6.82317	0.00316881	0.00316881	-1.23709
8226	12696	32165	32165_KSHV_NC009333_FW_26075_26134	2.61208	6.83762	0.00314556	0.00314556	-1.22848
8227	7366	9512	9512_KSHV_NC009333_FW_26089_26148	2.84135	11.9028	0.000435512	0.000435512	0.983619
8227	7366	28072	28072_KSHV_NC009333_FW_26089_26148	3.09018	13.434	0.000280457	0.000280457	1.43541
8227	7366	31142	31142_KSHV_NC009333_FW_26089_26148	3.26632	10.0834	0.000793196	0.000793196	0.339579
8228	3640	4297	4297_KSHV_NC009333_FW_26135_26194	3.77333	13.9847	0.000242229	0.000242229	1.58128
8228	3640	23990	23990_KSHV_NC009333_FW_26135_26194	4.14756	19.7707	6.80947e-05	6.80947e-05	2.72931
8228	3640	32560	32560_KSHV_NC009333_FW_26135_26194	4.30452	21.9989	4.59647e-05	4.59647e-05	3.03669
8229	12597	21503	21503_KSHV_NC009333_FW_26165_26224	2.93854	3.55255	0.026943	0.026943	-3.77509
8229	12597	22345	22345_KSHV_NC009333_FW_26165_26224	2.5956	6.17387	0.0044778	0.0044778	-1.64321
8229	12597	28345	28345_KSHV_NC009333_FW_26165_26224	3.48313	5.84308	0.00540581	0.00540581	-1.8657
8230	13991	28626	28626_KSHV_NC009333_FW_26195_26254	2.50206	10.9218	0.000594676	0.000594676	0.65272
8230	13991	33913	33913_KSHV_NC009333_FW_26195_26254	2.4497	8.08435	0.0017465	0.0017465	-0.547079
8230	13991	42919	42919_KSHV_NC009333_FW_26195_26254	2.36416	5.07865	0.00866411	0.00866411	-2.4256
8231	14015	28994	28994_KSHV_NC009333_FW_26225_26284	3.9043	10.2186	0.000756065	0.000756065	0.392137
8231	14015	35122	35122_KSHV_NC009333_FW_26225_26284	3.52612	8.18069	0.0016747	0.0016747	-0.499034
8231	14015	37891	37891_KSHV_NC009333_FW_26225_26284	3.50003	8.33025	0.00157043	0.00157043	-0.425634
8232	739	975	975_KSHV_NC009333_FW_26278_26337	3.50438	15.4334	0.000168961	0.000168961	1.92912
8232	739	29061	29061_KSHV_NC009333_FW_26278_26337	3.23988	14.794	0.00019724	0.00019724	1.78162
8232	739	31831	31831_KSHV_NC009333_FW_26278_26337	1.82539	7.25037	0.00256323	0.00256323	-0.989838
8233	8657	11723	11723_KSHV_NC009333_FW_26344_26403	-0.860184	-2.54737	0.0683453	0.0683453	-4.86309
8233	8657	28136	28136_KSHV_NC009333_FW_26344_26403	-0.635667	-2.95357	0.0459884	0.0459884	-4.4041
8233	8657	38711	38711_KSHV_NC009333_FW_26344_26403	-1.00163	-3.98505	0.0189471	0.0189471	-3.35729
8234	5236	6325	6325_KSHV_NC009333_FW_26375_26434	-0.994143	-1.09098	0.341074	0.341074	-6.57145
8234	5236	19359	19359_KSHV_NC009333_FW_26375_26434	-0.897778	-0.965448	0.393001	0.393001	-6.69804
8234	5236	25242	25242_KSHV_NC009333_FW_26375_26434	-1.00143	-1.15941	0.315489	0.315489	-6.49909
8235	12078	19854	19854_KSHV_NC009333_FW_26405_26464	2.58102	10.1215	0.00078251	0.00078251	0.354465
8235	12078	28161	28161_KSHV_NC009333_FW_26405_26464	2.54537	8.73567	0.00132615	0.00132615	-0.233622
8235	12078	45104	45104_KSHV_NC009333_FW_26405_26464	2.66385	10.5224	0.00068029	0.00068029	0.507305
8236	5903	7298	7298_KSHV_NC009333_FW_26435_26494	3.46637	10.7888	0.000621578	0.000621578	0.605046
8236	5903	11329	11329_KSHV_NC009333_FW_26435_26494	3.53827	6.44188	0.00386807	0.00386807	-1.47088
8236	5903	27265	27265_KSHV_NC009333_FW_26435_26494	3.65815	6.90724	0.00303651	0.00303651	-1.18725
8237	1515	1768	1768_KSHV_NC009333_FW_26465_26524	3.61891	9.44169	0.00100448	0.00100448	0.0783235
8237	1515	11677	11677_KSHV_NC009333_FW_26465_26524	4.47388	16.9305	0.000120361	0.000120361	2.24149
8237	1515	27938	27938_KSHV_NC009333_FW_26465_26524	4.43291	20.1436	6.35719e-05	6.35719e-05	2.78485
8238	4153	5044	5044_KSHV_NC009333_FW_26551_26610	-0.771643	-4.09945	0.0173381	0.0173381	-3.25172
8238	4153	5625	5625_KSHV_NC009333_FW_26551_26610	-0.730103	-3.77122	0.0224741	0.0224741	-3.56011
8238	4153	27956	27956_KSHV_NC009333_FW_26551_26610	-0.777669	-4.06697	0.0177772	0.0177772	-3.28149
8239	4117	5021	5021_KSHV_NC009333_FW_26616_26675	1.64543	8.72267	0.00133321	0.00133321	-0.239625
8239	4117	18045	18045_KSHV_NC009333_FW_26616_26675	2.11742	5.68252	0.00594261	0.00594261	-1.9778
8239	4117	19751	19751_KSHV_NC009333_FW_26616_26675	0.856868	3.58671	0.0261782	0.0261782	-3.74099
8240	9603	13504	13504_KSHV_NC009333_FW_26645_26704	0.887158	3.50144	0.0281386	0.0281386	-3.82646
8240	9603	24286	24286_KSHV_NC009333_FW_26645_26704	0.933418	3.95585	0.0193867	0.0193867	-3.38456
8240	9603	31614	31614_KSHV_NC009333_FW_26645_26704	-0.332685	-1.13598	0.324041	0.324041	-6.52411
8241	3186	3848	3848_KSHV_NC009333_FW_26705_26764	0.335709	0.41959	0.697953	0.697953	-7.11422
8241	3186	25569	25569_KSHV_NC009333_FW_26705_26764	0.0830518	0.110163	0.917984	0.917984	-7.21519
8241	3186	29344	29344_KSHV_NC009333_FW_26705_26764	0.268823	0.367313	0.733387	0.733387	-7.13915
8242	4420	5288	5288_KSHV_NC009333_FW_26735_26794	2.82622	9.50927	0.000979121	0.000979121	0.106793
8242	4420	16602	16602_KSHV_NC009333_FW_26735_26794	3.22547	5.87545	0.00530502	0.00530502	-1.84343
8242	4420	27902	27902_KSHV_NC009333_FW_26735_26794	1.55215	7.38507	0.00240294	0.00240294	-0.914886
8243	2417	2889	2889_KSHV_NC009333_FW_26765_26824	1.80171	5.11965	0.00843569	0.00843569	-2.39381
8243	2417	5496	5496_KSHV_NC009333_FW_26765_26824	2.1659	5.28625	0.00758103	0.00758103	-2.2668
8243	2417	13403	13403_KSHV_NC009333_FW_26765_26824	1.40867	7.01736	0.0028735	0.0028735	-1.12285
8244	1129	1463	1463_KSHV_NC009333_FW_26795_26854	0.12606	0.543641	0.617723	0.617723	-7.04329
8244	1129	5419	5419_KSHV_NC009333_FW_26795_26854	-0.347902	-1.75606	0.159575	0.159575	-5.80838
8244	1129	24975	24975_KSHV_NC009333_FW_26795_26854	-0.0898357	-0.39713	0.713068	0.713068	-7.12531
8245	6968	8945	8945_KSHV_NC009333_FW_26825_26884	4.28816	13.3236	0.000289019	0.000289019	1.40518
8245	6968	25034	25034_KSHV_NC009333_FW_26825_26884	3.19702	5.04137	0.0088785	0.0088785	-2.45469
8245	6968	32189	32189_KSHV_NC009333_FW_26825_26884	2.59684	13.4414	0.000279893	0.000279893	1.43743
8246	1616	1999	1999_KSHV_NC009333_FW_26885_26944	0.214082	0.211563	0.843566	0.843566	-7.19475
8246	1616	2420	2420_KSHV_NC009333_FW_26885_26944	0.286212	0.27026	0.801334	0.801334	-7.17716
8246	1616	19513	19513_KSHV_NC009333_FW_26885_26944	-0.0984086	-0.0928234	0.930842	0.930842	-7.21741
8247	5320	6468	6468_KSHV_NC009333_FW_26915_26974	2.81285	12.6385	0.000350252	0.000350252	1.20973
8247	5320	29592	29592_KSHV_NC009333_FW_26915_26974	1.91103	6.43195	0.00388874	0.00388874	-1.47715
8247	5320	37169	37169_KSHV_NC009333_FW_26915_26974	2.05374	10.7949	0.000620318	0.000620318	0.607236
8248	13268	24288	24288_KSHV_NC009333_FW_27005_27064	0.605314	2.12371	0.10638	0.10638	-5.36439
8248	13268	24782	24782_KSHV_NC009333_FW_27005_27064	0.855588	4.53294	0.0125777	0.0125777	-2.86947
8248	13268	29876	29876_KSHV_NC009333_FW_27005_27064	0.903812	4.68803	0.0112754	0.0112754	-2.73926
8249	13266	24195	24195_KSHV_NC009333_FW_27035_27094	2.08943	9.5038	0.000981144	0.000981144	0.104497
8249	13266	34809	34809_KSHV_NC009333_FW_27035_27094	3.51751	16.6536	0.000127862	0.000127862	2.18695
8249	13266	39576	39576_KSHV_NC009333_FW_27035_27094	1.57246	7.84675	0.00194085	0.00194085	-0.668208
8250	10105	14735	14735_KSHV_NC009333_FW_27095_27154	-0.858159	-2.28519	0.0895652	0.0895652	-5.17118
8250	10105	33077	33077_KSHV_NC009333_FW_27095_27154	-0.787725	-2.72816	0.0571001	0.0571001	-4.65578
8250	10105	36700	36700_KSHV_NC009333_FW_27095_27154	-0.766117	-2.1201	0.106795	0.106795	-5.36874
8251	9230	12856	12856_KSHV_NC009333_FW_27125_27184	4.42764	6.05525	0.00478586	0.00478586	-1.72172
8251	9230	20094	20094_KSHV_NC009333_FW_27125_27184	4.48316	5.7719	0.00563597	0.00563597	-1.91505
8251	9230	27405	27405_KSHV_NC009333_FW_27125_27184	3.03131	5.67289	0.00597688	0.00597688	-1.98462
8252	6197	7770	7770_KSHV_NC009333_FW_27215_27274	3.59825	8.52405	0.00144716	0.00144716	-0.332605
8252	6197	10894	10894_KSHV_NC009333_FW_27215_27274	3.39947	10.3103	0.000732113	0.000732113	0.427332
8252	6197	20627	20627_KSHV_NC009333_FW_27215_27274	3.63666	7.05144	0.00282528	0.00282528	-1.10312
8253	1365	1595	1595_KSHV_NC009333_FW_27245_27304	3.73234	8.89967	0.00124102	0.00124102	-0.158706
8253	1365	11235	11235_KSHV_NC009333_FW_27245_27304	4.3828	21.7318	4.80795e-05	4.80795e-05	3.00278
8253	1365	24259	24259_KSHV_NC009333_FW_27245_27304	4.55174	22.5903	4.16852e-05	4.16852e-05	3.10922
8254	9591	13574	13574_KSHV_NC009333_FW_27275_27334	3.61585	15.2244	0.000177602	0.000177602	1.88191
8254	9591	30303	30303_KSHV_NC009333_FW_27275_27334	3.38704	16.9719	0.000119286	0.000119286	2.24954
8254	9591	44644	44644_KSHV_NC009333_FW_27275_27334	4.88944	7.65724	0.00211569	0.00211569	-0.767601
8255	5960	7428	7428_KSHV_NC009333_FW_27305_27364	1.69162	5.18789	0.00807185	0.00807185	-2.34138
8255	5960	31850	31850_KSHV_NC009333_FW_27305_27364	1.94124	7.20507	0.00262013	0.00262013	-1.01536
8255	5960	32447	32447_KSHV_NC009333_FW_27305_27364	3.25481	10.2814	0.000739562	0.000739562	0.416273
8256	4096	4923	4923_KSHV_NC009333_FW_27335_27394	6.24831	24.4969	3.09227e-05	3.09227e-05	3.32099
[truncated: 19,037 more rows]

## Sheet: JSC-1 vs BJAB
Linear Order	Probe UID	Feature Num	Probe Name (embedded info.)	Log2 FC	t	P-Value	Adj. P-Val	B
7590	4710	5726	5726_KSHV_NC009333_FW_87_146	0.898646	1.12232	0.329125	0.329125	-6.53056
7590	4710	30741	30741_KSHV_NC009333_FW_87_146	2.84253	4.27992	0.0151258	0.0151258	-3.0821
7590	4710	31486	31486_KSHV_NC009333_FW_87_146	2.27667	2.65051	0.0616421	0.0616421	-4.73655
7591	13787	27328	27328_KSHV_NC009333_FW_151_210	-0.219396	-0.582441	0.593849	0.593849	-7.00981
7591	13787	30210	30210_KSHV_NC009333_FW_151_210	0.175214	0.534231	0.623604	0.623604	-7.04116
7591	13787	35375	35375_KSHV_NC009333_FW_151_210	0.360785	0.830248	0.45652	0.45652	-6.8157
7592	13497	25445	25445_KSHV_NC009333_FW_230_289	0.930697	1.74393	0.161771	0.161771	-5.81509
7592	13497	28926	28926_KSHV_NC009333_FW_230_289	-0.43913	-0.611925	0.576121	0.576121	-6.98954
7592	13497	37955	37955_KSHV_NC009333_FW_230_289	0.619025	1.00847	0.374456	0.374456	-6.6476
7593	13174	23830	23830_KSHV_NC009333_FW_323_382	3.79292	3.49673	0.028252	0.028252	-3.82378
7593	13174	31617	31617_KSHV_NC009333_FW_323_382	3.14495	3.21231	0.036248	0.036248	-4.11762
7593	13174	35729	35729_KSHV_NC009333_FW_323_382	3.59656	4.46619	0.0131949	0.0131949	-2.91951
7594	3767	4461	4461_KSHV_NC009333_FW_383_442	2.81501	3.3223	0.0328679	0.0328679	-4.0024
7594	3767	37664	37664_KSHV_NC009333_FW_383_442	2.80319	3.50265	0.0281097	0.0281097	-3.81781
7594	3767	39455	39455_KSHV_NC009333_FW_383_442	2.81646	2.13675	0.104896	0.104896	-5.34087
7595	11488	18044	18044_KSHV_NC009333_FW_473_532	2.23492	2.69237	0.0591431	0.0591431	-4.68876
7595	11488	18702	18702_KSHV_NC009333_FW_473_532	2.24746	4.13521	0.0168697	0.0168697	-3.21195
7595	11488	19433	19433_KSHV_NC009333_FW_473_532	2.07205	6.08571	0.0047043	0.0047043	-1.69524
7596	7019	8988	8988_KSHV_NC009333_FW_533_592	5.53766	12.7136	0.000342786	0.000342786	1.23282
7596	7019	9087	9087_KSHV_NC009333_FW_533_592	2.61222	5.89598	0.00524228	0.00524228	-1.82306
7596	7019	40254	40254_KSHV_NC009333_FW_533_592	3.64793	6.83036	0.00315721	0.00315721	-1.22708
7597	770	906	906_KSHV_NC009333_FW_593_652	3.64888	2.63606	0.0625331	0.0625331	-4.7531
7597	770	21905	21905_KSHV_NC009333_FW_593_652	4.93056	26.134	2.43583e-05	2.43583e-05	3.4687
7597	770	37587	37587_KSHV_NC009333_FW_593_652	4.42557	11.3932	0.000510371	0.000510371	0.818353
7598	14361	32365	32365_KSHV_NC009333_FW_678_737	0	0	1	1	-7.21476
7598	14361	33367	33367_KSHV_NC009333_FW_678_737	0	0	1	1	-7.21476
7598	14361	40900	40900_KSHV_NC009333_FW_678_737	0	0	1	1	-7.21476
7599	10827	16348	16348_KSHV_NC009333_FW_743_802	-1.20517	-2.00823	0.120596	0.120596	-5.49573
7599	10827	21234	21234_KSHV_NC009333_FW_743_802	4.20314	5.9508	0.00507929	0.00507929	-1.78575
7599	10827	25281	25281_KSHV_NC009333_FW_743_802	4.1905	8.56337	0.00142366	0.00142366	-0.309514
7600	9455	13253	13253_KSHV_NC009333_FW_833_892	3.91612	4.09028	0.0174607	0.0174607	-3.25291
7600	9455	14753	14753_KSHV_NC009333_FW_833_892	4.24147	8.33653	0.00156623	0.00156623	-0.417916
7600	9455	16141	16141_KSHV_NC009333_FW_833_892	4.10814	4.49703	0.0129053	0.0129053	-2.89308
7601	6144	7642	7642_KSHV_NC009333_FW_893_952	4.55342	7.17807	0.00265479	0.00265479	-1.02515
7601	6144	13017	13017_KSHV_NC009333_FW_893_952	5.44909	7.02301	0.00286544	0.00286544	-1.11398
7601	6144	19903	19903_KSHV_NC009333_FW_893_952	5.57205	7.96486	0.00184102	0.00184102	-0.602577
7602	562	787	787_KSHV_NC009333_FW_923_982	2.55138	1.64063	0.181828	0.181828	-5.93911
7602	562	3500	3500_KSHV_NC009333_FW_923_982	4.21784	4.1109	0.0171864	0.0171864	-3.23407
7602	562	6750	6750_KSHV_NC009333_FW_923_982	4.48995	2.5039	0.0714232	0.0714232	-4.90586
7603	5038	6022	6022_KSHV_NC009333_FW_953_1012	0	0	1	1	-7.21476
7603	5038	11332	11332_KSHV_NC009333_FW_953_1012	0.536517	2.84341	0.0510641	0.0510641	-4.51846
7603	5038	18766	18766_KSHV_NC009333_FW_953_1012	0	0	1	1	-7.21476
7604	12478	21201	21201_KSHV_NC009333_FW_983_1042	0.695348	3.5022	0.0281205	0.0281205	-3.81826
7604	12478	31714	31714_KSHV_NC009333_FW_983_1042	0.472783	1.2921	0.270996	0.270996	-6.34529
7604	12478	41841	41841_KSHV_NC009333_FW_983_1042	0	0	1	1	-7.21476
7605	11721	18716	18716_KSHV_NC009333_FW_1013_1072	0.903152	1.50123	0.213172	0.213172	-6.10451
7605	11721	29056	29056_KSHV_NC009333_FW_1013_1072	1.07227	5.34126	0.00732263	0.00732263	-2.21898
7605	11721	36127	36127_KSHV_NC009333_FW_1013_1072	1.43307	2.10134	0.10898	0.10898	-5.38346
7606	1890	2326	2326_KSHV_NC009333_FW_1043_1102	-0.84737	-1.84376	0.14464	0.14464	-5.69459
7606	1890	11270	11270_KSHV_NC009333_FW_1043_1102	0.960947	3.02411	0.0430521	0.0430521	-4.31938
7606	1890	14302	14302_KSHV_NC009333_FW_1043_1102	1.50615	2.10986	0.107981	0.107981	-5.37321
7607	14063	29414	29414_KSHV_NC009333_FW_1073_1132	1.00919	3.16528	0.0378197	0.0378197	-4.1675
7607	14063	34185	34185_KSHV_NC009333_FW_1073_1132	0.874763	3.24201	0.0352957	0.0352957	-4.08632
7607	14063	35701	35701_KSHV_NC009333_FW_1073_1132	1.20118	2.23423	0.0945217	0.0945217	-5.22412
7608	299	368	368_KSHV_NC009333_FW_1163_1222	2.06127	3.65028	0.0248238	0.0248238	-3.67068
7608	299	32371	32371_KSHV_NC009333_FW_1163_1222	2.29407	6.52922	0.00369207	0.00369207	-1.41027
7608	299	32931	32931_KSHV_NC009333_FW_1163_1222	2.40029	6.50161	0.00374661	0.00374661	-1.42747
7609	9176	12628	12628_KSHV_NC009333_FW_1193_1252	2.89829	12.5965	0.000354517	0.000354517	1.19839
7609	9176	14741	14741_KSHV_NC009333_FW_1193_1252	2.74874	10.0361	0.00080673	0.00080673	0.324316
7609	9176	36810	36810_KSHV_NC009333_FW_1193_1252	2.35377	4.35076	0.014353	0.014353	-3.01967
7610	12228	20256	20256_KSHV_NC009333_FW_1223_1282	3.48645	5.10775	0.00850121	0.00850121	-2.39629
7610	12228	31607	31607_KSHV_NC009333_FW_1223_1282	3.34924	5.66328	0.00601132	0.00601132	-1.985
7610	12228	39180	39180_KSHV_NC009333_FW_1223_1282	3.19164	4.15557	0.01661	0.01661	-3.19349
7611	857	1132	1132_KSHV_NC009333_FW_1253_1312	3.1788	7.85535	0.00193336	0.00193336	-0.658736
7611	857	40781	40781_KSHV_NC009333_FW_1253_1312	3.05829	5.32664	0.00739023	0.00739023	-2.22989
7611	857	44728	44728_KSHV_NC009333_FW_1253_1312	3.12927	3.53133	0.0274319	0.0274319	-3.78894
7612	7799	10286	10286_KSHV_NC009333_FW_1283_1342	1.8795	4.20999	0.0159395	0.0159395	-3.14446
7612	7799	28400	28400_KSHV_NC009333_FW_1283_1342	1.97955	4.56733	0.0122735	0.0122735	-2.83332
7612	7799	29801	29801_KSHV_NC009333_FW_1283_1342	2.49955	12.0833	0.000412364	0.000412364	1.04228
7613	5194	6299	6299_KSHV_NC009333_FW_1313_1372	3.84203	7.12158	0.00272921	0.00272921	-1.05729
7613	5194	13200	13200_KSHV_NC009333_FW_1313_1372	-1.28634	-3.53474	0.0273527	0.0273527	-3.78552
7613	5194	27219	27219_KSHV_NC009333_FW_1313_1372	3.89375	9.14814	0.00112474	0.00112474	-0.0440385
7614	7099	9138	9138_KSHV_NC009333_FW_1343_1402	4.07032	7.64345	0.00212918	0.00212918	-0.769764
7614	7099	12355	12355_KSHV_NC009333_FW_1343_1402	7.21286	29.3599	1.58504e-05	1.58504e-05	3.72717
7614	7099	29751	29751_KSHV_NC009333_FW_1343_1402	2.21988	4.91163	0.00967766	0.00967766	-2.55045
7615	1087	1347	1347_KSHV_NC009333_FW_1403_1462	3.70984	7.05187	0.00282469	0.00282469	-1.0973
7615	1087	17541	17541_KSHV_NC009333_FW_1403_1462	4.25407	14.7805	0.0001979	0.0001979	1.77749
7615	1087	18121	18121_KSHV_NC009333_FW_1403_1462	4.17147	7.92613	0.00187303	0.00187303	-0.622346
7616	853	1130	1130_KSHV_NC009333_FW_1433_1492	3.85426	16.2002	0.000141472	0.000141472	2.09234
7616	853	7389	7389_KSHV_NC009333_FW_1433_1492	3.79195	6.894	0.00305688	0.00305688	-1.18938
7616	853	31322	31322_KSHV_NC009333_FW_1433_1492	4.1486	18.3992	8.86894e-05	8.86894e-05	2.50474
7617	5210	6309	6309_KSHV_NC009333_FW_1463_1522	4.96571	8.27664	0.00160684	0.00160684	-0.44707
7617	5210	9055	9055_KSHV_NC009333_FW_1463_1522	5.24017	11.3933	0.000510349	0.000510349	0.818399
7617	5210	20895	20895_KSHV_NC009333_FW_1463_1522	5.24939	17.1328	0.00011523	0.00011523	2.27737
7618	12930	22904	22904_KSHV_NC009333_FW_1493_1552	6.20703	16.5853	0.000129802	0.000129802	2.17069
7618	12930	36119	36119_KSHV_NC009333_FW_1493_1552	4.60229	22.779	4.04272e-05	4.04272e-05	3.12359
7618	12930	39058	39058_KSHV_NC009333_FW_1493_1552	3.74441	14.3663	0.000219554	0.000219554	1.67721
7619	9419	13128	13128_KSHV_NC009333_FW_1523_1582	-0.0788393	-0.406102	0.70701	0.70701	-7.11287
7619	9419	28976	28976_KSHV_NC009333_FW_1523_1582	1.21254	4.45567	0.0132956	0.0132956	-2.92856
7619	9419	40206	40206_KSHV_NC009333_FW_1523_1582	0.941566	2.18451	0.0996596	0.0996596	-5.28357
7620	9702	13870	13870_KSHV_NC009333_FW_1613_1672	3.94349	10.4741	0.000691683	0.000691683	0.492207
7620	9702	18637	18637_KSHV_NC009333_FW_1613_1672	4.18733	6.41487	0.00392462	0.00392462	-1.48196
7620	9702	26093	26093_KSHV_NC009333_FW_1613_1672	4.045	19.5409	7.10865e-05	7.10865e-05	2.68891
7621	8949	12244	12244_KSHV_NC009333_FW_1643_1702	4.97404	17.1047	0.000115926	0.000115926	2.27202
7621	8949	18864	18864_KSHV_NC009333_FW_1643_1702	5.05486	20.4177	6.04883e-05	6.04883e-05	2.8185
7621	8949	21240	21240_KSHV_NC009333_FW_1643_1702	5.09864	10.6333	0.000655044	0.000655044	0.551158
7622	11814	18927	18927_KSHV_NC009333_FW_1673_1732	5.5344	11.3424	0.000518696	0.000518696	0.801192
7622	11814	19959	19959_KSHV_NC009333_FW_1673_1732	5.5259	15.7905	0.000155388	0.000155388	2.00581
7622	11814	44870	44870_KSHV_NC009333_FW_1673_1732	5.11732	3.5551	0.026885	0.026885	-3.76512
7623	11548	18207	18207_KSHV_NC009333_FW_1703_1762	5.48631	11.2549	0.000533436	0.000533436	0.771417
7623	11548	31673	31673_KSHV_NC009333_FW_1703_1762	5.42108	21.4135	5.07639e-05	5.07639e-05	2.95446
7623	11548	42465	42465_KSHV_NC009333_FW_1703_1762	4.97094	6.57535	0.00360317	0.00360317	-1.38169
7624	11342	17582	17582_KSHV_NC009333_FW_1733_1792	5.58841	11.4781	0.000496826	0.000496826	0.846832
7624	11342	39171	39171_KSHV_NC009333_FW_1733_1792	4.19304	6.38298	0.0039927	0.0039927	-1.50217
7624	11342	44051	44051_KSHV_NC009333_FW_1733_1792	4.94441	7.01092	0.00288273	0.00288273	-1.12099
7625	13521	25539	25539_KSHV_NC009333_FW_1763_1822	5.21028	11.4606	0.000499587	0.000499587	0.840968
7625	13521	29649	29649_KSHV_NC009333_FW_1763_1822	5.08816	22.5538	4.1934e-05	4.1934e-05	3.09698
7625	13521	43234	43234_KSHV_NC009333_FW_1763_1822	4.62059	13.1544	0.000302792	0.000302792	1.35877
7626	3797	4479	4479_KSHV_NC009333_FW_1793_1852	4.08007	21.5472	4.96138e-05	4.96138e-05	2.97187
7626	3797	26355	26355_KSHV_NC009333_FW_1793_1852	4.46715	23.2189	3.76757e-05	3.76757e-05	3.1742
7626	3797	42102	42102_KSHV_NC009333_FW_1793_1852	3.92421	17.1076	0.000115853	0.000115853	2.27258
7627	1204	1418	1418_KSHV_NC009333_FW_1823_1882	4.68812	15.7506	0.000156836	0.000156836	1.99719
7627	1204	4502	4502_KSHV_NC009333_FW_1823_1882	4.74745	13.4244	0.000281187	0.000281187	1.43313
7627	1204	7843	7843_KSHV_NC009333_FW_1823_1882	5.00631	4.71567	0.0110611	0.0110611	-2.70948
7628	5982	7359	7359_KSHV_NC009333_FW_1853_1912	3.45342	17.9329	9.74576e-05	9.74576e-05	2.42401
7628	5982	41428	41428_KSHV_NC009333_FW_1853_1912	4.85228	9.92515	0.000839631	0.000839631	0.28041
7628	5982	44175	44175_KSHV_NC009333_FW_1853_1912	4.93368	16.0911	0.00014502	0.00014502	2.06961
7629	13501	25453	25453_KSHV_NC009333_FW_1883_1942	4.85525	11.4234	0.000505497	0.000505497	0.82852
7629	13501	30928	30928_KSHV_NC009333_FW_1883_1942	3.76172	9.38187	0.00102762	0.00102762	0.056787
7629	13501	36835	36835_KSHV_NC009333_FW_1883_1942	3.10107	8.78573	0.00129941	0.00129941	-0.206262
7630	3575	4255	4255_KSHV_NC009333_FW_1913_1972	5.0264	8.87626	0.00125274	0.00125274	-0.165049
7630	3575	10565	10565_KSHV_NC009333_FW_1913_1972	5.18117	9.07394	0.00115797	0.00115797	-0.0766593
7630	3575	29814	29814_KSHV_NC009333_FW_1913_1972	4.66005	7.8742	0.00191706	0.00191706	-0.64901
7631	6696	8487	8487_KSHV_NC009333_FW_1943_2002	5.45498	10.8263	0.00061385	0.00061385	0.6212
7631	6696	15976	15976_KSHV_NC009333_FW_1943_2002	3.56956	4.34951	0.0143662	0.0143662	-3.02076
7631	6696	17914	17914_KSHV_NC009333_FW_1943_2002	4.10608	7.38703	0.00240071	0.00240071	-0.908459
7632	8075	10615	10615_KSHV_NC009333_FW_1973_2032	4.8672	7.75661	0.00202165	0.00202165	-0.710076
7632	8075	21190	21190_KSHV_NC009333_FW_1973_2032	5.12259	5.36813	0.00720041	0.00720041	-2.199
7632	8075	41969	41969_KSHV_NC009333_FW_1973_2032	4.55375	5.15339	0.00825333	0.00825333	-2.36112
7633	13230	24125	24125_KSHV_NC009333_FW_2003_2062	5.2341	22.1766	4.46223e-05	4.46223e-05	3.0513
7633	13230	27978	27978_KSHV_NC009333_FW_2003_2062	5.15082	26.5236	2.30638e-05	2.30638e-05	3.50329
7633	13230	43920	43920_KSHV_NC009333_FW_2003_2062	4.42205	16.4635	0.000133356	0.000133356	2.14622
7634	2956	3454	3454_KSHV_NC009333_FW_2033_2092	4.39334	12.4113	0.000374131	0.000374131	1.14303
7634	2956	9482	9482_KSHV_NC009333_FW_2033_2092	5.2963	12.7431	0.000339905	0.000339905	1.24144
7634	2956	9774	9774_KSHV_NC009333_FW_2033_2092	2.67049	6.37074	0.00401922	0.00401922	-1.50995
7635	6525	8274	8274_KSHV_NC009333_FW_2063_2122	2.85522	8.54515	0.00143449	0.00143449	-0.318106
7635	6525	31524	31524_KSHV_NC009333_FW_2063_2122	4.15205	9.7376	0.000899207	0.000899207	0.20485
7635	6525	31845	31845_KSHV_NC009333_FW_2063_2122	4.23107	12.4082	0.000374476	0.000374476	1.14208
7636	2703	3220	3220_KSHV_NC009333_FW_2093_2152	2.59297	5.17744	0.00812628	0.00812628	-2.34268
7636	2703	9712	9712_KSHV_NC009333_FW_2093_2152	4.81139	16.5108	0.000131963	0.000131963	2.15574
7636	2703	19954	19954_KSHV_NC009333_FW_2093_2152	3.83918	8.46769	0.00148172	0.00148172	-0.354853
7637	3469	4187	4187_KSHV_NC009333_FW_2183_2242	4.75123	13.736	0.000258621	0.000258621	1.51644
7637	3469	13806	13806_KSHV_NC009333_FW_2183_2242	1.24	4.84493	0.0101231	0.0101231	-2.60401
7637	3469	25532	25532_KSHV_NC009333_FW_2183_2242	4.21665	6.21544	0.00437574	0.00437574	-1.60993
7638	4035	4884	4884_KSHV_NC009333_FW_2213_2272	3.05665	3.96565	0.0192378	0.0192378	-3.36814
7638	4035	15076	15076_KSHV_NC009333_FW_2213_2272	2.99408	5.19758	0.00802179	0.00802179	-2.3273
7638	4035	20404	20404_KSHV_NC009333_FW_2213_2272	3.43364	2.48233	0.0730095	0.0730095	-4.931
7639	10696	16036	16036_KSHV_NC009333_FW_2243_2302	2.38573	7.11987	0.00273151	0.00273151	-1.05827
7639	10696	33116	33116_KSHV_NC009333_FW_2243_2302	4.52585	11.0858	0.000563475	0.000563475	0.713007
7639	10696	38612	38612_KSHV_NC009333_FW_2243_2302	1.88362	4.03222	0.0182624	0.0182624	-3.30629
7640	13771	27200	27200_KSHV_NC009333_FW_2273_2332	3.39643	5.9926	0.00495923	0.00495923	-1.75751
7640	13771	30749	30749_KSHV_NC009333_FW_2273_2332	3.81727	7.39122	0.00239593	0.00239593	-0.906151
7640	13771	35622	35622_KSHV_NC009333_FW_2273_2332	3.4091	6.6081	0.00354167	0.00354167	-1.36151
7641	12505	21247	21247_KSHV_NC009333_FW_2303_2362	4.14845	20.862	5.5882e-05	5.5882e-05	2.88056
7641	12505	31777	31777_KSHV_NC009333_FW_2303_2362	3.55718	12.655	0.000348599	0.000348599	1.21563
7641	12505	40950	40950_KSHV_NC009333_FW_2303_2362	3.05402	10.1942	0.0007626	0.0007626	0.385908
7642	11036	16852	16852_KSHV_NC009333_FW_2333_2392	-1.67548	-7.36105	0.00243059	0.00243059	-0.922785
7642	11036	34166	34166_KSHV_NC009333_FW_2333_2392	3.37023	11.2016	0.000542683	0.000542683	0.753121
7642	11036	34435	34435_KSHV_NC009333_FW_2333_2392	1.4633	5.28527	0.00758573	0.00758573	-2.2609
7643	5937	7408	7408_KSHV_NC009333_FW_2423_2482	0.737312	1.41218	0.236089	0.236089	-6.20837
7643	5937	11879	11879_KSHV_NC009333_FW_2423_2482	3.80591	7.17958	0.00265284	0.00265284	-1.0243
7643	5937	27148	27148_KSHV_NC009333_FW_2423_2482	2.21028	4.21746	0.01585	0.01585	-3.13777
7644	13167	23811	23811_KSHV_NC009333_FW_2453_2512	1.04399	4.48734	0.0129954	0.0129954	-2.90137
7644	13167	27407	27407_KSHV_NC009333_FW_2453_2512	1.84304	5.04878	0.00883534	0.00883534	-2.44213
7644	13167	28525	28525_KSHV_NC009333_FW_2453_2512	2.63884	4.35816	0.0142751	0.0142751	-3.01319
7645	8061	10604	10604_KSHV_NC009333_FW_2483_2542	1.86847	4.35252	0.0143344	0.0143344	-3.01813
7645	8061	22801	22801_KSHV_NC009333_FW_2483_2542	1.49373	5.5654	0.00637654	0.00637654	-2.05487
7645	8061	30204	30204_KSHV_NC009333_FW_2483_2542	3.17568	10.2651	0.000743803	0.000743803	0.413157
7646	6411	8109	8109_KSHV_NC009333_FW_2513_2572	3.30819	9.26006	0.00107685	0.00107685	0.00459998
7646	6411	38952	38952_KSHV_NC009333_FW_2513_2572	4.60421	7.24612	0.0025685	0.0025685	-0.986781
7646	6411	40048	40048_KSHV_NC009333_FW_2513_2572	4.00136	8.71094	0.00133962	0.00133962	-0.240667
7647	9245	12790	12790_KSHV_NC009333_FW_2543_2602	-1.80509	-2.64204	0.0621628	0.0621628	-4.74625
7647	9245	33041	33041_KSHV_NC009333_FW_2543_2602	3.67673	5.91227	0.00519317	0.00519317	-1.81194
7647	9245	35686	35686_KSHV_NC009333_FW_2543_2602	3.99844	10.8397	0.000611098	0.000611098	0.626033
7648	6053	7494	7494_KSHV_NC009333_FW_2573_2632	4.23198	13.5888	0.000268985	0.000268985	1.47741
7648	6053	17331	17331_KSHV_NC009333_FW_2573_2632	3.9649	6.27345	0.00423812	0.00423812	-1.57231
7648	6053	41431	41431_KSHV_NC009333_FW_2573_2632	5.16863	9.24592	0.00108276	0.00108276	-0.00150827
7649	3796	4563	4563_KSHV_NC009333_FW_2603_2662	0.230215	0.894406	0.425376	0.425376	-6.75757
7649	3796	5033	5033_KSHV_NC009333_FW_2603_2662	0.557927	1.79694	0.152415	0.152415	-5.75116
7649	3796	32525	32525_KSHV_NC009333_FW_2603_2662	0.941385	3.42702	0.0299964	0.0299964	-3.89456
7650	3772	4548	4548_KSHV_NC009333_FW_2633_2692	0.0355686	0.127103	0.905453	0.905453	-7.20458
7650	3772	15099	15099_KSHV_NC009333_FW_2633_2692	0.0259596	0.118808	0.911585	0.911585	-7.20586
7650	3772	45157	45157_KSHV_NC009333_FW_2633_2692	0.395346	1.46856	0.221301	0.221301	-6.14281
7651	4004	4780	4780_KSHV_NC009333_FW_2663_2722	2.29918	5.83266	0.00543875	0.00543875	-1.86655
7651	4004	20641	20641_KSHV_NC009333_FW_2663_2722	2.8722	6.54143	0.00366829	0.00366829	-1.40269
7651	4004	39702	39702_KSHV_NC009333_FW_2663_2722	2.80309	8.27219	0.00160991	0.00160991	-0.449241
7652	2749	3250	3250_KSHV_NC009333_FW_2693_2752	3.32579	4.58596	0.0121126	0.0121126	-2.8176
7652	2749	16337	16337_KSHV_NC009333_FW_2693_2752	3.79069	8.02477	0.00179285	0.00179285	-0.5722
7652	2749	21182	21182_KSHV_NC009333_FW_2693_2752	3.88613	8.1705	0.00168211	0.00168211	-0.499294
7653	13068	23332	23332_KSHV_NC009333_FW_2782_2841	4.27362	7.11277	0.00274105	0.00274105	-1.06233
7653	13068	31280	31280_KSHV_NC009333_FW_2782_2841	5.17351	6.04814	0.00480513	0.00480513	-1.72026
7653	13068	39870	39870_KSHV_NC009333_FW_2782_2841	5.11652	6.9649	0.00294975	0.00294975	-1.14777
7654	9883	14154	14154_KSHV_NC009333_FW_2812_2871	4.7074	7.89117	0.00190253	0.00190253	-0.640275
7654	9883	15553	15553_KSHV_NC009333_FW_2812_2871	9.23242	15.5503	0.000164356	0.000164356	1.95351
7654	9883	17321	17321_KSHV_NC009333_FW_2812_2871	5.9191	9.47134	0.000993255	0.000993255	0.094628
7655	13633	26201	26201_KSHV_NC009333_FW_2842_2901	3.25353	8.21905	0.00164714	0.00164714	-0.475316
7655	13633	41468	41468_KSHV_NC009333_FW_2842_2901	3.09592	6.10418	0.00465568	0.00465568	-1.68299
7655	13633	41575	41575_KSHV_NC009333_FW_2842_2901	3.06473	5.25181	0.00774856	0.00774856	-2.28613
7656	2140	2558	2558_KSHV_NC009333_FW_2872_2931	4.13959	5.83572	0.00542906	0.00542906	-1.86444
7656	2140	4816	4816_KSHV_NC009333_FW_2872_2931	4.2038	4.03415	0.018235	0.018235	-3.30451
7656	2140	34363	34363_KSHV_NC009333_FW_2872_2931	4.02512	4.54814	0.0124421	0.0124421	-2.84956
7657	10041	14510	14510_KSHV_NC009333_FW_2902_2961	4.76461	4.92888	0.00956638	0.00956638	-2.53669
7657	10041	20414	20414_KSHV_NC009333_FW_2902_2961	6.10504	5.29887	0.00752077	0.00752077	-2.25069
7657	10041	25666	25666_KSHV_NC009333_FW_2902_2961	6.15338	5.52867	0.00652066	0.00652066	-2.08137
7658	8615	11602	11602_KSHV_NC009333_FW_2932_2991	3.26675	6.93615	0.00299261	0.00299261	-1.16459
7658	8615	15437	15437_KSHV_NC009333_FW_2932_2991	0.160026	0.462884	0.669308	0.669308	-7.08323
7658	8615	33717	33717_KSHV_NC009333_FW_2932_2991	1.62881	2.18808	0.0992801	0.0992801	-5.2793
7659	3471	4188	4188_KSHV_NC009333_FW_2962_3021	0.361845	1.12657	0.327535	0.327535	-6.52607
7659	3471	30129	30129_KSHV_NC009333_FW_2962_3021	-0.126966	-0.633391	0.563443	0.563443	-6.97426
7659	3471	42286	42286_KSHV_NC009333_FW_2962_3021	-0.387437	-1.89522	0.136591	0.136591	-5.63236
7660	3855	4682	4682_KSHV_NC009333_FW_2992_3051	-1.12255	-3.56873	0.0265774	0.0265774	-3.7515
7660	3855	19607	19607_KSHV_NC009333_FW_2992_3051	-0.532832	-2.50418	0.0714023	0.0714023	-4.90552
7660	3855	26893	26893_KSHV_NC009333_FW_2992_3051	-1.05836	-4.57645	0.0121944	0.0121944	-2.82562
7661	5568	6893	6893_KSHV_NC009333_FW_3022_3081	0.490527	0.725047	0.511539	0.511539	-6.90441
7661	5568	18229	18229_KSHV_NC009333_FW_3022_3081	1.18227	4.61814	0.0118406	0.0118406	-2.79056
7661	5568	22321	22321_KSHV_NC009333_FW_3022_3081	1.08066	2.21723	0.096244	0.096244	-5.24443
7662	9975	14342	14342_KSHV_NC009333_FW_3052_3111	0.595149	2.17662	0.100504	0.100504	-5.29303
7662	9975	25833	25833_KSHV_NC009333_FW_3052_3111	0.352945	0.320019	0.766173	0.766173	-7.15097
7662	9975	29629	29629_KSHV_NC009333_FW_3052_3111	-0.524894	-0.9657	0.392891	0.392891	-6.68976
7663	3	12	12_KSHV_NC009333_FW_3082_3141	-0.561076	-2.90902	0.0479658	0.0479658	-4.44559
7663	3	9312	9312_KSHV_NC009333_FW_3082_3141	0.283227	1.0552	0.355203	0.355203	-6.60036
7663	3	10554	10554_KSHV_NC009333_FW_3082_3141	0	0	1	1	-7.21476
7664	155	278	278_KSHV_NC009333_FW_3112_3171	0	0	1	1	-7.21476
7664	155	23588	23588_KSHV_NC009333_FW_3112_3171	1.27191	4.04313	0.0181084	0.0181084	-3.29622
7664	155	24968	24968_KSHV_NC009333_FW_3112_3171	-1.15887	-5.38699	0.00711612	0.00711612	-2.18503
7665	8916	12128	12128_KSHV_NC009333_FW_3142_3201	0.590012	2.57941	0.0661759	0.0661759	-4.81829
7665	8916	22867	22867_KSHV_NC009333_FW_3142_3201	0.349212	0.353278	0.743048	0.743048	-7.13725
7665	8916	38353	38353_KSHV_NC009333_FW_3142_3201	0.816606	2.65506	0.0613645	0.0613645	-4.73135
7666	11383	17735	17735_KSHV_NC009333_FW_3172_3231	0.370681	1.06088	0.352923	0.352923	-6.59454
7666	11383	18341	18341_KSHV_NC009333_FW_3172_3231	1.38608	2.92674	0.0471675	0.0471675	-4.42602
7666	11383	20429	20429_KSHV_NC009333_FW_3172_3231	-0.954898	-4.35005	0.0143605	0.0143605	-3.02029
7667	10367	15200	15200_KSHV_NC009333_FW_3193_3252	-2.37028	-11.0063	0.000578333	0.000578333	0.685166
7667	10367	34123	34123_KSHV_NC009333_FW_3193_3252	-2.26819	-11.6861	0.000465528	0.000465528	0.91545
7667	10367	41506	41506_KSHV_NC009333_FW_3193_3252	-1.98399	-9.95848	0.000829572	0.000829572	0.29366
7668	3201	3856	3856_KSHV_NC009333_FW_3202_3261	-2.50231	-11.7488	0.000456573	0.000456573	0.935858
7668	3201	29635	29635_KSHV_NC009333_FW_3202_3261	-2.39092	-12.4396	0.000371048	0.000371048	1.15156
7668	3201	37302	37302_KSHV_NC009333_FW_3202_3261	-2.16761	-11.4727	0.000497676	0.000497676	0.845023
7669	14298	31754	31754_KSHV_NC009333_FW_3254_3313	-0.59449	-2.64952	0.0617022	0.0617022	-4.73768
7669	14298	33990	33990_KSHV_NC009333_FW_3254_3313	-2.00145	-9.62721	0.000936772	0.000936772	0.159583
7669	14298	37528	37528_KSHV_NC009333_FW_3254_3313	-1.61239	-5.50572	0.0066128	0.0066128	-2.098
7670	12411	20889	20889_KSHV_NC009333_FW_3292_3351	0.944976	3.25071	0.0350224	0.0350224	-4.07717
7670	12411	21095	21095_KSHV_NC009333_FW_3292_3351	0.0179269	0.0928357	0.930833	0.930833	-7.20932
7670	12411	30018	30018_KSHV_NC009333_FW_3292_3351	-0.354732	-1.47887	0.218701	0.218701	-6.13074
7671	13173	23911	23911_KSHV_NC009333_FW_3322_3381	0.104309	0.177208	0.868603	0.868603	-7.19501
7671	13173	28637	28637_KSHV_NC009333_FW_3322_3381	0	0	1	1	-7.21476
7671	13173	34844	34844_KSHV_NC009333_FW_3322_3381	0.463164	0.900832	0.422356	0.422356	-6.75159
7672	9403	13199	13199_KSHV_NC009333_FW_3412_3471	-0.252855	-0.573497	0.599299	0.599299	-7.0158
7672	9403	36378	36378_KSHV_NC009333_FW_3412_3471	0.297026	1.31853	0.262895	0.262895	-6.31551
7672	9403	38189	38189_KSHV_NC009333_FW_3412_3471	0.46653	1.87202	0.140158	0.140158	-5.66042
7673	4661	5607	5607_KSHV_NC009333_FW_3442_3501	-0.657831	-0.714694	0.517219	0.517219	-6.91266
7673	4661	22339	22339_KSHV_NC009333_FW_3442_3501	1.16254	3.76083	0.022665	0.022665	-3.56281
7673	4661	30982	30982_KSHV_NC009333_FW_3442_3501	0.953332	3.20707	0.0364192	0.0364192	-4.12316
7674	514	578	578_KSHV_NC009333_FW_3472_3531	0.294822	0.65703	0.549709	0.549709	-6.95695
7674	514	7250	7250_KSHV_NC009333_FW_3472_3531	0.422262	1.78284	0.154844	0.154844	-5.76816
7674	514	10253	10253_KSHV_NC009333_FW_3472_3531	0.631119	1.19725	0.302132	0.302132	-6.4502
7675	3082	3698	3698_KSHV_NC009333_FW_3502_3561	1.88633	7.41359	0.00237064	0.00237064	-0.893866
7675	3082	15081	15081_KSHV_NC009333_FW_3502_3561	2.47509	6.5128	0.00372439	0.00372439	-1.42049
7675	3082	26658	26658_KSHV_NC009333_FW_3502_3561	0.700647	2.8005	0.0532192	0.0532192	-4.56649
7676	3789	4475	4475_KSHV_NC009333_FW_3532_3591	0.646986	2.70142	0.0586185	0.0586185	-4.67846
7676	3789	31093	31093_KSHV_NC009333_FW_3532_3591	0.752862	1.51691	0.209379	0.209379	-6.08605
7676	3789	37102	37102_KSHV_NC009333_FW_3532_3591	0.631577	1.92896	0.131583	0.131583	-5.59155
7677	886	1147	1147_KSHV_NC009333_FW_3592_3651	0.0446616	0.195	0.85561	0.85561	-7.19087
7677	886	25074	25074_KSHV_NC009333_FW_3592_3651	-0.382395	-1.34917	0.253804	0.253804	-6.28073
7677	886	40009	40009_KSHV_NC009333_FW_3592_3651	0.913928	2.54393	0.0685834	0.0685834	-4.85934
7678	363	401	401_KSHV_NC009333_FW_3622_3681	-0.0306642	-0.122428	0.908908	0.908908	-7.20531
7678	363	26377	26377_KSHV_NC009333_FW_3622_3681	-0.964273	-2.52165	0.0701471	0.0701471	-4.8852
7678	363	44486	44486_KSHV_NC009333_FW_3622_3681	-0.898763	-2.4117	0.0784986	0.0784986	-5.01375
7679	12057	19818	19818_KSHV_NC009333_FW_3682_3741	-0.179102	-0.474049	0.66203	0.66203	-7.077
7679	12057	23539	23539_KSHV_NC009333_FW_3682_3741	-0.298262	-0.758522	0.493499	0.493499	-6.87712
7679	12057	42497	42497_KSHV_NC009333_FW_3682_3741	-0.239657	-0.557597	0.609066	0.609066	-7.02625
7680	3557	4159	4159_KSHV_NC009333_FW_3712_3771	0.858136	3.74007	0.0230525	0.0230525	-3.58292
7680	3557	9545	9545_KSHV_NC009333_FW_3712_3771	0.951872	2.78669	0.0539354	0.0539354	-4.58201
7680	3557	33781	33781_KSHV_NC009333_FW_3712_3771	0.903942	4.01497	0.0185092	0.0185092	-3.32225
7681	11308	17533	17533_KSHV_NC009333_FW_3742_3801	1.35832	3.63319	0.0251792	0.0251792	-3.68752
7681	11308	25887	25887_KSHV_NC009333_FW_3742_3801	1.29026	3.37444	0.0313986	0.0313986	-3.94848
7681	11308	40923	40923_KSHV_NC009333_FW_3742_3801	0.603359	2.33921	0.0846338	0.0846338	-5.09928
7682	7936	10501	10501_KSHV_NC009333_FW_3772_3831	0.800153	2.99088	0.0444067	0.0444067	-4.3556
7682	7936	23564	23564_KSHV_NC009333_FW_3772_3831	0.385451	0.770024	0.487416	0.487416	-6.86754
7682	7936	40612	40612_KSHV_NC009333_FW_3772_3831	0.636289	1.54022	0.203871	0.203871	-6.05854
7683	7332	9485	9485_KSHV_NC009333_FW_3802_3861	0.158229	0.30544	0.776408	0.776408	-7.15658
7683	7332	10381	10381_KSHV_NC009333_FW_3802_3861	0.467353	1.2289	0.291376	0.291376	-6.41556
7683	7332	40050	40050_KSHV_NC009333_FW_3802_3861	0.500388	1.43545	0.229867	0.229867	-6.1814
7684	8230	10922	10922_KSHV_NC009333_FW_3832_3891	1.90329	5.43826	0.00689312	0.00689312	-2.14725
7684	8230	21467	21467_KSHV_NC009333_FW_3832_3891	2.70947	7.10207	0.00275552	0.00275552	-1.06845
7684	8230	26820	26820_KSHV_NC009333_FW_3832_3891	1.26422	3.08237	0.0407943	0.0407943	-4.25631
7685	420	530	530_KSHV_NC009333_FW_3862_3921	-0.872933	-4.15718	0.0165897	0.0165897	-3.19203
7685	420	20156	20156_KSHV_NC009333_FW_3862_3921	0.505738	1.68234	0.173426	0.173426	-5.88915
7685	420	31527	31527_KSHV_NC009333_FW_3862_3921	-0.170999	-0.798526	0.472593	0.472593	-6.84335
7686	11257	17389	17389_KSHV_NC009333_FW_3892_3951	0.550545	2.40135	0.0793429	0.0793429	-5.02594
7686	11257	25910	25910_KSHV_NC009333_FW_3892_3951	0.110936	0.41844	0.698723	0.698723	-7.10673
7686	11257	35970	35970_KSHV_NC009333_FW_3892_3951	0.0334099	0.0396137	0.970442	0.970442	-7.21377
7687	6536	8199	8199_KSHV_NC009333_FW_3922_3981	2.33355	11.9649	0.000427361	0.000427361	1.00507
7687	6536	19057	19057_KSHV_NC009333_FW_3922_3981	0.817108	2.28489	0.0895937	0.0895937	-5.16374
7687	6536	34765	34765_KSHV_NC009333_FW_3922_3981	-0.347202	-1.03514	0.363356	0.363356	-6.62079
7688	12353	20624	20624_KSHV_NC009333_FW_3952_4011	-1.74219	-4.07242	0.0177026	0.0177026	-3.26927
7688	12353	26729	26729_KSHV_NC009333_FW_3952_4011	-1.65892	-5.63913	0.00609894	0.00609894	-2.00214
7688	12353	43809	43809_KSHV_NC009333_FW_3952_4011	-1.28141	-6.59562	0.00356495	0.00356495	-1.36919
7689	600	807	807_KSHV_NC009333_FW_3982_4041	-3.05199	-10.3968	0.000710406	0.000710406	0.463192
7689	600	5611	5611_KSHV_NC009333_FW_3982_4041	-2.55341	-13.1077	0.000306736	0.000306736	1.34571
7689	600	18126	18126_KSHV_NC009333_FW_3982_4041	-2.82045	-7.10183	0.00275584	0.00275584	-1.06859
7690	6358	7903	7903_KSHV_NC009333_FW_4012_4071	3.01725	12.0143	0.000421025	0.000421025	1.02065
7690	6358	18153	18153_KSHV_NC009333_FW_4012_4071	1.87775	6.24498	0.00430499	0.00430499	-1.59074
7690	6358	20915	20915_KSHV_NC009333_FW_4012_4071	-0.424294	-0.749875	0.498112	0.498112	-6.88426
7691	607	726	726_KSHV_NC009333_FW_4042_4101	-0.226299	-0.633811	0.563197	0.563197	-6.97396
7691	607	25854	25854_KSHV_NC009333_FW_4042_4101	0.198896	0.805595	0.468972	0.468972	-6.83725
7691	607	37298	37298_KSHV_NC009333_FW_4042_4101	0.916754	2.89701	0.0485157	0.0485157	-4.45887
7692	341	390	390_KSHV_NC009333_FW_4072_4131	0.439114	1.98259	0.124034	0.124034	-5.52672
7692	341	6459	6459_KSHV_NC009333_FW_4072_4131	0.514787	1.35806	0.251226	0.251226	-6.27058
7692	341	42005	42005_KSHV_NC009333_FW_4072_4131	0.563426	2.09493	0.109738	0.109738	-5.39118
7693	12921	22889	22889_KSHV_NC009333_FW_4102_4161	0.225684	0.976435	0.38819	0.38819	-6.67928
7693	12921	33452	33452_KSHV_NC009333_FW_4102_4161	-0.606225	-3.2222	0.0359276	0.0359276	-4.10719
7693	12921	37868	37868_KSHV_NC009333_FW_4102_4161	-0.380446	-1.57198	0.19661	0.19661	-6.02092
7694	14264	31286	31286_KSHV_NC009333_FW_4132_4191	-0.525312	-1.08951	0.341643	0.341643	-6.56496
7694	14264	40939	40939_KSHV_NC009333_FW_4132_4191	-1.14975	-4.17853	0.0163229	0.0163229	-3.17275
7694	14264	41290	41290_KSHV_NC009333_FW_4132_4191	0.115005	0.501935	0.644053	0.644053	-7.06085
7695	10299	15043	15043_KSHV_NC009333_FW_4162_4221	6.18257	21.1611	5.30286e-05	5.30286e-05	2.92106
7695	10299	36368	36368_KSHV_NC009333_FW_4162_4221	0.529277	0.863122	0.440334	0.440334	-6.78627
7695	10299	42617	42617_KSHV_NC009333_FW_4162_4221	0.603828	1.246	0.285718	0.285718	-6.39668
7696	13421	24885	24885_KSHV_NC009333_FW_4192_4251	1.26923	3.20374	0.0365284	0.0365284	-4.12668
7696	13421	30072	30072_KSHV_NC009333_FW_4192_4251	0.821842	2.64816	0.0617859	0.0617859	-4.73924
7696	13421	31775	31775_KSHV_NC009333_FW_4192_4251	1.04629	4.57637	0.0121951	0.0121951	-2.82568
7697	1675	2030	2030_KSHV_NC009333_FW_4222_4281	-0.262225	-1.06751	0.350284	0.350284	-6.58773
7697	1675	2335	2335_KSHV_NC009333_FW_4222_4281	0.855144	3.20371	0.0365295	0.0365295	-4.12672
7697	1675	35282	35282_KSHV_NC009333_FW_4222_4281	0.884585	4.02513	0.0183634	0.0183634	-3.31285
7698	3442	4170	4170_KSHV_NC009333_FW_4252_4311	-0.227815	-0.943718	0.40267	0.40267	-6.71101
7698	3442	11867	11867_KSHV_NC009333_FW_4252_4311	1.47809	7.17029	0.00266489	0.00266489	-1.02957
7698	3442	33747	33747_KSHV_NC009333_FW_4252_4311	-0.00345172	-0.0132807	0.990088	0.990088	-7.21465
7699	12719	22078	22078_KSHV_NC009333_FW_4333_4392	-0.96988	-4.80332	0.010414	0.010414	-2.63772
7699	12719	29161	29161_KSHV_NC009333_FW_4333_4392	-0.942008	-4.71572	0.0110607	0.0110607	-2.70944
7699	12719	30696	30696_KSHV_NC009333_FW_4333_4392	-0.885399	-4.55704	0.0123636	0.0123636	-2.84203
7700	12203	20137	20137_KSHV_NC009333_FW_4342_4401	-1.13647	-5.77027	0.00564139	0.00564139	-1.90982
7700	12203	27663	27663_KSHV_NC009333_FW_4342_4401	-0.926317	-4.16326	0.0165131	0.0165131	-3.18653
7700	12203	28509	28509_KSHV_NC009333_FW_4342_4401	-1.00248	-4.77198	0.0106398	0.0106398	-2.66326
7701	13357	24641	24641_KSHV_NC009333_FW_4402_4461	-0.454048	-2.07966	0.111568	0.111568	-5.40957
7701	13357	30357	30357_KSHV_NC009333_FW_4402_4461	-0.163885	-0.730986	0.508303	0.508303	-6.89964
7701	13357	41500	41500_KSHV_NC009333_FW_4402_4461	-0.258315	-1.37117	0.247471	0.247471	-6.25558
7702	9438	13237	13237_KSHV_NC009333_FW_4432_4491	0.544924	2.79381	0.0535647	0.0535647	-4.57401
7702	9438	23016	23016_KSHV_NC009333_FW_4432_4491	-0.0555057	-0.289684	0.787533	0.787533	-7.16236
7702	9438	26446	26446_KSHV_NC009333_FW_4432_4491	0.239733	1.07388	0.347759	0.347759	-6.58116
7703	7173	9278	9278_KSHV_NC009333_FW_4462_4521	0.056329	0.241469	0.821956	0.821956	-7.17823
7703	7173	28202	28202_KSHV_NC009333_FW_4462_4521	0.187679	0.782121	0.48108	0.48108	-6.85735
7703	7173	28858	28858_KSHV_NC009333_FW_4462_4521	0.243361	1.0115	0.373182	0.373182	-6.64458
7704	4176	4973	4973_KSHV_NC009333_FW_4492_4551	1.28115	5.02937	0.00894891	0.00894891	-2.45732
7704	4176	32488	32488_KSHV_NC009333_FW_4492_4551	0.146831	0.296861	0.782457	0.782457	-7.15976
7704	4176	43683	43683_KSHV_NC009333_FW_4492_4551	1.14093	5.19654	0.00802714	0.00802714	-2.32809
7705	11892	19217	19217_KSHV_NC009333_FW_4522_4581	0.922373	2.79432	0.0535381	0.0535381	-4.57343
7705	11892	20727	20727_KSHV_NC009333_FW_4522_4581	0.282822	0.748256	0.498979	0.498979	-6.88559
7705	11892	28584	28584_KSHV_NC009333_FW_4522_4581	0.511645	2.23303	0.0946413	0.0946413	-5.22554
7706	13346	24624	24624_KSHV_NC009333_FW_4552_4611	0.868236	2.99103	0.0444006	0.0444006	-4.35544
7706	13346	36640	36640_KSHV_NC009333_FW_4552_4611	1.36021	4.04535	0.0180772	0.0180772	-3.29417
7706	13346	41782	41782_KSHV_NC009333_FW_4552_4611	2.26392	7.84023	0.00194656	0.00194656	-0.666552
7707	5790	7043	7043_KSHV_NC009333_FW_4582_4641	0.981159	5.03651	0.00890689	0.00890689	-2.45172
[truncated: 20,684 more rows]

## Sheet: BC-1 (Pair) vs BJAB
Linear Order	Probe UID	Feature Num	Probe Name (embedded info.)	Log2 FC	t	P-Value	Adj. P-Val	B
[truncated: 21,036 more rows]

[truncated: 1 more sheets: BC-1 Lytic (Pair) vs BJAB]
