# Supplementary material for: Coupled transcriptome and proteome analysis of human lymphotropic tumor viruses: insights on the detection and discovery of viral genes
Source: BMC Genomics. 2011 Dec 20;12:625. doi: 10.1186/1471-2164-12-625 (PMC3282826; doi:10.1186/1471-2164-12-625)
Supplement: Additional file 11 — In-Array Limma Analysis. This excel file contains in-array Limma statistical analysis corresponding to EBV and KSHV probes. [file 1471-2164-12-625-S11.XLS]

## Sheet: BJAB
Linear Order	Probe UID	Log2 FC	Ave. Expr.	t	P-Value	Adj. P-Val	B
940	10515	0.268159	5.971	0.403142	0.712187	0.801078	-6.71943
941	3496	-0.402359	7.08197	-1.27132	0.28785	0.429606	-5.97605
942	6570	0.279672	7.75267	3.39096	0.0385304	0.0943881	-3.70321
943	10390	-0.423829	6.09434	-1.64975	0.19151	0.31958	-5.55022
944	8588	0.19998	5.47597	0.872964	0.443035	0.581045	-6.37959
945	5771	0.386486	4.89315	3.09321	0.048907	0.113477	-3.98536
946	818	0.46805	4.92168	6.0577	0.00738995	0.0248246	-1.77794
947	9804	0.478916	4.81393	8.11789	0.00302509	0.0189125	-0.809166
948	10957	-0.676939	5.68215	-3.11701	0.0479592	0.111831	-3.96223
949	210	0.380569	7.48094	2.55271	0.0782403	0.162537	-4.5374
950	10925	0.43374	5.12668	7.26516	0.00425691	0.0189125	-1.17015
951	8838	-0.148523	5.43859	-0.834373	0.461575	0.597873	-6.4143
952	3860	0.809046	4.97455	5.14015	0.0120321	0.0370817	-2.33462
953	13710	0.375838	4.91435	5.55553	0.00956825	0.030693	-2.07107
954	1476	0.547047	4.88564	8.71839	0.00242477	0.0189125	-0.582938
955	1691	-0.15975	5.38717	-0.625353	0.573359	0.692778	-6.58316
956	3485	0.684059	5.16595	5.69859	0.00887183	0.0288108	-1.98485
957	4056	0.555467	4.87053	7.20485	0.00436695	0.0189125	-1.19764
958	869	0.484394	5.0227	6.06868	0.0073499	0.0247265	-1.77182
959	3061	-0.0726786	8.65412	-0.820135	0.468581	0.604379	-6.42686
960	3711	0.354372	9.73046	1.57874	0.206532	0.336913	-5.63148
961	9574	0.0239205	6.8393	0.244517	0.821625	0.879636	-6.78375
962	10340	0.224644	4.98821	1.18295	0.31692	0.461596	-6.0712
963	12677	0.468216	4.87099	7.90874	0.00327909	0.0189125	-0.893148
964	11554	0.339316	4.86967	3.60738	0.032672	0.0830601	-3.50786
965	10254	0.455544	4.81304	7.75698	0.00348094	0.0189125	-0.955873
966	11233	0.505496	4.8862	8.48392	0.00263892	0.0189125	-0.668744
967	1408	0.490909	5.20773	1.42287	0.244199	0.381372	-5.80818
968	2715	0.813093	5.04963	3.10121	0.0485858	0.112943	-3.97757
969	13676	0.355818	4.90055	3.44695	0.0368966	0.0912033	-3.65189
970	1465	-0.411794	5.7749	-3.40547	0.0380983	0.0935645	-3.68985
971	11530	-0.246297	8.37118	-3.53763	0.0344299	0.0865627	-3.56993
972	1679	0.312759	5.09125	2.48968	0.082916	0.169911	-4.60499
973	14397	0.061054	5.19109	0.237688	0.826484	0.883192	-6.78585
974	320	0.494087	4.95138	7.15866	0.00445375	0.0189777	-1.21888
975	5217	0.554844	4.86722	8.18226	0.0029521	0.0189125	-0.783878
976	6969	0.53844	4.83546	8.62906	0.0025036	0.0189125	-0.61526
977	9009	0.544503	4.89967	9.58276	0.00180606	0.0189125	-0.292004
978	1953	0.535554	4.88885	7.51953	0.00383036	0.0189125	-1.05717
979	13245	0.462775	4.86111	6.6728	0.00551795	0.0204022	-1.45262
980	3448	-0.187727	6.50264	-0.464771	0.671798	0.769439	-6.68672
981	13987	0.484427	4.8155	8.34106	0.00278155	0.0189125	-0.722586
982	9918	0.363741	9.55264	3.96197	0.0252922	0.0676891	-3.20488
983	10887	0.121402	7.23356	0.381977	0.726357	0.810743	-6.7297
984	3443	0.359704	5.28599	4.57078	0.0169079	0.0490438	-2.73077
985	3828	0.445489	4.99394	3.50265	0.0353564	0.0884039	-3.60139
986	9940	0.52564	4.85785	8.93503	0.00224658	0.0189125	-0.506378
987	11811	0.0425868	5.94015	0.0959513	0.929235	0.951237	-6.81618
988	12766	-0.245289	8.21417	-1.97823	0.136206	0.248642	-5.17374
989	8744	-0.107216	10.6063	-1.87879	0.150759	0.267455	-5.28738
990	1606	0.0415354	8.65535	0.351447	0.747052	0.825612	-6.74361
991	7979	0.575744	6.83118	2.64143	0.0721866	0.152949	-4.44336
992	4345	0.45092	4.86186	4.7786	0.0148774	0.0442629	-2.58121
993	7468	0.572232	5.16851	7.65659	0.00362339	0.0189125	-0.998221
994	14076	-0.936085	7.11234	-1.9263	0.143594	0.258439	-5.23302
995	13990	-0.0784713	5.26743	-0.35338	0.745733	0.824555	-6.74277
996	1402	0.551869	4.87715	7.65006	0.00363293	0.0189125	-1.001
997	13981	-0.457538	5.60995	-2.61482	0.0739406	0.155939	-4.47142
998	3775	-0.734188	6.39546	-4.88123	0.0139894	0.0420512	-2.50949
999	8135	0.116375	7.92168	1.13845	0.332649	0.476808	-6.11813
1000	4851	0.560159	4.86244	9.05523	0.00215503	0.0189125	-0.464985
1001	9949	-0.407174	7.1662	-0.657207	0.555095	0.677661	-6.55973
1002	11037	0.526107	4.87995	8.67488	0.00246275	0.0189125	-0.598622
1003	5318	-0.367741	5.35904	-4.20615	0.0214065	0.0592015	-3.00801
1004	8312	0.477033	4.86995	7.45442	0.00393406	0.0189125	-1.08564
1005	14139	0.43296	4.94744	5.28338	0.0110993	0.034668	-2.24145
1006	9756	-0.190069	7.57163	-1.44733	0.237831	0.373815	-5.78066
1007	12880	-0.200328	9.36588	-1.66675	0.188095	0.315385	-5.53074
1008	585	-0.189248	7.61981	-1.2562	0.292626	0.435022	-5.99249
1009	12608	0.110203	5.41568	0.527752	0.631966	0.738131	-6.64914
1010	5445	0.141573	5.04457	1.16668	0.322583	0.466708	-6.08844
1011	14353	-1.09521	6.02849	-17.2486	0.000281825	0.0189125	1.19916
1012	2256	-0.848552	6.63085	-4.08993	0.0231538	0.0631407	-3.10055
1013	3647	0.556925	4.8843	8.90763	0.00226816	0.0189125	-0.515922
1014	1196	0.385011	5.30423	1.75645	0.17116	0.293859	-5.42776
1015	5884	-0.413774	6.98202	-0.856934	0.450657	0.587768	-6.39413
1016	13555	-0.21577	10.2998	-3.70567	0.0303814	0.0784189	-3.42178
1017	623	-0.0704277	11.8214	-1.09395	0.349137	0.493524	-6.1643
1018	9077	0.468031	4.81522	7.74397	0.00349898	0.0189125	-0.961322
1019	2746	0.462916	4.98671	4.66952	0.0159017	0.0466221	-2.65897
1020	3360	0.557122	7.52235	4.91497	0.0137123	0.041369	-2.48622
1021	13446	0.353609	7.76688	3.50224	0.0353674	0.0884066	-3.60175
1022	4147	-0.121399	6.51219	-0.277266	0.798469	0.863594	-6.77291
1023	3047	-0.309643	9.31316	-3.42071	0.0376512	0.0927118	-3.67587
1024	13049	-0.255851	12.2643	-4.47925	0.0179141	0.0513841	-2.79854
1025	6741	0.475033	5.2765	0.827306	0.465041	0.601419	-6.42055
1026	13846	0.186153	8.88953	1.53157	0.217224	0.350132	-5.68525
1027	8170	0.209973	8.81954	1.87179	0.151849	0.2689	-5.2954
1028	12339	0.341165	12.1561	5.73097	0.00872334	0.0284028	-1.96564
1029	6089	0.305999	4.95356	2.32789	0.0965441	0.191219	-4.78127
1030	9203	2.53049	5.7787	1.53538	0.216337	0.349045	-5.68091
1031	7500	0.111519	5.3491	0.725311	0.517515	0.646131	-6.50672
1032	7876	-0.916053	5.87778	-3.33457	0.0402682	0.0978903	-3.75544
1033	2134	0.00121665	9.41896	0.0145133	0.989275	0.992909	-6.822
1034	8592	-0.411989	6.17688	-1.48109	0.22933	0.363681	-5.74253
1035	9827	-0.259233	6.06088	-0.770363	0.493772	0.625374	-6.46961
1036	6011	-0.0379151	14.1103	-0.671206	0.547206	0.671028	-6.54915
1037	3252	1.73557	5.35746	1.84576	0.155981	0.274404	-5.32525
1038	10595	0.238874	4.92716	1.46384	0.233632	0.368648	-5.76203
1039	13131	0.937972	5.99661	1.73412	0.175211	0.298675	-5.45341
1040	2976	-0.182347	5.3443	-0.704965	0.528531	0.655134	-6.52296
1041	11704	0.451674	4.86655	7.46133	0.00392288	0.0189125	-1.08261
1042	4137	-0.237331	5.48707	-0.736268	0.511658	0.641427	-6.49784
1043	167	-0.347889	5.46321	-1.49012	0.227113	0.361507	-5.73231
1044	9783	0.389496	4.88618	5.22302	0.0114807	0.0356556	-2.28042
1045	6977	-0.0445828	7.796	-0.501085	0.648646	0.751637	-6.66555
1046	12825	-1.00989	5.81259	-13.3384	0.000637748	0.0189125	0.623627
1047	561	0.528148	4.87111	7.62188	0.00367441	0.0189125	-1.01303
1048	2871	-0.863576	6.44566	-4.41736	0.018638	0.0530704	-2.84505
1049	4911	-0.229386	5.62505	-2.68325	0.0695302	0.148495	-4.39948
1050	10506	-0.703956	6.24431	-1.58431	0.20531	0.335439	-5.62512
1051	6384	-0.871104	6.62024	-3.48415	0.0358588	0.0893657	-3.6181
1052	4896	0.50457	7.96362	3.70897	0.0303082	0.0782889	-3.41892
1053	1781	-0.399821	7.07967	-1.44476	0.23849	0.374598	-5.78355
1054	8988	-0.00613479	5.13873	-0.0276901	0.979541	0.986223	-6.82164
1055	9386	0.102127	9.76259	1.68239	0.185013	0.311479	-5.5128
1056	7353	0.573431	4.8981	10.2568	0.00145991	0.0189125	-0.0899001
1057	894	-0.948104	5.80592	-3.03933	0.0511405	0.117406	-4.0381
1058	3752	-0.802672	6.8701	-2.39689	0.0904271	0.181866	-4.70562
1059	1993	-0.0176761	9.56059	-0.226314	0.8346	0.888445	-6.78921
1060	504	0.0639139	9.14223	0.632649	0.569138	0.689078	-6.57788
1061	6517	-0.297354	7.30159	-1.78361	0.166375	0.287687	-5.39658
1062	3873	-0.0584165	9.09811	-0.884187	0.437765	0.576569	-6.36932
1063	9339	0.661374	4.93672	3.91146	0.0262047	0.0695808	-3.24678
1064	11781	0.122535	7.74154	0.550474	0.617974	0.727324	-6.63459
1065	969	0.185909	5.05751	0.659804	0.553625	0.676483	-6.55778
1066	14572	0.29469	5.07519	1.85519	0.154471	0.272483	-5.31444
1067	14343	-0.140564	5.41322	-0.363073	0.739137	0.81986	-6.73844
1068	14590	0.364299	9.78275	5.36272	0.0106223	0.0334923	-2.1909
1069	990	0.114913	10.1574	0.921699	0.420549	0.561033	-6.33441
1070	6602	-0.0740867	11.8959	-1.24038	0.297708	0.440755	-6.00963
1071	11351	0.050359	9.14894	0.439727	0.688049	0.782105	-6.70051
1072	5938	-0.139909	9.95119	-1.41776	0.24555	0.382651	-5.8139
1073	637	0.14981	8.57153	2.10067	0.12046	0.226653	-5.03481
1074	11005	0.0763599	15.0433	1.26813	0.288851	0.430958	-5.97952
1075	10087	0.479955	4.85099	6.67922	0.00550184	0.0203537	-1.44941
1076	14344	0.475837	4.93298	8.38904	0.00273256	0.0189125	-0.704368
1077	11692	0.117843	5.0232	0.409118	0.708213	0.79779	-6.71644
1078	9163	0.797112	5.12354	2.429	0.0877392	0.177637	-4.67065
1079	13725	-0.108803	5.22832	-0.493042	0.653731	0.75599	-6.67035
1080	11289	0.107408	8.51814	0.974658	0.397274	0.540002	-6.28373
1081	13059	0.49405	4.87522	7.99213	0.00317462	0.0189125	-0.859327
1082	13940	0.183988	9.33676	1.8423	0.156541	0.274962	-5.32922
1083	4526	0.103135	10.5496	1.48899	0.227388	0.361861	-5.73358
1084	3911	-0.207603	6.10828	-1.30104	0.278692	0.419975	-5.94354
1085	9565	-1.20302	5.85427	-20.4945	0.000162614	0.0189125	1.51131
1086	5972	-0.0117713	5.79897	-0.051985	0.961606	0.973795	-6.82038
1087	11064	-0.674368	5.94771	-11.4266	0.00103965	0.0189125	0.217313
1088	5260	0.151842	6.71056	1.96546	0.137981	0.251078	-5.1883
1089	7112	0.179775	5.95502	0.615844	0.578896	0.697186	-6.58998
1090	4860	0.10319	5.1382	0.410579	0.707243	0.797166	-6.7157
1091	14541	-0.119208	5.33598	-0.400803	0.713745	0.801973	-6.72059
1092	13496	-0.0189359	5.28338	-0.0562558	0.958456	0.971756	-6.82009
1093	179	0.0943526	5.20267	0.269414	0.803998	0.866742	-6.77563
1094	9746	0.239191	5.84425	0.526873	0.632511	0.738607	-6.64969
1095	14027	0.622498	5.02556	4.68412	0.0157596	0.0463524	-2.64847
1096	6518	0.486012	4.96544	4.16302	0.0220347	0.0605955	-3.04211
1097	12082	-0.2068	6.27688	-0.951643	0.407242	0.549125	-6.30595
1098	9477	-0.69961	6.85227	-1.41692	0.245775	0.382915	-5.81486
1099	7750	0.0106388	12.4413	0.187441	0.862535	0.906683	-6.79949
1100	351	0.543601	4.9332	8.28922	0.00283578	0.0189125	-0.742426
1101	6903	-0.494984	5.61481	-2.52139	0.0805232	0.166205	-4.57091
1102	12217	-0.751965	5.61978	-8.09162	0.00305556	0.0189125	-0.819561
1103	9078	-0.376456	8.12142	-2.17769	0.111645	0.214166	-4.94818
1104	7021	0.296322	4.97896	1.54419	0.214305	0.346612	-5.67088
1105	658	0.559103	4.93887	9.54694	0.00182732	0.0189125	-0.30332
1106	4561	0.492759	4.89657	6.15995	0.00702733	0.0238765	-1.72141
1107	1060	0.672368	5.0098	7.16349	0.00444457	0.0189627	-1.21665
1108	6542	-0.925479	6.05766	-4.25347	0.020743	0.0577643	-2.97092
1109	9277	0.515255	4.9332	8.66567	0.00247089	0.0189125	-0.601958
1110	7730	0.50509	4.83554	7.93514	0.00324554	0.0189125	-0.882392
1111	9954	0.699969	6.42916	3.91875	0.0260703	0.0693078	-3.2407
1112	5915	0.215949	5.23519	1.35914	0.26165	0.401151	-5.87937
1113	8982	-0.0384474	7.38622	-0.376052	0.730351	0.81348	-6.73248
1114	10469	-0.262632	7.33283	-2.65541	0.0712846	0.15139	-4.42865
1115	13593	-0.522055	5.98658	-1.56699	0.209141	0.340155	-5.64489
1116	3217	0.512851	4.88452	6.75816	0.00530882	0.0199326	-1.41015
1117	13656	0.447797	4.85933	7.26453	0.00425803	0.0189125	-1.17043
1118	2842	0.875124	5.07967	3.44827	0.0368592	0.091177	-3.65069
1119	1863	1.39656	5.25439	1.99489	0.133929	0.24559	-5.15476
1120	4082	-0.564491	6.45686	-2.68051	0.0697003	0.148719	-4.40234
1121	6893	-0.151528	5.81028	-0.486765	0.657716	0.758222	-6.67406
1122	1828	0.811971	5.37573	1.28116	0.284786	0.426196	-5.96532
1123	7312	0.368628	4.92782	3.38271	0.0387788	0.0948571	-3.71082
1124	3763	0.567257	4.87196	7.42385	0.003984	0.0189125	-1.09911
1125	1852	0.58935	4.93982	10.2151	0.00147865	0.0189125	-0.101816
1126	1162	0.542009	4.87474	8.74654	0.0024006	0.0189125	-0.572844
1127	12964	0.459134	4.83025	6.72297	0.00539377	0.0201558	-1.42759
1128	11063	0.468501	4.82166	8.23391	0.00289518	0.0189125	-0.763776
1129	9357	0.456788	4.80158	7.58051	0.00373643	0.0189125	-1.03078
1130	9757	0.479557	4.843	8.08312	0.00306551	0.0189125	-0.822935
1131	9749	0.501196	4.84221	7.86025	0.00334189	0.0189125	-0.913023
1132	13033	0.441063	4.82344	7.10846	0.00455064	0.0190342	-1.24216
1133	2732	0.535323	4.89201	6.7842	0.00524707	0.0198245	-1.39732
1134	7846	0.47386	4.82878	6.85226	0.00509002	0.0196113	-1.36404
1135	5753	0.414437	4.95239	3.82427	0.0278798	0.0732348	-3.32007
1136	6568	0.551568	4.87039	8.88813	0.00228367	0.0189125	-0.522736
1137	3484	0.565815	4.86231	9.05053	0.00215851	0.0189125	-0.46659
1138	8611	0.444701	4.80703	6.39336	0.00628167	0.0219152	-1.5961
1139	2084	0.617776	4.93337	11.0027	0.00117103	0.0189125	0.111851
1140	13382	0.473719	4.83987	7.85234	0.00335228	0.0189125	-0.916281
1141	6083	-0.436823	5.73542	-1.63671	0.194177	0.322853	-5.56517
1142	11286	0.109102	7.35067	0.854633	0.45176	0.588757	-6.3962
1143	4954	0.619044	4.92153	8.53278	0.00259232	0.0189125	-0.650602
1144	1406	0.406081	4.92775	2.97946	0.0537716	0.122193	-4.0973
1145	2399	-0.282588	13.172	-4.93066	0.0135859	0.0410601	-2.47545
1146	12776	-0.617627	5.6713	-9.30901	0.00197712	0.0189125	-0.380047
1147	4018	0.561425	4.87684	8.49425	0.00262898	0.0189125	-0.664896
1148	10876	0.253728	7.09757	1.14848	0.329039	0.472944	-6.10762
1149	11279	0.49925	5.05029	1.74633	0.172983	0.296041	-5.43939
1150	8342	-0.167962	6.45697	-0.500692	0.648894	0.751698	-6.66578
1151	4264	-0.105529	7.24292	-0.674965	0.545102	0.669109	-6.54628
1152	13232	0.205436	9.07298	1.99316	0.134164	0.245901	-5.15673
1153	12151	0.036927	12.0537	0.600185	0.588095	0.704353	-6.60104
1154	1500	0.234266	12.0374	4.06727	0.0235153	0.0639336	-3.11884
1155	10370	0.472484	4.8394	7.82823	0.00338422	0.0189125	-0.926233
1156	8536	0.335325	4.97407	2.33289	0.0960844	0.190606	-4.77577
1157	6175	-0.047337	9.2372	-0.355981	0.74396	0.823128	-6.74161
1158	2102	0.177144	11.9292	3.07201	0.0497712	0.114993	-4.00605
1159	9858	-0.0127611	5.11043	-0.0338616	0.974983	0.983025	-6.82139
1160	12133	0.47557	4.81592	7.23532	0.0043109	0.0189125	-1.18372
1161	2633	0.0666573	9.3353	1.08954	0.350813	0.495034	-6.16883
1162	12231	0.128795	8.59404	1.07689	0.355669	0.499167	-6.18179
1163	8829	0.535237	4.85402	9.48673	0.00186379	0.0189125	-0.322479
1164	6776	0.56695	4.86901	10.0171	0.00157216	0.0189125	-0.159463
1165	13884	0.496808	4.83014	8.23538	0.00289358	0.0189125	-0.763206
1166	10786	-0.0756608	6.96147	-0.230006	0.831963	0.886873	-6.78814
1167	4629	0.0880417	10.9971	1.22178	0.3038	0.447684	-6.02969
1168	4490	0.181081	5.57049	0.29408	0.786684	0.854895	-6.76684
1169	702	-0.264643	5.392	-2.42098	0.0884013	0.178818	-4.67937
1170	6656	-0.529236	5.51758	-1.97848	0.136172	0.248614	-5.17346
1171	199	0.549897	4.9105	7.88991	0.00330329	0.0189125	-0.900849
1172	7125	-0.116284	5.26412	-0.217369	0.841002	0.892201	-6.79174
1173	12148	0.464185	4.86025	7.81461	0.00340243	0.0189125	-0.931873
1174	14200	0.0849361	5.33071	0.659787	0.553635	0.676483	-6.55779
1175	4580	0.475482	4.84107	5.59596	0.00936449	0.0301313	-2.04647
1176	8564	0.235014	5.0533	1.0982	0.34753	0.492322	-6.15993
1177	8585	-0.104207	7.69584	-0.717763	0.52158	0.649101	-6.51279
1178	1431	-0.222618	8.17301	-1.51665	0.220728	0.354108	-5.70221
1179	14228	0.525908	4.88686	9.0088	0.00218981	0.0189125	-0.480886
1180	11328	0.512831	4.85281	8.36579	0.00275616	0.0189125	-0.71318
1181	3832	0.536948	4.87333	8.17948	0.0029552	0.0189125	-0.784964
1182	8295	0.526853	4.8479	8.40509	0.00271642	0.0189125	-0.698306
1183	14476	0.53859	4.91518	9.51144	0.00184871	0.0189125	-0.314595
1184	12694	0.291014	4.92484	2.73252	0.0665518	0.143537	-4.34816
1185	7815	0.206394	5.2728	0.914731	0.423701	0.563916	-6.34096
1186	939	0.00580034	6.63563	0.0179899	0.986707	0.991205	-6.82193
1187	13584	0.174528	9.16513	2.09429	0.121226	0.227833	-5.04201
1188	6421	0.288173	5.02192	1.58934	0.204211	0.333963	-5.61937
1189	5578	0.533659	4.85537	7.36505	0.0040824	0.0189125	-1.12522
1190	10896	0.779056	6.10203	1.3145	0.274645	0.416079	-5.92875
1191	11918	-0.868657	6.68281	-5.02053	0.0128896	0.0392989	-2.41436
1192	11058	0.0365441	5.16962	0.146219	0.892447	0.926973	-6.80833
1193	9572	0.477981	4.80892	8.20622	0.00292552	0.0189125	-0.774533
1194	4819	0.533421	4.85006	7.20902	0.00435924	0.0189125	-1.19573
1195	14147	0.510842	4.87079	8.52521	0.00259947	0.0189125	-0.653405
1196	6920	-0.763615	6.64419	-3.30373	0.0412597	0.0996448	-3.78424
1197	10513	0.492719	4.83604	8.2147	0.00291618	0.0189125	-0.771233
1198	5859	0.263704	5.14802	0.778178	0.489744	0.622292	-6.46302
1199	4686	0.758212	4.94964	5.3319	0.0108044	0.0339568	-2.21045
1200	10201	-0.527975	5.60761	-2.73897	0.0661731	0.142956	-4.34147
1201	152	0.364852	4.96477	4.5295	0.0173525	0.0501098	-2.76118
1202	3006	0.586092	4.91507	10.0285	0.00156658	0.0189125	-0.1561
1203	4272	0.497504	4.85172	6.24656	0.00673795	0.0231117	-1.67431
1204	1195	-0.672925	5.626	-2.49889	0.0822121	0.168917	-4.59507
1205	9076	0.510005	4.82817	8.62721	0.00250526	0.0189125	-0.615933
1206	4140	0.604748	4.9084	10.5131	0.00135112	0.0189125	-0.018123
1207	13551	0.258648	7.58429	1.46648	0.232967	0.367784	-5.75905
1208	8292	0.0590486	8.60521	0.961977	0.402738	0.544773	-6.29601
1209	2668	0.364909	4.93673	3.00083	0.0528134	0.120477	-4.07609
1210	9158	-0.664084	7.02873	-2.10771	0.119622	0.225386	-5.02687
1211	7189	-0.0381073	10.9458	-0.560945	0.611597	0.722179	-6.62772
1212	12395	0.0239362	5.26733	0.181086	0.867128	0.909536	-6.80099
1213	7526	0.719187	6.71908	4.42949	0.0184932	0.0527572	-2.83589
1214	7058	0.537104	4.88049	8.37384	0.00274795	0.0189125	-0.710124
1215	1113	0.561493	4.89028	9.24952	0.00201706	0.0189125	-0.399669
1216	14020	0.532194	4.88092	8.61467	0.0025166	0.0189125	-0.620508
1217	6854	0.591577	4.87372	7.90558	0.00328312	0.0189125	-0.894436
1218	6902	-0.104783	5.42415	-0.184867	0.864395	0.907575	-6.80011
1219	6690	-0.338148	5.38698	-2.89508	0.0577692	0.129236	-4.18182
1220	3709	-0.153174	12.3469	-2.1818	0.111195	0.213514	-4.94357
1221	7697	0.882506	5.75796	1.98052	0.13589	0.248265	-5.17113
1222	14431	0.473523	4.89268	8.1016	0.00304394	0.0189125	-0.815606
1223	11701	0.507967	4.88769	7.57988	0.00373739	0.0189125	-1.03105
1224	8407	0.341709	4.94705	2.758	0.0650721	0.141089	-4.32178
1225	14100	0.508063	4.86876	8.69063	0.00244892	0.0189125	-0.592933
1226	9825	0.485166	4.81771	8.52468	0.00259997	0.0189125	-0.653599
1227	14545	0.436445	4.96458	4.87056	0.0140785	0.0422822	-2.51689
1228	10764	0.510978	4.85554	8.74151	0.00240489	0.0189125	-0.574642
1229	10396	0.446148	4.79767	7.6532	0.00362833	0.0189125	-0.999663
1230	442	-0.747462	5.74249	-6.3759	0.00633379	0.0220464	-1.6053
1231	1463	0.141118	5.39763	0.402434	0.712659	0.801454	-6.71978
1232	1697	-0.03283	7.60618	-0.14645	0.892279	0.926879	-6.80828
1233	13849	-0.0164523	9.35865	-0.162059	0.880922	0.918309	-6.80519
1234	9071	0.486566	4.8505	8.23622	0.00289266	0.0189125	-0.762879
1235	8973	0.460815	4.80724	7.14749	0.00447508	0.0189861	-1.22405
1236	14471	0.531877	4.91444	9.22553	0.00203346	0.0189125	-0.407628
1237	9774	0.228706	8.41028	2.32397	0.0969054	0.191734	-4.78558
1238	463	-0.286983	5.95454	-1.48163	0.229197	0.363554	-5.74192
1239	11653	-0.18789	5.25586	-0.535535	0.62715	0.734704	-6.64421
1240	4775	-0.53329	5.65178	-2.64497	0.0719567	0.152509	-4.43963
1241	12565	0.456773	4.86481	7.87588	0.00332148	0.0189125	-0.906601
1242	9212	0.441999	4.86003	7.59069	0.00372105	0.0189125	-1.0264
1243	4259	0.520244	4.95883	8.72152	0.00242206	0.0189125	-0.58181
1244	9908	0.812913	4.94894	2.75812	0.0650655	0.141089	-4.32166
1245	9169	0.416461	7.84565	2.7346	0.0664294	0.143374	-4.346
1246	5764	-0.0736168	8.28865	-0.667023	0.549554	0.6727	-6.55233
1247	2539	0.560361	4.90715	8.80973	0.00234748	0.0189125	-0.550344
1248	13909	0.415776	4.90422	6.06994	0.00734531	0.0247172	-1.77112
1249	11226	-0.365949	5.3405	-2.86375	0.0593459	0.131963	-4.21352
1250	8217	-0.0164707	5.17996	-0.076698	0.943393	0.961265	-6.81833
1251	2601	0.655855	5.27857	1.58599	0.204943	0.334999	-5.6232
1252	3749	0.587041	4.88267	9.04413	0.00216328	0.0189125	-0.468778
1253	7539	0.531208	4.88034	8.97911	0.00221243	0.0189125	-0.49111
1254	5866	0.188682	5.09374	0.836229	0.460669	0.597183	-6.41266
1255	12676	0.599461	4.85014	4.0071	0.0245104	0.0660868	-3.16778
1256	12175	0.42298	5.06169	3.90305	0.0263606	0.0699028	-3.2538
1257	2722	1.07357	5.08067	2.76211	0.0648373	0.140795	-4.31753
1258	3111	0.186001	6.269	1.77217	0.168371	0.289892	-5.40971
1259	7916	0.517432	4.84058	8.32196	0.00280138	0.0189125	-0.729878
1260	2099	0.389895	4.93577	3.02397	0.0517999	0.118601	-4.05322
1261	3925	0.569404	4.93673	9.39738	0.00191968	0.0189125	-0.35123
1262	13605	0.467073	4.83687	7.92846	0.00325398	0.0189125	-0.885109
1263	5532	0.502925	4.84229	7.04815	0.00467069	0.0191797	-1.27038
1264	4337	0.471954	4.9819	3.59814	0.0328983	0.08348	-3.51603
1265	6245	0.216462	7.1651	2.93361	0.0559002	0.125941	-4.14307
1266	5388	-0.177082	7.09869	-0.980313	0.394859	0.537201	-6.27823
1267	7066	0.473264	4.84378	6.36618	0.00636306	0.0221201	-1.61043
1268	4465	0.56314	4.85832	8.13169	0.00300925	0.0189125	-0.803723
1269	11990	0.548062	5.5204	1.96349	0.138258	0.251448	-5.19055
1270	6708	0.217016	6.76157	0.692819	0.535192	0.661043	-6.53249
1271	7406	-0.573123	6.1513	-2.51121	0.0812819	0.167416	-4.58183
1272	13008	-1.06363	6.19219	-3.14255	0.0469668	0.11014	-3.93752
1273	6059	-1.14816	6.01651	-7.95779	0.00321711	0.0189125	-0.873199
1274	8018	0.0647561	8.19087	0.595605	0.590806	0.706361	-6.60422
1275	7543	0.591287	5.29483	2.5525	0.0782556	0.162537	-4.53763
1276	9861	-0.0857546	13.595	-1.47883	0.229889	0.364228	-5.74509
1277	4308	-0.0828717	12.4832	-1.24768	0.295354	0.43822	-6.00174
1278	6043	0.288	5.05185	1.28012	0.285106	0.426349	-5.96645
1279	6094	-0.633167	6.04491	-1.95515	0.139434	0.252767	-5.20006
1280	13920	0.515932	4.87937	7.84474	0.0033623	0.0189125	-0.919413
1281	10924	-0.424815	5.36715	-2.30831	0.0983686	0.193991	-4.80286
1282	10684	0.196829	4.94945	1.09653	0.34816	0.492703	-6.16164
1283	3497	0.0560872	7.7034	0.237487	0.826627	0.883192	-6.78591
1284	6114	0.152287	6.06152	0.389939	0.721009	0.80728	-6.72589
1285	12806	0.0474478	11.535	0.823695	0.46682	0.603092	-6.42373
1286	2104	0.00471389	11.1155	0.0834531	0.938422	0.957628	-6.81763
1287	9052	0.125148	5.03254	0.427607	0.695994	0.788447	-6.70694
1288	10160	0.0772635	5.08112	0.461085	0.674176	0.771471	-6.68879
1289	2430	0.0541775	11.865	0.965504	0.401212	0.543336	-6.29261
1290	3513	-0.33022	10.3035	-4.30342	0.0200709	0.0562044	-2.93214
1291	12908	0.0598268	11.9095	1.00992	0.382436	0.525585	-6.24915
1292	1922	-0.00579846	9.87313	-0.0748601	0.944747	0.962213	-6.81851
1293	10572	0.437874	4.86479	5.33433	0.0107899	0.0339346	-2.2089
1294	2895	0.44192	4.96438	2.76076	0.0649145	0.140884	-4.31893
1295	9293	0.0375845	9.06285	0.498808	0.650083	0.752664	-6.66691
1296	11487	-0.0196046	14.5815	-0.330527	0.761395	0.837198	-6.75253
1297	4960	0.0801693	13.9296	1.30111	0.278672	0.419975	-5.94346
1298	4123	0.20121	13.6015	3.50739	0.0352289	0.0881336	-3.59711
1299	1992	-0.138178	5.30474	-0.534545	0.627761	0.735194	-6.64484
1300	9752	-0.282557	5.29138	-1.09717	0.34792	0.492568	-6.16099
1301	1587	-0.0312616	8.13077	-0.190733	0.860158	0.905213	-6.7987
1302	5695	1.31892	12.2312	20.6758	0.000158104	0.0189125	1.52567
1303	5984	0.556158	4.87479	8.96406	0.00222401	0.0189125	-0.496312
1304	3213	-0.179737	5.40476	-0.648869	0.559834	0.682044	-6.56595
1305	6258	-0.121268	7.75086	-0.616875	0.578294	0.696574	-6.58925
1306	14457	0.537887	4.91881	9.35883	0.00194447	0.0189125	-0.363756
1307	9622	0.543778	4.90382	9.05589	0.00215454	0.0189125	-0.464761
1308	8112	0.307299	5.03865	1.48374	0.228677	0.363066	-5.73953
1309	7474	0.0604421	10.4205	0.879856	0.439792	0.578151	-6.37329
1310	5349	-0.0299155	7.50419	-0.499767	0.649477	0.75209	-6.66634
1311	14564	0.274661	5.89989	0.689168	0.537207	0.662514	-6.53533
1312	13389	0.4055	4.80244	7.16215	0.00444712	0.0189627	-1.21727
1313	10279	0.342325	5.59124	0.702901	0.529658	0.656046	-6.52459
1314	14079	1.46895	6.05888	4.48354	0.0178653	0.0512604	-2.79534
1315	5279	-0.0905535	9.73954	-0.63833	0.565866	0.686578	-6.57373
1316	4255	-0.184125	11.4452	-2.6953	0.0687868	0.14716	-4.38688
1317	6242	-0.485499	5.51138	-2.15852	0.113765	0.217318	-4.96967
1318	433	0.526608	4.89739	8.13768	0.0030024	0.0189125	-0.801363
1319	1618	-0.174566	5.42576	-0.998652	0.38712	0.530444	-6.26027
1320	7358	-0.020069	7.24226	-0.102004	0.924791	0.947966	-6.8154
1321	11669	0.384516	4.81962	6.41576	0.00621559	0.0217485	-1.58434
1322	3473	0.556046	4.89212	8.29313	0.00283165	0.0189125	-0.740924
1323	10945	0.465403	4.86016	7.70219	0.00355777	0.0189125	-0.978901
1324	7686	0.739919	4.92507	3.60138	0.0328189	0.0833404	-3.51317
1325	7157	-0.622397	5.84159	-3.36994	0.0391669	0.0955704	-3.72261
1326	9605	-0.130356	5.50144	-0.488624	0.656534	0.757757	-6.67296
1327	1527	-0.26522	5.35563	-1.52427	0.21893	0.352045	-5.69355
1328	9758	-0.580463	5.52185	-4.24397	0.0208741	0.0580109	-2.97834
1329	1118	-0.357265	5.44188	-1.0886	0.351173	0.495376	-6.1698
1330	5685	0.0102454	5.24409	0.023955	0.9823	0.988158	-6.82176
1331	7980	0.0755677	9.09636	0.933071	0.41545	0.556786	-6.32366
1332	1184	0.0124702	7.79104	0.0799983	0.940964	0.959505	-6.81799
1333	9281	0.412572	6.76524	0.725092	0.517633	0.646131	-6.5069
1334	399	0.483681	5.07708	2.13527	0.116403	0.221006	-4.99581
1335	5462	-0.0101379	5.24628	-0.0430064	0.968231	0.97869	-6.82094
1336	12730	-0.455635	5.7155	-1.80099	0.163392	0.283749	-5.37662
1337	12025	-0.0893593	9.68204	-1.50113	0.224438	0.358377	-5.71982
1338	2116	-0.691141	6.02671	-1.59634	0.202694	0.332397	-5.61138
1339	5786	-0.285791	5.49929	-0.777867	0.489904	0.622366	-6.46328
1340	9430	0.0864165	5.1326	0.31922	0.769201	0.842785	-6.75714
1341	11494	-0.15163	6.89322	-0.538749	0.625168	0.732999	-6.64216
1342	540	-0.0724973	6.12373	-1.1661	0.322786	0.466903	-6.08905
1343	4849	-0.648302	6.31627	-1.80527	0.162666	0.28285	-5.37171
1344	8465	-0.0481054	7.39153	-0.368125	0.735711	0.817509	-6.73614
1345	8593	0.0958851	16.123	1.51126	0.22201	0.355456	-5.70833
1346	6318	0.601939	5.0155	7.87683	0.00332023	0.0189125	-0.906208
1347	14303	-0.490741	7.09478	-0.970776	0.39894	0.541565	-6.2875
1348	10644	0.073599	9.13994	0.722896	0.518813	0.64719	-6.50867
1349	13113	0.250231	6.27043	0.495221	0.652351	0.755015	-6.66906
1350	3160	0.582837	4.89737	10.046	0.00155807	0.0189125	-0.150962
1351	2574	0.565324	4.89215	8.32732	0.00279579	0.0189125	-0.727828
1352	3520	0.0559545	10.8728	0.972196	0.39833	0.541079	-6.28613
1353	10531	0.318188	14.5215	5.43822	0.0101926	0.0323841	-2.14347
1354	5292	0.508507	4.86364	7.2183	0.0043421	0.0189125	-1.19149
1355	4914	0.0955402	5.19495	0.322808	0.76672	0.840887	-6.75569
1356	8066	0.504122	4.87478	7.75846	0.00347889	0.0189125	-0.955254
1357	4897	0.567394	4.9053	9.51726	0.00184518	0.0189125	-0.312742
1358	7286	-0.578827	6.00454	-4.11703	0.0227307	0.062205	-3.07879
1359	9065	0.169991	5.18346	0.558547	0.613053	0.722937	-6.6293
1360	6422	0.0591149	7.47875	0.140252	0.896798	0.929947	-6.80943
1361	4478	0.508843	4.85992	6.97391	0.00482414	0.0193647	-1.30551
1362	2550	0.5493	5.49719	0.85309	0.452501	0.589386	-6.39759
1363	4491	0.0986864	7.19392	0.403401	0.712014	0.80095	-6.7193
1364	1459	0.530199	4.90187	7.09322	0.00458059	0.0190418	-1.24926
1365	14420	0.524713	4.89385	9.06125	0.00215057	0.0189125	-0.462934
1366	13816	-0.856521	5.71936	-3.20776	0.0445466	0.105567	-3.87495
1367	14154	-0.100134	8.52758	-1.23709	0.298778	0.442004	-6.01319
1368	10912	-0.257502	6.07502	-0.340107	0.754811	0.831915	-6.74851
1369	9978	0.60405	7.95756	3.80318	0.0283053	0.0740578	-3.338
1370	10960	0.405305	7.34187	3.32602	0.0405399	0.0984109	-3.76341
1371	11385	0.529127	5.17937	5.01231	0.0129513	0.0394342	-2.4199
1372	2135	0.540959	4.87629	7.72718	0.00352245	0.0189125	-0.968372
1373	9396	-0.417635	5.75203	-1.91946	0.144601	0.259838	-5.24084
1374	5582	0.128383	5.80505	2.1219	0.117952	0.222946	-5.01087
1375	4251	0.390404	4.95093	3.84264	0.0275158	0.0725186	-3.30452
1376	4660	0.585319	4.9238	10.3464	0.0014206	0.0189125	-0.0644885
1377	13437	-0.00344989	9.98774	-0.0342417	0.974702	0.982904	-6.82138
1378	7724	-0.619072	5.55624	-6.90962	0.00496235	0.0194845	-1.33629
1379	11018	0.775293	7.60993	12.4879	0.000785537	0.0189125	0.455755
1380	12343	0.723409	7.21373	5.51802	0.0097624	0.0312205	-2.09405
1381	2273	-0.846427	7.01244	-1.46045	0.234489	0.369545	-5.76586
1382	9865	-0.865282	5.86466	-6.6232	0.00564436	0.0206075	-1.47759
1383	8936	-0.457254	6.35785	-1.56401	0.209809	0.340996	-5.64829
1384	3942	0.0384173	12.221	0.619988	0.576479	0.695391	-6.58702
1385	2249	0.280159	5.08693	3.51134	0.0351234	0.0879501	-3.59355
1386	2385	-0.0712683	5.77683	-0.168014	0.876598	0.9153	-6.80392
1387	12089	-0.657584	6.76324	-1.80258	0.163122	0.28338	-5.3748
1388	11642	0.165698	8.05727	1.61658	0.198372	0.327274	-5.58821
1389	3785	-0.0164635	11.9957	-0.188195	0.861991	0.906304	-6.79931
1390	9130	-0.0639744	13.958	-1.13867	0.332568	0.476808	-6.1179
1391	6307	-0.0159275	7.51659	-0.0636105	0.953034	0.967984	-6.81951
1392	5252	0.260052	7.64861	1.38199	0.255246	0.393276	-5.85393
1393	14037	-0.659797	5.84042	-2.81228	0.0620524	0.136384	-4.26597
1394	4938	-0.361266	7.78139	-5.64753	0.00911263	0.0294667	-2.01536
1395	13021	-0.682149	5.87528	-2.45789	0.0854017	0.173832	-4.63931
1396	8364	-0.0389434	9.74129	-0.371686	0.7333	0.815627	-6.73451
1397	404	0.0976072	5.23748	0.391006	0.720295	0.806943	-6.72538
1398	114	0.0676898	5.75342	0.381984	0.726353	0.810743	-6.72969
1399	1321	0.760639	5.22554	2.89348	0.0578485	0.129329	-4.18343
1400	6061	0.501834	4.85558	6.96043	0.00485271	0.0193801	-1.31194
1401	10844	0.461986	4.84406	7.98164	0.00318751	0.0189125	-0.863555
1402	7560	0.503651	4.81631	7.81872	0.00339692	0.0189125	-0.93017
1403	5709	-0.440226	5.63851	-2.34216	0.0952396	0.189233	-4.76557
1404	11777	-0.855194	6.11743	-6.70436	0.00543939	0.0202587	-1.43685
1405	5400	0.0893877	5.73408	0.469458	0.668782	0.767098	-6.68406
1406	9161	0.484655	4.84225	8.17887	0.00295589	0.0189125	-0.785205
1407	9595	0.460778	4.82155	7.82018	0.00339496	0.0189125	-0.929563
1408	7299	0.523298	4.84263	8.16612	0.00297019	0.0189125	-0.790195
1409	4768	0.494995	4.88572	5.26999	0.0111825	0.0349199	-2.25006
1410	611	0.509767	4.88303	7.48385	0.00388674	0.0189125	-1.07274
1411	11346	-0.0887322	7.46647	-0.646988	0.560907	0.682865	-6.56735
1412	3212	0.554023	4.86916	8.67425	0.00246331	0.0189125	-0.598852
1413	4970	-0.334652	5.95775	-1.11076	0.34282	0.487672	-6.14696
1414	7731	0.850423	4.97226	3.67059	0.0311752	0.0800594	-3.45232
1415	2235	0.0934835	6.47195	0.170687	0.87466	0.914275	-6.80334
1416	11242	0.447628	4.81026	7.90067	0.00328943	0.0189125	-0.896445
1417	9956	0.673017	4.91073	6.09003	0.00727274	0.0245273	-1.75995
1418	2086	0.512888	4.85921	7.12187	0.00452449	0.0190342	-1.23592
1419	7781	0.482514	4.83228	7.64437	0.00364126	0.0189125	-1.00343
1420	10502	0.199693	6.97032	1.09937	0.347089	0.491921	-6.15872
1421	6074	-0.335893	9.27019	-4.41656	0.0186476	0.0530756	-2.84566
1422	11261	0.238818	4.93747	1.31518	0.274443	0.415911	-5.928
1423	5750	0.355243	5.75453	2.93052	0.0560473	0.126179	-4.14617
1424	13752	0.485636	4.87189	8.088	0.00305979	0.0189125	-0.820996
1425	4440	-0.0390962	10.2112	-0.549246	0.618725	0.727893	-6.63539
1426	5977	0.562854	4.91478	9.60605	0.00179241	0.0189125	-0.284677
1427	7120	0.518089	4.8373	7.80244	0.00341882	0.0189125	-0.936923
1428	1699	0.516602	4.96529	2.98865	0.0533571	0.121433	-4.08817
1429	1788	-0.208451	5.43482	-0.580078	0.600058	0.713863	-6.61489
1430	7419	0.542004	4.86057	9.06644	0.00214674	0.0189125	-0.461165
1431	14534	0.526631	4.91029	9.21405	0.00204137	0.0189125	-0.411449
1432	4568	0.365644	4.96799	1.85469	0.154549	0.272551	-5.315
1433	7954	-0.154484	5.2515	-0.287261	0.791455	0.858095	-6.76935
1434	10711	0.161231	7.46279	0.432797	0.692585	0.785628	-6.7042
1435	12122	0.329598	6.25913	4.37099	0.019205	0.0544014	-2.88027
1436	630	0.612233	4.95134	10.8501	0.00122361	0.0189125	0.0723064
1437	7493	0.29056	4.94312	2.22436	0.106671	0.206598	-4.89601
1438	1137	0.536462	4.88964	6.79651	0.0052182	0.0197811	-1.39127
1439	8107	0.361493	4.93945	3.60568	0.0327136	0.0831193	-3.50936
1440	9914	-1.09983	5.82599	-14.5993	0.000478926	0.0189125	0.840611
1441	12106	-0.0416401	6.80725	-0.225308	0.835319	0.888891	-6.7895
1442	2448	0.503539	8.01505	7.74551	0.00349684	0.0189125	-0.960678
1443	7496	-0.0935427	6.59216	-0.552971	0.616449	0.725903	-6.63296
1444	11957	0.215626	7.91856	2.13626	0.116289	0.220842	-4.9947
1445	2318	0.317132	12.3086	5.37615	0.0105442	0.0332997	-2.18241
1446	8908	0.19023	7.62705	0.882897	0.438368	0.577029	-6.37051
1447	7379	-0.0632177	10.47	-0.767805	0.495096	0.62676	-6.47176
1448	7674	-0.00581848	12.187	-0.0956702	0.929441	0.951377	-6.81621
1449	2153	0.0225371	10.3076	0.290248	0.789364	0.856791	-6.76826
1450	3423	0.0651316	10.2971	0.854128	0.452002	0.588914	-6.39666
1451	1351	0.787142	4.98564	4.71144	0.0154977	0.0456906	-2.62889
1452	14635	0.544303	4.93511	9.5599	0.00181959	0.0189125	-0.299218
1453	7532	0.213058	5.0634	0.837832	0.459886	0.59656	-6.41123
1454	7925	-0.194464	5.32606	-1.83997	0.156918	0.275448	-5.33188
1455	10108	-0.142945	6.31079	-0.415449	0.704015	0.794569	-6.71323
1456	9586	0.487703	4.84431	7.87538	0.00332213	0.0189125	-0.906805
1457	6446	0.280431	6.69391	0.939975	0.412382	0.553857	-6.3171
1458	5837	-0.116209	8.13153	-1.54453	0.214226	0.346526	-5.67049
1459	7777	-0.425363	5.49735	-2.82349	0.0614505	0.135529	-4.25451
1460	4039	1.55973	7.00723	1.0765	0.355816	0.499238	-6.18218
1461	6047	-0.28411	7.14556	-0.727308	0.516444	0.645236	-6.50511
1462	4428	0.372286	5.02273	2.41504	0.0888957	0.179606	-4.68583
1463	3926	0.542084	4.86678	8.28503	0.00284023	0.0189125	-0.744037
1464	4607	0.556171	4.87944	8.46579	0.00265649	0.0189125	-0.675511
1465	10357	0.476693	4.85319	7.97007	0.00320183	0.0189125	-0.86823
1466	4906	0.530453	4.8855	7.74928	0.0034916	0.0189125	-0.959097
1467	1803	0.153372	5.37639	0.43577	0.690637	0.784134	-6.70262
1468	9867	0.349526	4.89098	3.49123	0.0356654	0.0890299	-3.61169
1469	7317	0.494279	4.88212	6.14013	0.00709579	0.0240612	-1.73228
1470	11097	-1.05187	5.76593	-8.22826	0.00290134	0.0189125	-0.765967
1471	4003	-0.0808387	8.2468	-0.897151	0.431746	0.571285	-6.35735
1472	12027	-0.524576	5.81316	-3.38915	0.0385847	0.094504	-3.70487
1473	775	0.548336	4.99073	5.25288	0.0112899	0.0351672	-2.26109
1474	1619	0.56256	5.19286	1.81972	0.160244	0.279455	-5.35512
1475	10287	0.503936	4.8486	8.68331	0.00245533	0.0189125	-0.595575
1476	8404	-0.303679	8.05451	-3.08743	0.0491407	0.113848	-3.99099
1477	3279	-0.423878	6.00556	-1.10162	0.346243	0.491109	-6.15641
1478	12442	0.295975	4.91017	2.55936	0.0777656	0.161882	-4.53031
1479	6048	0.519751	4.84178	7.38191	0.00405386	0.0189125	-1.11771
1480	11479	0.482097	4.86243	8.3751	0.00274667	0.0189125	-0.709646
1481	11859	0.170976	4.97118	0.808659	0.474292	0.609403	-6.43687
1482	14632	0.152299	7.32463	1.56909	0.208673	0.339756	-5.6425
1483	9178	0.521302	4.83906	8.62622	0.00250616	0.0189125	-0.616294
1484	2239	-0.458265	6.69122	-0.843559	0.457103	0.593399	-6.40613
1485	8590	-0.198492	5.6588	-1.46222	0.234041	0.36906	-5.76386
1486	4127	-0.371831	5.5149	-2.4964	0.0824023	0.169188	-4.59776
1487	6183	-0.471333	5.54527	-1.1685	0.321946	0.465886	-6.08652
1488	6424	-0.11118	7.65811	-0.618495	0.577349	0.696009	-6.58809
1489	11566	-0.239964	7.8652	-1.99653	0.133708	0.245427	-5.1529
1490	9233	0.579475	5.02576	5.14018	0.012032	0.0370817	-2.3346
1491	2851	0.258975	5.09916	0.997678	0.387528	0.530873	-6.26123
1492	489	0.0018152	5.76342	0.00434637	0.996788	0.998176	-6.82212
1493	7507	0.109764	5.56124	0.307713	0.777182	0.84875	-6.76167
1494	3993	0.582296	4.89786	9.59506	0.00179884	0.0189125	-0.288132
1495	4452	0.556192	4.89866	8.32957	0.00279346	0.0189125	-0.726972
1496	13350	0.526549	4.8622	9.21482	0.00204084	0.0189125	-0.411194
1497	4971	0.427717	4.95897	3.55957	0.0338646	0.085519	-3.55032
1498	4043	-0.0504102	9.13308	-0.862991	0.447764	0.585392	-6.38866
1499	10055	-0.091173	9.39901	-1.42737	0.243013	0.38009	-5.80312
1500	2247	0.660704	4.97262	6.58279	0.00575014	0.020797	-1.49809
1501	13000	0.17004	7.87031	1.2519	0.293999	0.436655	-5.99716
1502	13319	-0.467336	6.60165	-2.86726	0.0591668	0.131672	-4.20996
1503	5882	0.388942	7.67399	4.33961	0.019601	0.0551884	-2.90427
1504	14505	0.0758169	8.57222	0.744687	0.507194	0.636824	-6.49095
1505	4797	-0.139903	5.78889	-0.63307	0.568895	0.689001	-6.57757
1506	5316	-0.494536	5.61943	-6.36097	0.00637881	0.0221636	-1.61319
1507	1548	0.520536	4.87428	7.48113	0.00389108	0.0189125	-1.07392
1508	13706	0.46916	4.84507	6.7704	0.00527967	0.019889	-1.40411
1509	6598	-0.354358	5.65567	-1.36367	0.260366	0.399676	-5.87434
1510	7197	0.417668	5.21635	1.12745	0.336653	0.480903	-6.12962
1511	4401	-0.304705	6.7531	-1.41884	0.245264	0.382398	-5.8127
1512	4231	0.471789	4.93334	5.29682	0.0110166	0.0344649	-2.23284
1513	10948	0.163682	4.98043	1.24472	0.296305	0.439214	-6.00494
1514	13250	-0.0202297	5.08257	-0.110975	0.91821	0.94377	-6.81417
1515	5956	0.144414	5.06005	0.808226	0.474509	0.609514	-6.43725
1516	3342	0.612481	4.90761	10.4607	0.00137247	0.0189125	-0.0325785
1517	213	-0.138901	5.32671	-0.4921	0.654328	0.756241	-6.67091
1518	10802	-0.713433	6.22309	-4.63512	0.0162434	0.0474589	-2.68383
1519	8515	0.046341	5.16856	0.764372	0.496878	0.628201	-6.47464
1520	1900	0.568527	5.56173	7.76242	0.00347342	0.0189125	-0.953597
1521	9135	0.068311	5.0822	0.289936	0.789582	0.856949	-6.76837
1522	6383	-0.60794	5.53741	-5.08977	0.0123841	0.0380291	-2.36798
1523	8805	-0.115764	8.4603	-1.43481	0.241068	0.377821	-5.79476
1524	7695	0.128024	11.116	2.08512	0.122338	0.229585	-5.05238
1525	6096	1.35754	5.54903	2.09602	0.121018	0.227547	-5.04007
1526	5863	0.52093	4.83995	7.81071	0.00340768	0.0189125	-0.93349
1527	2444	-0.387085	6.1409	-1.57688	0.206943	0.337449	-5.6336
1528	4777	0.21783	5.47486	2.53944	0.0791982	0.164077	-4.55158
1529	10449	0.456837	4.81511	8.02429	0.00313548	0.0189125	-0.846403
1530	7107	0.544533	4.94671	6.31829	0.00650983	0.0225433	-1.63585
1531	13602	-0.154065	6.50485	-0.290949	0.788873	0.856451	-6.768
1532	9332	-0.577523	5.57193	-1.46124	0.234289	0.369342	-5.76497
1533	12016	0.480519	4.85445	7.90085	0.0032892	0.0189125	-0.896372
1534	3118	0.0566391	8.37914	0.471632	0.667386	0.766075	-6.68282
1535	8362	0.284988	8.39626	1.9123	0.145665	0.261301	-5.24903
1536	9095	0.797185	4.95468	2.69733	0.0686625	0.146986	-4.38476
1537	3297	0.594676	4.93029	10.1512	0.00150802	0.0189125	-0.12024
1538	4713	0.495767	4.83649	6.44899	0.0061192	0.0215364	-1.56698
1539	13107	0.493996	4.88691	7.59757	0.00371069	0.0189125	-1.02344
1540	4791	-0.708376	5.5835	-9.11648	0.00211025	0.0189125	-0.444187
1541	13038	0.359663	4.88019	3.61721	0.0324334	0.0826227	-3.49918
1542	13832	0.209295	5.02369	0.861972	0.448249	0.58569	-6.38958
1543	797	-0.0150382	11.649	-0.231759	0.830711	0.885824	-6.78762
1544	2191	-0.174038	7.81119	-1.94004	0.141595	0.255749	-5.21731
1545	10194	-0.0537833	9.21701	-0.487433	0.657292	0.757927	-6.67367
1546	2880	0.285081	5.60429	1.30448	0.277652	0.418974	-5.93976
1547	11111	0.0185575	11.2538	0.301378	0.781591	0.851387	-6.7641
1548	2511	-0.242973	9.05707	-2.13701	0.116203	0.220771	-4.99386
1549	4081	-1.16355	6.05222	-8.38007	0.00274163	0.0189125	-0.707765
1550	1906	-0.117455	7.99935	-0.789604	0.483904	0.617455	-6.4533
1551	9606	0.481859	4.85907	8.14887	0.00298968	0.0189125	-0.796965
1552	7525	1.36056	5.36768	4.11858	0.0227067	0.0621681	-3.07754
1553	239	-0.0398849	6.47637	-0.1116	0.917752	0.943654	-6.81408
1554	7405	-0.218001	9.31777	-2.43441	0.0872955	0.176869	-4.66477
1555	14640	-0.693355	5.69039	-4.23263	0.021032	0.058426	-2.98721
1556	6515	0.538251	4.89292	8.62922	0.00250345	0.0189125	-0.615201
1557	10440	0.478949	4.89031	7.63097	0.00366097	0.0189125	-1.00914
1558	4992	-0.142035	9.82504	-1.9701	0.137334	0.250234	-5.18301
1559	7620	0.242068	5.04282	0.923604	0.419691	0.560325	-6.33262
1560	8911	0.100697	10.9992	1.7737	0.168102	0.289646	-5.40795
1561	11389	-0.0959383	6.22091	-0.273282	0.801272	0.865088	-6.7743
1562	1377	-0.432895	6.58703	-0.923516	0.419731	0.560325	-6.3327
1563	4895	0.557394	4.92804	8.87911	0.0022909	0.0189125	-0.525897
1564	14229	-0.150525	5.33838	-0.521915	0.635593	0.741522	-6.65279
1565	10253	0.145996	5.02118	0.582004	0.598905	0.71305	-6.61358
1566	1398	-0.0151014	5.15857	-0.0860253	0.93653	0.956426	-6.81735
1567	10219	-0.189788	9.80737	-2.1524	0.114453	0.218327	-4.97655
1568	10637	0.0102879	10.9391	0.178101	0.869289	0.911173	-6.80168
1569	6137	0.0108285	7.83288	0.05861	0.95672	0.970862	-6.81991
1570	7106	0.0439244	8.35882	0.60036	0.587992	0.704353	-6.60091
1571	13645	0.227488	10.0922	3.86708	0.0270409	0.0714985	-3.28393
1572	6750	0.158263	5.35032	0.458334	0.675953	0.772858	-6.69032
1573	7050	0.00450876	6.47471	0.0240091	0.98226	0.988158	-6.82176
1574	7486	-0.314448	7.52508	-1.77029	0.168702	0.290305	-5.41187
1575	5353	-0.0198102	11.0936	-0.317066	0.770692	0.843618	-6.758
1576	13312	0.473769	4.87093	7.91276	0.00327394	0.0189125	-0.891506
1577	2693	0.0969511	7.84521	0.795598	0.480863	0.614608	-6.44816
1578	9667	0.121748	10.1876	1.97017	0.137323	0.250234	-5.18292
1579	8438	-0.518412	5.93786	-2.97306	0.0540624	0.122732	-4.10366
1580	5808	-0.0856768	5.53802	-0.401821	0.713067	0.80154	-6.72008
1581	9761	-0.845013	7.63114	-3.75259	0.0293593	0.0763286	-3.38127
1582	5070	0.531689	4.84274	7.85669	0.00334656	0.0189125	-0.914488
1583	11170	0.372417	12.4267	2.70469	0.0682144	0.146187	-4.37709
1584	1518	-0.132604	8.23138	-1.00951	0.382606	0.525713	-6.24956
1585	6316	-1.05704	7.2991	-3.50597	0.0352671	0.0881968	-3.59839
1586	6657	-0.311544	8.27628	-4.13884	0.0223972	0.0614685	-3.06135
1587	1666	0.519825	5.30893	0.894249	0.433087	0.57256	-6.36004
1588	13345	0.364332	4.94726	2.95832	0.0547403	0.123921	-4.11836
1589	6420	0.520317	4.83319	7.88708	0.00330695	0.0189125	-0.902008
1590	3383	-0.0958836	6.57603	-0.528579	0.631453	0.737658	-6.64862
1591	4546	-0.546792	6.13498	-2.35958	0.0936749	0.186967	-4.74644
1592	3708	0.0511552	12.1841	0.836536	0.460519	0.597183	-6.41238
1593	3951	0.160544	5.13154	0.490835	0.655131	0.7568	-6.67166
1594	157	0.55464	4.89709	7.79897	0.00342351	0.0189125	-0.938364
1595	1554	0.541535	4.89132	7.58253	0.00373338	0.0189125	-1.02991
1596	9692	0.47747	4.81974	8.47244	0.00265002	0.0189125	-0.673024
1597	811	0.531911	4.96249	8.66845	0.00246843	0.0189125	-0.60095
1598	11167	0.182033	8.64228	3.06773	0.0499479	0.115297	-4.01023
1599	13814	-0.0169218	8.69721	-0.257136	0.812672	0.873543	-6.77973
1600	3474	0.30439	5.05153	1.30464	0.277605	0.418974	-5.93959
1601	13454	0.0497084	5.09614	0.217966	0.840574	0.891886	-6.79158
1602	8140	0.46086	4.81097	6.83688	0.00512496	0.0196512	-1.37153
1603	14562	0.553809	4.89799	9.72077	0.00172711	0.0189125	-0.248966
1604	13029	0.502125	4.85621	7.66227	0.00361514	0.0189125	-0.99581
1605	3508	-0.406259	6.73581	-1.00979	0.382489	0.525605	-6.24928
1606	7497	-0.1861	9.77243	-1.92325	0.144042	0.259037	-5.2365
1607	12639	-0.932329	6.26753	-9.02988	0.00217393	0.0189125	-0.473652
1608	11711	0.267062	4.97615	1.32368	0.271919	0.412956	-5.91863
1609	4350	0.402993	7.34675	2.67191	0.0702382	0.149633	-4.41134
1610	9962	0.251473	7.28463	2.30733	0.0984608	0.194137	-4.80394
1611	2518	0.00789982	9.92473	0.0917274	0.932338	0.953628	-6.81669
1612	10162	-0.0743065	11.5478	-0.844133	0.456824	0.593211	-6.40562
1613	13836	-0.0408274	9.90528	-0.453469	0.679104	0.775666	-6.69302
1614	7558	0.0393695	16.118	0.648001	0.560329	0.682465	-6.5666
1615	1576	0.0068717	6.66353	0.0329539	0.975653	0.983572	-6.82143
1616	8376	-0.0906939	10.2925	-1.15913	0.325246	0.469021	-6.09641
1617	13470	-0.037201	7.49333	-0.467988	0.669727	0.767857	-6.6849
1618	11939	0.300458	5.21255	0.844518	0.456638	0.593078	-6.40527
1619	5291	-0.0331044	5.34515	-0.102455	0.924459	0.947846	-6.81534
1620	47	0.68005	5.82555	1.09659	0.348138	0.492703	-6.16159
1621	10300	0.539061	4.85688	6.42001	0.00620317	0.0217241	-1.58212
1622	3475	-0.231283	7.78533	-1.03633	0.371661	0.515444	-6.22284
1623	3280	-0.0736915	8.58004	-0.490691	0.655222	0.756818	-6.67175
1624	2007	0.24845	5.08778	1.13898	0.332457	0.476753	-6.11758
1625	13670	-0.503154	5.54262	-3.10694	0.0483575	0.112568	-3.97201
1626	6693	-0.282524	6.54605	-1.30087	0.278746	0.420009	-5.94373
1627	9028	-0.0985031	10.1802	-1.6318	0.195191	0.324022	-5.5708
1628	5368	0.529102	4.83687	7.50496	0.00385326	0.0189125	-1.06352
1629	14288	-0.0543954	8.35128	-0.340086	0.754825	0.831915	-6.74852
1630	7882	-0.30155	8.04604	-3.10071	0.0486061	0.112954	-3.97806
1631	11614	0.277413	4.98134	1.63669	0.19418	0.322853	-5.56519
1632	12205	-0.0772759	5.17026	-0.470787	0.667928	0.766505	-6.6833
1633	8228	-0.728078	5.68535	-4.46657	0.0180594	0.0517434	-2.80803
1634	13101	-0.64828	7.36494	-1.84559	0.156009	0.274416	-5.32544
1635	8259	0.493867	4.82404	7.96122	0.00321282	0.0189125	-0.871808
1636	3652	-0.0996732	5.8585	-0.252126	0.816222	0.875967	-6.78135
1637	11047	0.33491	4.98707	1.87631	0.151145	0.267861	-5.29023
1638	2585	0.123944	5.15435	0.455537	0.677763	0.774344	-6.69188
1639	5523	-0.222297	8.52483	-1.39875	0.250655	0.38804	-5.83521
1640	414	0.183042	9.26143	1.85275	0.15486	0.272957	-5.31723
1641	10239	-0.0157648	7.29697	-0.148268	0.890954	0.925855	-6.80794
1642	8613	0.839323	4.96263	3.55426	0.0340005	0.0857829	-3.55506
1643	8785	-0.822346	7.48601	-13.0901	0.000676835	0.0189125	0.576558
1644	1499	-0.235195	8.29192	-1.16624	0.322738	0.466883	-6.0889
1645	11794	-0.437721	6.90453	-2.18851	0.110467	0.212474	-4.93606
1646	5091	0.101212	5.14899	0.435813	0.690609	0.784134	-6.7026
1647	10710	-0.22654	6.22026	-2.29677	0.099463	0.195842	-4.81561
1648	7757	-0.257183	5.78348	-0.694672	0.534172	0.6602	-6.53105
1649	10760	0.284383	5.97878	1.25779	0.292121	0.434697	-5.99077
1650	5232	-0.822143	6.3822	-1.60766	0.200264	0.3296	-5.59843
1651	3073	0.235265	5.08926	0.673029	0.546185	0.670077	-6.54776
1652	10356	0.461976	4.83663	6.96365	0.00484587	0.019376	-1.3104
1653	10949	-0.170581	8.73751	-1.13724	0.333087	0.477255	-6.1194
1654	10737	0.457226	5.246	6.88916	0.0050074	0.0195293	-1.34616
1655	5339	0.493706	4.89385	7.21112	0.00435535	0.0189125	-1.19477
1656	13336	0.12616	11.5161	2.25272	0.103777	0.202253	-4.86444
1657	8630	0.513512	4.83536	7.9666	0.00320614	0.0189125	-0.869634
1658	279	-0.106944	10.3041	-0.750295	0.504238	0.634512	-6.48634
1659	8352	0.206106	6.37418	0.490236	0.65551	0.756895	-6.67201
1660	4980	-0.0331037	8.24583	-0.583113	0.598242	0.712632	-6.61282
1661	6325	-0.54636	6.85322	-1.07279	0.357255	0.500699	-6.18597
1662	13715	0.17597	6.10624	0.448132	0.682569	0.778144	-6.69595
1663	4800	-0.179073	8.06103	-2.44357	0.0865511	0.175726	-4.65483
1664	9460	-0.0892334	9.0362	-1.16221	0.324156	0.467894	-6.09316
1665	14273	0.496408	4.85668	8.12971	0.00301151	0.0189125	-0.804502
1666	8093	0.510746	4.87152	7.7404	0.00350395	0.0189125	-0.962819
1667	8880	-0.468087	5.48097	-2.6267	0.0731509	0.154584	-4.45888
1668	6304	0.108961	5.08989	0.39949	0.714622	0.802826	-6.72123
1669	4384	-0.136407	5.3513	-0.931808	0.416013	0.557104	-6.32486
1670	2580	0.265071	5.07944	1.03105	0.373793	0.51714	-6.22813
1671	7997	-0.208332	7.50567	-1.26947	0.288431	0.430426	-5.97807
1672	6097	-0.316483	7.39248	-2.7893	0.0633095	0.138449	-4.28953
1673	8379	0.111921	5.1033	0.368786	0.735263	0.817278	-6.73584
1674	9480	-0.758701	6.31333	-1.93024	0.143018	0.257739	-5.22852
1675	2118	0.549042	4.91631	7.1468	0.00447641	0.0189861	-1.22437
1676	11561	0.16502	5.08903	0.655388	0.556126	0.678617	-6.56109
1677	1571	0.559113	4.89778	8.94749	0.00223686	0.0189125	-0.502052
1678	8752	0.440156	4.82102	6.93891	0.00489876	0.0193822	-1.32223
1679	8083	0.279226	5.06443	1.38437	0.25459	0.392529	-5.85128
1680	548	0.0610418	7.64733	0.506609	0.645168	0.748877	-6.66221
1681	11798	-0.241074	6.90996	-1.07495	0.356418	0.499886	-6.18377
1682	7976	-0.530638	6.28879	-1.27604	0.286375	0.427872	-5.9709
1683	12733	0.450411	6.67114	2.0274	0.129612	0.239941	-5.1178
1684	13492	0.456991	9.4052	7.6112	0.0036903	0.0189125	-1.0176
1685	4879	-0.19294	8.40176	-1.65048	0.191362	0.319451	-5.54939
1686	887	-0.206527	8.80198	-2.11663	0.118569	0.223865	-5.01681
1687	7546	0.510313	4.94929	6.87	0.00505008	0.0195896	-1.35543
1688	13989	0.49597	4.91057	7.78424	0.00344352	0.0189125	-0.944494
1689	5601	0.330515	4.95665	4.77379	0.0149208	0.0443725	-2.5846
1690	8036	-0.396421	5.87206	-2.00504	0.132564	0.243917	-5.14321
1691	3823	-1.23342	6.15639	-1.12713	0.336769	0.480917	-6.12995
1692	1621	-0.446969	5.76359	-2.11931	0.118255	0.223457	-5.01379
1693	14561	-0.359615	8.08427	-1.35583	0.262591	0.402278	-5.88305
1694	3806	-0.421836	7.81867	-2.2223	0.106885	0.206865	-4.89831
1695	5284	0.00331037	14.5995	0.0522063	0.961443	0.973701	-6.82037
1696	129	-0.20797	8.48492	-0.966947	0.400589	0.542779	-6.29121
1697	2569	0.352904	5.30089	3.65742	0.0314799	0.0805691	-3.46384
1698	14334	-0.104857	5.30313	-0.373795	0.731875	0.814617	-6.73353
1699	6381	0.172645	8.58932	2.77241	0.0642536	0.139983	-4.30692
1700	11609	0.0597817	8.27479	0.414597	0.704579	0.795009	-6.71366
1701	13063	0.441389	4.81764	7.77445	0.00345689	0.0189125	-0.948573
1702	1498	0.343891	5.01644	1.9618	0.138495	0.251713	-5.19248
1703	6569	0.480367	4.90238	5.86978	0.00812182	0.0268085	-1.88455
1704	8463	0.0928715	9.73406	0.80932	0.473962	0.60915	-6.4363
1705	6761	0.401866	4.98092	3.08769	0.0491303	0.113848	-3.99074
1706	6028	0.0406002	6.6481	0.176923	0.870141	0.911786	-6.80195
1707	2774	-0.388701	5.45003	-1.6251	0.196584	0.325622	-5.57846
1708	8426	-0.214077	7.90373	-1.92786	0.143367	0.258128	-5.23124
1709	2802	0.5493	4.8638	8.29578	0.00282885	0.0189125	-0.739909
1710	6425	-0.334329	5.38972	-3.6685	0.0312232	0.080155	-3.45414
1711	10060	-0.184278	8.06751	-1.51442	0.221258	0.354708	-5.70474
1712	8859	0.445822	4.8767	6.67568	0.00551071	0.020381	-1.45118
1713	6609	-0.250818	5.34843	-1.11061	0.342873	0.487676	-6.14711
1714	9294	0.437791	4.82138	7.1382	0.00449292	0.0190014	-1.22835
1715	10379	-0.0373534	5.18011	-0.162038	0.880937	0.918309	-6.80519
1716	4352	-0.309839	5.90953	-0.605801	0.584784	0.701685	-6.5971
1717	1422	0.387537	6.00922	1.30013	0.278968	0.420252	-5.94454
1718	3065	-0.0279098	6.96297	-0.119997	0.911601	0.939521	-6.81283
1719	9905	0.371827	5.05196	3.10829	0.0483037	0.112481	-3.97069
1720	621	0.0375756	6.64693	0.0893199	0.934108	0.954652	-6.81697
1721	11104	0.415735	4.80704	6.97644	0.00481882	0.0193589	-1.30431
1722	13315	0.482663	4.83159	7.25057	0.0042832	0.0189125	-1.17678
1723	3344	0.335153	11.9275	1.49745	0.225329	0.359422	-5.724
1724	310	0.21866	6.34866	0.668014	0.548997	0.67232	-6.55158
1725	12221	-0.0844405	8.37284	-0.665898	0.550187	0.673234	-6.55318
1726	7238	-0.240366	7.40909	-1.30911	0.276258	0.417689	-5.93467
1727	9066	0.0633736	11.8364	0.959368	0.403871	0.54598	-6.29853
1728	569	-0.484306	6.9708	-1.13796	0.332826	0.476982	-6.11864
1729	12042	-0.28435	6.09355	-0.893496	0.433436	0.5728	-6.36074
1730	14331	0.173557	8.79241	2.24229	0.10483	0.20387	-4.87604
1731	6445	0.503271	4.83415	7.41992	0.00399047	0.0189125	-1.10085
1732	13046	-0.0456818	16.8144	-0.804613	0.47632	0.61129	-6.44038
1733	13502	0.190525	6.01168	0.571475	0.605228	0.71699	-6.6207
1734	1201	-0.110177	9.52878	-1.33732	0.26792	0.408427	-5.90356
1735	6533	-0.0654612	8.6663	-1.16252	0.324047	0.467836	-6.09283
1736	8239	-0.0663983	7.90032	-0.69732	0.532716	0.658832	-6.52898
1737	5803	-0.933699	6.0428	-7.03967	0.00468789	0.0192215	-1.27437
1738	2389	-0.881151	7.28719	-4.04815	0.023826	0.0646239	-3.13433
1739	6223	0.552749	7.47973	6.62873	0.00563009	0.0205829	-1.4748
1740	2815	1.29432	6.99338	7.78187	0.00344674	0.0189125	-0.94548
1741	6790	0.574255	4.85763	10.0716	0.0015457	0.0189125	-0.143444
1742	11901	0.466721	4.85802	7.40105	0.00402179	0.0189125	-1.10921
1743	14183	0.19961	5.60855	0.817706	0.469785	0.605548	-6.42898
1744	13335	-0.186435	5.26708	-0.981486	0.39436	0.537034	-6.27709
1745	9469	-0.235327	7.8241	-1.28273	0.284299	0.425841	-5.9636
1746	14244	-0.000695243	17.319	-0.0121176	0.991045	0.994102	-6.82204
1747	3716	0.0679007	5.13302	0.183504	0.86538	0.90826	-6.80043
1748	10749	-0.292801	5.53448	-1.19506	0.312767	0.457019	-6.0583
1749	10460	-0.370994	6.54215	-2.74034	0.0660935	0.142852	-4.34005
1750	4683	-0.744474	5.68781	-7.67664	0.00359435	0.0189125	-0.989712
1751	6585	0.0546889	5.86811	0.152354	0.887979	0.923768	-6.80715
1752	3188	-0.235784	8.36019	-1.65903	0.189637	0.316998	-5.53959
1753	910	0.0525365	9.55887	0.856349	0.450937	0.588022	-6.39466
1754	9963	-0.224918	5.68167	-1.59328	0.203354	0.332882	-5.61487
1755	8142	-0.076979	5.50035	-1.07585	0.356069	0.499447	-6.18285
1756	14659	0.493482	4.97077	8.19976	0.00293265	0.0189125	-0.777048
1757	2912	0.414898	4.96056	6.45243	0.00610936	0.0215286	-1.56519
1758	6974	0.155917	7.36477	0.852918	0.452584	0.589438	-6.39775
1759	1707	-0.282868	7.37402	-2.92077	0.0565147	0.127031	-4.15595
1760	2988	0.0408281	7.50948	0.1921	0.859172	0.90472	-6.79836
1761	10939	0.205369	5.60169	1.04044	0.370008	0.514142	-6.21871
1762	5173	0.0559524	10.549	0.891982	0.434137	0.573338	-6.36214
1763	3053	-0.00709867	11.7287	-0.113919	0.916052	0.942615	-6.81374
1764	1452	0.376074	4.94689	2.55027	0.0784155	0.162715	-4.54001
1765	1331	0.592613	7.16046	3.6878	0.0307826	0.0792299	-3.43731
1766	598	0.721575	8.24617	2.06256	0.125123	0.233624	-5.07791
1767	5632	-0.181829	6.91604	-1.52079	0.21975	0.352909	-5.6975
1768	4560	0.583716	4.89545	9.78311	0.00169292	0.0189125	-0.229811
1769	104	-0.105915	5.36336	-0.565011	0.609132	0.720077	-6.62502
1770	14327	0.0139034	9.89849	0.199722	0.853678	0.90131	-6.79645
1771	6519	0.786087	4.95963	3.87789	0.0268341	0.0710068	-3.27485
1772	6638	0.719163	4.91835	4.94784	0.0134491	0.040714	-2.4637
1773	5079	-0.0294739	5.20038	-0.113508	0.916354	0.942633	-6.8138
1774	13007	0.4585	4.8234	7.93211	0.00324937	0.0189125	-0.883625
1775	7015	-0.292399	8.00069	-1.82897	0.158715	0.277676	-5.34451
1776	14518	0.201581	6.11375	0.947467	0.409075	0.550618	-6.30995
1777	11105	-0.815636	5.74084	-8.01442	0.00314742	0.0189125	-0.850362
1778	5854	0.461341	4.95247	4.02947	0.0241344	0.0653307	-3.14952
1779	6768	-0.213063	7.16423	-1.68906	0.183716	0.309943	-5.50514
1780	6362	0.097121	9.67358	1.50137	0.224381	0.358328	-5.71955
1781	10698	0.102404	5.18531	0.626659	0.572602	0.692069	-6.58222
1782	10425	-0.258058	5.28652	-0.860834	0.448792	0.586232	-6.39061
1783	1832	0.5824	4.97124	9.87131	0.00164604	0.0189125	-0.203013
1784	13963	-0.238813	5.3503	-0.728122	0.516008	0.644986	-6.50445
1785	4335	0.582173	4.88882	9.96769	0.00159672	0.0189125	-0.174128
1786	9711	0.159938	5.02747	0.719984	0.520382	0.648188	-6.51101
1787	5421	1.77314	6.91839	1.19631	0.312341	0.45663	-6.05697
1788	5874	0.131096	6.53222	0.630921	0.570136	0.690107	-6.57913
1789	1173	-0.0706927	7.82534	-0.228039	0.833367	0.887686	-6.78871
1790	4619	0.565151	4.88646	9.35009	0.00195015	0.0189125	-0.366606
1791	573	-0.591123	6.7315	-1.39079	0.252823	0.390555	-5.8441
1792	2933	-0.218007	8.62618	-1.22584	0.302461	0.446147	-6.02532
1793	3677	-1.05287	6.90641	-4.60469	0.0165535	0.0481691	-2.70596
1794	7802	-0.717577	6.14002	-1.82997	0.158551	0.277495	-5.34336
1795	180	-0.312476	7.04227	-0.980554	0.394757	0.537168	-6.278
1796	905	-0.0929827	10.6549	-1.26784	0.288941	0.431045	-5.97984
1797	11136	-0.184393	7.28059	-0.46688	0.67044	0.768289	-6.68552
1798	10517	0.0358001	7.55901	0.191974	0.859263	0.90472	-6.79839
1799	13880	1.60347	6.73187	5.3134	0.0109156	0.0342196	-2.22224
1800	14432	0.271149	6.64318	1.40348	0.249375	0.386838	-5.82992
1801	970	0.485749	4.86327	6.47495	0.00604527	0.021372	-1.55349
1802	6058	-0.178051	5.73302	-0.57816	0.601208	0.714733	-6.61619
1803	9874	0.491595	5.11325	1.40532	0.248879	0.386208	-5.82786
1804	634	-0.135662	8.98733	-1.91105	0.145851	0.26143	-5.25046
1805	11750	0.404821	6.95791	3.3386	0.0401408	0.0976676	-3.75169
1806	8316	-0.869112	5.92272	-5.24008	0.0113712	0.0353557	-2.26936
1807	5539	-0.282087	6.73607	-1.76563	0.169526	0.291512	-5.41722
1808	13495	-0.409153	7.12677	-2.34159	0.0952908	0.189307	-4.76619
1809	12013	-0.844215	5.99651	-3.44254	0.0370222	0.0914642	-3.65592
1810	13794	-1.01494	6.26079	-3.15122	0.046636	0.109587	-3.92916
1811	11386	0.0587522	9.74581	0.290233	0.789374	0.856791	-6.76826
1812	8711	-0.39456	7.00192	-2.72649	0.0669075	0.144201	-4.35441
1813	11056	0.0737542	7.79398	0.364164	0.738396	0.819427	-6.73795
1814	5450	-0.252729	8.30997	-2.40632	0.0896273	0.180656	-4.69533
1815	13234	0.142281	4.98611	0.589689	0.594319	0.709444	-6.60832
1816	1433	-2.07491	8.22947	-15.7352	0.000377483	0.0189125	1.00856
1817	4404	0.371119	5.55439	0.847052	0.455412	0.591879	-6.40301
1818	10509	0.601321	5.09692	5.23239	0.0114203	0.0355005	-2.27433
1819	1172	0.795318	5.00269	3.73504	0.0297364	0.0770964	-3.39638
1820	3587	0.981733	5.24158	5.2248	0.0114692	0.0356279	-2.27926
1821	6817	-0.144216	5.4368	-0.635633	0.567418	0.687605	-6.5757
1822	958	0.0700033	5.403	0.389009	0.721633	0.807562	-6.72634
1823	7144	0.491551	4.84205	7.72887	0.00352008	0.0189125	-0.967661
1824	597	1.45183	5.33604	2.02061	0.130499	0.240995	-5.1255
1825	197	0.527488	4.87901	8.40423	0.00271728	0.0189125	-0.698628
1826	9974	0.454273	4.82608	7.83987	0.00336875	0.0189125	-0.921423
1827	14280	0.515603	4.88234	9.17115	0.00207129	0.0189125	-0.425783
1828	13590	0.579049	5.03759	2.19401	0.109874	0.211542	-4.9299
1829	6798	0.331645	4.99168	1.67742	0.185986	0.312885	-5.5185
1830	14067	0.310927	6.86892	2.17107	0.112372	0.215249	-4.9556
1831	12168	0.727309	4.93317	3.0849	0.0492437	0.114048	-3.99346
1832	3040	0.490972	5.10627	1.66523	0.188397	0.315775	-5.53248
1833	2218	-0.471053	5.71111	-2.07624	0.123425	0.231175	-5.06242
1834	14466	-0.175719	5.31505	-1.13463	0.334032	0.478259	-6.12212
1835	4559	-0.477249	7.72272	-7.15555	0.00445969	0.0189777	-1.22032
1836	2707	0.828797	5.40136	1.91023	0.145973	0.26156	-5.25139
1837	10169	-0.0130434	11.2601	-0.198337	0.854676	0.902018	-6.7968
1838	6985	-0.0102487	11.0411	-0.162134	0.880867	0.918309	-6.80517
1839	10587	0.402235	4.85683	6.41928	0.00620529	0.0217241	-1.5825
1840	10285	0.487483	5.04224	1.53975	0.215327	0.347834	-5.67594
1841	4598	0.670451	6.96742	1.82103	0.160027	0.279192	-5.35362
1842	7043	-0.0126283	6.09346	-0.0381119	0.971844	0.981036	-6.82119
1843	951	0.878608	6.03727	4.62533	0.0163423	0.0476866	-2.69093
1844	6582	-0.0227177	6.70807	-0.289106	0.790163	0.85717	-6.76867
1845	10029	-0.108681	8.35194	-0.573065	0.60427	0.716619	-6.61964
1846	12906	-0.0559597	11.0913	-0.571752	0.605061	0.716942	-6.62052
1847	3653	-0.532806	7.52328	-1.55264	0.212377	0.344104	-5.66126
1848	11862	0.478191	4.81394	8.08369	0.00306484	0.0189125	-0.822709
1849	2682	0.523596	4.89555	6.89541	0.00499358	0.0195088	-1.34314
1850	2407	-0.694692	6.66043	-1.90863	0.146212	0.261871	-5.25322
1851	6558	-0.00425759	11.8631	-0.0613421	0.954706	0.969199	-6.8197
1852	7725	0.380207	11.5526	6.4222	0.00619677	0.0217078	-1.58097
1853	11661	-0.207911	6.38893	-0.989029	0.391163	0.534034	-6.26972
1854	2240	0.280616	8.65333	4.24866	0.0208093	0.0579133	-2.97467
1855	4075	0.169595	5.12857	0.821088	0.468109	0.604129	-6.42602
1856	11360	0.135791	9.13428	1.39348	0.252089	0.389702	-5.84111
1857	11194	0.0730943	9.54558	0.995869	0.388286	0.531486	-6.26301
1858	9942	-0.0715071	10.3965	-1.13839	0.33267	0.476808	-6.11819
1859	4235	-0.335777	6.12267	-0.672786	0.546321	0.670183	-6.54795
1860	1964	-0.335687	6.182	-0.595446	0.5909	0.706412	-6.60433
1861	6554	0.044564	9.38353	0.597598	0.589625	0.705567	-6.60284
1862	12032	-0.530034	6.98272	-1.66334	0.188775	0.316291	-5.53465
1863	802	-0.478331	8.95444	-6.02961	0.0074938	0.0251058	-1.79365
1864	11735	0.568339	4.89074	10.1658	0.00150126	0.0189125	-0.116027
1865	9081	0.0690605	5.48743	0.269606	0.803863	0.866733	-6.77556
1866	5651	0.708467	5.05706	4.25014	0.0207889	0.0578683	-2.97352
1867	12862	0.718114	4.90845	3.202	0.0447542	0.106004	-3.88045
1868	12338	-0.316107	5.36314	-1.93308	0.142604	0.257128	-5.22527
1869	14234	-0.583793	6.37281	-2.19679	0.109576	0.21112	-4.92679
1870	12586	0.0386119	5.11372	0.162994	0.880243	0.918076	-6.80499
1871	11397	-0.517519	6.41115	-8.21927	0.00291116	0.0189125	-0.769457
1872	8791	0.147804	6.07718	0.273209	0.801324	0.865088	-6.77433
1873	5307	0.510372	4.89376	7.85099	0.00335406	0.0189125	-0.916836
1874	14582	0.465408	4.95712	5.63866	0.00915535	0.0295768	-2.02069
1875	5384	-0.0200457	5.31581	-0.0915314	0.932482	0.953674	-6.81671
1876	10512	0.00637583	11.5799	0.104708	0.922806	0.946797	-6.81504
1877	5887	0.10008	5.46752	0.238893	0.825626	0.882882	-6.78548
1878	11921	-0.442595	5.38939	-2.33189	0.0961759	0.190705	-4.77686
1879	3179	-0.189312	6.42618	-0.749922	0.504434	0.6347	-6.48664
1880	3225	-0.282914	7.90433	-1.09949	0.347044	0.491921	-6.1586
1881	7333	0.265113	8.92316	3.12651	0.0475871	0.111134	-3.95302
1882	14530	-0.147688	8.2628	-1.46359	0.233694	0.368648	-5.76231
1883	7787	0.394071	8.13618	1.97779	0.136267	0.248721	-5.17425
1884	6843	-0.549702	5.59898	-5.24768	0.0113228	0.0352455	-2.26444
1885	9857	0.587858	4.84835	5.18397	0.0117364	0.0363259	-2.30585
1886	6603	0.503827	4.8887	8.666	0.0024706	0.0189125	-0.601839
1887	5188	-0.371297	7.06728	-1.27314	0.28728	0.428942	-5.97406
1888	8767	-0.0991029	9.05807	-1.21421	0.306313	0.450129	-6.03782
1889	7870	-0.511456	6.4315	-1.53962	0.215356	0.347834	-5.67608
1890	11625	-0.00353854	11.6244	-0.0613253	0.954718	0.969199	-6.8197
1891	3173	-0.0742045	11.5514	-0.820651	0.468325	0.604236	-6.4264
1892	1866	-0.146122	11.1617	-2.26117	0.102932	0.200807	-4.85505
1893	6804	-0.15014	10.9018	-2.5749	0.0766706	0.160311	-4.51376
1894	125	-0.123697	11.0188	-2.18567	0.110775	0.212885	-4.93924
1895	760	0.488945	4.9758	6.31513	0.00651967	0.0225612	-1.63753
1896	10030	-0.0282624	9.30349	-0.270756	0.803052	0.8662	-6.77517
1897	84	0.140437	9.34151	1.41718	0.245705	0.38285	-5.81456
1898	12761	-0.23288	7.21767	-1.808	0.162205	0.28212	-5.36857
1899	13385	0.432255	4.78891	7.64084	0.00364642	0.0189125	-1.00493
1900	4764	0.288878	5.04536	1.25737	0.292255	0.434708	-5.99123
1901	11854	-0.449844	5.65067	-1.00782	0.383304	0.526495	-6.25123
1902	12099	-0.428431	6.68711	-1.76526	0.169591	0.291588	-5.41765
1903	2647	0.208367	10.1235	2.89391	0.0578274	0.129324	-4.183
1904	9950	0.456897	4.80009	7.74976	0.00349094	0.0189125	-0.958897
1905	571	-0.0839158	7.31731	-0.362894	0.739259	0.81986	-6.73852
1906	2178	0.366157	10.503	4.76313	0.0150175	0.0445438	-2.59214
1907	4045	0.268028	13.4935	4.61869	0.0164099	0.0478224	-2.69576
1908	2308	-0.425691	8.08262	-4.51358	0.017528	0.0504779	-2.77298
1909	336	-0.451632	5.98973	-1.10612	0.344553	0.489244	-6.15176
1910	695	-0.0854485	7.14185	-0.277152	0.79855	0.863594	-6.77295
1911	1181	0.247208	5.0974	0.990855	0.390393	0.533355	-6.26793
1912	11797	-0.705272	5.58109	-5.84454	0.00822712	0.027045	-1.89914
1913	8573	0.410379	4.87059	5.18432	0.0117341	0.0363259	-2.30562
1914	13361	0.499069	4.89192	6.99393	0.00478213	0.0192993	-1.296
1915	11555	-0.159914	6.24576	-0.382172	0.726227	0.810743	-6.7296
1916	4457	0.165832	5.38246	1.55735	0.211309	0.3427	-5.65589
1917	5265	-0.421365	6.01673	-1.23671	0.298901	0.442138	-6.0136
1918	9007	0.0492302	7.0898	0.139549	0.897311	0.930247	-6.80955
1919	9817	0.589977	4.87363	6.13107	0.00712738	0.0241286	-1.73727
1920	9730	-0.424829	5.39218	-1.4586	0.234955	0.370097	-5.76794
1921	5011	-0.435564	7.05356	-6.96219	0.00484897	0.019376	-1.3111
1922	14480	0.130395	5.41596	1.20641	0.308926	0.452848	-6.04617
1923	4029	0.52717	4.84479	7.28239	0.00422612	0.0189125	-1.16235
1924	1107	0.779238	6.72886	2.07355	0.123757	0.231581	-5.06547
1925	13322	0.680771	10.4194	9.35703	0.00194564	0.0189125	-0.364342
1926	13939	-0.186138	8.90387	-2.6695	0.0703903	0.14991	-4.41387
1927	9782	-0.128587	8.24441	-0.962056	0.402704	0.544773	-6.29594
1928	7257	-0.125666	8.75686	-0.905626	0.427851	0.567496	-6.34947
1929	2941	-0.12485	8.62492	-1.3869	0.253892	0.391761	-5.84845
1930	10745	-0.0139554	5.09313	-0.0683981	0.949506	0.965333	-6.81911
1931	11456	0.23526	9.13062	3.94882	0.0255257	0.0681384	-3.21574
1932	3134	0.545427	4.87058	8.2556	0.00287169	0.0189125	-0.75538
1933	2013	0.533269	4.87353	7.78228	0.00344618	0.0189125	-0.945308
1934	13587	-0.0254083	6.06871	-0.086596	0.936111	0.956214	-6.81728
1935	8950	-0.469286	7.06332	-3.7603	0.0291955	0.0759749	-3.37464
1936	10931	0.477929	4.82182	7.3137	0.00417091	0.0189125	-1.14822
1937	1462	-0.663407	5.56466	-4.27669	0.0204271	0.0570829	-2.95284
1938	14149	0.395512	4.9331	3.45707	0.0366105	0.090674	-3.64267
1939	5435	-0.604448	5.57042	-2.35163	0.0943851	0.188	-4.75516
1940	1094	0.560961	7.87882	0.458002	0.676168	0.773038	-6.69051
1941	14055	-0.293948	5.94438	-1.20799	0.308396	0.452217	-6.04449
1942	13755	-0.32276	5.95613	-0.866718	0.445991	0.583857	-6.38528
1943	6819	-0.121122	7.04674	-0.827134	0.465126	0.601471	-6.4207
1944	11532	0.447968	4.83378	6.82539	0.00515129	0.0196735	-1.37713
1945	4612	0.5866	4.87908	8.94872	0.0022359	0.0189125	-0.501625
1946	5507	0.535898	4.86197	8.25546	0.00287185	0.0189125	-0.755436
1947	4866	0.414663	4.90018	3.40496	0.0381135	0.0935849	-3.69032
1948	1068	0.388697	5.68377	1.02731	0.37531	0.518556	-6.23187
1949	6864	-0.123265	5.30781	-1.6439	0.192701	0.32102	-5.55693
1950	11507	0.686104	5.27195	2.06852	0.12438	0.232451	-5.07116
1951	11759	0.0484598	5.38075	0.229217	0.832526	0.887067	-6.78837
1952	4194	0.472526	5.45095	1.32398	0.27183	0.412867	-5.9183
1953	9875	-0.100475	6.5789	-0.851193	0.453414	0.590069	-6.3993
1954	12688	0.0422784	8.34172	0.236686	0.827198	0.883628	-6.78615
1955	6287	0.137894	8.65242	2.05473	0.126106	0.235042	-5.08678
1956	13855	0.357639	4.91078	3.72076	0.0300479	0.0778079	-3.40871
1957	13485	-0.745894	5.93215	-3.74162	0.0295943	0.0768373	-3.39071
1958	3458	-0.00820226	9.12132	-0.0608027	0.955103	0.969437	-6.81974
1959	8406	-0.179454	8.20874	-1.52424	0.218938	0.352045	-5.69359
1960	2233	0.0102651	8.88641	0.151602	0.888526	0.924035	-6.8073
1961	3659	-0.204733	9.1299	-2.754	0.0653018	0.141387	-4.32592
1962	12807	0.264154	7.58089	1.0837	0.353049	0.497245	-6.17483
1963	10930	0.0130539	10.7387	0.188657	0.861657	0.906104	-6.7992
1964	4529	0.340339	6.44484	1.30685	0.276938	0.41841	-5.93716
1965	6345	-0.777423	5.99465	-3.02561	0.051729	0.118478	-4.05161
1966	14402	0.289389	5.02242	1.49366	0.226248	0.360477	-5.72829
1967	12506	0.0380354	7.88767	0.190435	0.860374	0.905301	-6.79877
1968	12277	0.107138	7.60488	0.711558	0.524941	0.651799	-6.51774
1969	1288	0.237294	8.61028	2.83369	0.0609089	0.134563	-4.2441
1970	4957	-0.13161	5.40807	-0.574047	0.603679	0.716202	-6.61897
1971	6818	0.708094	4.92123	4.04192	0.0239283	0.0648369	-3.13939
1972	14552	0.696264	5.14875	4.44987	0.0182533	0.0521816	-2.82056
1973	9696	0.448458	4.83858	6.72639	0.00538543	0.0201302	-1.42589
1974	6016	0.544154	4.8701	8.88898	0.00228299	0.0189125	-0.522439
1975	335	0.584923	5.00108	3.44791	0.0368694	0.0911846	-3.65102
1976	9578	-0.372497	5.52145	-1.76097	0.170353	0.29275	-5.42257
1977	6762	-0.887549	5.92826	-3.07184	0.049778	0.114993	-4.00621
1978	2515	0.394207	5.062	3.21363	0.0443367	0.105198	-3.86936
1979	542	0.134138	7.4974	0.902285	0.429383	0.56896	-6.35259
1980	1524	0.325286	5.00853	3.16704	0.0460392	0.108472	-3.91393
1981	527	0.0364506	5.54324	0.205584	0.849461	0.89845	-6.79493
1982	9868	0.495563	4.85177	8.54983	0.00257632	0.0189125	-0.644307
1983	7840	0.495491	4.82441	7.97367	0.00319737	0.0189125	-0.866776
1984	5574	-0.0539122	9.83908	-0.683884	0.540134	0.665261	-6.53943
1985	6500	0.199212	7.7222	1.17329	0.32027	0.464248	-6.08145
1986	7281	-0.456539	7.02254	-1.31354	0.274932	0.416283	-5.9298
1987	10090	0.635117	4.89179	4.12164	0.0226596	0.0620516	-3.07509
1988	2311	-0.543949	5.56302	-3.28557	0.0418581	0.100769	-3.80129
1989	9075	0.0174655	5.11323	0.11701	0.913788	0.941065	-6.81328
1990	7823	-0.585568	5.85428	-5.92017	0.00791675	0.0262266	-1.85561
1991	10810	0.677917	4.93997	4.56025	0.0170199	0.0492954	-2.73851
1992	4136	0.618862	4.90769	9.88322	0.00163984	0.0189125	-0.199423
1993	12844	0.441112	4.80111	7.72551	0.00352481	0.0189125	-0.969077
1994	12291	0.164851	5.01122	0.735356	0.512144	0.641801	-6.49859
1995	786	0.514841	7.44214	4.77486	0.0149111	0.0443534	-2.58384
1996	10382	-2.25614	8.05213	-16.1556	0.000347119	0.0189125	1.06502
1997	8909	0.463746	4.80885	7.45069	0.0039401	0.0189125	-1.08728
1998	3802	0.373739	7.18298	4.44747	0.0182813	0.0522399	-2.82236
1999	9199	0.207488	7.66353	1.28593	0.28331	0.424927	-5.9601
2000	11729	-0.461666	7.00316	-1.98308	0.135539	0.247856	-5.16822
2001	14340	-0.312959	6.90859	-1.20272	0.310171	0.454137	-6.05013
2002	1077	0.146737	5.53424	0.444859	0.6847	0.779596	-6.69773
2003	14531	0.0977701	5.19485	0.295255	0.785863	0.854337	-6.76641
2004	11634	0.452675	4.80591	7.72583	0.00352435	0.0189125	-0.968941
2005	3924	0.546218	4.8642	8.3672	0.00275472	0.0189125	-0.712644
2006	12981	-0.279102	5.59351	-1.44602	0.238167	0.374134	-5.78214
2007	4804	-0.234802	5.69469	-1.2447	0.296313	0.439214	-6.00496
2008	14104	-0.508265	5.48443	-2.56906	0.0770797	0.160896	-4.51997
2009	4538	0.122144	5.0776	0.826234	0.465569	0.601931	-6.42149
2010	7070	-0.844945	6.06693	-3.55688	0.0339333	0.0856768	-3.55272
2011	13460	0.327945	4.99102	2.0749	0.123591	0.231333	-5.06394
2012	1301	-0.20537	5.82215	-1.08107	0.354058	0.498007	-6.17752
2013	3380	-0.00568784	6.18318	-0.0300258	0.977816	0.984832	-6.82155
2014	9585	-0.203683	5.75446	-0.532432	0.629067	0.735941	-6.64618
2015	13283	0.457629	4.88025	7.75542	0.00348309	0.0189125	-0.956526
2016	12423	-0.263925	8.481	-3.48736	0.035771	0.0892121	-3.6152
2017	10293	0.117346	5.96391	0.605819	0.584774	0.701685	-6.59709
2018	2031	-0.61806	5.65087	-4.41781	0.0186326	0.0530663	-2.84471
2019	6935	0.299953	6.84129	1.48527	0.2283	0.362763	-5.7378
2020	9534	-0.537068	6.81243	-3.01608	0.0521429	0.119266	-4.06101
2021	3554	0.492133	4.86451	6.75151	0.00532473	0.0199826	-1.41344
2022	2800	0.091912	5.2001	0.352495	0.746336	0.825101	-6.74315
2023	6285	-0.0106035	9.60949	-0.130937	0.903599	0.934375	-6.81106
2024	10473	0.526377	4.98817	2.14477	0.115316	0.219544	-4.98512
2025	12389	0.456754	4.80367	8.04089	0.00311552	0.0189125	-0.839757
2026	9644	0.00995665	5.37556	0.0891504	0.934233	0.954708	-6.81699
2027	2357	0.0850821	5.52672	0.529314	0.630997	0.737352	-6.64815
2028	7910	-0.252186	8.74477	-2.24715	0.104338	0.203173	-4.87063
2029	8887	-0.115414	9.29695	-1.13562	0.333676	0.477849	-6.12109
2030	14194	-0.470537	5.75131	-1.86897	0.152291	0.269479	-5.29864
2031	8122	0.0428324	5.12657	0.112887	0.916809	0.942897	-6.81389
2032	10438	-0.889941	6.56818	-2.28563	0.100534	0.19719	-4.82793
2033	11626	-0.198388	8.85501	-1.21986	0.304437	0.448288	-6.03176
2034	4603	-0.534185	5.5376	-3.65636	0.0315044	0.0806017	-3.46476
2035	14641	-0.237877	5.40725	-1.08823	0.351316	0.495492	-6.17018
2036	14503	-0.899968	6.33432	-2.32477	0.0968317	0.191643	-4.7847
2037	13051	-0.916541	5.70455	-10.5129	0.00135117	0.0189125	-0.018159
2038	9985	0.405731	4.98693	1.90761	0.146366	0.262042	-5.25439
2039	13522	0.409232	5.125	3.5986	0.0328871	0.08348	-3.51563
2040	14393	0.499791	4.91257	8.13026	0.00301089	0.0189125	-0.804287
2041	10360	0.0866322	9.30965	1.16261	0.324015	0.467836	-6.09274
2042	9801	0.481538	4.83592	7.94147	0.00323755	0.0189125	-0.879817
2043	6521	0.5368	4.85856	8.07542	0.00307454	0.0189125	-0.825992
2044	7629	-0.891001	6.255	-2.32436	0.09687	0.191691	-4.78516
2045	5770	-0.542555	6.33333	-1.17721	0.318908	0.463207	-6.0773
2046	6698	0.264899	6.48639	0.589221	0.594598	0.709551	-6.60864
2047	2429	-0.0523557	9.73137	-0.53347	0.628425	0.735631	-6.64552
2048	12407	-0.0608375	9.36772	-0.431296	0.69357	0.786418	-6.705
2049	2132	0.559446	4.86767	9.26189	0.00200867	0.0189125	-0.395573
2050	6459	0.433465	6.62269	0.920518	0.421082	0.561509	-6.33552
2051	4593	-0.0322733	9.82226	-0.47945	0.66238	0.761839	-6.67832
2052	10854	0.502248	4.82923	8.64843	0.00248622	0.0189125	-0.608212
2053	3303	0.577207	4.895	9.87773	0.00164269	0.0189125	-0.201076
2054	3240	-0.00790895	5.23257	-0.0643815	0.952466	0.96755	-6.81945
2055	11866	-0.476827	10.3999	-8.35682	0.00276533	0.0189125	-0.716587
2056	4454	0.907093	7.18267	3.08421	0.0492716	0.114074	-3.99413
2057	13765	-0.323299	6.63741	-2.34242	0.0952161	0.189233	-4.76529
2058	4080	-0.107688	10.5925	-1.49381	0.226213	0.360477	-5.72813
2059	9899	0.421229	5.13738	1.07165	0.357696	0.501215	-6.18713
2060	1530	0.550749	4.91186	7.08355	0.00459974	0.0190655	-1.25378
2061	4899	0.077808	14.4075	1.32295	0.272135	0.413193	-5.91944
2062	1108	0.545826	4.89199	8.978	0.00221328	0.0189125	-0.491494
2063	9646	-0.413721	7.05464	-0.984735	0.39298	0.535732	-6.27392
2064	225	-0.161588	5.55407	-2.38497	0.0914499	0.18368	-4.71864
2065	10161	0.299363	4.96222	2.12947	0.117071	0.221804	-5.00234
2066	9911	-0.0321599	5.17746	-0.236327	0.827453	0.883671	-6.78626
2067	11120	0.458284	4.80988	7.98992	0.00317732	0.0189125	-0.860216
2068	6862	0.38406	5.32498	2.64547	0.0719242	0.15247	-4.4391
2069	10314	0.304122	4.90859	2.24327	0.104731	0.203751	-4.87495
2070	2476	1.29307	5.46369	4.09725	0.0230385	0.0628875	-3.09466
2071	6669	-0.230097	11.1297	-3.7637	0.0291236	0.0758458	-3.37173
2072	8879	-0.0772275	11.6813	-0.874471	0.442324	0.580446	-6.37822
2073	3543	0.170704	9.22988	1.42553	0.243496	0.38058	-5.80518
2074	10597	0.237989	9.82967	3.6865	0.030812	0.0792905	-3.43844
2075	13613	-0.301614	11.7308	-4.51208	0.0175446	0.0505151	-2.77409
2076	5061	0.296498	5.09083	1.25871	0.291828	0.43445	-5.98977
2077	13917	-0.191394	5.30422	-0.574285	0.603536	0.716129	-6.61881
2078	9995	0.501465	4.85432	7.93256	0.0032488	0.0189125	-0.883442
2079	6975	0.496853	4.81963	7.28271	0.00422555	0.0189125	-1.1622
2080	3398	0.227876	5.68963	0.355753	0.744115	0.823231	-6.74172
2081	9024	-0.241773	6.87867	-2.94811	0.0552157	0.12479	-4.12855
2082	11521	0.108157	8.29	0.914639	0.423743	0.563917	-6.34105
2083	3311	0.562503	4.91665	8.90917	0.00226694	0.0189125	-0.515384
2084	3103	-0.706262	5.97491	-3.35813	0.0395305	0.0963543	-3.73355
2085	12545	0.206477	7.70969	3.21606	0.04425	0.105052	-3.86705
2086	1566	0.82161	5.11919	1.9339	0.142485	0.257015	-5.22433
2087	1353	0.23838	6.80697	1.92925	0.143163	0.257931	-5.22965
2088	12591	0.22139	5.26257	0.859064	0.449637	0.586802	-6.39221
2089	8041	-0.263913	6.50122	-0.76712	0.495451	0.627036	-6.47234
2090	5477	-0.980483	5.80437	-5.75511	0.00861471	0.0281161	-1.95139
2091	2776	0.875387	5.23025	3.2755	0.0421944	0.101364	-3.81076
2092	11912	0.475746	4.82292	7.41156	0.00400431	0.0189125	-1.10455
2093	13053	-0.138781	8.1294	-0.776014	0.490857	0.623184	-6.46485
2094	13646	-0.0746546	8.8431	-0.981715	0.394263	0.536977	-6.27687
2095	13874	0.0972108	5.06397	0.532309	0.629143	0.735967	-6.64626
2096	3512	0.469157	5.17568	7.72007	0.00353246	0.0189125	-0.971364
2097	13958	-0.0296234	9.68244	-0.277926	0.798005	0.863416	-6.77268
2098	14650	0.743356	7.36494	0.751221	0.503751	0.633958	-6.48557
2099	13758	0.207483	5.0554	0.782402	0.487578	0.620579	-6.45943
2100	9038	-0.221847	7.13553	-2.65457	0.0713386	0.151435	-4.42953
2101	17	0.107186	13.0639	1.74978	0.172359	0.295196	-5.43543
2102	4015	-0.00408683	5.21032	-0.0134262	0.990079	0.993423	-6.82202
2103	2964	0.520152	4.87726	7.35194	0.00410476	0.0189125	-1.13107
2104	7049	0.216264	5.0556	0.883847	0.437924	0.576667	-6.36963
2105	5018	0.164948	6.76319	0.544049	0.62191	0.730696	-6.63876
2106	5160	0.333757	10.107	3.92874	0.0258879	0.0688764	-3.2324
2107	8697	0.144151	7.69102	1.22659	0.302212	0.445917	-6.02451
2108	6867	-0.0806122	7.87372	-1.39282	0.25227	0.389833	-5.84184
2109	4070	-0.118072	8.69498	-0.858696	0.449814	0.586893	-6.39254
2110	7352	0.108737	9.99669	1.89048	0.14896	0.265366	-5.274
2111	9295	-0.289162	9.22583	-4.38994	0.0189707	0.0538494	-2.86584
2112	5807	-0.107771	9.29611	-1.79259	0.164826	0.285732	-5.38627
2113	4471	0.0120298	9.9	0.214094	0.84335	0.894345	-6.79265
2114	4693	0.164482	9.88828	2.20374	0.108836	0.210007	-4.91903
2115	12763	-0.519336	8.18332	-8.75123	0.00239661	0.0189125	-0.571167
2116	3337	0.187961	10.1761	2.33725	0.0956852	0.189948	-4.77096
2117	6150	0.0354482	7.7579	0.212514	0.844483	0.895061	-6.79308
2118	10951	-0.872561	6.47815	-8.36791	0.00275399	0.0189125	-0.712374
2119	3788	0.112694	7.25042	0.378009	0.72903	0.812598	-6.73156
2120	2596	-0.0520056	10.4741	-0.709638	0.525985	0.652798	-6.51926
2121	12108	0.0225491	5.09822	0.0667225	0.95074	0.966373	-6.81925
2122	631	-0.487116	6.86726	-4.49103	0.0177805	0.0510758	-2.78976
2123	4493	-0.0644161	9.52585	-1.13741	0.333026	0.477219	-6.11922
2124	11606	-0.242191	5.72416	-0.562934	0.61039	0.721255	-6.6264
2125	3576	0.0315335	7.47482	0.20339	0.851039	0.899427	-6.7955
2126	11475	0.142408	5.61572	0.368399	0.735525	0.817436	-6.73602
2127	1833	0.514214	4.87526	8.04008	0.0031165	0.0189125	-0.840083
2128	5399	0.241185	5.08181	1.0229	0.377104	0.520088	-6.23626
2129	14326	0.508169	4.90669	8.35358	0.00276866	0.0189125	-0.717819
2130	12868	0.478459	4.8402	7.38169	0.00405424	0.0189125	-1.11781
2131	9263	0.466208	4.81388	7.78848	0.00343774	0.0189125	-0.942728
2132	7329	0.922258	5.65218	3.65885	0.0314465	0.0804987	-3.46258
2133	1923	0.893496	5.04285	3.6103	0.0326009	0.0829101	-3.50528
2134	11340	0.667634	5.11415	1.7029	0.181054	0.306323	-5.48925
2135	12632	0.482237	4.89358	7.34713	0.00411301	0.0189125	-1.13322
2136	1290	-0.0553894	10.9319	-0.82483	0.466261	0.602711	-6.42273
2137	3555	0.195301	17.132	3.47402	0.0361378	0.0898328	-3.62728
2138	1660	0.521396	4.91487	7.72437	0.00352641	0.0189125	-0.969556
2139	13848	0.472496	4.86551	7.52397	0.00382342	0.0189125	-1.05524
2140	13560	0.311903	4.99657	1.81898	0.160368	0.279636	-5.35598
2141	8688	-0.286198	5.9524	-0.486681	0.65777	0.758222	-6.67411
2142	13992	0.338446	5.38297	1.69194	0.183159	0.309277	-5.50184
2143	11038	0.472786	4.8087	8.45059	0.00267133	0.0189125	-0.681197
2144	11590	0.764078	5.03453	4.2547	0.0207262	0.0577408	-2.96996
2145	3372	0.252751	5.54108	0.697065	0.532856	0.658872	-6.52917
2146	7077	0.490327	4.81922	7.01045	0.00474781	0.019262	-1.28817
2147	13780	0.456958	4.84467	6.49758	0.00598173	0.0212266	-1.54178
2148	10355	0.100922	13.637	1.68825	0.183871	0.310091	-5.50606
2149	10657	0.326747	5.13229	0.881094	0.439212	0.577662	-6.37216
2150	9214	0.498177	4.92536	8.41284	0.00270867	0.0189125	-0.695381
2151	6724	0.541573	4.88738	8.99207	0.00220252	0.0189125	-0.486641
2152	14575	0.554402	4.91313	9.85146	0.00165644	0.0189125	-0.209016
2153	12954	0.1846	4.97416	1.75603	0.171236	0.293897	-5.42825
2154	12157	-0.00485996	7.36045	-0.0208794	0.984572	0.989582	-6.82185
2155	11355	0.404332	4.86002	6.82282	0.00515721	0.0196735	-1.37839
2156	13781	0.519455	4.86974	8.24093	0.00288755	0.0189125	-0.761055
2157	2043	0.566371	4.91018	8.64253	0.00249149	0.0189125	-0.610354
2158	6240	0.482375	4.89876	5.32526	0.0108442	0.0340347	-2.21468
2159	1491	0.602864	4.91868	10.353	0.00141774	0.0189125	-0.062623
2160	14605	0.0372882	7.8297	0.281879	0.795229	0.861034	-6.77128
2161	8535	0.105842	10.479	1.77313	0.168204	0.28973	-5.40861
2162	13723	0.489639	4.89544	7.93036	0.00325158	0.0189125	-0.884336
2163	9674	0.0136006	5.14848	0.0381572	0.971811	0.981036	-6.82119
2164	2555	0.693199	4.9955	3.58725	0.0331676	0.0840698	-3.52569
2165	358	-0.628317	6.35829	-2.02337	0.130137	0.240692	-5.12237
2166	14270	-0.903819	5.79901	-6.90654	0.0049691	0.0194846	-1.33778
2167	6783	0.000223671	7.59374	0.00147704	0.998908	0.999201	-6.82213
2168	7235	-0.175403	6.77195	-0.452944	0.679444	0.775799	-6.69331
2169	2923	-0.203625	7.40911	-3.5502	0.0341047	0.0859348	-3.55869
2170	4951	0.713413	8.14064	7.7874	0.00343921	0.0189125	-0.943176
2171	12275	0.505004	4.84744	8.06105	0.00309152	0.0189125	-0.831713
2172	6482	0.232642	5.01061	1.10767	0.343971	0.48875	-6.15015
2173	12374	0.115609	7.69547	1.05214	0.365346	0.509271	-6.20693
2174	8014	-0.0516046	5.53254	-0.191122	0.859878	0.905058	-6.7986
2175	2846	-0.526578	6.17102	-4.31652	0.0198991	0.0558538	-2.92202
2176	3387	0.695836	4.96385	6.26463	0.00667953	0.0229747	-1.66458
2177	6919	0.462498	4.83493	6.37602	0.00633343	0.0220464	-1.60524
2178	1347	0.37987	5.07483	1.94421	0.140995	0.254967	-5.21255
2179	5844	0.528188	4.88076	7.93903	0.00324063	0.0189125	-0.88081
2180	14415	0.51447	4.89939	8.33285	0.00279005	0.0189125	-0.725717
2181	10362	0.444705	4.79117	7.73259	0.00351487	0.0189125	-0.966099
2182	7726	0.565314	4.89097	10.0058	0.00157776	0.0189125	-0.162821
2183	5502	0.523895	4.84927	7.52699	0.0038187	0.0189125	-1.05393
2184	10618	0.475412	4.84993	8.28337	0.00284199	0.0189125	-0.744676
2185	6128	-0.347763	7.72141	-3.93303	0.0258099	0.0687177	-3.22883
2186	1325	0.165968	5.11941	0.531097	0.629893	0.736655	-6.64703
2187	6617	0.39475	4.94161	4.04106	0.0239424	0.0648625	-3.14009
2188	11090	-1.03091	5.71373	-13.8449	0.000566709	0.0189125	0.715048
2189	10190	0.525584	5.22006	1.11626	0.340774	0.485318	-6.14125
2190	6978	0.63679	4.96292	6.46304	0.00607903	0.0214327	-1.55967
2191	6566	0.510207	4.83775	7.66525	0.00361082	0.0189125	-0.994545
2192	14567	-0.356165	6.30951	-1.94379	0.141055	0.255042	-5.21303
2193	10091	0.441631	4.80728	7.36483	0.00408276	0.0189125	-1.12531
2194	4749	0.514854	4.84004	7.10674	0.00455402	0.0190342	-1.24296
2195	10704	0.435766	4.81166	7.63488	0.0036552	0.0189125	-1.00747
2196	12497	0.447837	4.81889	7.59753	0.00371075	0.0189125	-1.02346
2197	7749	0.375435	4.97564	3.14527	0.0468627	0.110007	-3.93489
2198	6288	0.418794	4.91446	6.27565	0.00664421	0.0228763	-1.65866
2199	11755	0.502461	4.87239	8.15443	0.00298338	0.0189125	-0.794782
2200	8891	-0.23309	13.1307	-3.89727	0.0264684	0.0701612	-3.25862
2201	5113	0.219498	5.7962	1.20139	0.310619	0.454695	-6.05154
2202	12962	0.407978	4.88792	5.64643	0.00911792	0.0294768	-2.01602
2203	41	0.25065	5.32543	1.57149	0.208138	0.339157	-5.63975
2204	3126	0.27896	5.05394	0.965495	0.401216	0.543336	-6.29261
2205	8175	0.486368	4.83867	7.93893	0.00324076	0.0189125	-0.880851
2206	4023	-0.0338238	5.21567	-0.225832	0.834945	0.888674	-6.78935
2207	12152	0.434194	4.92945	3.96713	0.0252011	0.0675094	-3.20062
2208	2018	-0.176581	5.94409	-0.770373	0.493767	0.625374	-6.4696
2209	6942	-0.203275	5.51945	-0.821969	0.467673	0.603794	-6.42525
2210	6764	-0.0517779	6.59693	-0.197314	0.855413	0.902644	-6.79706
2211	2629	-0.428305	5.70826	-2.41295	0.0890704	0.179799	-4.68811
2212	3894	-0.343266	5.51706	-3.60499	0.0327303	0.0831463	-3.50997
2213	4516	0.0953424	11.5161	1.40695	0.24844	0.385879	-5.82603
2214	8234	-0.0829113	5.27144	-0.267854	0.805098	0.867791	-6.77616
2215	121	0.0752806	9.57834	1.02456	0.376426	0.519507	-6.23461
2216	7215	-0.0471477	10.5542	-0.700919	0.530742	0.657091	-6.52615
2217	1626	-0.62823	6.78622	-1.32904	0.270341	0.411337	-5.91272
2218	968	-0.0388002	9.93619	-0.543568	0.622205	0.730854	-6.63907
2219	5743	0.328363	4.99506	2.40723	0.0895509	0.180556	-4.69434
2220	5905	0.0901284	10.6595	1.54208	0.214789	0.347272	-5.67328
2221	5538	-0.250681	6.79185	-1.62563	0.196474	0.325531	-5.57786
2222	12581	-0.120804	7.56703	-0.690502	0.536471	0.661964	-6.5343
2223	2643	0.531615	4.85915	7.0642	0.00463834	0.0191216	-1.26284
2224	11666	-0.674984	6.0193	-2.23245	0.105835	0.205383	-4.88699
2225	7568	-0.271156	6.56018	-0.663334	0.551632	0.674518	-6.55512
2226	13365	0.461349	6.60287	2.02614	0.129775	0.24021	-5.11922
2227	14101	-1.28683	6.29171	-4.00188	0.0245994	0.0662873	-3.17206
2228	12329	-0.197964	5.26093	-1.36638	0.259602	0.398653	-5.87132
2229	12066	0.488523	4.85552	8.17997	0.00295465	0.0189125	-0.784773
2230	838	-0.380127	6.118	-2.36318	0.0933556	0.18652	-4.74249
2231	64	0.00345394	9.26292	0.0613133	0.954727	0.969199	-6.8197
2232	12606	-0.317227	5.33967	-3.33478	0.0402615	0.0978903	-3.75525
2233	8806	0.542363	4.87723	9.63714	0.0017744	0.0189125	-0.274939
2234	4443	-0.409683	5.46541	-0.519871	0.636866	0.742331	-6.65406
2235	800	0.0870628	8.93799	0.987168	0.39195	0.534666	-6.27154
2236	5007	0.255782	8.89561	2.98954	0.0533172	0.121363	-4.08729
2237	12162	0.318194	4.9405	2.33116	0.0962431	0.190782	-4.77767
2238	6685	0.496119	4.81996	7.36611	0.0040806	0.0189125	-1.12475
2239	707	0.0098861	12.2813	0.175922	0.870866	0.911867	-6.80218
2240	6322	-0.264318	6.73631	-0.78067	0.488465	0.621421	-6.46091
2241	11549	-0.625924	6.4955	-1.86778	0.152478	0.269734	-5.3
2242	4806	0.554618	4.88308	8.95951	0.00222753	0.0189125	-0.497885
2243	13625	0.139575	5.78109	0.966027	0.400986	0.54321	-6.2921
2244	7983	0.0388992	11.7143	0.578832	0.600805	0.714409	-6.61574
2245	194	0.519606	4.89876	7.7575	0.00348022	0.0189125	-0.955656
2246	14357	0.593952	4.93752	7.70562	0.0035529	0.0189125	-0.977454
2247	4261	0.0530437	5.13503	0.287409	0.791351	0.858051	-6.76929
2248	5448	0.111952	5.12532	0.530589	0.630207	0.736819	-6.64735
2249	8952	0.492515	4.84772	7.84914	0.00335649	0.0189125	-0.917597
2250	13924	0.314005	4.99663	1.74668	0.172919	0.296041	-5.43898
2251	3285	0.524309	4.86909	8.22958	0.00289989	0.0189125	-0.765452
2252	757	-0.736317	6.80304	-1.59446	0.203099	0.332582	-5.61352
2253	376	0.530347	4.897	8.23144	0.00289787	0.0189125	-0.764734
2254	5698	0.499612	4.95557	7.86355	0.00333756	0.0189125	-0.911664
2255	8423	0.531958	4.86945	9.09209	0.00212793	0.0189125	-0.452444
2256	2259	0.294139	5.11133	1.48527	0.2283	0.362763	-5.73779
2257	2745	0.297293	5.02593	1.4352	0.240966	0.377821	-5.79431
2258	4519	0.16207	5.17077	0.543476	0.622262	0.730858	-6.63913
2259	12493	0.400552	4.91809	4.13208	0.0224998	0.0617131	-3.06674
2260	3479	0.564976	4.89002	8.70195	0.00243903	0.0189125	-0.588851
2261	10870	-0.319588	5.39647	-0.815916	0.470674	0.606088	-6.43055
2262	10899	-0.0641659	7.56688	-0.70387	0.529128	0.65545	-6.52383
2263	7337	0.0928612	8.53861	0.561145	0.611475	0.7221	-6.62759
2264	14579	0.55112	4.92099	9.78681	0.00169092	0.0189125	-0.228682
2265	6250	0.460178	4.8488	6.06411	0.00736655	0.0247764	-1.77437
2266	7111	0.7002	4.91406	5.14714	0.0119844	0.0369762	-2.33002
2267	12653	0.420327	4.8307	7.16574	0.00444031	0.0189627	-1.21562
2268	7512	0.527145	4.87047	8.04816	0.00310684	0.0189125	-0.836853
2269	5849	-0.714141	6.92721	-3.70404	0.0304178	0.0784832	-3.4232
2270	3830	0.492632	4.87398	6.94804	0.00487916	0.0193801	-1.31786
2271	12446	-0.224749	5.19476	-1.29247	0.281303	0.423115	-5.95294
2272	7458	0.298646	7.38501	1.41101	0.247351	0.384712	-5.82148
2273	3528	0.427344	4.9643	4.02335	0.0242366	0.0655424	-3.15451
2274	1720	0.586284	4.89467	9.68441	0.00174747	0.0189125	-0.260219
2275	13097	0.326115	4.93356	3.69652	0.0305861	0.0787982	-3.42973
2276	7639	0.567863	4.99028	3.42031	0.0376629	0.0927118	-3.67624
2277	13156	0.420242	4.83424	7.45955	0.00392575	0.0189125	-1.08338
2278	11734	1.37793	5.21931	2.04919	0.126808	0.23606	-5.09306
2279	13150	0.477385	4.82143	7.96537	0.00320766	0.0189125	-0.870131
2280	5598	0.696013	5.01975	2.73013	0.0666924	0.143783	-4.35064
2281	1776	0.550402	4.89834	8.40903	0.00271248	0.0189125	-0.69682
2282	241	0.552245	4.91181	7.77506	0.00345606	0.0189125	-0.94832
2283	10556	0.449405	4.82037	7.77907	0.00345057	0.0189125	-0.946647
2284	5910	0.523898	4.88046	8.48145	0.0026413	0.0189125	-0.669663
2285	1771	0.627658	4.90085	7.03284	0.00470181	0.0192324	-1.27759
2286	4344	0.485576	4.93988	5.33704	0.0107737	0.0338915	-2.20718
2287	8773	1.07911	5.91917	2.91318	0.0568816	0.127668	-4.16358
2288	10940	0.69906	11.5204	10.5267	0.00134564	0.0189125	-0.014383
2289	10578	-0.179314	6.68531	-0.572533	0.60459	0.71675	-6.61999
2290	3116	0.745055	4.97431	4.26885	0.0205331	0.057273	-2.95894
2291	11887	0.762603	5.00959	4.00874	0.0244826	0.0660248	-3.16644
2292	12330	0.479634	4.90597	7.53086	0.00381268	0.0189125	-1.05225
2293	14316	0.497343	4.90089	8.83869	0.00232364	0.0189125	-0.540108
2294	6988	-1.11326	6.13295	-5.74303	0.00866883	0.0282524	-1.95851
2295	12189	-0.413214	5.68989	-0.835735	0.460909	0.597376	-6.41309
2296	8415	-0.248073	5.40445	-0.749779	0.504509	0.634736	-6.48676
2297	13811	0.465908	4.84097	7.86847	0.00333113	0.0189125	-0.909642
2298	9227	0.182948	13.1776	1.06695	0.359524	0.502862	-6.19191
2299	10191	0.244508	12.4776	4.13247	0.022494	0.0617095	-3.06644
2300	13056	0.102762	5.09983	0.591685	0.593132	0.708337	-6.60694
2301	4207	-0.2662	5.36824	-1.19714	0.312062	0.456319	-6.05609
2302	6634	-0.328987	7.1106	-1.00009	0.386519	0.530024	-6.25886
2303	10895	0.251661	8.25187	2.90897	0.0570869	0.128024	-4.16782
2304	907	-0.33267	7.02371	-2.03566	0.12854	0.238602	-5.10841
2305	14585	0.451555	7.69287	2.42499	0.0880694	0.178226	-4.675
2306	4825	0.538339	4.86185	7.26709	0.00425344	0.0189125	-1.16928
2307	2206	0.541516	4.95906	7.71707	0.00353669	0.0189125	-0.972629
2308	14290	0.376508	4.98781	2.63895	0.0723477	0.153243	-4.44597
2309	7591	2.50098	7.2731	1.26599	0.289524	0.43168	-5.98185
2310	5647	0.289904	5.43534	2.20415	0.108792	0.209962	-4.91857
2311	11944	0.330602	4.85462	3.55256	0.034044	0.085861	-3.55658
2312	9662	-0.134742	6.06494	-0.661464	0.552687	0.675627	-6.55653
2313	511	-0.177289	6.69024	-0.554385	0.615587	0.725075	-6.63204
2314	10110	0.773664	5.06238	2.55246	0.0782586	0.162537	-4.53767
2315	9933	-0.0869838	5.21709	-0.329613	0.762025	0.837621	-6.75291
2316	9209	0.146305	5.03121	0.511012	0.642404	0.746691	-6.65952
2317	3705	-0.280113	6.19979	-1.40305	0.249491	0.386896	-5.8304
2318	318	0.317674	7.99926	3.4261	0.0374947	0.0924478	-3.67094
2319	3139	-0.110527	9.22551	-0.863753	0.4474	0.585102	-6.38797
2320	3011	0.465142	5.11628	3.81481	0.0280697	0.073578	-3.3281
2321	491	0.0567984	9.10314	0.890676	0.434743	0.573861	-6.36334
2322	9282	0.650548	5.23609	2.55122	0.0783473	0.162635	-4.53899
2323	11829	-0.107232	5.2349	-0.227945	0.833434	0.887689	-6.78874
2324	7413	0.397562	6.40516	1.32237	0.272307	0.41339	-5.92008
2325	11273	0.286275	4.91793	2.05088	0.126594	0.235768	-5.09115
2326	3415	-0.13289	9.87662	-1.74639	0.172973	0.296041	-5.43932
2327	6821	1.23279	5.19219	2.13322	0.116638	0.221321	-4.99812
2328	4213	0.368709	5.2203	0.848813	0.454561	0.59128	-6.40143
2329	1058	-0.2255	6.48774	-0.493671	0.653332	0.755664	-6.66998
2330	5195	-0.236333	6.47722	-1.09588	0.348408	0.4928	-6.16232
2331	13556	-0.282612	7.59981	-2.34844	0.0946722	0.188461	-4.75867
2332	3121	-0.0278691	10.0455	-0.431136	0.693675	0.786472	-6.70508
2333	3634	-0.106031	11.5156	-1.7506	0.172212	0.295012	-5.43449
2334	1412	0.530395	5.17422	6.89133	0.00500261	0.0195162	-1.34511
2335	2458	-0.25764	6.0416	-0.653424	0.557241	0.679674	-6.56256
2336	8864	0.496068	4.837	8.41769	0.00270383	0.0189125	-0.693555
2337	7328	0.533292	4.87591	8.98725	0.0022062	0.0189125	-0.488302
2338	11478	0.0476217	5.18643	0.189449	0.861085	0.905888	-6.79901
2339	9938	-0.416472	5.39319	-2.83343	0.0609222	0.134571	-4.24435
2340	6822	0.382775	4.9397	3.82661	0.0278331	0.0731402	-3.31809
2341	11338	-0.138663	5.38395	-0.576923	0.601951	0.715193	-6.61703
2342	7491	-0.72001	5.79356	-5.51183	0.0097949	0.0313024	-2.09786
2343	4058	-0.878062	6.10086	-8.03722	0.00311992	0.0189125	-0.841226
2344	9333	-0.356232	8.10345	-4.1284	0.022556	0.0618317	-3.06968
2345	1251	-0.216292	7.64962	-0.907205	0.427129	0.566879	-6.348
2346	708	0.528461	4.89823	7.63036	0.00366187	0.0189125	-1.0094
2347	4505	0.539022	4.87388	7.51167	0.00384269	0.0189125	-1.06059
2348	4243	-0.595003	6.21961	-1.56153	0.210366	0.341657	-5.65112
2349	13761	-0.922263	5.94168	-6.11085	0.00719854	0.0243251	-1.74843
2350	2350	0.312229	5.04374	1.51795	0.22042	0.35371	-5.70073
2351	7198	0.491607	4.87433	6.90797	0.00496597	0.0194845	-1.33709
2352	11993	0.474732	4.83043	7.00975	0.00474926	0.019262	-1.2885
2353	13858	0.526223	4.86456	8.33229	0.00279063	0.0189125	-0.725931
2354	3614	0.569966	4.90552	8.94113	0.00224181	0.0189125	-0.504259
2355	11539	0.451254	4.86532	7.90001	0.00329028	0.0189125	-0.896715
2356	679	0.553262	4.88353	9.22826	0.00203159	0.0189125	-0.406722
2357	14597	0.534344	5.51934	1.29643	0.280095	0.421439	-5.94861
2358	13474	0.45689	4.80999	7.762	0.00347401	0.0189125	-0.953776
2359	272	1.05221	5.11421	4.13925	0.022391	0.0614638	-3.06102
2360	7427	0.317087	4.98482	1.52417	0.218955	0.352045	-5.69367
2361	4302	-0.104291	8.13846	-1.7782	0.167316	0.288729	-5.40279
2362	6298	0.0647782	8.61913	0.506521	0.645223	0.748877	-6.66226
2363	4880	0.149199	8.54303	1.94198	0.141316	0.255436	-5.2151
2364	6142	0.345145	4.96567	2.45835	0.0853657	0.173784	-4.63882
2365	5096	-0.284803	8.05556	-5.07093	0.0125191	0.0383747	-2.38055
2366	9373	-0.331171	5.7419	-1.47588	0.230621	0.365091	-5.74842
2367	1718	0.0538863	6.23561	0.119628	0.911871	0.939658	-6.81288
2368	2935	0.209068	6.28653	0.572163	0.604813	0.716835	-6.62024
2369	6461	0.691516	5.14158	3.48538	0.0358253	0.0892984	-3.61699
2370	6736	0.519811	4.86581	7.66933	0.0036049	0.0189125	-0.99281
2371	9192	0.506575	4.83906	8.09811	0.003048	0.0189125	-0.816989
2372	261	-0.0299321	14.8684	-0.513216	0.641023	0.74565	-6.65817
2373	4754	-0.0904513	13.2684	-0.8624	0.448045	0.585648	-6.38919
2374	6234	0.249932	5.02876	1.73998	0.174138	0.297607	-5.44668
2375	1337	-0.328023	5.60698	-1.1206	0.339171	0.483387	-6.13675
2376	10399	0.476133	4.86952	8.47982	0.00264288	0.0189125	-0.670271
2377	5234	-0.21286	7.96936	-2.99048	0.053275	0.121307	-4.08636
2378	10073	-0.182644	8.07117	-2.14444	0.115354	0.219586	-4.9855
2379	4177	-0.204468	6.06456	-0.860414	0.448993	0.586382	-6.39099
2380	7245	1.20097	6.10689	4.5279	0.01737	0.0501321	-2.76237
2381	8262	-0.505533	6.47152	-0.863889	0.447336	0.585102	-6.38784
2382	5490	-0.40133	6.81918	-0.754807	0.501869	0.63258	-6.4826
2383	536	-0.0695302	9.62443	-1.12968	0.335839	0.480057	-6.1273
2384	9264	0.11736	5.03217	0.491231	0.654879	0.756648	-6.67143
2385	7184	-0.292049	7.98052	-2.8169	0.0618035	0.135924	-4.26124
2386	12932	0.744566	4.96197	3.32257	0.0406504	0.0986266	-3.76663
2387	12456	-0.829584	5.69513	-5.93658	0.00785139	0.0260321	-1.84624
2388	8291	-0.2478	6.98291	-1.07749	0.355437	0.499021	-6.18118
2389	10027	-0.881022	6.59385	-3.57561	0.0334585	0.0846813	-3.53603
2390	883	-0.105463	7.77666	-0.647505	0.560612	0.682567	-6.56696
2391	7908	-0.0460551	10.0482	-0.371513	0.733417	0.815691	-6.73459
2392	749	0.298652	10.0072	3.45713	0.036609	0.090674	-3.64262
2393	8850	0.103946	15.6134	0.917487	0.422452	0.562748	-6.33837
2394	3327	-0.630176	5.54569	-2.04463	0.127388	0.236819	-5.09823
2395	13833	0.525872	4.87855	8.27401	0.00285196	0.0189125	-0.748279
2396	4915	-0.784144	6.2403	-3.55618	0.0339512	0.0857061	-3.55335
2397	13443	0.495134	4.84484	8.64307	0.00249101	0.0189125	-0.610158
2398	181	-0.491048	7.56199	-2.87374	0.0588374	0.131046	-4.20339
2399	13148	-0.221277	8.73812	-3.30876	0.041096	0.0993855	-3.77954
2400	7159	1.74497	5.76863	1.28223	0.284455	0.425842	-5.96415
2401	8519	0.481399	4.81075	7.85949	0.00334289	0.0189125	-0.913336
2402	4917	0.500126	4.86604	7.72493	0.00352562	0.0189125	-0.96932
2403	14096	0.263051	5.04186	1.32529	0.271444	0.412562	-5.91685
2404	1380	0.635205	5.10353	9.08131	0.00213581	0.0189125	-0.456107
2405	5613	0.5005	4.83386	6.91924	0.00494135	0.0194718	-1.33167
2406	1627	0.530396	4.85946	8.09668	0.00304966	0.0189125	-0.817556
2407	13882	0.49702	4.8972	7.89652	0.00329476	0.0189125	-0.89814
2408	9098	0.148644	8.82258	2.58225	0.0761588	0.159608	-4.50595
2409	3657	0.145134	10.1573	1.19878	0.311503	0.455794	-6.05433
2410	9208	-0.1114	8.37416	-0.636456	0.566944	0.687245	-6.5751
2411	4651	0.55367	4.88323	7.49997	0.00386113	0.0189125	-1.06569
2412	6950	0.525791	4.86494	8.12724	0.00301435	0.0189125	-0.805478
2413	7231	0.530278	4.83662	8.6135	0.00251766	0.0189125	-0.620934
2414	14577	0.371164	5.03481	3.0129	0.0522821	0.119524	-4.06416
2415	8814	0.184912	4.99082	1.28511	0.283565	0.425207	-5.961
2416	12086	0.0177762	5.04788	0.143061	0.894749	0.928175	-6.80892
2417	3498	-0.188542	6.38602	-1.08347	0.353136	0.497245	-6.17506
2418	243	-0.32123	7.21263	-4.09894	0.023012	0.0628278	-3.0933
2419	14537	-0.0324102	8.02934	-0.572989	0.604316	0.716619	-6.61969
2420	888	-0.397781	5.46333	-2.28963	0.100148	0.196809	-4.82351
2421	1316	0.0269403	17.8818	0.428243	0.695576	0.788104	-6.7066
2422	7753	0.489409	4.81657	7.57066	0.0037514	0.0189125	-1.03503
2423	1932	-0.0296498	8.05919	-0.394859	0.717715	0.804977	-6.72351
2424	1802	0.517191	4.91319	9.18959	0.00205836	0.0189125	-0.419611
2425	13563	0.48151	4.83574	7.31609	0.00416674	0.0189125	-1.14715
2426	12802	0.43936	4.79845	7.8212	0.00339361	0.0189125	-0.929144
2427	307	0.707822	5.01044	6.53042	0.00589108	0.0210581	-1.52486
2428	12273	0.845169	5.02408	3.51674	0.0349795	0.087672	-3.58869
2429	3727	-0.545263	5.56714	-1.95357	0.139659	0.253052	-5.20187
2430	3187	0.691871	4.98124	6.16477	0.0070108	0.0238322	-1.71877
2431	7722	0.52413	4.8425	8.52336	0.00260122	0.0189125	-0.654089
2432	5729	0.45764	4.92002	6.04668	0.00743049	0.0249484	-1.7841
2433	8894	0.333012	10.9668	3.0583	0.05034	0.115879	-4.01947
2434	2078	0.454511	4.94624	4.97448	0.0132405	0.0401535	-2.44553
2435	603	0.203542	5.41391	0.40827	0.708776	0.798346	-6.71686
2436	7552	-0.511627	6.2959	-1.46725	0.232774	0.367611	-5.75818
2437	3547	0.290721	4.99504	1.38592	0.254163	0.392093	-5.84955
2438	14385	0.496237	4.89284	7.55809	0.00377062	0.0189125	-1.04045
2439	9518	0.0272691	9.74194	0.283906	0.793807	0.860167	-6.77056
2440	9346	0.0111776	15.6352	0.19877	0.854364	0.901825	-6.79669
2441	13782	0.46871	4.87022	8.2482	0.00287967	0.0189125	-0.75824
2442	113	0.0758541	5.16213	0.23759	0.826554	0.883192	-6.78588
2443	13717	0.515891	4.87859	8.15066	0.00298765	0.0189125	-0.796262
2444	12243	0.251719	11.3127	4.30454	0.020056	0.0561947	-2.93127
2445	3340	0.174785	9.60107	1.56126	0.210426	0.341689	-5.65143
2446	14059	0.0341108	11.3261	0.508366	0.644064	0.748175	-6.66114
2447	13526	0.474573	4.85475	8.10188	0.00304361	0.0189125	-0.815495
2448	11720	-0.225499	5.32362	-1.0961	0.348324	0.492731	-6.16209
2449	2516	0.408042	4.92852	5.12431	0.0121414	0.0373932	-2.34508
2450	8655	-0.0143783	5.76944	-0.034971	0.974164	0.982506	-6.82134
2451	1838	-0.737515	5.88525	-4.43802	0.0183923	0.0525023	-2.82947
2452	7662	-0.182282	9.10936	-3.21288	0.0443635	0.105225	-3.87008
2453	5976	0.516008	4.85005	7.41846	0.00399288	0.0189125	-1.10149
2454	14300	0.495193	4.87575	8.84714	0.00231675	0.0189125	-0.537131
2455	8666	0.597076	4.87302	4.30412	0.0200616	0.0561989	-2.9316
2456	722	0.391239	4.90394	3.30748	0.0411377	0.0994379	-3.78074
2457	6711	-0.0678023	5.22349	-0.314776	0.772279	0.844543	-6.75891
2458	11205	0.190673	7.20805	1.59047	0.203964	0.33368	-5.61808
2459	12427	0.421706	4.80557	7.45228	0.00393752	0.0189125	-1.08658
2460	9340	0.000459196	5.19808	0.00176306	0.998697	0.999136	-6.82213
2461	13718	0.295364	4.94119	2.12999	0.117012	0.221804	-5.00176
2462	5486	1.44834	5.28973	2.01628	0.13107	0.241853	-5.13043
2463	14151	0.408294	4.92709	3.99953	0.0246395	0.0663432	-3.17399
2464	11907	-0.97837	6.25052	-2.56554	0.0773279	0.161094	-4.52372
2465	8616	-0.185349	6.80116	-1.39951	0.250448	0.387807	-5.83436
2466	9080	0.665112	6.45564	2.50987	0.0813825	0.167598	-4.58327
2467	5261	-0.244088	7.62541	-0.851078	0.453469	0.590084	-6.3994
2468	589	0.600791	9.30412	4.7679	0.0149741	0.044502	-2.58876
2469	7116	-0.593255	6.34202	-3.11832	0.0479077	0.11173	-3.96096
2470	9462	0.095274	5.11221	0.460629	0.67447	0.771717	-6.68904
2471	7363	-0.366484	9.27835	-2.15596	0.114053	0.21772	-4.97256
2472	13553	0.0882334	8.26917	0.930697	0.41651	0.557558	-6.32591
2473	7732	0.412345	6.67819	1.67227	0.186999	0.314119	-5.5244
2474	4010	-0.211617	7.80329	-2.5923	0.0754661	0.158408	-4.49528
2475	185	-0.587482	7.71813	-4.92868	0.0136018	0.0410941	-2.47681
2476	2325	-0.0650692	8.2777	-0.451538	0.680356	0.776268	-6.69409
2477	9111	0.166088	6.30594	0.680359	0.542093	0.666914	-6.54215
2478	2998	-0.19531	7.27157	-1.03891	0.370624	0.514476	-6.22025
2479	2812	0.593877	4.9163	10.2449	0.00146521	0.0189125	-0.0932865
2480	13840	0.0460403	12.0054	0.802412	0.477426	0.611898	-6.44228
2481	2728	-0.291782	5.40397	-0.789907	0.48375	0.617317	-6.45304
2482	576	-0.219583	5.5537	-2.12896	0.11713	0.221854	-5.00292
2483	837	-1.4593	6.29785	-17.9678	0.000247431	0.0189125	1.27849
2484	4795	0.0912388	5.38488	0.205381	0.849607	0.89847	-6.79498
2485	7403	0.520369	4.87182	7.16547	0.00444083	0.0189627	-1.21575
2486	52	0.555125	4.9415	8.61391	0.00251729	0.0189125	-0.620783
2487	6113	0.542395	4.89802	8.88238	0.00228827	0.0189125	-0.524749
2488	7924	-0.490895	6.94077	-1.06981	0.35841	0.501751	-6.189
2489	5678	-0.186082	10.9488	-1.90512	0.146739	0.262573	-5.25724
2490	8456	0.499345	4.85489	7.38547	0.00404786	0.0189125	-1.11612
2491	2418	0.111256	8.3584	0.611971	0.581161	0.699051	-6.59274
2492	956	-0.100107	9.73762	-1.74183	0.173801	0.297106	-5.44456
2493	1549	0.513604	4.86156	7.43901	0.00395913	0.0189125	-1.09242
2494	9497	0.487294	4.84719	6.97627	0.00481917	0.0193589	-1.30439
2495	8508	-0.106783	5.90036	-0.281721	0.79534	0.861034	-6.77134
2496	558	0.488881	4.85105	6.70065	0.00544856	0.0202666	-1.4387
2497	8399	-0.0771691	9.62909	-0.771163	0.493358	0.62514	-6.46894
2498	9486	-0.115465	16.1691	-1.90749	0.146384	0.262042	-5.25453
2499	873	0.561916	4.92044	9.6186	0.00178511	0.0189125	-0.280741
2500	10132	-0.337008	5.50716	-1.9658	0.137934	0.251026	-5.18791
2501	5526	0.684399	5.03965	3.90618	0.0263025	0.0697892	-3.25118
2502	12062	-0.309855	6.60746	-0.800791	0.478241	0.612346	-6.44368
2503	11945	0.445526	4.79906	7.87179	0.00332679	0.0189125	-0.908277
2504	10915	0.509803	4.84728	8.3959	0.00272565	0.0189125	-0.701776
2505	1401	0.604533	4.94059	10.4072	0.00139474	0.0189125	-0.0474572
2506	11440	0.480567	7.1423	2.50435	0.0817984	0.168201	-4.5892
2507	7095	0.139605	5.05716	0.58816	0.595229	0.709972	-6.60937
2508	12726	-0.0930829	5.20624	-0.338649	0.755811	0.8328	-6.74913
2509	10642	0.115693	5.60679	0.270456	0.803263	0.86636	-6.77527
2510	8758	0.664759	5.02188	5.85564	0.00818062	0.0269375	-1.89272
2511	10615	-0.824328	5.7737	-5.59321	0.00937817	0.0301611	-2.04814
2512	8457	-0.0911954	5.21459	-0.232921	0.829882	0.885354	-6.78728
2513	8600	0.205083	5.42052	1.36213	0.260801	0.400269	-5.87605
2514	6310	-0.423029	7.71158	-2.50531	0.0817263	0.168078	-4.58818
2515	12967	-0.282513	5.68284	-0.78909	0.484165	0.617673	-6.45373
2516	14555	0.307903	5.53519	0.612707	0.58073	0.698779	-6.59222
2517	11651	0.477815	6.70041	1.43919	0.239929	0.376554	-5.78982
2518	11354	0.399351	4.8117	6.70388	0.00544058	0.0202587	-1.43709
2519	1816	0.591177	4.91701	10.0663	0.00154822	0.0189125	-0.144982
2520	3977	0.881995	9.24171	1.29358	0.280965	0.422654	-5.95173
2521	6277	0.0860295	7.92665	0.534335	0.627891	0.735194	-6.64498
2522	11019	0.209728	7.5175	1.05527	0.364108	0.507803	-6.20376
2523	329	-0.14881	9.50661	-1.15359	0.327211	0.471209	-6.10224
2524	10327	-1.36813	9.15021	-1.55138	0.212662	0.344445	-5.66269
2525	1874	-0.159806	7.75122	-0.912679	0.424633	0.564662	-6.34288
2526	229	-0.0788294	7.07113	-0.207857	0.847827	0.897495	-6.79433
2527	13125	0.472401	4.84958	7.28322	0.00422465	0.0189125	-1.16197
2528	7970	0.95917	5.02077	3.82957	0.0277742	0.0730377	-3.31558
2529	8518	0.0553971	6.44555	0.10024	0.926086	0.948866	-6.81563
2530	12286	0.392573	6.23215	1.3118	0.275453	0.416749	-5.93172
2531	8559	-0.0268991	5.20022	-0.107648	0.920649	0.945566	-6.81464
2532	6514	0.551195	4.8543	8.98841	0.00220531	0.0189125	-0.487901
2533	4000	-0.174679	5.3327	-0.920593	0.421048	0.561509	-6.33545
2534	13302	0.468341	4.86962	8.03427	0.00312347	0.0189125	-0.842407
2535	6038	-0.0875865	5.23863	-0.263298	0.808315	0.870365	-6.7777
2536	9267	0.423098	5.29701	0.922705	0.420096	0.560647	-6.33346
2537	10791	0.456442	4.84068	7.89002	0.00330314	0.0189125	-0.900801
2538	12885	0.44607	4.84578	7.89007	0.00330308	0.0189125	-0.900781
2539	12843	0.512594	4.85774	7.87065	0.00332828	0.0189125	-0.908746
2540	10009	-0.768723	5.55664	-9.78036	0.00169441	0.0189125	-0.230654
2541	3056	-0.0789465	8.56617	-0.260973	0.809958	0.871517	-6.77847
2542	12718	-0.0981513	9.65294	-1.67609	0.186247	0.313017	-5.52002
2543	2853	-0.372304	5.98676	-1.89015	0.149009	0.26537	-5.27437
2544	12050	-0.138758	5.22881	-0.558905	0.612836	0.722915	-6.62907
2545	6073	0.473201	4.82757	5.77576	0.00852315	0.027904	-1.93925
2546	12945	0.102557	5.07406	0.377095	0.729647	0.81302	-6.73199
2547	7741	-0.192702	5.23111	-1.27357	0.287145	0.428834	-5.97359
2548	11506	0.190274	4.99662	1.13028	0.335616	0.479873	-6.12666
2549	348	0.488509	5.01788	6.23655	0.00677059	0.0231887	-1.67972
2550	8644	0.535923	4.8858	9.26726	0.00200504	0.0189125	-0.393798
2551	7523	0.557338	4.85479	9.74313	0.00171474	0.0189125	-0.242076
2552	9769	0.638115	5.20069	5.71137	0.00881282	0.0286532	-1.97725
2553	12788	-0.241091	8.88951	-3.00035	0.0528349	0.120486	-4.07657
2554	8212	-0.711241	6.12279	-2.87745	0.0586501	0.130717	-4.19963
2555	4022	0.364183	4.99969	2.50765	0.0815499	0.167791	-4.58566
2556	667	0.543133	4.907	8.71578	0.00242703	0.0189125	-0.583874
2557	14588	0.553548	4.90342	9.79935	0.00168416	0.0189125	-0.224852
2558	6957	-0.59948	7.37248	-1.02174	0.377579	0.520533	-6.23742
2559	12546	-0.0744576	11.9902	-1.17109	0.321038	0.465015	-6.08377
2560	13343	0.411758	4.79823	7.32756	0.00414679	0.0189125	-1.142
2561	8486	0.37347	4.90661	3.39234	0.038489	0.0943374	-3.70193
2562	556	0.277298	5.53991	1.3906	0.252876	0.390593	-5.84432
2563	1056	0.273949	7.21036	2.33118	0.0962414	0.190782	-4.77765
2564	10856	-0.00133545	7.77495	-0.00955879	0.992936	0.99534	-6.82208
2565	675	0.0828759	8.889	0.685973	0.538976	0.664156	-6.53781
2566	12666	0.442461	4.82379	7.81317	0.00340436	0.0189125	-0.932468
2567	8682	0.287397	5.24048	1.42725	0.243045	0.38009	-5.80325
2568	10365	0.302739	4.98987	1.81536	0.160971	0.280294	-5.36013
2569	7601	-0.121627	14.2063	-2.1161	0.118631	0.22392	-5.01741
2570	5981	-0.120399	8.0511	-0.980431	0.394809	0.537185	-6.27812
2571	5595	0.333203	7.3432	1.69608	0.182359	0.30815	-5.49708
2572	12076	-0.309712	7.24265	-2.54561	0.0787507	0.163384	-4.54498
2573	6651	-0.0998172	9.62531	-1.51587	0.220913	0.354322	-5.7031
2574	7868	-0.74428	5.69017	-7.48186	0.00388992	0.0189125	-1.07361
2575	1888	0.545344	4.86189	8.44246	0.00267932	0.0189125	-0.684247
2576	8004	0.488163	4.83992	7.4007	0.00402236	0.0189125	-1.10936
2577	11848	-0.221585	5.67142	-0.565338	0.608934	0.720076	-6.62481
2578	13321	-0.471224	5.39459	-3.2898	0.0417176	0.100484	-3.79731
2579	5838	0.446087	4.92676	3.41205	0.0379044	0.0931888	-3.68381
2580	2980	0.448245	5.60716	3.38265	0.0387804	0.0948571	-3.71087
2581	867	1.05836	5.4916	3.13652	0.0471988	0.110538	-3.94334
2582	11739	-0.434194	5.43663	-1.73117	0.175754	0.299247	-5.4568
2583	4338	0.110556	12.3364	1.61496	0.198715	0.327762	-5.59008
2584	9763	0.138899	5.35636	0.56837	0.607101	0.718425	-6.62278
2585	12438	1.40621	5.31359	2.00656	0.132361	0.243642	-5.14149
2586	7951	-0.148471	11.8475	-1.90788	0.146325	0.262039	-5.25409
2587	12344	0.466772	4.8466	7.79897	0.0034235	0.0189125	-0.938363
2588	119	0.123142	5.29516	0.32583	0.764633	0.839745	-6.75446
2589	2775	0.499808	4.83751	6.56055	0.00580946	0.020905	-1.50943
2590	10184	0.454397	4.81915	7.05642	0.00465398	0.0191457	-1.26649
2591	7218	0.480899	4.90918	6.30083	0.00656443	0.0226645	-1.64517
2592	2618	1.36931	9.11851	1.52407	0.218978	0.352045	-5.69378
2593	5645	0.566368	10.8461	8.62982	0.00250291	0.0189125	-0.614982
2594	5330	0.752967	4.93471	4.86281	0.0141437	0.0424497	-2.52227
2595	7720	0.529908	4.86658	8.60021	0.00252976	0.0189125	-0.625795
2596	11795	-0.0438083	10.6527	-0.64173	0.563915	0.684879	-6.57123
2597	4166	-0.266061	5.45535	-1.04956	0.366371	0.510334	-6.20953
2598	9040	0.513482	4.85836	9.15953	0.00207949	0.0189125	-0.429681
2599	13845	0.507895	4.88749	8.2996	0.00282482	0.0189125	-0.738442
2600	2398	-0.435421	8.27975	-2.76994	0.0643927	0.140162	-4.30946
2601	8337	-0.218969	5.32332	-2.57083	0.0769557	0.16076	-4.51809
2602	5099	-0.58857	7.19964	-4.42403	0.0185582	0.0528983	-2.84001
2603	13114	-0.925122	6.19291	-2.43632	0.0871394	0.176632	-4.66269
2604	9770	0.410024	7.12874	4.13627	0.0224361	0.0615631	-3.0634
2605	5822	0.433814	4.88441	4.02198	0.0242596	0.0655715	-3.15563
2606	5596	-0.133046	6.0378	-0.364571	0.73812	0.819187	-6.73776
2607	6182	-0.00767773	5.39022	-0.0320821	0.976297	0.98384	-6.82147
2608	2796	0.135124	6.81765	2.00267	0.132881	0.244271	-5.14591
2609	974	-0.0197524	5.31421	-0.0769371	0.943217	0.96118	-6.8183
2610	1824	0.416621	4.94448	3.949	0.0255226	0.0681384	-3.2156
2611	2236	0.298457	8.04233	1.28988	0.282097	0.423937	-5.95578
2612	9265	0.502715	4.82962	7.74307	0.00350023	0.0189125	-0.961699
2613	8349	-1.08534	6.47288	-1.922	0.144226	0.2593	-5.23793
2614	8177	-0.157794	8.51736	-1.53749	0.215849	0.348413	-5.67851
2615	9616	0.534218	5.03523	6.78165	0.00525308	0.0198253	-1.39857
2616	4434	-0.403559	6.64826	-3.1749	0.0457463	0.107961	-3.90638
2617	14042	-1.04335	5.84958	-13.2085	0.000657819	0.0189125	0.599192
2618	2111	-0.0666176	6.29816	-0.222834	0.837089	0.889915	-6.79021
2619	13035	0.226233	4.94511	2.18474	0.110876	0.21305	-4.94028
2620	12206	0.43493	4.86775	6.92156	0.0049363	0.0194688	-1.33055
2621	13962	0.026193	5.7511	0.126802	0.906622	0.936155	-6.81174
2622	2863	-0.426191	5.52053	-2.71291	0.0677181	0.145505	-4.36853
2623	6795	0.499359	4.82386	7.33763	0.00412936	0.0189125	-1.13748
2624	13847	-0.0144604	6.63686	-0.106145	0.921752	0.946062	-6.81485
2625	2004	-0.0629811	8.33468	-0.808219	0.474512	0.609514	-6.43725
2626	4617	-0.11493	6.75593	-0.99173	0.390025	0.533171	-6.26707
2627	3145	0.266901	7.35672	2.29049	0.100065	0.196676	-4.82256
2628	2139	-0.0110226	7.48971	-0.175291	0.871323	0.912134	-6.80232
2629	6151	-0.0875335	6.51694	-0.289537	0.789861	0.857023	-6.76852
2630	14553	-0.0989479	8.99293	-0.831119	0.463168	0.599532	-6.41718
2631	14152	-0.270744	9.28394	-4.24739	0.0208269	0.0579273	-2.97567
2632	10799	-0.617988	6.67096	-4.9977	0.0130621	0.0397094	-2.42978
2633	4773	-0.0792372	9.48611	-1.10608	0.344567	0.489244	-6.1518
2634	9060	-0.204452	10.5053	-3.40442	0.0381296	0.0936077	-3.69083
2635	11805	0.444944	4.83045	7.83039	0.00338134	0.0189125	-0.92534
2636	12680	-0.53813	5.48502	-3.216	0.0442522	0.105052	-3.86711
2637	7464	0.148225	5.14496	0.642388	0.563538	0.684847	-6.57074
2638	9113	-0.00205701	8.88144	-0.0188843	0.986046	0.990759	-6.8219
2639	10316	0.532826	4.86696	9.05969	0.00215173	0.0189125	-0.463466
2640	8835	0.13895	5.40363	0.746188	0.506402	0.636086	-6.48972
2641	4517	-0.975127	5.98543	-5.22104	0.0114935	0.0356873	-2.2817
2642	13523	-0.0969391	5.29586	-0.35693	0.743314	0.822813	-6.74119
2643	9920	-0.224118	5.28327	-0.723735	0.518362	0.646745	-6.50799
2644	1944	-0.182804	8.14634	-1.94004	0.141596	0.255749	-5.21732
2645	9248	0.514464	4.84575	8.93632	0.00224557	0.0189125	-0.505928
2646	8109	0.368952	4.87122	3.12318	0.0477172	0.111324	-3.95625
2647	6291	0.566267	4.85653	9.54564	0.0018281	0.0189125	-0.303733
2648	8947	-0.68747	6.41717	-2.98823	0.0533759	0.121456	-4.08859
2649	10771	-0.368565	8.02677	-1.51242	0.221734	0.355145	-5.70702
2650	11142	0.47684	4.85694	8.08187	0.00306696	0.0189125	-0.823429
2651	6139	0.249751	5.34795	0.488249	0.656773	0.757841	-6.67319
2652	8374	-0.216674	7.78535	-1.82092	0.160045	0.279192	-5.35375
2653	7861	0.109121	5.06929	0.579902	0.600164	0.713864	-6.61501
2654	338	-0.327029	5.58106	-1.10829	0.343738	0.488622	-6.14951
2655	4599	-0.312771	6.91793	-2.56607	0.0772906	0.161087	-4.52316
2656	14311	-0.0258368	5.23353	-0.0999584	0.926292	0.949007	-6.81567
2657	13647	0.530902	19.6399	8.95958	0.00222748	0.0189125	-0.497863
2658	3665	0.780664	4.98499	3.4134	0.0378648	0.0931082	-3.68257
2659	3696	0.608809	5.12374	1.80372	0.162928	0.283159	-5.37348
2660	13003	0.426772	4.85097	6.32857	0.00647797	0.022451	-1.63037
2661	6820	0.488529	4.92165	5.87628	0.008095	0.0267329	-1.8808
2662	10989	0.743061	5.1352	1.8779	0.150898	0.267597	-5.28841
2663	14651	0.231	5.21605	0.659006	0.554076	0.676826	-6.55838
2664	5652	0.116182	6.57156	0.220586	0.838698	0.890795	-6.79084
2665	1296	-0.461269	7.30224	-0.820932	0.468186	0.604171	-6.42616
2666	2704	0.138881	8.6412	1.26928	0.28849	0.430466	-5.97827
2667	263	0.588091	4.96035	10.3595	0.00141498	0.0189125	-0.0608086
2668	8001	0.55038	4.88146	9.80457	0.00168135	0.0189125	-0.22326
2669	7368	0.960996	5.02726	2.45902	0.0853119	0.173727	-4.63809
2670	3381	0.136787	6.51178	0.647824	0.56043	0.682466	-6.56673
2671	11953	-0.592619	7.10059	-5.5048	0.00983201	0.031377	-2.10219
2672	9862	0.475576	4.85446	7.66719	0.00360801	0.0189125	-0.993721
2673	7646	-0.190789	6.63414	-0.431323	0.693553	0.786418	-6.70498
2674	13481	0.469396	4.85843	8.0698	0.00308117	0.0189125	-0.828228
2675	3499	0.47856	4.86304	6.73504	0.00536443	0.0200681	-1.42159
2676	7204	0.515248	4.85277	7.88927	0.00330411	0.0189125	-0.901108
2677	7158	-0.382825	6.77236	-1.33126	0.269689	0.410581	-5.91026
2678	8082	-0.193643	5.56145	-0.650335	0.558998	0.681452	-6.56486
2679	7176	0.227171	5.6437	0.306649	0.777921	0.84915	-6.76209
2680	1011	0.387268	5.18861	0.892485	0.433904	0.573141	-6.36167
2681	7263	0.79262	4.95832	3.16479	0.0461235	0.108589	-3.91609
2682	12521	0.483412	4.97219	3.10912	0.0482709	0.112443	-3.96989
2683	10305	0.472949	4.83623	7.58461	0.00373023	0.0189125	-1.02902
2684	6970	0.088309	8.29529	0.810403	0.473421	0.608569	-6.43536
2685	2453	0.509758	4.86431	6.70203	0.00544515	0.0202647	-1.43801
2686	11916	0.00293626	5.12801	0.0307604	0.977273	0.984479	-6.82152
2687	10866	0.314557	4.94215	2.55249	0.0782562	0.162537	-4.53764
2688	11189	0.820244	4.98373	3.00592	0.0525885	0.120084	-4.07105
2689	552	0.728761	4.96355	6.24052	0.00675762	0.0231559	-1.67757
2690	6835	0.530892	4.86583	8.86474	0.00230247	0.0189125	-0.530938
2691	2117	-0.0623544	5.79423	-0.146013	0.892597	0.926973	-6.80837
2692	7522	0.272033	5.05764	2.78142	0.0637477	0.139098	-4.29764
2693	13317	0.741631	4.95114	2.86381	0.0593427	0.131963	-4.21345
2694	8258	0.499129	4.82232	8.16372	0.00297289	0.0189125	-0.791136
2695	6336	-0.127459	9.65102	-1.45964	0.234693	0.369739	-5.76678
2696	378	0.0478954	11.2725	0.764776	0.496668	0.628135	-6.4743
2697	6572	0.772174	4.94896	3.156	0.0464546	0.109218	-3.92455
2698	14404	-0.941392	5.7676	-4.51922	0.0174656	0.0503196	-2.7688
2699	3078	-1.35925	6.10567	-17.1633	0.000286312	0.0189125	1.1893
2700	5179	0.736518	4.93955	5.67249	0.00899388	0.0291448	-2.00041
2701	3283	0.0157433	5.19667	0.0895515	0.933938	0.954621	-6.81694
2702	13325	-0.143715	16.4134	-2.47628	0.0839533	0.171676	-4.61944
2703	9636	0.172493	6.90105	0.992341	0.389767	0.532873	-6.26647
2704	11299	-0.62321	5.54004	-4.05897	0.0236495	0.064221	-3.12556
2705	3289	-0.583567	6.54423	-1.23853	0.298308	0.441548	-6.01163
2706	4063	-0.558797	7.30587	-9.91946	0.00162116	0.0189125	-0.188533
2707	5555	0.483531	4.84887	7.44487	0.00394957	0.0189125	-1.08984
2708	627	-0.0380062	12.6075	-0.538285	0.625454	0.733158	-6.64246
2709	2534	0.550218	4.93667	6.8395	0.00511899	0.0196473	-1.37025
2710	7895	0.559017	4.92159	4.91477	0.013714	0.041369	-2.48636
2711	5841	-0.0602736	5.24948	-0.236366	0.827426	0.883671	-6.78625
2712	716	0.741373	5.02119	4.20479	0.0214259	0.0592432	-3.00908
2713	11283	0.174273	5.02978	1.10263	0.345862	0.490774	-6.15536
2714	1203	-0.0501271	7.20477	-0.31725	0.770565	0.843558	-6.75793
2715	755	-0.619633	6.94012	-1.32771	0.270732	0.411826	-5.91419
2716	13204	0.305368	5.43043	0.52336	0.634694	0.74062	-6.65189
2717	12985	0.0435188	5.12872	0.259111	0.811274	0.872521	-6.77908
2718	134	0.550474	4.91884	8.00826	0.00315491	0.0189125	-0.852837
2719	10272	0.336621	4.92768	3.06641	0.0500025	0.115297	-4.01152
2720	12667	0.197535	5.53836	0.482236	0.660601	0.760441	-6.67671
2721	11409	1.20383	5.31643	1.99224	0.134289	0.246064	-5.15778
2722	5721	-0.370469	5.88982	-1.08085	0.35414	0.49802	-6.17774
2723	7636	-0.189999	5.88107	-0.390707	0.720495	0.807101	-6.72552
2724	1265	-0.364592	7.22679	-0.754517	0.502021	0.63271	-6.48284
2725	1796	0.172291	5.09833	0.758108	0.500142	0.63116	-6.47986
2726	4886	-0.46413	5.98291	-1.36706	0.259412	0.398571	-5.87057
2727	334	-0.919579	6.05519	-4.37056	0.0192103	0.0544053	-2.88059
2728	12607	0.304492	5.3135	1.4242	0.243848	0.381043	-5.80669
2729	12296	0.471429	4.87118	7.85127	0.00335368	0.0189125	-0.916719
2730	5021	0.534895	4.86922	7.65151	0.0036308	0.0189125	-1.00038
2731	10354	0.262349	4.9151	1.83245	0.158143	0.276959	-5.34051
2732	3257	0.683767	5.04922	6.64865	0.00557902	0.0205225	-1.46475
2733	3253	0.721316	4.97007	3.62378	0.0322752	0.0822964	-3.49339
2734	10345	0.489923	4.82184	7.67528	0.00359631	0.0189125	-0.990286
2735	1767	0.397758	4.95653	2.52601	0.080181	0.165648	-4.56595
2736	8775	0.466691	4.80519	7.35512	0.00409932	0.0189125	-1.12965
2737	9257	-0.5527	8.34403	-4.93046	0.0135875	0.0410601	-2.47559
2738	13735	-0.065486	8.78057	-0.655298	0.556177	0.678619	-6.56116
2739	10283	-1.03311	6.82833	-4.67019	0.0158952	0.0466221	-2.65849
2740	1095	-0.216125	12.4682	-3.66474	0.0313101	0.0802849	-3.45743
2741	9142	-0.131685	5.84263	-0.481995	0.660755	0.760444	-6.67685
2742	1416	-0.55057	6.53527	-1.39901	0.250585	0.387975	-5.83492
2743	12272	-0.337655	8.05116	-4.89328	0.0138896	0.0417789	-2.50117
2744	817	0.844401	5.04268	3.10341	0.048498	0.112799	-3.97543
2745	5341	0.441648	4.93237	3.21946	0.0441289	0.104832	-3.86381
2746	9790	0.262911	5.28889	1.50945	0.222442	0.35597	-5.71039
2747	14153	0.3591	7.78549	2.5856	0.0759271	0.15922	-4.50239
2748	11713	0.479463	4.87504	7.75271	0.00348685	0.0189125	-0.957663
2749	4245	0.053811	5.18246	0.213592	0.84371	0.894518	-6.79278
2750	6177	0.490117	4.8193	6.58025	0.00575688	0.0208014	-1.49938
2751	14622	0.56532	4.92641	10.102	0.00153117	0.0189125	-0.134553
2752	8498	-0.661321	5.55748	-5.50775	0.00981642	0.0313492	-2.10037
2753	14043	-0.0674155	5.47192	-0.155517	0.885677	0.921914	-6.80652
2754	7578	-0.0441256	12.2985	-0.783181	0.48718	0.620194	-6.45877
2755	7054	-0.48281	5.51835	-2.71532	0.0675733	0.145349	-4.36602
2756	9044	0.426945	4.81995	6.12452	0.00715033	0.0241801	-1.74088
2757	4214	-0.532734	5.60219	-1.28169	0.284622	0.426044	-5.96474
2758	12474	0.482605	4.82939	7.58946	0.0037229	0.0189125	-1.02693
2759	8248	0.0300147	5.64249	0.0729995	0.946117	0.962892	-6.81868
2760	6999	0.234243	7.23318	1.10491	0.345005	0.489812	-6.15301
2761	11093	-0.557235	7.39634	-0.92407	0.419481	0.560325	-6.33218
2762	14371	-0.0165087	9.38173	-0.181254	0.867007	0.909479	-6.80096
2763	6671	-0.186448	5.87666	-0.56945	0.606449	0.717835	-6.62206
2764	13865	0.066018	5.51086	0.211544	0.845179	0.89552	-6.79334
2765	5268	-0.259323	7.84605	-3.9162	0.0261173	0.0693988	-3.24283
2766	1987	-0.487076	6.3977	-1.49765	0.22528	0.359385	-5.72377
2767	9117	0.0839772	5.12995	0.244305	0.821775	0.87972	-6.78382
2768	7018	0.506725	4.84258	7.89183	0.00330081	0.0189125	-0.900062
2769	11192	0.433871	4.79875	7.675	0.00359671	0.0189125	-0.990405
2770	14046	-0.299905	5.38924	-0.934588	0.414774	0.556262	-6.32223
2771	12769	-0.148572	6.41861	-0.387261	0.722806	0.808364	-6.72718
2772	6684	0.5361	4.84036	7.95686	0.00321827	0.0189125	-0.873577
2773	14499	0.521042	4.89233	9.02062	0.00218089	0.0189125	-0.476827
2774	3236	-0.350978	5.53208	-2.0292	0.129377	0.23972	-5.11575
2775	11348	0.172576	6.62585	0.916817	0.422755	0.562987	-6.339
2776	5773	-0.213241	7.22605	-1.99614	0.13376	0.245453	-5.15334
2777	3877	-0.160367	7.5665	-0.654656	0.556541	0.679002	-6.56164
2778	825	-0.403213	7.81037	-3.19957	0.0448422	0.106176	-3.88277
2779	8576	0.590604	5.1813	3.99442	0.024727	0.0665263	-3.17818
2780	13327	-0.0342553	5.38469	-0.152325	0.888	0.923768	-6.80715
2781	10598	0.11873	8.73955	0.98558	0.392622	0.535383	-6.27309
2782	11278	0.00489649	8.41332	0.0729972	0.946118	0.962892	-6.81869
2783	7947	0.169001	6.23355	0.342128	0.753425	0.830976	-6.74765
2784	6233	0.51365	4.84529	7.6062	0.00369775	0.0189125	-1.01974
2785	3963	-0.11345	8.02425	-1.28613	0.283251	0.424922	-5.95988
2786	3394	-0.315468	7.65097	-1.25471	0.293103	0.435589	-5.99412
2787	111	0.0364065	7.05471	0.243659	0.822234	0.880013	-6.78402
2788	9597	-0.0914087	5.35746	-0.24849	0.818802	0.877618	-6.78251
2789	1384	-1.05379	6.00354	-14.1823	0.000525055	0.0189125	0.772697
2790	13296	-0.808734	6.74164	-2.05547	0.126013	0.234934	-5.08595
2791	1849	-0.130521	7.72345	-0.823887	0.466726	0.603027	-6.42356
2792	10732	-0.640841	5.71279	-7.67791	0.00359252	0.0189125	-0.989171
2793	2354	0.336442	5.05961	1.88064	0.150473	0.267051	-5.28527
2794	3941	-0.333144	6.32462	-0.622101	0.575248	0.694467	-6.58551
2795	2811	0.277997	6.32496	0.63421	0.568238	0.688355	-6.57674
2796	12711	-0.353192	5.95846	-1.16529	0.323073	0.467237	-6.08991
2797	8461	0.453095	4.83309	6.60096	0.00570226	0.0207198	-1.48885
2798	5337	0.142137	6.12165	0.352338	0.746444	0.825102	-6.74322
2799	14508	-0.232313	7.60074	-1.6918	0.183184	0.309277	-5.50199
2800	4972	-0.220318	8.89503	-1.64854	0.191756	0.319799	-5.55162
2801	10538	-0.503831	7.26774	-2.00903	0.132031	0.24327	-5.13867
2802	8387	-0.24186	6.11166	-0.833073	0.462211	0.598552	-6.41545
2803	13118	-0.108975	9.74978	-1.88524	0.149764	0.266312	-5.28
2804	10892	-1.01418	6.18032	-4.05207	0.0237617	0.064488	-3.13114
2805	2485	-0.225972	6.17027	-0.521857	0.635629	0.741522	-6.65283
2806	8117	-0.082467	13.5863	-0.967679	0.400273	0.542633	-6.2905
2807	12774	-0.500822	5.45973	-3.71646	0.0301426	0.0779381	-3.41244
2808	5003	-0.104352	6.85725	-0.717549	0.521696	0.649178	-6.51296
2809	3400	-0.320896	6.43262	-0.795412	0.480957	0.614614	-6.44832
2810	7253	0.578389	4.87755	6.66171	0.00554589	0.0204832	-1.45819
2811	2725	0.612976	5.29713	1.00334	0.385166	0.528433	-6.25566
2812	13484	0.3118	5.01404	1.99062	0.134509	0.246302	-5.15963
2813	12660	0.455927	4.85541	7.29451	0.00420464	0.0189125	-1.15687
2814	11880	0.449371	4.86559	7.63315	0.00365774	0.0189125	-1.00821
2815	12012	0.456874	4.86123	6.46452	0.00607485	0.0214235	-1.55891
2816	2968	-0.208171	6.33435	-0.950642	0.40768	0.549468	-6.30691
2817	3841	-0.107961	10.9509	-1.77616	0.167672	0.289125	-5.40513
2818	3054	0.52571	4.90613	6.84292	0.0051112	0.0196473	-1.36858
2819	1061	-0.0180014	9.51624	-0.260972	0.809959	0.871517	-6.77847
2820	691	-0.341161	6.36678	-0.686915	0.538454	0.663871	-6.53708
2821	9361	0.343404	4.88788	2.99996	0.0528524	0.120499	-4.07696
2822	11988	0.455438	4.87544	6.91934	0.00494113	0.0194718	-1.33162
2823	10855	0.481595	4.84306	8.26907	0.00285724	0.0189125	-0.750182
2824	6773	0.495773	4.83411	7.36364	0.00408479	0.0189125	-1.12585
2825	1772	0.0305309	9.39542	0.422296	0.699492	0.790561	-6.7097
2826	8044	0.39392	5.91306	2.63531	0.0725853	0.153674	-4.4498
2827	1649	-0.359467	5.83876	-1.50379	0.223798	0.357731	-5.71681
2828	5233	-0.616573	7.09421	-1.73186	0.175627	0.299067	-5.45601
2829	3463	-0.151817	9.84683	-2.0942	0.121237	0.227833	-5.04212
2830	1493	-0.140211	6.54221	-1.23732	0.298704	0.44199	-6.01294
2831	4930	0.0556472	5.21309	0.301142	0.781756	0.851453	-6.76419
2832	9835	0.147556	10.6584	2.57356	0.0767639	0.160408	-4.51518
2833	5469	-0.0992275	9.18918	-1.30888	0.276327	0.417747	-5.93493
2834	12263	-0.0358333	7.78323	-0.323529	0.766222	0.840636	-6.7554
2835	13688	0.0231946	10.6189	0.377913	0.729095	0.812604	-6.73161
2836	3156	-0.0198904	10.6878	-0.262618	0.808795	0.870745	-6.77792
2837	5749	-0.058196	10.7285	-0.559319	0.612584	0.722847	-6.6288
2838	2614	0.0283232	12.411	0.334028	0.758986	0.835625	-6.75108
2839	13397	-0.0953375	7.97949	-0.72318	0.518661	0.647059	-6.50844
2840	7854	0.0391339	8.16943	0.308171	0.776864	0.848508	-6.7615
2841	11941	-0.168948	6.71123	-0.633022	0.568923	0.689001	-6.57761
2842	10682	-0.629019	6.61505	-3.53796	0.0344214	0.0865573	-3.56964
2843	4342	-0.323912	5.63547	-3.284	0.0419101	0.100877	-3.80276
2844	7998	-0.898173	6.56816	-3.95061	0.0254938	0.0681063	-3.21426
2845	5340	0.319821	4.95628	1.78669	0.165841	0.287003	-5.39304
2846	549	0.241513	5.06076	0.894585	0.432932	0.572466	-6.35973
2847	10647	0.486397	4.83318	7.47563	0.00389988	0.0189125	-1.07633
2848	1895	-0.421917	8.36216	-3.13418	0.0472893	0.110664	-3.9456
2849	1312	0.540259	4.87721	7.2847	0.00422201	0.0189125	-1.1613
2850	6635	0.632695	6.80322	3.30486	0.0412229	0.0995911	-3.78319
2851	9069	-0.328057	6.05078	-1.78602	0.165957	0.287146	-5.39381
2852	9937	0.0634625	8.27962	0.988856	0.391237	0.53408	-6.26989
2853	8822	0.191953	9.15257	2.30658	0.0985312	0.194247	-4.80476
2854	6493	0.0201628	9.82845	0.190856	0.86007	0.90519	-6.79867
2855	11159	-1.26992	6.80699	-4.01054	0.0244522	0.0659817	-3.16497
2856	11253	0.218282	14.2467	3.89331	0.0265427	0.0703162	-3.26193
2857	14008	0.514289	4.89252	8.53045	0.00259452	0.0189125	-0.651465
2858	4113	0.271633	5.07425	1.08264	0.353456	0.497434	-6.17591
2859	9594	0.296124	9.47165	4.01732	0.0243377	0.0657379	-3.15943
2860	10301	0.130206	12.2948	2.27057	0.102003	0.199422	-4.84462
2861	11513	1.35761	5.17481	1.93081	0.142935	0.257657	-5.22787
2862	3969	0.190551	6.91563	0.460576	0.674504	0.771717	-6.68907
2863	5517	-0.146026	10.7856	-1.2796	0.285269	0.426545	-5.96702
2864	11733	0.270533	4.9886	1.65059	0.19134	0.319451	-5.54927
2865	1537	1.08745	5.16679	2.26425	0.102627	0.200384	-4.85164
2866	7922	0.317256	5.11204	0.969598	0.399446	0.542091	-6.28864
2867	9385	0.500098	4.88448	8.62474	0.00250749	0.0189125	-0.616834
2868	6590	0.526791	4.87785	8.69507	0.00244503	0.0189125	-0.59133
2869	14560	0.514181	4.95325	8.422	0.00269955	0.0189125	-0.691934
2870	2918	-0.0401512	11.2659	-0.678893	0.54291	0.667557	-6.54327
2871	8957	0.498419	4.84287	7.70632	0.0035519	0.0189125	-0.977158
2872	2944	0.52687	4.85309	7.35511	0.00409934	0.0189125	-1.12966
2873	1293	0.349508	5.29086	1.25063	0.294406	0.437051	-5.99854
2874	3923	-0.634505	5.90707	-3.3597	0.0394818	0.0962527	-3.73209
2875	2807	0.0356573	9.02119	0.367724	0.735982	0.817725	-6.73633
2876	1262	0.579162	4.89646	8.45838	0.00266371	0.0189125	-0.678281
2877	9526	-0.480211	5.97192	-1.69061	0.183415	0.309551	-5.50336
2878	13582	0.672421	5.04469	1.9343	0.142426	0.256943	-5.22387
2879	3453	0.542079	4.89056	8.05999	0.00309277	0.0189125	-0.832133
2880	8434	-0.768256	5.90352	-3.14106	0.0470242	0.110158	-3.93896
2881	11495	0.256041	4.94901	2.32831	0.0965051	0.191191	-4.78081
2882	10013	0.518639	4.85641	9.21147	0.00204315	0.0189125	-0.412308
2883	1764	0.262365	10.0767	2.71645	0.0675057	0.145261	-4.36485
2884	1904	0.156121	6.6517	0.690063	0.536713	0.662163	-6.53464
2885	13215	-0.0237324	5.17278	-0.102584	0.924365	0.947846	-6.81533
2886	14643	0.431133	5.01077	5.62736	0.00921009	0.0297045	-2.02749
2887	8081	0.236078	5.00341	1.19962	0.31122	0.45544	-6.05344
2888	303	-0.699119	6.10357	-3.38789	0.0386225	0.0945797	-3.70603
2889	12622	-0.0657823	7.23072	-0.236313	0.827463	0.883671	-6.78626
2890	46	-0.675347	6.07099	-2.93677	0.0557501	0.125686	-4.1399
2891	9943	0.452007	4.79215	7.58332	0.00373217	0.0189125	-1.02957
2892	8409	0.531363	4.85096	8.73209	0.00241297	0.0189125	-0.578018
2893	10913	-0.110487	6.50262	-0.545857	0.620801	0.729895	-6.63759
2894	8568	0.00621351	9.57974	0.101394	0.925239	0.948335	-6.81548
2895	2044	-0.0276547	7.20473	-0.184121	0.864934	0.908001	-6.80028
2896	10674	0.455025	4.87173	6.97851	0.00481444	0.0193513	-1.30332
2897	9175	0.494708	4.90425	8.24457	0.00288361	0.0189125	-0.759647
2898	4154	0.526244	4.84101	7.26417	0.00425868	0.0189125	-1.1706
2899	11523	0.27752	5.03719	1.46003	0.234593	0.369667	-5.76633
2900	3756	0.494317	4.83656	6.33067	0.00647148	0.0224481	-1.62926
2901	10818	0.527859	4.86435	8.73119	0.00241374	0.0189125	-0.57834
2902	14213	0.162887	5.93683	0.364642	0.738072	0.819187	-6.73773
2903	5310	-0.292792	5.39473	-0.929345	0.417114	0.557977	-6.32719
2904	12236	-0.473759	5.41742	-2.28875	0.100232	0.196919	-4.82448
2905	2128	0.54374	4.93326	8.61411	0.00251711	0.0189125	-0.620711
2906	8092	0.00973007	5.13983	0.025452	0.981194	0.987628	-6.82172
2907	1905	-0.0810098	5.71789	-0.147834	0.89127	0.925993	-6.80802
2908	10526	0.124972	7.10367	1.13297	0.334638	0.478826	-6.12386
2909	6562	0.42379	4.92383	4.81299	0.014572	0.0434869	-2.55702
2910	8397	0.491984	5.48954	0.970227	0.399176	0.541778	-6.28804
2911	844	0.336661	5.63183	0.596428	0.590318	0.706206	-6.60365
2912	1945	-0.0488323	5.31016	-0.783564	0.486984	0.620054	-6.45845
2913	868	-0.141797	5.34883	-0.395903	0.717017	0.804462	-6.723
2914	6466	-0.12479	7.27719	-0.679184	0.542748	0.667418	-6.54305
2915	11034	-0.32275	6.93474	-0.507302	0.644732	0.748692	-6.66178
2916	10543	0.484725	4.8329	8.21562	0.00291517	0.0189125	-0.770875
2917	6782	0.518619	4.8604	7.73416	0.00351268	0.0189125	-0.965441
2918	3878	0.181701	9.10043	2.68252	0.0695754	0.148522	-4.40024
2919	12956	-0.425511	6.66652	-0.917102	0.422626	0.56287	-6.33874
2920	1941	-0.254271	7.3358	-2.45277	0.0858109	0.174457	-4.64486
2921	14029	-0.410695	7.18486	-2.7478	0.0656595	0.142094	-4.33232
2922	10478	0.468534	4.84184	8.30011	0.00282429	0.0189125	-0.738247
2923	7457	-0.118212	8.45582	-1.66134	0.189175	0.316535	-5.53694
2924	2274	0.213976	5.23079	0.665721	0.550287	0.673295	-6.55332
2925	5746	0.487849	4.87978	5.84988	0.00820469	0.0269907	-1.89605
2926	12403	0.477051	4.81913	7.72852	0.00352058	0.0189125	-0.967812
2927	12021	0.476922	5.34768	1.38872	0.253391	0.391078	-5.84642
2928	337	-0.173781	5.3588	-1.58364	0.205456	0.335603	-5.62588
2929	9884	0.17941	4.9873	0.758116	0.500138	0.63116	-6.47985
2930	7330	-0.209112	6.05319	-0.487965	0.656953	0.757927	-6.67335
2931	2708	0.0623081	10.87	0.917946	0.422244	0.562635	-6.33794
2932	10665	0.424981	4.81185	7.50254	0.00385707	0.0189125	-1.06457
2933	5921	0.553979	4.90541	9.84518	0.00165975	0.0189125	-0.210917
2934	2270	0.711993	4.99289	4.63995	0.0161949	0.0473576	-2.68033
2935	14071	0.143157	5.05758	1.41676	0.245817	0.382936	-5.81503
2936	4299	0.545621	5.29988	1.22526	0.30265	0.446379	-6.02594
2937	955	0.554148	4.90947	7.64686	0.00363761	0.0189125	-1.00237
2938	11909	0.268623	8.09911	1.057	0.363428	0.50701	-6.20201
[truncated: 11,663 more rows]

## Sheet: MutuIII
Linear Order	Probe UID	Log2 FC	Ave. Expr.	t	P-Value	Adj. P-Val	B
940	10515	-0.605804	6.19232	-1.43405	0.231192	0.386462	-6.69684
941	3496	0.359281	7.81448	1.63782	0.183408	0.330963	-6.4555
942	6570	0.733538	8.59814	6.26995	0.00442987	0.0422071	-2.04209
943	10390	0.285095	7.17557	0.863112	0.440977	0.595142	-7.30251
944	8588	-0.363863	5.76957	-1.51808	0.210077	0.362541	-6.59816
945	5771	0.575907	5.0969	4.75189	0.0111327	0.0507697	-3.17127
946	818	0.604811	4.86127	4.96138	0.00967594	0.0467112	-2.99971
947	9804	0.591228	4.92389	4.72186	0.0113632	0.0512466	-3.19632
948	10957	-0.147263	5.99811	-0.429868	0.691389	0.800759	-7.61877
949	210	0.165798	7.98199	1.32825	0.260897	0.417791	-6.81876
950	10925	-1.02488	6.05457	-8.87347	0.00132803	0.0256141	-0.571589
951	8838	-0.0644949	6.79883	-0.20714	0.846912	0.90616	-7.70621
952	3860	0.275878	5.22628	1.2417	0.28801	0.445364	-6.91604
953	13710	0.127583	5.29949	0.347309	0.747408	0.840419	-7.6579
954	1476	0.676914	4.90491	5.56712	0.00661349	0.0424964	-2.5335
955	1691	-0.332784	6.04148	-0.827639	0.458435	0.611337	-7.33438
956	3485	0.328568	5.48543	1.60111	0.191183	0.340386	-6.49945
957	4056	0.566754	4.9536	4.35816	0.0146855	0.0604499	-3.50939
958	869	0.530271	5.03726	3.31207	0.0338178	0.105004	-4.51836
959	3061	0.0318684	8.92793	0.226998	0.832538	0.897297	-7.7008
960	3711	-0.218005	10.5905	-1.61393	0.188429	0.337261	-6.48412
961	9574	-0.244045	7.40262	-1.80446	0.152145	0.29234	-6.25448
962	10340	-0.180697	5.88527	-0.829351	0.45758	0.610673	-7.33286
963	12677	0.696581	4.93696	6.22192	0.00454718	0.0422071	-2.07414
964	11554	0.775823	5.04535	4.62844	0.0121192	0.0533416	-3.27502
965	10254	-0.00065444	5.50347	-0.00193087	0.99856	0.998852	-7.73332
966	11233	0.520791	4.99079	3.2987	0.034216	0.106	-4.53238
967	1408	0.550071	5.74241	3.61095	0.026224	0.0886156	-4.21269
968	2715	1.01574	5.05872	3.47062	0.0294997	0.0962318	-4.35442
969	13676	1.06368	5.60674	3.28268	0.0347004	0.106943	-4.5492
970	1465	0.492186	6.55508	1.61136	0.188976	0.33781	-6.48719
971	11530	-0.56914	8.61325	-2.555	0.0686944	0.168917	-5.35597
972	1679	0.482229	5.08089	2.82843	0.0525981	0.140846	-5.04336
973	14397	0.39344	6.31169	0.681093	0.536469	0.678691	-7.45581
974	320	0.624445	4.89152	5.33138	0.00763708	0.0435285	-2.7099
975	5217	0.652945	4.8785	5.59466	0.00650537	0.0423986	-2.51329
976	6969	0.146831	5.13853	0.447504	0.679717	0.792278	-7.60943
977	9009	0.701214	4.92518	6.38949	0.00415396	0.0422071	-1.96325
978	1953	0.665432	4.90951	6.00494	0.00512833	0.0422071	-2.22162
979	13245	0.826912	4.98016	5.17472	0.00842782	0.044401	-2.83061
980	3448	-0.560331	6.57429	-1.70463	0.170111	0.314658	-6.37515
981	13987	0.393418	5.06665	1.72729	0.16584	0.309395	-6.34781
982	9918	0.992801	9.61214	8.4534	0.00157507	0.0276061	-0.778597
983	10887	0.127536	7.22282	0.965585	0.393655	0.552224	-7.20566
984	3443	-0.49607	5.74302	-2.47673	0.0743232	0.177767	-5.44734
985	3828	0.711173	4.92001	6.47333	0.00397321	0.0422071	-1.90873
986	9940	0.650555	4.87932	5.76736	0.00587545	0.0422071	-2.3884
987	11811	-0.433905	5.91172	-1.07085	0.349744	0.508861	-7.09962
988	12766	-0.492479	8.61016	-2.4003	0.0803444	0.187539	-5.53729
989	8744	-0.526035	11.3601	-3.99176	0.0193311	0.0724162	-3.8437
990	1606	0.164044	8.91099	1.08817	0.342958	0.501928	-7.0816
991	7979	0.513373	7.53464	2.59675	0.0658968	0.164046	-5.30757
992	4345	0.675151	4.89406	6.09354	0.00488042	0.0422071	-2.16085
993	7468	-0.253013	6.25325	-0.490852	0.651504	0.771973	-7.58505
994	14076	0.688231	7.61728	3.69217	0.0245299	0.0849069	-4.13209
995	13990	-0.441521	6.04935	-2.79967	0.054064	0.143505	-5.07573
996	1402	0.352964	6.74979	1.30462	0.268038	0.424573	-6.84556
997	13981	-0.0259788	6.90366	-0.207423	0.846707	0.90616	-7.70614
998	3775	-0.314132	7.32037	-2.2524	0.0936705	0.208187	-5.71315
999	8135	0.326361	8.50188	2.61075	0.064988	0.162375	-5.29138
1000	4851	0.317162	5.10194	1.20286	0.301058	0.458893	-6.95885
1001	9949	0.0915534	8.01023	0.41856	0.698929	0.80628	-7.62458
1002	11037	0.672772	4.90519	5.9389	0.00532345	0.0422071	-2.26741
1003	5318	-0.273933	6.33974	-0.807597	0.468546	0.620755	-7.35198
1004	8312	0.615644	4.94619	5.46057	0.00705345	0.0428095	-2.61246
1005	14139	-0.00452964	5.46531	-0.0309846	0.976897	0.987559	-7.73271
1006	9756	-1.0699	7.53926	-2.57112	0.0675982	0.166973	-5.33726
1007	12880	-0.112668	9.55781	-0.96752	0.392805	0.551485	-7.20377
1008	585	0.230813	8.41277	1.96258	0.127792	0.257963	-6.06271
1009	12608	-0.93507	6.17341	-4.87918	0.0102176	0.0482702	-3.06636
1010	5445	0.170035	5.21125	0.627586	0.567303	0.702961	-7.49563
1011	14353	-0.816333	6.93787	-2.03407	0.11823	0.243849	-5.97608
1012	2256	-0.267597	7.83344	-1.24434	0.287142	0.444375	-6.91311
1013	3647	-0.128282	5.49593	-1.0003	0.378657	0.536975	-7.17138
1014	1196	-0.629138	5.91574	-3.35501	0.0325769	0.10281	-4.47356
1015	5884	-0.95624	7.31836	-2.35132	0.0844992	0.194185	-5.59527
1016	13555	0.0465923	10.6456	0.396922	0.713479	0.816313	-7.6353
1017	623	0.0445791	12.2749	0.368561	0.73278	0.831099	-7.64856
1018	9077	-0.845269	6.66013	-1.97907	0.125513	0.254717	-6.04272
1019	2746	-0.116888	5.73803	-0.96418	0.394273	0.552864	-7.20703
1020	3360	0.342514	7.84175	2.30657	0.0885141	0.200376	-5.64848
1021	13446	0.687475	7.98591	3.85045	0.0215956	0.0781561	-3.978
1022	4147	0.727087	7.46526	5.70631	0.00608906	0.0422071	-2.43219
1023	3047	0.282311	9.72738	1.87328	0.140968	0.277188	-6.17104
1024	13049	-0.263228	12.7078	-2.21185	0.0977555	0.214097	-5.76172
1025	6741	-0.714728	6.21437	-6.48603	0.0039467	0.0422071	-1.90052
1026	13846	0.255135	9.2056	2.09389	0.110843	0.233147	-5.90375
1027	8170	0.151937	9.08249	1.06414	0.352404	0.511207	-7.10656
1028	12339	0.565162	12.2194	4.28645	0.0154762	0.0626005	-3.57328
1029	6089	-0.21516	5.78375	-1.1168	0.332013	0.490851	-7.05151
1030	9203	-0.00305206	5.75156	-0.0189734	0.985851	0.992216	-7.73309
1031	7500	-0.312536	6.37133	-1.52425	0.208608	0.360715	-6.59087
1032	7876	-0.323521	6.22426	-1.31906	0.263651	0.420451	-6.8292
1033	2134	0.175281	9.70066	0.991711	0.382319	0.540764	-7.17992
1034	8592	-0.334726	7.30145	-0.658947	0.549081	0.68886	-7.4726
1035	9827	-0.62857	7.03796	-1.324	0.262165	0.419108	-6.82358
1036	6011	-0.574148	14.8344	-5.13214	0.0086602	0.0446138	-2.86393
1037	3252	0.655607	4.88139	5.99063	0.00516986	0.0422071	-2.23151
1038	10595	0.422904	5.55135	0.898154	0.424277	0.578849	-7.27016
1039	13131	1.59093	7.00636	5.71431	0.00606051	0.0422071	-2.42643
1040	2976	0.282585	7.04623	0.715443	0.517328	0.662383	-7.42892
1041	11704	-0.640574	5.85855	-3.82809	0.0219831	0.0789935	-3.99953
1042	4137	-0.568803	6.55649	-1.40048	0.240225	0.395982	-6.73583
1043	167	-1.06685	6.21569	-5.25185	0.00802638	0.0439762	-2.77082
1044	9783	-0.858856	5.92976	-5.06667	0.0090332	0.0453802	-2.91557
1045	6977	0.0212769	8.07944	0.088014	0.93447	0.961737	-7.7284
1046	12825	-0.678707	6.38667	-3.43849	0.0303181	0.098187	-4.38731
1047	561	0.575621	6.41768	1.87242	0.141101	0.277272	-6.17208
1048	2871	-0.148212	7.96757	-0.162444	0.879528	0.926955	-7.71661
1049	4911	-1.79603	7.31944	-10.5349	0.000722841	0.0188148	0.160847
1050	10506	-1.02187	6.42209	-4.4617	0.0136297	0.0577036	-3.41841
1051	6384	-0.21422	7.91459	-1.15538	0.317779	0.476093	-7.01036
1052	4896	-0.0543183	8.62341	-0.329635	0.759675	0.848692	-7.66528
1053	1781	-0.0786044	7.84239	-0.443113	0.682613	0.794569	-7.61178
1054	8988	-0.0402068	6.44358	-0.081387	0.93939	0.964958	-7.72911
1055	9386	0.607484	10.0451	5.30048	0.00778546	0.0436258	-2.73348
1056	7353	0.894923	6.20949	3.08354	0.0414678	0.120277	-4.76181
1057	894	-0.153298	6.89591	-0.309164	0.773995	0.857089	-7.67336
1058	3752	-0.24399	7.80431	-1.66935	0.177	0.323433	-6.41764
1059	1993	0.0810317	10.0134	0.687168	0.533046	0.675617	-7.45112
1060	504	0.080628	9.51151	0.654285	0.551764	0.69088	-7.47608
1061	6517	0.134778	7.63753	1.19102	0.305146	0.463109	-6.97178
1062	3873	0.0137984	9.51922	0.0881617	0.93436	0.961737	-7.72839
1063	9339	0.406046	5.41918	1.85773	0.143412	0.28054	-6.1899
1064	11781	-0.0620287	8.40065	-0.416127	0.700557	0.807544	-7.62581
1065	969	0.24679	5.57191	0.825395	0.459558	0.612414	-7.33636
1066	14572	-0.591423	6.55356	-3.19343	0.0375551	0.112938	-4.6437
1067	14343	-0.389352	6.41222	-1.44287	0.228877	0.383718	-6.68655
1068	14590	0.379421	10.0653	2.94455	0.0471393	0.130659	-4.91394
1069	990	0.114827	10.6272	0.987095	0.384301	0.543005	-7.1845
1070	6602	-0.0184374	12.2142	-0.161509	0.880214	0.927463	-7.7168
1071	11351	0.109493	9.45924	0.898135	0.424286	0.578849	-7.27018
1072	5938	0.328734	10.429	2.81235	0.0534118	0.142216	-5.06145
1073	637	0.0618122	8.89749	0.439169	0.685219	0.796517	-7.61388
1074	11005	-0.0674762	15.3901	-0.534758	0.623651	0.74925	-7.55836
1075	10087	0.549033	4.98729	3.03875	0.0432017	0.123477	-4.8105
1076	14344	0.639059	5.0321	4.63715	0.0120461	0.0531227	-3.26764
1077	11692	-0.0880497	5.41578	-0.259787	0.808985	0.879754	-7.69082
1078	9163	1.391	6.54399	4.28937	0.015443	0.0624947	-3.57066
1079	13725	-0.0174924	6.41067	-0.0616997	0.954024	0.974787	-7.7309
1080	11289	0.477636	8.59897	2.27164	0.0918008	0.205267	-5.69015
1081	13059	0.394621	5.47397	1.27655	0.276772	0.433835	-6.87716
1082	13940	0.275944	9.82602	2.12233	0.107515	0.228832	-5.86943
1083	4526	0.0202004	11.048	0.176701	0.869088	0.920122	-7.71356
1084	3911	-0.271411	7.21321	-0.746485	0.500476	0.648411	-7.40376
1085	9565	0.136199	7.88145	0.896019	0.425279	0.579817	-7.27216
1086	5972	0.162527	7.13031	0.89285	0.42677	0.581307	-7.27511
1087	11064	0.125479	7.78904	0.678039	0.538196	0.680101	-7.45815
1088	5260	0.340757	7.78568	1.49331	0.216085	0.368972	-6.62739
1089	7112	-0.219395	6.9208	-1.5599	0.200327	0.351061	-6.54858
1090	4860	0.178168	5.60214	0.779697	0.482917	0.632804	-7.37598
1091	14541	-0.533803	6.42264	-1.16689	0.313646	0.472018	-6.99796
1092	13496	-0.0728637	5.57841	-0.213277	0.842462	0.903874	-7.70459
1093	179	-0.0193598	6.03576	-0.0695479	0.948187	0.971147	-7.73025
1094	9746	-0.214827	8.78008	-0.801462	0.471677	0.623305	-7.35731
1095	14027	-0.468947	6.611	-2.03278	0.118395	0.244042	-5.97764
1096	6518	0.211733	7.12577	1.03301	0.364994	0.523631	-7.13844
1097	12082	-0.877456	6.58341	-3.07498	0.0417926	0.12084	-4.77109
1098	9477	0.019555	7.76382	0.122868	0.908662	0.947192	-7.72375
1099	7750	-0.0636073	12.8889	-0.575147	0.598699	0.728771	-7.53209
1100	351	0.581289	4.94087	4.73139	0.0112894	0.0510818	-3.18835
1101	6903	-0.874789	6.11584	-5.69242	0.00613899	0.0422071	-2.44221
1102	12217	-1.71039	6.80346	-6.82058	0.00332181	0.042138	-1.68935
1103	9078	-2.15788	9.51988	-16.3567	0.000148742	0.0079795	1.99541
1104	7021	-4.16155	7.87284	-33.8019	1.06171e-05	0.00278943	4.57654
1105	658	-1.27573	6.27377	-9.3077	0.00112192	0.0233654	-0.367548
1106	4561	0.276085	5.11657	1.14779	0.320535	0.479171	-7.01852
1107	1060	0.665546	4.94982	5.7702	0.00586575	0.0422071	-2.38637
1108	6542	0.162065	7.22255	0.910252	0.418637	0.57477	-7.2588
1109	9277	0.567484	5.06217	4.88073	0.010207	0.0482686	-3.0651
1110	7730	0.230287	5.96277	0.308989	0.774118	0.857089	-7.67343
1111	9954	0.244112	8.22755	0.913009	0.417361	0.573409	-7.2562
1112	5915	-0.894361	6.82483	-3.04071	0.043124	0.123333	-4.80836
1113	8982	-0.643292	8.15748	-3.75599	0.0232915	0.081949	-4.06948
1114	10469	-1.00507	8.41029	-2.46376	0.075307	0.17935	-5.46255
1115	13593	0.648257	6.84223	1.30441	0.2681	0.424573	-6.84579
1116	3217	0.113465	5.45775	0.542314	0.618933	0.746168	-7.55357
1117	13656	-0.285376	5.58842	-1.99153	0.12382	0.252218	-6.02762
1118	2842	0.515106	4.99861	2.7342	0.0575848	0.149667	-5.14988
1119	1863	1.77536	5.34998	2.2484	0.0940647	0.208724	-5.71793
1120	4082	0.132084	7.27096	0.497508	0.647234	0.768981	-7.58113
1121	6893	-1.13383	6.12325	-8.49651	0.00154718	0.0275104	-0.756895
1122	1828	0.0601167	6.07897	0.326835	0.761627	0.849908	-7.66641
1123	7312	0.557037	4.88719	4.673	0.0117511	0.0522432	-3.23734
1124	3763	0.593932	4.85066	5.05152	0.00912232	0.0455752	-2.92759
1125	1852	0.653266	4.90824	5.09674	0.00885944	0.0449796	-2.89178
1126	1162	0.650927	4.888	5.38111	0.00740556	0.0434603	-2.67217
1127	12964	0.630184	4.88335	5.64376	0.00631804	0.0423986	-2.47746
1128	11063	0.642028	4.88417	5.84276	0.00562444	0.0422071	-2.33486
1129	9357	0.718185	4.90428	6.53414	0.00384826	0.0422071	-1.86957
1130	9757	0.678332	4.90976	5.71842	0.00604591	0.0422071	-2.42347
1131	9749	0.720246	4.91074	6.55302	0.00381047	0.0422071	-1.85747
1132	13033	0.654405	4.90271	5.83886	0.00563707	0.0422071	-2.33761
1133	2732	0.694291	4.91396	5.16128	0.0085003	0.0444947	-2.8411
1134	7846	0.601261	4.86766	5.40485	0.00729809	0.0431788	-2.65425
1135	5753	0.668849	4.87607	6.01881	0.00508852	0.0422071	-2.21206
1136	6568	0.718569	4.91645	6.47917	0.00396099	0.0422071	-1.90495
1137	3484	0.613327	4.8543	5.42649	0.00720184	0.0430598	-2.63798
1138	8611	0.620397	4.95097	5.58922	0.00652654	0.0423986	-2.51727
1139	2084	0.614242	4.88643	5.61855	0.00641338	0.0423986	-2.49582
1140	13382	0.719104	4.9185	6.52137	0.00387409	0.0422071	-1.87776
1141	6083	-0.983663	7.03653	-3.2468	0.0358153	0.109354	-4.58703
1142	11286	-0.459584	7.93074	-2.14281	0.105188	0.225192	-5.84473
1143	4954	0.239979	5.1955	1.12153	0.330238	0.488969	-7.04651
1144	1406	0.767633	5.66328	2.37683	0.082305	0.190564	-5.56504
1145	2399	-0.305761	13.5133	-2.39078	0.0811329	0.188734	-5.54854
1146	12776	0.211738	7.48368	1.59278	0.192993	0.342596	-6.50939
1147	4018	0.913898	5.04123	3.77786	0.0228848	0.0811563	-4.04818
1148	10876	0.982167	7.86159	6.97347	0.00307775	0.0403922	-1.59593
1149	11279	-0.72689	5.90669	-5.22828	0.00814649	0.0441083	-2.78902
1150	8342	-0.149553	6.98382	-0.406182	0.707233	0.81217	-7.63077
1151	4264	-0.439488	7.34085	-1.66	0.178874	0.32562	-6.42887
1152	13232	0.0558075	9.48242	0.311979	0.772019	0.856114	-7.67228
1153	12151	0.690325	11.8995	6.17372	0.00466885	0.0422071	-2.10651
1154	1500	1.04874	12.0217	9.17926	0.00117839	0.0240024	-0.426893
1155	10370	0.47533	5.06838	3.92769	0.02032	0.0748369	-3.90422
1156	8536	-0.10002	5.50758	-0.627302	0.56747	0.702961	-7.49583
1157	6175	0.131889	9.38452	1.1028	0.337326	0.49645	-7.06628
1158	2102	0.507713	12.0181	4.5818	0.01252	0.0544911	-3.31476
1159	9858	-0.189815	5.95872	-0.996877	0.380112	0.538646	-7.17478
1160	12133	0.322355	5.12637	1.12652	0.328372	0.487156	-7.04121
1161	2633	0.161917	9.63242	1.12869	0.327562	0.48643	-7.0389
1162	12231	0.151062	8.93074	1.38187	0.245388	0.401736	-6.75733
1163	8829	0.164827	5.23065	0.429909	0.691361	0.800759	-7.61874
1164	6776	0.500289	5.01109	3.01725	0.0440648	0.12501	-4.83399
1165	13884	1.0285	5.02089	4.05981	0.0183448	0.0698949	-3.78012
1166	10786	0.013728	7.46771	0.105328	0.921634	0.954745	-7.72628
1167	4629	0.261741	11.4023	2.27893	0.0911029	0.204309	-5.68144
1168	4490	0.652005	6.20558	1.89333	0.137884	0.273168	-6.14672
1169	702	0.320206	6.66305	0.687035	0.533121	0.675649	-7.45123
1170	6656	-0.90988	6.28939	-6.90168	0.00318944	0.0413417	-1.63956
1171	199	0.178249	5.15096	1.04633	0.359557	0.5182	-7.12486
1172	7125	0.627115	4.95349	5.02695	0.00926921	0.0457977	-2.94715
1173	12148	0.734322	4.9423	6.5526	0.00381131	0.0422071	-1.85774
1174	14200	-0.349749	5.60935	-2.53841	0.0698447	0.170946	-5.37527
1175	4580	0.403155	5.39896	1.05819	0.354779	0.513452	-7.11269
1176	8564	-0.308447	5.68185	-1.74475	0.162628	0.305867	-6.32672
1177	8585	-0.251348	8.24406	-0.484898	0.655338	0.774099	-7.58852
1178	1431	-0.13246	8.66159	-0.70193	0.524796	0.66851	-7.43961
1179	14228	0.552811	4.99587	4.20688	0.0164158	0.064918	-3.64504
1180	11328	0.896357	4.98152	5.26684	0.00795116	0.0438792	-2.75928
1181	3832	0.681128	4.90343	5.78907	0.00580175	0.0422071	-2.37292
1182	8295	0.571436	4.92575	4.82468	0.0105975	0.0494238	-3.11102
1183	14476	0.609089	4.99164	4.73697	0.0112465	0.0509498	-3.1837
1184	12694	-0.014435	5.31788	-0.0569114	0.957587	0.977112	-7.73126
1185	7815	0.165645	5.5433	0.75505	0.495901	0.644685	-7.39668
1186	939	-0.355639	7.3799	-0.923403	0.412579	0.569589	-7.24635
1187	13584	0.464523	9.53676	3.15732	0.0387898	0.115356	-4.68229
1188	6421	0.0800695	5.27584	0.348093	0.746866	0.840086	-7.65757
1189	5578	0.101755	5.70401	0.326157	0.7621	0.850152	-7.66668
1190	10896	-0.0409929	6.88766	-0.0552878	0.958795	0.977542	-7.73138
1191	11918	-1.07303	6.71991	-3.92566	0.0203522	0.0749062	-3.90614
1192	11058	-0.4224	5.78801	-2.2366	0.0952381	0.210364	-5.73205
1193	9572	0.479112	4.9562	3.17853	0.0380586	0.113826	-4.65959
1194	4819	1.14091	5.31626	2.83977	0.0520331	0.139771	-5.03063
1195	14147	-0.238179	5.82009	-1.78941	0.154714	0.295808	-6.27269
1196	6920	-0.175968	7.32645	-0.783531	0.480922	0.631279	-7.37272
1197	10513	0.124884	5.26107	0.475049	0.66171	0.778761	-7.59417
1198	5859	-0.31616	5.54682	-2.06614	0.114203	0.238096	-5.93729
1199	4686	0.268777	5.08036	1.11097	0.334214	0.493359	-7.05767
1200	10201	-0.634582	6.24346	-1.89946	0.136955	0.271841	-6.13928
1201	152	-0.264611	5.62272	-1.49982	0.214488	0.367016	-6.61972
1202	3006	0.862431	5.15691	4.90821	0.0100221	0.0478103	-3.04273
1203	4272	0.560334	4.8558	5.03715	0.00920787	0.0457672	-2.93902
1204	1195	0.108803	5.56903	0.348164	0.746817	0.840086	-7.65754
1205	9076	0.75837	5.01201	3.58283	0.0268435	0.090193	-4.24084
1206	4140	0.413563	5.99474	2.05324	0.115804	0.240442	-5.95288
1207	13551	0.128027	8.06495	1.0878	0.343101	0.502029	-7.08199
1208	8292	0.10717	9.16238	0.918856	0.414665	0.571257	-7.25067
1209	2668	-0.280573	5.61012	-1.02704	0.367453	0.526056	-7.14449
1210	9158	-0.41377	7.75491	-3.25504	0.0355555	0.108837	-4.57833
1211	7189	-0.167665	11.6334	-1.31074	0.26617	0.422741	-6.83863
1212	12395	0.395077	5.32552	0.967654	0.392746	0.551485	-7.20364
1213	7526	0.963439	7.70592	4.01735	0.0189528	0.0713845	-3.81971
1214	7058	0.954561	5.0142	4.21757	0.0162856	0.0645845	-3.63534
1215	1113	0.782703	5.15992	2.2424	0.0946593	0.209533	-5.72511
1216	14020	-0.592865	5.78775	-3.50473	0.0286599	0.0944716	-4.31968
1217	6854	-0.200104	5.4718	-1.44885	0.22732	0.381998	-6.67956
1218	6902	-0.839432	6.26472	-4.7483	0.0111599	0.0508053	-3.17425
1219	6690	-0.14831	6.33687	-0.454304	0.675246	0.789424	-7.60573
1220	3709	-0.103398	12.7105	-0.937291	0.406263	0.56366	-7.23307
1221	7697	0.0372539	5.6334	0.215039	0.841185	0.902921	-7.70412
1222	14431	0.357285	5.17723	1.23597	0.289898	0.447271	-6.92239
1223	11701	0.542018	5.48349	2.09387	0.110845	0.233147	-5.90377
1224	8407	-0.00624758	5.36625	-0.0200652	0.985037	0.991935	-7.73306
1225	14100	0.71528	4.92068	6.52563	0.00386544	0.0422071	-1.87502
1226	9825	-0.0882479	5.46232	-0.289239	0.78804	0.865172	-7.68076
1227	14545	-0.121236	5.72502	-0.632308	0.564533	0.70113	-7.49222
1228	10764	-0.272625	5.78597	-1.48253	0.218756	0.372244	-6.64008
1229	10396	0.214297	5.14166	0.636366	0.562159	0.699028	-7.48927
1230	442	-0.484823	7.04929	-2.16345	0.102901	0.221557	-5.81988
1231	1463	-1.14153	6.33877	-6.03565	0.00504066	0.0422071	-2.20047
1232	1697	0.181316	8.22712	1.22888	0.292256	0.44964	-6.93024
1233	13849	0.163434	9.80494	1.07094	0.349709	0.508861	-7.09953
1234	9071	0.630554	4.89436	5.77672	0.00584356	0.0422071	-2.38173
1235	8973	-0.230347	5.82551	-0.872479	0.43646	0.590739	-7.29394
1236	14471	0.416944	5.11426	1.7834	0.155755	0.297196	-6.27997
1237	9774	0.366561	9.30511	3.23959	0.0360447	0.109856	-4.59466
1238	463	-1.71152	7.09156	-7.24252	0.00270051	0.0378404	-1.43596
1239	11653	-1.97301	6.67502	-17.0247	0.000128684	0.00744947	2.15609
1240	4775	-1.16814	6.99634	-2.41828	0.0788786	0.18513	-5.51607
1241	12565	0.314289	5.15268	1.24671	0.286368	0.443427	-6.91048
1242	9212	0.595603	4.88688	5.16867	0.00846035	0.044401	-2.83533
1243	4259	0.631963	4.89063	5.15724	0.00852228	0.0445131	-2.84426
1244	9908	0.709699	4.89721	6.31648	0.00431983	0.0422071	-2.01125
1245	9169	-0.261012	7.82873	-1.71509	0.168125	0.312336	-6.36253
1246	5764	-0.136147	9.09796	-1.17359	0.311266	0.469891	-6.99072
1247	2539	0.232041	5.22949	1.16096	0.31577	0.474175	-7.00436
1248	13909	-0.503844	5.70273	-2.8026	0.0539122	0.14327	-5.07243
1249	11226	-0.5089	7.37921	-3.19766	0.0374135	0.112693	-4.63919
1250	8217	-1.96598	6.63701	-17.903	0.000107247	0.00701058	2.35589
1251	2601	-2.13592	6.94542	-12.4597	0.000396669	0.0134114	0.871643
1252	3749	-1.28961	6.16998	-6.9647	0.00309113	0.0404125	-1.60124
1253	7539	0.669231	4.89941	6.00963	0.00511484	0.0422071	-2.21839
1254	5866	0.668791	4.89117	6.02453	0.0050722	0.0422071	-2.20812
1255	12676	0.661998	4.86977	6.05676	0.00498148	0.0422071	-2.18599
1256	12175	-1.48268	6.3379	-8.70804	0.00141903	0.0265937	-0.65194
1257	2722	-1.65045	6.74485	-7.74185	0.00214232	0.0327753	-1.15313
1258	3111	-2.37984	7.93311	-5.76829	0.00587227	0.0422071	-2.38774
1259	7916	-2.05722	8.41694	-5.62598	0.00638511	0.0423986	-2.49041
1260	2099	-3.3066	8.11234	-14.3081	0.000241167	0.0103937	1.44878
1261	3925	-4.09213	8.27432	-11.406	0.000544385	0.015751	0.49842
1262	13605	-4.41877	7.93572	-28.5526	1.96471e-05	0.00335437	4.05431
1263	5532	-2.81309	7.11021	-16.3508	0.000148937	0.0079795	1.99395
1264	4337	-3.42541	7.43819	-27.7686	2.17451e-05	0.00340763	3.96276
1265	6245	-2.93495	9.68792	-26.5837	2.54896e-05	0.00356532	3.81651
1266	5388	-2.67209	10.4775	-16.1091	0.00015718	0.00832322	1.93379
1267	7066	-2.3509	8.53689	-3.10197	0.0407786	0.119027	-4.74186
1268	4465	-3.17702	8.11193	-24.9024	3.23364e-05	0.00398	3.59112
1269	11990	-4.4345	8.47713	-19.2844	8.19065e-05	0.00591294	2.64628
1270	6708	-2.83677	9.31991	-6.6538	0.00361645	0.0422071	-1.79344
1271	7406	-2.65907	8.80496	-8.22066	0.0017371	0.029048	-0.897658
1272	13008	-2.75171	9.02522	-11.8771	0.00047098	0.0147383	0.669709
1273	6059	-2.41149	8.94331	-11.1204	0.000596019	0.0166932	0.390843
1274	8018	-2.01406	10.0167	-16.3575	0.000148717	0.0079795	1.99559
1275	7543	-2.89436	8.27357	-8.63656	0.00146078	0.0268708	-0.687122
1276	9861	-0.184429	14.0189	-1.6859	0.173731	0.319057	-6.39771
1277	4308	-0.47149	12.7119	-3.50615	0.0286255	0.0944414	-4.31824
1278	6043	-2.10588	8.36708	-12.5564	0.000385812	0.0132576	0.904157
1279	6094	-3.97793	10.7959	-27.9447	2.12499e-05	0.00337578	3.98368
1280	13920	-4.86944	10.5755	-43.0806	4.3798e-06	0.00254962	5.21951
1281	10924	-3.47553	8.16169	-8.01382	0.00189911	0.0305658	-1.00623
1282	10684	-4.22819	7.7612	-38.0861	6.8685e-06	0.00262809	4.90943
1283	3497	-1.81529	9.50749	-8.89255	0.00131802	0.0255778	-0.562417
1284	6114	-2.42602	8.94329	-9.40337	0.00108206	0.0228999	-0.323871
1285	12806	-0.208202	12.0343	-1.84019	0.146224	0.284575	-6.21117
1286	2104	0.00885473	11.8349	0.0682462	0.949155	0.971719	-7.73036
1287	9052	-1.42231	7.17042	-5.48548	0.00694741	0.0425839	-2.59389
1288	10160	-1.19828	6.09781	-10.0301	0.000860817	0.0204205	-0.0484699
1289	2430	-0.273965	12.5262	-2.40346	0.0800843	0.187066	-5.53355
1290	3513	-0.459593	10.8584	-3.9467	0.0200202	0.0741062	-3.88619
1291	12908	0.0768828	12.2087	0.66856	0.543581	0.684524	-7.46536
1292	1922	-0.270514	10.7573	-2.19697	0.0993059	0.216659	-5.77959
1293	10572	-2.15393	7.32906	-5.87805	0.00551154	0.0422071	-2.30999
1294	2895	-1.9228	6.92212	-5.30304	0.00777303	0.0435943	-2.73152
1295	9293	-0.397034	9.6873	-3.09764	0.0409391	0.119307	-4.74654
1296	11487	-0.190658	15.0121	-1.62439	0.186213	0.334376	-6.4716
1297	4960	0.0918764	14.3091	0.799499	0.472682	0.623943	-7.35901
1298	4123	0.947427	13.8352	7.21706	0.00273363	0.038148	-1.45087
1299	1992	-2.61342	8.7891	-22.7581	4.48731e-05	0.00450501	3.26905
1300	9752	-2.48252	10.8098	-20.3584	6.72769e-05	0.00537507	2.85402
1301	1587	-2.31804	10.4481	-19.704	7.57517e-05	0.00574956	2.7292
1302	5695	1.11743	12.896	9.49565	0.0010453	0.022419	-0.282169
1303	5984	-3.58456	7.49264	-29.1539	1.82099e-05	0.00335437	4.12187
1304	3213	-1.84641	6.77501	-5.57649	0.00657645	0.0424344	-2.52661
1305	6258	-1.26581	9.04969	-7.13058	0.00284998	0.0392504	-1.50184
1306	14457	-1.40078	6.98978	-6.66094	0.00360318	0.0422071	-1.78894
1307	9622	-0.941548	5.97246	-6.36879	0.00420016	0.0422071	-1.97681
1308	8112	-1.14303	6.56698	-10.4167	0.000752469	0.0191293	0.112798
1309	7474	-0.318782	10.8596	-2.53219	0.0702818	0.171677	-5.38252
1310	5349	-0.48301	8.0966	-3.84261	0.0217305	0.0784781	-3.98554
1311	14564	-1.16226	7.36121	-3.33475	0.0331555	0.103916	-4.49466
1312	13389	-2.25502	6.85258	-20.4241	6.6495e-05	0.00534385	2.86624
1313	10279	-1.1087	7.28615	-2.36655	0.0831812	0.191833	-5.57721
1314	14079	-0.591139	7.65937	-2.04414	0.116949	0.242084	-5.9639
1315	5279	-0.130834	10.0402	-0.953075	0.399186	0.55758	-7.21784
1316	4255	-1.15368	12.4394	-8.99692	0.00126489	0.0249004	-0.512584
1317	6242	-6.02519	11.1927	-38.5642	6.56271e-06	0.00262809	4.9424
1318	433	-7.00333	9.96709	-21.5165	5.50263e-05	0.00497861	3.06222
1319	1618	-3.13076	8.75233	-10.1165	0.000834965	0.0200128	-0.011868
1320	7358	-1.53609	8.43505	-10.3789	0.00076227	0.0191436	0.0973079
1321	11669	-2.86115	7.12892	-20.5037	6.55616e-05	0.00534385	2.881
1322	3473	-2.25892	6.76309	-10.6465	0.000696212	0.0184356	0.205695
1323	10945	-2.28748	7.21145	-15.1245	0.000197411	0.00939733	1.67707
1324	7686	-1.78132	6.55992	-9.71766	0.000963119	0.0215707	-0.183494
1325	7157	-1.95568	7.19826	-6.20295	0.00459458	0.0422071	-2.08685
1326	9605	-2.51546	8.42013	-8.42362	0.0015947	0.0276483	-0.793651
1327	1527	-4.2284	7.84408	-29.9198	1.65671e-05	0.0033535	4.20478
1328	9758	-3.65578	8.35085	-10.8304	0.000654969	0.0176493	0.27856
1329	1118	-3.20728	8.18966	-7.65101	0.00223221	0.033735	-1.20329
1330	5685	-3.04957	7.87803	-7.618	0.00226604	0.0340205	-1.22165
1331	7980	-0.52398	9.69628	-4.04746	0.0185192	0.0703585	-3.79161
1332	1184	-0.979126	9.37872	-6.30763	0.0043405	0.0422071	-2.0171
1333	9281	-1.67233	9.1956	-9.6371	0.000991962	0.0219588	-0.219032
1334	399	-1.35018	9.34838	-6.25844	0.00445764	0.0422071	-2.04975
1335	5462	-1.96676	8.78432	-16.618	0.000140452	0.0078002	2.05921
1336	12730	-1.94953	9.03882	-9.3111	0.00112047	0.0233654	-0.365984
1337	12025	-0.547781	10.1231	-2.8698	0.0505713	0.13703	-4.99702
1338	2116	-1.52054	9.47111	-9.52865	0.00103254	0.0224164	-0.267356
1339	5786	-1.39827	9.57918	-12.099	0.000440754	0.0141684	0.747863
1340	9430	-3.95941	11.0912	-35.3857	8.98338e-06	0.00270488	4.70798
1341	11494	-3.71505	11.8557	-28.7501	1.91594e-05	0.00335437	4.07676
1342	540	-3.44084	12.4182	-27.4935	2.25484e-05	0.00340921	3.92968
1343	4849	-3.5733	12.6075	-29.4583	1.75333e-05	0.00335437	4.15523
1344	8465	-3.75114	12.4429	-32.73	1.19417e-05	0.00293683	4.48134
1345	8593	-0.0810254	16.7485	-0.741519	0.503143	0.650257	-7.40784
1346	6318	-2.46648	13.3244	-22.21	4.90331e-05	0.00465202	3.17972
1347	14303	-2.7902	13.2582	-25.3547	3.0285e-05	0.0037959	3.65395
1348	10644	-3.62192	13.0893	-25.3613	3.02561e-05	0.0037959	3.65486
1349	13113	-3.25859	13.3611	-28.9385	1.87087e-05	0.00335437	4.09793
1350	3160	-3.51228	12.9276	-31.3054	1.40461e-05	0.00319829	4.3463
1351	2574	-4.40781	12.2085	-34.8443	9.50331e-06	0.00270488	4.66423
1352	3520	-1.96135	12.3047	-16.7436	0.000136676	0.0077445	2.08944
1353	10531	-0.821502	15.5313	-7.44059	0.00245941	0.0355984	-1.32166
1354	5292	-2.35002	14.1572	-21.1561	5.85106e-05	0.00512418	2.99907
1355	4914	-3.18853	9.35165	-11.7702	0.000486469	0.0148683	0.631515
1356	8066	-0.21294	5.56482	-1.05823	0.35476	0.513452	-7.11264
1357	4897	-1.08961	6.54471	-8.4989	0.00154566	0.0275104	-0.755695
1358	7286	-0.895873	6.62891	-2.67825	0.0608101	0.155491	-5.21374
1359	9065	-1.29031	7.04243	-5.09914	0.00884576	0.0449784	-2.88989
1360	6422	-0.126081	8.09495	-0.74674	0.500339	0.648296	-7.40355
1361	4478	0.624701	5.60851	1.32993	0.260395	0.41725	-6.81684
1362	2550	1.10208	5.81841	1.57102	0.197814	0.348016	-6.53534
1363	4491	-0.175713	7.51078	-0.397609	0.713015	0.815983	-7.63497
1364	1459	-0.270445	5.75744	-2.04347	0.117033	0.242186	-5.96471
1365	14420	0.745755	7.28132	2.41784	0.0789142	0.185149	-5.51659
1366	13816	-1.09427	6.82149	-4.15483	0.0170687	0.0665584	-3.69248
1367	14154	-0.0772026	8.86501	-0.611079	0.577063	0.711344	-7.50739
1368	10912	-2.98759	7.67949	-12.3665	0.000407509	0.0136054	0.840023
1369	9978	-0.618629	9.49219	-5.47284	0.007001	0.0426808	-2.60331
1370	10960	-0.892115	9.04074	-6.448	0.00402676	0.0422071	-1.92513
1371	11385	-3.09902	7.69092	-8.38539	0.00162037	0.0278458	-0.813055
1372	2135	-2.78278	7.54593	-8.43231	0.00158895	0.0276186	-0.789256
1373	9396	-0.669102	8.10212	-3.65842	0.0252172	0.0862586	-4.16545
1374	5582	-1.94545	6.62344	-10.9736	0.000624972	0.0171447	0.334413
1375	4251	-2.29779	6.75039	-16.6914	0.00013823	0.0077445	2.0769
1376	4660	-2.21288	6.82319	-18.8412	8.91156e-05	0.00630828	2.5561
1377	13437	-0.0973402	10.2492	-0.835321	0.454607	0.607833	-7.32755
1378	7724	-3.14954	7.98397	-11.0722	0.000605341	0.0168779	0.37239
1379	11018	-1.00326	9.77925	-5.95594	0.00527224	0.0422071	-2.25555
1380	12343	-1.05014	9.26091	-8.16531	0.00177869	0.0294194	-0.926452
1381	2273	-2.11496	9.30126	-10.2462	0.000798002	0.0194802	0.0424341
1382	9865	-3.71599	8.55465	-12.3222	0.000412787	0.0137214	0.824919
1383	8936	-2.55031	9.61728	-16.1697	0.00015506	0.00824293	1.94897
1384	3942	-0.527846	12.6995	-4.2342	0.0160855	0.0641373	-3.6203
1385	2249	-4.07767	9.82445	-24.2121	3.582e-05	0.00416522	3.49196
1386	2385	-4.00863	9.38484	-17.4463	0.000117774	0.0071644	2.25355
1387	12089	-3.31406	10.2194	-20.4616	6.60531e-05	0.00534385	2.87321
1388	11642	-2.5186	10.4735	-19.4841	7.89013e-05	0.00582675	2.68603
1389	3785	-0.918962	12.9196	-7.47403	0.00242142	0.035419	-1.30264
1390	9130	-0.547117	14.5584	-4.90042	0.0100741	0.0480328	-3.04906
1391	6307	-2.89219	11.0036	-18.569	9.39466e-05	0.00651522	2.49933
1392	5252	-3.14378	10.8298	-24.1868	3.59568e-05	0.00416522	3.48824
1393	14037	-4.14468	8.8799	-12.9558	0.000344773	0.0124941	1.03554
1394	4938	-2.07976	9.8736	-17.6246	0.000113513	0.00703211	2.29391
1395	13021	-3.70621	9.61206	-18.2102	0.000100832	0.00678607	2.42289
1396	8364	-1.80111	11.3945	-14.6498	0.000221493	0.00988902	1.54612
1397	404	-3.94984	10.2517	-28.7474	1.9166e-05	0.00335437	4.07645
1398	114	-4.25059	10.6192	-28.1285	2.07482e-05	0.00335437	4.00529
1399	1321	-5.64045	9.4359	-21.392	5.61988e-05	0.00498564	3.04058
1400	6061	-5.52794	9.5073	-17.2619	0.000122394	0.00721693	2.2113
1401	10844	-6.08903	8.80399	-41.8512	4.86825e-06	0.00254962	5.14979
1402	7560	-6.92098	9.76416	-27.384	2.28787e-05	0.00340921	3.91637
1403	5709	-6.30652	10.4907	-47.0137	3.18317e-06	0.00254962	5.41818
1404	11777	-5.68808	10.6832	-28.2591	2.04009e-05	0.00335437	4.02051
1405	5400	-5.26572	10.706	-32.7263	1.19466e-05	0.00293683	4.481
1406	9161	-4.90634	11.202	-25.8427	2.82537e-05	0.00371156	3.71989
1407	9595	-4.91613	10.253	-14.8974	0.000208494	0.00964672	1.61503
1408	7299	-6.24923	9.93748	-22.2796	4.84779e-05	0.0046315	3.19125
1409	4768	-6.072	10.2196	-28.0835	2.08697e-05	0.00335437	4.00002
1410	611	-6.78439	9.97027	-17.4319	0.000118126	0.0071644	2.25028
1411	11346	-4.52321	10.9245	-28.3553	2.01499e-05	0.00335437	4.03164
1412	3212	-4.66327	11.9216	-25.9317	2.79024e-05	0.00371156	3.73171
1413	4970	-4.53002	12.1649	-36.1837	8.28119e-06	0.00269375	4.77034
1414	7731	-5.40497	10.5579	-41.2068	5.15209e-06	0.00254962	5.11162
1415	2235	-4.39258	11.6092	-35.2996	9.0636e-06	0.00270488	4.7011
1416	11242	-5.03646	11.3114	-40.6572	5.41102e-06	0.00254962	5.07815
1417	9956	-5.52697	11.9122	-37.241	7.45483e-06	0.00262809	4.84924
1418	2086	-5.41253	10.7078	-19.1028	8.47667e-05	0.00606326	2.60967
1419	7781	-6.30556	10.0679	-17.7322	0.000111037	0.00703211	2.31802
1420	10502	-5.60026	11.521	-43.803	4.12171e-06	0.00254962	5.25868
1421	6074	-5.05795	12.5078	-29.9428	1.65208e-05	0.0033535	4.20721
1422	11261	-4.54502	12.4518	-34.3792	9.98096e-06	0.00278286	4.62568
1423	5750	-4.93701	12.3879	-40.2668	5.60505e-06	0.00254962	5.05384
1424	13752	-5.9543	12.192	-33.855	1.05565e-05	0.00278943	4.58112
1425	4440	-3.50985	13.1049	-29.4239	1.7608e-05	0.00335437	4.1515
1426	5977	-6.16354	11.4711	-34.1017	1.02805e-05	0.00278943	4.60224
1427	7120	-4.10121	13.2402	-37.2591	7.44158e-06	0.00262809	4.85056
1428	1699	-6.1623	12.5259	-56.4559	1.63088e-06	0.00254962	5.77779
1429	1788	-6.33587	12.7919	-44.5748	3.86696e-06	0.00254962	5.29914
1430	7419	-6.06394	11.785	-45.6847	3.5347e-06	0.00254962	5.35492
1431	14534	-6.11913	11.9619	-14.4758	0.000231246	0.0101913	1.49688
1432	4568	-7.35612	11.0734	-53.3243	2.00907e-06	0.00254962	5.67374
1433	7954	-7.61697	11.8718	-37.2883	7.42033e-06	0.00262809	4.85268
1434	10711	-7.00392	13.4575	-60.2876	1.28288e-06	0.00254962	5.88874
1435	12122	-7.30718	13.2039	-47.2317	3.12982e-06	0.00254962	5.42821
1436	630	-4.28323	14.091	-35.462	8.91301e-06	0.00270488	4.71406
1437	7493	-4.78063	13.5763	-41.3589	5.08326e-06	0.00254962	5.12073
1438	1137	-5.98916	12.8585	-50.2443	2.49695e-06	0.00254962	5.55753
1439	8107	0.267753	5.92089	1.2455	0.286762	0.443937	-6.91182
1440	9914	-0.375955	7.49135	-3.123	0.0400088	0.117548	-4.71917
1441	12106	-0.31478	7.35992	-1.21339	0.297463	0.455124	-6.9473
1442	2448	0.688593	8.63363	5.4792	0.00697397	0.0426111	-2.59856
1443	7496	-0.963652	6.75796	-3.95712	0.0198582	0.0738037	-3.87634
1444	11957	0.24489	8.48304	1.72706	0.165883	0.309434	-6.34809
1445	2318	-0.0654795	12.8059	-0.532804	0.624874	0.750245	-7.55959
1446	8908	-0.0540919	8.12209	-0.274162	0.798736	0.872552	-7.68604
1447	7379	-0.168034	10.8734	-1.25713	0.282981	0.440209	-6.89888
1448	7674	0.00526995	12.5827	0.0463444	0.965454	0.981328	-7.73196
1449	2153	0.463525	10.4414	4.13554	0.0173187	0.0671228	-3.71016
1450	3423	0.308489	10.8224	2.75734	0.0563104	0.147237	-5.1236
1451	1351	-0.118332	5.73382	-0.695629	0.528306	0.671478	-7.44455
1452	14635	0.638923	4.97394	5.84651	0.0056123	0.0422071	-2.33221
1453	7532	0.0349857	5.2724	0.0937045	0.930248	0.959391	-7.72775
1454	7925	-0.414649	5.66385	-1.02068	0.370091	0.528834	-7.15092
1455	10108	0.307898	7.36328	1.10145	0.337841	0.496994	-7.0677
1456	9586	0.995701	5.28168	3.58211	0.0268596	0.0902055	-4.24156
1457	6446	-0.982284	6.84878	-4.09098	0.0179136	0.0688427	-3.75122
1458	5837	0.222097	8.53966	1.4932	0.216112	0.368973	-6.62752
1459	7777	-0.606762	6.25117	-1.74251	0.163037	0.306341	-6.32943
1460	4039	-0.865101	7.05442	-2.23442	0.0954573	0.210583	-5.73467
1461	6047	-0.441933	8.32255	-2.76171	0.0560732	0.146841	-5.11864
1462	4428	-0.111604	6.70802	-0.357215	0.740573	0.836004	-7.65362
1463	3926	-0.0434412	5.7313	-0.178398	0.867848	0.919705	-7.71318
1464	4607	-0.61123	6.43716	-1.42149	0.23453	0.390179	-6.71146
1465	10357	-0.195818	5.54042	-0.520028	0.632912	0.756769	-7.56753
1466	4906	0.177735	5.81454	0.552052	0.612887	0.741098	-7.54731
1467	1803	0.0110794	6.12429	0.0472314	0.964793	0.980948	-7.7319
1468	9867	-0.625038	5.88976	-3.45395	0.029921	0.0971844	-4.37147
1469	7317	-0.604593	6.09757	-5.03249	0.00923585	0.0457672	-2.94273
1470	11097	-0.0538353	7.00374	-0.30164	0.779286	0.860192	-7.67621
1471	4003	0.245926	8.84366	1.74632	0.162343	0.305542	-6.32483
1472	12027	0.286711	6.8037	0.578022	0.596948	0.727272	-7.53016
1473	775	0.0873854	5.97364	0.790593	0.477263	0.627985	-7.36668
1474	1619	0.546767	5.73174	1.67179	0.176514	0.322876	-6.4147
1475	10287	-0.274658	5.59924	-1.16988	0.312582	0.471045	-6.99473
1476	8404	0.969227	8.16486	5.35381	0.00753155	0.0434653	-2.69284
1477	3279	0.822943	7.05112	2.4726	0.0746354	0.17817	-5.45219
1478	12442	-0.808236	5.89492	-4.48029	0.0134502	0.0572986	-3.40224
1479	6048	0.1367	5.2152	0.555613	0.610685	0.739119	-7.545
1480	11479	0.394212	5.61184	0.70343	0.523963	0.668233	-7.43843
1481	11859	-0.740084	5.91652	-4.5022	0.0132423	0.0567137	-3.38323
1482	14632	-0.0638021	7.56586	-0.315323	0.769674	0.855319	-7.67098
1483	9178	0.440832	5.40932	2.14239	0.105235	0.225207	-5.84524
1484	2239	-0.934567	7.66213	-5.30535	0.00776183	0.0435943	-2.72975
1485	8590	-1.87388	6.67291	-11.5549	0.000519714	0.0153355	0.553358
1486	4127	-0.959073	5.93635	-5.82748	0.00567419	0.0422071	-2.34566
1487	6183	-0.784426	5.86751	-3.60986	0.0262477	0.0886518	-4.21378
1488	6424	-0.118186	8.48308	-0.624467	0.569139	0.704245	-7.49787
1489	11566	-0.141926	8.56642	-1.13547	0.325052	0.48407	-7.03168
1490	9233	-0.288793	6.54377	-0.638159	0.561113	0.698235	-7.48796
1491	2851	0.126208	5.99234	0.579268	0.596191	0.726727	-7.52932
1492	489	-0.183961	7.28991	-1.14433	0.321798	0.480481	-7.02222
1493	7507	-1.14921	6.53166	-4.71902	0.0113854	0.0512679	-3.1987
1494	3993	0.68891	4.9061	5.2461	0.00805546	0.044001	-2.77525
1495	4452	0.374903	5.12426	1.98762	0.124348	0.25288	-6.03236
1496	13350	-0.106001	5.44349	-0.320768	0.765863	0.852957	-7.66884
1497	4971	0.360665	5.49238	1.00842	0.37522	0.533707	-7.16325
1498	4043	0.939774	9.28761	7.29327	0.002636	0.0372806	-1.4064
1499	10055	0.5589	9.61252	4.20668	0.0164183	0.064918	-3.64522
1500	2247	-0.529561	6.13951	-2.24633	0.0942697	0.209145	-5.72042
1501	13000	0.511783	8.41166	3.74478	0.0235035	0.0823769	-4.08044
1502	13319	-0.145024	7.62353	-0.862239	0.4414	0.595537	-7.3033
1503	5882	0.789365	8.30881	5.94141	0.00531587	0.0422071	-2.26566
1504	14505	0.652664	9.41446	5.77902	0.00583574	0.0422071	-2.38008
1505	4797	-0.544814	6.80187	-0.920972	0.413693	0.570378	-7.24866
1506	5316	-1.01281	6.72972	-2.19784	0.0992148	0.216495	-5.77855
1507	1548	-0.131291	5.37788	-0.427401	0.69303	0.802184	-7.62005
1508	13706	-0.1202	5.82173	-0.983216	0.385973	0.544748	-7.18833
1509	6598	0.562868	7.46352	1.72513	0.166243	0.309893	-6.35042
1510	7197	-0.726967	6.5429	-2.17477	0.101671	0.220183	-5.80627
1511	4401	0.144158	7.85245	0.613328	0.575726	0.710145	-7.5058
1512	4231	0.617697	6.07475	4.72372	0.0113488	0.0512396	-3.19477
1513	10948	-0.605036	6.27014	-1.90111	0.136706	0.271544	-6.13727
1514	13250	-0.527615	6.27157	-2.05503	0.11558	0.240124	-5.95072
1515	5956	-0.818678	6.43181	-3.18431	0.0378624	0.11352	-4.65343
1516	3342	-0.967488	6.13089	-4.02188	0.0188867	0.0712397	-3.81547
1517	213	-0.242732	7.05769	-1.38714	0.243915	0.400072	-6.75125
1518	10802	-0.5159	7.75696	-3.46738	0.029581	0.0964064	-4.35773
1519	8515	0.0892858	6.89898	0.689446	0.531767	0.674434	-7.44936
1520	1900	0.250758	5.16773	1.21565	0.296698	0.454302	-6.94481
1521	9135	-0.163278	5.90703	-0.440863	0.684099	0.795756	-7.61298
1522	6383	-0.672122	6.25922	-2.96562	0.0462227	0.129233	-4.89069
1523	8805	0.782354	8.36872	3.07566	0.0417665	0.120817	-4.77034
1524	7695	0.962958	10.9627	8.44712	0.00157919	0.0276061	-0.781768
1525	6096	0.162384	6.93239	0.225116	0.833897	0.898139	-7.70134
1526	5863	-0.903646	5.98951	-5.33055	0.007641	0.0435327	-2.71053
1527	2444	-0.645902	6.33327	-1.57015	0.19801	0.34822	-6.53638
1528	4777	0.0465275	5.93194	0.140328	0.895783	0.938152	-7.72084
1529	10449	-0.073281	5.90008	-0.337753	0.754029	0.845082	-7.66193
1530	7107	-0.35487	5.75715	-2.78001	0.0550935	0.145027	-5.09793
1531	13602	-0.884729	7.1559	-2.45177	0.0762298	0.180902	-5.47663
1532	9332	-0.491372	5.70426	-2.16818	0.102385	0.220758	-5.8142
1533	12016	0.374891	5.50588	1.10651	0.335909	0.495218	-7.06237
1534	3118	0.069195	8.90552	0.399845	0.711505	0.815006	-7.63388
1535	8362	0.924389	9.03747	5.78283	0.00582282	0.0422071	-2.37737
1536	9095	-0.177056	6.37447	-0.833118	0.455702	0.608821	-7.32952
1537	3297	-0.480248	5.5916	-2.87688	0.0502338	0.136603	-4.98911
1538	4713	0.476919	5.01965	2.52361	0.0708904	0.172577	-5.39253
1539	13107	-0.240267	5.56814	-1.02626	0.367773	0.526347	-7.14528
1540	4791	-0.897671	6.4922	-3.27159	0.0350403	0.107723	-4.56087
1541	13038	0.177393	5.26643	0.520816	0.632414	0.756552	-7.56705
1542	13832	-0.309612	5.7264	-1.16171	0.315499	0.473821	-7.00355
1543	797	-0.0341256	12.0274	-0.306939	0.775558	0.857693	-7.67421
1544	2191	-0.519293	7.9642	-3.90706	0.0206514	0.0757423	-3.92383
1545	10194	0.189579	9.42885	1.64983	0.180938	0.327892	-6.44109
1546	2880	0.28419	5.07631	1.95327	0.129099	0.260141	-6.074
1547	11111	0.0684721	11.4774	0.617429	0.573295	0.708169	-7.50289
1548	2511	-0.265065	9.6054	-2.39137	0.0810841	0.188717	-5.54784
1549	4081	0.163887	7.64792	0.802656	0.471066	0.62277	-7.35628
1550	1906	0.814015	8.48996	5.35652	0.00751891	0.0434653	-2.69079
1551	9606	-0.443107	5.78969	-2.52413	0.0708532	0.172548	-5.39192
1552	7525	-0.559967	6.72465	-1.5062	0.212938	0.365747	-6.6122
1553	239	-0.0866037	7.28274	-0.357783	0.740182	0.835841	-7.65337
1554	7405	0.125633	9.74714	0.878996	0.43334	0.587622	-7.28795
1555	14640	0.624033	7.48779	1.91194	0.135087	0.269033	-6.12414
1556	6515	-0.61928	5.84875	-2.813	0.0533785	0.142216	-5.06071
1557	10440	0.538069	5.27941	3.58949	0.0266953	0.089764	-4.23416
1558	4992	-0.062061	10.0679	-0.486045	0.654599	0.773867	-7.58785
1559	7620	-0.416193	6.3746	-0.92925	0.409909	0.56705	-7.24077
1560	8911	0.275313	11.2915	2.29561	0.0895304	0.201876	-5.66154
1561	11389	0.793087	7.07802	4.12986	0.0173932	0.0672399	-3.71538
1562	1377	0.0499815	7.58487	0.449517	0.678391	0.791435	-7.60834
1563	4895	0.523457	5.10433	2.72705	0.0579859	0.150352	-5.15802
1564	14229	-0.602076	6.44761	-1.40962	0.237731	0.393348	-6.72524
1565	10253	-0.712245	6.03729	-2.96166	0.0463931	0.12951	-4.89505
1566	1398	0.126853	6.28159	0.378876	0.725731	0.826245	-7.64385
1567	10219	-0.0535403	10.0059	-0.480296	0.658311	0.776097	-7.59117
1568	10637	0.273438	11.186	2.33014	0.0863728	0.196901	-5.62043
1569	6137	-0.448109	8.10027	-3.37195	0.0321026	0.102068	-4.45597
1570	7106	-0.403398	8.89676	-2.69729	0.0596894	0.153306	-5.19196
1571	13645	-0.13885	10.6585	-1.17039	0.312398	0.470872	-6.99417
1572	6750	-2.44862	7.12471	-19.5083	7.85463e-05	0.00582675	2.69082
1573	7050	-2.51248	8.04312	-4.87641	0.0102365	0.0483077	-3.06863
1574	7486	-0.278762	8.32681	-2.0197	0.120086	0.246709	-5.99349
1575	5353	0.376058	11.2604	2.98803	0.0452709	0.127419	-4.86602
1576	13312	0.191039	6.08134	0.818145	0.463202	0.616061	-7.34276
1577	2693	-0.0468202	8.51389	-0.357722	0.740224	0.835841	-7.65339
1578	9667	-0.0734984	10.8222	-0.632249	0.564567	0.70113	-7.49226
1579	8438	-0.297693	6.50982	-1.41904	0.235187	0.390836	-6.71431
1580	5808	0.330588	6.2895	1.0088	0.375061	0.533689	-7.16287
1581	9761	0.00720219	8.1984	0.0596589	0.955542	0.975754	-7.73106
1582	5070	0.206766	5.3084	1.06483	0.352129	0.51108	-7.10584
1583	11170	0.282515	12.8529	2.40828	0.0796901	0.186362	-5.52787
1584	1518	-0.136376	8.74849	-0.863239	0.440915	0.595142	-7.30239
1585	6316	0.0947227	8.1186	0.566353	0.604076	0.733487	-7.53795
1586	6657	-0.506992	8.62235	-3.82094	0.0221086	0.0792706	-4.00643
1587	1666	-0.439775	5.96082	-1.48934	0.217066	0.370278	-6.63207
1588	13345	0.0152181	6.33148	0.0277133	0.979336	0.988452	-7.73283
1589	6420	-0.983152	5.99046	-7.85746	0.0020344	0.0318482	-1.09009
1590	3383	-0.412236	7.06353	-3.21861	0.036722	0.111439	-4.61691
1591	4546	0.194449	7.35318	0.743963	0.501829	0.649364	-7.40583
1592	3708	0.199443	12.4729	1.65458	0.179971	0.326708	-6.43538
1593	3951	-2.48321	6.95562	-22.7124	4.52022e-05	0.00450501	3.26172
1594	157	-2.25058	6.86864	-10.4135	0.000753297	0.0191293	0.111482
1595	1554	0.2408	5.10783	1.00108	0.378323	0.5366	-7.17059
1596	9692	-0.374177	5.52947	-1.86818	0.141764	0.278272	-6.17722
1597	811	-0.280244	6.21747	-0.841685	0.451455	0.605397	-7.32187
1598	11167	0.376249	8.7669	2.08317	0.112128	0.234801	-5.9167
1599	13814	-0.168896	8.96909	-1.50658	0.212845	0.365635	-6.61175
1600	3474	-0.468921	5.67229	-4.20865	0.0163942	0.0649023	-3.64343
1601	13454	-0.95932	6.06783	-5.45665	0.00707033	0.0428188	-2.61539
1602	8140	-0.801687	5.91625	-3.31375	0.0337682	0.104994	-4.5166
1603	14562	-0.339939	5.61772	-1.93646	0.131499	0.263827	-6.09439
1604	13029	0.0977626	5.3118	0.362405	0.737004	0.833852	-7.65132
1605	3508	0.631228	7.63291	3.27489	0.0349388	0.107508	-4.5574
1606	7497	0.281031	9.91271	2.44424	0.0768162	0.181883	-5.48549
1607	12639	-0.00758038	7.5482	-0.0376386	0.971939	0.985208	-7.73242
1608	11711	-0.592276	5.72827	-2.87478	0.0503336	0.136766	-4.99146
1609	4350	0.737072	8.55038	5.97786	0.00520727	0.0422071	-2.24035
1610	9962	0.371602	7.92445	1.78278	0.155862	0.297318	-6.28072
1611	2518	-0.204595	10.302	-1.66534	0.177801	0.324401	-6.42245
1612	10162	-0.288222	11.7675	-2.25036	0.0938715	0.208402	-5.71559
1613	13836	-0.425982	10.3406	-3.7524	0.0233591	0.0821006	-4.07299
1614	7558	0.134516	16.3844	1.23108	0.291523	0.449018	-6.92781
1615	1576	0.233518	7.7559	0.878024	0.433804	0.588018	-7.28885
1616	8376	1.04402	10.9128	1.87271	0.141056	0.277261	-6.17173
1617	13470	-0.0406083	8.05012	-0.291872	0.786178	0.864309	-7.67981
1618	11939	-0.0132178	6.56834	-0.0302874	0.977417	0.987683	-7.73274
1619	5291	-0.355838	6.62218	-1.02577	0.367979	0.526422	-7.14578
1620	47	0.307135	7.35403	1.06728	0.351154	0.510237	-7.10331
1621	10300	-0.0991305	7.13998	-0.368868	0.73257	0.831048	-7.64843
1622	3475	0.393165	8.58818	2.3334	0.0860815	0.19663	-5.61656
1623	3280	-0.418099	9.21592	-2.09681	0.110496	0.232747	-5.90022
1624	2007	-0.200852	6.74367	-0.541614	0.619369	0.746389	-7.55401
1625	13670	-0.0458143	6.97734	-0.156947	0.883562	0.929772	-7.71772
1626	6693	-0.404635	7.69587	-1.5003	0.214373	0.367013	-6.61916
1627	9028	0.0363687	10.384	0.328223	0.76066	0.849308	-7.66585
1628	5368	0.606915	4.84817	5.4106	0.00727236	0.0430774	-2.64992
1629	14288	0.597964	8.88892	4.28069	0.0155419	0.0627464	-3.57844
1630	7882	0.373022	8.753	2.95966	0.0464797	0.129641	-4.89725
1631	11614	0.350378	5.46167	1.04537	0.359945	0.518676	-7.12584
1632	12205	0.301757	5.8094	0.933848	0.407821	0.565076	-7.23638
1633	8228	-1.3234	6.50911	-8.77996	0.00137853	0.0261577	-0.616824
1634	13101	-0.372163	7.29925	-2.17263	0.101902	0.220225	-5.80884
1635	8259	-0.579995	6.2889	-1.81495	0.15038	0.290264	-6.24177
1636	3652	-0.0920185	7.27187	-0.401734	0.71023	0.81416	-7.63296
1637	11047	-0.607898	5.77653	-4.81295	0.0106815	0.0495253	-3.12068
1638	2585	-0.949094	6.98527	-3.52898	0.0280802	0.0930018	-4.29509
1639	5523	0.0207428	9.07413	0.138209	0.897344	0.939427	-7.72121
1640	414	1.04646	9.35277	8.43655	0.00158614	0.0276123	-0.787111
1641	10239	0.349895	7.75937	2.40216	0.0801906	0.187244	-5.53508
1642	8613	0.285892	5.17297	1.72884	0.165552	0.309174	-6.34594
1643	8785	0.0600354	8.46947	0.423269	0.695784	0.803941	-7.62217
1644	1499	-0.0397414	8.86281	-0.289864	0.787598	0.864756	-7.68053
1645	11794	-0.170035	7.72793	-1.1105	0.334395	0.493518	-7.05817
1646	5091	-0.392535	6.60769	-1.04134	0.361583	0.520542	-7.12995
1647	10710	-0.29796	7.232	-1.3428	0.256593	0.413607	-6.80217
1648	7757	0.282201	7.95668	1.80503	0.152047	0.29234	-6.25378
1649	10760	0.617584	8.25286	2.73294	0.0576553	0.14975	-5.15131
1650	5232	0.0639255	7.70082	0.210008	0.844832	0.904978	-7.70546
1651	3073	-0.431974	5.7428	-2.10605	0.109406	0.231307	-5.88907
1652	10356	0.261389	5.65097	0.565547	0.60457	0.733854	-7.53848
1653	10949	0.205785	9.03757	1.40454	0.239113	0.394727	-6.73113
1654	10737	-0.622768	6.11048	-3.82187	0.0220923	0.0792401	-4.00553
1655	5339	0.591695	4.98591	3.3446	0.0328727	0.10329	-4.4844
1656	13336	-0.166501	11.8844	-1.42345	0.234005	0.389543	-6.70917
1657	8630	-0.161006	5.5579	-1.23345	0.290735	0.448157	-6.92518
1658	279	-0.233418	11.1538	-1.97287	0.126365	0.256027	-6.05024
1659	8352	-1.07259	6.78198	-6.18335	0.00464421	0.0422071	-2.10002
1660	4980	0.271749	8.77978	1.53715	0.20557	0.357043	-6.57558
1661	6325	-0.903899	7.21513	-2.0758	0.11302	0.236243	-5.9256
1662	13715	-0.814001	7.47985	-2.52333	0.07091	0.172594	-5.39285
1663	4800	-0.0485936	8.90069	-0.423721	0.695482	0.803728	-7.62194
1664	9460	0.0123989	9.50331	0.0997857	0.92574	0.956903	-7.727
1665	14273	-1.40478	6.63946	-6.50809	0.00390117	0.0422071	-1.8863
1666	8093	-0.785724	5.80921	-5.83887	0.00563705	0.0422071	-2.3376
1667	8880	-3.17783	7.27468	-20.4387	6.63226e-05	0.00534385	2.86895
1668	6304	-2.46334	7.21541	-9.05657	0.00123573	0.0245514	-0.484362
1669	4384	-2.35822	7.14008	-12.526	0.00038919	0.0132596	0.893946
1670	2580	-1.66647	7.48218	-3.61016	0.0262411	0.0886512	-4.21347
1671	7997	-0.99805	8.43497	-3.24284	0.0359411	0.109629	-4.59122
1672	6097	-1.04264	8.37593	-2.73385	0.0576044	0.149667	-5.15028
1673	8379	0.0544387	5.55608	0.100386	0.925295	0.956666	-7.72692
1674	9480	-0.936134	6.97994	-1.99261	0.123673	0.25207	-6.0263
1675	2118	-0.422044	5.74728	-1.76864	0.158342	0.300092	-6.29783
1676	11561	-0.0384471	5.58699	-0.130736	0.902854	0.943315	-7.72248
1677	1571	-0.181381	5.458	-0.725825	0.511645	0.657148	-7.42059
1678	8752	1.41821	5.81087	1.69666	0.171643	0.316377	-6.38476
1679	8083	-0.499571	6.89967	-1.35242	0.253786	0.410656	-6.79116
1680	548	0.322361	7.8759	1.26947	0.279019	0.436039	-6.88509
1681	11798	0.385164	7.73841	2.64608	0.0627606	0.15894	-5.25066
1682	7976	-0.398285	7.19663	-0.929017	0.410015	0.567139	-7.241
1683	12733	0.0437179	7.33969	0.351258	0.74468	0.838594	-7.65621
1684	13492	0.91012	9.70682	6.48667	0.00394537	0.0422071	-1.90011
1685	4879	0.272833	8.90026	2.21569	0.0973599	0.213596	-5.75712
1686	887	0.199747	9.29867	1.74121	0.163275	0.306613	-6.331
1687	7546	0.409696	5.76083	0.925285	0.411718	0.568802	-7.24456
1688	13989	-0.817484	5.91947	-5.65389	0.00628024	0.0423289	-2.4701
1689	5601	-0.861652	6.31087	-2.67284	0.0611332	0.156142	-5.21995
1690	8036	0.385139	7.76084	0.882533	0.431655	0.586035	-7.28468
1691	3823	-1.13414	7.37023	-2.44387	0.0768454	0.181903	-5.48593
1692	1621	0.189798	6.95339	0.664912	0.545663	0.685945	-7.46812
1693	14561	-0.124054	8.55822	-1.01253	0.373492	0.532127	-7.15912
1694	3806	0.102742	8.35861	0.838992	0.452787	0.606409	-7.32428
1695	5284	0.103626	14.8033	0.878764	0.433451	0.587698	-7.28816
1696	129	-0.21165	8.93598	-1.10158	0.337792	0.496994	-7.06756
1697	2569	-0.571806	6.15204	-2.32004	0.0872833	0.198347	-5.63245
1698	14334	-0.0373166	6.28558	-0.121495	0.909676	0.947833	-7.72396
1699	6381	0.310394	9.00402	2.09354	0.110884	0.233147	-5.90417
1700	11609	0.380057	8.99155	2.3587	0.0838579	0.192971	-5.58652
1701	13063	1.43968	5.53771	1.55806	0.200746	0.35139	-6.55076
1702	1498	0.318473	5.12255	1.36066	0.251409	0.407815	-6.78172
1703	6569	0.0599343	5.42186	0.239589	0.823466	0.890329	-7.69712
1704	8463	-0.147658	10.2422	-1.0406	0.361887	0.520749	-7.13071
1705	6761	0.188075	5.63948	0.459546	0.67181	0.786491	-7.60285
1706	6028	-0.849609	7.1951	-1.86486	0.142285	0.278855	-6.18125
1707	2774	-0.616192	6.54192	-1.64624	0.181673	0.328657	-6.4454
1708	8426	0.125888	8.18244	0.631065	0.565261	0.701608	-7.49312
1709	2802	0.372186	5.03826	1.63494	0.184006	0.33178	-6.45896
1710	6425	-0.923289	6.19095	-3.47242	0.0294545	0.0961088	-4.35258
1711	10060	0.100737	8.52379	0.886917	0.429573	0.583963	-7.28063
1712	8859	-0.079972	5.69653	-0.11139	0.917147	0.952612	-7.72545
1713	6609	-0.67646	6.49553	-2.67199	0.0611843	0.156214	-5.22092
1714	9294	-0.247693	5.83253	-1.61822	0.187517	0.336025	-6.47899
1715	10379	-0.160903	7.00349	-0.734496	0.506934	0.653256	-7.41357
1716	4352	-0.405694	6.65559	-1.39118	0.24279	0.398822	-6.74658
1717	1422	0.748761	7.91931	3.93261	0.0202419	0.074661	-3.89955
1718	3065	-0.285605	7.51898	-2.21453	0.0974799	0.213733	-5.75852
1719	9905	0.337061	7.03469	1.15796	0.31685	0.475066	-7.00759
1720	621	0.999432	9.00702	6.61666	0.00368648	0.0422071	-1.81694
1721	11104	-0.158279	5.64354	-0.522746	0.631196	0.755339	-7.56586
1722	13315	-0.396307	5.79434	-2.16179	0.103082	0.221746	-5.82188
1723	3344	0.236622	12.4951	1.94864	0.129755	0.261039	-6.07962
1724	310	0.706584	7.21272	3.14238	0.039315	0.116158	-4.69832
1725	12221	0.188852	9.2759	1.41157	0.237201	0.392851	-6.72298
1726	7238	-0.577841	7.90804	-2.27246	0.091722	0.205217	-5.68917
1727	9066	-0.046336	12.1053	-0.378349	0.72609	0.826516	-7.64409
1728	569	-0.155156	8.98167	-0.729426	0.509684	0.655185	-7.41768
1729	12042	-0.618976	6.67644	-2.64415	0.0628802	0.159116	-5.25289
1730	14331	0.236217	9.48023	1.56535	0.199091	0.349613	-6.54209
1731	6445	-0.336025	5.57866	-2.50837	0.0719857	0.17437	-5.41032
1732	13046	-0.317674	17.4187	-2.80811	0.0536288	0.142627	-5.06622
1733	13502	0.826062	7.86826	4.46198	0.013627	0.0577036	-3.41817
1734	1201	0.118751	9.9835	1.07901	0.346531	0.505697	-7.09115
1735	6533	0.363782	9.03866	2.87103	0.0505126	0.136898	-4.99565
1736	8239	0.0872474	8.00555	0.767422	0.48935	0.638844	-7.38635
1737	5803	0.238552	6.42321	0.932713	0.408336	0.565674	-7.23746
1738	2389	0.428349	8.19493	2.54717	0.0692351	0.169782	-5.36508
1739	6223	1.15044	8.1898	6.51858	0.00387976	0.0422071	-1.87955
1740	2815	1.28328	7.62347	5.13527	0.00864282	0.0446138	-2.86147
1741	6790	0.113954	5.19625	0.449257	0.678562	0.791435	-7.60848
1742	11901	-0.415627	6.1602	-1.87235	0.141112	0.277272	-6.17216
1743	14183	-0.548807	6.38659	-2.68177	0.0606009	0.155127	-5.20971
1744	13335	-0.423862	6.77644	-1.18172	0.308398	0.466676	-6.9819
1745	9469	0.158327	8.34314	1.03788	0.362994	0.521598	-7.13348
1746	14244	-0.170716	17.6608	-1.40944	0.23778	0.393383	-6.72545
1747	3716	-0.673836	6.34383	-1.70763	0.16954	0.313855	-6.37153
1748	10749	-0.490689	5.70345	-4.27071	0.0156567	0.0630421	-3.5874
1749	10460	0.145988	7.94682	1.05373	0.356567	0.515167	-7.11727
1750	4683	0.466177	7.7721	0.7595	0.493537	0.642773	-7.39298
1751	6585	-1.05212	6.4879	-6.77747	0.00339499	0.0422071	-1.71603
1752	3188	-0.0139513	9.13911	-0.0722281	0.946194	0.969542	-7.73001
1753	910	0.0849378	9.78998	0.713698	0.518288	0.663001	-7.43031
1754	9963	-0.222638	5.87412	-0.656724	0.550359	0.689754	-7.47426
1755	8142	-1.31754	6.30235	-7.33313	0.00258669	0.0367735	-1.38332
1756	14659	0.371475	5.21276	1.31201	0.265782	0.422507	-6.83719
1757	2912	0.0161343	5.31954	0.057133	0.957422	0.977112	-7.73125
1758	6974	-0.656168	8.13509	-2.95712	0.0465899	0.129768	-4.90006
1759	1707	-0.396958	9.70262	-0.514174	0.636616	0.759469	-7.57112
1760	2988	0.19331	8.14163	1.40486	0.239027	0.39468	-6.73076
1761	10939	-0.805891	6.9437	-4.19179	0.0166019	0.0652708	-3.65875
1762	5173	0.612531	10.6409	5.12373	0.00870698	0.0447125	-2.87053
1763	3053	0.437104	11.9146	4.00241	0.0191725	0.0719404	-3.8337
1764	1452	-0.785369	5.87176	-3.30811	0.0339353	0.105345	-4.52251
1765	1331	0.853385	7.73536	4.45448	0.0137003	0.0578409	-3.42471
1766	598	1.0076	8.87063	9.02865	0.00124927	0.0247715	-0.497549
1767	5632	-0.106409	7.77475	-0.399502	0.711736	0.815203	-7.63405
1768	4560	-0.664374	5.76302	-4.77616	0.0109506	0.0502882	-3.15111
1769	104	-0.620325	6.63081	-1.18375	0.307684	0.466028	-6.97969
1770	14327	-0.146276	10.336	-1.33441	0.259065	0.416247	-6.81174
1771	6519	-0.804801	5.87724	-4.20798	0.0164024	0.0649159	-3.64404
1772	6638	-0.18904	5.67595	-1.28082	0.275427	0.432467	-6.87238
1773	5079	-0.390083	6.03411	-1.46411	0.223397	0.377635	-6.6617
1774	13007	-0.258444	5.5155	-1.32973	0.260453	0.41725	-6.81706
1775	7015	-0.340321	8.62732	-3.07062	0.0419593	0.121155	-4.77582
1776	14518	-0.788496	6.35441	-4.43158	0.0139269	0.058393	-3.44472
1777	11105	0.41619	6.60716	3.18906	0.0377019	0.11323	-4.64836
1778	5854	-0.557536	6.09784	-1.55442	0.201576	0.352345	-6.55508
1779	6768	-0.610838	8.23093	-4.7403	0.011221	0.0509136	-3.18092
1780	6362	-0.639304	10.4917	-4.20638	0.0164219	0.064918	-3.64549
1781	10698	-0.683123	5.83119	-2.75357	0.0565158	0.147605	-5.12788
1782	10425	-0.670349	6.29847	-3.02566	0.0437248	0.124374	-4.82479
1783	1832	0.1277	5.37157	0.508078	0.640487	0.763022	-7.57481
1784	13963	-0.50025	6.19788	-1.6036	0.190643	0.3398	-6.49647
1785	4335	-0.52769	5.94536	-2.46999	0.0748327	0.178485	-5.45524
1786	9711	-0.836342	5.92978	-7.42163	0.00248129	0.0357369	-1.33248
1787	5421	-1.17869	6.62425	-6.2079	0.00458217	0.0422071	-2.08353
1788	5874	-0.715853	7.65833	-1.61612	0.187962	0.33669	-6.4815
1789	1173	0.373092	8.77981	2.83842	0.0520999	0.139923	-5.03215
1790	4619	-1.3631	6.41247	-10.963	0.000627149	0.0171447	0.330273
1791	573	-0.534078	7.73768	-3.06749	0.0420791	0.121347	-4.77921
1792	2933	0.133914	9.19432	1.00442	0.376912	0.535389	-7.16726
1793	3677	-0.278696	7.87361	-1.73591	0.164245	0.307723	-6.3374
1794	7802	-0.804505	7.54678	-3.05948	0.0423885	0.121944	-4.78792
1795	180	-1.08586	7.45081	-2.60532	0.0653388	0.162953	-5.29765
1796	905	0.0884947	11.1707	0.741802	0.502991	0.650252	-7.40761
1797	11136	-0.3878	8.14105	-1.71949	0.167298	0.311096	-6.35723
1798	10517	-0.420402	8.36633	-2.80955	0.053555	0.142486	-5.0646
1799	13880	0.494598	7.76098	2.01981	0.120072	0.246709	-5.99336
1800	14432	0.460675	8.29286	3.55111	0.0275638	0.0918033	-4.27274
1801	970	-1.18231	6.15165	-8.28981	0.00168685	0.0285927	-0.861946
1802	6058	-1.04295	7.21216	-2.37823	0.0821868	0.190408	-5.56339
1803	9874	-1.7522	6.48591	-14.3733	0.000237247	0.0103002	1.46756
1804	634	-0.0943111	9.56439	-0.83916	0.452704	0.606409	-7.32413
1805	11750	-1.04172	7.92616	-5.34312	0.00758162	0.0435028	-2.70097
1806	8316	-1.26816	7.37076	-3.35737	0.0325103	0.102758	-4.47111
1807	5539	-2.22059	7.47425	-9.24692	0.00114821	0.0237679	-0.395527
1808	13495	-0.946946	8.31162	-5.38322	0.00739589	0.0434603	-2.67057
1809	12013	-1.24705	7.7502	-4.86741	0.0102981	0.0484597	-3.07597
1810	13794	-1.56181	7.21773	-6.3438	0.00425681	0.0422071	-1.99323
1811	11386	-1.93952	6.61501	-17.6877	0.000112054	0.00703211	2.30806
1812	8711	-1.12357	7.66831	-9.81976	0.000928069	0.0211837	-0.138881
1813	11056	-0.578228	8.57932	-4.54541	0.012844	0.0554949	-3.34596
1814	5450	0.0476062	9.50332	0.308	0.774812	0.857541	-7.67381
1815	13234	-2.69827	7.24283	-17.2557	0.000122554	0.00721693	2.20986
1816	1433	-2.14772	8.96331	-12.7791	0.000362212	0.0130225	0.977972
1817	4404	-2.83664	8.96415	-8.22357	0.00173495	0.0290476	-0.896149
1818	10509	-4.50572	8.22051	-23.5231	3.97882e-05	0.00430207	3.38878
1819	1172	-4.86606	8.09344	-44.1277	4.01201e-06	0.00254962	5.27588
1820	3587	-2.32331	6.98981	-15.1767	0.000194971	0.00937922	1.69117
1821	6817	-0.954605	6.41356	-3.49457	0.0289069	0.0949113	-4.33001
1822	958	-0.741565	6.59494	-2.28422	0.0906005	0.20365	-5.67512
1823	7144	-0.518972	5.97541	-3.06024	0.042359	0.12191	-4.78709
1824	597	-0.170102	6.01484	-0.558799	0.60872	0.737329	-7.54292
1825	197	0.468063	4.96641	2.67156	0.0612097	0.15622	-5.22141
1826	9974	0.261239	5.15368	0.965806	0.393558	0.552193	-7.20544
1827	14280	0.672331	4.91023	6.15861	0.00470782	0.0422071	-2.1167
1828	13590	-0.830476	6.07201	-3.87641	0.0211562	0.0771379	-3.9531
1829	6798	-0.363847	5.80768	-1.42912	0.232496	0.387881	-6.70258
1830	14067	0.0944286	7.42766	0.488654	0.652918	0.772911	-7.58633
1831	12168	-0.105331	6.3509	-0.390213	0.718021	0.81979	-7.63852
1832	3040	-0.824077	5.8238	-4.43557	0.013887	0.058333	-3.44123
1833	2218	-1.15295	6.13776	-8.34446	0.00164843	0.0280808	-0.833928
1834	14466	-0.268012	5.97771	-0.977674	0.388373	0.547001	-7.1938
1835	4559	-0.0631122	8.43371	-0.463214	0.669413	0.784928	-7.60082
1836	2707	-0.705786	6.07145	-4.41048	0.0141398	0.0589497	-3.46323
1837	10169	0.140511	11.4454	1.23766	0.289341	0.446765	-6.92052
1838	6985	0.197991	11.3488	1.79978	0.152939	0.293379	-6.26014
1839	10587	-0.406284	5.70621	-2.02605	0.119262	0.245402	-5.98579
1840	10285	-0.361372	5.98541	-1.29533	0.270898	0.427604	-6.85605
1841	4598	0.955383	8.18389	4.91851	0.00995383	0.0476029	-3.03437
1842	7043	0.930074	7.55806	4.38571	0.014395	0.059722	-3.48503
1843	951	0.707608	7.56328	4.17081	0.0168649	0.0659308	-3.67788
1844	6582	-0.462925	7.25364	-3.88709	0.0209785	0.0766539	-3.94288
1845	10029	-0.544599	8.9851	-4.49148	0.0133436	0.0569866	-3.39253
1846	12906	-0.271424	11.7638	-2.36629	0.0832037	0.191853	-5.57753
1847	3653	0.05826	8.42919	0.275821	0.797555	0.871696	-7.68547
1848	11862	0.44114	5.04015	2.18721	0.100338	0.218071	-5.79131
1849	2682	-0.234127	5.58085	-1.05063	0.357817	0.516591	-7.12045
1850	2407	-0.597584	7.43177	-1.94923	0.129671	0.260909	-6.0789
1851	6558	-1.02686	13.0382	-9.06792	0.00123029	0.0245327	-0.479015
1852	7725	-2.67723	14.0521	-22.0431	5.0396e-05	0.00471583	3.15192
1853	11661	-0.512975	7.40258	-1.06682	0.351339	0.51042	-7.10379
1854	2240	0.0765793	9.20968	0.646532	0.556245	0.69406	-7.48182
1855	4075	-0.0891671	5.99025	-0.527557	0.628168	0.752743	-7.56287
1856	11360	-0.0446853	9.61731	-0.382571	0.723214	0.823997	-7.64213
1857	11194	0.110647	10.1488	0.975571	0.389287	0.547954	-7.19587
1858	9942	0.139004	10.8584	1.23903	0.288888	0.446216	-6.919
1859	4235	-0.910106	6.9723	-1.52695	0.207968	0.359972	-6.58767
1860	1964	-1.29864	6.75787	-3.93727	0.0201682	0.0744294	-3.89513
1861	6554	1.38075	9.31368	9.24909	0.00114725	0.0237679	-0.394522
1862	12032	0.115395	7.84866	0.568199	0.602945	0.732411	-7.53672
1863	802	0.171687	9.55423	1.29384	0.27136	0.428167	-6.85773
1864	11735	-0.788875	6.00494	-4.89652	0.0101002	0.0480631	-3.05223
1865	9081	-1.27805	6.23361	-11.4616	0.000534991	0.0155843	0.51905
1866	5651	-0.0787244	5.92748	-0.236855	0.825433	0.891749	-7.69794
1867	12862	-0.306318	6.40274	-0.804714	0.470015	0.62204	-7.35449
1868	12338	-1.27454	6.37305	-8.883	0.00132302	0.025602	-0.567002
1869	14234	-0.239504	7.45326	-1.89921	0.136993	0.271844	-6.13959
1870	12586	-0.84048	5.95992	-4.7508	0.011141	0.0507697	-3.17217
1871	11397	-1.23978	7.06798	-3.81429	0.0222264	0.0796165	-4.01286
1872	8791	-0.27594	7.06485	-1.72064	0.167083	0.31095	-6.35584
1873	5307	-0.498502	6.12402	-1.53798	0.205377	0.356798	-6.5746
1874	14582	-0.796376	6.25303	-4.0008	0.0191965	0.0719947	-3.83522
1875	5384	-0.245477	6.44699	-0.789671	0.47774	0.628189	-7.36747
1876	10512	-0.000995687	11.8836	-0.00774903	0.994221	0.99652	-7.73328
1877	5887	-0.104107	7.44015	-0.342442	0.750778	0.842676	-7.65997
1878	11921	-0.883672	7.36223	-7.65282	0.00223037	0.033735	-1.20229
1879	3179	0.0636254	8.15162	0.274441	0.798537	0.872552	-7.68594
1880	3225	-0.278417	8.65512	-1.25313	0.284276	0.441238	-6.90334
1881	7333	-0.0980591	9.3709	-0.655395	0.551124	0.69027	-7.47525
1882	14530	0.0999954	9.01977	0.485873	0.654709	0.773867	-7.58795
1883	7787	0.547581	8.9448	1.72932	0.165463	0.309115	-6.34536
1884	6843	-1.01516	7.81594	-8.56802	0.00150229	0.0270768	-0.721131
1885	9857	-1.59525	6.72212	-7.08044	0.00292029	0.0397776	-1.53166
1886	6603	-1.53758	6.42687	-7.39736	0.00250964	0.0360534	-1.34636
1887	5188	-1.25121	7.61586	-6.76667	0.00341364	0.0422071	-1.72275
1888	8767	-0.221605	9.48473	-1.50232	0.21388	0.366583	-6.61678
1889	7870	-1.06565	7.17772	-2.60144	0.0655906	0.163462	-5.30214
1890	11625	-0.966872	12.1936	-8.66317	0.00144506	0.0267553	-0.673993
1891	3173	-0.810842	12.2645	-6.58089	0.00375554	0.0422071	-1.83968
1892	1866	-0.199131	11.5202	-1.67725	0.175431	0.321322	-6.40813
1893	6804	-0.69467	11.3355	-5.51397	0.00682853	0.0425738	-2.57273
1894	125	-0.544792	11.4971	-4.28579	0.0154837	0.0626037	-3.57387
1895	760	-1.63068	6.58089	-6.28771	0.00438745	0.0422071	-2.03029
1896	10030	-0.115483	9.94326	-0.927136	0.410873	0.568037	-7.24279
1897	84	-0.0336866	10.3654	-0.223693	0.834925	0.898802	-7.70174
1898	12761	-0.966035	8.30182	-3.31384	0.0337657	0.104994	-4.51651
1899	13385	-2.04181	6.69058	-17.5782	0.000114604	0.00705277	2.28345
1900	4764	-1.90896	7.38758	-7.94425	0.00195786	0.0310876	-1.04335
1901	11854	-2.35771	7.36232	-9.17967	0.00117821	0.0240024	-0.4267
1902	12099	-1.09821	8.62435	-9.05524	0.00123638	0.0245514	-0.484992
1903	2647	-0.452052	10.8678	-3.36053	0.0324214	0.10258	-4.46782
1904	9950	-2.86903	8.08941	-6.59681	0.0037246	0.0422071	-1.82954
1905	571	-2.05929	8.45697	-4.52484	0.0130318	0.0559348	-3.36367
1906	2178	0.681985	10.6275	6.24176	0.00449826	0.0422071	-2.06087
1907	4045	1.44944	13.2475	13.0882	0.000332402	0.0122398	1.0781
1908	2308	-1.61383	9.43913	-13.1066	0.000330728	0.0122119	1.08398
1909	336	-2.51201	9.0904	-18.3077	9.88995e-05	0.0067415	2.44385
1910	695	-2.51302	9.38729	-19.4921	7.87828e-05	0.00582675	2.68763
1911	1181	-4.46428	8.15602	-20.7437	6.28485e-05	0.00523558	2.92501
1912	11797	-4.98729	8.88106	-20.9034	6.11212e-05	0.00515688	2.95394
1913	8573	-4.89432	9.04159	-11.6437	0.000505655	0.0150835	0.585804
1914	13361	-4.55715	8.01412	-30.0599	1.62873e-05	0.0033535	4.21957
1915	11555	-0.720491	7.12058	-2.43886	0.0772388	0.182472	-5.49183
1916	4457	0.273907	6.38977	0.430346	0.691071	0.800594	-7.61852
1917	5265	0.19961	7.32444	0.965381	0.393744	0.552293	-7.20586
1918	9007	0.139578	8.09794	0.873566	0.435938	0.590434	-7.29295
1919	9817	0.165994	6.73943	0.354131	0.742698	0.837121	-7.65496
1920	9730	-0.620191	6.87656	-1.27641	0.276818	0.433835	-6.87732
1921	5011	-0.343854	7.55967	-1.01708	0.371588	0.530308	-7.15455
1922	14480	0.130003	7.61318	0.474674	0.661953	0.778815	-7.59438
1923	4029	-0.715118	6.27088	-2.27357	0.091615	0.205157	-5.68784
1924	1107	-1.02459	7.56778	-5.49689	0.00689949	0.0425738	-2.5854
1925	13322	0.412525	10.97	3.60947	0.0262562	0.0886585	-4.21417
1926	13939	-0.178462	9.62166	-1.36251	0.250877	0.4075	-6.7796
1927	9782	-0.261159	8.93611	-1.97474	0.126106	0.255656	-6.04797
1928	7257	-0.134951	9.21612	-1.19109	0.305124	0.463109	-6.97171
1929	2941	-0.126296	8.88985	-1.1386	0.3239	0.482933	-7.02835
1930	10745	-0.997754	5.98241	-7.504	0.00238799	0.0351828	-1.28566
1931	11456	0.183181	9.5068	1.46437	0.223331	0.377571	-6.6614
1932	3134	0.239507	5.20161	1.16372	0.314779	0.473156	-7.00138
1933	2013	0.587415	5.02846	3.18638	0.0377922	0.113426	-4.65121
1934	13587	-0.419815	6.5239	-0.984076	0.385601	0.544392	-7.18748
1935	8950	0.187454	7.87922	0.767048	0.489547	0.63904	-7.38666
1936	10931	-0.37745	5.65875	-3.32428	0.0334594	0.104407	-4.50559
1937	1462	-0.241202	6.77229	-0.95756	0.397196	0.555936	-7.21349
1938	14149	-0.536064	5.80539	-2.66523	0.061591	0.156988	-5.22867
1939	5435	0.0279291	5.93352	0.0731553	0.945505	0.969165	-7.72992
1940	1094	-1.0111	7.12569	-2.36754	0.0830964	0.191712	-5.57604
1941	14055	-1.04051	6.71139	-3.30618	0.0339925	0.105427	-4.52453
1942	13755	-0.741935	6.55182	-1.8791	0.140065	0.275928	-6.16398
1943	6819	-0.448685	7.20116	-1.37962	0.246018	0.402401	-6.75992
1944	11532	0.0373861	5.8656	0.153212	0.886305	0.931869	-7.71845
1945	4612	0.0258497	6.25156	0.101129	0.924745	0.956377	-7.72683
1946	5507	0.453872	5.67535	0.949404	0.400823	0.558324	-7.2214
1947	4866	-0.0561663	5.36249	-0.32891	0.760181	0.848991	-7.66557
1948	1068	-0.460536	5.77406	-1.5529	0.201924	0.352732	-6.55689
1949	6864	-0.487866	5.97748	-3.46331	0.0296836	0.0966583	-4.36189
1950	11507	0.223355	5.18716	0.937651	0.4061	0.563549	-7.23273
1951	11759	-0.216829	5.57367	-1.56949	0.198159	0.348423	-6.53717
1952	4194	0.427088	5.97529	2.33665	0.0857918	0.19618	-5.61269
1953	9875	-0.191845	7.54734	-0.830108	0.457202	0.610347	-7.33219
1954	12688	-0.19987	8.93757	-1.615	0.1882	0.337073	-6.48284
1955	6287	0.227979	9.16381	1.66165	0.178542	0.325244	-6.42689
1956	13855	-0.14884	5.44257	-0.467444	0.666653	0.782929	-7.59846
1957	13485	0.0239269	7.42169	0.110275	0.917972	0.952946	-7.7256
1958	3458	0.699716	9.21632	5.80858	0.00573653	0.0422071	-2.35906
1959	8406	0.0996619	8.80892	0.697134	0.527466	0.670847	-7.44337
1960	2233	-0.0028523	8.89788	-0.022802	0.982997	0.990705	-7.73299
1961	3659	0.142243	9.42226	1.15869	0.316586	0.474832	-7.00681
1962	12807	0.154417	8.25421	1.05617	0.355587	0.51424	-7.11476
1963	10930	0.0926549	11.2235	0.7383	0.504878	0.65152	-7.41047
1964	4529	-0.0125358	7.23345	-0.0329985	0.975397	0.986649	-7.73263
1965	6345	-0.586192	7.11275	-3.21931	0.0366992	0.111394	-4.61617
1966	14402	-0.438316	7.30582	-1.30206	0.268823	0.425438	-6.84845
1967	12506	-0.477734	8.04402	-2.48568	0.0736536	0.176784	-5.43686
1968	12277	-0.514979	8.0534	-3.86951	0.0212718	0.0773531	-3.9597
1969	1288	-0.279281	9.23016	-2.43565	0.0774918	0.182817	-5.4956
1970	4957	-0.732781	6.26184	-5.65507	0.00627587	0.0423289	-2.46925
1971	6818	-0.568418	5.78019	-3.15131	0.0390002	0.115654	-4.68874
1972	14552	0.395026	6.92509	2.62428	0.0641244	0.160891	-5.27577
1973	9696	-0.902756	5.96638	-2.49116	0.0732466	0.176235	-5.43044
1974	6016	-0.653664	5.86133	-4.16775	0.0169037	0.0660201	-3.68067
1975	335	0.32423	6.86032	0.531221	0.625866	0.75111	-7.56058
1976	9578	-0.308591	6.38622	-0.920817	0.413764	0.570418	-7.24881
1977	6762	-0.594359	6.66375	-1.3146	0.264998	0.421713	-6.83426
1978	2515	-0.319979	6.61342	-2.21913	0.0970076	0.213108	-5.75299
1979	542	-0.444695	8.41159	-3.5733	0.0270576	0.090692	-4.25041
1980	1524	-0.0429987	5.39534	-0.152408	0.886896	0.932346	-7.71861
1981	527	1.05096	6.86446	5.50895	0.0068493	0.0425738	-2.57645
1982	9868	0.688125	4.90478	6.09177	0.00488521	0.0422071	-2.16206
1983	7840	0.0613973	5.28475	0.363642	0.736154	0.833344	-7.65077
1984	5574	-0.191301	10.5515	-1.35416	0.253282	0.410041	-6.78917
1985	6500	-0.289615	8.08806	-2.11531	0.108326	0.229734	-5.87789
1986	7281	-0.778185	7.20375	-2.70035	0.0595114	0.153029	-5.18847
1987	10090	-0.725677	6.08201	-3.25484	0.0355619	0.108837	-4.57854
1988	2311	-0.649699	6.71835	-1.12047	0.330634	0.489253	-7.04763
1989	9075	-0.405812	6.20948	-0.84877	0.447968	0.60208	-7.3155
1990	7823	-0.480439	5.66486	-2.59335	0.0661194	0.164419	-5.3115
1991	10810	-0.566742	5.88734	-3.4845	0.0291542	0.0955167	-4.34026
1992	4136	-0.155088	5.40996	-0.557608	0.609453	0.737956	-7.5437
1993	12844	0.638074	4.87445	5.8022	0.00575775	0.0422071	-2.36359
1994	12291	0.903101	5.00889	4.03606	0.0186819	0.0707994	-3.80223
1995	786	0.43269	7.80136	2.18898	0.100149	0.217907	-5.78918
1996	10382	-1.02813	8.59057	-6.72228	0.00349165	0.0422071	-1.75042
1997	8909	0.452759	5.01524	2.56836	0.0677846	0.167282	-5.34046
1998	3802	-0.546209	7.62185	-1.73139	0.16508	0.308653	-6.34286
1999	9199	0.110828	8.46261	0.631973	0.564729	0.701199	-7.49246
2000	11729	-0.413157	7.55031	-1.64843	0.181224	0.328105	-6.44277
2001	14340	-1.06816	7.17567	-2.81975	0.0530355	0.141628	-5.05312
2002	1077	-0.782893	5.87363	-5.16639	0.00847266	0.044401	-2.83711
2003	14531	-0.0526489	5.95027	-0.210754	0.844291	0.90454	-7.70526
2004	11634	-0.0703649	5.36864	-0.25362	0.813396	0.882906	-7.6928
2005	3924	0.136796	5.93629	0.294795	0.784113	0.86315	-7.67874
2006	12981	-0.173307	6.1983	-0.515999	0.63546	0.758661	-7.57
2007	4804	-0.0270838	7.23104	-0.0925045	0.931138	0.959735	-7.72789
2008	14104	-0.72637	6.68557	-2.32219	0.087088	0.198002	-5.62988
2009	4538	-1.00279	6.42857	-2.81163	0.0534484	0.142286	-5.06225
2010	7070	-1.31894	6.53783	-5.91119	0.0054081	0.0422071	-2.28676
2011	13460	-1.18596	6.23255	-8.63303	0.00146289	0.0268708	-0.68887
2012	1301	-0.7444	6.5436	-1.31364	0.265287	0.421882	-6.83534
2013	3380	-0.502361	6.60996	-1.40925	0.237832	0.39342	-6.72567
2014	9585	0.279326	6.72629	0.564829	0.605011	0.733854	-7.53895
2015	13283	-0.886563	5.98379	-5.22475	0.00816466	0.0441083	-2.79175
2016	12423	0.00996849	8.64581	0.0354458	0.973573	0.985866	-7.73252
2017	10293	-0.0367941	7.51962	-0.218345	0.838792	0.901548	-7.70322
2018	2031	-0.128267	7.49128	-0.955584	0.398072	0.556662	-7.21541
2019	6935	-0.262996	7.61956	-2.04977	0.11624	0.241091	-5.95709
2020	9534	-0.665584	7.60231	-2.64865	0.0626022	0.158618	-5.24771
2021	3554	-0.86125	6.50549	-3.33205	0.0332335	0.104041	-4.49748
2022	2800	-0.755005	6.67004	-2.47032	0.0748079	0.178485	-5.45486
2023	6285	0.481889	9.72252	4.28946	0.015442	0.0624947	-3.57058
2024	10473	-0.199677	6.1664	-0.801227	0.471797	0.623374	-7.35751
2025	12389	-0.398553	5.84669	-1.53267	0.206621	0.358186	-6.5809
2026	9644	-0.292855	6.7143	-0.903074	0.421976	0.576784	-7.26555
2027	2357	0.198935	7.3664	1.11549	0.332508	0.491418	-7.0529
2028	7910	0.00437845	9.32182	0.0340099	0.974643	0.986265	-7.73258
2029	8887	0.0338124	9.7952	0.245127	0.819487	0.887303	-7.69545
2030	14194	-1.07564	7.53669	-8.25383	0.00171276	0.028782	-0.880492
2031	8122	-1.197	6.3106	-8.34633	0.00164713	0.0280808	-0.832969
2032	10438	-1.01986	6.53337	-3.20608	0.0371336	0.112239	-4.63022
2033	11626	-0.18676	9.23656	-0.915024	0.41643	0.572648	-7.2543
2034	4603	-1.42095	6.91813	-6.84286	0.00328477	0.0419407	-1.67562
2035	14641	-0.783248	7.04627	-1.449	0.227281	0.38198	-6.67939
2036	14503	-0.367466	7.65064	-2.14862	0.104539	0.224173	-5.83774
2037	13051	-1.19343	6.62084	-7.98914	0.00191969	0.0307466	-1.01936
2038	9985	-2.36524	6.85021	-19.405	8.00741e-05	0.00585012	2.67036
2039	13522	-1.11828	7.49586	-2.65062	0.0624809	0.158509	-5.24544
2040	14393	0.21101	5.29401	1.6144	0.188327	0.337166	-6.48355
2041	10360	-0.054324	9.88056	-0.444782	0.681511	0.793736	-7.61089
2042	9801	-0.213411	5.50677	-1.21714	0.296197	0.453684	-6.94318
2043	6521	-0.533602	5.69911	-2.60366	0.0654462	0.163162	-5.29957
2044	7629	-0.465755	7.21315	-2.08696	0.111672	0.234228	-5.91212
2045	5770	-0.546981	6.92325	-1.23039	0.291752	0.449262	-6.92856
2046	6698	0.0244332	7.57167	0.113797	0.915366	0.951639	-7.7251
2047	2429	0.167544	9.95388	1.49967	0.214527	0.367016	-6.6199
2048	12407	0.0169663	9.78165	0.155294	0.884776	0.930762	-7.71804
2049	2132	-0.222993	5.94612	-0.421996	0.696633	0.80465	-7.62283
2050	6459	-0.668849	7.46722	-3.89185	0.0209001	0.0764489	-3.93834
2051	4593	-0.787702	10.7594	-6.41832	0.00409066	0.0422071	-1.94443
2052	10854	-0.454916	6.61221	-1.06381	0.352533	0.511235	-7.10689
2053	3303	-0.0302034	5.84286	-0.124899	0.907162	0.946509	-7.72343
2054	3240	-1.54695	6.43321	-13.2844	0.000315085	0.0119244	1.14029
2055	11866	-1.62758	11.2083	-12.5352	0.00038816	0.0132576	0.897049
2056	4454	-0.779711	6.36149	-3.82908	0.0219657	0.0789725	-3.99857
2057	13765	-0.228161	7.67988	-1.90068	0.136771	0.271589	-6.1378
2058	4080	3.49902	8.92018	25.7467	2.86396e-05	0.00372642	3.70706
2059	9899	-0.416655	6.92447	-1.86111	0.142876	0.279732	-6.1858
2060	1530	-0.576162	5.70071	-2.23388	0.0955113	0.210634	-5.73531
2061	4899	-0.216131	14.8575	-1.68266	0.174366	0.319885	-6.40161
2062	1108	-1.197	6.27745	-4.59742	0.0123839	0.0541456	-3.30141
2063	9646	-1.17866	7.98656	-4.32023	0.0150973	0.061515	-3.54309
2064	225	-0.971238	6.89688	-2.96361	0.046309	0.129381	-4.8929
2065	10161	-1.39383	6.20058	-10.6726	0.000690171	0.0183446	0.216101
2066	9911	-1.40365	6.55129	-8.23	0.0017302	0.0290037	-0.892817
2067	11120	-0.641043	7.36749	-2.42105	0.0786555	0.184846	-5.5128
2068	6862	-1.43105	6.65735	-10.4456	0.000745103	0.0190748	0.124569
2069	10314	-2.03787	7.0394	-6.6579	0.00360882	0.0422071	-1.79085
2070	2476	-1.41206	6.4189	-6.46543	0.00398981	0.0422071	-1.91384
2071	6669	-0.198099	11.4844	-1.70078	0.170849	0.315467	-6.37979
2072	8879	-0.0163494	12.0277	-0.147774	0.890303	0.934705	-7.71948
2073	3543	-0.00266777	9.66784	-0.0210666	0.984291	0.991548	-7.73304
2074	10597	0.0199278	10.1717	0.134205	0.900295	0.941362	-7.7219
2075	13613	0.541548	11.5986	4.74538	0.0111822	0.050839	-3.17669
2076	5061	-2.21354	6.93312	-10.2666	0.000792376	0.0194802	0.0509127
2077	13917	-2.92951	7.15779	-21.0766	5.93159e-05	0.00515688	2.98496
2078	9995	-3.10619	7.31308	-20.9994	6.01121e-05	0.00515688	2.97117
2079	6975	-2.92555	7.16839	-26.1335	2.71255e-05	0.00368263	3.7583
2080	3398	-1.8733	6.9013	-6.81468	0.00333172	0.0422071	-1.693
2081	9024	-2.10032	7.80813	-7.4209	0.00248213	0.0357369	-1.33289
2082	11521	-0.497218	9.29442	-3.98558	0.0194239	0.0727039	-3.84951
2083	3311	-0.484728	7.46699	-2.52213	0.0709955	0.172679	-5.39424
2084	3103	-0.445268	6.43681	-1.33095	0.260091	0.41725	-6.81568
2085	12545	0.563329	8.52248	4.82186	0.0106177	0.0494742	-3.11335
2086	1566	-0.119452	6.48285	-0.346387	0.748046	0.840583	-7.6583
2087	1353	-0.0465629	7.8155	-0.310447	0.773093	0.856471	-7.67287
2088	12591	-0.544276	6.58807	-1.60128	0.191145	0.340383	-6.49924
2089	8041	-0.479752	7.91829	-3.07202	0.0419057	0.121039	-4.7743
2090	5477	0.00703628	7.2299	0.0416352	0.968961	0.983649	-7.73222
2091	2776	0.682095	7.62845	5.79329	0.00578759	0.0422071	-2.36992
2092	11912	-0.675571	5.96081	-2.62735	0.0639306	0.160766	-5.27223
2093	13053	-0.638839	8.98288	-3.49552	0.0288837	0.0949033	-4.32904
2094	13646	-0.573503	9.57093	-4.37739	0.014482	0.059901	-3.49238
2095	13874	-0.99733	6.01102	-6.08374	0.00490709	0.0422071	-2.16754
2096	3512	-0.279769	5.55871	-0.773652	0.486077	0.635603	-7.3811
2097	13958	-0.00983509	9.99967	-0.0652444	0.951387	0.973549	-7.73062
2098	14650	-0.505648	6.84459	-1.79379	0.153963	0.294888	-6.2674
2099	13758	0.017364	5.39268	0.0629836	0.953068	0.974361	-7.7308
2100	9038	0.895239	8.24341	3.75858	0.0232429	0.0818412	-4.06696
2101	17	0.00915777	13.4394	0.0800808	0.94036	0.965664	-7.72925
2102	4015	0.00592052	5.2941	0.0437662	0.967374	0.982476	-7.7321
2103	2964	0.241743	5.66572	1.28841	0.273047	0.429618	-6.86384
2104	7049	0.320082	5.8978	0.789042	0.478065	0.628556	-7.36801
2105	5018	0.572348	7.47976	2.38813	0.0813539	0.189023	-5.55167
2106	5160	0.237565	10.5243	2.09682	0.110495	0.232747	-5.90021
2107	8697	-0.237038	8.37464	-1.17259	0.311618	0.470111	-6.9918
2108	6867	0.100583	8.47575	0.492442	0.650483	0.77119	-7.58412
2109	4070	0.195566	9.47795	1.63717	0.183542	0.331117	-6.45627
2110	7352	0.197529	10.1416	0.788348	0.478424	0.628786	-7.3686
2111	9295	0.0485781	9.76402	0.355628	0.741666	0.836412	-7.65431
2112	5807	0.0161082	9.80354	0.141764	0.894726	0.937332	-7.72058
2113	4471	0.0230628	10.2977	0.204794	0.848616	0.907182	-7.70682
2114	4693	-0.05102	10.351	-0.379869	0.725054	0.825543	-7.64338
2115	12763	-0.057415	8.83881	-0.424952	0.694661	0.803299	-7.62131
2116	3337	0.233721	10.6641	1.86617	0.142079	0.278581	-6.17966
2117	6150	0.435874	9.02803	3.94671	0.0200201	0.0741062	-3.88619
2118	10951	-0.0446197	7.78752	-0.208851	0.845671	0.905451	-7.70576
2119	3788	0.634165	8.04899	2.5402	0.0697195	0.170731	-5.37318
2120	2596	0.964769	10.4756	8.42372	0.00159464	0.0276483	-0.793603
2121	12108	0.680834	6.80105	1.65137	0.180624	0.327627	-6.43924
2122	631	0.477212	7.85571	2.95949	0.0464873	0.129641	-4.89745
2123	4493	0.207127	10.1162	1.8048	0.152086	0.29234	-6.25405
2124	11606	-0.523916	7.27508	-4.55949	0.0127174	0.0550871	-3.33386
2125	3576	0.330814	8.57899	2.49002	0.0733308	0.176305	-5.43177
2126	11475	-0.0765408	6.28186	-0.232321	0.828699	0.894429	-7.69927
2127	1833	-0.212089	5.56777	-0.799494	0.472684	0.623943	-7.35901
2128	5399	-0.60337	5.79536	-4.40928	0.0141521	0.058965	-3.46429
2129	14326	-0.737566	5.88435	-4.8818	0.0101997	0.0482686	-3.06422
2130	12868	-1.0236	6.06791	-4.53483	0.0129401	0.0556812	-3.35506
2131	9263	-0.804969	6.0231	-5.98339	0.00519101	0.0422071	-2.23651
2132	7329	-1.47826	6.45668	-8.80652	0.00136395	0.025953	-0.603929
2133	1923	-0.793957	5.83055	-5.54911	0.00668542	0.0424964	-2.54676
2134	11340	-1.08046	6.13703	-8.43591	0.00158657	0.0276123	-0.787434
2135	12632	-0.724126	5.89166	-5.89478	0.00545901	0.0422071	-2.29825
2136	1290	-0.00752051	11.6411	-0.0581098	0.956695	0.97657	-7.73117
2137	3555	0.258149	17.1745	1.8758	0.140575	0.276655	-6.16798
2138	1660	-0.357985	5.65287	-2.17333	0.101826	0.220218	-5.808
2139	13848	-0.436661	5.67063	-3.25002	0.0357135	0.109154	-4.58363
2140	13560	-1.09961	6.20674	-8.44385	0.00158133	0.0276061	-0.78342
2141	8688	-0.98914	7.35723	-2.36576	0.083249	0.191893	-5.57815
2142	13992	-1.74801	6.59785	-11.7788	0.000485202	0.0148683	0.634597
2143	11038	-1.23884	6.16523	-9.88707	0.00090584	0.0209047	-0.109726
2144	11590	-1.15769	6.24177	-10.1913	0.000813374	0.0196735	0.0195598
2145	3372	0.899801	7.331	4.57937	0.0125412	0.0545386	-3.31683
2146	7077	0.370799	5.08873	1.92093	0.133759	0.267094	-6.11323
2147	13780	-0.199178	5.6392	-0.829168	0.457671	0.610735	-7.33302
2148	10355	0.217036	13.777	1.90854	0.135593	0.269843	-6.12826
2149	10657	0.0134255	5.96508	0.0406209	0.969717	0.983997	-7.73227
2150	9214	-0.636795	5.8063	-5.01667	0.00933158	0.0458777	-2.95536
2151	6724	-0.025231	5.34981	-0.085643	0.93623	0.963091	-7.72866
2152	14575	0.360448	5.17644	1.2268	0.292949	0.450092	-6.93253
2153	12954	0.531582	5.76896	1.46322	0.223626	0.377928	-6.66275
2154	12157	-0.148111	7.72724	-0.743279	0.502197	0.649656	-7.4064
2155	11355	0.621146	4.92874	5.04152	0.00918178	0.0456982	-2.93554
2156	13781	0.258208	5.21328	1.08235	0.345224	0.504249	-7.08767
2157	2043	0.662253	4.90772	5.5334	0.00674893	0.0425723	-2.55835
2158	6240	-0.521574	5.77542	-2.70845	0.0590438	0.152142	-5.17922
2159	1491	0.561403	4.85716	5.11216	0.00877196	0.044868	-2.87963
2160	14605	-0.108731	8.22286	-0.367958	0.733194	0.831209	-7.64884
2161	8535	0.429424	11.0802	3.38232	0.0318164	0.101465	-4.44523
2162	13723	0.141157	5.34358	0.811954	0.466332	0.618984	-7.34818
2163	9674	0.349638	5.15599	1.27632	0.276846	0.433835	-6.87742
2164	2555	-0.569329	6.50637	-2.31701	0.0875585	0.198741	-5.63605
2165	358	-0.369029	7.50761	-3.37592	0.0319925	0.101836	-4.45185
2166	14270	-0.839573	6.40835	-5.24601	0.00805592	0.044001	-2.77532
2167	6783	0.104611	7.66623	0.641018	0.559447	0.69667	-7.48587
2168	7235	0.631691	7.89265	5.56855	0.00660781	0.0424964	-2.53244
2169	2923	-0.59456	7.84043	-2.37326	0.0826083	0.190996	-5.56927
2170	4951	1.79863	8.70052	16.4689	0.000145108	0.00789825	2.02296
2171	12275	-0.970391	6.85585	-1.98098	0.125251	0.2543	-6.04041
2172	6482	-1.00544	5.96247	-3.81871	0.0221481	0.0793569	-4.00859
2173	12374	-0.0439993	8.29849	-0.395364	0.714533	0.816967	-7.63605
2174	8014	-1.18986	7.06055	-2.70239	0.0593929	0.152782	-5.18613
2175	2846	-1.47535	6.86267	-7.86727	0.00202557	0.0318084	-1.08479
2176	3387	-0.781891	5.86557	-4.08667	0.0179725	0.0690107	-3.7552
2177	6919	0.251503	5.27738	0.928098	0.410434	0.567488	-7.24187
2178	1347	0.221274	5.12636	1.10001	0.338392	0.497376	-7.06921
2179	5844	0.65933	4.90072	5.66965	0.00622197	0.0422071	-2.45867
2180	14415	-0.401614	6.08502	-0.960797	0.395764	0.554298	-7.21033
2181	10362	-0.598836	6.55524	-1.86261	0.142638	0.279307	-6.18397
2182	7726	-0.399913	5.76152	-3.18393	0.0378754	0.11352	-4.65383
2183	5502	-0.594036	5.73364	-3.54697	0.0276596	0.0920774	-4.27692
2184	10618	-0.826421	6.13841	-2.64987	0.0625274	0.158517	-5.24631
2185	6128	-0.827274	8.70237	-5.55448	0.00666386	0.0424964	-2.5428
2186	1325	-0.819507	6.23481	-3.89357	0.0208717	0.0763657	-3.93669
2187	6617	-0.503832	6.11166	-2.14793	0.104616	0.224303	-5.83857
2188	11090	-0.435311	7.18897	-2.88449	0.0498738	0.136003	-4.98062
2189	10190	-0.902304	6.21782	-2.58886	0.0664152	0.164868	-5.3167
2190	6978	-0.868252	6.39562	-3.18022	0.0380012	0.113684	-4.65779
2191	6566	-1.76645	6.51869	-14.0206	0.000259477	0.0108409	1.36474
2192	14567	-0.242784	7.53443	-1.49126	0.216591	0.369653	-6.62981
2193	10091	-1.37646	6.2829	-9.53457	0.00103027	0.0224164	-0.264704
2194	4749	-0.606915	6.25905	-1.09777	0.339253	0.498321	-7.07156
2195	10704	-0.72586	5.89022	-4.80264	0.0107561	0.0497574	-3.12919
2196	12497	-0.517791	5.71114	-2.11945	0.107847	0.229079	-5.8729
2197	7749	-1.12763	6.30375	-4.3184	0.0151176	0.0615505	-3.54472
2198	6288	-1.04874	6.22266	-6.26164	0.00444989	0.0422071	-2.04762
2199	11755	-1.42292	6.47293	-11.2331	0.000574931	0.0163645	0.433645
2200	8891	-0.410412	13.6202	-3.30301	0.0340871	0.105672	-4.52786
2201	5113	-1.0979	8.0473	-4.26786	0.0156896	0.0631352	-3.58996
2202	12962	-1.97	6.62011	-16.639	0.000139814	0.00779647	2.06426
2203	41	-0.81415	7.19174	-3.1671	0.0384507	0.114622	-4.67182
2204	3126	-1.41354	7.02547	-4.69477	0.0115763	0.0517551	-3.21903
2205	8175	-2.20616	6.76814	-18.1146	0.000102776	0.00681809	2.40218
2206	4023	-1.96418	6.61305	-14.8692	0.000209925	0.00964672	1.60725
2207	12152	-1.3525	7.41645	-3.41374	0.0309675	0.0995904	-4.41277
2208	2018	-0.012568	8.63493	-0.0547498	0.959195	0.977693	-7.73142
2209	6942	-1.9686	6.58169	-14.9606	0.000205334	0.00958033	1.6324
2210	6764	-1.43519	7.93245	-3.86278	0.0213856	0.0776015	-3.96616
2211	2629	-0.385299	7.21892	-1.64716	0.181485	0.328447	-6.4443
2212	3894	-1.48559	7.62751	-2.88095	0.0500411	0.136296	-4.98457
2213	4516	-0.167817	12.004	-1.44559	0.228167	0.382903	-6.68337
2214	8234	-2.58365	7.67725	-9.21963	0.00116026	0.0238369	-0.40815
2215	121	-0.280719	10.7589	-1.43069	0.232079	0.387504	-6.70075
2216	7215	-0.265007	11.0204	-2.15961	0.103322	0.222157	-5.82451
2217	1626	-1.04545	8.94618	-7.77361	0.00211197	0.032493	-1.13573
2218	968	0.194691	10.2907	1.53514	0.206042	0.357589	-6.57797
2219	5743	-2.72712	8.56035	-17.4161	0.000118515	0.0071644	2.24667
2220	5905	-0.218311	11.2878	-1.77602	0.157043	0.298611	-6.28891
2221	5538	-2.22706	8.68604	-9.25344	0.00114535	0.0237679	-0.392518
2222	12581	-1.67401	9.41171	-12.2757	0.000418423	0.0137441	0.808993
2223	2643	-2.5536	7.18114	-11.3636	0.000551683	0.0158342	0.48263
2224	11666	-2.12133	9.24791	-4.56134	0.0127008	0.055044	-3.33227
2225	7568	-3.09714	8.74651	-11.7487	0.000489678	0.014933	0.62375
2226	13365	-2.59346	8.48571	-4.12575	0.0174474	0.0673921	-3.71916
2227	14101	-1.80012	9.35539	-12.1944	0.000428507	0.0139519	0.781011
2228	12329	-3.79618	8.10036	-10.629	0.000700311	0.0184462	0.198684
2229	12066	-2.67491	9.46908	-24.095	3.64576e-05	0.00418558	3.47472
2230	838	-2.42938	8.55878	-14.2471	0.000244912	0.0104236	1.43111
2231	64	-0.804186	10.1972	-3.96434	0.0197469	0.07347	-3.86952
2232	12606	-2.48981	9.6103	-13.4896	0.000298176	0.0115939	1.20426
2233	8806	-3.68179	9.39885	-10.4164	0.000752565	0.0191293	0.112646
2234	4443	-4.86479	8.09143	-39.9783	5.75413e-06	0.00254962	5.03559
2235	800	-2.51564	10.8573	-14.722	0.000217597	0.00977762	1.56636
2236	5007	-2.68942	11.0363	-20.549	6.50381e-05	0.00534385	2.88936
2237	12162	-4.4843	8.42537	-13.7002	0.000282003	0.0113376	1.26876
2238	6685	-4.64411	8.85865	-12.301	0.00041534	0.0137394	0.81768
2239	707	-1.01332	13.2479	-8.5125	0.001537	0.027449	-0.748875
2240	6322	-2.40708	9.47863	-13.0786	0.000333276	0.0122398	1.07505
2241	11549	-4.04982	11.0291	-18.6081	9.32317e-05	0.00651522	2.50756
2242	4806	-4.99515	11.1734	-44.316	3.9501e-06	0.00254962	5.28573
2243	13625	-5.72382	10.8638	-40.2181	5.62987e-06	0.00254962	5.05078
2244	7983	-2.09156	13.1492	-16.5966	0.00014111	0.00780502	2.05402
2245	194	-3.03578	12.0749	-26.5898	2.54683e-05	0.00356532	3.81728
2246	14357	-0.545195	5.75426	-4.20158	0.0164809	0.0650652	-3.64985
2247	4261	-0.861565	5.95699	-2.92032	0.0482207	0.13252	-4.94078
2248	5448	-0.52012	5.62306	-1.62633	0.185803	0.333787	-6.46927
2249	8952	0.544905	4.98563	3.85572	0.0215056	0.0779214	-3.97294
2250	13924	-1.89744	6.60668	-17.36	0.000119908	0.00718954	2.23385
2251	3285	-1.61264	6.88887	-4.07794	0.0180925	0.0693351	-3.76329
2252	757	-0.583363	8.07055	-2.43089	0.0778688	0.18339	-5.5012
2253	376	-1.16517	6.13396	-6.34974	0.00424326	0.0422071	-1.98933
2254	5698	-1.74227	6.5039	-13.582	0.000290941	0.0114451	1.23269
2255	8423	-1.17164	7.17506	-3.46947	0.0295285	0.0962581	-4.35559
2256	2259	-2.11142	6.90095	-18.0414	0.000104295	0.00685039	2.38625
2257	2745	-2.28242	7.5497	-4.77539	0.0109563	0.0502976	-3.15175
2258	4519	-1.15253	8.01116	-6.49	0.00393845	0.0422071	-1.89796
2259	12493	-2.37888	6.887	-20.9911	6.01989e-05	0.00515688	2.96968
2260	3479	-1.5816	6.38112	-9.07856	0.0012252	0.024477	-0.474004
2261	10870	-1.24755	6.89438	-6.27383	0.00442057	0.0422071	-2.03951
2262	10899	-0.930869	8.39744	-4.18176	0.016727	0.0656114	-3.66789
2263	7337	-0.563119	9.19947	-4.5413	0.0128813	0.0556031	-3.34949
2264	14579	-1.58616	6.46451	-11.5361	0.000522744	0.0153586	0.546476
2265	6250	-2.24779	7.33785	-7.03284	0.00298908	0.0400845	-1.56015
2266	7111	-2.40465	7.04474	-11.894	0.00046858	0.0147383	0.675735
2267	12653	-3.63631	7.51155	-27.6527	2.20791e-05	0.00340763	3.94888
2268	7512	-2.18022	7.03494	-7.95361	0.00194983	0.0310473	-1.03834
2269	5849	-1.66462	8.09905	-10.1216	0.000833458	0.0200128	-0.00969991
2270	3830	-1.80976	6.57258	-14.1024	0.000254093	0.0107191	1.38885
2271	12446	-2.05653	6.6673	-14.7092	0.000218282	0.00977762	1.56278
2272	7458	-1.2443	8.19392	-9.36224	0.00109898	0.0231187	-0.342592
2273	3528	-1.70438	6.63198	-11.8334	0.00047724	0.0147444	0.65413
2274	1720	-1.89103	6.74136	-8.26391	0.00170545	0.0287562	-0.875288
2275	13097	-2.15131	7.0619	-6.32788	0.00429338	0.0422071	-2.00372
2276	7639	-1.62205	7.31648	-4.43112	0.0139315	0.058393	-3.44512
2277	13156	-2.12831	6.95691	-11.4638	0.000534628	0.0155843	0.519853
2278	11734	-2.49651	6.9296	-19.9658	7.22071e-05	0.00560508	2.77978
2279	13150	-1.21089	6.16543	-9.60065	0.00100537	0.0221538	-0.235211
2280	5598	-3.03685	7.18345	-22.9755	4.3348e-05	0.00441956	3.30365
2281	1776	-2.6927	7.04435	-18.1604	0.000101838	0.00681809	2.41213
2282	241	-2.31396	7.61292	-3.75179	0.0233706	0.0821006	-4.07358
2283	10556	-2.59579	7.14005	-14.9536	0.000205677	0.00958033	1.6305
2284	5910	-1.91132	7.02252	-6.07028	0.00494402	0.0422071	-2.17673
2285	1771	-0.321549	5.53821	-1.03118	0.365743	0.52434	-7.14029
2286	4344	0.320157	6.35135	0.33264	0.757583	0.847367	-7.66405
2287	8773	1.58314	6.95841	7.28381	0.00264788	0.0373326	-1.41189
2288	10940	3.18924	10.6478	7.64417	0.00223917	0.0337654	-1.20709
2289	10578	-1.13985	7.50211	-5.10493	0.00881284	0.0449425	-2.88533
2290	3116	-0.330242	5.57841	-0.951617	0.399836	0.55786	-7.21926
2291	11887	0.167338	5.26959	1.18975	0.305588	0.463522	-6.97316
2292	12330	-0.362464	5.67148	-2.57981	0.0670152	0.165893	-5.32717
2293	14316	-0.253044	5.62762	-1.26897	0.279178	0.436164	-6.88565
2294	6988	-0.201938	7.45534	-0.868719	0.438268	0.592423	-7.29739
2295	12189	-0.499091	6.92868	-1.94039	0.130934	0.262945	-6.08963
2296	8415	-1.05356	6.41079	-3.69954	0.0243828	0.0844832	-4.12482
2297	13811	-0.493378	6.53877	-1.97051	0.12669	0.256383	-6.0531
2298	9227	0.214702	11.1292	1.84809	0.14495	0.283104	-6.20159
2299	10191	-0.744951	13.3966	-6.56449	0.00378774	0.0422071	-1.85014
2300	13056	0.108037	6.53266	0.292853	0.785485	0.863825	-7.67945
2301	4207	-1.11166	6.30798	-8.82936	0.00135156	0.0258404	-0.592867
2302	6634	0.0926656	7.98328	0.368786	0.732626	0.831048	-7.64846
2303	10895	0.109421	8.57105	0.699821	0.525969	0.669696	-7.44127
2304	907	0.444341	7.72578	2.85177	0.0514429	0.138811	-5.01718
2305	14585	0.264315	8.07315	0.394189	0.715328	0.817664	-7.63662
2306	4825	0.527799	4.98225	2.85645	0.0512151	0.13839	-5.01195
2307	2206	0.352534	6.04967	0.862676	0.441188	0.59531	-7.30291
2308	14290	0.513141	5.0593	2.8631	0.0508931	0.137683	-5.0045
2309	7591	-0.404694	6.93193	-0.670627	0.542403	0.683545	-7.4638
2310	5647	0.677409	6.76492	4.46286	0.0136185	0.0577036	-3.4174
2311	11944	-0.561311	5.87079	-3.52464	0.028183	0.0931388	-4.29949
2312	9662	-0.390532	7.03375	-2.40775	0.0797326	0.186397	-5.52848
2313	511	-0.459392	7.75582	-1.28275	0.27482	0.43176	-6.87021
2314	10110	-0.796547	5.8837	-2.90444	0.0489453	0.134087	-4.95842
2315	9933	-0.730848	6.84407	-4.45202	0.0137244	0.0578737	-3.42685
2316	9209	-0.688419	7.00711	-1.88105	0.139764	0.275596	-6.16162
2317	3705	0.0138881	7.7788	0.0835311	0.937797	0.963997	-7.72889
2318	318	0.226559	8.73756	1.09402	0.340698	0.499636	-7.07549
2319	3139	0.361677	9.74465	2.62666	0.0639736	0.160781	-5.27302
2320	3011	0.259296	6.68013	0.575868	0.59826	0.728535	-7.53161
2321	491	0.203321	9.525	1.7709	0.157944	0.299656	-6.29511
2322	9282	0.00119106	6.17786	0.00502377	0.996253	0.997495	-7.7333
2323	11829	-1.40686	6.34459	-9.09294	0.00121838	0.0244069	-0.467248
2324	7413	0.324701	6.74138	1.96348	0.127666	0.257747	-6.06162
2325	11273	-1.15919	6.48438	-8.65729	0.00144852	0.0267789	-0.676891
2326	3415	0.139235	10.1073	1.15712	0.317152	0.475467	-7.0085
2327	6821	0.336471	7.43069	0.867487	0.438862	0.592992	-7.29852
2328	4213	-0.719943	7.29562	-1.32237	0.262654	0.419645	-6.82544
2329	1058	-0.206378	7.88419	-0.970679	0.391421	0.550053	-7.20067
2330	5195	-1.64103	7.25564	-4.36421	0.0146211	0.0602575	-3.50403
2331	13556	-0.386814	8.44932	-2.5502	0.0690256	0.169518	-5.36156
2332	3121	0.317608	10.3385	2.10271	0.109799	0.231811	-5.8931
2333	3634	0.326526	11.5815	2.69388	0.0598884	0.153561	-5.19586
2334	1412	0.392419	5.10312	2.05721	0.115308	0.23968	-5.94808
2335	2458	-1.05081	7.20552	-2.76485	0.0559037	0.146685	-5.11509
2336	8864	-0.971682	5.99893	-5.84389	0.00562077	0.0422071	-2.33406
2337	7328	-1.44591	6.31491	-12.8959	0.000350562	0.0126703	1.01613
2338	11478	-1.64504	6.46396	-13.8785	0.000269175	0.0109775	1.32248
2339	9938	-1.39012	6.98277	-3.62718	0.0258743	0.0877593	-4.19649
2340	6822	-1.30481	6.27735	-10.0342	0.000859542	0.0204205	-0.0466891
2341	11338	-0.461125	7.48638	-3.02807	0.0436276	0.124149	-4.82215
2342	7491	-1.81169	6.91705	-8.07269	0.00185113	0.0301432	-0.975056
2343	4058	-0.854295	7.076	-2.03606	0.117975	0.243618	-5.97367
2344	9333	-1.01946	8.92864	-7.05894	0.00295111	0.0399468	-1.54451
2345	1251	-0.273208	9.35463	-1.76566	0.15887	0.300912	-6.30144
2346	708	-1.81691	6.75036	-10.1014	0.000839413	0.0200842	-0.0182423
2347	4505	-1.68325	6.50128	-8.98883	0.00126891	0.0249436	-0.516426
2348	4243	-1.03663	7.30915	-8.97868	0.00127398	0.0250073	-0.521254
2349	13761	-1.83771	7.71369	-11.0624	0.000607255	0.0168968	0.368634
2350	2350	-1.96075	7.0208	-5.3545	0.00752833	0.0434653	-2.69232
2351	7198	-2.71838	7.21466	-16.5056	0.000143946	0.00789795	2.0319
2352	11993	-1.1946	6.1888	-6.7862	0.00338001	0.0422071	-1.71062
2353	13858	-2.05377	6.70675	-18.5213	9.48262e-05	0.00654301	2.48929
2354	3614	-1.59282	6.41237	-9.81998	0.000927995	0.0211837	-0.138785
2355	11539	-1.80368	6.52814	-12.4518	0.000397572	0.0134114	0.868978
2356	679	-1.43416	6.77141	-3.98366	0.0194528	0.0727897	-3.85132
2357	14597	-1.49028	6.41811	-11.8286	0.000477936	0.0147444	0.652409
2358	13474	-1.13025	6.55864	-2.7778	0.055211	0.145224	-5.10043
2359	272	-0.836985	7.97202	-1.59897	0.191647	0.340922	-6.50201
2360	7427	-1.69448	6.56491	-11.1486	0.000590654	0.0166382	0.401592
2361	4302	-0.545299	8.85986	-3.71548	0.0240685	0.0837888	-4.10915
2362	6298	-1.63443	10.0842	-8.46103	0.00157009	0.0276061	-0.774748
2363	4880	-0.227558	9.20602	-1.28979	0.272617	0.429287	-6.86228
2364	6142	-1.94948	6.851	-12.6371	0.00037704	0.0131742	0.931073
2365	5096	-0.61099	9.0059	-4.38317	0.0144215	0.0597592	-3.48727
2366	9373	-0.999382	7.69038	-2.41201	0.0793862	0.185771	-5.52347
2367	1718	-1.37705	7.58692	-10.6404	0.000697642	0.0184356	0.203244
2368	2935	-0.720896	9.22803	-5.77279	0.00585691	0.0422071	-2.38452
2369	6461	-2.23945	6.82322	-18.9292	8.76211e-05	0.00623479	2.57423
2370	6736	-3.13049	7.34767	-14.9558	0.000205571	0.00958033	1.63108
2371	9192	-2.83972	7.31748	-15.683	0.000173175	0.00869825	1.82505
2372	261	0.0130293	15.4634	0.115563	0.91406	0.950975	-7.72485
2373	4754	-0.186794	13.7883	-1.65952	0.178971	0.325709	-6.42944
2374	6234	-2.12013	7.22177	-9.94759	0.00088643	0.020737	-0.0836908
2375	1337	-1.60896	7.42221	-5.40426	0.00730077	0.0431788	-2.6547
2376	10399	-2.50109	8.39103	-8.16699	0.00177741	0.0294194	-0.925574
2377	5234	-1.13952	9.21681	-8.75695	0.00139133	0.0262059	-0.628026
2378	10073	-0.894814	9.67179	-8.05656	0.00186413	0.0302467	-0.983576
2379	4177	-1.67053	8.471	-8.41046	0.00160348	0.02766	-0.800322
2380	7245	-1.59662	9.48056	-4.19713	0.0165358	0.0651418	-3.6539
2381	8262	-1.9415	8.7336	-13.6795	0.000283543	0.0113414	1.26247
2382	5490	-1.77052	8.27745	-9.93392	0.000890768	0.020745	-0.0895567
2383	536	-0.631034	10.3629	-5.30816	0.00774828	0.0435943	-2.72761
2384	9264	-4.10083	7.78117	-36.6005	7.94215e-06	0.00267224	4.80193
2385	7184	-2.14264	9.6695	-11.4078	0.00054407	0.015751	0.499106
2386	12932	-3.52122	7.58855	-28.6431	1.94217e-05	0.00335437	4.06462
2387	12456	-3.5328	7.49278	-31.6788	1.34517e-05	0.00311487	4.38268
2388	8291	-1.99073	8.5944	-14.9448	0.000206116	0.00958033	1.62808
2389	10027	-2.31193	8.63883	-10.7123	0.000681088	0.0182451	0.231916
2390	883	-1.70009	10.0353	-11.1627	0.000587997	0.0166198	0.406951
2391	7908	-0.781302	11.0345	-5.88783	0.00548074	0.0422071	-2.30312
2392	749	-0.507595	10.8385	-3.19765	0.0374138	0.112693	-4.6392
2393	8850	0.181099	16.054	1.50367	0.213553	0.366251	-6.61519
2394	3327	-1.82084	10.3278	-12.5852	0.000382659	0.0132576	0.913764
2395	13833	-3.29705	9.10862	-10.9034	0.000639464	0.017334	0.307111
2396	4915	-3.00535	9.89886	-25.6041	2.92246e-05	0.00376666	3.68788
2397	13443	-3.93767	9.10551	-24.2737	3.54905e-05	0.00416522	3.50097
2398	181	-2.53429	9.65857	-8.19939	0.00175293	0.02917	-0.9087
2399	13148	-2.88175	10.7053	-23.8709	3.77188e-05	0.00423768	3.4414
2400	7159	-4.14109	8.25397	-23.4667	4.01369e-05	0.00430207	3.38015
2401	8519	-5.48567	9.01073	-14.2955	0.000241939	0.0103943	1.44511
2402	4917	-5.93692	9.49434	-37.2532	7.44587e-06	0.00262809	4.85013
2403	14096	-5.47232	9.70151	-12.7625	0.000363907	0.0130459	0.972517
2404	1380	-5.55855	9.88293	-30.8312	1.48501e-05	0.00332594	4.29904
2405	5613	-7.1689	9.5445	-37.1764	7.50223e-06	0.00262809	4.84453
2406	1627	-7.47909	9.4415	-51.552	2.2732e-06	0.00254962	5.6087
2407	13882	-6.34274	9.04038	-53.3258	2.00886e-06	0.00254962	5.6738
2408	9098	-2.78196	10.9338	-18.1131	0.000102805	0.00681809	2.40187
2409	3657	-0.98903	13.6553	-8.37961	0.00162429	0.0278679	-0.815997
2410	9208	-3.19562	12.9928	-24.1834	3.59754e-05	0.00416522	3.48773
2411	4651	-3.87715	12.9618	-32.658	1.2038e-05	0.00293683	4.47476
2412	6950	-6.27491	11.5756	-49.9047	2.55961e-06	0.00254962	5.54377
2413	7231	-7.56611	12.0618	-64.2563	1.0162e-06	0.00254962	5.98776
2414	14577	-5.36704	12.4843	-45.7307	3.52173e-06	0.00254962	5.35717
2415	8814	0.353302	5.08605	1.48601	0.21789	0.371219	-6.63598
2416	12086	0.312946	5.33027	1.41975	0.234998	0.390732	-6.71349
2417	3498	0.0747666	7.2544	0.412011	0.703316	0.809086	-7.62788
2418	243	0.880552	8.93307	1.20764	0.299421	0.45706	-6.95361
2419	14537	0.322334	8.47562	1.66678	0.177513	0.324005	-6.42072
2420	888	-1.40579	6.86283	-7.14661	0.00282795	0.0389863	-1.49235
2421	1316	0.112335	18.1797	0.904344	0.421383	0.57636	-7.26436
2422	7753	0.272233	5.38919	0.674206	0.540369	0.681862	-7.46108
2423	1932	-0.233601	8.31291	-1.08114	0.345698	0.504748	-7.08894
2424	1802	0.818878	5.12734	2.45731	0.0758017	0.18023	-5.47012
2425	13563	0.704313	4.89413	6.38044	0.00417408	0.0422071	-1.96918
2426	12802	0.356028	5.11195	2.00997	0.121361	0.248507	-6.00527
2427	307	0.604071	4.90703	5.16806	0.00846368	0.044401	-2.83581
2428	12273	-0.468002	5.67809	-3.70495	0.0242757	0.0841975	-4.1195
2429	3727	-0.204506	6.76492	-0.826218	0.459146	0.612165	-7.33564
2430	3187	0.296994	5.17337	1.73553	0.164316	0.307772	-6.33786
2431	7722	0.719287	5.07614	2.07061	0.113655	0.23728	-5.93188
2432	5729	0.71231	6.19881	4.4438	0.0138054	0.0580789	-3.43404
2433	8894	-0.116328	8.20587	-0.551222	0.6134	0.741401	-7.54785
2434	2078	1.35607	5.76766	1.42488	0.233623	0.389279	-6.70751
2435	603	-0.105386	6.08202	-0.218013	0.839032	0.901735	-7.70331
2436	7552	1.10276	7.54088	0.943068	0.40366	0.561284	-7.22752
2437	3547	-0.134361	5.70447	-0.551208	0.613409	0.741401	-7.54785
2438	14385	-0.0830277	5.74437	-0.569192	0.602337	0.732063	-7.53606
2439	9518	0.242846	10.143	1.99957	0.122741	0.25073	-6.01787
2440	9346	0.0513604	15.9562	0.452096	0.676696	0.79018	-7.60694
2441	13782	-0.378262	5.58976	-2.21573	0.0973558	0.213596	-5.75707
2442	113	-0.345698	5.82641	-1.12109	0.330401	0.489156	-7.04697
2443	13717	-0.250295	5.88482	-0.903261	0.421888	0.57673	-7.26538
2444	12243	-3.27925	14.0613	-21.8096	5.2386e-05	0.0048358	3.1125
2445	3340	0.463962	9.96276	3.64784	0.0254375	0.0866002	-4.17595
2446	14059	0.328005	11.6574	2.98535	0.0453832	0.127709	-4.86896
2447	13526	0.11118	5.33555	0.614206	0.575205	0.709566	-7.50518
2448	11720	-0.307239	6.4472	-0.727453	0.510758	0.656318	-7.41928
2449	2516	-0.0182469	6.76439	-0.143173	0.893689	0.936645	-7.72033
2450	8655	-0.706738	6.42693	-2.38114	0.0819411	0.189968	-5.55994
2451	1838	0.670656	7.12352	1.8754	0.140637	0.276738	-6.16847
2452	7662	0.0789308	9.47969	0.718228	0.515799	0.660992	-7.42669
2453	5976	-0.894973	5.94617	-5.2183	0.00819804	0.0441083	-2.79675
2454	14300	0.678488	4.91613	6.19861	0.00460551	0.0422071	-2.08976
2455	8666	0.461153	4.95535	2.48922	0.0733901	0.1764	-5.43271
2456	722	-0.39712	5.70969	-1.40775	0.238238	0.393873	-6.7274
2457	6711	-0.196059	5.91749	-1.00101	0.378354	0.5366	-7.17066
2458	11205	-0.136464	7.54731	-1.17226	0.311734	0.470182	-6.99215
2459	12427	0.391294	5.08551	1.81125	0.150998	0.291036	-6.24624
2460	9340	-0.543642	6.18962	-1.68109	0.174675	0.320367	-6.40351
2461	13718	0.309832	5.84456	0.798911	0.472983	0.624217	-7.35952
2462	5486	0.00985522	5.38746	0.0398969	0.970256	0.984232	-7.73231
2463	14151	0.171442	5.25376	0.796191	0.474379	0.625637	-7.36187
2464	11907	-0.319791	6.81209	-0.738401	0.504824	0.651511	-7.41039
2465	8616	0.553465	7.3173	2.39537	0.0807517	0.188232	-5.54311
2466	9080	0.788653	7.0114	4.59021	0.0124465	0.0542947	-3.30757
2467	5261	0.449956	7.9307	1.74594	0.162412	0.30563	-6.32528
2468	589	0.663582	9.41212	4.7744	0.0109637	0.0503143	-3.15256
2469	7116	-0.434422	7.39172	-1.30728	0.267222	0.423575	-6.84254
2470	9462	-0.60875	6.35035	-2.78492	0.0548344	0.144651	-5.09238
2471	7363	0.0919023	9.9113	0.657825	0.549726	0.689115	-7.47344
2472	13553	0.581602	9.35269	4.50139	0.01325	0.0567286	-3.38394
2473	7732	-0.28882	7.06893	-0.678337	0.538027	0.679974	-7.45792
2474	4010	-0.0512792	8.44202	-0.41345	0.702351	0.808406	-7.62716
2475	185	0.262561	9.02496	1.16334	0.314915	0.473256	-7.00179
2476	2325	0.0739225	8.91298	0.405085	0.707972	0.812471	-7.63132
2477	9111	-0.786621	7.05671	-4.96484	0.00965388	0.0466404	-2.99692
2478	2998	-0.263861	8.10233	-1.22996	0.291895	0.449312	-6.92904
2479	2812	-0.0217887	5.38908	-0.0729754	0.945639	0.969165	-7.72994
2480	13840	0.294314	12.1418	2.62595	0.064019	0.160866	-5.27385
2481	2728	-0.49472	7.33482	-1.51795	0.21011	0.362541	-6.59832
2482	576	-1.0231	6.71625	-2.34176	0.0853391	0.195457	-5.60662
2483	837	-0.284883	7.52728	-1.32467	0.261965	0.418895	-6.82282
2484	4795	0.198251	6.24708	0.752314	0.497359	0.64564	-7.39895
2485	7403	-0.11626	5.45993	-0.576671	0.597771	0.728068	-7.53107
2486	52	0.173864	6.1351	1.41597	0.236012	0.3915	-6.71787
2487	6113	-0.51655	5.72297	-2.01181	0.121118	0.248195	-6.00304
2488	7924	-0.222324	7.52233	-1.46576	0.222979	0.37708	-6.65977
2489	5678	-0.218748	11.4376	-1.5287	0.207555	0.359393	-6.58559
2490	8456	-1.23555	6.26571	-8.53613	0.0015221	0.0272542	-0.737044
2491	2418	0.460576	9.0883	3.04952	0.0427769	0.122661	-4.79876
2492	956	0.405097	10.0842	2.88814	0.0497026	0.135645	-4.97656
2493	1549	0.229056	5.27132	1.7063	0.169793	0.314154	-6.37314
2494	9497	-0.158533	5.44182	-1.39759	0.241019	0.39677	-6.73917
2495	8508	-0.643408	6.933	-2.93874	0.0473958	0.131139	-4.92036
2496	558	-0.490337	6.44457	-1.73255	0.164865	0.308462	-6.34145
2497	8399	0.416294	9.83812	3.49778	0.0288284	0.0947676	-4.32674
2498	9486	0.0276885	16.5804	0.251336	0.815032	0.883938	-7.69352
2499	873	0.175734	5.20675	0.813142	0.46573	0.618649	-7.34714
2500	10132	-0.838751	6.39452	-4.26564	0.0157154	0.0631854	-3.59196
2501	5526	-0.0694164	6.15455	-0.106835	0.920518	0.954037	-7.72608
2502	12062	-0.455575	7.25105	-1.92872	0.13262	0.265435	-6.10379
2503	11945	-0.310661	5.68163	-1.46711	0.222634	0.376671	-6.65818
2504	10915	-0.458376	5.69539	-2.56414	0.0680707	0.167685	-5.34536
2505	1401	-0.563188	5.63398	-3.92372	0.0203831	0.0749551	-3.90798
2506	11440	0.903074	7.83331	8.09628	0.00183233	0.02998	-0.962624
2507	7095	-1.03963	6.04267	-5.42311	0.00721678	0.0430615	-2.64052
2508	12726	-0.872563	5.98801	-7.26307	0.00267416	0.0376255	-1.42397
2509	10642	-1.07137	6.10421	-9.77703	0.000942539	0.0213305	-0.157495
2510	8758	-0.830534	5.88852	-6.11124	0.00483268	0.0422071	-2.1488
2511	10615	-0.818903	7.24891	-3.87533	0.0211743	0.0771426	-3.95413
2512	8457	-1.04155	6.09517	-5.2501	0.00803522	0.0439762	-2.77217
2513	8600	-0.225707	7.22663	-1.08803	0.343014	0.501955	-7.08175
2514	6310	-0.612003	8.91698	-5.14109	0.00861071	0.0446138	-2.85691
2515	12967	-1.05783	7.1	-6.84653	0.00327872	0.041926	-1.67336
2516	14555	-0.833698	7.12741	-1.80758	0.151617	0.291885	-6.25069
2517	11651	-0.559972	8.04266	-3.36727	0.0322328	0.102315	-4.46083
2518	11354	0.84322	5.19072	1.81322	0.150668	0.290574	-6.24385
2519	1816	-1.00662	6.82145	-2.60019	0.0656721	0.163576	-5.30359
2520	3977	0.0208217	9.49066	0.184243	0.863579	0.917496	-7.71185
2521	6277	-0.549244	8.55237	-2.4736	0.0745591	0.178113	-5.45101
2522	11019	-0.0548083	8.31246	-0.454615	0.675042	0.78932	-7.60556
2523	329	-0.0261221	9.98693	-0.225688	0.833484	0.897821	-7.70117
2524	10327	-0.182257	9.13492	-1.52063	0.209469	0.361791	-6.59515
2525	1874	-1.01144	8.86979	-6.97075	0.00308189	0.0404009	-1.59757
2526	229	-1.88869	8.6794	-12.7333	0.000366912	0.0130478	0.962911
2527	13125	-2.77123	7.13137	-23.8496	3.7842e-05	0.00423768	3.4382
2528	7970	-2.10911	6.72926	-11.8274	0.000478097	0.0147444	0.652011
2529	8518	-0.429435	7.6342	-1.07522	0.348017	0.507105	-7.09508
2530	12286	-0.857485	6.64313	-3.22537	0.0365021	0.110894	-4.60973
2531	8559	-0.202753	6.32979	-0.479592	0.658766	0.776269	-7.59157
2532	6514	-0.545105	5.72656	-2.16911	0.102284	0.220689	-5.81308
2533	4000	-0.115931	6.48242	-0.432841	0.689413	0.799386	-7.61721
2534	13302	-1.27293	6.25423	-10.394	0.000758336	0.0191436	0.103502
2535	6038	-0.99602	5.98998	-6.9025	0.00318815	0.0413417	-1.63906
2536	9267	0.0550112	6.76068	0.357168	0.740606	0.836004	-7.65364
2537	10791	0.175829	5.27182	1.06942	0.350306	0.509516	-7.10109
2538	12885	0.382491	5.08554	1.81342	0.150635	0.290552	-6.24361
2539	12843	0.544243	5.39064	2.40326	0.0801005	0.187066	-5.53379
2540	10009	-0.490755	6.14744	-1.7117	0.168766	0.31289	-6.36662
2541	3056	0.235132	8.9778	1.64354	0.182227	0.329441	-6.44864
2542	12718	0.203589	10.3346	1.74154	0.163214	0.306591	-6.3306
2543	2853	-0.291277	6.58738	-0.951387	0.399938	0.55786	-7.21948
2544	12050	-0.948158	6.10042	-3.78399	0.0227723	0.0808512	-4.04222
2545	6073	-0.417363	6.32202	-1.10539	0.336337	0.495584	-7.06356
2546	12945	-1.40875	6.32335	-8.20496	0.00174877	0.0291362	-0.905807
2547	7741	-1.29457	6.91262	-3.22183	0.0366169	0.111218	-4.61348
2548	11506	-0.953223	5.97819	-5.23171	0.00812886	0.0440875	-2.78637
2549	348	0.256781	5.64546	0.414866	0.701402	0.807967	-7.62644
2550	8644	-0.0169469	5.44743	-0.0480014	0.96422	0.980771	-7.73186
2551	7523	-0.657262	5.72694	-3.60179	0.0264239	0.0890926	-4.22184
2552	9769	-0.174843	5.5034	-1.55806	0.200746	0.35139	-6.55076
2553	12788	-0.544503	9.79352	-4.23472	0.0160793	0.0641373	-3.61983
2554	8212	-0.7498	6.73954	-1.59069	0.193451	0.343059	-6.51189
2555	4022	-1.09816	6.00457	-6.30313	0.00435105	0.0422071	-2.02008
2556	667	0.694895	6.45999	1.08701	0.34341	0.502374	-7.08282
2557	14588	0.51935	5.06163	2.83714	0.0521634	0.139984	-5.03358
2558	6957	-0.803346	7.49173	-1.60716	0.189878	0.338936	-6.49222
2559	12546	-0.0700515	12.2869	-0.618557	0.572627	0.707536	-7.50209
2560	13343	-0.0963465	5.46802	-0.290985	0.786805	0.86465	-7.68013
2561	8486	-0.975392	6.00817	-5.45711	0.00706837	0.0428188	-2.61505
2562	556	-1.55455	6.62179	-8.93062	0.00129832	0.0253033	-0.544174
2563	1056	-0.51269	7.94755	-2.23687	0.0952117	0.210364	-5.73174
2564	10856	-0.277489	8.49637	-1.99235	0.123709	0.252104	-6.02662
2565	675	0.311462	9.04654	2.52047	0.0711145	0.172846	-5.39619
2566	12666	-0.925395	6.01711	-5.2217	0.00818042	0.0441083	-2.79411
2567	8682	-1.42944	6.29609	-8.36263	0.00163589	0.0279707	-0.824648
2568	10365	-1.35478	6.30881	-9.58739	0.00101031	0.0222268	-0.241113
2569	7601	-0.249796	14.62	-2.22154	0.096761	0.212669	-5.7501
2570	5981	-0.48975	8.95942	-4.01379	0.0190048	0.071547	-3.82304
2571	5595	-1.32174	8.51197	-4.30442	0.0152732	0.0620282	-3.5572
2572	12076	-1.3466	8.48224	-9.42161	0.00107467	0.0228227	-0.315598
2573	6651	-0.887518	10.5385	-7.90834	0.00198908	0.0313993	-1.06263
2574	7868	-1.55954	8.30128	-8.62225	0.00146933	0.0268759	-0.694203
2575	1888	-4.6854	8.48676	-24.2669	3.5527e-05	0.00416522	3.49997
2576	8004	-4.86942	8.94187	-14.877	0.000209524	0.00964672	1.60942
2577	11848	-3.38923	9.3568	-15.9024	0.000164693	0.00852285	1.88149
2578	13321	-4.16491	9.25899	-23.8559	3.78054e-05	0.00423768	3.43915
2579	5838	-2.71506	11.1908	-23.3895	4.06215e-05	0.00430207	3.36827
2580	2980	0.350908	6.71626	0.804728	0.470007	0.62204	-7.35448
2581	867	-0.75394	5.70223	-5.91233	0.00540459	0.0422071	-2.28596
2582	11739	0.48146	7.75286	2.96024	0.0464546	0.129629	-4.89661
2583	4338	1.68943	11.6911	15.1405	0.000196657	0.00939643	1.68141
2584	9763	-1.00458	6.68002	-3.05828	0.042435	0.121975	-4.78922
2585	12438	-0.529144	6.91239	-1.0633	0.352737	0.511472	-7.10742
2586	7951	-1.53287	12.8712	-12.6097	0.000379994	0.0132436	0.921943
2587	12344	-3.48781	10.2774	-27.3582	2.29576e-05	0.00340921	3.91321
2588	119	-3.56488	10.4324	-13.5743	0.000291531	0.0114451	1.23034
2589	2775	-3.9694	11.4147	-27.1773	2.3519e-05	0.00345502	3.89101
2590	10184	-4.15612	10.2458	-25.8433	2.82513e-05	0.00371156	3.71997
2591	7218	-6.28316	9.33258	-43.8183	4.11645e-06	0.00254962	5.2595
2592	2618	-2.73419	12.3659	-18.5825	9.3698e-05	0.00651522	2.50219
2593	5645	-2.08312	12.7027	-13.3563	0.000309022	0.011806	1.16284
2594	5330	-5.0158	8.23385	-40.8313	5.32723e-06	0.00254962	5.08885
2595	7720	-5.66961	9.94051	-36.5035	8.01946e-06	0.00267224	4.79464
2596	11795	-3.14925	12.5696	-24.2884	3.54123e-05	0.00416522	3.50312
2597	4166	-2.8755	12.0638	-23.1771	4.19922e-05	0.00434619	3.33532
2598	9040	-3.44521	11.0811	-25.5163	2.95926e-05	0.00377844	3.67599
2599	13845	-5.85756	10.0944	-13.5543	0.000293088	0.0114733	1.22418
2600	2398	-4.06454	10.8837	-22.0716	5.01598e-05	0.00471583	3.15669
2601	8337	-5.21293	11.0958	-29.0324	1.8489e-05	0.00335437	4.10841
2602	5099	-4.68678	11.4554	-27.6117	2.21987e-05	0.00340763	3.94396
2603	13114	-5.5932	10.9586	-30.3996	1.56334e-05	0.0033535	4.25498
2604	9770	-4.85969	12.1694	-39.9193	5.78525e-06	0.00254962	5.03183
2605	5822	-4.80053	12.6457	-42.9794	4.41759e-06	0.00254962	5.21392
2606	5596	-4.29564	12.208	-26.1073	2.72248e-05	0.00368263	3.75487
2607	6182	-4.10941	10.1028	-14.8457	0.000211123	0.00964672	1.60077
2608	2796	-0.068101	7.30998	-0.144058	0.893037	0.936352	-7.72017
2609	974	-0.42756	6.49741	-1.34276	0.256605	0.413607	-6.80221
2610	1824	-0.357933	6.12951	-1.01371	0.372998	0.531708	-7.15794
2611	2236	0.0522323	8.31191	0.292385	0.785815	0.864097	-7.67962
2612	9265	0.0317816	5.8798	0.0925512	0.931104	0.959735	-7.72788
2613	8349	-0.51986	6.983	-1.74011	0.163474	0.306826	-6.33232
2614	8177	-0.296192	8.77225	-1.46123	0.224132	0.37836	-6.66507
2615	9616	0.066886	5.57675	0.402785	0.709521	0.813621	-7.63245
2616	4434	-0.0909821	7.61383	-0.242277	0.821534	0.889154	-7.69631
2617	14042	-0.572308	7.08556	-1.73117	0.165121	0.308688	-6.34313
2618	2111	-0.465037	6.98065	-1.26175	0.281491	0.43861	-6.89372
2619	13035	-0.136527	5.49934	-0.537173	0.62214	0.748387	-7.55683
2620	12206	-0.841866	6.1148	-5.10785	0.00879631	0.0449024	-2.88303
2621	13962	-0.223422	7.02658	-0.794071	0.47547	0.62641	-7.36369
2622	2863	-0.769545	6.98544	-1.41611	0.235975	0.3915	-6.71771
2623	6795	-0.418235	6.85858	-0.905428	0.420878	0.576077	-7.26334
2624	13847	-0.293318	7.42638	-0.452832	0.676212	0.790013	-7.60654
2625	2004	0.225417	9.07397	1.1519	0.31904	0.477393	-7.0141
2626	4617	-0.704615	7.41988	-3.5022	0.028721	0.0945691	-4.32225
2627	3145	-0.0989751	8.13524	-0.437839	0.6861	0.797201	-7.61459
2628	2139	-0.382629	7.92901	-2.17743	0.101383	0.219752	-5.80306
2629	6151	-0.763406	7.2981	-1.60169	0.191056	0.340314	-6.49875
2630	14553	-0.193482	9.4732	-1.31376	0.265252	0.421882	-6.83521
2631	14152	-0.0464069	9.84147	-0.338774	0.753321	0.84454	-7.66151
2632	10799	-1.33829	7.37308	-3.70009	0.0243719	0.084467	-4.12428
2633	4773	-0.254213	9.76796	-1.76231	0.159466	0.301913	-6.3055
2634	9060	-0.283157	10.749	-2.56207	0.0682109	0.167924	-5.34775
2635	11805	0.102718	5.31786	0.360049	0.738623	0.8348	-7.65237
2636	12680	-0.691891	7.70737	-2.15257	0.1041	0.223477	-5.83298
2637	7464	-1.14124	6.69692	-3.9021	0.020732	0.0759767	-3.92856
2638	9113	-0.286583	9.39016	-2.28716	0.0903229	0.203159	-5.67162
2639	10316	-0.577152	5.91542	-5.09134	0.00889031	0.0450385	-2.89604
2640	8835	-2.01811	6.91462	-11.117	0.000596676	0.0166932	0.389535
2641	4517	-0.814166	7.87554	-5.00301	0.00941521	0.0459723	-2.96628
2642	13523	-0.541228	7.57423	-0.647576	0.55564	0.693607	-7.48105
2643	9920	-1.31615	6.90757	-4.0198	0.0189171	0.0712851	-3.81742
2644	1944	-0.761949	8.81846	-4.72161	0.0113652	0.0512466	-3.19653
2645	9248	-1.99837	6.62167	-13.5973	0.000289763	0.0114414	1.23738
2646	8109	-2.40885	6.83446	-20.9292	6.08485e-05	0.00515688	2.95857
2647	6291	-1.85867	7.35877	-5.57213	0.00659365	0.0424801	-2.52981
2648	8947	-1.30127	8.24042	-2.91704	0.0483694	0.132802	-4.94442
2649	10771	-1.12474	8.82507	-5.72874	0.00600946	0.0422071	-2.41606
2650	11142	-1.23062	6.21801	-8.66772	0.0014424	0.0267553	-0.671753
2651	6139	-1.45857	6.46846	-5.41795	0.00723963	0.0430615	-2.64439
2652	8374	0.218229	8.93031	1.83214	0.147536	0.286152	-6.22093
2653	7861	-1.38684	7.12452	-4.7098	0.0114575	0.0514232	-3.20642
2654	338	-1.92586	7.02881	-5.8208	0.00569612	0.0422071	-2.35039
2655	4599	-0.334953	9.045	-2.62317	0.0641946	0.160981	-5.27704
2656	14311	-2.11815	7.79778	-6.42049	0.00408596	0.0422071	-1.94302
2657	13647	1.03939	20.0006	8.44941	0.00157768	0.0276061	-0.780612
2658	3665	-2.40004	8.11812	-10.5999	0.000707181	0.0185798	0.187023
2659	3696	-0.285212	6.27603	-1.25065	0.285082	0.441937	-6.9061
2660	13003	0.25459	5.35655	1.00178	0.378028	0.536416	-7.16989
2661	6820	-0.592961	5.75613	-3.26004	0.0353991	0.108471	-4.57305
2662	10989	-1.07679	6.14588	-6.52753	0.00386161	0.0422071	-1.87381
2663	14651	-1.05707	6.43857	-7.19358	0.00276462	0.0384626	-1.46465
2664	5652	-0.236935	7.53511	-1.08019	0.346071	0.505184	-7.08993
2665	1296	0.00507531	7.86143	0.0199339	0.985135	0.99196	-7.73307
2666	2704	0.154641	8.83905	1.29369	0.271404	0.428167	-6.85789
2667	263	-0.152257	6.0303	-0.914698	0.41658	0.57274	-7.25461
2668	8001	0.313626	5.09551	2.25315	0.0935967	0.208144	-5.71225
2669	7368	0.120796	5.50564	0.536394	0.622627	0.748727	-7.55733
2670	3381	0.00334741	7.47558	0.0120169	0.991038	0.994606	-7.73323
2671	11953	-0.686673	7.35508	-2.4535	0.0760963	0.180748	-5.47461
2672	9862	-0.0196945	5.41197	-0.104717	0.922087	0.955083	-7.72636
2673	7646	0.370694	7.70406	2.42948	0.0779812	0.183623	-5.50287
2674	13481	0.316491	5.3182	1.78188	0.15602	0.297536	-6.28182
2675	3499	0.0552076	5.7283	0.360204	0.738516	0.834797	-7.6523
2676	7204	0.302533	5.14273	1.67119	0.176634	0.323048	-6.41542
2677	7158	0.105669	7.53505	0.436664	0.686878	0.797431	-7.61521
2678	8082	-0.227145	6.23591	-0.781776	0.481834	0.631991	-7.37421
2679	7176	-0.354527	7.56805	-1.33082	0.26013	0.41725	-6.81583
2680	1011	-1.5737	6.35316	-10.4437	0.000745568	0.0190748	0.123823
2681	7263	-0.270649	5.57742	-1.8701	0.141463	0.277801	-6.17489
2682	12521	0.0655808	5.564	0.37773	0.726512	0.826652	-7.64438
2683	10305	-0.159987	5.82997	-0.558205	0.609086	0.737576	-7.54331
2684	6970	-0.59623	8.98529	-2.62379	0.0641557	0.160913	-5.27634
2685	2453	0.0119658	5.20327	0.0285523	0.97871	0.988186	-7.7328
2686	11916	-0.535138	6.22314	-1.30939	0.26658	0.422998	-6.84016
2687	10866	-0.815128	5.93978	-6.11093	0.00483353	0.0422071	-2.14902
2688	11189	-0.403924	5.66865	-3.30209	0.0341144	0.105733	-4.52882
2689	552	-0.332154	6.02636	-0.863763	0.440662	0.594989	-7.30191
2690	6835	-0.265354	6.2833	-0.626732	0.567806	0.70324	-7.49624
2691	2117	-0.323649	7.00732	-0.594515	0.58697	0.71921	-7.51893
2692	7522	-0.483819	6.11486	-1.37853	0.246325	0.402691	-6.76118
2693	13317	-0.22438	5.69862	-0.565837	0.604392	0.733713	-7.53829
2694	8258	0.502749	5.03089	2.93452	0.0475836	0.13149	-4.92504
2695	6336	-0.5016	10.0813	-3.94774	0.020004	0.0741062	-3.88522
2696	378	-0.401781	11.6125	-3.48056	0.0292519	0.095699	-4.34428
2697	6572	-0.0892069	5.93127	-0.437336	0.686432	0.797255	-7.61485
2698	14404	-1.17336	6.15611	-6.04778	0.00500653	0.0422071	-2.19214
2699	3078	-0.797578	6.84641	-2.19512	0.0995004	0.216945	-5.78181
2700	5179	-0.764159	6.75048	-2.26019	0.0929081	0.207133	-5.70383
2701	3283	-0.178796	7.55636	-0.380333	0.724738	0.82532	-7.64317
2702	13325	-0.147544	16.7966	-1.31115	0.266043	0.422706	-6.83816
2703	9636	0.526567	9.49801	1.81706	0.150027	0.289912	-6.23921
2704	11299	-1.01329	6.27273	-5.38246	0.00739936	0.0434603	-2.67114
2705	3289	-0.969138	7.15002	-3.40544	0.0311891	0.100048	-4.42133
2706	4063	0.250651	7.93567	1.37958	0.246029	0.402401	-6.75996
2707	5555	-0.77758	6.07669	-5.93139	0.00534623	0.0422071	-2.27265
2708	627	0.0436797	13.0337	0.400161	0.711291	0.814894	-7.63373
2709	2534	-0.292621	5.74921	-1.17299	0.311477	0.470045	-6.99137
2710	7895	0.619556	4.88807	5.36358	0.00748613	0.0434653	-2.68543
2711	5841	-0.341936	6.55434	-1.12941	0.327295	0.486297	-7.03813
2712	716	-0.252342	5.48012	-0.668876	0.5434	0.684411	-7.46512
2713	11283	-0.148303	5.51045	-0.454147	0.675349	0.789462	-7.60582
2714	1203	-0.280725	7.98516	-1.23146	0.291395	0.448946	-6.92738
2715	755	-0.319153	7.79724	-0.965085	0.393875	0.552362	-7.20615
2716	13204	2.20366	8.3744	2.28929	0.0901226	0.202809	-5.66908
2717	12985	-0.616773	7.15426	-1.15918	0.316408	0.474665	-7.00627
2718	134	-0.591445	6.89343	-1.37727	0.246681	0.402937	-6.76263
2719	10272	-0.447966	5.77976	-0.970677	0.391422	0.550053	-7.20067
2720	12667	-0.968436	5.99335	-3.0886	0.0412773	0.119955	-4.75633
2721	11409	1.13248	6.21261	1.59398	0.192731	0.342183	-6.50796
2722	5721	-0.769134	6.80824	-3.34536	0.032851	0.103282	-4.48361
2723	7636	-1.27983	6.25378	-9.51055	0.00103952	0.0224164	-0.275473
2724	1265	0.241582	7.88929	1.53567	0.205918	0.357424	-6.57734
2725	1796	0.622357	4.90688	5.67502	0.00620229	0.0422071	-2.45479
2726	4886	-1.12761	6.73405	-3.19759	0.0374157	0.112693	-4.63926
2727	334	-0.00688437	7.82836	-0.0277335	0.979321	0.988452	-7.73283
2728	12607	-1.05449	6.38108	-3.47007	0.0295133	0.0962318	-4.35498
2729	12296	-0.507313	6.25965	-3.76923	0.0230442	0.0815271	-4.05658
2730	5021	-0.00226266	6.62588	-0.00470768	0.996489	0.997495	-7.73331
2731	10354	-0.10563	6.36603	-0.266892	0.803913	0.876282	-7.68849
2732	3257	-0.637828	5.81922	-3.49367	0.0289289	0.0949607	-4.33092
2733	3253	-0.0202246	6.73367	-0.0562602	0.958071	0.977125	-7.73131
2734	10345	-0.731124	5.9768	-4.07751	0.0180984	0.0693382	-3.76368
2735	1767	-0.0660836	5.41678	-0.169089	0.874659	0.92326	-7.71522
2736	8775	-0.295972	5.48978	-2.28219	0.0907934	0.203815	-5.67755
2737	9257	-0.151496	8.86206	-1.10486	0.336538	0.495628	-7.06411
2738	13735	-0.209947	9.12836	-1.83839	0.146516	0.28494	-6.21335
2739	10283	-0.415034	7.66504	-1.66554	0.177762	0.324373	-6.42222
2740	1095	-0.203481	13.0294	-1.82712	0.14836	0.287502	-6.22701
2741	9142	-1.28997	6.7446	-6.34614	0.00425146	0.0422071	-1.99169
2742	1416	-0.0984309	7.80711	-0.36319	0.736464	0.833464	-7.65097
2743	12272	0.324553	8.88647	2.96192	0.0463822	0.129509	-4.89477
2744	817	0.131695	5.29858	0.439353	0.685097	0.796443	-7.61378
2745	5341	-0.911554	6.42689	-2.49461	0.0729913	0.175874	-5.4264
2746	9790	-0.219446	6.94654	-0.575494	0.598488	0.728747	-7.53186
2747	14153	0.242034	7.99553	2.16807	0.102397	0.220758	-5.81432
2748	11713	-0.124734	5.45056	-0.574352	0.599184	0.729142	-7.53262
2749	4245	-0.754633	5.96534	-5.01164	0.00936225	0.0458777	-2.95937
2750	6177	-0.381492	5.90287	-1.12261	0.329833	0.488474	-7.04536
2751	14622	-0.927306	6.16485	-6.65856	0.00360759	0.0422071	-1.79043
2752	8498	-0.967684	6.55488	-3.53406	0.0279607	0.0927646	-4.28996
2753	14043	-1.17933	6.16219	-9.20335	0.00116753	0.0239143	-0.415697
2754	7578	0.0746771	12.5623	0.609535	0.577981	0.712219	-7.50847
2755	7054	-1.47006	6.45787	-11.005	0.000618631	0.0171435	0.346551
2756	9044	0.530874	5.00441	2.89303	0.0494738	0.135128	-4.97111
2757	4214	-0.621902	7.09985	-1.36058	0.251429	0.407815	-6.78181
2758	12474	0.672742	4.88771	6.05332	0.00499106	0.0422071	-2.18834
2759	8248	-0.260755	6.93084	-1.78672	0.155179	0.296304	-6.27595
2760	6999	-0.319647	8.28866	-1.53977	0.204959	0.356344	-6.57248
2761	11093	-0.786792	8.07934	-6.46954	0.00398117	0.0422071	-1.91118
2762	14371	0.00395835	9.97371	0.030059	0.977587	0.98771	-7.73275
2763	6671	-1.04507	6.45415	-3.48022	0.0292602	0.0957035	-4.34462
2764	13865	-1.86882	6.76871	-10.3385	0.000772933	0.0192697	0.080674
2765	5268	-0.446605	8.11025	-3.50197	0.0287265	0.0945691	-4.32248
2766	1987	-1.6304	7.03835	-3.42816	0.0305872	0.0986501	-4.39793
2767	9117	-1.40604	6.32882	-11.9644	0.000458779	0.0146088	0.700656
2768	7018	-2.21658	7.48255	-4.22409	0.0162067	0.0643498	-3.62944
2769	11192	-2.2338	7.14175	-7.41882	0.00248455	0.0357369	-1.33408
2770	14046	-2.75562	7.08095	-21.4366	5.57758e-05	0.00498564	3.04834
2771	12769	-1.64921	8.48964	-11.4507	0.000536818	0.0156043	0.51501
2772	6684	-3.02381	7.28509	-22.6707	4.55051e-05	0.00450501	3.25502
2773	14499	-0.802432	5.94207	-6.94123	0.0031273	0.0407683	-1.61547
2774	3236	-0.595357	5.97966	-1.71373	0.168382	0.312595	-6.36418
2775	11348	0.503547	7.74526	3.23244	0.0362736	0.110331	-4.60223
2776	5773	0.215304	7.76117	1.32597	0.261575	0.418605	-6.82134
2777	3877	0.145222	8.28142	0.953079	0.399185	0.55758	-7.21784
2778	825	0.170568	8.37431	1.19327	0.304364	0.462282	-6.96932
2779	8576	-1.07258	6.32958	-5.58571	0.00654026	0.0423986	-2.51984
2780	13327	-0.564706	5.79346	-2.17429	0.101723	0.220206	-5.80685
2781	10598	0.00274416	9.10526	0.0207219	0.984548	0.991734	-7.73305
2782	11278	0.299283	8.87526	1.73895	0.163688	0.307009	-6.33373
2783	7947	-0.34261	7.52545	-0.51456	0.636371	0.759317	-7.57088
2784	6233	-0.0115678	5.35999	-0.0379541	0.971704	0.985116	-7.7324
2785	3963	-0.0333823	8.42518	-0.219065	0.838271	0.901201	-7.70302
2786	3394	-0.352917	8.31246	-1.2611	0.281702	0.438789	-6.89446
2787	111	0.241475	7.91379	1.11199	0.333829	0.493085	-7.0566
2788	9597	0.271235	7.44411	0.791542	0.476774	0.627583	-7.36587
2789	1384	0.265077	7.37535	0.758837	0.493889	0.643039	-7.39353
2790	13296	-0.754856	7.79783	-4.9998	0.00943497	0.0460524	-2.96885
2791	1849	0.152225	8.648	0.893871	0.426289	0.580828	-7.27416
2792	10732	-0.737256	6.31431	-1.89227	0.138044	0.273447	-6.148
2793	2354	-0.110093	6.04158	-0.506624	0.641413	0.763858	-7.57569
2794	3941	1.03046	7.04771	6.05259	0.0049931	0.0422071	-2.18884
2795	2811	0.327923	8.01893	1.74403	0.162759	0.305953	-6.32759
2796	12711	0.0492789	7.44038	0.205328	0.848228	0.906986	-7.70668
2797	8461	-0.357043	6.67798	-0.970221	0.391622	0.550277	-7.20112
2798	5337	0.603689	7.4364	5.34705	0.00756314	0.0434957	-2.69797
2799	14508	-0.490695	8.39095	-2.17728	0.1014	0.219754	-5.80325
2800	4972	-0.0425189	9.14143	-0.296925	0.782609	0.862328	-7.67796
2801	10538	-0.447999	7.95479	-2.79357	0.0543808	0.143876	-5.08261
2802	8387	-0.0584802	7.01927	-0.0682229	0.949172	0.971719	-7.73036
2803	13118	0.0903129	10.2327	0.680422	0.536848	0.678896	-7.45632
2804	10892	-0.310979	7.23644	-1.16603	0.313955	0.472229	-6.9989
2805	2485	-1.02442	6.73831	-3.10897	0.0405203	0.118541	-4.7343
2806	8117	-0.0251598	13.888	-0.221853	0.836255	0.899741	-7.70225
2807	12774	-1.11242	6.54979	-3.82285	0.0220751	0.0792191	-4.00459
2808	5003	-1.12078	7.26781	-6.02642	0.0050668	0.0422071	-2.20681
2809	3400	-0.398275	6.51734	-0.896062	0.425259	0.579817	-7.27212
2810	7253	-0.609786	5.79497	-2.23026	0.0958766	0.211235	-5.73966
2811	2725	-0.159909	6.54484	-0.275897	0.797502	0.871696	-7.68544
2812	13484	-0.933654	6.0596	-4.75095	0.0111398	0.0507697	-3.17205
2813	12660	0.0464493	5.36137	0.177341	0.868621	0.920072	-7.71342
2814	11880	0.572537	5.01542	3.95089	0.0199549	0.0740424	-3.88223
2815	12012	-0.123229	5.43814	-0.761007	0.492738	0.641857	-7.39172
2816	2968	-0.733058	6.8218	-6.10616	0.00484634	0.0422071	-2.15226
2817	3841	0.0971602	11.3961	0.770362	0.487804	0.637367	-7.38388
2818	3054	-0.518331	5.68385	-4.70167	0.0115216	0.0515859	-3.21324
2819	1061	-0.106462	9.75655	-0.952114	0.399615	0.55786	-7.21877
2820	691	0.171205	7.42463	1.0945	0.340511	0.499496	-7.07499
2821	9361	-0.940182	6.41968	-3.01795	0.0440364	0.124996	-4.83322
2822	11988	-0.957468	6.0364	-5.07721	0.0089718	0.0452337	-2.90722
2823	10855	-1.21092	6.1781	-10.8929	0.000641664	0.0173592	0.30302
2824	6773	-1.16405	6.04578	-4.45506	0.0136946	0.0578409	-3.42421
2825	1772	0.434871	9.96725	3.66985	0.0249818	0.0856464	-4.15413
2826	8044	-0.733914	7.13991	-1.78526	0.155433	0.296665	-6.27772
2827	1649	-2.1099	7.32116	-9.11031	0.0012102	0.0243688	-0.459096
2828	5233	-1.1837	7.48319	-5.0374	0.00920637	0.0457672	-2.93882
2829	3463	0.386961	10.3336	2.85252	0.0514061	0.138742	-5.01634
2830	1493	-0.309914	7.75593	-1.10721	0.335641	0.494877	-7.06163
2831	4930	-0.66009	6.58636	-1.77065	0.157987	0.299656	-6.29541
2832	9835	-0.270855	10.9254	-2.43797	0.0773088	0.182499	-5.49287
2833	5469	0.068192	9.67562	0.594534	0.586959	0.71921	-7.51891
2834	12263	0.0190554	8.75464	0.173257	0.871608	0.921664	-7.71432
2835	13688	-0.00194697	11.0588	-0.0177168	0.986788	0.992576	-7.73312
2836	3156	0.132771	11.1389	1.05968	0.354182	0.512914	-7.11115
2837	5749	-0.057139	11.1464	-0.466097	0.667531	0.783489	-7.59921
2838	2614	0.133226	12.7529	1.12483	0.329001	0.487771	-7.043
2839	13397	-0.292539	8.86201	-1.42301	0.234124	0.389683	-6.70969
2840	7854	-0.498785	8.68291	-2.1452	0.104921	0.22479	-5.84186
2841	11941	-0.772654	7.3859	-2.33441	0.0859914	0.196523	-5.61536
2842	10682	-1.65965	8.06945	-8.62196	0.0014695	0.0268759	-0.694346
2843	4342	-1.88868	6.5819	-9.19374	0.00117185	0.0239668	-0.42016
2844	7998	-1.74108	8.33702	-6.27677	0.00441352	0.0422071	-2.03756
2845	5340	-1.91739	6.53793	-13.6746	0.00028391	0.0113414	1.26097
2846	549	-1.23603	6.51601	-5.13493	0.00864473	0.0446138	-2.86174
2847	10647	-1.5609	6.87083	-3.75532	0.0233042	0.0819727	-4.07014
2848	1895	-0.958226	9.29993	-4.75787	0.0110874	0.050712	-3.16629
2849	1312	-2.95603	7.10693	-22.5514	4.63869e-05	0.0045267	3.23573
2850	6635	1.03248	7.23695	3.23917	0.036058	0.109863	-4.5951
2851	9069	0.397446	7.70068	2.19639	0.0993667	0.216757	-5.78028
2852	9937	-0.454888	9.28459	-3.71118	0.0241528	0.0839418	-4.11337
2853	8822	-1.20437	10.3555	-10.2504	0.000796824	0.0194802	0.0442032
2854	6493	-1.92743	11.4289	-13.1442	0.000327341	0.0121196	1.09595
2855	11159	-0.317354	8.07848	-1.77582	0.157078	0.298637	-6.28915
2856	11253	0.188346	14.6213	1.71394	0.168343	0.312571	-6.36392
2857	14008	0.68855	4.91967	6.28711	0.00438889	0.0422071	-2.0307
2858	4113	0.62544	4.8701	5.0793	0.00895969	0.0452089	-2.90556
2859	9594	0.435793	10.0045	3.21231	0.0369284	0.111836	-4.6236
2860	10301	0.187257	12.583	1.68623	0.173666	0.319031	-6.39731
2861	11513	0.956548	4.9975	3.89368	0.02087	0.0763657	-3.93659
2862	3969	0.724567	7.19881	4.74113	0.0112146	0.0509136	-3.18023
2863	5517	-0.205021	11.5713	-1.76653	0.158715	0.300702	-6.30038
2864	11733	-0.133037	6.72159	-0.322331	0.764771	0.852088	-7.66822
2865	1537	-0.508089	6.28188	-2.40807	0.079707	0.186369	-5.52811
2866	7922	-0.0694195	5.43018	-0.415761	0.700802	0.807699	-7.62599
2867	9385	-0.76223	9.32936	-1.34055	0.257252	0.414309	-6.80473
2868	6590	-0.0788301	5.47429	-0.24634	0.818616	0.886809	-7.69507
2869	14560	-0.00695633	5.44617	-0.0287083	0.978594	0.988186	-7.7328
2870	2918	0.0106232	11.4676	0.0947555	0.929469	0.959335	-7.72762
2871	8957	0.289125	5.12528	1.02978	0.36632	0.524818	-7.14171
2872	2944	-0.319828	5.48802	-2.2422	0.0946796	0.209544	-5.72536
2873	1293	-0.545578	5.6713	-2.20237	0.0987398	0.215803	-5.7731
2874	3923	-0.458986	6.39693	-2.25175	0.0937344	0.208261	-5.71393
2875	2807	0.240432	9.37611	1.57764	0.196335	0.346459	-6.52746
2876	1262	0.578744	4.89249	4.86793	0.0102946	0.0484597	-3.07555
2877	9526	-0.897905	6.65087	-2.36888	0.0829816	0.191567	-5.57445
2878	13582	0.0346735	5.75794	0.14695	0.890909	0.935066	-7.71964
2879	3453	0.0515925	5.28189	0.263683	0.806202	0.877776	-7.68955
2880	8434	0.36903	7.27119	2.35542	0.0841426	0.193495	-5.59042
2881	11495	-0.525558	6.35481	-3.49672	0.0288544	0.0948302	-4.32782
2882	10013	0.101694	5.28943	0.39361	0.71572	0.817845	-7.6369
2883	1764	1.7232	9.40776	13.2699	0.000316327	0.0119383	1.13572
2884	1904	-0.12018	7.44997	-0.374162	0.728949	0.828187	-7.64602
2885	13215	-0.44683	6.42864	-1.00344	0.377325	0.535787	-7.16824
2886	14643	-0.725469	5.99568	-3.09986	0.0408567	0.119118	-4.74414
2887	8081	-0.151371	6.04973	-0.410329	0.704445	0.809771	-7.62872
2888	303	-0.012549	6.97826	-0.0375038	0.972039	0.985236	-7.73243
2889	12622	0.156084	7.96498	0.493379	0.649881	0.77099	-7.58357
2890	46	0.735082	7.47132	5.03253	0.0092356	0.0457672	-2.9427
2891	9943	-0.443557	5.73896	-1.95057	0.129482	0.260605	-6.07728
2892	8409	0.56294	4.97207	3.25992	0.0354026	0.108471	-4.57317
2893	10913	-0.682838	7.11802	-3.01526	0.0441456	0.12518	-4.83616
2894	8568	0.0815906	9.96159	0.602262	0.582322	0.715568	-7.51356
2895	2044	-0.298996	7.5443	-1.24977	0.285368	0.442279	-6.90707
2896	10674	0.364375	5.14291	1.21515	0.296869	0.454433	-6.94537
2897	9175	0.997502	6.05455	1.16534	0.314199	0.472543	-6.99963
2898	4154	0.147784	5.20239	0.498454	0.646628	0.768529	-7.58057
2899	11523	0.108468	6.4302	0.256577	0.81128	0.881502	-7.69186
2900	3756	-0.458759	6.73731	-0.790487	0.477319	0.627998	-7.36677
2901	10818	-0.786587	5.89064	-5.41399	0.00725724	0.0430774	-2.64737
2902	14213	-0.984996	6.56537	-4.37898	0.0144653	0.0598501	-3.49097
2903	5310	-0.0309368	6.52422	-0.0696342	0.948123	0.971147	-7.73024
2904	12236	-0.726625	5.80732	-4.89046	0.0101411	0.0481067	-3.05717
2905	2128	-0.499678	5.76574	-1.01571	0.372162	0.530889	-7.15593
2906	8092	-0.321878	6.72021	-2.04799	0.116463	0.241408	-5.95924
2907	1905	-0.50982	6.53188	-1.04271	0.361024	0.519902	-7.12855
2908	10526	-0.734139	7.56454	-2.12647	0.10704	0.22814	-5.86443
2909	6562	-0.336205	6.27346	-0.790086	0.477526	0.628124	-7.36711
2910	8397	-0.539909	6.53557	-1.58054	0.195689	0.345883	-6.52399
2911	844	0.0168553	7.04098	0.0362166	0.972998	0.985746	-7.73249
2912	1945	-0.761869	6.05625	-4.49181	0.0133405	0.0569866	-3.39224
2913	868	-0.132712	5.89673	-0.357645	0.740277	0.835841	-7.65343
2914	6466	0.614269	8.07761	5.06479	0.00904416	0.0454103	-2.91705
2915	11034	0.355593	8.13297	2.23119	0.0957823	0.211061	-5.73854
2916	10543	0.481873	6.32483	1.00421	0.376998	0.535401	-7.16746
2917	6782	0.325603	5.19049	1.47272	0.221216	0.375178	-6.65161
2918	3878	0.275917	9.6653	2.43257	0.0777355	0.183265	-5.49923
2919	12956	-0.0892013	7.55088	-0.455548	0.674429	0.788874	-7.60505
2920	1941	-0.670684	7.99399	-5.9879	0.00517783	0.0422071	-2.2334
2921	14029	-0.203669	7.92531	-1.00319	0.377428	0.535788	-7.16848
2922	10478	-1.27961	6.19451	-7.28619	0.00264488	0.0373326	-1.41051
2923	7457	0.101407	8.84073	0.822473	0.461024	0.61395	-7.33895
2924	2274	-0.57914	6.27466	-4.60831	0.0122901	0.0538378	-3.29213
2925	5746	-0.0677119	5.38076	-0.240211	0.823019	0.889986	-7.69694
2926	12403	0.66987	4.88385	6.13828	0.00476092	0.0422071	-2.13046
2927	12021	-0.112448	5.55598	-0.541997	0.61913	0.746168	-7.55377
2928	337	-0.724263	6.42044	-2.23468	0.0954313	0.210583	-5.73436
2929	9884	0.259195	6.94292	1.77684	0.156898	0.298586	-6.28791
2930	7330	0.493911	7.56889	2.34	0.0854948	0.195715	-5.60872
2931	2708	0.0444061	11.2603	0.40111	0.710651	0.814438	-7.63327
2932	10665	0.35019	5.04935	1.43061	0.2321	0.387504	-6.70084
2933	5921	-0.19384	5.79581	-0.742882	0.50241	0.64987	-7.40672
2934	2270	-0.125426	5.88858	-0.377171	0.726894	0.826949	-7.64463
2935	14071	-0.127711	6.21449	-0.485111	0.655201	0.774004	-7.58839
2936	4299	1.29705	5.93815	1.1471	0.320786	0.479337	-7.01925
2937	955	0.347205	5.11127	1.57785	0.196287	0.346459	-6.5272
2938	11909	-0.143591	8.4357	-1.17791	0.309736	0.468283	-6.98603
[truncated: 11,663 more rows]

## Sheet: BCBL-1
Linear Order	Probe UID	Log2 FC	Ave. Expr.	t	P-Value	Adj. P-Val	B
940	10515	0.748381	6.46654	1.11897	0.330629	0.460548	-7.17164
941	3496	1.03256	8.40606	6.00917	0.0049739	0.0144275	-2.31117
942	6570	1.459	8.99339	11.2129	0.000552029	0.00270607	0.373656
943	10390	0.740343	6.63418	2.38051	0.0813526	0.155272	-5.67876
944	8588	0.36043	6.21968	2.08313	0.111448	0.20277	-6.03635
945	5771	0.0617112	5.4239	0.46225	0.669819	0.762432	-7.72377
946	818	0.138327	5.48393	1.18356	0.30716	0.436399	-7.10226
947	9804	-0.0121491	5.37096	-0.111319	0.91715	0.944314	-7.84772
948	10957	0.0242189	6.03295	0.0747845	0.944261	0.962436	-7.85202
949	210	1.09999	8.25245	7.66799	0.0021382	0.00729391	-1.27383
950	10925	-0.743039	6.09329	-2.87152	0.049945	0.102603	-5.11024
951	8838	0.422147	7.09344	1.14319	0.321636	0.451593	-7.14583
952	3860	-0.0506761	5.6355	-0.225927	0.833208	0.887863	-7.8234
953	13710	-0.235506	5.67756	-1.77839	0.155926	0.265123	-6.40692
954	1476	-0.0909821	5.9582	-0.614466	0.574744	0.68506	-7.62749
955	1691	0.444478	6.72149	2.13431	0.105467	0.193643	-5.97433
956	3485	0.158601	5.49858	1.50825	0.211762	0.3345	-6.73151
957	4056	0.0143065	5.41452	0.126869	0.905651	0.936639	-7.84538
958	869	0.162476	5.55299	1.6143	0.187655	0.305608	-6.6051
959	3061	1.21568	9.42284	8.24251	0.00165768	0.00599134	-0.961927
960	3711	-0.398364	11.5522	-3.45152	0.0295547	0.0653994	-4.48521
961	9574	-0.309925	8.04618	-0.45709	0.673199	0.765225	-7.72662
962	10340	-0.509958	5.92742	-4.59215	0.0121713	0.0304941	-3.40893
963	12677	0.0820122	5.47681	0.652346	0.552554	0.666113	-7.60003
964	11554	0.155277	5.55143	1.07752	0.346567	0.476296	-7.21516
965	10254	0.454667	5.5767	1.73337	0.164013	0.275785	-6.46151
966	11233	0.211404	5.51984	2.11137	0.108102	0.197868	-6.00211
967	1408	-0.141091	6.56424	-0.326123	0.761971	0.834808	-7.78904
968	2715	0.10218	5.50436	0.900875	0.422539	0.550517	-7.39016
969	13676	0.509699	6.3433	1.17839	0.308979	0.438215	-7.10788
970	1465	0.882045	6.61151	7.59468	0.00221152	0.00750052	-1.31519
971	11530	-0.139787	10.0734	-0.54545	0.616713	0.719885	-7.67402
972	1679	0.112585	5.52489	1.10003	0.337827	0.467356	-7.19163
973	14397	0.0470275	5.66673	0.394361	0.715024	0.798942	-7.75891
974	320	0.16146	5.51189	1.60293	0.190096	0.308296	-6.61873
975	5217	0.0384951	5.426	0.313227	0.770998	0.842131	-7.79413
976	6969	0.126538	5.42049	1.21455	0.296468	0.424609	-7.06834
977	9009	0.0880695	5.47507	0.777136	0.483856	0.60643	-7.5007
978	1953	0.0604189	5.4619	0.557788	0.609068	0.713399	-7.66605
979	13245	0.232228	5.52768	2.23382	0.0948519	0.17687	-5.85424
980	3448	1.05006	7.04583	3.50039	0.0283458	0.0631231	-4.435
981	13987	0.0406975	5.40054	0.39091	0.717364	0.800705	-7.76056
982	9918	1.94717	9.93002	14.6996	0.000206926	0.00148556	1.53664
983	10887	1.0347	7.54479	7.48687	0.00232519	0.00778215	-1.37669
984	3443	0.166401	6.28347	0.605954	0.579814	0.689358	-7.63348
985	3828	0.0984819	5.49139	0.973805	0.389556	0.517916	-7.32013
986	9940	0.118392	5.45337	1.0626	0.352474	0.482516	-7.23062
987	11811	-0.329699	7.10674	-1.12413	0.328693	0.4586	-7.16616
988	12766	0.402948	9.20262	2.60975	0.0644547	0.127362	-5.40929
989	8744	-0.261971	10.0712	-1.37202	0.247514	0.373586	-6.89072
990	1606	1.35457	9.23564	13.1752	0.000308057	0.00187731	1.0695
991	7979	0.535049	7.3917	1.14035	0.322679	0.452426	-7.14887
992	4345	-0.00544767	5.39214	-0.0468035	0.965091	0.976672	-7.85418
993	7468	1.18539	5.88441	2.78184	0.0544343	0.110437	-5.21157
994	14076	0.373839	6.24493	1.0134	0.372611	0.502231	-7.28076
995	13990	0.635839	5.64542	1.43001	0.231594	0.356431	-6.82346
996	1402	0.0279718	5.68379	0.190109	0.859214	0.905964	-7.83275
997	13981	-0.372548	6.09671	-1.45453	0.225182	0.349674	-6.79478
998	3775	-0.242209	6.81134	-0.594835	0.586482	0.694566	-7.64119
999	8135	0.966204	8.79478	8.54402	0.00145974	0.00545654	-0.80638
1000	4851	0.0669025	5.43414	0.644619	0.557031	0.670605	-7.60574
1001	9949	0.50956	7.7874	1.68623	0.172969	0.287237	-6.51852
1002	11037	0.13533	5.48319	1.30334	0.267797	0.394474	-6.96918
1003	5318	-0.164426	5.54659	-0.752417	0.49692	0.617737	-7.52141
1004	8312	0.0563843	5.43949	0.486835	0.653853	0.749534	-7.70982
1005	14139	-0.135709	5.6735	-0.845987	0.4489	0.575209	-7.44056
1006	9756	0.909288	8.36126	5.66398	0.00607932	0.0169329	-2.55783
1007	12880	1.08669	10.1814	9.21053	0.00111765	0.00446604	-0.480503
1008	585	0.759866	8.20628	5.1106	0.00857451	0.0225713	-2.98003
1009	12608	-0.277067	5.7926	-1.76636	0.158043	0.268146	-6.42151
1010	5445	2.20562	6.79713	1.43195	0.231082	0.355964	-6.8212
1011	14353	-0.36313	7.23173	-0.870743	0.436846	0.563461	-7.41809
1012	2256	-0.801378	7.36495	-1.37919	0.245488	0.371638	-6.88245
1013	3647	-0.017596	5.42288	-0.159408	0.881684	0.92007	-7.8395
1014	1196	0.564932	5.63402	2.83505	0.0517157	0.105627	-5.1513
1015	5884	-0.146309	7.56478	-0.345581	0.748442	0.824348	-7.78099
1016	13555	1.20079	11.0901	9.67695	0.000936939	0.00390377	-0.265924
1017	623	1.2039	12.7602	11.0785	0.000576551	0.00277941	0.321376
1018	9077	-0.059605	5.56352	-0.283268	0.792138	0.857	-7.8052
1019	2746	1.83492	6.60999	1.54345	0.203419	0.324132	-6.68975
1020	3360	1.08161	8.12682	5.28191	0.00768463	0.0205575	-2.84561
1021	13446	1.11885	8.2369	4.58553	0.0122282	0.0306255	-3.41463
1022	4147	0.704204	7.29209	2.06504	0.113651	0.205982	-6.05829
1023	3047	0.771277	10.1459	4.29355	0.0151008	0.0367095	-3.67213
1024	13049	1.62906	12.6003	15.131	0.000186239	0.00140595	1.65906
1025	6741	-0.0539967	5.68009	-0.235323	0.826428	0.883101	-7.82069
1026	13846	0.798635	9.38379	4.39941	0.013972	0.0343504	-3.5774
1027	8170	1.06338	9.60252	7.22832	0.00262922	0.00860162	-1.52756
1028	12339	0.787566	13.2033	7.57384	0.00223294	0.00755109	-1.32702
1029	6089	-0.0269307	5.58221	-0.184765	0.863114	0.908674	-7.83401
1030	9203	-0.00843741	5.43513	-0.0624752	0.953419	0.968015	-7.85309
1031	7500	-0.257889	6.26387	-2.43402	0.0769892	0.148228	-5.6153
1032	7876	-0.411722	6.68475	-1.2548	0.283118	0.410829	-7.02373
1033	2134	0.419516	10.7824	3.40274	0.0308244	0.0678355	-4.53571
1034	8592	0.418678	6.85922	1.16412	0.314051	0.443653	-7.12333
1035	9827	0.542296	6.36976	0.897802	0.423979	0.551815	-7.39304
1036	6011	0.148444	15.1976	1.31929	0.262943	0.389834	-6.95108
1037	3252	0.0177641	5.4061	0.16571	0.877059	0.917417	-7.83821
1038	10595	-0.0652788	5.34677	-0.608748	0.578146	0.688103	-7.63152
1039	13131	3.18201	6.64963	22.9022	4.08775e-05	0.000612911	3.34198
1040	2976	0.592057	5.72213	1.50095	0.213535	0.336911	-6.74014
1041	11704	0.359194	5.54381	1.99481	0.122685	0.219073	-6.14365
1042	4137	-0.374171	6.17342	-3.73304	0.0233496	0.0536409	-4.2012
1043	167	-0.372696	6.24214	-1.1927	0.303969	0.432856	-7.09229
1044	9783	-0.0200154	5.53826	-0.0990179	0.926265	0.950975	-7.84935
1045	6977	0.00272977	8.53464	0.0247267	0.981551	0.987942	-7.85518
1046	12825	-0.65022	6.32694	-3.80208	0.0220775	0.0510014	-4.13345
1047	561	0.105232	5.46212	0.992911	0.381295	0.510211	-7.30124
1048	2871	-0.660141	7.63543	-2.24995	0.0932484	0.174419	-5.83485
1049	4911	-0.0705063	7.37401	-0.217617	0.83922	0.892112	-7.82571
1050	10506	-0.112872	6.76261	-0.297903	0.781782	0.850103	-7.79992
1051	6384	-0.371935	7.12727	-0.678558	0.537559	0.654033	-7.58027
1052	4896	0.479551	9.1188	1.34614	0.254971	0.381689	-6.92045
1053	1781	0.535749	8.17142	3.4738	0.028996	0.0643403	-4.46227
1054	8988	-0.388864	5.7411	-2.47067	0.0741564	0.143507	-5.57202
1055	9386	2.288	10.083	15.202	0.000183089	0.00139585	1.67883
1056	7353	-0.303614	5.84864	-1.05974	0.353615	0.483593	-7.23356
1057	894	0.183745	6.90538	0.853163	0.445378	0.571982	-7.43409
1058	3752	-0.611738	7.63692	-3.59261	0.0262235	0.0592564	-4.3413
1059	1993	1.01829	10.5022	7.00216	0.00293714	0.00940409	-1.66361
1060	504	1.14547	9.72119	8.70629	0.00136549	0.00518204	-0.724827
1061	6517	0.385086	7.63866	1.32644	0.260795	0.387914	-6.94294
1062	3873	1.24303	9.76035	9.11367	0.00116056	0.0045862	-0.526405
1063	9339	0.176007	5.4968	1.42213	0.233696	0.358723	-6.83265
1064	11781	1.0864	8.61152	9.24886	0.00110123	0.00441073	-0.46247
1065	969	-0.152274	5.58736	-0.837661	0.453016	0.578853	-7.44802
1066	14572	-0.446131	6.0357	-1.17505	0.31016	0.439473	-7.1115
1067	14343	-0.317692	6.53374	-0.938261	0.405342	0.534277	-7.35468
1068	14590	2.17897	9.9668	14.7608	0.00020382	0.00147255	1.55425
1069	990	2.33426	10.2266	22.5572	4.32198e-05	0.000632194	3.28343
1070	6602	1.66149	12.3775	14.6376	0.000210134	0.00150062	1.51871
1071	11351	0.95047	9.45554	5.32107	0.00749758	0.0201281	-2.81536
1072	5938	1.51395	10.6224	13.6508	0.000270848	0.00174374	1.22137
1073	637	1.06855	9.32592	9.96859	0.000842474	0.00362397	-0.136917
1074	11005	0.441921	15.8409	3.68149	0.0243577	0.0556108	-4.25226
1075	10087	0.0453747	5.43176	0.322178	0.764728	0.837115	-7.79062
1076	14344	0.0754471	5.6589	0.59393	0.587027	0.695091	-7.64182
1077	11692	-0.184567	5.5126	-1.11467	0.332253	0.462169	-7.1762
1078	9163	-0.306434	5.60463	-1.46088	0.22355	0.347793	-6.78733
1079	13725	0.60826	5.63033	2.84989	0.0509866	0.104356	-5.13457
1080	11289	1.79698	8.7057	14.9324	0.00019542	0.00144082	1.6032
1081	13059	0.067755	5.45531	0.553552	0.611686	0.715729	-7.6688
1082	13940	0.837178	10.494	5.44347	0.00694828	0.0188572	-2.72195
1083	4526	0.57513	11.9846	5.39251	0.00717068	0.0193765	-2.76063
1084	3911	0.335657	6.08892	0.493413	0.64962	0.746372	-7.70598
1085	9565	0.292266	6.46317	1.36121	0.250603	0.37728	-6.90316
1086	5972	0.211855	6.66366	0.882029	0.43144	0.558811	-7.4077
1087	11064	-0.346335	6.78414	-1.05699	0.354718	0.484519	-7.2364
1088	5260	0.35596	6.88174	0.827034	0.458313	0.583929	-7.45747
1089	7112	-0.176165	5.87352	-0.822099	0.46079	0.586101	-7.46183
1090	4860	0.17776	5.5399	0.909353	0.418585	0.546517	-7.3822
1091	14541	-0.375108	6.0844	-1.17757	0.309266	0.438526	-7.10876
1092	13496	0.0328868	5.47661	0.312239	0.771691	0.842686	-7.79451
1093	179	-0.0994912	5.7354	-0.515806	0.63533	0.734338	-7.69257
1094	9746	-0.4689	6.62461	-1.16513	0.313691	0.443282	-7.12224
1095	14027	-0.111452	5.67757	-0.435571	0.687394	0.775874	-7.73818
1096	6518	-0.020023	6.54608	-0.166535	0.876454	0.916855	-7.83804
1097	12082	0.403994	6.6611	1.3173	0.263544	0.390335	-6.95334
1098	9477	1.09917	7.74202	7.25351	0.00259748	0.00850595	-1.51265
1099	7750	1.4748	13.2584	12.4027	0.000383472	0.00213575	0.809642
1100	351	0.116399	5.51962	1.15526	0.317241	0.447096	-7.13288
1101	6903	-0.466354	7.08648	-1.00149	0.377635	0.507051	-7.29269
1102	12217	-0.46466	6.09451	-2.01048	0.120602	0.216087	-6.12459
1103	9078	0.863511	9.34113	8.27696	0.00163342	0.00593349	-0.943883
1104	7021	0.0339506	5.4668	0.22494	0.833921	0.888484	-7.82368
1105	658	-0.529725	6.44264	-1.31817	0.263282	0.390067	-6.95236
1106	4561	0.295843	5.51063	1.36578	0.249292	0.375638	-6.89791
1107	1060	0.012265	5.70867	0.100296	0.925317	0.95035	-7.84919
1108	6542	0.815695	7.20389	3.2342	0.0357474	0.07719	-4.71312
1109	9277	0.110005	5.51011	0.921307	0.413065	0.541781	-7.37088
1110	7730	0.387055	5.62648	1.89691	0.136641	0.239209	-6.2628
1111	9954	0.340036	7.31979	2.30834	0.0876974	0.165395	-5.76484
1112	5915	-0.0622026	5.56609	-0.413202	0.70232	0.788163	-7.74967
1113	8982	-0.624243	8.00263	-1.33569	0.258045	0.385003	-6.9324
1114	10469	-0.623757	8.18778	-1.5306	0.206425	0.327965	-6.70502
1115	13593	1.03389	6.7692	1.37019	0.248034	0.374105	-6.89283
1116	3217	0.11646	5.48433	0.89589	0.424878	0.552827	-7.39482
1117	13656	0.262895	6.75352	0.753489	0.496348	0.617305	-7.52052
1118	2842	0.438075	5.62205	1.92952	0.131805	0.232374	-6.22309
1119	1863	1.12197	5.83466	1.51385	0.210412	0.332752	-6.72488
1120	4082	0.730261	7.4631	1.874	0.140154	0.244108	-6.29067
1121	6893	0.900399	5.92111	2.15037	0.103666	0.190926	-5.9549
1122	1828	0.589491	5.74049	1.74403	0.162058	0.27344	-6.4486
1123	7312	0.126486	5.43054	1.10955	0.334191	0.464043	-7.1816
1124	3763	0.0841804	5.43939	0.673215	0.540592	0.656611	-7.58435
1125	1852	0.0993751	5.52501	0.845137	0.449319	0.575496	-7.44132
1126	1162	0.0396232	5.43627	0.361475	0.737472	0.816479	-7.7741
1127	12964	0.18763	5.4766	1.76447	0.158379	0.268492	-6.42381
1128	11063	0.102161	5.43011	0.858454	0.442796	0.569523	-7.4293
1129	9357	-0.0936429	5.33444	-0.926577	0.41065	0.539141	-7.36587
1130	9757	0.120059	5.45294	0.946773	0.401511	0.530816	-7.34648
1131	9749	-0.0341511	5.39081	-0.289778	0.787525	0.854021	-7.80289
1132	13033	0.12258	5.45501	0.861239	0.441441	0.568209	-7.42676
1133	2732	2.35835	6.32568	1.43867	0.22931	0.354119	-6.81335
1134	7846	0.183765	5.46912	1.57744	0.195689	0.314826	-6.64923
1135	5753	-0.0126674	5.39538	-0.113474	0.915554	0.94324	-7.84741
1136	6568	0.0364947	5.42862	0.359795	0.738629	0.81723	-7.77484
1137	3484	0.0509115	5.4196	0.45142	0.676923	0.767615	-7.72972
1138	8611	-0.0618425	5.35292	-0.536609	0.622229	0.724344	-7.67965
1139	2084	0.104227	5.49037	1.0317	0.365001	0.494904	-7.26226
1140	13382	-0.0972234	5.37592	-0.936248	0.406252	0.535012	-7.35661
1141	6083	-1.00822	6.75984	-3.57116	0.0266994	0.060133	-4.36297
1142	11286	0.176376	8.18365	0.603592	0.581226	0.690513	-7.63513
1143	4954	0.156841	5.50427	1.40436	0.238504	0.364031	-6.85331
1144	1406	0.334992	5.78724	0.631688	0.56458	0.676426	-7.61517
1145	2399	0.953914	14.1168	8.43344	0.00152869	0.00563622	-0.86281
1146	12776	0.305576	6.9077	0.833481	0.455093	0.58091	-7.45174
1147	4018	0.157331	5.48507	1.31283	0.264898	0.391596	-6.95842
1148	10876	2.27447	7.75721	10.7613	0.000640117	0.00300525	0.195359
1149	11279	0.528686	5.58964	1.40752	0.237641	0.3632	-6.84964
1150	8342	0.183294	6.42279	0.803925	0.470005	0.594682	-7.47773
1151	4264	0.244384	7.40265	0.556542	0.609837	0.713933	-7.66686
1152	13232	1.21884	9.59517	6.9746	0.00297769	0.00950053	-1.68045
1153	12151	4.21326	11.287	41.6547	4.52582e-06	0.000329581	5.34879
1154	1500	4.39026	11.3622	43.6363	3.81338e-06	0.000329581	5.47475
1155	10370	0.0987968	5.44804	0.76332	0.491125	0.612694	-7.51233
1156	8536	-0.0737469	5.43377	-0.717053	0.516079	0.634681	-7.55016
1157	6175	1.59205	9.78589	10.6208	0.000671084	0.00309742	0.138342
1158	2102	2.41442	12.1341	23.3915	3.78255e-05	0.000589942	3.42302
1159	9858	0.418575	6.10874	2.39901	0.0798126	0.152888	-5.65679
1160	12133	-0.00163774	5.38352	-0.0159136	0.988126	0.992412	-7.85541
1161	2633	1.52357	9.90185	14.2271	0.000233048	0.00159195	1.39782
1162	12231	0.896198	7.81565	2.82544	0.0521946	0.106414	-5.16215
1163	8829	0.0240018	5.50981	0.1993	0.852518	0.901827	-7.8305
1164	6776	0.0307211	5.42664	0.290854	0.786763	0.853482	-7.8025
1165	13884	0.000136932	5.39654	0.00132006	0.999015	0.999381	-7.85557
1166	10786	0.31005	7.72506	2.46466	0.0746123	0.14416	-5.5791
1167	4629	1.70591	11.8074	14.9006	0.000196944	0.00144814	1.59417
1168	4490	0.515131	7.0763	0.899199	0.423324	0.551306	-7.39173
1169	702	0.71153	5.65468	1.44668	0.227214	0.351871	-6.80398
1170	6656	0.709036	6.37863	3.18804	0.0372572	0.0797568	-4.7625
1171	199	0.0911456	5.48731	0.709345	0.520328	0.639101	-7.55629
1172	7125	0.0340622	5.42601	0.268025	0.802981	0.86435	-7.81042
1173	12148	-0.00236483	5.43094	-0.0199746	0.985096	0.990452	-7.85531
1174	14200	-0.11044	5.5903	-0.654985	0.551031	0.665371	-7.59807
1175	4580	0.377158	5.52336	1.94452	0.129645	0.229312	-6.20483
1176	8564	-0.14326	5.62844	-0.692102	0.529928	0.647573	-7.56982
1177	8585	0.123908	8.32338	0.489791	0.651949	0.748049	-7.7081
1178	1431	0.997426	9.08206	4.80582	0.0104979	0.0268731	-3.22801
1179	14228	0.143107	5.49806	1.2391	0.288254	0.416424	-7.0412
1180	11328	-0.0415237	5.40057	-0.410807	0.703929	0.789709	-7.75087
1181	3832	0.0240691	5.4332	0.198885	0.85282	0.902077	-7.8306
1182	8295	0.101462	5.43434	0.831195	0.456233	0.582039	-7.45378
1183	14476	1.26255	5.894	1.48183	0.218255	0.342092	-6.7627
1184	12694	0.83224	6.00039	1.61404	0.187712	0.305628	-6.60542
1185	7815	-0.303264	5.8323	-1.34112	0.256443	0.383158	-6.92619
1186	939	0.0842286	7.12751	0.161335	0.880269	0.919437	-7.83911
1187	13584	1.8755	9.75912	14.6417	0.000209923	0.00150027	1.51988
1188	6421	0.160855	5.47408	1.53107	0.206315	0.327829	-6.70446
1189	5578	0.00636169	5.49462	0.047518	0.964558	0.976422	-7.85414
1190	10896	0.962415	6.76128	1.06311	0.35227	0.482285	-7.23009
1191	11918	-0.156302	7.14051	-0.351861	0.744099	0.820954	-7.7783
1192	11058	0.122183	5.46276	1.05086	0.357188	0.486953	-7.2427
1193	9572	0.0962912	5.40132	0.951404	0.399441	0.528385	-7.34199
1194	4819	1.54088	5.94144	1.38221	0.244638	0.370825	-6.87896
1195	14147	0.118486	5.5014	1.01303	0.372763	0.502386	-7.28112
1196	6920	-2.09837	8.51307	-4.12248	0.0171724	0.0411091	-3.82863
1197	10513	0.0331233	5.41121	0.257831	0.810264	0.86986	-7.81376
1198	5859	-0.0774935	5.74952	-0.483596	0.655944	0.751174	-7.7117
1199	4686	0.489877	5.58214	1.47646	0.219601	0.343546	-6.76903
1200	10201	-0.114901	6.1063	-0.849613	0.447118	0.573516	-7.43729
1201	152	0.139225	5.47646	1.27208	0.277568	0.405013	-7.00441
1202	3006	0.0678549	5.4761	0.668638	0.543199	0.659075	-7.58782
1203	4272	0.243248	5.51581	2.37774	0.0815864	0.155632	-5.68206
1204	1195	-2.18279	8.22062	-6.4202	0.00396548	0.0120125	-2.03259
1205	9076	0.779627	5.64207	1.33075	0.259511	0.386485	-6.93803
1206	4140	0.171353	5.50518	1.46232	0.223183	0.347519	-6.78565
1207	13551	-0.115184	9.03343	-0.452935	0.675927	0.767304	-7.72889
1208	8292	1.47816	9.2361	6.14722	0.00460279	0.0135583	-2.21584
1209	2668	-0.0961669	5.60944	-0.563145	0.605767	0.710507	-7.66253
1210	9158	0.655852	7.87128	3.69255	0.0241371	0.0551808	-4.24127
1211	7189	1.5729	12.0352	13.9462	0.000250576	0.00166686	1.31282
1212	12395	0.576475	5.58184	1.37445	0.246824	0.372979	-6.88791
1213	7526	1.97303	7.29017	9.25914	0.00109688	0.00439716	-0.457645
1214	7058	0.0139266	5.92596	0.0902487	0.932771	0.955481	-7.85041
1215	1113	0.193863	5.51502	1.67476	0.175225	0.290102	-6.53236
1216	14020	0.143669	5.49141	1.37544	0.246544	0.372845	-6.88677
1217	6854	-0.448564	5.92957	-1.01624	0.371418	0.501166	-7.27789
1218	6902	-0.526522	6.13831	-2.30736	0.0877878	0.16552	-5.76601
1219	6690	0.691319	7.0193	0.731802	0.508021	0.627596	-7.5383
1220	3709	1.39179	12.8939	13.5538	0.000277951	0.00176704	1.19088
1221	7697	0.822697	5.69087	1.88117	0.139044	0.242515	-6.28195
1222	14431	0.162828	6.05819	1.45957	0.223887	0.348138	-6.78887
1223	11701	0.0499327	5.54437	0.29134	0.786419	0.853313	-7.80232
1224	8407	0.0584079	5.72546	0.231222	0.829385	0.885239	-7.82189
1225	14100	-0.0491643	5.41683	-0.439955	0.684488	0.773259	-7.73587
1226	9825	-0.0814536	5.35194	-0.809	0.467417	0.592655	-7.47331
1227	14545	0.000266126	5.52645	0.002376	0.998227	0.998885	-7.85556
1228	10764	0.151918	5.47044	1.34002	0.256766	0.383548	-6.92745
1229	10396	0.0936286	5.40041	0.851368	0.446257	0.57266	-7.43571
1230	442	0.533075	6.08516	1.87539	0.139938	0.243795	-6.28899
1231	1463	-0.208764	6.41577	-0.580824	0.594958	0.701503	-7.65075
1232	1697	1.07556	8.0493	10.085	0.00080813	0.00351838	-0.0864596
1233	13849	1.34459	9.64713	6.10701	0.00470721	0.0138123	-2.24342
1234	9071	-0.295	6.29041	-0.911638	0.417525	0.545702	-7.38004
1235	8973	-0.0426443	5.35854	-0.333556	0.75679	0.830663	-7.78602
1236	14471	0.130848	5.50521	1.15045	0.318988	0.449191	-7.13806
1237	9774	0.979343	9.16078	6.49244	0.0038156	0.0116583	-1.98522
1238	463	0.160372	7.21508	1.10688	0.335208	0.464983	-7.18442
1239	11653	0.207392	6.27371	0.835967	0.453856	0.579657	-7.44953
1240	4775	0.424236	6.56277	0.912041	0.417339	0.545615	-7.37966
1241	12565	0.167655	5.49397	1.6578	0.178621	0.294334	-6.55281
1242	9212	-0.126706	5.72845	-0.530378	0.626136	0.727713	-7.68356
1243	4259	0.204584	5.54515	1.90512	0.135405	0.237624	-6.2528
1244	9908	-0.0736233	5.3436	-0.728425	0.509858	0.629369	-7.54103
1245	9169	0.601618	8.39745	5.37443	0.00725168	0.0195718	-2.77442
1246	5764	0.764283	9.20872	6.05552	0.00484527	0.0141414	-2.27896
1247	2539	0.0798523	5.48067	0.639951	0.559747	0.672928	-7.60916
1248	13909	-0.0861877	6.6486	-0.545695	0.616561	0.719769	-7.67387
1249	11226	0.0906369	5.61014	0.675935	0.539046	0.655375	-7.58228
1250	8217	0.465906	5.55963	2.75215	0.0560247	0.113092	-5.24538
1251	2601	-0.198909	5.85061	-1.52792	0.207057	0.328702	-6.7082
1252	3749	0.0571308	5.43846	0.522295	0.631226	0.731327	-7.68858
1253	7539	0.129603	5.47464	1.25512	0.283015	0.410767	-7.02338
1254	5866	0.0653972	5.44097	0.592052	0.588159	0.695769	-7.64311
1255	12676	-0.0165283	5.34826	-0.160724	0.880718	0.919554	-7.83923
1256	12175	0.0678654	5.42983	0.654418	0.551358	0.665546	-7.59849
1257	2722	0.147388	5.46522	1.22991	0.291302	0.419099	-7.05138
1258	3111	0.307314	6.75748	1.1925	0.304038	0.432874	-7.09251
1259	7916	0.14822	5.61562	0.493414	0.649619	0.746372	-7.70598
1260	2099	-0.160366	5.56981	-0.961906	0.394779	0.523333	-7.33178
1261	3925	0.103346	5.51008	0.93486	0.406881	0.53553	-7.35794
1262	13605	0.0258836	5.41264	0.234415	0.827082	0.883472	-7.82096
1263	5532	0.00781619	5.39944	0.0661686	0.95067	0.966517	-7.85279
1264	4337	-0.112396	5.58419	-0.85929	0.442389	0.569161	-7.42854
1265	6245	-3.40119	10.2837	-20.3821	6.26865e-05	0.000782323	2.8853
1266	5388	-1.47946	10.9016	-8.5188	0.00147511	0.00549661	-0.819186
1267	7066	0.103546	5.45241	0.71404	0.517737	0.636433	-7.55257
1268	4465	0.0435514	5.41248	0.405065	0.707792	0.793289	-7.75371
1269	11990	-0.406612	5.69825	-2.33305	0.085463	0.161694	-5.73531
1270	6708	1.08771	7.05307	7.67457	0.00213178	0.00727745	-1.27014
1271	7406	0.536852	6.82172	2.59946	0.06512	0.128472	-5.42125
1272	13008	1.35004	7.53654	5.8725	0.00537884	0.0153639	-2.40738
1273	6059	-0.0287472	6.5254	-0.0742217	0.944679	0.962719	-7.85207
1274	8018	0.930863	8.91791	8.22767	0.00166827	0.00602484	-0.969721
1275	7543	0.332519	5.49592	1.15353	0.31787	0.447751	-7.13474
1276	9861	0.666507	14.4557	5.88881	0.00532841	0.0152582	-2.3958
1277	4308	1.42297	13.0815	12.2738	0.000398255	0.00218688	0.764579
1278	6043	0.203682	5.59228	1.17727	0.309373	0.438622	-7.10909
1279	6094	-0.16375	6.53356	-0.742663	0.502149	0.622198	-7.52944
1280	13920	0.0958922	5.48735	0.806458	0.468712	0.59358	-7.47552
1281	10924	-0.664964	6.34258	-3.05768	0.0419528	0.0881783	-4.90381
1282	10684	0.659072	5.60146	1.48448	0.217594	0.341344	-6.75957
1283	3497	0.496804	8.1402	2.08894	0.110749	0.20174	-6.0293
1284	6114	-0.136483	6.88289	-0.473781	0.662303	0.756175	-7.71731
1285	12806	1.02516	12.5632	9.98751	0.000836771	0.00360516	-0.128679
1286	2104	1.68703	12.0969	16.1831	0.000145751	0.00122614	1.94169
1287	9052	0.15627	5.43723	1.54109	0.203968	0.324811	-6.69256
1288	10160	2.05019	8.50138	1.49914	0.213978	0.337494	-6.74228
1289	2430	1.37988	12.7295	12.9523	0.000327722	0.00194921	0.996251
1290	3513	1.32605	10.9932	12.1523	0.000412846	0.00224088	0.721669
1291	12908	1.76376	12.4181	12.3357	0.000391062	0.00216479	0.786299
1292	1922	1.54141	10.759	13.2074	0.000305337	0.00186395	1.07998
1293	10572	-0.171682	5.47204	-1.55065	0.201755	0.321979	-6.68118
1294	2895	0.1394	5.4951	1.10974	0.334117	0.463988	-7.1814
1295	9293	0.915442	9.80054	7.51474	0.00229512	0.00770795	-1.36072
1296	11487	0.756748	15.1967	7.14998	0.00273109	0.00887327	-1.57425
1297	4960	0.696017	14.6495	6.89758	0.00309482	0.00980324	-1.72786
1298	4123	1.594	14.3204	15.8285	0.000158023	0.00128659	1.84885
1299	1992	0.0438483	6.34592	0.328749	0.760139	0.833402	-7.78798
1300	9752	-0.190396	5.7649	-1.33567	0.258049	0.385003	-6.93241
1301	1587	0.977603	8.41328	1.98882	0.123491	0.220281	-6.15092
1302	5695	8.26835	10.0397	45.7137	3.21261e-06	0.000329581	5.59587
1303	5984	0.0767007	5.44621	0.658315	0.549113	0.663766	-7.59559
1304	3213	0.257158	5.90403	2.10796	0.1085	0.198446	-6.00624
1305	6258	0.507221	8.55004	4.99487	0.00924877	0.0241047	-3.07283
1306	14457	0.113606	5.50251	0.923709	0.411963	0.540552	-7.3686
1307	9622	0.246235	5.54113	2.39304	0.080306	0.153704	-5.66388
1308	8112	0.0824324	5.46484	0.639191	0.560191	0.673087	-7.60972
1309	7474	1.21199	11.3804	11.8584	0.000451049	0.00236918	0.615937
1310	5349	0.59029	7.71635	2.18471	0.0999312	0.18512	-5.91342
1311	14564	0.173512	6.08181	0.750697	0.497839	0.618597	-7.52283
1312	13389	0.179746	5.43371	0.658243	0.549155	0.663766	-7.59564
1313	10279	0.152789	5.9581	0.335296	0.755579	0.829868	-7.7853
1314	14079	0.456894	6.72658	0.938492	0.405237	0.534242	-7.35446
1315	5279	1.28521	10.3856	12.8315	0.000339051	0.00198123	0.955959
1316	4255	1.33818	12.1725	13.1126	0.000313424	0.00189671	1.04907
1317	6242	0.0397128	6.57449	0.204348	0.848847	0.899197	-7.82922
1318	433	0.0888585	5.49677	0.687066	0.532756	0.650041	-7.57373
1319	1618	0.408932	5.95043	2.6679	0.0608442	0.121256	-5.34203
1320	7358	0.553252	8.07611	2.82698	0.0521178	0.10629	-5.16042
1321	11669	0.191169	5.98039	0.992004	0.381683	0.510581	-7.30214
1322	3473	0.126673	5.47239	1.12043	0.330081	0.460206	-7.17009
1323	10945	0.145585	5.48022	1.09235	0.340786	0.47057	-7.19969
1324	7686	0.0624527	5.39534	0.549916	0.613939	0.717444	-7.67115
1325	7157	-0.372116	6.12621	-2.40558	0.0792737	0.152026	-5.64899
1326	9605	0.0404441	6.22069	0.0871796	0.93505	0.95676	-7.85075
1327	1527	-0.361342	5.78026	-2.24286	0.0939498	0.175539	-5.84337
1328	9758	-0.277612	5.82812	-1.75349	0.160344	0.271352	-6.43713
1329	1118	0.999371	6.0122	3.39111	0.0311366	0.0684235	-4.54781
1330	5685	0.194482	5.63813	1.57333	0.196608	0.315858	-6.65414
1331	7980	1.07015	10.0349	9.09687	0.00116821	0.00460853	-0.534418
1332	1184	0.0242616	8.57942	0.068844	0.948679	0.965787	-7.85256
1333	9281	0.0839209	7.12739	0.214646	0.841372	0.893496	-7.82652
1334	399	-0.0665832	5.66047	-0.525489	0.629211	0.729986	-7.68661
1335	5462	-0.045327	5.70959	-0.350532	0.745016	0.821569	-7.77888
1336	12730	-0.32647	5.828	-1.84246	0.145155	0.2509	-6.32905
1337	12025	1.3596	10.4903	10.4665	0.000707336	0.00321972	0.0747807
1338	2116	-0.020638	7.23397	-0.100215	0.925377	0.95035	-7.8492
1339	5786	-0.836084	6.5729	-6.77973	0.00328541	0.0103042	-1.80131
1340	9430	0.4431	5.86471	1.09352	0.340331	0.47018	-7.19846
1341	11494	0.322146	7.82606	2.0476	0.115824	0.209275	-6.07948
1342	540	0.503281	6.90813	1.03778	0.362506	0.492486	-7.25608
1343	4849	-0.191344	6.50876	-0.587394	0.590973	0.69813	-7.64629
1344	8465	1.23652	8.0339	7.77015	0.00204105	0.00703985	-1.21681
1345	8593	0.189008	16.7963	1.88024	0.139188	0.242641	-6.28308
1346	6318	0.132526	5.6584	0.68265	0.535245	0.652321	-7.57713
1347	14303	0.387704	7.76154	2.56624	0.0673217	0.132243	-5.45994
1348	10644	1.4277	9.84399	8.50669	0.00148257	0.00551753	-0.825352
1349	13113	1.70266	7.34816	3.17447	0.0377156	0.080574	-4.77709
1350	3160	0.0972946	5.47836	0.780893	0.481894	0.604781	-7.49751
1351	2574	0.0477037	5.66708	0.374698	0.728406	0.809524	-7.76814
1352	3520	1.61913	11.4973	15.2981	0.000178933	0.00138347	1.70542
1353	10531	0.260686	15.4009	2.50706	0.0714629	0.139177	-5.52921
1354	5292	-0.252364	5.55694	-2.09732	0.109752	0.200325	-6.01914
1355	4914	0.404648	5.61913	1.74208	0.162414	0.273871	-6.45096
1356	8066	0.0813542	5.47909	0.652879	0.552246	0.666091	-7.59964
1357	4897	0.320947	5.5493	1.66202	0.177771	0.293215	-6.54773
1358	7286	0.855897	6.59052	2.1367	0.105198	0.19333	-5.97144
1359	9065	0.376497	5.75316	2.1367	0.105198	0.19333	-5.97144
1360	6422	0.372276	8.60786	1.08306	0.344395	0.473972	-7.20939
1361	4478	0.0498129	5.43292	0.385633	0.720948	0.80359	-7.76306
1362	2550	0.197881	5.85004	0.733806	0.506934	0.626309	-7.53667
1363	4491	1.16801	7.96726	6.07689	0.00478737	0.0140053	-2.26417
1364	1459	0.140779	5.60822	1.09877	0.338309	0.467859	-7.19295
1365	14420	0.0606787	5.45588	0.508779	0.639793	0.738061	-7.69683
1366	13816	-0.344687	5.90021	-1.2188	0.295031	0.422995	-7.06366
1367	14154	1.26778	8.8855	10.392	0.000725716	0.00326895	0.0437636
1368	10912	-0.328085	6.42106	-0.838258	0.452719	0.578624	-7.44749
1369	9978	1.69589	8.82578	12.975	0.000325648	0.00194025	1.00377
1370	10960	1.23636	7.80135	7.384	0.00244058	0.00809693	-1.43614
1371	11385	0.229611	5.53658	1.18874	0.305344	0.434317	-7.0966
1372	2135	-0.00909692	5.63569	-0.0545083	0.959351	0.972454	-7.85368
1373	9396	1.0506	6.16651	2.92675	0.0473982	0.0980251	-5.04843
1374	5582	0.34923	5.54397	2.64813	0.0620446	0.123205	-5.36485
1375	4251	0.206128	5.49923	1.73796	0.163169	0.274808	-6.45595
1376	4660	0.136826	5.50845	1.27152	0.277746	0.405038	-7.00503
1377	13437	1.20502	10.7818	10.089	0.000807007	0.00351643	-0.0847743
1378	7724	-0.123102	5.62321	-0.699161	0.525982	0.644122	-7.56432
1379	11018	1.86145	7.89628	14.4118	0.000222369	0.00155612	1.45267
1380	12343	1.58371	7.66958	8.29591	0.00162027	0.00589667	-0.933986
1381	2273	0.490456	8.44547	3.34498	0.0324135	0.0708532	-4.59599
1382	9865	-0.550236	6.66761	-2.13589	0.105289	0.193393	-5.97242
1383	8936	-0.321479	6.60375	-0.556212	0.610041	0.71406	-7.66707
1384	3942	0.585752	13.1087	5.67322	0.00604595	0.0168812	-2.55107
1385	2249	0.195763	5.53463	1.5147	0.210206	0.332542	-6.72387
1386	2385	1.14648	6.19546	2.22222	0.0960246	0.178731	-5.8682
1387	12089	0.873452	7.51515	3.34422	0.0324352	0.0708742	-4.59679
1388	11642	0.56632	8.5341	3.42175	0.0303218	0.0668802	-4.51598
1389	3785	0.579288	13.139	5.54287	0.0065386	0.0179617	-2.64731
1390	9130	0.389519	14.8945	3.6425	0.0251557	0.0571177	-4.29117
1391	6307	1.08047	8.04444	5.81195	0.00557137	0.0158114	-2.45061
1392	5252	0.978781	8.12257	7.75845	0.00205189	0.00706432	-1.2233
1393	14037	-0.0982357	6.41931	-0.337106	0.754321	0.829086	-7.78455
1394	4938	0.203969	8.69317	0.95923	0.395962	0.524495	-7.33439
1395	13021	-1.19824	6.87647	-2.78319	0.0543636	0.11031	-5.21004
1396	8364	1.52062	10.5954	12.4834	0.00037457	0.00211073	0.8376
1397	404	-0.157893	5.8748	-0.799042	0.472506	0.596891	-7.48195
1398	114	0.261477	6.34025	1.23122	0.290866	0.418722	-7.04993
1399	1321	-0.354363	5.93781	-1.31901	0.263029	0.389878	-6.95141
1400	6061	-0.0389919	5.56027	-0.288381	0.788514	0.854642	-7.80339
1401	10844	0.0392888	5.42379	0.372633	0.729818	0.810566	-7.76908
1402	7560	-0.00899302	5.36364	-0.0892775	0.933492	0.955953	-7.85052
1403	5709	0.474988	6.32205	0.852435	0.445734	0.572242	-7.43475
1404	11777	-0.175061	6.50988	-0.510139	0.638928	0.737374	-7.69601
1405	5400	0.679428	6.50505	2.38959	0.0805924	0.15408	-5.66797
1406	9161	0.0921205	6.15042	0.63134	0.564784	0.676569	-7.61542
1407	9595	0.0985528	5.43645	0.798236	0.47292	0.59726	-7.48265
1408	7299	0.0562486	5.41039	0.496849	0.647414	0.744714	-7.70396
1409	4768	0.0223703	5.40276	0.218802	0.838362	0.891408	-7.82539
1410	611	0.220668	5.52481	2.10882	0.1084	0.198334	-6.0052
1411	11346	0.947546	7.84768	8.17574	0.00170602	0.00612713	-0.997109
1412	3212	0.113795	5.45031	1.06098	0.35312	0.483158	-7.23229
1413	4970	0.424304	6.64061	0.534381	0.623624	0.725349	-7.68105
1414	7731	0.0669539	5.41178	0.635076	0.562595	0.674964	-7.61271
1415	2235	0.518009	6.44621	1.14693	0.320269	0.450249	-7.14183
1416	11242	0.138335	5.43524	1.22919	0.291542	0.419231	-7.05218
1417	9956	0.0525824	5.42506	0.476217	0.660722	0.755309	-7.71593
1418	2086	0.114162	5.44896	1.1379	0.323583	0.453461	-7.1515
1419	7781	0.0954169	5.42763	0.873652	0.435447	0.562667	-7.41542
1420	10502	1.1212	6.79535	3.68173	0.0243531	0.0556095	-4.25203
1421	6074	1.30706	9.46431	7.75203	0.00205788	0.00707644	-1.22687
1422	11261	0.381804	5.49355	1.27851	0.275528	0.402879	-6.99718
1423	5750	0.952223	6.33274	2.18196	0.100224	0.185588	-5.91673
1424	13752	0.59613	5.63176	1.93911	0.13042	0.230504	-6.21142
1425	4440	1.5177	10.8336	14.3975	0.00022317	0.00155877	1.44847
1426	5977	0.166903	5.50781	1.57926	0.195284	0.314286	-6.64705
1427	7120	0.109429	5.42983	0.887596	0.428794	0.556534	-7.40254
1428	1699	0.083135	5.44925	0.607397	0.578952	0.688693	-7.63247
1429	1788	-0.431069	6.40347	-1.48251	0.218086	0.341978	-6.7619
1430	7419	0.0581903	5.42725	0.561542	0.606753	0.711371	-7.66359
1431	14534	0.0579877	5.47582	0.473463	0.66251	0.756224	-7.71749
1432	4568	0.0945646	5.41432	0.85428	0.444832	0.57155	-7.43308
1433	7954	0.416755	6.00822	1.8114	0.150272	0.257593	-6.36682
1434	10711	1.2536	7.86169	7.72449	0.00208377	0.00715108	-1.24221
1435	12122	1.29349	6.92715	2.89929	0.0486449	0.100269	-5.07911
1436	630	-0.025219	5.67245	-0.158533	0.882326	0.920389	-7.83967
1437	7493	0.188967	5.48009	1.19762	0.302263	0.430966	-7.08691
1438	1137	-0.00138249	5.43299	-0.0106523	0.992051	0.994453	-7.8555
1439	8107	0.855502	5.88868	1.57451	0.196345	0.315622	-6.65274
1440	9914	0.205888	7.0256	0.562558	0.606128	0.710809	-7.66292
1441	12106	0.00135612	7.5028	0.00252723	0.998114	0.998845	-7.85556
1442	2448	0.996486	8.56755	8.51008	0.00148047	0.00551274	-0.823623
1443	7496	0.795621	6.98719	4.97457	0.00937373	0.0243699	-3.08928
1444	11957	1.04504	8.47488	8.15466	0.00172164	0.0061735	-1.00827
1445	2318	0.923705	13.1385	9.12719	0.00115445	0.00456764	-0.519972
1446	8908	0.802719	8.27535	2.68109	0.060058	0.119938	-5.32682
1447	7379	1.36136	11.0335	12.1132	0.000417686	0.00225908	0.707759
1448	7674	1.44439	12.8805	14.4074	0.000222613	0.00155647	1.45139
1449	2153	1.84111	10.6345	17.4062	0.000111701	0.00106258	2.24452
1450	3423	1.78129	10.8058	15.7323	0.000161574	0.0013007	1.82326
1451	1351	0.0309583	5.4456	0.288282	0.788583	0.854642	-7.80342
1452	14635	-0.662069	6.16532	-1.12309	0.329083	0.459096	-7.16727
1453	7532	0.20622	5.52009	1.78817	0.154227	0.263083	-6.39504
1454	7925	0.517938	7.34095	1.13119	0.326064	0.456142	-7.15865
1455	10108	0.0983243	7.00766	0.91551	0.415734	0.544142	-7.37638
1456	9586	-0.177302	5.48859	-1.23014	0.291225	0.419076	-7.05113
1457	6446	-0.452541	7.19139	-0.984147	0.385065	0.513846	-7.30993
1458	5837	1.24749	8.39398	7.62642	0.0021794	0.00741593	-1.29724
1459	7777	0.922276	6.1951	5.92773	0.0052104	0.0149673	-2.36827
1460	4039	0.370184	6.77231	1.42005	0.234253	0.359148	-6.83507
1461	6047	-0.270723	7.45064	-0.634854	0.562725	0.674964	-7.61288
1462	4428	0.35838	5.66568	2.42744	0.0775105	0.149106	-5.62308
1463	3926	0.161468	5.46948	1.5664	0.198165	0.317688	-6.66241
1464	4607	0.00745449	5.42754	0.0636822	0.95252	0.96739	-7.853
1465	10357	0.00280162	5.41147	0.0232608	0.982645	0.988869	-7.85522
1466	4906	0.147357	5.49083	1.28347	0.273967	0.401173	-6.9916
1467	1803	-0.139571	5.77124	-0.733924	0.50687	0.626309	-7.53657
1468	9867	0.121443	5.42971	1.03021	0.365615	0.495433	-7.26377
1469	7317	0.0646042	5.50836	0.444527	0.681466	0.771041	-7.73343
1470	11097	0.373584	6.39656	1.33275	0.258916	0.385964	-6.93575
1471	4003	1.06399	8.81379	8.02646	0.00182065	0.0064473	-1.07675
1472	12027	0.760165	6.33761	4.27183	0.0153461	0.0372065	-3.69177
1473	775	0.165899	5.52502	1.64305	0.181632	0.29818	-6.57057
1474	1619	0.27157	5.5715	1.90692	0.135136	0.237212	-6.25061
1475	10287	0.1264	5.44776	0.937509	0.405681	0.534518	-7.3554
1476	8404	1.82849	8.14699	6.05484	0.00484712	0.0141438	-2.27943
1477	3279	0.00546855	6.29238	0.0147191	0.989017	0.992717	-7.85543
1478	12442	-0.228841	5.48997	-1.49554	0.21486	0.338171	-6.74653
1479	6048	0.658249	5.61465	1.77074	0.15727	0.267008	-6.4162
1480	11479	0.0175642	5.86787	0.127998	0.904816	0.936201	-7.8452
1481	11859	0.67829	5.67375	1.4758	0.219766	0.343694	-6.7698
1482	14632	0.83531	7.58296	7.69524	0.00211173	0.00722164	-1.25855
1483	9178	0.0283421	5.40018	0.26748	0.80337	0.864596	-7.81061
1484	2239	-1.44746	7.84202	-2.96288	0.0458156	0.0952134	-5.00826
1485	8590	-1.08735	7.51089	-3.18017	0.0375224	0.0802027	-4.77096
1486	4127	0.54274	6.53769	1.14205	0.322054	0.451874	-7.14705
1487	6183	0.000324703	5.7469	0.00104483	0.99922	0.999513	-7.85557
1488	6424	0.716598	8.52459	3.41606	0.0304712	0.067188	-4.52188
1489	11566	0.944051	8.81871	7.57157	0.0022353	0.00755475	-1.32831
1490	9233	-0.143601	5.7594	-0.87656	0.434053	0.561343	-7.41274
1491	2851	0.0825431	5.52614	0.785463	0.479517	0.602683	-7.49362
1492	489	-1.32145	6.90465	-11.3552	0.000527492	0.00262079	0.428291
1493	7507	-0.481425	6.16487	-3.47599	0.0289419	0.0642619	-4.46002
1494	3993	0.0699982	5.46147	0.584253	0.592876	0.699761	-7.64843
1495	4452	0.429279	5.59238	1.98288	0.124297	0.221517	-6.15815
1496	13350	0.0455969	5.51835	0.269418	0.801988	0.863758	-7.80996
1497	4971	0.0668806	5.44184	0.556118	0.610099	0.71406	-7.66713
1498	4043	1.76959	9.33463	11.6159	0.000486001	0.00249146	0.526576
1499	10055	1.99675	9.57393	15.7618	0.000160477	0.00129625	1.83111
1500	2247	0.136795	5.519	1.34253	0.256029	0.38274	-6.92458
1501	13000	1.17861	8.77427	8.97269	0.00122679	0.00479278	-0.594077
1502	13319	0.0613966	6.3958	0.45429	0.675036	0.766485	-7.72815
1503	5882	1.31773	7.85034	9.32884	0.00106793	0.00431657	-0.425076
1504	14505	1.22939	9.18703	9.89172	0.00086616	0.00368989	-0.170551
1505	4797	0.229417	5.98647	1.02639	0.367196	0.49714	-7.26765
1506	5316	0.321494	6.24998	0.901145	0.422413	0.550405	-7.38991
1507	1548	0.0774508	5.45617	0.602533	0.58186	0.690949	-7.63586
1508	13706	-0.0799828	5.38334	-0.621353	0.570664	0.681385	-7.6226
1509	6598	-0.139715	5.7711	-0.88457	0.430231	0.557667	-7.40535
1510	7197	0.0162285	5.42841	0.160784	0.880674	0.919554	-7.83922
1511	4401	0.829435	7.05119	7.79744	0.00201605	0.00697297	-1.20169
1512	4231	-0.18093	5.56798	-1.06718	0.350649	0.480643	-7.22588
1513	10948	-0.188971	5.65536	-0.892067	0.42668	0.554296	-7.39839
1514	13250	0.966313	5.9994	2.66009	0.061315	0.122023	-5.35103
1515	5956	-0.231737	5.58483	-2.19086	0.099279	0.184062	-5.906
1516	3342	0.184313	5.66087	1.52612	0.207483	0.329263	-6.71033
1517	213	0.216654	5.62681	2.09071	0.110538	0.20149	-6.02715
1518	10802	0.27071	7.09126	1.81461	0.149734	0.256931	-6.36292
1519	8515	0.127943	6.50388	0.780003	0.482359	0.605196	-7.49827
1520	1900	0.0645748	5.98611	0.620904	0.570929	0.681583	-7.62292
1521	9135	0.100963	5.42727	0.735319	0.506114	0.625636	-7.53544
1522	6383	-0.503232	6.05019	-2.92002	0.0477003	0.0985685	-5.05594
1523	8805	0.751399	8.72671	6.61639	0.00357462	0.011054	-1.90502
1524	7695	2.3859	11.6439	7.70264	0.00210461	0.00720632	-1.25441
1525	6096	0.615475	6.50008	1.31243	0.265019	0.391689	-6.95887
1526	5863	-0.0128794	5.38924	-0.112742	0.916097	0.943585	-7.84752
1527	2444	0.288454	7.28523	1.68443	0.17332	0.28775	-6.52069
1528	4777	-0.547061	5.85266	-1.29413	0.27064	0.397578	-6.97959
1529	10449	-0.0133586	5.38187	-0.109826	0.918255	0.945024	-7.84793
1530	7107	0.0379702	5.63003	0.279512	0.794805	0.858882	-7.80651
1531	13602	-0.060384	6.83898	-0.164415	0.878009	0.917989	-7.83848
1532	9332	0.128896	5.58002	0.79469	0.474744	0.598728	-7.48571
1533	12016	0.0624108	5.43653	0.510445	0.638733	0.737212	-7.69583
1534	3118	1.06911	8.99937	9.28835	0.00108462	0.00436084	-0.443967
1535	8362	1.64687	8.96325	16.1283	0.000147568	0.00123307	1.92749
1536	9095	-0.237322	5.48655	-1.86449	0.141642	0.246197	-6.30225
1537	3297	0.214331	5.54469	1.92855	0.131947	0.232571	-6.22428
1538	4713	0.0116923	5.39627	0.097683	0.927255	0.951777	-7.84952
1539	13107	0.407253	5.58169	1.96938	0.126151	0.224266	-6.17459
1540	4791	-0.245614	6.00909	-1.28972	0.27201	0.398917	-6.98456
1541	13038	-0.00279209	5.3977	-0.0199292	0.98513	0.990452	-7.85532
1542	13832	-0.0426773	5.72915	-0.423847	0.695196	0.782031	-7.74427
1543	797	1.02843	12.563	8.54147	0.00146128	0.00545981	-0.807669
1544	2191	-0.0901311	8.18042	-0.361225	0.737645	0.816513	-7.77421
1545	10194	1.12414	9.71942	5.64813	0.00613708	0.0170574	-2.56945
1546	2880	0.163681	6.27994	1.19873	0.301881	0.430601	-7.0857
1547	11111	1.35862	11.8483	12.2922	0.0003961	0.00218173	0.771048
1548	2511	1.0612	9.93739	9.3168	0.00107286	0.00433007	-0.430683
1549	4081	-0.221945	7.26931	-0.566487	0.603714	0.708829	-7.66033
1550	1906	1.98164	8.01772	13.2081	0.000305285	0.00186395	1.08018
1551	9606	-0.247592	5.69617	-1.43498	0.230281	0.35513	-6.81766
1552	7525	-0.0417661	5.60896	-0.183835	0.863793	0.909039	-7.83422
1553	239	1.29464	6.56803	5.07893	0.00875282	0.022961	-3.00527
1554	7405	1.40795	9.97315	11.1729	0.000559187	0.00272457	0.358167
1555	14640	1.87202	6.15581	4.45145	0.0134552	0.0332594	-3.53141
1556	6515	0.096081	5.46569	0.810541	0.466634	0.591826	-7.47197
1557	10440	0.237542	5.82327	1.04759	0.35851	0.488302	-7.24605
1558	4992	1.32089	10.45	7.30645	0.00253234	0.00834749	-1.48146
1559	7620	0.371317	5.59313	1.83725	0.146	0.251978	-6.33539
1560	8911	1.88974	11.4432	17.4201	0.000111375	0.0010611	2.24782
1561	11389	0.714134	6.67848	1.81952	0.148916	0.255846	-6.35695
1562	1377	0.234311	7.3926	0.975926	0.388631	0.517089	-7.31804
1563	4895	0.131887	5.74899	1.00239	0.377253	0.506688	-7.29179
1564	14229	0.338706	5.96462	1.24139	0.287499	0.415641	-7.03866
1565	10253	0.315932	5.61319	1.08259	0.34458	0.47418	-7.20988
1566	1398	0.137194	5.46307	1.03482	0.363717	0.4938	-7.25908
1567	10219	0.51462	10.9283	2.94712	0.0464981	0.096441	-5.02576
1568	10637	0.840512	12.0835	7.78426	0.00202807	0.00700216	-1.20898
1569	6137	0.996649	8.09785	3.57631	0.0265843	0.0599431	-4.35777
1570	7106	0.639299	9.21801	4.74492	0.0109442	0.027861	-3.27896
1571	13645	1.22948	10.8673	11.5183	0.000501037	0.00253619	0.490044
1572	6750	-1.47438	6.96431	-7.12328	0.00276693	0.00895777	-1.59026
1573	7050	-0.400115	8.26974	-2.84269	0.0513388	0.104967	-5.14268
1574	7486	0.231455	8.11501	1.01545	0.371749	0.501365	-7.27869
1575	5353	1.85874	11.6173	16.4762	0.00013651	0.0011879	2.01664
1576	13312	0.051259	5.44934	0.422178	0.69631	0.783091	-7.74513
1577	2693	-0.211324	9.1071	-1.48493	0.217483	0.341249	-6.75905
1578	9667	0.71912	11.8453	6.59823	0.00360871	0.0111417	-1.91668
1579	8438	-0.570488	5.89197	-4.09574	0.0175271	0.0418334	-3.85348
1580	5808	0.0618991	5.60884	0.426114	0.693683	0.780844	-7.74311
1581	9761	1.03391	8.00629	3.53732	0.0274717	0.0616186	-4.39731
1582	5070	0.131499	5.44289	1.05885	0.353972	0.483838	-7.23448
1583	11170	1.39852	13.6309	13.2518	0.000301643	0.00185549	1.09437
1584	1518	0.804591	9.06331	2.85997	0.0504981	0.10348	-5.12322
1585	6316	1.20946	7.90997	8.32367	0.00160124	0.00584419	-0.91953
1586	6657	0.56678	9.043	3.97357	0.0192659	0.0453517	-3.96837
1587	1666	0.0776537	5.45253	0.681321	0.535996	0.652712	-7.57815
1588	13345	0.387477	5.53962	1.39968	0.239787	0.365458	-6.85874
1589	6420	0.0311504	5.39861	0.278304	0.795663	0.859359	-7.80693
1590	3383	0.89501	6.95622	3.20794	0.0365973	0.0786769	-4.74118
1591	4546	1.32695	6.76415	3.552	0.0271334	0.0609799	-4.38239
1592	3708	1.73188	12.9419	17.0765	0.000119785	0.00109923	2.16542
1593	3951	0.306236	5.96968	0.76199	0.491829	0.613304	-7.51345
1594	157	0.17543	5.50296	1.66968	0.176235	0.291421	-6.53849
1595	1554	0.193369	5.51508	1.866	0.141405	0.24591	-6.30041
1596	9692	0.19451	5.454	1.78098	0.155473	0.264485	-6.40377
1597	811	-0.208047	8.95598	-1.05585	0.355177	0.484855	-7.23757
1598	11167	1.57634	9.01717	14.6469	0.000209649	0.00149959	1.5214
1599	13814	1.03012	9.54104	5.54288	0.00653856	0.0179617	-2.6473
1600	3474	-0.0729405	5.56865	-0.489221	0.652316	0.748274	-7.70843
1601	13454	-0.0856565	5.40079	-0.614626	0.574649	0.68506	-7.62738
1602	8140	0.488077	5.52954	1.19802	0.302126	0.43086	-7.08648
1603	14562	0.15756	5.51186	1.48601	0.217214	0.340944	-6.75777
1604	13029	0.0888581	5.44712	0.708438	0.52083	0.63966	-7.55701
1605	3508	0.994541	7.72133	5.97754	0.00506413	0.0146457	-2.33327
1606	7497	1.35432	10.2664	10.8708	0.000617215	0.00292385	0.239292
1607	12639	0.333439	7.2236	1.01153	0.373395	0.502891	-7.28264
1608	11711	0.189111	5.49803	1.63934	0.182398	0.299058	-6.57503
1609	4350	1.28103	8.02095	6.52204	0.00375625	0.011514	-1.96595
1610	9962	0.603168	7.967	2.25976	0.0922882	0.172931	-5.82306
1611	2518	1.45536	10.6894	13.4112	0.000288836	0.00181013	1.14559
1612	10162	1.48354	11.9521	14.8032	0.0002017	0.00146343	1.56641
1613	13836	1.53613	10.5144	14.4988	0.00021755	0.00153294	1.47826
1614	7558	-0.118592	17.0477	-1.11503	0.332116	0.462073	-7.17581
1615	1576	-0.276766	6.81135	-1.14811	0.319838	0.44992	-7.14056
1616	8376	2.03605	10.3324	18.7307	8.54207e-05	0.000911921	2.54513
1617	13470	0.540386	7.95286	2.4921	0.0725562	0.140904	-5.54679
1618	11939	0.578467	5.76821	1.65517	0.179154	0.294998	-6.55597
1619	5291	0.194814	6.21884	1.26764	0.278983	0.406384	-7.00938
1620	47	0.199554	6.73344	0.411107	0.703727	0.789548	-7.75072
1621	10300	-0.0445191	5.37311	-0.418202	0.698969	0.785176	-7.74715
1622	3475	0.962806	8.42532	2.56424	0.0674567	0.132451	-5.46227
1623	3280	0.504847	9.26653	4.12841	0.017095	0.0409366	-3.82314
1624	2007	0.197466	5.70797	0.862184	0.440983	0.567779	-7.4259
1625	13670	0.308894	6.31345	1.06805	0.350305	0.480316	-7.22498
1626	6693	0.801719	7.02237	1.48764	0.21681	0.340466	-6.75585
1627	9028	1.73434	10.5466	11.6575	0.000479768	0.00246323	0.542044
1628	5368	0.0857181	5.41279	0.741535	0.502757	0.622669	-7.53037
1629	14288	1.5576	8.90856	13.6817	0.000268633	0.00173526	1.23104
1630	7882	1.24482	8.62987	8.95438	0.00123574	0.00482223	-0.602944
1631	11614	0.132654	5.56697	1.27062	0.278032	0.405301	-7.00604
1632	12205	-0.313347	5.73264	-1.00092	0.37788	0.507194	-7.29327
1633	8228	-0.214248	6.59898	-0.826772	0.458444	0.584042	-7.4577
1634	13101	0.452156	7.15121	3.06135	0.0418116	0.0879356	-4.8998
1635	8259	-0.0404001	5.3647	-0.400966	0.710558	0.795819	-7.75572
1636	3652	-0.508782	6.88253	-1.40602	0.238051	0.363624	-6.85139
1637	11047	0.0570916	5.57852	0.520974	0.63206	0.731899	-7.6894
1638	2585	-0.207491	7.09593	-0.439905	0.684521	0.773259	-7.73589
1639	5523	1.11995	9.08541	6.04648	0.00487003	0.0141973	-2.28522
1640	414	1.24989	9.95807	10.2185	0.000770903	0.00340293	-0.0293324
1641	10239	-0.122303	7.31263	-0.471944	0.663498	0.756894	-7.71835
1642	8613	0.0400236	5.39913	0.39822	0.712413	0.797002	-7.75705
1643	8785	0.784619	8.35816	5.68293	0.00601113	0.0168097	-2.54397
1644	1499	0.789477	9.21858	3.83134	0.021564	0.0499898	-4.10496
1645	11794	-0.0894893	7.6033	-0.169981	0.873928	0.915193	-7.83731
1646	5091	0.364969	5.53871	1.73794	0.163171	0.274808	-6.45597
1647	10710	0.967416	7.44373	4.30139	0.0150135	0.0365231	-3.66506
1648	7757	0.241125	6.50527	0.855435	0.444267	0.570879	-7.43203
1649	10760	0.447214	7.5447	1.66224	0.177727	0.293178	-6.54747
1650	5232	0.401844	7.23056	1.29966	0.268929	0.395771	-6.97334
1651	3073	0.06625	5.4163	0.501272	0.644583	0.742332	-7.70133
1652	10356	-0.132867	5.3614	-1.26893	0.278571	0.405869	-7.00793
1653	10949	1.01124	9.53378	5.90718	0.00527229	0.015126	-2.38279
1654	10737	0.434297	5.60885	2.25947	0.0923165	0.17296	-5.82341
1655	5339	2.37334	6.31462	1.4209	0.234026	0.358921	-6.83409
1656	13336	1.2937	12.5237	12.8776	0.000334669	0.0019674	0.971387
1657	8630	0.00396039	5.39259	0.0393625	0.970637	0.980434	-7.85458
1658	279	1.72481	11.1637	11.073	0.000577578	0.00278239	0.319236
1659	8352	-0.0326545	5.64494	-0.15216	0.88701	0.923512	-7.84092
1660	4980	1.10042	9.14564	6.63879	0.00353312	0.0109504	-1.89066
1661	6325	0.467339	7.35483	1.49185	0.215768	0.339325	-6.75088
1662	13715	0.987237	6.99626	6.04625	0.00487066	0.0141973	-2.28538
1663	4800	0.762476	8.69079	5.47506	0.00681469	0.0185503	-2.69811
1664	9460	1.20101	9.74516	9.27249	0.00109126	0.00438234	-0.451389
1665	14273	0.0153865	5.44198	0.14878	0.889496	0.924973	-7.84156
1666	8093	0.267839	5.52997	2.62068	0.0637578	0.126204	-5.39662
1667	8880	-0.212364	5.87406	-1.7437	0.162118	0.273507	-6.449
1668	6304	0.100733	5.41906	0.975453	0.388837	0.517212	-7.31851
1669	4384	-0.47231	5.98529	-2.34501	0.0844048	0.160136	-5.72103
1670	2580	-0.00394057	5.80479	-0.0302214	0.977453	0.985314	-7.85499
1671	7997	0.976311	7.29931	1.68895	0.172437	0.286543	-6.51523
1672	6097	1.80731	7.53275	15.2207	0.000182272	0.00139567	1.68401
1673	8379	0.0455327	5.49002	0.288286	0.788581	0.854642	-7.80342
1674	9480	-0.292807	6.82502	-0.548656	0.614721	0.71816	-7.67197
1675	2118	0.117001	5.49911	1.07003	0.34952	0.479576	-7.22293
1676	11561	0.0819466	5.49585	0.816498	0.463614	0.588926	-7.46675
1677	1571	0.0344684	5.45263	0.289711	0.787572	0.854021	-7.80291
1678	8752	0.387614	5.53599	3.24433	0.035426	0.0765686	-4.70233
1679	8083	0.245043	5.5958	1.36778	0.248719	0.374972	-6.8956
1680	548	0.947911	8.0252	2.34311	0.0845724	0.160409	-5.7233
1681	11798	1.06119	7.16729	2.74809	0.0562462	0.113422	-5.25001
1682	7976	0.223884	6.52767	0.440633	0.68404	0.773046	-7.73551
1683	12733	-0.0289198	7.67858	-0.073913	0.944909	0.962809	-7.8521
1684	13492	0.610944	9.02538	3.09985	0.0403605	0.0852776	-4.85781
1685	4879	1.52169	8.83321	10.0881	0.000807264	0.00351643	-0.0851597
1686	887	1.26859	9.3944	12.4649	0.000376595	0.0021173	0.831184
1687	7546	0.0152849	5.41408	0.125969	0.906315	0.937042	-7.84552
1688	13989	0.15881	5.47556	1.13048	0.326326	0.456369	-7.15941
1689	5601	0.194009	5.48571	1.82647	0.147765	0.254381	-6.3485
1690	8036	0.100216	6.79749	0.274073	0.798673	0.861477	-7.80839
1691	3823	-0.122089	6.7186	-0.26893	0.802336	0.863928	-7.81012
1692	1621	0.059184	6.59772	0.272787	0.799588	0.862192	-7.80882
1693	14561	0.137412	8.872	0.772011	0.486543	0.608769	-7.50503
1694	3806	0.896412	8.84066	5.66705	0.00606818	0.0169122	-2.55558
1695	5284	0.720331	15.317	6.91143	0.00307333	0.00974874	-1.7193
1696	129	1.29471	9.15764	6.84581	0.00317678	0.0100326	-1.75998
1697	2569	0.279479	5.92365	0.918701	0.414263	0.542962	-7.37336
1698	14334	-0.381972	5.88103	-1.31281	0.264905	0.391596	-6.95844
1699	6381	1.08077	9.21505	7.00492	0.00293312	0.00939341	-1.66192
1700	11609	1.12384	9.40551	7.1169	0.00277559	0.00897728	-1.5941
1701	13063	0.0362238	5.42054	0.287018	0.789479	0.855071	-7.80387
1702	1498	-0.0290268	5.69896	-0.169247	0.874466	0.915546	-7.83746
1703	6569	0.337079	5.82648	0.636443	0.561795	0.674332	-7.61172
1704	8463	1.17329	10.7493	6.83604	0.00319255	0.0100674	-1.76607
1705	6761	-0.0213692	5.43125	-0.197968	0.853488	0.902504	-7.83083
1706	6028	-1.22017	6.90874	-5.98513	0.00504229	0.0145918	-2.32796
1707	2774	0.0339282	5.96347	0.110749	0.917572	0.944535	-7.8478
1708	8426	0.897441	8.40582	8.0103	0.00183363	0.00647983	-1.08546
1709	2802	0.0365889	5.44744	0.32429	0.763252	0.835942	-7.78977
1710	6425	-0.0920845	5.52136	-0.507371	0.64069	0.738846	-7.69768
1711	10060	0.752311	8.22202	4.52946	0.0127238	0.0316865	-3.46317
1712	8859	-0.173656	5.82774	-0.511539	0.638038	0.736596	-7.69516
1713	6609	0.409117	5.66647	1.2398	0.288022	0.416134	-7.04042
1714	9294	-0.103976	5.50475	-0.523881	0.630225	0.730681	-7.6876
1715	10379	0.528993	6.02509	1.32292	0.26185	0.388848	-6.94695
1716	4352	0.973556	6.26246	1.69302	0.171646	0.285572	-6.51032
1717	1422	0.894016	6.39455	1.93043	0.131673	0.232208	-6.22198
1718	3065	-0.147601	7.19416	-0.78009	0.482314	0.605195	-7.4982
1719	9905	-0.301416	5.64758	-1.64413	0.181409	0.297886	-6.56926
1720	621	1.12594	7.51395	1.89977	0.136208	0.238628	-6.2593
1721	11104	0.691773	5.62583	1.78906	0.154074	0.262922	-6.39396
1722	13315	0.140011	5.44418	1.32443	0.261399	0.388515	-6.94524
1723	3344	1.97826	12.3393	17.9105	0.000100625	0.00100639	2.36214
1724	310	0.94622	6.87921	4.10013	0.0174681	0.0417073	-3.84939
1725	12221	1.07768	9.4978	6.69905	0.00342445	0.0106596	-1.85226
1726	7238	0.173131	7.72759	0.35448	0.742291	0.820085	-7.77717
1727	9066	1.53125	12.3799	14.9352	0.000195286	0.00144082	1.60399
1728	569	0.370556	8.17588	1.84995	0.14395	0.249132	-6.31994
1729	12042	-0.496867	6.45263	-1.78713	0.154407	0.263228	-6.3963
1730	14331	1.08301	9.18267	6.39187	0.00402624	0.0121561	-2.05129
1731	6445	0.0693294	5.41616	0.65646	0.550181	0.664713	-7.59697
1732	13046	-0.579332	17.8274	-5.50567	0.00668831	0.0182747	-2.67512
1733	13502	1.19318	7.53829	4.05736	0.0180517	0.0428313	-3.88933
1734	1201	0.151904	10.7137	0.828209	0.457725	0.583506	-7.45643
1735	6533	1.54811	8.80496	10.0349	0.000822683	0.00356809	-0.108092
1736	8239	0.892142	8.09323	4.03264	0.0183999	0.0435817	-3.91253
1737	5803	-0.314477	6.93317	-0.719661	0.514647	0.633471	-7.54808
1738	2389	0.566497	7.80771	2.71125	0.0583059	0.116872	-5.29217
1739	6223	1.90521	7.87135	13.273	0.000299899	0.00184834	1.10122
1740	2815	2.75601	7.73279	13.7509	0.000263749	0.00171815	1.25262
1741	6790	0.10236	5.42444	0.99153	0.381887	0.510752	-7.30262
1742	11901	0.029134	5.39589	0.243091	0.820838	0.878931	-7.81837
1743	14183	0.16277	6.26033	1.24126	0.287542	0.41566	-7.0388
1744	13335	-0.711941	6.35238	-5.09384	0.00866832	0.0227764	-2.99337
1745	9469	0.690588	8.33024	2.56586	0.0673472	0.132259	-5.46038
1746	14244	-0.124468	17.934	-1.20719	0.298973	0.427301	-7.07642
1747	3716	0.0356464	5.5278	0.249342	0.816348	0.875427	-7.81645
1748	10749	-0.424971	5.86282	-1.33619	0.257896	0.384858	-6.93182
1749	10460	-0.377076	6.81596	-3.30975	0.0334316	0.0727529	-4.63303
1750	4683	0.855768	6.74889	4.63912	0.0117768	0.0296415	-3.36864
1751	6585	-0.741216	6.58853	-2.93017	0.0472456	0.0978196	-5.04462
1752	3188	0.806053	9.58082	7.66036	0.0021457	0.00731478	-1.27812
1753	910	1.07233	10.2947	8.64358	0.00140098	0.0052888	-0.756169
1754	9963	0.0699079	5.57707	0.55699	0.60956	0.713792	-7.66657
1755	8142	-0.456016	5.87218	-2.18344	0.100067	0.185347	-5.91496
1756	14659	0.0718676	6.78595	0.645442	0.556553	0.670218	-7.60514
1757	2912	-0.147468	5.54839	-1.3121	0.26512	0.391748	-6.95925
1758	6974	0.281818	7.38959	0.636902	0.561527	0.674129	-7.61139
1759	1707	0.847564	7.79648	3.58838	0.0263166	0.0594276	-4.34557
1760	2988	0.946129	8.33758	4.03563	0.0183574	0.0434886	-3.90972
1761	10939	-0.279627	6.73655	-0.551331	0.613061	0.716663	-7.67024
1762	5173	1.65441	11.1447	10.8255	0.000626562	0.0029589	0.221172
1763	3053	1.96319	12.2102	18.3305	9.24453e-05	0.00096191	2.45708
1764	1452	-0.512609	9.71823	-1.33392	0.258568	0.385566	-6.93441
1765	1331	1.19632	7.30422	7.47721	0.00233573	0.00781551	-1.38224
1766	598	1.81448	8.7011	12.0908	0.000420487	0.00226717	0.69978
1767	5632	1.00287	7.43002	7.39723	0.00242534	0.00805811	-1.42845
1768	4560	0.18988	5.5028	1.85673	0.142868	0.247646	-6.31169
1769	104	0.447314	5.65335	1.58165	0.194754	0.313559	-6.6442
1770	14327	1.75576	10.3962	13.0619	0.00031786	0.00191137	1.03243
1771	6519	0.0538916	5.41676	0.39877	0.712041	0.796787	-7.75679
1772	6638	0.0770258	5.42028	0.627082	0.567286	0.678716	-7.61849
1773	5079	1.0181	5.73008	3.31632	0.0332388	0.072414	-4.62611
1774	13007	0.116813	5.44422	0.900251	0.422831	0.550793	-7.39075
1775	7015	0.926835	8.76745	5.73009	0.00584553	0.0164561	-2.50964
1776	14518	-0.72931	6.25266	-7.05077	0.00286729	0.00921934	-1.63403
1777	11105	-0.0865096	6.2816	-0.188469	0.86041	0.906736	-7.83314
1778	5854	0.053895	5.44716	0.49352	0.649551	0.746372	-7.70592
1779	6768	-0.602515	7.67657	-1.56915	0.197547	0.31692	-6.65914
1780	6362	0.654391	10.6743	5.50932	0.00667342	0.0182454	-2.67238
1781	10698	-0.307813	5.61704	-1.82181	0.148536	0.255418	-6.35417
1782	10425	-0.395466	5.76943	-2.34843	0.0841055	0.159693	-5.71696
1783	1832	0.0899565	5.5496	0.893862	0.425833	0.5537	-7.39672
1784	13963	-0.2839	5.92191	-1.8567	0.142874	0.247646	-6.31173
1785	4335	0.0796085	5.45366	0.737839	0.504751	0.624516	-7.53339
1786	9711	0.0218665	5.75483	0.0867743	0.935351	0.956849	-7.85079
1787	5421	-0.78302	6.34733	-3.83923	0.021428	0.0497365	-4.0973
1788	5874	0.705868	6.76372	1.1627	0.314562	0.444044	-7.12487
1789	1173	0.858157	8.83681	6.57136	0.00365989	0.0112565	-1.934
1790	4619	0.359613	5.54993	2.26029	0.0922374	0.172883	-5.82244
1791	573	0.387609	7.69447	0.787599	0.478408	0.601677	-7.49179
1792	2933	1.2896	9.42996	11.493	0.000505022	0.00254975	0.480541
1793	3677	0.505887	8.24776	4.55075	0.0125328	0.0313022	-3.44469
1794	7802	1.39785	6.5683	2.67501	0.060419	0.120501	-5.33383
1795	180	0.339951	7.23373	1.45507	0.225043	0.349538	-6.79415
1796	905	1.87027	11.416	18.3738	9.16512e-05	0.000955669	2.46672
1797	11136	0.573671	8.16332	2.74674	0.0563204	0.113538	-5.25156
1798	10517	0.697178	8.41565	3.6609	0.0247753	0.0564415	-4.27278
1799	13880	2.28332	7.62504	20.6645	5.96038e-05	0.00076389	2.94001
1800	14432	1.45802	7.32814	5.53089	0.00658638	0.0180616	-2.65625
1801	970	2.4349	6.34411	1.3736	0.247065	0.373159	-6.88889
1802	6058	0.0115393	6.24848	0.0264625	0.980256	0.987339	-7.85512
1803	9874	0.0997767	5.44458	0.812358	0.465711	0.590875	-7.47038
1804	634	0.755932	10.0526	5.50086	0.00670799	0.0183143	-2.67872
1805	11750	0.570052	7.50058	1.99081	0.123223	0.21989	-6.14851
1806	8316	-1.12638	6.6684	-6.68714	0.0034456	0.0107132	-1.85983
1807	5539	1.90065	7.3471	8.44925	0.00151858	0.00560878	-0.8547
1808	13495	1.39236	7.68818	13.0395	0.000319847	0.00191802	1.02506
1809	12013	1.24569	7.16773	1.45422	0.225261	0.349757	-6.79514
1810	13794	0.174312	6.80778	0.345732	0.748337	0.824348	-7.78093
1811	11386	-0.0604212	5.32908	-0.599629	0.583601	0.692354	-7.63788
1812	8711	0.0748683	7.71968	0.302796	0.778332	0.847364	-7.7981
1813	11056	0.643032	8.33696	2.57816	0.0665219	0.130841	-5.44604
1814	5450	1.02572	8.96207	6.65492	0.00350362	0.0108738	-1.88035
1815	13234	-0.218536	5.42365	-1.6687	0.176431	0.29165	-6.53967
1816	1433	-0.791618	8.30164	-2.75667	0.055779	0.11268	-5.24023
1817	4404	0.635541	6.29805	0.994398	0.380659	0.509759	-7.29977
1818	10509	-0.0255068	5.44455	-0.164504	0.877944	0.917989	-7.83846
1819	1172	0.17294	5.5158	1.62323	0.185763	0.303394	-6.59439
1820	3587	0.397887	5.74339	1.62225	0.185969	0.303622	-6.59556
1821	6817	0.280842	5.86231	1.32261	0.261945	0.38891	-6.94731
1822	958	1.85709	6.37652	17.1306	0.000118408	0.00109525	2.17853
1823	7144	-0.213493	5.66491	-0.964167	0.393782	0.522214	-7.32957
1824	597	0.0786805	5.65755	0.534911	0.623292	0.725139	-7.68072
1825	197	0.0571918	5.43892	0.541991	0.618868	0.721599	-7.67623
1826	9974	0.130459	5.46285	1.05659	0.354878	0.48464	-7.23681
1827	14280	0.129025	5.48184	1.20739	0.298906	0.42725	-7.07621
1828	13590	-0.240894	5.66578	-1.48007	0.218694	0.34252	-6.76477
1829	6798	-0.00884032	5.40401	-0.0872549	0.934994	0.95676	-7.85074
1830	14067	1.41118	7.20879	4.9154	0.00975013	0.0252332	-3.13752
1831	12168	-0.0242702	5.53347	-0.151398	0.88757	0.923814	-7.84107
1832	3040	0.0766372	5.89343	0.336274	0.754899	0.829454	-7.7849
1833	2218	-0.457392	6.31439	-2.27265	0.0910444	0.170999	-5.8076
1834	14466	-0.291003	5.9099	-1.04603	0.359143	0.488804	-7.24765
1835	4559	0.159956	8.33533	0.790648	0.47683	0.600576	-7.48918
1836	2707	-0.201173	5.84573	-1.22951	0.291436	0.419204	-7.05183
1837	10169	1.56514	12.0599	14.136	0.000238557	0.00161675	1.37046
1838	6985	1.4287	11.6682	13.3698	0.000292094	0.00182218	1.13236
1839	10587	-0.0751312	5.36363	-0.663174	0.546324	0.661867	-7.59194
1840	10285	-0.038584	5.51143	-0.364286	0.73554	0.814664	-7.77285
1841	4598	2.01644	7.78275	14.0796	0.000242048	0.00163544	1.35343
1842	7043	1.10184	6.54897	1.52197	0.208469	0.330521	-6.71526
1843	951	1.8971	6.29952	6.25187	0.00434431	0.0129213	-2.14477
1844	6582	-0.043289	6.59852	-0.152549	0.886724	0.923296	-7.84085
1845	10029	0.645716	9.06713	4.74231	0.0109638	0.0278986	-3.28116
1846	12906	1.3164	11.9516	9.98117	0.000838677	0.00361208	-0.131438
1847	3653	0.81534	8.47557	5.0937	0.00866909	0.0227764	-2.99348
1848	11862	0.0380185	5.39468	0.335569	0.75539	0.829726	-7.78519
1849	2682	0.0644957	5.47125	0.474522	0.661822	0.755878	-7.71689
1850	2407	-0.372203	7.21678	-1.56122	0.199339	0.31912	-6.66859
1851	6558	-0.743725	13.7104	-7.26841	0.00257894	0.00846146	-1.50385
1852	7725	-1.8923	13.9744	-8.71449	0.00136094	0.00516906	-0.720746
1853	11661	-0.159322	7.29585	-0.36996	0.731648	0.811873	-7.7703
1854	2240	0.582638	9.56918	5.73718	0.00582113	0.0164044	-2.50451
1855	4075	0.101564	5.59758	0.591157	0.588699	0.696166	-7.64372
1856	11360	1.15292	9.5874	5.48951	0.00675466	0.0184269	-2.68724
1857	11194	1.39635	10.1712	12.4841	0.000374495	0.00211073	0.837839
1858	9942	2.56956	11.6154	4.51043	0.0128976	0.032055	-3.47973
1859	4235	-1.14529	6.85582	-9.50803	0.000997802	0.00410107	-0.342429
1860	1964	-0.963371	6.64358	-9.35938	0.00105555	0.00427792	-0.410881
1861	6554	2.44529	9.25062	21.1208	5.50166e-05	0.000729334	3.02644
1862	12032	1.03785	7.76902	6.89621	0.00309695	0.00980774	-1.72871
1863	802	2.45431	10.1176	2.75032	0.0561247	0.113244	-5.24748
1864	11735	0.130253	5.47126	1.22393	0.293303	0.42118	-7.058
1865	9081	-0.196729	5.63267	-0.845574	0.449104	0.575308	-7.44093
1866	5651	-0.0201773	5.4157	-0.193821	0.856508	0.904211	-7.83185
1867	12862	0.326848	5.65333	1.0311	0.365251	0.495143	-7.26287
1868	12338	-0.364933	5.79854	-1.81364	0.149896	0.257163	-6.36409
1869	14234	-0.113974	6.73262	-0.257646	0.810397	0.869865	-7.81382
1870	12586	-0.76066	6.46584	-4.89034	0.0099151	0.0255633	-3.15807
1871	11397	-0.905005	6.99221	-2.08852	0.1108	0.201779	-6.0298
1872	8791	0.622435	6.35534	1.37262	0.247343	0.373429	-6.89002
1873	5307	0.132546	5.4994	0.846105	0.448842	0.575209	-7.44045
1874	14582	0.393503	5.81859	1.01439	0.372194	0.501768	-7.27976
1875	5384	-0.205833	5.78678	-1.79901	0.152368	0.260467	-6.38188
1876	10512	1.50196	12.2109	11.5841	0.000490839	0.0025066	0.514702
1877	5887	-0.546761	5.9776	-4.19335	0.0162744	0.0391928	-3.76328
1878	11921	-0.545853	6.33222	-1.35156	0.253389	0.380125	-6.91423
1879	3179	-0.390681	7.50014	-0.710979	0.519425	0.638222	-7.555
1880	3225	1.0126	8.64693	8.15335	0.00172261	0.00617538	-1.00896
1881	7333	0.736267	10.1045	6.9621	0.00299631	0.00954684	-1.68811
1882	14530	0.45625	9.37106	3.3677	0.031777	0.0696626	-4.57222
1883	7787	1.20506	8.78946	6.13412	0.00463647	0.013631	-2.2248
1884	6843	-0.987628	6.88455	-3.11348	0.0398612	0.0843793	-4.843
1885	9857	0.0156581	5.36573	0.13376	0.900563	0.933303	-7.84424
1886	6603	0.239313	5.50353	2.18545	0.0998521	0.184999	-5.91252
1887	5188	-0.196649	6.76454	-1.57053	0.197235	0.316484	-6.65748
1888	8767	1.01804	9.22226	3.81276	0.0218884	0.0506502	-4.12304
1889	7870	-0.335398	6.814	-1.04519	0.359484	0.48917	-7.24851
1890	11625	1.54453	12.1919	13.857	0.000256487	0.00169514	1.28544
1891	3173	1.44665	12.2104	13.09	0.000315394	0.00190239	1.04165
1892	1866	1.44723	11.6117	14.4326	0.000221201	0.00155056	1.45882
1893	6804	1.38265	11.4959	12.5628	0.000366068	0.0020784	0.864907
1894	125	1.44729	11.6518	14.3912	0.000223529	0.00155977	1.44659
1895	760	-0.0648508	5.78093	-0.427688	0.692634	0.780344	-7.74229
1896	10030	1.43336	10.076	10.0163	0.000828175	0.00358395	-0.116158
1897	84	1.86077	10.0047	15.1902	0.000183605	0.00139787	1.67556
1898	12761	0.00684458	7.88431	0.0416987	0.968895	0.979356	-7.85446
1899	13385	-0.106438	5.32999	-1.02384	0.368253	0.498323	-7.27023
1900	4764	-0.0780487	5.66135	-0.571459	0.600668	0.706365	-7.65703
1901	11854	-0.236596	6.57046	-1.00835	0.374734	0.504296	-7.28583
1902	12099	0.315361	7.56004	2.0946	0.110075	0.200861	-6.02244
1903	2647	1.35076	10.951	13.3564	0.000293156	0.0018242	1.12807
1904	9950	0.924778	5.87864	1.3411	0.256449	0.383158	-6.92621
1905	571	0.5304	8.03424	4.41223	0.0138425	0.0340749	-3.56604
1906	2178	2.38842	10.9188	21.7178	4.96707e-05	0.000685456	3.13594
1907	4045	2.03108	13.7635	19.7011	7.09977e-05	0.000835461	2.74934
1908	2308	0.962355	8.38407	4.93377	0.00963126	0.0249587	-3.12249
1909	336	1.97319	7.21207	5.8334	0.0055022	0.0156606	-2.43525
1910	695	-0.107868	7.79562	-0.371181	0.730812	0.81134	-7.76974
1911	1181	-0.0601249	5.61155	-0.451984	0.676552	0.767554	-7.72941
1912	11797	0.106798	6.49265	0.262767	0.806735	0.866956	-7.81216
1913	8573	0.76215	5.64118	1.37502	0.246662	0.372901	-6.88725
1914	13361	0.195079	5.53396	1.82893	0.147359	0.253907	-6.3455
1915	11555	0.296825	6.76064	1.37731	0.246016	0.372253	-6.88461
1916	4457	0.748032	6.30668	2.12156	0.106923	0.195947	-5.98977
1917	5265	0.344234	6.14992	1.38028	0.245181	0.371466	-6.88119
1918	9007	0.300327	7.50404	1.0208	0.369518	0.499639	-7.2733
1919	9817	-0.018104	5.41693	-0.157583	0.883024	0.920836	-7.83986
1920	9730	-0.718605	6.57324	-3.42194	0.0303169	0.0668802	-4.51579
1921	5011	-0.110051	7.71473	-0.293932	0.784586	0.851865	-7.80138
1922	14480	-0.049875	6.38563	-0.143381	0.893471	0.928117	-7.84256
1923	4029	-0.0169547	5.42833	-0.134486	0.900028	0.933013	-7.84412
1924	1107	0.937159	7.89242	2.20773	0.0975134	0.181231	-5.88566
1925	13322	2.2547	11.2677	21.9068	4.81173e-05	0.000676062	3.16978
1926	13939	1.06117	9.90419	9.4935	0.00100327	0.00411733	-0.349076
1927	9782	0.849775	9.12935	8.14105	0.00173183	0.00619864	-1.01549
1928	7257	0.817711	9.66685	6.81402	0.00322848	0.0101583	-1.77983
1929	2941	1.29219	9.01835	8.0541	0.00179871	0.00638784	-1.0619
1930	10745	0.142247	5.45307	1.23349	0.290113	0.418314	-7.04743
1931	11456	1.04901	10.2003	8.38218	0.00156204	0.00573826	-0.889208
1932	3134	0.00856807	5.42013	0.0770504	0.942576	0.961307	-7.8518
1933	2013	0.136722	5.48169	1.1121	0.333224	0.463077	-7.17891
1934	13587	1.17979	6.77284	5.47712	0.00680609	0.0185376	-2.69656
1935	8950	0.874164	7.55721	2.71696	0.0579811	0.11632	-5.28563
1936	10931	-0.0465804	5.37256	-0.425838	0.693868	0.780902	-7.74325
1937	1462	-0.0785448	6.51313	-0.212547	0.842894	0.894701	-7.82708
1938	14149	-0.416832	5.86602	-1.2558	0.282795	0.410574	-7.02262
1939	5435	0.209086	5.97993	0.384288	0.721864	0.804259	-7.76369
1940	1094	0.634479	7.08272	1.21424	0.296573	0.424716	-7.06868
1941	14055	0.306436	6.38815	0.592364	0.587971	0.695769	-7.64289
1942	13755	-0.584989	6.30728	-3.7628	0.0227906	0.0525157	-4.1719
1943	6819	0.0917219	7.10303	0.439861	0.684551	0.773259	-7.73592
1944	11532	-0.170493	5.45864	-1.25177	0.284101	0.411774	-7.02711
1945	4612	0.146897	5.46086	1.42125	0.233932	0.358857	-6.83368
1946	5507	0.986368	6.21672	1.30081	0.268575	0.395396	-6.97204
1947	4866	0.0767658	5.47005	0.646617	0.555871	0.669692	-7.60427
1948	1068	0.823841	5.87935	1.95142	0.128665	0.227926	-6.19644
1949	6864	-0.11018	5.60919	-0.796987	0.473562	0.597783	-7.48373
1950	11507	0.0199843	5.52048	0.141378	0.894946	0.929297	-7.84292
1951	11759	0.225377	6.0668	1.52146	0.20859	0.330637	-6.71586
1952	4194	0.208439	5.55048	1.81552	0.149583	0.256733	-6.36182
1953	9875	0.384429	7.31002	0.601616	0.582409	0.691361	-7.6365
1954	12688	0.956087	8.73837	3.54021	0.0274049	0.0615293	-4.39438
1955	6287	1.12658	8.94187	9.62451	0.000955319	0.00396584	-0.289531
1956	13855	0.125485	5.44908	1.13683	0.323977	0.453826	-7.15264
1957	13485	1.22492	7.04466	5.23628	0.00791001	0.0210903	-2.88108
1958	3458	1.6297	9.35887	11.5366	0.000498174	0.00252825	0.496915
1959	8406	0.823027	9.05324	5.12567	0.00849128	0.0223953	-2.96807
1960	2233	0.853523	9.49349	5.94229	0.0051671	0.0148679	-2.35802
1961	3659	1.05575	9.95503	6.91789	0.00306337	0.00973071	-1.71531
1962	12807	0.240134	7.83572	0.370728	0.731122	0.81159	-7.76995
1963	10930	1.96924	11.494	18.2467	9.40089e-05	0.000970786	2.43834
1964	4529	0.250994	6.7123	0.553355	0.611808	0.715811	-7.66893
1965	6345	0.244374	6.9439	0.451785	0.676683	0.767589	-7.72952
1966	14402	-0.0617293	5.95843	-0.430898	0.690498	0.778734	-7.74063
1967	12506	-0.16312	7.92196	-0.334393	0.756208	0.830358	-7.78567
1968	12277	0.106266	7.13867	0.632945	0.563843	0.675899	-7.61426
1969	1288	1.22436	9.45356	11.2967	0.000537405	0.0026563	0.405927
1970	4957	0.581259	5.76674	1.27508	0.276614	0.404141	-7.00103
1971	6818	0.00634089	5.39813	0.0625426	0.953369	0.968015	-7.85309
1972	14552	0.510475	6.2287	1.47974	0.218778	0.342612	-6.76516
1973	9696	0.101038	5.45397	0.659286	0.548555	0.66357	-7.59486
1974	6016	-0.0425282	5.41015	-0.410572	0.704087	0.789821	-7.75098
1975	335	2.09077	6.39066	2.6804	0.060099	0.119987	-5.32762
1976	9578	-0.155549	5.80515	-0.770049	0.487574	0.60978	-7.50669
1977	6762	-0.577282	6.14602	-4.22344	0.0159106	0.0384182	-3.73576
1978	2515	1.2174	6.4334	1.92234	0.132854	0.233838	-6.23184
1979	542	0.618189	7.87263	2.23723	0.0945103	0.176345	-5.85014
1980	1524	0.339171	5.55448	1.93668	0.130769	0.231002	-6.21438
1981	527	0.0465872	5.7733	0.341891	0.750999	0.826765	-7.78255
1982	9868	-0.00657398	5.41172	-0.0584114	0.956444	0.970365	-7.8534
1983	7840	0.0797843	5.41089	0.684407	0.534254	0.651287	-7.57578
1984	5574	1.50454	10.3152	7.17091	0.00270338	0.0088084	-1.56172
1985	6500	1.34403	8.44788	5.5678	0.00644063	0.0177439	-2.62877
1986	7281	0.687453	7.48603	3.8742	0.0208378	0.0485638	-4.06347
1987	10090	0.469611	5.63209	1.82734	0.147621	0.254197	-6.34744
1988	2311	-0.398956	6.28451	-3.3103	0.0334155	0.0727294	-4.63245
1989	9075	-0.223922	6.03837	-0.5292	0.626876	0.728325	-7.6843
1990	7823	-0.41145	6.22427	-2.13697	0.105167	0.193326	-5.97112
1991	10810	0.0659079	5.51308	0.460152	0.671192	0.763453	-7.72493
1992	4136	0.19128	5.49905	1.90423	0.135539	0.237767	-6.25388
1993	12844	0.0895667	5.40997	0.802922	0.470518	0.59504	-7.4786
1994	12291	0.0772722	5.44249	0.700918	0.525003	0.643397	-7.56294
1995	786	1.91946	7.81759	9.75873	0.000909157	0.00380892	-0.229361
1996	10382	-0.156302	8.19731	-0.58267	0.593836	0.700543	-7.6495
1997	8909	0.213342	5.77796	1.61233	0.188076	0.306074	-6.60747
1998	3802	0.957682	7.33131	5.14973	0.00836045	0.0221015	-2.94902
1999	9199	0.514666	8.10044	1.82899	0.14735	0.253907	-6.34543
2000	11729	-0.935096	6.98214	-3.13582	0.0390587	0.0830538	-4.81879
2001	14340	-0.573751	7.33403	-3.54052	0.0273977	0.0615232	-4.39406
2002	1077	0.44049	5.83186	1.05677	0.354806	0.484591	-7.23662
2003	14531	-0.0373545	5.76357	-0.2528	0.813868	0.873111	-7.81537
2004	11634	0.0787826	5.40858	0.652794	0.552295	0.666091	-7.5997
2005	3924	0.0826374	5.43306	0.745704	0.500514	0.620623	-7.52694
2006	12981	0.637194	5.64339	1.50568	0.212383	0.335404	-6.73454
2007	4804	0.0652872	5.78843	0.291124	0.786572	0.853411	-7.8024
2008	14104	0.413184	5.86738	1.23321	0.290203	0.418371	-7.04773
2009	4538	-0.116086	5.67428	-0.495502	0.648278	0.745332	-7.70475
2010	7070	-0.143491	6.86769	-0.463534	0.66898	0.761697	-7.72306
2011	13460	-0.0267558	5.79682	-0.115501	0.914055	0.942121	-7.84712
2012	1301	0.0578004	5.54095	0.538525	0.621031	0.723514	-7.67844
2013	3380	0.437662	5.70369	1.71037	0.168318	0.281419	-6.48934
2014	9585	-0.971499	6.31034	-8.65832	0.00139254	0.00526383	-0.748784
2015	13283	0.297228	5.54473	2.53858	0.0692217	0.135502	-5.49226
2016	12423	1.14656	8.88821	6.11291	0.00469169	0.0137815	-2.23936
2017	10293	-0.0725253	6.58046	-0.279891	0.794536	0.858882	-7.80638
2018	2031	0.0912818	6.26105	0.357227	0.740397	0.818738	-7.77597
2019	6935	0.326677	7.28694	0.66196	0.54702	0.662299	-7.59286
2020	9534	-0.357385	7.12103	-1.38309	0.24439	0.370655	-6.87794
2021	3554	-0.0873894	5.39454	-0.745396	0.50068	0.620772	-7.5272
2022	2800	0.208817	5.52278	1.97264	0.125701	0.223522	-6.17061
2023	6285	2.29932	9.63297	19.2551	7.72081e-05	0.000866758	2.65707
2024	10473	1.13795	5.75978	2.64992	0.0619346	0.12305	-5.36277
2025	12389	-0.193484	5.62883	-1.0323	0.364754	0.494814	-7.26165
2026	9644	-0.0204048	5.40923	-0.198733	0.852931	0.902124	-7.83064
2027	2357	0.108486	6.33541	0.384178	0.721938	0.804259	-7.76374
2028	7910	1.16667	9.37205	7.85609	0.00196359	0.0068209	-1.16937
2029	8887	1.29992	9.83979	11.8902	0.000446713	0.00235637	0.627489
2030	14194	-0.213894	6.25351	-1.86787	0.141111	0.245525	-6.29814
2031	8122	0.571689	5.60371	1.42094	0.234014	0.358921	-6.83403
2032	10438	2.45721	6.22839	10.1364	0.000793553	0.00347789	-0.0644037
2033	11626	0.375038	9.64134	2.51124	0.0711611	0.138609	-5.52431
2034	4603	0.23194	5.75302	0.675354	0.539376	0.655718	-7.58272
2035	14641	0.156795	6.1541	0.436778	0.686593	0.775034	-7.73755
2036	14503	0.625614	7.03157	1.50247	0.213164	0.336365	-6.73834
2037	13051	0.616711	6.19638	1.83753	0.145955	0.251931	-6.33505
2038	9985	0.0144379	5.44795	0.0914853	0.931853	0.954776	-7.85026
2039	13522	0.811431	5.70857	2.05852	0.114458	0.207116	-6.06621
2040	14393	0.191001	5.54372	1.83834	0.145823	0.251768	-6.33407
2041	10360	1.46201	9.94847	11.302	0.000536495	0.00265277	0.407961
2042	9801	0.0387902	5.41337	0.281985	0.793049	0.857631	-7.80565
2043	6521	0.0511065	5.42943	0.481395	0.657367	0.752425	-7.71296
2044	7629	-0.021137	6.75572	-0.0548121	0.959125	0.972363	-7.85366
2045	5770	-0.399416	6.92098	-1.30539	0.267168	0.393792	-6.96686
2046	6698	1.65969	7.04407	12.9193	0.000330773	0.0019595	0.985269
2047	2429	0.692908	10.8463	5.63461	0.0061869	0.0171625	-2.57939
2048	12407	1.1499	10.3044	10.5036	0.000698399	0.00318901	0.0901483
2049	2132	0.172212	5.47391	1.45287	0.22561	0.350061	-6.79673
2050	6459	-0.243758	6.71906	-0.938903	0.405052	0.534077	-7.35406
2051	4593	1.17648	10.4221	9.98041	0.000838905	0.00361208	-0.131768
2052	10854	0.0616684	5.41033	0.528368	0.627399	0.728623	-7.68482
2053	3303	0.127856	5.4951	1.04404	0.359951	0.489708	-7.24968
2054	3240	-0.0232358	5.57481	-0.212999	0.842567	0.894486	-7.82696
2055	11866	1.1818	10.8533	7.57464	0.00223212	0.00755019	-1.32657
2056	4454	-0.0446465	5.38442	-0.38014	0.72469	0.806441	-7.76563
2057	13765	-0.483126	6.44045	-2.27465	0.0908526	0.170756	-5.8052
2058	4080	5.04996	9.12037	12.8725	0.000335152	0.00196817	0.969678
2059	9899	-0.0639325	5.45921	-0.589188	0.589888	0.697089	-7.64507
2060	1530	0.175321	5.52375	1.67303	0.175568	0.290565	-6.53445
2061	4899	0.548221	15.1164	5.3275	0.0074674	0.0200629	-2.81041
2062	1108	0.283942	5.55865	2.83124	0.0519053	0.105983	-5.15561
2063	9646	0.726935	7.89903	4.22935	0.0158402	0.0382754	-3.73036
2064	225	-0.0578053	6.4165	-0.128585	0.904383	0.935894	-7.8451
2065	10161	0.186573	5.48369	1.42666	0.232486	0.357517	-6.82737
2066	9911	0.108861	5.51335	0.742302	0.502343	0.622327	-7.52974
2067	11120	-0.183369	5.57806	-0.844767	0.449502	0.575627	-7.44166
2068	6862	-0.0112313	5.6432	-0.0999844	0.925548	0.950454	-7.84923
2069	10314	0.141759	5.66257	1.1422	0.321999	0.451874	-7.14689
2070	2476	1.84105	6.06055	16.145	0.000147011	0.00122999	1.93182
2071	6669	1.51709	11.7336	12.4326	0.000380139	0.00212759	0.820037
2072	8879	1.56724	12.3295	13.117	0.000313048	0.00189618	1.05049
2073	3543	0.990453	10.2495	8.40398	0.00154774	0.00569033	-0.87796
2074	10597	1.18591	10.8153	11.5092	0.00050247	0.00254014	0.486619
2075	13613	2.24103	11.784	21.5557	5.10545e-05	0.000694622	3.1066
2076	5061	0.107496	5.69213	0.719887	0.514524	0.633395	-7.5479
2077	13917	0.189713	5.51463	1.73882	0.16301	0.274604	-6.4549
2078	9995	-0.0176893	5.41512	-0.156196	0.884043	0.921561	-7.84014
2079	6975	0.082074	5.40376	0.759421	0.493191	0.61433	-7.51559
2080	3398	0.0469834	6.55228	0.0589568	0.956038	0.970205	-7.85336
2081	9024	-0.673067	7.28446	-1.81049	0.150425	0.257801	-6.36793
2082	11521	1.17154	8.71	5.22253	0.00797953	0.0212549	-2.89182
2083	3311	0.407418	5.59296	2.49012	0.0727022	0.141088	-5.54912
2084	3103	0.00783705	6.48108	0.0177017	0.986792	0.991582	-7.85537
2085	12545	0.936225	8.15991	5.38114	0.00722149	0.0195019	-2.7693
2086	1566	0.0767129	5.43843	0.69687	0.52726	0.645237	-7.56611
2087	1353	-0.0214718	7.11263	-0.163488	0.878689	0.918559	-7.83867
2088	12591	-0.69803	6.09752	-4.11487	0.0172725	0.0413197	-3.83569
2089	8041	0.0483997	7.8152	0.173184	0.871582	0.913296	-7.83661
2090	5477	0.130234	6.08392	0.25536	0.812033	0.871348	-7.81455
2091	2776	0.124467	6.40953	0.54278	0.618376	0.721266	-7.67573
2092	11912	0.941678	6.03729	1.4752	0.219918	0.343751	-6.77051
2093	13053	0.151856	9.11395	0.504388	0.642592	0.740352	-7.69947
2094	13646	0.507345	9.67287	2.41427	0.0785677	0.150833	-5.63869
2095	13874	-0.292893	5.96834	-1.623	0.185812	0.303438	-6.59467
2096	3512	0.0915673	5.59557	0.725373	0.511522	0.631008	-7.54349
2097	13958	1.5523	10.3429	13.4993	0.000282047	0.00178726	1.17364
2098	14650	0.117177	6.47501	0.494484	0.648932	0.745832	-7.70535
2099	13758	-0.00763525	5.42964	-0.0644683	0.951935	0.967147	-7.85293
2100	9038	1.51379	7.90495	8.15772	0.00171936	0.0061702	-1.00665
2101	17	1.34911	13.5414	13.0321	0.000320506	0.00192049	1.02262
2102	4015	0.502089	5.66572	1.38345	0.244292	0.370588	-6.87753
2103	2964	-0.117943	5.47811	-0.883206	0.43088	0.558288	-7.40661
2104	7049	0.0820584	5.44865	0.568079	0.602737	0.707947	-7.65928
2105	5018	0.57891	7.39037	2.08574	0.111134	0.202253	-6.03318
2106	5160	2.0487	10.5161	16.0743	0.000149386	0.00124334	1.91344
2107	8697	1.06825	8.55064	8.77429	0.00132828	0.00507325	-0.691089
2108	6867	0.338064	8.19099	1.11559	0.331904	0.461853	-7.17522
2109	4070	0.27759	9.90557	1.97584	0.125261	0.222827	-6.16673
2110	7352	0.80556	10.9232	5.41754	0.00706034	0.0191234	-2.74159
2111	9295	0.676622	10.0411	6.66482	0.00348566	0.0108239	-1.87403
2112	5807	0.678426	10.0183	4.1013	0.0174525	0.0416846	-3.8483
2113	4471	0.787218	10.8146	6.04938	0.00486207	0.0141784	-2.28321
2114	4693	0.535182	10.8877	4.38896	0.0140787	0.0345506	-3.58669
2115	12763	0.44319	8.55974	2.2737	0.090944	0.170858	-5.80634
2116	3337	1.04734	11.1631	8.89827	0.00126367	0.00489907	-0.630222
2117	6150	0.918211	8.26913	2.06947	0.113107	0.20527	-6.05292
2118	10951	0.247084	7.51977	1.30633	0.266881	0.393539	-6.96579
2119	3788	0.738345	7.86008	3.20454	0.036709	0.0788798	-4.74482
2120	2596	2.20708	10.6634	20.2363	6.43573e-05	0.000789981	2.85668
2121	12108	0.695584	5.94981	1.82295	0.148347	0.25519	-6.35278
2122	631	1.52542	7.61869	7.86559	0.00195525	0.0068056	-1.16416
2123	4493	1.45258	10.2516	14.0339	0.000244927	0.00164675	1.33957
2124	11606	-0.085504	6.41763	-0.179156	0.867212	0.910882	-7.83529
2125	3576	1.36446	8.47631	5.8852	0.0053395	0.0152849	-2.39836
2126	11475	0.281619	6.16395	0.735636	0.505943	0.625481	-7.53518
2127	1833	-0.00614896	5.433	-0.0574378	0.957169	0.970813	-7.85348
2128	5399	0.0628524	5.51181	0.559844	0.607799	0.71228	-7.6647
2129	14326	-0.281568	6.37361	-0.765615	0.489912	0.611472	-7.51041
2130	12868	0.0840626	5.43874	0.618343	0.572445	0.683024	-7.62474
2131	9263	-0.0152309	5.37337	-0.127101	0.905479	0.936639	-7.84534
2132	7329	1.03433	6.18229	2.65194	0.0618107	0.122841	-5.36044
2133	1923	0.264706	5.54094	2.28534	0.0898375	0.169011	-5.79238
2134	11340	-0.652353	5.94011	-4.37186	0.0142555	0.0349154	-3.6019
2135	12632	-0.42817	6.32851	-1.20442	0.299922	0.428299	-7.07946
2136	1290	1.71346	12.0525	16.3082	0.000141714	0.00120959	1.97386
2137	3555	0.184866	17.9235	1.79438	0.153159	0.261547	-6.3875
2138	1660	0.0861845	5.5014	0.843466	0.450143	0.576206	-7.44282
2139	13848	0.189047	5.51188	1.77353	0.156778	0.266339	-6.41281
2140	13560	0.0602658	5.47026	0.552069	0.612604	0.716384	-7.66976
2141	8688	1.36101	6.57496	4.90435	0.00982243	0.0253771	-3.14657
2142	13992	0.028496	5.48036	0.24292	0.82096	0.878958	-7.81842
2143	11038	-0.024135	5.36894	-0.206249	0.847466	0.898291	-7.82873
2144	11590	-0.107379	5.53529	-0.964325	0.393712	0.522173	-7.32942
2145	3372	0.462674	6.15855	0.862497	0.440831	0.567637	-7.42562
2146	7077	0.259947	5.45716	1.27408	0.276933	0.404302	-7.00216
2147	13780	0.507901	5.61021	1.9663	0.126579	0.224937	-6.17833
2148	10355	1.19791	14.1914	11.0271	0.000586292	0.00280754	0.30121
2149	10657	0.379646	6.00524	0.539464	0.620444	0.722943	-7.67784
2150	9214	0.221576	5.56448	2.0296	0.118114	0.212521	-6.10135
2151	6724	0.511358	5.61537	2.43665	0.0767819	0.147871	-5.61219
2152	14575	0.105216	5.50736	0.936437	0.406166	0.535002	-7.35643
2153	12954	-0.0423923	5.36949	-0.349992	0.74539	0.821914	-7.77911
2154	12157	0.480646	8.48215	2.77815	0.0546293	0.110783	-5.21577
2155	11355	0.0321471	5.4079	0.240342	0.822815	0.88034	-7.8192
2156	13781	0.0461772	5.4438	0.421188	0.696972	0.783633	-7.74563
2157	2043	0.032725	5.4684	0.287605	0.789063	0.854892	-7.80366
2158	6240	0.224828	5.48738	1.29754	0.269583	0.39641	-6.97573
2159	1491	0.144305	5.49398	1.44014	0.228923	0.353812	-6.81163
2160	14605	1.11135	8.44633	9.50682	0.000998258	0.00410171	-0.342985
2161	8535	2.1408	11.1889	19.0534	8.02427e-05	0.000881251	2.61447
2162	13723	0.0957497	5.50508	0.822594	0.460541	0.585885	-7.46139
2163	9674	0.490366	5.57677	1.32523	0.261158	0.388242	-6.94432
2164	2555	-0.175473	5.64528	-1.11321	0.332804	0.462728	-7.17774
2165	358	-0.525609	7.408	-1.64662	0.180899	0.297156	-6.56627
2166	14270	-0.779984	6.29265	-6.81796	0.00322202	0.0101427	-1.77736
2167	6783	0.897858	8.28437	5.65833	0.00609982	0.0169796	-2.56197
2168	7235	1.40405	7.6133	8.97896	0.00122374	0.00478489	-0.591047
2169	2923	0.43614	7.68918	1.45373	0.225388	0.349836	-6.79572
2170	4951	4.38055	7.66223	11.6743	0.000477285	0.00245599	0.54826
2171	12275	0.161707	5.46584	1.5929	0.192278	0.310795	-6.63075
2172	6482	0.0854035	5.42258	0.59834	0.584374	0.693102	-7.63877
2173	12374	-0.978924	7.96848	-2.31097	0.0874565	0.164986	-5.76169
2174	8014	-0.078154	5.75933	-0.730232	0.508875	0.628423	-7.53957
2175	2846	0.155288	7.02361	0.427712	0.692618	0.780344	-7.74228
2176	3387	0.137394	5.50216	1.31052	0.265602	0.392306	-6.96104
2177	6919	-0.123047	5.35714	-1.10892	0.334429	0.464231	-7.18226
2178	1347	0.125354	5.49532	1.18023	0.308328	0.437513	-7.10587
2179	5844	0.108805	5.47265	1.06424	0.35182	0.481831	-7.22892
2180	14415	0.537558	5.64133	1.55552	0.200639	0.320713	-6.67538
2181	10362	-0.0518174	5.34376	-0.512083	0.637692	0.736383	-7.69483
2182	7726	0.101953	5.47024	0.89577	0.424934	0.552848	-7.39494
2183	5502	2.22525	6.88117	1.42431	0.233112	0.35812	-6.83011
2184	10618	0.488512	6.00524	1.63066	0.184203	0.301328	-6.58546
2185	6128	-1.18646	8.13032	-3.43563	0.0299613	0.0661706	-4.50162
2186	1325	-0.259602	5.76849	-1.30968	0.265858	0.392577	-6.962
2187	6617	-0.00525113	5.40186	-0.0415319	0.96902	0.979356	-7.85447
2188	11090	-0.458055	6.08172	-3.92168	0.0200679	0.0469545	-4.01784
2189	10190	0.0321893	5.44409	0.30757	0.774972	0.844985	-7.7963
2190	6978	0.57312	5.59482	1.71247	0.167921	0.280903	-6.48681
2191	6566	0.455931	5.53867	1.49694	0.214516	0.337913	-6.74487
2192	14567	-0.484932	6.93669	-1.7207	0.166371	0.278822	-6.47685
2193	10091	-0.1038	5.42517	-0.666773	0.544264	0.660119	-7.58923
2194	4749	1.23802	5.81112	1.33216	0.259092	0.386094	-6.93643
2195	10704	0.00652709	5.39432	0.0468258	0.965074	0.976672	-7.85418
2196	12497	0.0834169	5.42405	0.621671	0.570477	0.681221	-7.62237
2197	7749	-0.04957	5.64851	-0.321096	0.765484	0.837716	-7.79105
2198	6288	-0.135566	5.52565	-0.765076	0.490196	0.611659	-7.51086
2199	11755	0.0146189	5.43178	0.119294	0.911249	0.940577	-7.84656
2200	8891	0.929891	13.8415	9.17582	0.0011328	0.00451562	-0.4969
2201	5113	1.09569	6.76901	6.16735	0.00455161	0.013422	-2.20209
2202	12962	0.253803	5.53165	2.46695	0.0744386	0.143906	-5.57641
2203	41	0.630639	5.82182	1.88551	0.138377	0.241691	-6.27667
2204	3126	0.632506	5.6327	1.50297	0.213044	0.336242	-6.73776
2205	8175	-0.0839169	5.70202	-0.330317	0.759046	0.832672	-7.78734
2206	4023	0.00962729	5.53854	0.0866843	0.935418	0.956849	-7.8508
2207	12152	0.0420595	5.45958	0.313775	0.770613	0.841979	-7.79392
2208	2018	0.864046	6.32183	1.85523	0.143106	0.248017	-6.31351
2209	6942	-0.286089	5.79803	-1.1329	0.325429	0.455399	-7.15683
2210	6764	0.669558	7.53117	3.11271	0.0398891	0.0844118	-4.84383
2211	2629	0.536271	5.90337	1.12635	0.327866	0.457772	-7.16381
2212	3894	0.0479476	6.37883	0.115715	0.913896	0.942029	-7.84709
2213	4516	1.46484	12.3382	14.2986	0.000228836	0.00158288	1.41916
2214	8234	0.261321	5.60743	0.894501	0.425532	0.553448	-7.39612
2215	121	1.23275	10.1966	7.74393	0.00206545	0.00709845	-1.23138
2216	7215	1.33943	11.2792	8.98208	0.00122223	0.00478182	-0.589539
2217	1626	-0.0883491	7.74636	-0.538511	0.62104	0.723514	-7.67844
2218	968	1.64163	10.4382	14.9342	0.000195333	0.00144082	1.60372
2219	5743	0.202547	5.50182	1.88338	0.138703	0.242044	-6.27925
2220	5905	0.467927	12.0398	4.21891	0.0159647	0.0385285	-3.7399
2221	5538	0.500124	7.59283	1.84034	0.145498	0.251301	-6.33163
2222	12581	0.35068	7.89272	2.27949	0.0903915	0.169983	-5.79939
2223	2643	0.137771	5.44644	1.27123	0.277836	0.40508	-7.00535
2224	11666	0.482061	7.10572	1.08353	0.344212	0.473768	-7.2089
2225	7568	0.176447	7.07057	0.699951	0.525542	0.643787	-7.5637
2226	13365	-0.684358	7.97306	-1.20874	0.298446	0.426768	-7.07473
2227	14101	0.304677	7.0061	1.12723	0.327536	0.457639	-7.16287
2228	12329	0.458961	5.86809	1.07894	0.34601	0.475764	-7.21368
2229	12066	-0.175223	6.65377	-0.984878	0.384749	0.513575	-7.30921
2230	838	-0.419782	6.4397	-2.19873	0.0984504	0.182873	-5.89651
2231	64	1.33188	9.98939	13.1716	0.000308361	0.00187738	1.06833
2232	12606	0.431004	6.30706	0.793146	0.47554	0.59956	-7.48704
2233	8806	0.127178	5.4737	1.12594	0.32802	0.457905	-7.16425
2234	4443	0.460382	7.50574	2.04748	0.115838	0.209275	-6.07962
2235	800	0.884798	9.43332	4.38678	0.0141011	0.0345869	-3.58862
2236	5007	1.37996	9.65915	12.1902	0.000408224	0.00222122	0.7351
2237	12162	0.266125	5.54934	2.59493	0.065415	0.128905	-5.42652
2238	6685	-0.12415	5.75535	-0.954009	0.39828	0.527054	-7.33947
2239	707	1.49796	12.9341	14.782	0.000202757	0.00146953	1.56034
2240	6322	-0.331736	7.51211	-0.713309	0.51814	0.636872	-7.55315
2241	11549	-0.574696	7.42966	-1.3493	0.254048	0.380905	-6.91683
2242	4806	0.143049	5.48796	1.02393	0.368214	0.49832	-7.27013
2243	13625	-0.485907	7.30056	-2.01425	0.120106	0.215396	-6.12
2244	7983	1.22416	12.5021	11.1201	0.000568812	0.00275181	0.337638
2245	194	-0.0313558	5.55732	-0.270261	0.801388	0.863383	-7.80968
2246	14357	0.788509	6.00159	1.36555	0.249358	0.375655	-6.89817
2247	4261	0.117273	5.46645	0.764915	0.490281	0.61171	-7.511
2248	5448	0.549529	5.61591	2.36542	0.0826344	0.157349	-5.69672
2249	8952	0.0831653	5.44655	0.635422	0.562392	0.674871	-7.61246
2250	13924	-0.0603701	5.73113	-0.320513	0.765893	0.838029	-7.79128
2251	3285	0.0883438	5.45524	0.880532	0.432154	0.559682	-7.40908
2252	757	1.08003	7.81547	6.73837	0.00335578	0.0104793	-1.82736
2253	376	0.128397	5.49676	1.267	0.279188	0.406639	-7.0101
2254	5698	0.0971106	5.56388	0.908762	0.41886	0.546663	-7.38275
2255	8423	0.309621	5.53464	1.49756	0.214365	0.337752	-6.74414
2256	2259	0.0999014	5.51494	0.942715	0.403333	0.532452	-7.35039
2257	2745	0.257036	5.48809	1.86247	0.14196	0.246489	-6.30471
2258	4519	-0.406732	6.25876	-2.03873	0.116945	0.210794	-6.09025
2259	12493	0.807692	6.85532	1.25986	0.281481	0.409081	-7.01808
2260	3479	0.0932592	5.46444	0.759107	0.493358	0.614426	-7.51585
2261	10870	0.784576	5.86232	1.1125	0.333074	0.462962	-7.17849
2262	10899	1.05099	8.42316	9.4238	0.00103002	0.00419937	-0.381086
2263	7337	1.33252	9.03543	7.83828	0.00197934	0.0068686	-1.17916
2264	14579	0.153579	5.5316	1.4172	0.23502	0.360122	-6.8384
2265	6250	0.0422969	5.51299	0.205107	0.848295	0.898822	-7.82903
2266	7111	-0.0363823	5.37977	-0.351894	0.744076	0.820954	-7.77829
2267	12653	2.99798	6.58697	1.4947	0.215066	0.338427	-6.74752
2268	7512	0.165059	5.48126	1.63462	0.183377	0.300359	-6.5807
2269	5849	-0.0867316	7.88323	-0.302391	0.778617	0.847539	-7.79826
2270	3830	0.176488	5.51178	1.60893	0.188804	0.306821	-6.61154
2271	12446	0.115283	5.39433	0.978741	0.387407	0.516013	-7.31527
2272	7458	1.03347	7.64505	6.91286	0.00307112	0.00974815	-1.71842
2273	3528	0.0494129	5.46502	0.39454	0.714903	0.798872	-7.75883
2274	1720	0.110907	5.46616	1.04244	0.360601	0.490497	-7.25131
2275	13097	0.573443	5.66256	1.27857	0.275509	0.402879	-6.99711
2276	7639	-0.0790009	6.37972	-0.296064	0.78308	0.851041	-7.8006
2277	13156	-0.265902	5.67623	-1.50543	0.212444	0.335462	-6.73484
2278	11734	-0.268049	5.78248	-0.982299	0.385864	0.51446	-7.31176
2279	13150	0.0476468	5.41269	0.380291	0.724587	0.806395	-7.76556
2280	5598	0.107631	5.44781	0.972957	0.389926	0.518257	-7.32096
2281	1776	0.436353	5.58313	2.02502	0.118704	0.213347	-6.10691
2282	241	0.101615	5.48901	0.996863	0.379606	0.508598	-7.29731
2283	10556	0.0471403	5.4229	0.361358	0.737553	0.816502	-7.77415
2284	5910	0.0476815	5.47188	0.391886	0.716702	0.800276	-7.7601
2285	1771	0.0444039	5.42174	0.390458	0.717671	0.800851	-7.76078
2286	4344	0.132103	5.4669	1.14756	0.320038	0.450109	-7.14115
2287	8773	2.21795	6.15539	6.65189	0.00350913	0.0108859	-1.88228
2288	10940	5.14171	10.8056	29.875	1.53912e-05	0.000399003	4.31344
2289	10578	-0.562485	6.86269	-2.01873	0.119521	0.214572	-6.11456
2290	3116	0.0214999	5.44656	0.18082	0.865996	0.910375	-7.83491
2291	11887	0.163249	5.52274	1.23367	0.290051	0.418269	-7.04722
2292	12330	0.149045	5.52216	1.31241	0.265025	0.391689	-6.95889
2293	14316	0.00428092	5.46514	0.0393123	0.970674	0.980434	-7.85459
2294	6988	0.0631683	6.341	0.214779	0.841276	0.893496	-7.82648
2295	12189	-0.11367	6.44702	-0.464964	0.668046	0.760974	-7.72226
2296	8415	-0.0814146	5.7559	-0.548589	0.614762	0.71816	-7.67201
2297	13811	-0.0693084	5.7003	-0.270066	0.801526	0.863396	-7.80974
2298	9227	1.82779	11.2901	17.3864	0.000112165	0.00106482	2.23984
2299	10191	0.355903	13.6042	3.5152	0.0279914	0.0624969	-4.41987
2300	13056	0.526603	5.82756	1.09685	0.339047	0.468642	-7.19496
2301	4207	-0.127045	5.84066	-0.702247	0.524264	0.642722	-7.5619
2302	6634	0.692085	7.36602	1.22821	0.291869	0.419561	-7.05326
2303	10895	1.25402	8.55566	9.40046	0.00103918	0.00422914	-0.391856
2304	907	0.432168	7.75258	2.58882	0.0658159	0.129605	-5.43363
2305	14585	0.0975143	8.21068	0.618273	0.572486	0.683024	-7.62479
2306	4825	-0.00249982	5.41063	-0.020167	0.984952	0.990452	-7.85531
2307	2206	0.147507	5.54684	1.46839	0.221639	0.345784	-6.77852
2308	14290	0.0453158	5.46579	0.36179	0.737256	0.816306	-7.77396
2309	7591	1.33891	7.34424	8.94926	0.00123825	0.00483067	-0.605426
2310	5647	0.895286	6.30908	1.87317	0.140284	0.244303	-6.29169
2311	11944	-0.276016	6.0172	-0.697539	0.526887	0.644838	-7.56559
2312	9662	-0.311913	6.12071	-2.018	0.119616	0.214686	-6.11544
2313	511	0.87394	7.12119	3.12701	0.0393728	0.0835916	-4.82833
2314	10110	-0.00125641	5.55859	-0.0106692	0.992039	0.994453	-7.8555
2315	9933	0.116335	5.45467	0.887718	0.428737	0.556523	-7.40243
2316	9209	-0.261184	5.52181	-1.66064	0.178048	0.293602	-6.54939
2317	3705	0.356781	7.41963	1.72869	0.16488	0.276798	-6.46718
2318	318	1.16289	8.7835	11.4115	0.00051817	0.00259313	0.4497
2319	3139	1.26589	10.0721	10.501	0.000699008	0.00319073	0.089095
2320	3011	0.0702231	5.62041	0.506311	0.641366	0.73927	-7.69832
2321	491	1.34214	9.8125	11.2136	0.000551906	0.00270607	0.373925
2322	9282	0.104647	5.48284	0.872962	0.435778	0.562882	-7.41605
2323	11829	-0.183533	5.73012	-0.97792	0.387763	0.516338	-7.31608
2324	7413	1.67499	7.03046	7.78962	0.00202317	0.00699037	-1.20602
2325	11273	-0.0188992	5.37379	-0.157882	0.882805	0.920678	-7.8398
2326	3415	1.20035	10.688	11.2809	0.000540125	0.00266589	0.399859
2327	6821	1.36534	6.66167	1.98178	0.124447	0.221726	-6.15949
2328	4213	0.116839	5.46961	1.04811	0.3583	0.488143	-7.24552
2329	1058	0.508708	7.33202	1.10821	0.334702	0.464517	-7.18302
2330	5195	0.577353	7.48411	1.10528	0.335817	0.465639	-7.18611
2331	13556	0.447459	7.8937	1.93791	0.130591	0.230777	-6.21288
2332	3121	1.73966	10.7348	15.444	0.000172847	0.00135249	1.74544
2333	3634	1.85166	11.9777	13.9281	0.000251762	0.00166961	1.30727
2334	1412	0.0832405	5.49631	0.714478	0.517496	0.636194	-7.55222
2335	2458	-0.434938	6.69562	-1.05643	0.354944	0.48467	-7.23698
2336	8864	0.187499	5.46526	1.85368	0.143355	0.24832	-6.31541
2337	7328	0.0721336	5.44587	0.61775	0.572796	0.683209	-7.62516
2338	11478	0.305253	5.57569	2.46384	0.0746754	0.144261	-5.58008
2339	9938	0.0336995	7.3642	0.17657	0.869104	0.911905	-7.83587
2340	6822	0.0629963	5.4393	0.605121	0.580312	0.68959	-7.63406
2341	11338	-0.0479329	5.6554	-0.209	0.845468	0.896608	-7.82801
2342	7491	1.48342	7.95664	2.87143	0.0499496	0.102603	-5.11034
2343	4058	-0.199069	6.87665	-0.355839	0.741354	0.819419	-7.77657
2344	9333	0.580058	8.80791	4.42367	0.0137281	0.0338361	-3.55592
2345	1251	1.32707	8.57107	9.06198	0.00118431	0.00465611	-0.5511
2346	708	0.103966	5.45897	1.00131	0.377712	0.507078	-7.29287
2347	4505	0.288919	5.51742	1.34674	0.254795	0.381543	-6.91976
2348	4243	-0.5889	6.21118	-4.50188	0.0129767	0.0322165	-3.4872
2349	13761	-0.0173755	6.3578	-0.0677631	0.949484	0.966181	-7.85266
2350	2350	0.254897	5.51698	1.77952	0.155729	0.264822	-6.40555
2351	7198	0.150915	5.50211	1.31846	0.263194	0.390037	-6.95203
2352	11993	0.00862463	5.39896	0.0730476	0.945553	0.963393	-7.85218
2353	13858	0.0709432	5.44997	0.621855	0.570367	0.68115	-7.62224
2354	3614	0.4068	5.56802	1.89957	0.136239	0.238628	-6.25955
2355	11539	-8.76539e-05	5.58841	-0.000591665	0.999558	0.999632	-7.85557
2356	679	0.0623488	5.53893	0.586035	0.591796	0.698861	-7.64722
2357	14597	0.0458908	6.16233	0.177501	0.868423	0.911384	-7.83566
2358	13474	0.0485422	5.40131	0.393587	0.715549	0.799397	-7.75929
2359	272	0.640652	5.98834	3.98207	0.0191382	0.0450919	-3.9603
2360	7427	0.0259423	5.39529	0.217118	0.839581	0.892168	-7.82585
2361	4302	0.672388	8.57665	5.262	0.007782	0.0208036	-2.86106
2362	6298	0.129776	9.79991	1.25941	0.281625	0.409228	-7.01858
2363	4880	0.902068	9.30869	5.69472	0.00596917	0.0167387	-2.53537
2364	6142	0.121405	5.47265	1.00039	0.378105	0.507333	-7.2938
2365	5096	0.836264	8.8649	6.34316	0.0041335	0.0124169	-2.08361
2366	9373	-0.796051	6.25998	-3.87041	0.0209008	0.0486618	-4.06713
2367	1718	-0.599313	6.95035	-1.51509	0.210113	0.332471	-6.72341
2368	2935	0.567569	6.47358	1.7304	0.164563	0.276437	-6.46511
2369	6461	0.390149	6.41491	1.81631	0.14945	0.256613	-6.36085
2370	6736	0.0910329	5.45342	0.704671	0.522917	0.641647	-7.55999
2371	9192	0.00078412	5.39729	0.00741331	0.994468	0.996245	-7.85553
2372	261	0.57323	15.1455	3.87401	0.020841	0.0485638	-4.06366
2373	4754	1.17927	13.675	10.5222	0.000693965	0.00317195	0.0978457
2374	6234	0.287931	5.75355	1.71561	0.167327	0.280183	-6.48301
2375	1337	-0.23893	6.26049	-0.85566	0.444158	0.570841	-7.43183
2376	10399	0.143751	5.47894	1.43023	0.231536	0.356382	-6.8232
2377	5234	0.0175566	7.70743	0.166718	0.87632	0.916784	-7.838
2378	10073	-0.125614	9.26672	-0.838194	0.452751	0.578624	-7.44754
2379	4177	-0.188173	5.85986	-1.27171	0.277685	0.405038	-7.00482
2380	7245	-0.209679	6.0609	-0.66008	0.548099	0.663371	-7.59427
2381	8262	0.382452	6.84684	1.35784	0.251571	0.378203	-6.90702
2382	5490	-0.541595	7.25635	-1.50926	0.211518	0.334194	-6.73031
2383	536	1.57455	10.2704	13.817	0.000259197	0.00170247	1.27309
2384	9264	-0.222064	5.61803	-1.14116	0.322382	0.452103	-7.14801
2385	7184	0.29123	9.1489	2.21059	0.0972174	0.18073	-5.88221
2386	12932	0.0591095	5.44201	0.527645	0.627854	0.728841	-7.68527
2387	12456	0.900669	6.01843	1.88978	0.137723	0.240672	-6.27147
2388	8291	0.43879	7.7728	1.61339	0.187851	0.30578	-6.6062
2389	10027	-0.652723	7.2438	-3.22419	0.0360684	0.0777726	-4.7238
2390	883	1.0359	8.27132	6.78707	0.00327313	0.0102728	-1.79671
2391	7908	1.05548	11.0023	7.60006	0.00220604	0.00748794	-1.31215
2392	749	1.22221	11.051	9.09101	0.00117089	0.00461267	-0.537214
2393	8850	0.237016	16.2693	2.32386	0.0862864	0.163027	-5.74628
2394	3327	-0.270286	6.44903	-1.20937	0.298229	0.426595	-7.07403
2395	13833	0.0856504	5.46593	0.740315	0.503414	0.623257	-7.53136
2396	4915	0.11132	7.00293	0.205924	0.847701	0.898402	-7.82882
2397	13443	0.149508	5.47136	1.28877	0.272307	0.399261	-6.98563
2398	181	1.01306	8.23323	6.25158	0.004345	0.0129213	-2.14497
2399	13148	1.83993	8.62986	13.2152	0.000304689	0.00186272	1.08249
2400	7159	0.295034	5.56499	2.67639	0.0603367	0.120356	-5.33224
2401	8519	-0.0680065	5.34684	-0.639063	0.560265	0.673087	-7.60981
2402	4917	0.0534477	5.4365	0.456042	0.673886	0.765625	-7.7272
2403	14096	0.370824	6.01931	1.11017	0.333957	0.463842	-7.18095
2404	1380	0.203206	5.5696	1.95067	0.128771	0.228032	-6.19735
2405	5613	0.0383979	5.40267	0.315582	0.769346	0.840797	-7.79321
2406	1627	0.0682779	5.43066	0.655139	0.550942	0.665355	-7.59796
2407	13882	-0.129329	5.98192	-0.60627	0.579625	0.689254	-7.63326
2408	9098	1.08032	9.70822	10.0761	0.0008107	0.00352732	-0.090307
2409	3657	1.74552	13.3105	11.2812	0.000540083	0.00266589	0.399953
2410	9208	1.78709	9.69569	9.40362	0.00103793	0.00422533	-0.390397
2411	4651	0.103794	5.4637	1.01869	0.370394	0.500508	-7.27543
2412	6950	0.153309	5.4726	1.2221	0.293919	0.421799	-7.06002
2413	7231	0.838537	5.65414	1.46387	0.222788	0.347101	-6.78383
2414	14577	-0.151244	5.95192	-0.414217	0.70164	0.787529	-7.74916
2415	8814	-0.0369822	5.45915	-0.353479	0.742982	0.820645	-7.7776
2416	12086	-0.233674	5.60294	-1.67929	0.17433	0.289145	-6.52689
2417	3498	-0.309373	6.7531	-1.09213	0.340869	0.470637	-7.19991
2418	243	0.226893	8.58591	1.34557	0.255137	0.381825	-6.9211
2419	14537	0.854719	8.94691	4.17725	0.0164733	0.039581	-3.77806
2420	888	0.157727	5.49099	1.57046	0.197252	0.316484	-6.65757
2421	1316	-0.285732	18.5076	-2.72662	0.0574359	0.115395	-5.27456
2422	7753	0.0608064	5.39643	0.592132	0.588111	0.695769	-7.64305
2423	1932	1.00457	8.54813	9.54285	0.000984858	0.00405886	-0.32655
2424	1802	0.62283	5.65585	2.01919	0.11946	0.214492	-6.11399
2425	13563	-0.0577923	5.38239	-0.52335	0.63056	0.730803	-7.68793
2426	12802	-0.294926	5.59072	-1.41363	0.235985	0.361316	-6.84255
2427	307	0.160759	5.5457	1.567	0.19803	0.317509	-6.66169
2428	12273	0.149494	5.57961	1.40614	0.238019	0.363615	-6.85125
2429	3727	-0.206787	6.21839	-2.04695	0.115905	0.209325	-6.08026
2430	3187	-0.0307883	5.51242	-0.221354	0.836515	0.890052	-7.82468
2431	7722	0.222169	5.47373	2.1798	0.100456	0.185916	-5.91935
2432	5729	0.145694	5.45678	1.45404	0.225309	0.349793	-6.79536
2433	8894	-0.120497	7.51761	-0.243143	0.8208	0.878931	-7.81835
2434	2078	0.0295484	5.43508	0.268997	0.802288	0.863928	-7.8101
2435	603	0.451296	5.6867	1.55496	0.200767	0.320792	-6.67605
2436	7552	1.08797	6.51918	3.4945	0.0284884	0.0633891	-4.44104
2437	3547	-0.0219311	5.49528	-0.161015	0.880504	0.919542	-7.83918
2438	14385	0.000199908	5.55783	0.00149855	0.998882	0.999321	-7.85557
2439	9518	1.56578	10.3063	15.2063	0.000182901	0.00139585	1.68002
2440	9346	0.378888	16.2111	3.64638	0.0250749	0.0569833	-4.28729
2441	13782	0.00780089	5.64993	0.069267	0.948365	0.965538	-7.85253
2442	113	-0.169137	5.60142	-1.47514	0.219933	0.343751	-6.77058
2443	13717	-0.206045	6.08952	-0.709884	0.52003	0.638792	-7.55587
2444	12243	-2.35835	14.2552	-11.9112	0.000443875	0.00235138	0.63511
2445	3340	1.30865	10.367	10.2968	0.000750093	0.00333804	0.00379334
2446	14059	1.74908	12.3261	15.7751	0.000159984	0.00129485	1.83465
2447	13526	0.0321564	5.4364	0.286509	0.78984	0.855326	-7.80405
2448	11720	0.150206	5.63386	0.638684	0.560487	0.673294	-7.61009
2449	2516	-0.0668177	5.5277	-0.603764	0.581123	0.690494	-7.63501
2450	8655	-0.072955	6.64874	-0.718501	0.515284	0.633887	-7.54901
2451	1838	-0.0701868	5.8013	-0.414926	0.701164	0.787249	-7.7488
2452	7662	1.24628	9.78002	9.55054	0.000982027	0.00405303	-0.32305
2453	5976	0.0740954	5.43552	0.590108	0.589333	0.696553	-7.64444
2454	14300	-0.510553	6.16682	-1.5253	0.207678	0.329382	-6.71131
2455	8666	0.108553	5.43245	0.735822	0.505842	0.625413	-7.53503
2456	722	0.0253842	5.40956	0.230835	0.829664	0.885399	-7.822
2457	6711	0.160612	5.50286	1.3158	0.263998	0.390696	-6.95505
2458	11205	1.32471	8.11095	8.33783	0.00159164	0.00581729	-0.912176
2459	12427	0.185737	5.44915	1.15441	0.317549	0.447345	-7.13379
2460	9340	-0.0947927	5.67201	-0.60801	0.578586	0.688384	-7.63204
2461	13718	-0.194363	5.52302	-1.73576	0.163573	0.275281	-6.45862
2462	5486	1.69578	6.68768	1.19577	0.302902	0.431651	-7.08893
2463	14151	0.0774004	5.45188	0.61967	0.571659	0.682395	-7.6238
2464	11907	-0.104915	6.63826	-0.509065	0.639612	0.737914	-7.69666
2465	8616	0.497473	7.13272	1.03211	0.364832	0.494862	-7.26184
2466	9080	1.89623	6.41602	9.78947	0.000898981	0.00378552	-0.215694
2467	5261	1.37721	8.08983	11.1506	0.000563231	0.00273449	0.349499
2468	589	0.988832	10.299	6.76671	0.00330737	0.0103541	-1.8095
2469	7116	0.124551	7.23082	0.239391	0.823499	0.880839	-7.81948
2470	9462	-0.275942	6.11714	-1.46206	0.223248	0.347539	-6.78595
2471	7363	1.15667	10.0311	10.2193	0.000770696	0.00340293	-0.0290068
2472	13553	1.1528	8.82112	8.48773	0.00149434	0.00554471	-0.835017
2473	7732	-0.667342	7.55285	-2.66344	0.0611125	0.121673	-5.34717
2474	4010	0.422006	8.14166	2.34615	0.0843053	0.160014	-5.71968
2475	185	0.498107	8.43608	1.88386	0.13863	0.242009	-6.27868
2476	2325	1.15308	9.11515	7.91237	0.00191486	0.00670956	-1.13857
2477	9111	0.150447	6.50828	0.481723	0.657155	0.752308	-7.71277
2478	2998	0.667785	7.90168	5.81704	0.00555486	0.0157842	-2.44696
2479	2812	0.092722	5.48443	0.857099	0.443456	0.570052	-7.43053
2480	13840	2.12571	12.1893	20.0798	6.62148e-05	0.000800554	2.82566
2481	2728	-0.783477	6.5106	-4.72392	0.0111035	0.0282067	-3.29664
2482	576	-0.22669	6.60129	-1.17257	0.311039	0.440262	-7.11419
2483	837	-0.323485	7.30392	-1.74746	0.161434	0.272757	-6.44443
2484	4795	-0.128453	5.63337	-0.68586	0.533435	0.650545	-7.57466
2485	7403	0.23713	5.51547	2.27646	0.0906801	0.170456	-5.80303
2486	52	0.463172	5.63679	1.66326	0.17752	0.292944	-6.54623
2487	6113	0.359279	6.96727	1.53537	0.205304	0.326527	-6.69936
2488	7924	0.880116	7.69952	3.51834	0.0279169	0.0623816	-4.41666
2489	5678	1.57745	11.8609	15.0751	0.000188768	0.00141467	1.64341
2490	8456	0.354035	5.52798	0.974661	0.389182	0.517571	-7.31929
2491	2418	0.734461	9.02403	7.3084	0.00252999	0.00834316	-1.48032
2492	956	1.39777	10.254	9.94143	0.000850748	0.00364127	-0.14877
2493	1549	0.169464	5.48616	1.46073	0.223589	0.347793	-6.78751
2494	9497	0.141956	5.47022	1.22115	0.294238	0.422123	-7.06106
2495	8508	-0.489776	5.93186	-3.67451	0.0244984	0.0558946	-4.25921
2496	558	0.126762	5.45731	1.19788	0.302172	0.430882	-7.08662
2497	8399	1.64156	10.088	15.1373	0.000185957	0.00140595	1.66081
2498	9486	0.0577945	16.8586	0.537149	0.621891	0.724197	-7.67931
2499	873	0.177782	5.5269	1.74653	0.161603	0.272975	-6.44556
2500	10132	-0.364826	5.81256	-2.97592	0.0452598	0.0942016	-4.9938
2501	5526	0.0707854	5.48669	0.673913	0.540195	0.656246	-7.58382
2502	12062	0.356579	7.04435	0.650034	0.553891	0.667542	-7.60175
2503	11945	-0.0998364	5.33849	-0.97415	0.389405	0.517767	-7.31979
2504	10915	-0.0190154	5.39777	-0.189689	0.85952	0.906077	-7.83285
2505	1401	0.222286	5.55243	2.16084	0.102511	0.189181	-5.94224
2506	11440	1.41774	7.59936	4.40766	0.0138884	0.0341758	-3.57009
2507	7095	0.559093	5.56631	1.26393	0.28017	0.407721	-7.01353
2508	12726	0.821622	6.37033	1.27419	0.276897	0.404302	-7.00203
2509	10642	-0.646693	5.99687	-3.99387	0.0189627	0.0447597	-3.94912
2510	8758	2.11661	6.63162	2.5579	0.0678876	0.133182	-5.46967
2511	10615	1.0838	6.91006	3.38318	0.0313517	0.0688205	-4.55606
2512	8457	0.132697	5.47932	1.06842	0.350159	0.480212	-7.2246
2513	8600	0.349852	6.73865	2.72088	0.0577589	0.115908	-5.28113
2514	6310	0.244573	8.67913	1.74052	0.162699	0.274183	-6.45285
2515	12967	0.229091	7.90639	0.410481	0.704148	0.789825	-7.75103
2516	14555	-0.0780502	6.74608	-0.161155	0.880401	0.919505	-7.83915
2517	11651	0.123263	7.76907	0.385937	0.720742	0.803494	-7.76292
2518	11354	0.132255	5.46418	0.843578	0.450088	0.57619	-7.44272
2519	1816	0.0707676	5.47785	0.624558	0.568773	0.67984	-7.6203
2520	3977	1.08921	9.37864	8.33651	0.00159253	0.00581743	-0.91286
2521	6277	0.49361	8.30148	2.48722	0.0729172	0.141465	-5.55253
2522	11019	0.0520295	7.95218	0.439835	0.684568	0.773259	-7.73593
2523	329	1.14217	10.2581	8.84966	0.00128852	0.00495184	-0.653987
2524	10327	0.686762	9.01752	6.10185	0.00472081	0.0138408	-2.24696
2525	1874	0.751745	8.03614	7.32692	0.0025077	0.00828944	-1.46945
2526	229	0.72273	8.01541	3.57581	0.0265955	0.0599491	-4.35827
2527	13125	-0.278053	5.5068	-2.05866	0.114441	0.207113	-6.06605
2528	7970	-0.0175455	5.38703	-0.165225	0.877415	0.917508	-7.83831
2529	8518	0.169077	7.19511	0.640364	0.559507	0.672872	-7.60886
2530	12286	0.799135	6.92561	1.58497	0.19402	0.312842	-6.64024
2531	8559	0.285923	5.52239	0.957307	0.396815	0.525369	-7.33626
2532	6514	-0.156269	5.60618	-0.914996	0.415972	0.544303	-7.37687
2533	4000	-0.692664	6.48966	-3.01594	0.0436038	0.0911856	-4.94963
2534	13302	0.0119448	5.43193	0.0968411	0.927879	0.952204	-7.84962
2535	6038	0.176226	5.70468	1.19919	0.301722	0.43042	-7.0852
2536	9267	0.0886889	5.75547	0.452088	0.676483	0.767554	-7.72935
2537	10791	0.056294	5.43854	0.460851	0.670734	0.763122	-7.72455
2538	12885	0.136657	6.68976	1.10662	0.335305	0.465069	-7.18469
2539	12843	0.0181025	5.42684	0.16696	0.876142	0.916668	-7.83795
2540	10009	-0.118688	5.56124	-0.610998	0.576806	0.686978	-7.62994
2541	3056	1.13679	9.52915	11.0417	0.0005835	0.00279908	0.306955
2542	12718	0.795645	10.4674	6.80834	0.00323783	0.0101854	-1.78338
2543	2853	-0.193173	5.65496	-0.858877	0.44259	0.569366	-7.42891
2544	12050	0.225258	5.51562	2.08933	0.110703	0.201683	-6.02882
2545	6073	0.172659	5.46895	1.4885	0.216596	0.340248	-6.75483
2546	12945	-0.0781619	5.69046	-0.47567	0.661076	0.755468	-7.71624
2547	7741	0.553902	6.14211	1.25439	0.283249	0.410891	-7.02418
2548	11506	-0.321177	5.79104	-2.09227	0.110352	0.201232	-6.02526
2549	348	0.132334	5.55487	1.31883	0.263081	0.389913	-6.9516
2550	8644	-0.0253484	5.42642	-0.234514	0.827012	0.883465	-7.82093
2551	7523	0.122321	5.44271	1.1637	0.314203	0.44373	-7.12378
2552	9769	0.441171	5.61718	2.67753	0.0602692	0.120274	-5.33093
2553	12788	1.26383	9.7831	4.38975	0.0140705	0.0345368	-3.58598
2554	8212	0.333845	6.83806	1.22621	0.292539	0.420259	-7.05548
2555	4022	0.175465	5.48148	1.67656	0.17487	0.289666	-6.5302
2556	667	0.164681	5.51115	1.57749	0.19568	0.314826	-6.64918
2557	14588	0.0370781	5.46541	0.303505	0.777832	0.847089	-7.79784
2558	6957	0.17617	7.50597	0.60058	0.58303	0.691797	-7.63722
2559	12546	1.67406	12.4242	15.0246	0.000191086	0.00142268	1.62924
2560	13343	-0.152868	5.32233	-1.45276	0.225639	0.350066	-6.79686
2561	8486	0.025053	5.38737	0.196035	0.854895	0.903433	-7.83131
2562	556	0.137938	6.35166	0.275339	0.797772	0.860913	-7.80795
2563	1056	1.04421	8.25681	8.15575	0.00172083	0.0061722	-1.00769
2564	10856	0.566086	7.9959	1.63327	0.183657	0.300674	-6.58232
2565	675	1.0985	9.46234	9.09347	0.00116977	0.00460956	-0.536039
2566	12666	0.0748009	5.42654	0.552675	0.612229	0.716119	-7.66937
2567	8682	0.145194	5.46097	1.22137	0.294163	0.42206	-7.06082
2568	10365	0.730156	5.65474	1.94298	0.129866	0.229584	-6.20672
2569	7601	0.695438	14.9855	6.66484	0.00348562	0.0108239	-1.87402
2570	5981	0.634745	8.65455	3.59485	0.0261743	0.059165	-4.33903
2571	5595	1.16067	8.49073	2.50405	0.0716813	0.139459	-5.53274
2572	12076	0.664189	7.57905	3.75265	0.0229794	0.0528614	-4.18188
2573	6651	1.16691	10.3118	7.38204	0.00244284	0.00809854	-1.43728
2574	7868	0.185044	5.76227	0.565814	0.604127	0.70908	-7.66078
2575	1888	0.021822	5.48886	0.189908	0.859361	0.905979	-7.8328
2576	8004	1.4282	6.78482	1.92326	0.132719	0.23363	-6.23072
2577	11848	-0.316699	6.25445	-2.94114	0.0467603	0.0969555	-5.03241
2578	13321	0.358904	5.73886	0.751439	0.497442	0.618161	-7.52222
2579	5838	0.0441422	5.40933	0.398631	0.712135	0.796787	-7.75685
2580	2980	0.143941	5.87659	0.840871	0.451426	0.577362	-7.44515
2581	867	0.616905	5.67269	3.14336	0.0387923	0.0825385	-4.81063
2582	11739	0.430586	6.30695	0.672102	0.541225	0.657191	-7.5852
2583	4338	1.80896	12.6796	17.6027	0.00010721	0.00104547	2.29082
2584	9763	-0.295931	5.72896	-1.08571	0.343364	0.472744	-7.20663
2585	12438	-0.169853	5.82971	-0.896944	0.424383	0.552235	-7.39384
2586	7951	1.53363	12.1854	14.1559	0.00023734	0.0016116	1.37645
2587	12344	0.0458441	5.42412	0.403655	0.708743	0.794067	-7.7544
2588	119	-0.137858	5.92264	-0.656474	0.550173	0.664713	-7.59696
2589	2775	0.0854288	5.42318	0.751447	0.497438	0.618161	-7.52221
2590	10184	-0.093195	5.352	-0.805924	0.468984	0.59387	-7.47599
2591	7218	0.0894394	5.44153	0.841969	0.450882	0.576841	-7.44417
2592	2618	1.5323	11.2721	13.6398	0.000271638	0.00174476	1.21794
2593	5645	2.00731	11.6538	17.0307	0.000120966	0.00110692	2.15429
2594	5330	0.120218	5.43842	1.10208	0.337042	0.466766	-7.18948
2595	7720	0.0517133	5.44357	0.392864	0.716039	0.799748	-7.75963
2596	11795	1.66988	11.2482	14.8448	0.000199654	0.00145468	1.57828
2597	4166	0.387085	5.63732	1.69848	0.170591	0.28436	-6.50372
2598	9040	0.150929	5.47616	1.17883	0.308823	0.438124	-7.1074
2599	13845	0.168845	5.50608	1.66398	0.177375	0.292881	-6.54536
2600	2398	0.707673	9.36504	4.58103	0.0122671	0.030706	-3.41851
2601	8337	0.107781	5.45057	0.99445	0.380636	0.509759	-7.29971
2602	5099	0.554465	8.30295	2.33589	0.0852109	0.161351	-5.73192
2603	13114	-0.492431	6.44553	-2.65781	0.0614529	0.122244	-5.35366
2604	9770	0.982284	8.18032	4.51183	0.0128847	0.0320347	-3.47852
2605	5822	0.0660681	5.4089	0.547449	0.615471	0.718865	-7.67274
2606	5596	0.769973	6.5966	2.96805	0.0455945	0.094826	-5.00253
2607	6182	0.205354	6.31453	0.998497	0.378909	0.508014	-7.29568
2608	2796	0.6293	7.80758	4.2598	0.0154842	0.037508	-3.70268
2609	974	0.0202871	6.17629	0.0597211	0.955469	0.969808	-7.85331
2610	1824	-0.273899	5.68654	-1.44008	0.22894	0.353812	-6.81171
2611	2236	1.83066	8.42975	16.7592	0.000128279	0.00114471	2.08756
2612	9265	0.00556099	5.38916	0.0498955	0.962787	0.975135	-7.85399
2613	8349	1.62483	8.41945	5.29334	0.00762945	0.0204259	-2.83676
2614	8177	0.581008	9.16753	5.40696	0.0071067	0.0192185	-2.74963
2615	9616	-0.101363	5.39238	-0.979208	0.387204	0.515847	-7.31481
2616	4434	-0.0577845	7.40854	-0.132604	0.901416	0.933744	-7.84444
2617	14042	0.532039	7.39646	2.9005	0.0485893	0.100185	-5.07776
2618	2111	-0.922684	6.46983	-6.49198	0.00381655	0.0116583	-1.98553
2619	13035	-0.146306	5.32947	-1.43865	0.229314	0.354119	-6.81337
2620	12206	0.0232467	5.45686	0.170668	0.873425	0.914736	-7.83716
2621	13962	0.565377	6.08913	3.86679	0.0209613	0.0487775	-4.07063
2622	2863	-0.168944	5.88371	-1.44489	0.227681	0.352353	-6.80607
2623	6795	-0.128526	5.54964	-0.858585	0.442732	0.569494	-7.42918
2624	13847	-0.584323	7.07663	-1.64197	0.181855	0.298402	-6.57187
2625	2004	0.474272	8.98005	4.53632	0.0126618	0.0315529	-3.4572
2626	4617	0.0670497	6.80256	0.214691	0.84134	0.893496	-7.8265
2627	3145	0.979642	7.68822	5.66306	0.00608265	0.0169387	-2.55851
2628	2139	-0.269445	8.34556	-1.00465	0.376296	0.505801	-7.28953
2629	6151	1.72278	7.18344	12.8744	0.000334968	0.00196817	0.970326
2630	14553	0.885131	9.76069	8.00146	0.00184078	0.00650175	-1.09022
2631	14152	1.23501	10.1251	7.52269	0.00228663	0.00768889	-1.35617
2632	10799	0.761046	7.74666	5.27568	0.00771493	0.0206305	-2.85044
2633	4773	1.30545	9.83597	11.502	0.000503599	0.002544	0.483925
2634	9060	1.54708	10.7972	14.2848	0.000229642	0.00158464	1.41505
2635	11805	-0.0183378	5.38877	-0.178537	0.867665	0.911009	-7.83543
2636	12680	0.867664	6.48607	1.53684	0.204959	0.326092	-6.69761
2637	7464	0.406946	5.72477	1.089	0.342085	0.471791	-7.20319
2638	9113	0.901839	9.87345	4.36218	0.0143567	0.035132	-3.61054
2639	10316	-0.0251215	5.65358	-0.161631	0.880052	0.919351	-7.83905
2640	8835	-0.301258	5.87788	-1.73341	0.164005	0.275785	-6.46146
2641	4517	1.44862	6.20906	4.52688	0.0127472	0.0317274	-3.46541
2642	13523	0.406548	5.79622	0.883134	0.430914	0.558288	-7.40668
2643	9920	0.121599	5.51641	1.13516	0.324594	0.454458	-7.15442
2644	1944	0.557108	8.59386	4.67821	0.0114603	0.0289838	-3.33534
2645	9248	0.279669	5.53456	1.53987	0.204251	0.325155	-6.694
2646	8109	-0.148662	5.59709	-0.789793	0.477272	0.600857	-7.48992
2647	6291	0.187455	5.45889	1.86213	0.142014	0.246489	-6.30512
2648	8947	-0.559603	6.70593	-4.60586	0.0120545	0.0302403	-3.39714
2649	10771	0.483987	8.52637	1.98065	0.124601	0.221943	-6.16086
2650	11142	-0.181754	6.02521	-1.25668	0.282509	0.410295	-7.02164
2651	6139	0.404976	5.62364	1.65094	0.180016	0.29631	-6.56107
2652	8374	1.10722	8.5225	3.44639	0.0296852	0.0656458	-4.4905
2653	7861	0.275743	5.69136	1.24623	0.285911	0.413634	-7.03328
2654	338	1.32868	5.98427	4.08496	0.0176725	0.0420777	-3.86353
2655	4599	0.401027	7.3513	0.827954	0.457852	0.583614	-7.45665
2656	14311	0.364881	5.979	0.975518	0.388809	0.517212	-7.31844
2657	13647	0.130556	20.2743	1.29608	0.270036	0.396948	-6.97739
2658	3665	0.0691375	5.46167	0.52888	0.627077	0.728435	-7.6845
2659	3696	-0.0417234	5.6864	-0.258268	0.809952	0.869765	-7.81362
2660	13003	0.203767	5.52816	1.67711	0.17476	0.289649	-6.52953
2661	6820	0.0247983	5.55091	0.162047	0.879746	0.919312	-7.83896
2662	10989	-0.081216	5.88827	-0.374748	0.728372	0.809524	-7.76812
2663	14651	0.0626597	5.51373	0.588576	0.590258	0.697406	-7.64549
2664	5652	0.35611	6.62307	0.729341	0.509359	0.628908	-7.54029
2665	1296	-0.109675	7.36395	-0.370325	0.731398	0.811661	-7.77013
2666	2704	0.732219	9.01505	4.49627	0.0130288	0.0323183	-3.4921
2667	263	0.182732	5.56171	1.78858	0.154157	0.263031	-6.39455
2668	8001	0.214265	5.50972	2.06641	0.113483	0.20576	-6.05663
2669	7368	-0.212551	5.53136	-1.77396	0.156703	0.266245	-6.4123
2670	3381	-0.00944586	7.43187	-0.0257854	0.980761	0.987549	-7.85515
2671	11953	-0.0727755	6.98333	-0.258221	0.809986	0.869765	-7.81364
2672	9862	-0.00206812	5.41876	-0.0168068	0.987459	0.992047	-7.85539
2673	7646	-0.911623	6.67135	-4.13315	0.0170334	0.0408192	-3.81874
2674	13481	-0.597622	6.1226	-1.10364	0.336443	0.466316	-7.18783
2675	3499	0.180717	5.47826	1.62531	0.185324	0.302859	-6.59189
2676	7204	0.0242001	5.41213	0.227728	0.831908	0.8871	-7.82289
2677	7158	1.26747	7.54053	6.14449	0.00460978	0.013573	-2.2177
2678	8082	0.153499	5.92016	0.426602	0.693358	0.780769	-7.74285
2679	7176	-0.187629	6.48912	-0.679577	0.536982	0.653563	-7.57949
2680	1011	-0.111405	5.584	-0.80831	0.467768	0.592932	-7.47391
2681	7263	0.474792	5.57178	1.29795	0.269458	0.396311	-6.97528
2682	12521	0.120613	5.49608	1.03195	0.364898	0.494862	-7.262
2683	10305	0.0740606	5.43622	0.550884	0.613338	0.716865	-7.67053
2684	6970	0.570395	8.84858	5.47197	0.00682763	0.0185741	-2.70044
2685	2453	0.258587	5.52523	2.42184	0.0779582	0.149777	-5.62972
2686	11916	0.340767	6.02873	1.64796	0.180623	0.296988	-6.56465
2687	10866	-0.16426	5.56524	-1.36989	0.248119	0.374191	-6.89317
2688	11189	-0.0317878	5.39984	-0.309493	0.773619	0.843982	-7.79557
2689	552	0.488276	5.73055	1.5964	0.191513	0.309979	-6.62656
2690	6835	0.278568	5.52638	2.74555	0.0563855	0.113619	-5.25292
2691	2117	-0.969006	6.68781	-2.99503	0.0444599	0.0927061	-4.97268
2692	7522	-0.42631	6.17606	-1.49706	0.214488	0.337907	-6.74474
2693	13317	0.192106	5.57634	1.05422	0.355832	0.485555	-7.23925
2694	8258	-0.0204517	5.37085	-0.203372	0.849556	0.899669	-7.82947
2695	6336	1.1067	10.3615	8.70959	0.00136365	0.0051765	-0.723182
2696	378	1.46369	11.828	13.4246	0.000287786	0.00180726	1.14989
2697	6572	0.107791	5.42633	0.810166	0.466824	0.592013	-7.47229
2698	14404	0.0488526	6.55708	0.183962	0.863701	0.909011	-7.83419
2699	3078	0.971137	7.0172	3.61874	0.0256575	0.0581025	-4.31499
2700	5179	-0.0358234	5.39221	-0.348592	0.746358	0.822782	-7.77971
2701	3283	0.101209	5.66146	0.423445	0.695464	0.782204	-7.74448
2702	13325	-0.0264994	17.0057	-0.262928	0.80662	0.866901	-7.81211
2703	9636	0.562994	7.90738	2.85041	0.0509611	0.10432	-5.13398
2704	11299	0.027332	6.38699	0.0389302	0.970959	0.980649	-7.85461
2705	3289	0.18394	7.50668	1.20865	0.298475	0.426768	-7.07482
2706	4063	0.673021	7.83811	1.87432	0.140104	0.244052	-6.29028
2707	5555	-0.0663504	5.39603	-0.603188	0.581468	0.690723	-7.63541
2708	627	1.42485	13.3316	13.6345	0.00027202	0.00174513	1.21629
2709	2534	0.624367	5.64136	3.3528	0.0321927	0.070427	-4.5878
2710	7895	-0.648556	6.09309	-1.1213	0.329756	0.459848	-7.16917
2711	5841	-0.193448	5.79791	-1.01592	0.371555	0.501203	-7.27822
2712	716	0.147082	5.52613	1.44958	0.226461	0.350983	-6.80058
2713	11283	-0.128148	5.5426	-0.694821	0.528405	0.646074	-7.56771
2714	1203	0.623235	7.46254	1.81264	0.150064	0.25734	-6.36532
2715	755	0.425029	8.74162	1.43056	0.231449	0.356382	-6.82282
2716	13204	0.639995	6.12971	1.08666	0.342991	0.472469	-7.20563
2717	12985	2.12708	6.2655	1.35777	0.251592	0.378203	-6.90711
2718	134	0.245696	5.54869	0.995908	0.380014	0.509044	-7.29826
2719	10272	0.453154	5.68512	1.42676	0.232459	0.357517	-6.82725
2720	12667	0.282502	5.77285	0.843201	0.450274	0.57632	-7.44306
2721	11409	1.53179	6.00873	1.39501	0.241073	0.36701	-6.86415
2722	5721	-0.345864	5.97363	-1.93764	0.130631	0.230818	-6.21321
2723	7636	0.16494	5.9035	0.38684	0.720128	0.803003	-7.76249
2724	1265	0.909071	8.76729	8.25934	0.00164578	0.00596726	-0.953104
2725	1796	0.102801	5.48916	0.999377	0.378535	0.50771	-7.2948
2726	4886	-0.554305	6.27083	-2.68851	0.0596214	0.119243	-5.31829
2727	334	-0.0570256	7.05937	-0.286149	0.790095	0.855467	-7.80418
2728	12607	0.40201	6.23345	0.544361	0.617391	0.72043	-7.67472
2729	12296	-0.0169631	5.41874	-0.130718	0.902808	0.934548	-7.84475
2730	5021	0.0599085	5.44263	0.524226	0.630007	0.730596	-7.68739
2731	10354	-0.104043	5.33025	-1.00174	0.377531	0.506962	-7.29245
2732	3257	-0.101658	5.4888	-0.76798	0.488663	0.610402	-7.50843
2733	3253	0.202921	5.50499	1.02667	0.367077	0.497028	-7.26736
2734	10345	0.0815071	5.4084	0.517253	0.634413	0.733775	-7.69168
2735	1767	0.198268	5.94705	0.518546	0.633595	0.733077	-7.69089
2736	8775	0.162187	5.42289	1.30325	0.267825	0.394474	-6.96928
2737	9257	0.705941	9.30046	4.90354	0.0098278	0.0253862	-3.14724
2738	13735	0.821897	9.72587	7.31299	0.00252444	0.00832863	-1.47762
2739	10283	0.633566	7.82397	2.66163	0.0612219	0.121855	-5.34926
2740	1095	1.43367	13.1408	14.2025	0.00023452	0.00159918	1.39045
2741	9142	0.217063	6.0777	0.632684	0.563996	0.676023	-7.61445
2742	1416	0.37748	7.50465	1.40045	0.239576	0.3653	-6.85785
2743	12272	1.24573	8.70246	7.39739	0.00242516	0.00805811	-1.42836
2744	817	0.184721	5.55117	1.30528	0.267203	0.3938	-6.96698
2745	5341	0.273865	5.49849	1.57777	0.195616	0.314784	-6.64884
2746	9790	-0.13279	5.51531	-1.17189	0.311279	0.440511	-7.11492
2747	14153	0.472847	8.2632	2.16733	0.101802	0.188025	-5.9344
2748	11713	0.116113	5.48717	0.864783	0.439723	0.566424	-7.42354
2749	4245	-0.0277865	5.42232	-0.263033	0.806545	0.866888	-7.81208
2750	6177	0.0271563	5.41943	0.234799	0.826806	0.883315	-7.82085
2751	14622	0.168853	5.53175	1.5512	0.20163	0.321883	-6.68053
2752	8498	-0.283982	5.76754	-1.52109	0.208678	0.330736	-6.7163
2753	14043	-0.12421	5.95405	-0.707582	0.521304	0.640127	-7.55769
2754	7578	1.47268	12.9241	13.4427	0.000286383	0.00180386	1.15565
2755	7054	-0.165811	5.81448	-1.13012	0.326461	0.456464	-7.15979
2756	9044	0.121561	5.45594	0.794406	0.47489	0.598851	-7.48595
2757	4214	-0.0650136	6.11544	-0.187884	0.860837	0.906836	-7.83328
2758	12474	0.0322919	5.40737	0.311884	0.77194	0.842756	-7.79465
2759	8248	-0.536063	6.06308	-3.42506	0.0302355	0.0667222	-4.51256
2760	6999	0.671837	7.61775	1.86875	0.140973	0.245348	-6.29707
2761	11093	0.193269	8.26776	0.59995	0.583408	0.692186	-7.63766
2762	14371	1.08159	10.0687	9.15495	0.00114202	0.00454084	-0.506785
2763	6671	-0.334803	6.63609	-1.16221	0.314736	0.444207	-7.12539
2764	13865	-0.00211679	6.34488	-0.00804836	0.993994	0.996036	-7.85553
2765	5268	0.935438	8.49237	7.81699	0.00199837	0.00691707	-1.19089
2766	1987	0.155905	6.87053	0.791565	0.476356	0.600312	-7.4884
2767	9117	0.11258	5.47989	0.753663	0.496255	0.617246	-7.52037
2768	7018	0.0425934	5.41287	0.362534	0.736744	0.815871	-7.77363
2769	11192	0.0290304	5.38703	0.220887	0.836853	0.890219	-7.82481
2770	14046	0.239621	5.5477	2.38717	0.0807947	0.154423	-5.67085
2771	12769	-0.622004	6.37314	-3.36372	0.0318873	0.0698678	-4.57638
2772	6684	0.0220828	5.39008	0.215146	0.84101	0.893389	-7.82638
2773	14499	-0.368435	5.909	-1.17852	0.30893	0.438215	-7.10773
2774	3236	0.264852	5.55856	1.61963	0.186523	0.3042	-6.59871
2775	11348	1.81048	7.69205	6.0974	0.00473259	0.013866	-2.25003
2776	5773	1.20433	7.66196	4.3645	0.0143324	0.0350865	-3.60847
2777	3877	0.877024	8.27592	3.83602	0.0214832	0.0498308	-4.10042
2778	825	1.00254	8.35806	4.04355	0.0182453	0.0432455	-3.90228
2779	8576	-0.0245926	5.56377	-0.132468	0.901517	0.933777	-7.84446
2780	13327	1.07629	5.74678	2.37878	0.0814982	0.155507	-5.68081
2781	10598	1.30994	9.50968	8.85727	0.0012846	0.00494649	-0.650261
2782	11278	1.12687	9.08626	5.3592	0.00732085	0.0197287	-2.78608
2783	7947	1.1647	7.19298	7.88872	0.00193515	0.00675991	-1.15149
2784	6233	-0.0763864	5.60818	-0.441734	0.683311	0.772528	-7.73492
2785	3963	0.685419	8.72034	5.19761	0.00810744	0.0215368	-2.91133
2786	3394	0.694588	8.26495	2.99845	0.0443185	0.0925102	-4.9689
2787	111	0.530551	7.20321	3.46822	0.0291349	0.064638	-4.46801
2788	9597	0.374695	5.88243	0.723794	0.512384	0.631558	-7.54476
2789	1384	0.814851	6.08878	2.69672	0.0591424	0.118354	-5.30885
2790	13296	-0.297451	6.94338	-0.824637	0.459515	0.585139	-7.45959
2791	1849	-0.0791831	8.69542	-0.193994	0.856382	0.904211	-7.83181
2792	10732	-0.216679	6.08776	-1.81001	0.150505	0.257896	-6.36851
2793	2354	0.343661	5.56726	2.23931	0.0943033	0.176055	-5.84765
2794	3941	1.47067	6.58819	4.90277	0.00983283	0.0253939	-3.14787
2795	2811	1.7923	7.24161	2.47645	0.0737208	0.142801	-5.56521
2796	12711	-0.271599	6.64059	-0.57899	0.596073	0.702575	-7.65199
2797	8461	0.0855857	5.45678	0.64234	0.558356	0.671786	-7.60741
2798	5337	1.53798	6.33535	3.13816	0.0389759	0.0828905	-4.81626
2799	14508	0.320514	8.49344	3.12589	0.0394129	0.0836246	-4.82954
2800	4972	0.76567	9.66332	5.96385	0.00510382	0.0147417	-2.34287
2801	10538	0.649563	7.56964	2.06767	0.113328	0.205588	-6.0551
2802	8387	0.984283	6.16126	2.19132	0.0992299	0.184021	-5.90544
2803	13118	1.42923	10.4594	11.5523	0.000495733	0.00251867	0.502806
2804	10892	-0.17951	6.77968	-0.428115	0.69235	0.780243	-7.74207
2805	2485	-0.00552134	6.65082	-0.0222216	0.98342	0.989212	-7.85525
2806	8117	0.994067	14.2148	6.85562	0.00316104	0.00999218	-1.75388
2807	12774	0.13095	5.7028	0.480832	0.657731	0.752716	-7.71329
2808	5003	-0.121144	7.07287	-0.323198	0.764015	0.836577	-7.79021
2809	3400	0.410915	7.25274	3.27403	0.0345032	0.0747751	-4.67078
2810	7253	0.315244	5.93495	0.929756	0.4092	0.537909	-7.36283
2811	2725	0.153637	5.45964	1.33461	0.258364	0.385346	-6.93363
2812	13484	-0.0453528	6.57651	-0.344631	0.7491	0.824939	-7.7814
2813	12660	0.0956366	5.48453	0.655133	0.550945	0.665355	-7.59796
2814	11880	0.0543963	5.44364	0.425779	0.693907	0.780902	-7.74328
2815	12012	0.0854866	5.4446	0.685384	0.533703	0.65079	-7.57503
2816	2968	0.355279	7.12677	0.87888	0.432943	0.560173	-7.41061
2817	3841	1.31329	11.7353	11.9799	0.000434739	0.00232449	0.659968
2818	3054	0.210495	5.54381	2.01517	0.119986	0.215209	-6.11889
2819	1061	1.14724	10.2062	9.3992	0.00103967	0.0042299	-0.39244
2820	691	-0.77611	6.72174	-3.66007	0.0247922	0.0564612	-4.2736
2821	9361	-0.0219245	5.36745	-0.202064	0.850507	0.900188	-7.8298
2822	11988	0.417907	5.56617	1.90101	0.136022	0.238401	-6.2578
2823	10855	0.141411	5.46545	1.11499	0.33213	0.462073	-7.17585
2824	6773	0.18178	5.46063	1.61091	0.188379	0.306348	-6.60917
2825	1772	1.19027	10.1234	8.21589	0.00167674	0.00604511	-0.97592
2826	8044	-0.6425	7.2552	-1.7938	0.153258	0.261657	-6.3882
2827	1649	0.0873681	6.68222	0.177758	0.868235	0.911384	-7.8356
2828	5233	0.816578	7.39912	7.91181	0.00191533	0.00670956	-1.13887
2829	3463	0.904647	10.9577	8.43719	0.00152628	0.00563112	-0.860882
2830	1493	0.628252	7.5407	4.17559	0.0164939	0.0396236	-3.77959
2831	4930	-0.00862481	5.74004	-0.0406807	0.969654	0.979625	-7.85452
2832	9835	1.77938	11.4306	17.5549	0.000108281	0.00105141	2.27963
2833	5469	1.24214	9.64399	12.1905	0.00040819	0.00222122	0.7352
2834	12263	0.791559	8.60331	2.50265	0.0717829	0.139581	-5.53438
2835	13688	1.1758	11.6529	11.6863	0.000475511	0.00245056	0.55272
2836	3156	1.16856	11.7351	9.76447	0.000907245	0.00380558	-0.226805
2837	5749	1.50501	11.4743	14.9722	0.000193533	0.00143391	1.61447
2838	2614	1.45828	13.0239	14.3904	0.000223572	0.00155977	1.44636
2839	13397	0.453235	8.7382	1.62764	0.184834	0.30213	-6.58909
2840	7854	0.709078	8.86453	4.40069	0.013959	0.0343247	-3.57627
2841	11941	0.437013	7.65986	1.76809	0.157737	0.267669	-6.41942
2842	10682	-0.346461	6.81056	-0.821591	0.461045	0.586262	-7.46227
2843	4342	0.000473697	6.17189	0.00150475	0.998877	0.999321	-7.85557
2844	7998	1.16809	6.47194	2.92736	0.0473712	0.0979842	-5.04776
2845	5340	0.131348	5.44032	1.19817	0.302072	0.430829	-7.08631
2846	549	-0.184854	5.72271	-0.736041	0.505723	0.625379	-7.53485
2847	10647	0.339022	5.50455	1.18248	0.307538	0.436755	-7.10343
2848	1895	0.635193	9.38164	3.85076	0.0212311	0.0493299	-4.08612
2849	1312	-1.38796	8.48586	-1.37506	0.246653	0.372901	-6.88721
2850	6635	1.82956	7.10558	9.06696	0.00118199	0.00464835	-0.548716
2851	9069	1.3131	7.39965	5.69846	0.00595594	0.0167153	-2.53264
2852	9937	1.10051	8.59382	8.20358	0.00168565	0.00606355	-0.982407
2853	8822	1.24605	9.78065	11.5906	0.000489848	0.0025046	0.517125
2854	6493	0.79122	10.7736	7.53904	0.00226929	0.00764375	-1.34683
2855	11159	0.255102	7.84549	1.64827	0.180561	0.296921	-6.56429
2856	11253	0.819064	15.1394	7.30624	0.0025326	0.00834749	-1.48158
2857	14008	0.126896	5.48985	1.09584	0.339438	0.46904	-7.19603
2858	4113	0.172915	5.49458	1.38694	0.243315	0.369393	-6.87349
2859	9594	1.49632	10.3801	12.3585	0.000388463	0.00215159	0.794244
2860	10301	1.58561	13.1113	12.8897	0.00033353	0.00196531	0.975429
2861	11513	1.12875	5.74025	1.60404	0.189857	0.308051	-6.61741
2862	3969	0.89169	7.31056	4.69663	0.0113148	0.0287009	-3.31971
2863	5517	1.72622	11.7475	12.2291	0.000403544	0.00220529	0.748852
2864	11733	0.102891	5.44057	0.9509	0.399666	0.528631	-7.34248
2865	1537	0.609561	5.68512	1.30417	0.267541	0.394213	-6.96823
2866	7922	0.00342	5.39504	0.0286216	0.978646	0.986298	-7.85505
2867	9385	0.062642	5.53303	0.400905	0.710598	0.795819	-7.75575
2868	6590	0.0485179	5.45357	0.447804	0.679304	0.769348	-7.73167
2869	14560	0.210236	5.57534	2.06659	0.113461	0.20576	-6.05642
2870	2918	1.92677	11.5748	17.6853	0.00010539	0.00103391	2.31012
2871	8957	0.0644918	5.42842	0.456964	0.673281	0.765243	-7.72669
2872	2944	0.122534	5.44268	1.13685	0.323969	0.453826	-7.15262
2873	1293	0.0904104	5.70675	0.897853	0.423956	0.551815	-7.39299
2874	3923	-0.521094	6.21268	-3.53759	0.0274655	0.0616186	-4.39704
2875	2807	1.05442	9.54471	5.55116	0.00650582	0.0178874	-2.64114
2876	1262	0.118877	5.48302	0.893767	0.425878	0.553706	-7.3968
2877	9526	-0.043952	7.06686	-0.0873534	0.934921	0.95676	-7.85073
2878	13582	-0.0784486	5.35844	-0.712345	0.518672	0.637468	-7.55392
2879	3453	0.444306	5.59196	1.77203	0.157043	0.266689	-6.41464
2880	8434	0.731613	6.63892	2.97942	0.0451123	0.0939233	-4.98994
2881	11495	0.317687	5.58285	1.45181	0.225883	0.350305	-6.79797
2882	10013	0.30026	5.50626	1.30876	0.266139	0.392698	-6.96304
2883	1764	2.0005	10.5679	19.7482	7.03799e-05	0.000831674	2.75893
2884	1904	0.0393256	7.08757	0.0769372	0.94266	0.961307	-7.85181
2885	13215	1.37865	5.86883	2.38685	0.080821	0.154452	-5.67122
2886	14643	-0.238773	5.91605	-0.759931	0.49292	0.614161	-7.51516
2887	8081	-0.0323337	5.41557	-0.31341	0.770869	0.842058	-7.79406
2888	303	-0.345395	5.9358	-1.66069	0.178039	0.293602	-6.54933
2889	12622	0.580184	8.05159	2.61087	0.0643834	0.127258	-5.408
2890	46	-0.201133	6.2903	-1.60815	0.188972	0.307003	-6.61248
2891	9943	0.0260372	5.36941	0.231584	0.829124	0.88503	-7.82178
2892	8409	0.153499	5.45469	1.49783	0.214298	0.337726	-6.74383
2893	10913	-0.521981	6.84204	-2.26082	0.0921853	0.172833	-5.82179
2894	8568	1.09363	10.4426	10.2419	0.000764611	0.0033861	-0.0194091
2895	2044	0.559797	7.7065	3.87949	0.0207503	0.0483773	-4.05837
2896	10674	0.0699747	5.45637	0.486981	0.653759	0.749534	-7.70974
2897	9175	0.302432	5.56353	1.63252	0.183814	0.300895	-6.58323
2898	4154	0.032573	5.40629	0.284278	0.791422	0.856428	-7.80484
2899	11523	0.0660904	5.46233	0.532025	0.625102	0.72682	-7.68253
2900	3756	0.0769988	5.51432	0.544912	0.617048	0.720153	-7.67437
2901	10818	0.0399112	5.43802	0.333361	0.756926	0.830746	-7.7861
2902	14213	0.822907	6.63021	1.96266	0.127084	0.22563	-6.18275
2903	5310	-0.848216	6.38589	-1.30575	0.267057	0.393713	-6.96645
2904	12236	-0.0284787	5.473	-0.270834	0.800979	0.863103	-7.80948
2905	2128	0.0789181	5.51561	0.760436	0.492652	0.613939	-7.51474
2906	8092	0.118268	5.44046	0.841039	0.451342	0.577309	-7.445
2907	1905	0.859201	6.43129	2.75272	0.0559933	0.113046	-5.24473
2908	10526	0.481164	7.62977	1.34812	0.254392	0.381294	-6.91818
2909	6562	-0.216054	5.78768	-1.42157	0.233847	0.358829	-6.83331
2910	8397	-0.568517	6.03276	-1.35336	0.252868	0.379593	-6.91217
2911	844	0.0788772	6.95725	0.237865	0.824597	0.881575	-7.81994
2912	1945	0.486071	5.61067	2.06411	0.113766	0.206137	-6.05942
2913	868	0.136918	5.48946	1.35883	0.251287	0.377968	-6.9059
2914	6466	1.43754	7.89048	5.80148	0.00560551	0.0158918	-2.45812
2915	11034	0.598152	7.34522	1.74614	0.161674	0.273027	-6.44604
2916	10543	0.122926	5.44487	0.973149	0.389842	0.518196	-7.32077
2917	6782	-0.0558509	5.39053	-0.517837	0.634044	0.733472	-7.69133
2918	3878	1.7121	9.77828	10.3322	0.000740897	0.00331765	0.0187201
2919	12956	0.119999	7.01791	0.226027	0.833136	0.887856	-7.82337
2920	1941	1.17625	7.6762	8.10804	0.00175684	0.00626192	-1.03305
2921	14029	0.653329	7.48698	1.95911	0.127581	0.226365	-6.18707
2922	10478	0.044596	6.00882	0.101801	0.924201	0.949642	-7.849
2923	7457	0.891966	9.08307	3.8528	0.0211967	0.0492666	-4.08416
2924	2274	-0.16507	5.73755	-0.938856	0.405073	0.534077	-7.35411
2925	5746	-0.204759	5.7006	-1.13298	0.325399	0.455399	-7.15674
2926	12403	0.0507824	5.40524	0.423741	0.695266	0.782046	-7.74433
2927	12021	0.480614	5.88768	1.59467	0.19189	0.310322	-6.62863
2928	337	0.683251	5.71509	1.4585	0.224161	0.348524	-6.79013
2929	9884	0.547591	5.54635	1.16549	0.31356	0.443173	-7.12185
2930	7330	0.113715	6.21029	0.397352	0.713	0.797442	-7.75747
2931	2708	0.986094	11.9575	9.56295	0.00097748	0.00403698	-0.317407
2932	10665	0.159011	5.46654	1.07836	0.346235	0.475978	-7.21428
2933	5921	0.113618	5.49862	1.01102	0.373609	0.503129	-7.28315
2934	2270	0.122458	5.52721	1.1178	0.331071	0.460975	-7.17288
2935	14071	-0.000411438	5.53812	-0.00265878	0.998016	0.998828	-7.85556
2936	4299	-0.0860419	5.70283	-0.634359	0.563014	0.675202	-7.61323
2937	955	0.0541715	5.47263	0.457407	0.672991	0.765116	-7.72645
2938	11909	0.971304	8.76084	3.73274	0.0233553	0.053645	-4.20149
[truncated: 11,663 more rows]

## Sheet: JSC-1
Linear Order	Probe UID	Log2 FC	Ave. Expr.	t	P-Value	Adj. P-Val	B
940	10515	-0.710164	6.37666	-2.87343	0.0540055	0.125416	-5.05765
941	3496	0.628786	8.47219	3.24799	0.0388958	0.100131	-4.66212
942	6570	0.610575	8.84111	4.51797	0.0149136	0.0488738	-3.4862
943	10390	0.791981	7.50131	2.35281	0.088629	0.176921	-5.64331
944	8588	-0.0989245	5.78574	-0.451122	0.678758	0.764702	-7.63987
945	5771	0.0622448	5.52079	0.459055	0.673582	0.76085	-7.63549
946	818	0.25804	5.36086	2.22056	0.101254	0.193745	-5.79771
947	9804	0.231022	5.31634	2.15433	0.108355	0.202675	-5.87568
948	10957	1.2884	6.23794	2.43589	0.0816384	0.167268	-5.54734
949	210	0.734948	7.99618	4.3264	0.0170025	0.0537332	-3.64824
950	10925	0.290426	5.87506	2.23025	0.100261	0.192302	-5.78633
951	8838	0.626777	7.17362	1.00794	0.378814	0.499359	-7.19406
952	3860	-0.10896	5.79408	-0.373909	0.730278	0.804731	-7.67893
953	13710	0.653641	5.788	1.15919	0.320222	0.443295	-7.03683
954	1476	0.267154	5.36982	2.5126	0.0757537	0.159162	-5.45951
955	1691	0.391749	6.2401	1.40485	0.243348	0.362712	-6.76285
956	3485	-0.331426	6.03735	-1.80477	0.156697	0.262932	-6.29159
957	4056	0.256176	5.35646	2.39289	0.0851719	0.172251	-5.5969
958	869	0.176236	5.5431	1.54133	0.209083	0.324638	-6.60416
959	3061	0.863811	9.25596	6.09468	0.0058378	0.0260811	-2.32207
960	3711	-1.27899	11.6552	-11.7341	0.000665893	0.00687118	0.342802
961	9574	-0.114358	8.96217	-0.275319	0.798745	0.858572	-7.71888
962	10340	-0.0546571	6.77409	-0.242348	0.82221	0.876075	-7.72966
963	12677	0.294241	5.39283	2.65624	0.0660301	0.144661	-5.29722
964	11554	0.960008	5.76313	2.80783	0.0573377	0.130841	-5.12924
965	10254	1.74497	7.53709	2.89617	0.0529048	0.123511	-5.03299
966	11233	-0.00823656	5.73945	-0.0591719	0.956078	0.97216	-7.76489
967	1408	0.0578635	5.96783	0.206511	0.847985	0.894779	-7.73986
968	2715	0.465954	6.91233	0.844297	0.453013	0.571579	-7.35009
969	13676	0.784044	5.71472	2.18015	0.10552	0.199205	-5.84524
970	1465	-0.0489588	6.35612	-0.12648	0.906367	0.937974	-7.75687
971	11530	-0.824726	9.75407	-4.17746	0.0188843	0.0584887	-3.77778
972	1679	0.128113	6.38827	0.601447	0.584773	0.689375	-7.54573
973	14397	-0.0957693	7.04383	-0.591256	0.590859	0.694213	-7.55282
974	320	0.319592	5.40853	2.89967	0.0527381	0.123354	-5.02921
975	5217	0.271321	5.36146	2.39866	0.0846877	0.17156	-5.59024
976	6969	0.210119	6.8771	1.98068	0.129856	0.229162	-6.0817
977	9009	0.332938	5.41449	2.97857	0.0491379	0.117375	-4.94433
978	1953	0.290938	5.38474	2.66607	0.0654202	0.143703	-5.28621
979	13245	0.278013	5.38492	2.41353	0.0834541	0.169734	-5.57309
980	3448	-0.638933	6.42192	-3.18643	0.0409875	0.103794	-4.72557
981	13987	0.0243439	5.6199	0.112966	0.916314	0.944806	-7.75895
982	9918	1.71732	9.88534	13.3223	0.000432953	0.00511679	0.854019
983	10887	0.802372	7.79386	7.12638	0.00351534	0.019226	-1.69233
984	3443	-0.365352	6.03661	-1.24857	0.289789	0.412347	-6.93936
985	3828	0.280978	5.48076	2.44438	0.080961	0.166304	-5.53758
986	9940	1.0498	8.81952	1.92509	0.137736	0.238528	-6.14797
987	11811	0.665416	6.8352	1.5371	0.210064	0.325717	-6.60912
988	12766	-0.0569791	9.101	-0.253391	0.814323	0.869842	-7.7262
989	8744	-1.49493	12.5522	-13.9115	0.000373704	0.00468025	1.02655
990	1606	1.24929	9.44024	10.5381	0.000957184	0.00878244	-0.0944112
991	7979	0.874886	7.87137	3.16471	0.041758	0.1052	-4.7481
992	4345	0.240999	5.3357	2.24212	0.0990592	0.190612	-5.77241
993	7468	0.685885	7.85912	2.86645	0.0543487	0.126106	-5.06524
994	14076	0.820867	8.2195	2.06984	0.118262	0.214681	-5.97568
995	13990	-0.157863	6.67786	-0.367365	0.734735	0.808396	-7.68193
996	1402	1.03998	8.08747	7.72458	0.00269749	0.0164891	-1.36443
997	13981	0.19651	7.41325	0.376501	0.728516	0.803733	-7.67773
998	3775	0.364254	8.14785	2.44455	0.0809475	0.166302	-5.53738
999	8135	0.701758	9.19282	2.93592	0.0510456	0.120489	-4.99008
1000	4851	-0.0801401	5.77625	-0.551766	0.614845	0.714105	-7.57936
1001	9949	0.245896	6.40913	2.146	0.109288	0.203855	-5.88553
1002	11037	2.85295	6.40525	1.50971	0.216541	0.333264	-6.6412
1003	5318	0.228362	6.48334	0.534899	0.625283	0.722481	-7.59022
1004	8312	0.22447	5.76478	2.09959	0.11466	0.210297	-5.94042
1005	14139	0.13784	6.33156	0.442888	0.684155	0.768409	-7.64435
1006	9756	0.0104194	8.3676	0.0384667	0.971435	0.982315	-7.76619
1007	12880	0.738002	9.9838	6.29542	0.00525957	0.0243663	-2.19246
1008	585	0.977199	8.69579	4.41387	0.0160062	0.0513204	-3.57363
1009	12608	-0.0873715	7.05887	-0.343196	0.751309	0.822005	-7.6926
1010	5445	-0.156212	5.6758	-0.805274	0.472437	0.589715	-7.38469
1011	14353	-0.0203591	7.28268	-0.0695298	0.948404	0.966803	-7.76404
1012	2256	0.36861	8.78745	3.23494	0.0393281	0.100864	-4.67552
1013	3647	0.345448	6.98435	0.749599	0.501315	0.616136	-7.43209
1014	1196	1.0931	7.3305	6.46597	0.00482437	0.0230941	-2.08517
1015	5884	-0.0527023	8.10044	-0.31814	0.768673	0.834276	-7.70294
1016	13555	0.637104	11.1555	4.78926	0.0124752	0.0431048	-3.26513
1017	623	0.168983	12.8062	1.38258	0.249473	0.369627	-6.78839
1018	9077	0.548968	8.68258	2.7548	0.0602131	0.135613	-5.18761
1019	2746	0.0142951	6.27586	0.0226898	0.983147	0.989083	-7.76682
1020	3360	0.757625	8.4733	3.6785	0.0274105	0.0772128	-4.23567
1021	13446	0.568851	8.70536	2.55006	0.0730624	0.154997	-5.4169
1022	4147	-0.438199	8.3692	-0.393683	0.716894	0.794597	-7.66956
1023	3047	0.277375	10.4758	2.20962	0.102389	0.195286	-5.81056
1024	13049	-0.069438	13.2422	-0.5771	0.599384	0.701765	-7.56251
1025	6741	0.857166	9.95869	1.50351	0.218037	0.334887	-6.64845
1026	13846	0.524507	9.58654	4.56741	0.0144273	0.0478065	-3.44519
1027	8170	0.664815	9.72087	5.96864	0.00624241	0.0273135	-2.40535
1028	12339	0.75312	12.6859	6.72238	0.00425255	0.0215579	-1.92851
1029	6089	-0.222918	6.05249	-1.2399	0.292611	0.415265	-6.94894
1030	9203	0.258126	7.09133	0.79629	0.477004	0.593872	-7.3925
1031	7500	0.124539	6.44689	0.193502	0.857404	0.90169	-7.74318
1032	7876	-0.133683	7.00786	-0.268739	0.803407	0.861956	-7.72114
1033	2134	0.220787	10.541	2.02345	0.12414	0.222078	-6.03079
1034	8592	1.38571	10.8419	4.06608	0.0204635	0.0621823	-3.87675
1035	9827	0.581886	8.09661	4.49561	0.0151402	0.0494136	-3.50486
1036	6011	-0.156778	15.2636	-1.46904	0.226551	0.344517	-6.68862
1037	3252	0.213096	5.39153	1.77648	0.161567	0.269285	-6.32536
1038	10595	0.868011	6.86731	2.71794	0.0623141	0.139153	-5.22843
1039	13131	1.70808	8.09768	12.1772	0.000587346	0.00640224	0.492771
1040	2976	0.432267	8.29351	2.56285	0.0721697	0.153713	-5.40239
1041	11704	-0.674812	6.30207	-4.94726	0.0112842	0.0401681	-3.14072
1042	4137	-0.526175	6.67688	-1.83541	0.151606	0.256278	-6.25502
1043	167	-0.28814	6.89629	-0.628071	0.569079	0.675831	-7.52674
1044	9783	0.612546	9.84648	0.923899	0.41547	0.534226	-7.27626
1045	6977	0.649164	8.67582	5.02745	0.0107344	0.0388364	-3.07875
1046	12825	0.410891	7.61782	0.915009	0.419526	0.537846	-7.28471
1047	561	-0.278685	7.09283	-0.665292	0.547644	0.65708	-7.49911
1048	2871	0.184903	7.52312	1.50245	0.218295	0.335094	-6.64969
1049	4911	-0.122797	6.96441	-0.285446	0.79159	0.85276	-7.71531
1050	10506	0.079496	7.50956	0.627909	0.569173	0.675884	-7.52686
1051	6384	0.77818	7.64102	3.02334	0.047227	0.114218	-4.89662
1052	4896	0.812007	9.3026	4.15224	0.0192282	0.0591658	-3.80003
1053	1781	0.279072	8.265	0.974589	0.392999	0.51247	-7.22717
1054	8988	-1.78576	7.70538	-1.4707	0.226135	0.344097	-6.6867
1055	9386	1.52421	10.197	12.8627	0.000487795	0.00561437	0.713314
1056	7353	-0.201256	5.95895	-0.775211	0.48786	0.603782	-7.41058
1057	894	0.434867	6.94423	2.31315	0.0922113	0.181526	-5.68941
1058	3752	0.05952	8.30145	0.303978	0.778565	0.842515	-7.70845
1059	1993	-0.599388	9.60176	-0.599298	0.586053	0.690347	-7.54723
1060	504	0.853248	10.0687	7.95927	0.00244365	0.0154641	-1.2423
1061	6517	0.59503	8.14551	4.37054	0.0164904	0.0525033	-3.61046
1062	3873	0.686716	9.8734	4.52358	0.0148574	0.0487819	-3.48153
1063	9339	-0.35353	6.47237	-1.55708	0.20547	0.320864	-6.58565
1064	11781	0.7445	8.96655	3.50919	0.0313508	0.0854066	-4.39982
1065	969	-0.514269	6.34089	-2.74022	0.0610338	0.136877	-5.20373
1066	14572	-0.0679575	7.7598	-0.190355	0.859687	0.903396	-7.74394
1067	14343	0.294202	7.85088	2.6992	0.0634152	0.1406	-5.24925
1068	14590	1.3721	9.96203	8.85794	0.00171309	0.0125829	-0.804796
1069	990	1.11578	10.7369	9.66389	0.00128044	0.0105255	-0.448329
1070	6602	0.168097	12.7404	1.54414	0.208432	0.323982	-6.60085
1071	11351	0.463264	9.98191	3.54857	0.0303751	0.0833973	-4.36124
1072	5938	0.781381	10.9306	7.1788	0.003432	0.0189523	-1.66258
1073	637	0.804136	9.89086	2.09712	0.114954	0.210636	-5.94334
1074	11005	-0.000979663	15.9065	-0.00853969	0.993656	0.995989	-7.7671
1075	10087	-0.885726	6.79995	-4.44489	0.0156704	0.050609	-3.54742
1076	14344	0.33595	5.44888	3.16904	0.0416029	0.104952	-4.7436
1077	11692	0.217159	6.04116	0.494647	0.650644	0.74249	-7.61499
1078	9163	0.152283	6.14288	0.67727	0.540872	0.651163	-7.48995
1079	13725	0.86277	7.14922	2.45244	0.080324	0.165495	-5.52832
1080	11289	1.59711	9.14827	13.1037	0.000457992	0.00535709	0.787786
1081	13059	0.634422	5.73453	2.28902	0.0944742	0.184598	-5.71755
1082	13940	1.02498	9.93945	5.75161	0.00702624	0.0294185	-2.55236
1083	4526	0.611522	11.4609	5.6764	0.00732673	0.0302502	-2.6044
1084	3911	0.734383	8.49503	5.3042	0.00907825	0.0348	-2.87072
1085	9565	0.978155	9.02932	4.00821	0.0213489	0.0641311	-3.92889
1086	5972	-0.140472	8.23045	-0.785537	0.482517	0.59896	-7.40176
1087	11064	0.692507	8.6198	2.47099	0.078881	0.163755	-5.50705
1088	5260	0.730005	8.61082	5.72395	0.00713493	0.029755	-2.57144
1089	7112	-0.0342958	7.44166	-0.0638033	0.952646	0.969825	-7.76453
1090	4860	-0.10502	6.97434	-0.375153	0.729433	0.804254	-7.67835
1091	14541	0.831392	8.0263	4.33665	0.0168819	0.0535254	-3.63945
1092	13496	-0.475962	6.18087	-3.9914	0.0216149	0.0647027	-3.94413
1093	179	-1.95717	7.82343	-1.36456	0.254542	0.374938	-6.80897
1094	9746	0.062515	7.39411	0.473748	0.664056	0.753578	-7.62719
1095	14027	0.585376	8.26514	4.94357	0.0113104	0.0402402	-3.14359
1096	6518	-0.0580911	7.72803	-0.501513	0.646274	0.73933	-7.61088
1097	12082	0.313166	7.18121	1.15021	0.323446	0.446581	-7.04645
1098	9477	0.752523	8.62718	3.60147	0.0291226	0.0807535	-4.30979
1099	7750	0.041221	13.5788	0.381705	0.724986	0.801227	-7.67529
1100	351	-0.25694	5.92327	-1.40262	0.243954	0.363449	-6.76541
1101	6903	-0.578184	6.54512	-1.96388	0.132182	0.231909	-6.10171
1102	12217	-0.829911	7.87276	-1.42008	0.239248	0.35866	-6.74531
1103	9078	-0.906549	9.98512	-5.79496	0.00686013	0.0290074	-2.52263
1104	7021	-3.56576	7.96564	-31.2545	2.33101e-05	0.00114144	3.90971
1105	658	-0.564306	6.31532	-3.34877	0.035746	0.0941329	-4.5596
1106	4561	0.149143	5.49996	1.2871	0.277568	0.399257	-6.89649
1107	1060	0.182185	5.58578	1.12413	0.332991	0.455799	-7.07422
1108	6542	0.0770591	7.39848	0.152258	0.887457	0.924489	-7.75227
1109	9277	0.33047	5.4428	2.94011	0.0508543	0.120203	-4.98558
1110	7730	-0.788179	7.37589	-6.58023	0.00455819	0.0223445	-2.01468
1111	9954	0.221018	10.9559	0.194618	0.856594	0.901047	-7.7429
1112	5915	-1.64279	7.95561	-4.84128	0.0120663	0.0420859	-3.22383
1113	8982	-0.239844	8.64364	-0.891133	0.430587	0.548349	-7.30716
1114	10469	-0.214754	8.90372	-0.503086	0.645275	0.738696	-7.60994
1115	13593	1.37545	7.48788	8.09384	0.00231178	0.0149827	-1.17382
1116	3217	0.685749	5.79739	1.93679	0.136033	0.236388	-6.13401
1117	13656	-0.0115247	6.65123	-0.0798022	0.940801	0.961543	-7.76305
[truncated: 13,484 more rows]

## Sheet: BC-1
Linear Order	Probe UID	Log2 FC	Ave. Expr.	t	P-Value	Adj. P-Val	B
[truncated: 13,662 more rows]

[truncated: 3 more sheets: BC-1 TR, BC-1 LYTIC, BC-1 LYTIC TR]
